# Supplementary material for: Floral Humidity in Flowering Plants: A Preliminary Survey
Source: Front Plant Sci. 2020 Mar 6;11:249. doi: 10.3389/fpls.2020.00249 (PMC7068853; doi:10.3389/fpls.2020.00249)
Supplement: SUPPLEMENTARY FILE 2 — A zipped file containing floral humidity data collected by the robot arm transects as described in the main text. A word document within the zipped files explains the data formatting in detail. Datafiles themselves are in CSV format. [file Data_Sheet_2.zip › Floral humidity data/Flowers/Potentilla Raw.csv]

	X.	Individual	Species	totIndividual	date	sample..	Sample.order	x.or.z.transect	xoffset	zoffset	Background.Humidity	Background.Temperature	Focal.Humidity	Focal.Temperature	Corrected.Focal.humidity	Change.in.RH.	block	BE	Tag	N
1	272545	38	Potentilla	1038	2018-05-14-10-25-04	0	0	x	-30	0	30.5	22.8	29.5	22.8	30.5	-0.008	16037	First10	Here	1
2	272546	38	Potentilla	1038	2018-05-14-10-25-06	0	0	x	-30	0	30.4	22.8	29.5	22.8	30.5	0.092	16037	First10	Here	2
3	272547	38	Potentilla	1038	2018-05-14-10-25-08	0	0	x	-30	0	30.4	22.8	29.5	22.8	30.5	0.092	16037	First10	Here	3
4	272548	38	Potentilla	1038	2018-05-14-10-25-10	0	0	x	-30	0	30.5	22.8	29.5	22.8	30.5	-0.008	16037	First10	Here	4
5	272549	38	Potentilla	1038	2018-05-14-10-25-12	0	0	x	-30	0	30.4	22.8	29.5	22.8	30.5	0.092	16037	First10	Here	5
6	272550	38	Potentilla	1038	2018-05-14-10-25-14	0	0	x	-30	0	30.4	22.8	29.5	22.8	30.5	0.092	16037	First10	Here	6
7	272551	38	Potentilla	1038	2018-05-14-10-25-16	0	0	x	-30	0	30.4	22.8	29.5	22.8	30.5	0.092	16037	First10	Here	7
8	272552	38	Potentilla	1038	2018-05-14-10-25-18	0	0	x	-30	0	30.4	22.8	29.5	22.8	30.5	0.092	16037	First10	Here	8
9	272553	38	Potentilla	1038	2018-05-14-10-25-20	0	0	x	-30	0	30.4	22.8	29.5	22.8	30.5	0.092	16037	First10	Here	9
10	272554	38	Potentilla	1038	2018-05-14-10-25-22	0	0	x	-30	0	30.4	22.8	29.5	22.8	30.5	0.092	16037	First10	Here	10
11	272555	38	Potentilla	1038	2018-05-14-10-25-24	0	0	x	-30	0	30.4	22.8	29.4	22.7	30.4	-0.001	16037			11
12	272556	38	Potentilla	1038	2018-05-14-10-25-26	0	0	x	-30	0	30.4	22.8	29.5	22.8	30.5	0.092	16037			12
13	272557	38	Potentilla	1038	2018-05-14-10-25-28	0	0	x	-30	0	30.4	22.8	29.5	22.8	30.5	0.092	16037			13
14	272558	38	Potentilla	1038	2018-05-14-10-25-30	0	0	x	-30	0	30.4	22.8	29.5	22.8	30.5	0.092	16037			14
15	272559	38	Potentilla	1038	2018-05-14-10-25-32	0	0	x	-30	0	30.4	22.8	29.5	22.7	30.5	0.092	16037			15
16	272560	38	Potentilla	1038	2018-05-14-10-25-34	0	0	x	-30	0	30.4	22.8	29.5	22.8	30.5	0.092	16037			16
17	272561	38	Potentilla	1038	2018-05-14-10-25-36	0	0	x	-30	0	30.4	22.8	29.5	22.7	30.5	0.092	16037			17
18	272562	38	Potentilla	1038	2018-05-14-10-25-38	0	0	x	-30	0	30.4	22.8	29.6	22.8	30.6	0.184	16037			18
19	272563	38	Potentilla	1038	2018-05-14-10-25-40	0	0	x	-30	0	30.4	22.8	29.6	22.8	30.6	0.184	16037			19
20	272564	38	Potentilla	1038	2018-05-14-10-25-42	0	0	x	-30	0	30.4	22.8	29.6	22.8	30.6	0.184	16037			20
21	272565	38	Potentilla	1038	2018-05-14-10-25-44	0	0	x	-30	0	30.5	22.8	29.5	22.8	30.5	-0.008	16037			21
22	272566	38	Potentilla	1038	2018-05-14-10-25-46	0	0	x	-30	0	30.4	22.8	29.6	22.8	30.6	0.184	16037			22
23	272567	38	Potentilla	1038	2018-05-14-10-25-48	0	0	x	-30	0	30.4	22.8	29.5	22.7	30.5	0.092	16037			23
24	272568	38	Potentilla	1038	2018-05-14-10-25-50	0	0	x	-30	0	30.4	22.8	29.6	22.8	30.6	0.184	16037			24
25	272569	38	Potentilla	1038	2018-05-14-10-25-52	0	0	x	-30	0	30.4	22.8	29.6	22.8	30.6	0.184	16037			25
26	272570	38	Potentilla	1038	2018-05-14-10-25-54	0	0	x	-30	0	30.4	22.8	29.6	22.8	30.6	0.184	16037			26
27	272571	38	Potentilla	1038	2018-05-14-10-25-56	0	0	x	-30	0	30.4	22.8	29.5	22.7	30.5	0.092	16037			27
28	272572	38	Potentilla	1038	2018-05-14-10-25-58	0	0	x	-30	0	30.5	22.8	29.5	22.7	30.5	-0.008	16037			28
29	272573	38	Potentilla	1038	2018-05-14-10-26-00	0	0	x	-30	0	30.5	22.8	29.6	22.8	30.6	0.084	16037			29
30	272574	38	Potentilla	1038	2018-05-14-10-26-02	0	0	x	-30	0	30.5	22.8	29.5	22.7	30.5	-0.008	16037			30
31	272575	38	Potentilla	1038	2018-05-14-10-26-04	0	0	x	-30	0	30.5	22.8	29.5	22.7	30.5	-0.008	16037			31
32	272576	38	Potentilla	1038	2018-05-14-10-26-06	0	0	x	-30	0	30.5	22.8	29.6	22.8	30.6	0.084	16037			32
33	272577	38	Potentilla	1038	2018-05-14-10-26-08	0	0	x	-30	0	30.5	22.8	29.6	22.8	30.6	0.084	16037			33
34	272578	38	Potentilla	1038	2018-05-14-10-26-10	0	0	x	-30	0	30.5	22.8	29.5	22.7	30.5	-0.008	16037			34
35	272579	38	Potentilla	1038	2018-05-14-10-26-12	0	0	x	-30	0	30.5	22.8	29.5	22.7	30.5	-0.008	16037			35
36	272580	38	Potentilla	1038	2018-05-14-10-26-14	0	0	x	-30	0	30.5	22.8	29.5	22.7	30.5	-0.008	16037			36
37	272581	38	Potentilla	1038	2018-05-14-10-26-16	0	0	x	-30	0	30.5	22.8	29.5	22.7	30.5	-0.008	16037			37
38	272582	38	Potentilla	1038	2018-05-14-10-26-18	0	0	x	-30	0	30.5	22.8	29.6	22.8	30.6	0.084	16037			38
39	272583	38	Potentilla	1038	2018-05-14-10-26-20	0	0	x	-30	0	30.5	22.8	29.6	22.8	30.6	0.084	16037			39
40	272584	38	Potentilla	1038	2018-05-14-10-26-22	0	0	x	-30	0	30.5	22.8	29.5	22.7	30.5	-0.008	16037			40
41	272585	38	Potentilla	1038	2018-05-14-10-26-24	0	0	x	-30	0	30.5	22.8	29.5	22.7	30.5	-0.008	16037			41
42	272586	38	Potentilla	1038	2018-05-14-10-26-26	0	0	x	-30	0	30.5	22.8	29.5	22.7	30.5	-0.008	16037			42
43	272587	38	Potentilla	1038	2018-05-14-10-26-28	0	0	x	-30	0	30.5	22.8	29.5	22.7	30.5	-0.008	16037			43
44	272588	38	Potentilla	1038	2018-05-14-10-26-30	0	0	x	-30	0	30.5	22.8	29.6	22.8	30.6	0.084	16037			44
45	272589	38	Potentilla	1038	2018-05-14-10-26-32	0	0	x	-30	0	30.5	22.8	29.5	22.7	30.5	-0.008	16037			45
46	272590	38	Potentilla	1038	2018-05-14-10-26-34	0	0	x	-30	0	30.5	22.8	29.6	22.8	30.6	0.084	16037			46
47	272591	38	Potentilla	1038	2018-05-14-10-26-36	0	0	x	-30	0	30.5	22.8	29.5	22.7	30.5	-0.008	16037			47
48	272592	38	Potentilla	1038	2018-05-14-10-26-38	0	0	x	-30	0	30.5	22.8	29.5	22.7	30.5	-0.008	16037			48
49	272593	38	Potentilla	1038	2018-05-14-10-26-40	0	0	x	-30	0	30.5	22.8	29.5	22.7	30.5	-0.008	16037			49
50	272594	38	Potentilla	1038	2018-05-14-10-26-42	0	0	x	-30	0	30.5	22.8	29.5	22.7	30.5	-0.008	16037			50
51	272595	38	Potentilla	1038	2018-05-14-10-26-44	0	0	x	-30	0	30.5	22.8	29.5	22.7	30.5	-0.008	16037			51
52	272596	38	Potentilla	1038	2018-05-14-10-26-46	0	0	x	-30	0	30.5	22.8	29.5	22.7	30.5	-0.008	16037			52
53	272597	38	Potentilla	1038	2018-05-14-10-26-48	0	0	x	-30	0	30.5	22.8	29.5	22.7	30.5	-0.008	16037			53
54	272598	38	Potentilla	1038	2018-05-14-10-26-50	0	0	x	-30	0	30.5	22.8	29.5	22.7	30.5	-0.008	16037			54
55	272599	38	Potentilla	1038	2018-05-14-10-26-52	0	0	x	-30	0	30.4	22.8	29.5	22.7	30.5	0.092	16037			55
56	272600	38	Potentilla	1038	2018-05-14-10-26-54	0	0	x	-30	0	30.5	22.8	29.5	22.7	30.5	-0.008	16037			56
57	272601	38	Potentilla	1038	2018-05-14-10-26-56	0	0	x	-30	0	30.5	22.8	29.5	22.7	30.5	-0.008	16037			57
58	272602	38	Potentilla	1038	2018-05-14-10-26-58	0	0	x	-30	0	30.4	22.8	29.5	22.7	30.5	0.092	16037			58
59	272603	38	Potentilla	1038	2018-05-14-10-27-00	0	0	x	-30	0	30.4	22.8	29.5	22.7	30.5	0.092	16037			59
60	272604	38	Potentilla	1038	2018-05-14-10-27-02	0	0	x	-30	0	30.5	22.8	29.5	22.7	30.5	-0.008	16037			60
61	272605	38	Potentilla	1038	2018-05-14-10-27-04	0	0	x	-30	0	30.5	22.8	29.5	22.7	30.5	-0.008	16037			61
62	272606	38	Potentilla	1038	2018-05-14-10-27-06	0	0	x	-30	0	30.4	22.8	29.5	22.7	30.5	0.092	16037			62
63	272607	38	Potentilla	1038	2018-05-14-10-27-08	0	0	x	-30	0	30.4	22.8	29.5	22.7	30.5	0.092	16037			63
64	272608	38	Potentilla	1038	2018-05-14-10-27-10	0	0	x	-30	0	30.4	22.8	29.5	22.7	30.5	0.092	16037			64
65	272609	38	Potentilla	1038	2018-05-14-10-27-12	0	0	x	-30	0	30.4	22.8	29.5	22.7	30.5	0.092	16037			65
66	272610	38	Potentilla	1038	2018-05-14-10-27-14	0	0	x	-30	0	30.4	22.8	29.5	22.7	30.5	0.092	16037			66
67	272611	38	Potentilla	1038	2018-05-14-10-27-16	0	0	x	-30	0	30.4	22.8	29.5	22.7	30.5	0.092	16037			67
68	272612	38	Potentilla	1038	2018-05-14-10-27-18	0	0	x	-30	0	30.4	22.8	29.5	22.7	30.5	0.092	16037			68
69	272613	38	Potentilla	1038	2018-05-14-10-27-20	0	0	x	-30	0	30.4	22.8	29.5	22.7	30.5	0.092	16037			69
70	272614	38	Potentilla	1038	2018-05-14-10-27-22	0	0	x	-30	0	30.4	22.8	29.5	22.7	30.5	0.092	16037			70
71	272615	38	Potentilla	1038	2018-05-14-10-27-24	0	0	x	-30	0	30.4	22.8	29.5	22.7	30.5	0.092	16037			71
72	272616	38	Potentilla	1038	2018-05-14-10-27-26	0	0	x	-30	0	30.4	22.8	29.5	22.7	30.5	0.092	16037			72
73	272617	38	Potentilla	1038	2018-05-14-10-27-28	0	0	x	-30	0	30.4	22.8	29.5	22.7	30.5	0.092	16037			73
74	272618	38	Potentilla	1038	2018-05-14-10-27-30	0	0	x	-30	0	30.4	22.8	29.6	22.7	30.6	0.184	16037			74
75	272619	38	Potentilla	1038	2018-05-14-10-27-32	0	0	x	-30	0	30.4	22.8	29.5	22.7	30.5	0.092	16037			75
76	272620	38	Potentilla	1038	2018-05-14-10-27-34	0	0	x	-30	0	30.4	22.8	29.6	22.7	30.6	0.184	16037			76
77	272621	38	Potentilla	1038	2018-05-14-10-27-36	0	0	x	-30	0	30.5	22.8	29.6	22.7	30.6	0.084	16037			77
78	272622	38	Potentilla	1038	2018-05-14-10-27-38	0	0	x	-30	0	30.4	22.8	29.6	22.7	30.6	0.184	16037			78
79	272623	38	Potentilla	1038	2018-05-14-10-27-40	0	0	x	-30	0	30.5	22.8	29.6	22.7	30.6	0.084	16037			79
80	272624	38	Potentilla	1038	2018-05-14-10-27-42	0	0	x	-30	0	30.5	22.8	29.6	22.7	30.6	0.084	16037			80
81	272625	38	Potentilla	1038	2018-05-14-10-27-44	0	0	x	-30	0	30.4	22.8	29.6	22.7	30.6	0.184	16037			81
82	272626	38	Potentilla	1038	2018-05-14-10-27-46	0	0	x	-30	0	30.5	22.8	29.6	22.7	30.6	0.084	16037			82
83	272627	38	Potentilla	1038	2018-05-14-10-27-48	0	0	x	-30	0	30.5	22.8	29.6	22.7	30.6	0.084	16037			83
84	272628	38	Potentilla	1038	2018-05-14-10-27-50	0	0	x	-30	0	30.5	22.8	29.6	22.7	30.6	0.084	16037			84
85	272629	38	Potentilla	1038	2018-05-14-10-27-52	0	0	x	-30	0	30.5	22.8	29.6	22.7	30.6	0.084	16037			85
86	272630	38	Potentilla	1038	2018-05-14-10-27-54	0	0	x	-30	0	30.5	22.8	29.6	22.7	30.6	0.084	16037			86
87	272631	38	Potentilla	1038	2018-05-14-10-27-56	0	0	x	-30	0	30.5	22.8	29.6	22.7	30.6	0.084	16037			87
88	272632	38	Potentilla	1038	2018-05-14-10-27-58	0	0	x	-30	0	30.5	22.8	29.6	22.7	30.6	0.084	16037			88
89	272633	38	Potentilla	1038	2018-05-14-10-28-00	0	0	x	-30	0	30.5	22.8	29.6	22.7	30.6	0.084	16037			89
90	272634	38	Potentilla	1038	2018-05-14-10-28-02	0	0	x	-30	0	30.5	22.8	29.6	22.7	30.6	0.084	16037			90
91	272635	38	Potentilla	1038	2018-05-14-10-28-04	0	0	x	-30	0	30.5	22.8	29.6	22.7	30.6	0.084	16037	Last10	Here	91
92	272636	38	Potentilla	1038	2018-05-14-10-28-06	0	0	x	-30	0	30.5	22.8	29.6	22.7	30.6	0.084	16037	Last10	Here	92
93	272637	38	Potentilla	1038	2018-05-14-10-28-08	0	0	x	-30	0	30.4	22.7	29.6	22.7	30.6	0.184	16037	Last10	Here	93
94	272638	38	Potentilla	1038	2018-05-14-10-28-10	0	0	x	-30	0	30.5	22.8	29.6	22.7	30.6	0.084	16037	Last10	Here	94
95	272639	38	Potentilla	1038	2018-05-14-10-28-12	0	0	x	-30	0	30.5	22.8	29.6	22.7	30.6	0.084	16037	Last10	Here	95
96	272640	38	Potentilla	1038	2018-05-14-10-28-14	0	0	x	-30	0	30.5	22.8	29.6	22.7	30.6	0.084	16037	Last10	Here	96
97	272641	38	Potentilla	1038	2018-05-14-10-28-16	0	0	x	-30	0	30.5	22.8	29.6	22.7	30.6	0.084	16037	Last10	Here	97
98	272642	38	Potentilla	1038	2018-05-14-10-28-18	0	0	x	-30	0	30.5	22.8	29.6	22.7	30.6	0.084	16037	Last10	Here	98
99	272643	38	Potentilla	1038	2018-05-14-10-28-20	0	0	x	-30	0	30.5	22.8	29.6	22.7	30.6	0.084	16037	Last10	Here	99
100	272644	38	Potentilla	1038	2018-05-14-10-28-22	0	0	x	-30	0	30.6	22.8	29.6	22.7	30.6	-0.016	16037	Last10	Here	100
101	272645	38	Potentilla	1038	2018-05-14-10-28-54	0	0	x	-25	0	30.5	22.8	29.5	22.7	30.5	-0.008	16038	First10	Here	1
102	272646	38	Potentilla	1038	2018-05-14-10-28-56	0	0	x	-25	0	30.5	22.8	29.5	22.7	30.5	-0.008	16038	First10	Here	2
103	272647	38	Potentilla	1038	2018-05-14-10-28-58	0	0	x	-25	0	30.5	22.8	29.5	22.7	30.5	-0.008	16038	First10	Here	3
104	272648	38	Potentilla	1038	2018-05-14-10-29-00	0	0	x	-25	0	30.5	22.8	29.5	22.7	30.5	-0.008	16038	First10	Here	4
105	272649	38	Potentilla	1038	2018-05-14-10-29-02	0	0	x	-25	0	30.5	22.8	29.5	22.7	30.5	-0.008	16038	First10	Here	5
106	272650	38	Potentilla	1038	2018-05-14-10-29-04	0	0	x	-25	0	30.5	22.8	29.5	22.7	30.5	-0.008	16038	First10	Here	6
107	272651	38	Potentilla	1038	2018-05-14-10-29-06	0	0	x	-25	0	30.4	22.8	29.5	22.7	30.5	0.092	16038	First10	Here	7
108	272652	38	Potentilla	1038	2018-05-14-10-29-08	0	0	x	-25	0	30.5	22.8	29.5	22.7	30.5	-0.008	16038	First10	Here	8
109	272653	38	Potentilla	1038	2018-05-14-10-29-10	0	0	x	-25	0	30.5	22.8	29.5	22.7	30.5	-0.008	16038	First10	Here	9
110	272654	38	Potentilla	1038	2018-05-14-10-29-12	0	0	x	-25	0	30.5	22.8	29.6	22.7	30.6	0.084	16038	First10	Here	10
111	272655	38	Potentilla	1038	2018-05-14-10-29-14	0	0	x	-25	0	30.5	22.8	29.5	22.7	30.5	-0.008	16038			11
112	272656	38	Potentilla	1038	2018-05-14-10-29-16	0	0	x	-25	0	30.5	22.8	29.6	22.7	30.6	0.084	16038			12
113	272657	38	Potentilla	1038	2018-05-14-10-29-18	0	0	x	-25	0	30.5	22.8	29.6	22.7	30.6	0.084	16038			13
114	272658	38	Potentilla	1038	2018-05-14-10-29-20	0	0	x	-25	0	30.4	22.8	29.6	22.7	30.6	0.184	16038			14
115	272659	38	Potentilla	1038	2018-05-14-10-29-22	0	0	x	-25	0	30.5	22.8	29.6	22.7	30.6	0.084	16038			15
116	272660	38	Potentilla	1038	2018-05-14-10-29-24	0	0	x	-25	0	30.5	22.8	29.6	22.7	30.6	0.084	16038			16
117	272661	38	Potentilla	1038	2018-05-14-10-29-26	0	0	x	-25	0	30.5	22.8	29.6	22.7	30.6	0.084	16038			17
118	272662	38	Potentilla	1038	2018-05-14-10-29-28	0	0	x	-25	0	30.5	22.8	29.6	22.6	30.6	0.084	16038			18
119	272663	38	Potentilla	1038	2018-05-14-10-29-30	0	0	x	-25	0	30.5	22.8	29.6	22.7	30.6	0.084	16038			19
120	272664	38	Potentilla	1038	2018-05-14-10-29-32	0	0	x	-25	0	30.5	22.8	29.6	22.7	30.6	0.084	16038			20
121	272665	38	Potentilla	1038	2018-05-14-10-29-34	0	0	x	-25	0	30.5	22.8	29.6	22.7	30.6	0.084	16038			21
122	272666	38	Potentilla	1038	2018-05-14-10-29-36	0	0	x	-25	0	30.5	22.8	29.6	22.7	30.6	0.084	16038			22
123	272667	38	Potentilla	1038	2018-05-14-10-29-38	0	0	x	-25	0	30.5	22.8	29.6	22.7	30.6	0.084	16038			23
124	272668	38	Potentilla	1038	2018-05-14-10-29-40	0	0	x	-25	0	30.5	22.8	29.6	22.6	30.6	0.084	16038			24
125	272669	38	Potentilla	1038	2018-05-14-10-29-43	0	0	x	-25	0	30.5	22.8	29.6	22.7	30.6	0.084	16038			25
126	272670	38	Potentilla	1038	2018-05-14-10-29-45	0	0	x	-25	0	30.5	22.8	29.6	22.7	30.6	0.084	16038			26
127	272671	38	Potentilla	1038	2018-05-14-10-29-47	0	0	x	-25	0	30.5	22.8	29.6	22.7	30.6	0.084	16038			27
128	272672	38	Potentilla	1038	2018-05-14-10-29-49	0	0	x	-25	0	30.5	22.8	29.6	22.6	30.6	0.084	16038			28
129	272673	38	Potentilla	1038	2018-05-14-10-29-51	0	0	x	-25	0	30.5	22.8	29.6	22.6	30.6	0.084	16038			29
130	272674	38	Potentilla	1038	2018-05-14-10-29-53	0	0	x	-25	0	30.5	22.8	29.6	22.7	30.6	0.084	16038			30
131	272675	38	Potentilla	1038	2018-05-14-10-29-55	0	0	x	-25	0	30.5	22.8	29.5	22.6	30.5	-0.008	16038			31
132	272676	38	Potentilla	1038	2018-05-14-10-29-57	0	0	x	-25	0	30.5	22.8	29.5	22.6	30.5	-0.008	16038			32
133	272677	38	Potentilla	1038	2018-05-14-10-29-59	0	0	x	-25	0	30.5	22.8	29.6	22.7	30.6	0.084	16038			33
134	272678	38	Potentilla	1038	2018-05-14-10-30-01	0	0	x	-25	0	30.5	22.8	29.6	22.6	30.6	0.084	16038			34
135	272679	38	Potentilla	1038	2018-05-14-10-30-03	0	0	x	-25	0	30.5	22.8	29.5	22.6	30.5	-0.008	16038			35
136	272680	38	Potentilla	1038	2018-05-14-10-30-05	0	0	x	-25	0	30.4	22.7	29.6	22.7	30.6	0.184	16038			36
137	272681	38	Potentilla	1038	2018-05-14-10-30-07	0	0	x	-25	0	30.5	22.8	29.6	22.7	30.6	0.084	16038			37
138	272682	38	Potentilla	1038	2018-05-14-10-30-09	0	0	x	-25	0	30.5	22.8	29.5	22.6	30.5	-0.008	16038			38
139	272683	38	Potentilla	1038	2018-05-14-10-30-11	0	0	x	-25	0	30.5	22.8	29.6	22.7	30.6	0.084	16038			39
140	272684	38	Potentilla	1038	2018-05-14-10-30-13	0	0	x	-25	0	30.5	22.8	29.6	22.7	30.6	0.084	16038			40
141	272685	38	Potentilla	1038	2018-05-14-10-30-15	0	0	x	-25	0	30.5	22.8	29.6	22.6	30.6	0.084	16038			41
142	272686	38	Potentilla	1038	2018-05-14-10-30-17	0	0	x	-25	0	30.5	22.8	29.5	22.6	30.5	-0.008	16038			42
143	272687	38	Potentilla	1038	2018-05-14-10-30-19	0	0	x	-25	0	30.5	22.8	29.5	22.6	30.5	-0.008	16038			43
144	272688	38	Potentilla	1038	2018-05-14-10-30-21	0	0	x	-25	0	30.4	22.7	29.6	22.6	30.6	0.184	16038			44
145	272689	38	Potentilla	1038	2018-05-14-10-30-23	0	0	x	-25	0	30.5	22.8	29.5	22.6	30.5	-0.008	16038			45
146	272690	38	Potentilla	1038	2018-05-14-10-30-25	0	0	x	-25	0	30.5	22.8	29.5	22.6	30.5	-0.008	16038			46
147	272691	38	Potentilla	1038	2018-05-14-10-30-27	0	0	x	-25	0	30.5	22.8	29.6	22.6	30.6	0.084	16038			47
148	272692	38	Potentilla	1038	2018-05-14-10-30-29	0	0	x	-25	0	30.5	22.8	29.5	22.6	30.5	-0.008	16038			48
149	272693	38	Potentilla	1038	2018-05-14-10-30-31	0	0	x	-25	0	30.5	22.8	29.5	22.6	30.5	-0.008	16038			49
150	272694	38	Potentilla	1038	2018-05-14-10-30-33	0	0	x	-25	0	30.4	22.7	29.5	22.6	30.5	0.092	16038			50
151	272695	38	Potentilla	1038	2018-05-14-10-30-35	0	0	x	-25	0	30.5	22.8	29.5	22.6	30.5	-0.008	16038			51
152	272696	38	Potentilla	1038	2018-05-14-10-30-37	0	0	x	-25	0	30.5	22.8	29.6	22.7	30.6	0.084	16038			52
153	272697	38	Potentilla	1038	2018-05-14-10-30-39	0	0	x	-25	0	30.5	22.8	29.5	22.6	30.5	-0.008	16038			53
154	272698	38	Potentilla	1038	2018-05-14-10-30-41	0	0	x	-25	0	30.5	22.8	29.5	22.6	30.5	-0.008	16038			54
155	272699	38	Potentilla	1038	2018-05-14-10-30-43	0	0	x	-25	0	30.5	22.8	29.6	22.6	30.6	0.084	16038			55
156	272700	38	Potentilla	1038	2018-05-14-10-30-45	0	0	x	-25	0	30.5	22.8	29.6	22.6	30.6	0.084	16038			56
157	272701	38	Potentilla	1038	2018-05-14-10-30-47	0	0	x	-25	0	30.5	22.8	29.6	22.6	30.6	0.084	16038			57
158	272702	38	Potentilla	1038	2018-05-14-10-30-49	0	0	x	-25	0	30.5	22.8	29.6	22.6	30.6	0.084	16038			58
159	272703	38	Potentilla	1038	2018-05-14-10-30-51	0	0	x	-25	0	30.5	22.8	29.6	22.6	30.6	0.084	16038			59
160	272704	38	Potentilla	1038	2018-05-14-10-30-53	0	0	x	-25	0	30.5	22.8	29.6	22.6	30.6	0.084	16038			60
161	272705	38	Potentilla	1038	2018-05-14-10-30-55	0	0	x	-25	0	30.5	22.8	29.6	22.6	30.6	0.084	16038			61
162	272706	38	Potentilla	1038	2018-05-14-10-30-57	0	0	x	-25	0	30.5	22.8	29.6	22.6	30.6	0.084	16038			62
163	272707	38	Potentilla	1038	2018-05-14-10-30-59	0	0	x	-25	0	30.5	22.8	29.6	22.6	30.6	0.084	16038			63
164	272708	38	Potentilla	1038	2018-05-14-10-31-01	0	0	x	-25	0	30.5	22.8	29.6	22.6	30.6	0.084	16038			64
165	272709	38	Potentilla	1038	2018-05-14-10-31-03	0	0	x	-25	0	30.5	22.8	29.6	22.6	30.6	0.084	16038			65
166	272710	38	Potentilla	1038	2018-05-14-10-31-05	0	0	x	-25	0	30.5	22.8	29.6	22.6	30.6	0.084	16038			66
167	272711	38	Potentilla	1038	2018-05-14-10-31-07	0	0	x	-25	0	30.5	22.8	29.6	22.6	30.6	0.084	16038			67
168	272712	38	Potentilla	1038	2018-05-14-10-31-09	0	0	x	-25	0	30.5	22.8	29.6	22.6	30.6	0.084	16038			68
169	272713	38	Potentilla	1038	2018-05-14-10-31-11	0	0	x	-25	0	30.5	22.8	29.6	22.6	30.6	0.084	16038			69
170	272714	38	Potentilla	1038	2018-05-14-10-31-13	0	0	x	-25	0	30.5	22.8	29.6	22.6	30.6	0.084	16038			70
171	272715	38	Potentilla	1038	2018-05-14-10-31-15	0	0	x	-25	0	30.4	22.8	29.6	22.6	30.6	0.184	16038			71
172	272716	38	Potentilla	1038	2018-05-14-10-31-17	0	0	x	-25	0	30.5	22.8	29.6	22.6	30.6	0.084	16038			72
173	272717	38	Potentilla	1038	2018-05-14-10-31-19	0	0	x	-25	0	30.4	22.8	29.6	22.6	30.6	0.184	16038			73
174	272718	38	Potentilla	1038	2018-05-14-10-31-21	0	0	x	-25	0	30.4	22.8	29.7	22.7	30.7	0.277	16038			74
175	272719	38	Potentilla	1038	2018-05-14-10-31-23	0	0	x	-25	0	30.4	22.8	29.7	22.6	30.7	0.277	16038			75
176	272720	38	Potentilla	1038	2018-05-14-10-31-25	0	0	x	-25	0	30.4	22.8	29.7	22.6	30.7	0.277	16038			76
177	272721	38	Potentilla	1038	2018-05-14-10-31-27	0	0	x	-25	0	30.4	22.8	29.7	22.6	30.7	0.277	16038			77
178	272722	38	Potentilla	1038	2018-05-14-10-31-29	0	0	x	-25	0	30.4	22.8	29.7	22.6	30.7	0.277	16038			78
179	272723	38	Potentilla	1038	2018-05-14-10-31-31	0	0	x	-25	0	30.4	22.8	29.7	22.6	30.7	0.277	16038			79
180	272724	38	Potentilla	1038	2018-05-14-10-31-33	0	0	x	-25	0	30.5	22.8	29.7	22.6	30.7	0.177	16038			80
181	272725	38	Potentilla	1038	2018-05-14-10-31-35	0	0	x	-25	0	30.5	22.8	29.7	22.6	30.7	0.177	16038			81
182	272726	38	Potentilla	1038	2018-05-14-10-31-37	0	0	x	-25	0	30.5	22.8	29.7	22.6	30.7	0.177	16038			82
183	272727	38	Potentilla	1038	2018-05-14-10-31-39	0	0	x	-25	0	30.5	22.8	29.7	22.6	30.7	0.177	16038			83
184	272728	38	Potentilla	1038	2018-05-14-10-31-41	0	0	x	-25	0	30.4	22.7	29.7	22.6	30.7	0.277	16038			84
185	272729	38	Potentilla	1038	2018-05-14-10-31-43	0	0	x	-25	0	30.5	22.8	29.6	22.6	30.6	0.084	16038			85
186	272730	38	Potentilla	1038	2018-05-14-10-31-45	0	0	x	-25	0	30.4	22.8	29.6	22.6	30.6	0.184	16038			86
187	272731	38	Potentilla	1038	2018-05-14-10-31-47	0	0	x	-25	0	30.5	22.8	29.6	22.6	30.6	0.084	16038			87
188	272732	38	Potentilla	1038	2018-05-14-10-31-49	0	0	x	-25	0	30.4	22.8	29.6	22.6	30.6	0.184	16038			88
189	272733	38	Potentilla	1038	2018-05-14-10-31-51	0	0	x	-25	0	30.4	22.8	29.6	22.6	30.6	0.184	16038			89
190	272734	38	Potentilla	1038	2018-05-14-10-31-53	0	0	x	-25	0	30.4	22.7	29.6	22.6	30.6	0.184	16038			90
191	272735	38	Potentilla	1038	2018-05-14-10-31-55	0	0	x	-25	0	30.4	22.8	29.6	22.6	30.6	0.184	16038	Last10	Here	91
192	272736	38	Potentilla	1038	2018-05-14-10-31-57	0	0	x	-25	0	30.4	22.8	29.6	22.7	30.6	0.184	16038	Last10	Here	92
193	272737	38	Potentilla	1038	2018-05-14-10-31-59	0	0	x	-25	0	30.4	22.8	29.6	22.6	30.6	0.184	16038	Last10	Here	93
194	272738	38	Potentilla	1038	2018-05-14-10-32-01	0	0	x	-25	0	30.4	22.8	29.5	22.6	30.5	0.092	16038	Last10	Here	94
195	272739	38	Potentilla	1038	2018-05-14-10-32-03	0	0	x	-25	0	30.4	22.8	29.5	22.6	30.5	0.092	16038	Last10	Here	95
196	272740	38	Potentilla	1038	2018-05-14-10-32-05	0	0	x	-25	0	30.4	22.7	29.5	22.6	30.5	0.092	16038	Last10	Here	96
197	272741	38	Potentilla	1038	2018-05-14-10-32-07	0	0	x	-25	0	30.4	22.8	29.5	22.6	30.5	0.092	16038	Last10	Here	97
198	272742	38	Potentilla	1038	2018-05-14-10-32-09	0	0	x	-25	0	30.3	22.7	29.6	22.6	30.6	0.284	16038	Last10	Here	98
199	272743	38	Potentilla	1038	2018-05-14-10-32-11	0	0	x	-25	0	30.4	22.8	29.5	22.6	30.5	0.092	16038	Last10	Here	99
200	272744	38	Potentilla	1038	2018-05-14-10-32-13	0	0	x	-25	0	30.4	22.8	29.5	22.6	30.5	0.092	16038	Last10	Here	100
201	272745	38	Potentilla	1038	2018-05-14-10-32-45	0	0	x	-20	0	30.4	22.8	29.5	22.6	30.5	0.092	16039	First10	Here	1
202	272746	38	Potentilla	1038	2018-05-14-10-32-47	0	0	x	-20	0	30.4	22.8	29.5	22.6	30.5	0.092	16039	First10	Here	2
203	272747	38	Potentilla	1038	2018-05-14-10-32-49	0	0	x	-20	0	30.4	22.7	29.5	22.6	30.5	0.092	16039	First10	Here	3
204	272748	38	Potentilla	1038	2018-05-14-10-32-51	0	0	x	-20	0	30.4	22.7	29.5	22.6	30.5	0.092	16039	First10	Here	4
205	272749	38	Potentilla	1038	2018-05-14-10-32-53	0	0	x	-20	0	30.4	22.8	29.5	22.6	30.5	0.092	16039	First10	Here	5
206	272750	38	Potentilla	1038	2018-05-14-10-32-55	0	0	x	-20	0	30.4	22.8	29.5	22.6	30.5	0.092	16039	First10	Here	6
207	272751	38	Potentilla	1038	2018-05-14-10-32-57	0	0	x	-20	0	30.4	22.7	29.5	22.6	30.5	0.092	16039	First10	Here	7
208	272752	38	Potentilla	1038	2018-05-14-10-32-59	0	0	x	-20	0	30.4	22.7	29.5	22.6	30.5	0.092	16039	First10	Here	8
209	272753	38	Potentilla	1038	2018-05-14-10-33-01	0	0	x	-20	0	30.4	22.8	29.5	22.6	30.5	0.092	16039	First10	Here	9
210	272754	38	Potentilla	1038	2018-05-14-10-33-03	0	0	x	-20	0	30.4	22.8	29.5	22.6	30.5	0.092	16039	First10	Here	10
211	272755	38	Potentilla	1038	2018-05-14-10-33-05	0	0	x	-20	0	30.3	22.7	29.5	22.6	30.5	0.192	16039			11
212	272756	38	Potentilla	1038	2018-05-14-10-33-07	0	0	x	-20	0	30.4	22.7	29.5	22.6	30.5	0.092	16039			12
213	272757	38	Potentilla	1038	2018-05-14-10-33-09	0	0	x	-20	0	30.4	22.8	29.6	22.6	30.6	0.184	16039			13
214	272758	38	Potentilla	1038	2018-05-14-10-33-11	0	0	x	-20	0	30.4	22.7	29.6	22.6	30.6	0.184	16039			14
215	272759	38	Potentilla	1038	2018-05-14-10-33-13	0	0	x	-20	0	30.4	22.7	29.6	22.6	30.6	0.184	16039			15
216	272760	38	Potentilla	1038	2018-05-14-10-33-15	0	0	x	-20	0	30.4	22.8	29.6	22.6	30.6	0.184	16039			16
217	272761	38	Potentilla	1038	2018-05-14-10-33-17	0	0	x	-20	0	30.4	22.8	29.6	22.6	30.6	0.184	16039			17
218	272762	38	Potentilla	1038	2018-05-14-10-33-19	0	0	x	-20	0	30.4	22.8	29.6	22.6	30.6	0.184	16039			18
219	272763	38	Potentilla	1038	2018-05-14-10-33-21	0	0	x	-20	0	30.4	22.8	29.6	22.6	30.6	0.184	16039			19
220	272764	38	Potentilla	1038	2018-05-14-10-33-23	0	0	x	-20	0	30.4	22.8	29.6	22.6	30.6	0.184	16039			20
221	272765	38	Potentilla	1038	2018-05-14-10-33-25	0	0	x	-20	0	30.4	22.8	29.6	22.6	30.6	0.184	16039			21
222	272766	38	Potentilla	1038	2018-05-14-10-33-27	0	0	x	-20	0	30.4	22.8	29.6	22.6	30.6	0.184	16039			22
223	272767	38	Potentilla	1038	2018-05-14-10-33-29	0	0	x	-20	0	30.4	22.8	29.5	22.6	30.5	0.092	16039			23
224	272768	38	Potentilla	1038	2018-05-14-10-33-31	0	0	x	-20	0	30.3	22.7	29.5	22.6	30.5	0.192	16039			24
225	272769	38	Potentilla	1038	2018-05-14-10-33-33	0	0	x	-20	0	30.4	22.8	29.6	22.6	30.6	0.184	16039			25
226	272770	38	Potentilla	1038	2018-05-14-10-33-35	0	0	x	-20	0	30.4	22.8	29.5	22.6	30.5	0.092	16039			26
227	272771	38	Potentilla	1038	2018-05-14-10-33-37	0	0	x	-20	0	30.4	22.8	29.5	22.6	30.5	0.092	16039			27
228	272772	38	Potentilla	1038	2018-05-14-10-33-39	0	0	x	-20	0	30.4	22.8	29.5	22.6	30.5	0.092	16039			28
229	272773	38	Potentilla	1038	2018-05-14-10-33-41	0	0	x	-20	0	30.4	22.8	29.5	22.6	30.5	0.092	16039			29
230	272774	38	Potentilla	1038	2018-05-14-10-33-43	0	0	x	-20	0	30.4	22.8	29.5	22.6	30.5	0.092	16039			30
231	272775	38	Potentilla	1038	2018-05-14-10-33-45	0	0	x	-20	0	30.4	22.8	29.6	22.6	30.6	0.184	16039			31
232	272776	38	Potentilla	1038	2018-05-14-10-33-47	0	0	x	-20	0	30.4	22.8	29.5	22.6	30.5	0.092	16039			32
233	272777	38	Potentilla	1038	2018-05-14-10-33-49	0	0	x	-20	0	30.4	22.8	29.5	22.6	30.5	0.092	16039			33
234	272778	38	Potentilla	1038	2018-05-14-10-33-51	0	0	x	-20	0	30.4	22.8	29.5	22.6	30.5	0.092	16039			34
235	272779	38	Potentilla	1038	2018-05-14-10-33-53	0	0	x	-20	0	30.3	22.7	29.5	22.6	30.5	0.192	16039			35
236	272780	38	Potentilla	1038	2018-05-14-10-33-55	0	0	x	-20	0	30.4	22.8	29.5	22.6	30.5	0.092	16039			36
237	272781	38	Potentilla	1038	2018-05-14-10-33-57	0	0	x	-20	0	30.3	22.7	29.5	22.6	30.5	0.192	16039			37
238	272782	38	Potentilla	1038	2018-05-14-10-33-59	0	0	x	-20	0	30.4	22.8	29.5	22.6	30.5	0.092	16039			38
239	272783	38	Potentilla	1038	2018-05-14-10-34-01	0	0	x	-20	0	30.4	22.8	29.5	22.6	30.5	0.092	16039			39
240	272784	38	Potentilla	1038	2018-05-14-10-34-03	0	0	x	-20	0	30.4	22.8	29.5	22.6	30.5	0.092	16039			40
241	272785	38	Potentilla	1038	2018-05-14-10-34-05	0	0	x	-20	0	30.4	22.8	29.5	22.6	30.5	0.092	16039			41
242	272786	38	Potentilla	1038	2018-05-14-10-34-07	0	0	x	-20	0	30.4	22.8	29.5	22.6	30.5	0.092	16039			42
243	272787	38	Potentilla	1038	2018-05-14-10-34-09	0	0	x	-20	0	30.4	22.8	29.5	22.6	30.5	0.092	16039			43
244	272788	38	Potentilla	1038	2018-05-14-10-34-11	0	0	x	-20	0	30.4	22.8	29.5	22.6	30.5	0.092	16039			44
245	272789	38	Potentilla	1038	2018-05-14-10-34-13	0	0	x	-20	0	30.3	22.7	29.5	22.6	30.5	0.192	16039			45
246	272790	38	Potentilla	1038	2018-05-14-10-34-15	0	0	x	-20	0	30.4	22.8	29.6	22.6	30.6	0.184	16039			46
247	272791	38	Potentilla	1038	2018-05-14-10-34-17	0	0	x	-20	0	30.4	22.8	29.6	22.6	30.6	0.184	16039			47
248	272792	38	Potentilla	1038	2018-05-14-10-34-19	0	0	x	-20	0	30.3	22.7	29.6	22.6	30.6	0.284	16039			48
249	272793	38	Potentilla	1038	2018-05-14-10-34-21	0	0	x	-20	0	30.4	22.8	29.6	22.6	30.6	0.184	16039			49
250	272794	38	Potentilla	1038	2018-05-14-10-34-23	0	0	x	-20	0	30.4	22.8	29.6	22.6	30.6	0.184	16039			50
251	272795	38	Potentilla	1038	2018-05-14-10-34-25	0	0	x	-20	0	30.4	22.8	29.6	22.6	30.6	0.184	16039			51
252	272796	38	Potentilla	1038	2018-05-14-10-34-27	0	0	x	-20	0	30.4	22.8	29.6	22.6	30.6	0.184	16039			52
253	272797	38	Potentilla	1038	2018-05-14-10-34-29	0	0	x	-20	0	30.4	22.8	29.7	22.6	30.7	0.277	16039			53
254	272798	38	Potentilla	1038	2018-05-14-10-34-31	0	0	x	-20	0	30.4	22.8	29.7	22.6	30.7	0.277	16039			54
255	272799	38	Potentilla	1038	2018-05-14-10-34-33	0	0	x	-20	0	30.3	22.7	29.7	22.6	30.7	0.377	16039			55
256	272800	38	Potentilla	1038	2018-05-14-10-34-35	0	0	x	-20	0	30.4	22.8	29.7	22.6	30.7	0.277	16039			56
257	272801	38	Potentilla	1038	2018-05-14-10-34-37	0	0	x	-20	0	30.3	22.7	29.6	22.6	30.6	0.284	16039			57
258	272802	38	Potentilla	1038	2018-05-14-10-34-39	0	0	x	-20	0	30.3	22.7	29.6	22.6	30.6	0.284	16039			58
259	272803	38	Potentilla	1038	2018-05-14-10-34-41	0	0	x	-20	0	30.4	22.8	29.6	22.6	30.6	0.184	16039			59
260	272804	38	Potentilla	1038	2018-05-14-10-34-43	0	0	x	-20	0	30.4	22.8	29.6	22.6	30.6	0.184	16039			60
261	272805	38	Potentilla	1038	2018-05-14-10-34-45	0	0	x	-20	0	30.3	22.7	29.6	22.6	30.6	0.284	16039			61
262	272806	38	Potentilla	1038	2018-05-14-10-34-47	0	0	x	-20	0	30.4	22.8	29.6	22.6	30.6	0.184	16039			62
263	272807	38	Potentilla	1038	2018-05-14-10-34-49	0	0	x	-20	0	30.4	22.7	29.6	22.6	30.6	0.184	16039			63
264	272808	38	Potentilla	1038	2018-05-14-10-34-51	0	0	x	-20	0	30.4	22.8	29.6	22.6	30.6	0.184	16039			64
265	272809	38	Potentilla	1038	2018-05-14-10-34-53	0	0	x	-20	0	30.4	22.8	29.6	22.6	30.6	0.184	16039			65
266	272810	38	Potentilla	1038	2018-05-14-10-34-55	0	0	x	-20	0	30.4	22.8	29.6	22.6	30.6	0.184	16039			66
267	272811	38	Potentilla	1038	2018-05-14-10-34-57	0	0	x	-20	0	30.4	22.8	29.5	22.6	30.5	0.092	16039			67
268	272812	38	Potentilla	1038	2018-05-14-10-34-59	0	0	x	-20	0	30.4	22.8	29.6	22.6	30.6	0.184	16039			68
269	272813	38	Potentilla	1038	2018-05-14-10-35-02	0	0	x	-20	0	30.4	22.8	29.6	22.6	30.6	0.184	16039			69
270	272814	38	Potentilla	1038	2018-05-14-10-35-04	0	0	x	-20	0	30.4	22.8	29.5	22.6	30.5	0.092	16039			70
271	272815	38	Potentilla	1038	2018-05-14-10-35-06	0	0	x	-20	0	30.3	22.7	29.6	22.6	30.6	0.284	16039			71
272	272816	38	Potentilla	1038	2018-05-14-10-35-08	0	0	x	-20	0	30.4	22.8	29.6	22.6	30.6	0.184	16039			72
273	272817	38	Potentilla	1038	2018-05-14-10-35-10	0	0	x	-20	0	30.3	22.7	29.6	22.6	30.6	0.284	16039			73
274	272818	38	Potentilla	1038	2018-05-14-10-35-12	0	0	x	-20	0	30.4	22.8	29.6	22.6	30.6	0.184	16039			74
275	272819	38	Potentilla	1038	2018-05-14-10-35-14	0	0	x	-20	0	30.3	22.8	29.6	22.6	30.6	0.284	16039			75
276	272820	38	Potentilla	1038	2018-05-14-10-35-16	0	0	x	-20	0	30.3	22.8	29.6	22.6	30.6	0.284	16039			76
277	272821	38	Potentilla	1038	2018-05-14-10-35-18	0	0	x	-20	0	30.3	22.7	29.7	22.6	30.7	0.377	16039			77
278	272822	38	Potentilla	1038	2018-05-14-10-35-20	0	0	x	-20	0	30.3	22.7	29.7	22.6	30.7	0.377	16039			78
279	272823	38	Potentilla	1038	2018-05-14-10-35-22	0	0	x	-20	0	30.3	22.7	29.7	22.6	30.7	0.377	16039			79
280	272824	38	Potentilla	1038	2018-05-14-10-35-24	0	0	x	-20	0	30.4	22.8	29.7	22.6	30.7	0.277	16039			80
281	272825	38	Potentilla	1038	2018-05-14-10-35-26	0	0	x	-20	0	30.4	22.8	29.7	22.6	30.7	0.277	16039			81
282	272826	38	Potentilla	1038	2018-05-14-10-35-28	0	0	x	-20	0	30.4	22.8	29.7	22.6	30.7	0.277	16039			82
283	272827	38	Potentilla	1038	2018-05-14-10-35-30	0	0	x	-20	0	30.4	22.8	29.7	22.6	30.7	0.277	16039			83
284	272828	38	Potentilla	1038	2018-05-14-10-35-32	0	0	x	-20	0	30.2	22.7	29.7	22.6	30.7	0.477	16039			84
285	272829	38	Potentilla	1038	2018-05-14-10-35-34	0	0	x	-20	0	30.3	22.7	29.7	22.6	30.7	0.377	16039			85
286	272830	38	Potentilla	1038	2018-05-14-10-35-36	0	0	x	-20	0	30.3	22.7	29.6	22.6	30.6	0.284	16039			86
287	272831	38	Potentilla	1038	2018-05-14-10-35-38	0	0	x	-20	0	30.4	22.8	29.7	22.6	30.7	0.277	16039			87
288	272832	38	Potentilla	1038	2018-05-14-10-35-40	0	0	x	-20	0	30.4	22.8	29.6	22.6	30.6	0.184	16039			88
289	272833	38	Potentilla	1038	2018-05-14-10-35-42	0	0	x	-20	0	30.4	22.8	29.6	22.6	30.6	0.184	16039			89
290	272834	38	Potentilla	1038	2018-05-14-10-35-44	0	0	x	-20	0	30.3	22.7	29.6	22.6	30.6	0.284	16039			90
291	272835	38	Potentilla	1038	2018-05-14-10-35-46	0	0	x	-20	0	30.4	22.8	29.6	22.6	30.6	0.184	16039	Last10	Here	91
292	272836	38	Potentilla	1038	2018-05-14-10-35-48	0	0	x	-20	0	30.3	22.7	29.6	22.6	30.6	0.284	16039	Last10	Here	92
293	272837	38	Potentilla	1038	2018-05-14-10-35-50	0	0	x	-20	0	30.4	22.8	29.6	22.6	30.6	0.184	16039	Last10	Here	93
294	272838	38	Potentilla	1038	2018-05-14-10-35-52	0	0	x	-20	0	30.3	22.7	29.6	22.6	30.6	0.284	16039	Last10	Here	94
295	272839	38	Potentilla	1038	2018-05-14-10-35-54	0	0	x	-20	0	30.3	22.7	29.6	22.6	30.6	0.284	16039	Last10	Here	95
296	272840	38	Potentilla	1038	2018-05-14-10-35-56	0	0	x	-20	0	30.4	22.8	29.6	22.6	30.6	0.184	16039	Last10	Here	96
297	272841	38	Potentilla	1038	2018-05-14-10-35-58	0	0	x	-20	0	30.4	22.8	29.5	22.6	30.5	0.092	16039	Last10	Here	97
298	272842	38	Potentilla	1038	2018-05-14-10-36-00	0	0	x	-20	0	30.4	22.8	29.5	22.6	30.5	0.092	16039	Last10	Here	98
299	272843	38	Potentilla	1038	2018-05-14-10-36-02	0	0	x	-20	0	30.4	22.8	29.5	22.6	30.5	0.092	16039	Last10	Here	99
300	272844	38	Potentilla	1038	2018-05-14-10-36-04	0	0	x	-20	0	30.4	22.8	29.5	22.6	30.5	0.092	16039	Last10	Here	100
301	272845	38	Potentilla	1038	2018-05-14-10-36-36	0	0	x	-15	0	30.3	22.8	29.6	22.6	30.6	0.284	16040	First10	Here	1
302	272846	38	Potentilla	1038	2018-05-14-10-36-38	0	0	x	-15	0	30.2	22.7	29.6	22.6	30.6	0.384	16040	First10	Here	2
303	272847	38	Potentilla	1038	2018-05-14-10-36-40	0	0	x	-15	0	30.2	22.7	29.6	22.6	30.6	0.384	16040	First10	Here	3
304	272848	38	Potentilla	1038	2018-05-14-10-36-42	0	0	x	-15	0	30.4	22.8	29.6	22.6	30.6	0.184	16040	First10	Here	4
305	272849	38	Potentilla	1038	2018-05-14-10-36-44	0	0	x	-15	0	30.3	22.8	29.6	22.6	30.6	0.284	16040	First10	Here	5
306	272850	38	Potentilla	1038	2018-05-14-10-36-46	0	0	x	-15	0	30.3	22.8	29.6	22.6	30.6	0.284	16040	First10	Here	6
307	272851	38	Potentilla	1038	2018-05-14-10-36-48	0	0	x	-15	0	30.4	22.8	29.5	22.6	30.5	0.092	16040	First10	Here	7
308	272852	38	Potentilla	1038	2018-05-14-10-36-50	0	0	x	-15	0	30.3	22.8	29.5	22.6	30.5	0.192	16040	First10	Here	8
309	272853	38	Potentilla	1038	2018-05-14-10-36-52	0	0	x	-15	0	30.3	22.8	29.6	22.6	30.6	0.284	16040	First10	Here	9
310	272854	38	Potentilla	1038	2018-05-14-10-36-54	0	0	x	-15	0	30.2	22.7	29.5	22.6	30.5	0.292	16040	First10	Here	10
311	272855	38	Potentilla	1038	2018-05-14-10-36-56	0	0	x	-15	0	30.2	22.7	29.5	22.6	30.5	0.292	16040			11
312	272856	38	Potentilla	1038	2018-05-14-10-36-58	0	0	x	-15	0	30.3	22.8	29.5	22.6	30.5	0.192	16040			12
313	272857	38	Potentilla	1038	2018-05-14-10-37-00	0	0	x	-15	0	30.3	22.8	29.5	22.6	30.5	0.192	16040			13
314	272858	38	Potentilla	1038	2018-05-14-10-37-02	0	0	x	-15	0	30.3	22.8	29.6	22.6	30.6	0.284	16040			14
315	272859	38	Potentilla	1038	2018-05-14-10-37-04	0	0	x	-15	0	30.2	22.7	29.6	22.6	30.6	0.384	16040			15
316	272860	38	Potentilla	1038	2018-05-14-10-37-06	0	0	x	-15	0	30.3	22.8	29.6	22.6	30.6	0.284	16040			16
317	272861	38	Potentilla	1038	2018-05-14-10-37-08	0	0	x	-15	0	30.3	22.8	29.6	22.6	30.6	0.284	16040			17
318	272862	38	Potentilla	1038	2018-05-14-10-37-10	0	0	x	-15	0	30.2	22.7	29.6	22.6	30.6	0.384	16040			18
319	272863	38	Potentilla	1038	2018-05-14-10-37-12	0	0	x	-15	0	30.2	22.7	29.6	22.6	30.6	0.384	16040			19
320	272864	38	Potentilla	1038	2018-05-14-10-37-14	0	0	x	-15	0	30.3	22.8	29.7	22.6	30.7	0.377	16040			20
321	272865	38	Potentilla	1038	2018-05-14-10-37-16	0	0	x	-15	0	30.2	22.7	29.7	22.6	30.7	0.477	16040			21
322	272866	38	Potentilla	1038	2018-05-14-10-37-18	0	0	x	-15	0	30.2	22.7	29.8	22.6	30.8	0.57	16040			22
323	272867	38	Potentilla	1038	2018-05-14-10-37-20	0	0	x	-15	0	30.2	22.7	29.8	22.6	30.8	0.57	16040			23
324	272868	38	Potentilla	1038	2018-05-14-10-37-22	0	0	x	-15	0	30.3	22.8	29.9	22.6	30.9	0.563	16040			24
325	272869	38	Potentilla	1038	2018-05-14-10-37-24	0	0	x	-15	0	30.2	22.7	29.9	22.6	30.9	0.663	16040			25
326	272870	38	Potentilla	1038	2018-05-14-10-37-26	0	0	x	-15	0	30.2	22.7	30	22.6	31	0.756	16040			26
327	272871	38	Potentilla	1038	2018-05-14-10-37-28	0	0	x	-15	0	30.2	22.7	29.9	22.6	30.9	0.663	16040			27
328	272872	38	Potentilla	1038	2018-05-14-10-37-30	0	0	x	-15	0	30.2	22.7	29.9	22.6	30.9	0.663	16040			28
329	272873	38	Potentilla	1038	2018-05-14-10-37-32	0	0	x	-15	0	30.3	22.8	29.9	22.6	30.9	0.563	16040			29
330	272874	38	Potentilla	1038	2018-05-14-10-37-34	0	0	x	-15	0	30.2	22.7	29.8	22.6	30.8	0.57	16040			30
331	272875	38	Potentilla	1038	2018-05-14-10-37-36	0	0	x	-15	0	30.2	22.7	29.8	22.6	30.8	0.57	16040			31
332	272876	38	Potentilla	1038	2018-05-14-10-37-38	0	0	x	-15	0	30.2	22.7	29.8	22.6	30.8	0.57	16040			32
333	272877	38	Potentilla	1038	2018-05-14-10-37-40	0	0	x	-15	0	30.2	22.7	29.9	22.6	30.9	0.663	16040			33
334	272878	38	Potentilla	1038	2018-05-14-10-37-42	0	0	x	-15	0	30.3	22.8	29.9	22.6	30.9	0.563	16040			34
335	272879	38	Potentilla	1038	2018-05-14-10-37-44	0	0	x	-15	0	30.2	22.7	29.9	22.6	30.9	0.663	16040			35
336	272880	38	Potentilla	1038	2018-05-14-10-37-46	0	0	x	-15	0	30.3	22.8	29.9	22.6	30.9	0.563	16040			36
337	272881	38	Potentilla	1038	2018-05-14-10-37-48	0	0	x	-15	0	30.2	22.7	30	22.6	31	0.756	16040			37
338	272882	38	Potentilla	1038	2018-05-14-10-37-50	0	0	x	-15	0	30.3	22.8	30	22.6	31	0.656	16040			38
339	272883	38	Potentilla	1038	2018-05-14-10-37-52	0	0	x	-15	0	30.2	22.7	30	22.6	31	0.756	16040			39
340	272884	38	Potentilla	1038	2018-05-14-10-37-54	0	0	x	-15	0	30.2	22.7	30	22.6	31	0.756	16040			40
341	272885	38	Potentilla	1038	2018-05-14-10-37-56	0	0	x	-15	0	30.2	22.7	30	22.6	31	0.756	16040			41
342	272886	38	Potentilla	1038	2018-05-14-10-37-58	0	0	x	-15	0	30.2	22.7	29.9	22.6	30.9	0.663	16040			42
343	272887	38	Potentilla	1038	2018-05-14-10-38-00	0	0	x	-15	0	30.2	22.8	29.9	22.6	30.9	0.663	16040			43
344	272888	38	Potentilla	1038	2018-05-14-10-38-02	0	0	x	-15	0	30.2	22.7	29.9	22.6	30.9	0.663	16040			44
345	272889	38	Potentilla	1038	2018-05-14-10-38-04	0	0	x	-15	0	30.2	22.7	29.8	22.6	30.8	0.57	16040			45
346	272890	38	Potentilla	1038	2018-05-14-10-38-06	0	0	x	-15	0	30.2	22.7	29.8	22.6	30.8	0.57	16040			46
347	272891	38	Potentilla	1038	2018-05-14-10-38-08	0	0	x	-15	0	30.2	22.7	29.8	22.6	30.8	0.57	16040			47
348	272892	38	Potentilla	1038	2018-05-14-10-38-10	0	0	x	-15	0	30.3	22.8	29.8	22.6	30.8	0.47	16040			48
349	272893	38	Potentilla	1038	2018-05-14-10-38-12	0	0	x	-15	0	30.2	22.7	29.7	22.6	30.7	0.477	16040			49
350	272894	38	Potentilla	1038	2018-05-14-10-38-14	0	0	x	-15	0	30.2	22.7	29.8	22.6	30.8	0.57	16040			50
351	272895	38	Potentilla	1038	2018-05-14-10-38-16	0	0	x	-15	0	30.3	22.8	29.7	22.6	30.7	0.377	16040			51
352	272896	38	Potentilla	1038	2018-05-14-10-38-18	0	0	x	-15	0	30.2	22.7	29.7	22.6	30.7	0.477	16040			52
353	272897	38	Potentilla	1038	2018-05-14-10-38-20	0	0	x	-15	0	30.3	22.8	29.7	22.6	30.7	0.377	16040			53
354	272898	38	Potentilla	1038	2018-05-14-10-38-22	0	0	x	-15	0	30.3	22.8	29.7	22.6	30.7	0.377	16040			54
355	272899	38	Potentilla	1038	2018-05-14-10-38-24	0	0	x	-15	0	30.2	22.7	29.6	22.6	30.6	0.384	16040			55
356	272900	38	Potentilla	1038	2018-05-14-10-38-26	0	0	x	-15	0	30.3	22.8	29.6	22.6	30.6	0.284	16040			56
357	272901	38	Potentilla	1038	2018-05-14-10-38-28	0	0	x	-15	0	30.2	22.7	29.7	22.6	30.7	0.477	16040			57
358	272902	38	Potentilla	1038	2018-05-14-10-38-30	0	0	x	-15	0	30.2	22.7	29.7	22.6	30.7	0.477	16040			58
359	272903	38	Potentilla	1038	2018-05-14-10-38-32	0	0	x	-15	0	30.2	22.7	29.7	22.6	30.7	0.477	16040			59
360	272904	38	Potentilla	1038	2018-05-14-10-38-34	0	0	x	-15	0	30.2	22.8	29.7	22.6	30.7	0.477	16040			60
361	272905	38	Potentilla	1038	2018-05-14-10-38-36	0	0	x	-15	0	30.3	22.8	29.6	22.6	30.6	0.284	16040			61
362	272906	38	Potentilla	1038	2018-05-14-10-38-38	0	0	x	-15	0	30.2	22.7	29.6	22.6	30.6	0.384	16040			62
363	272907	38	Potentilla	1038	2018-05-14-10-38-40	0	0	x	-15	0	30.2	22.7	29.6	22.6	30.6	0.384	16040			63
364	272908	38	Potentilla	1038	2018-05-14-10-38-42	0	0	x	-15	0	30.2	22.7	29.6	22.6	30.6	0.384	16040			64
365	272909	38	Potentilla	1038	2018-05-14-10-38-44	0	0	x	-15	0	30.2	22.7	29.6	22.6	30.6	0.384	16040			65
366	272910	38	Potentilla	1038	2018-05-14-10-38-46	0	0	x	-15	0	30.2	22.7	29.6	22.6	30.6	0.384	16040			66
367	272911	38	Potentilla	1038	2018-05-14-10-38-48	0	0	x	-15	0	30.3	22.8	29.6	22.6	30.6	0.284	16040			67
368	272912	38	Potentilla	1038	2018-05-14-10-38-50	0	0	x	-15	0	30.3	22.8	29.6	22.6	30.6	0.284	16040			68
369	272913	38	Potentilla	1038	2018-05-14-10-38-52	0	0	x	-15	0	30.2	22.8	29.5	22.6	30.5	0.292	16040			69
370	272914	38	Potentilla	1038	2018-05-14-10-38-54	0	0	x	-15	0	30.1	22.7	29.5	22.6	30.5	0.392	16040			70
371	272915	38	Potentilla	1038	2018-05-14-10-38-56	0	0	x	-15	0	30.2	22.7	29.5	22.6	30.5	0.292	16040			71
372	272916	38	Potentilla	1038	2018-05-14-10-38-58	0	0	x	-15	0	30.2	22.7	29.5	22.6	30.5	0.292	16040			72
373	272917	38	Potentilla	1038	2018-05-14-10-39-00	0	0	x	-15	0	30.2	22.7	29.5	22.6	30.5	0.292	16040			73
374	272918	38	Potentilla	1038	2018-05-14-10-39-02	0	0	x	-15	0	30.2	22.7	29.5	22.6	30.5	0.292	16040			74
375	272919	38	Potentilla	1038	2018-05-14-10-39-04	0	0	x	-15	0	30.2	22.7	29.5	22.6	30.5	0.292	16040			75
376	272920	38	Potentilla	1038	2018-05-14-10-39-06	0	0	x	-15	0	30.3	22.8	29.5	22.6	30.5	0.192	16040			76
377	272921	38	Potentilla	1038	2018-05-14-10-39-08	0	0	x	-15	0	30.2	22.7	29.5	22.6	30.5	0.292	16040			77
378	272922	38	Potentilla	1038	2018-05-14-10-39-10	0	0	x	-15	0	30.3	22.8	29.5	22.6	30.5	0.192	16040			78
379	272923	38	Potentilla	1038	2018-05-14-10-39-12	0	0	x	-15	0	30.3	22.8	29.5	22.6	30.5	0.192	16040			79
380	272924	38	Potentilla	1038	2018-05-14-10-39-14	0	0	x	-15	0	30.2	22.7	29.5	22.6	30.5	0.292	16040			80
381	272925	38	Potentilla	1038	2018-05-14-10-39-16	0	0	x	-15	0	30.2	22.7	29.5	22.6	30.5	0.292	16040			81
382	272926	38	Potentilla	1038	2018-05-14-10-39-18	0	0	x	-15	0	30.3	22.8	29.5	22.6	30.5	0.192	16040			82
383	272927	38	Potentilla	1038	2018-05-14-10-39-20	0	0	x	-15	0	30.2	22.7	29.6	22.6	30.6	0.384	16040			83
384	272928	38	Potentilla	1038	2018-05-14-10-39-22	0	0	x	-15	0	30.2	22.7	29.5	22.6	30.5	0.292	16040			84
385	272929	38	Potentilla	1038	2018-05-14-10-39-24	0	0	x	-15	0	30.3	22.8	29.5	22.6	30.5	0.192	16040			85
386	272930	38	Potentilla	1038	2018-05-14-10-39-26	0	0	x	-15	0	30.2	22.7	29.5	22.6	30.5	0.292	16040			86
387	272931	38	Potentilla	1038	2018-05-14-10-39-28	0	0	x	-15	0	30.3	22.8	29.5	22.6	30.5	0.192	16040			87
388	272932	38	Potentilla	1038	2018-05-14-10-39-30	0	0	x	-15	0	30.3	22.8	29.5	22.6	30.5	0.192	16040			88
389	272933	38	Potentilla	1038	2018-05-14-10-39-32	0	0	x	-15	0	30.3	22.8	29.5	22.6	30.5	0.192	16040			89
390	272934	38	Potentilla	1038	2018-05-14-10-39-34	0	0	x	-15	0	30.2	22.7	29.5	22.6	30.5	0.292	16040			90
391	272935	38	Potentilla	1038	2018-05-14-10-39-36	0	0	x	-15	0	30.3	22.8	29.5	22.6	30.5	0.192	16040	Last10	Here	91
392	272936	38	Potentilla	1038	2018-05-14-10-39-38	0	0	x	-15	0	30.2	22.8	29.4	22.6	30.4	0.199	16040	Last10	Here	92
393	272937	38	Potentilla	1038	2018-05-14-10-39-40	0	0	x	-15	0	30.2	22.7	29.5	22.6	30.5	0.292	16040	Last10	Here	93
394	272938	38	Potentilla	1038	2018-05-14-10-39-42	0	0	x	-15	0	30.2	22.8	29.4	22.6	30.4	0.199	16040	Last10	Here	94
395	272939	38	Potentilla	1038	2018-05-14-10-39-44	0	0	x	-15	0	30.3	22.8	29.4	22.6	30.4	0.099	16040	Last10	Here	95
396	272940	38	Potentilla	1038	2018-05-14-10-39-46	0	0	x	-15	0	30.2	22.8	29.4	22.6	30.4	0.199	16040	Last10	Here	96
397	272941	38	Potentilla	1038	2018-05-14-10-39-48	0	0	x	-15	0	30.2	22.8	29.4	22.6	30.4	0.199	16040	Last10	Here	97
398	272942	38	Potentilla	1038	2018-05-14-10-39-50	0	0	x	-15	0	30.2	22.7	29.4	22.6	30.4	0.199	16040	Last10	Here	98
399	272943	38	Potentilla	1038	2018-05-14-10-39-52	0	0	x	-15	0	30.2	22.8	29.4	22.6	30.4	0.199	16040	Last10	Here	99
400	272944	38	Potentilla	1038	2018-05-14-10-39-54	0	0	x	-15	0	30.2	22.8	29.4	22.6	30.4	0.199	16040	Last10	Here	100
401	272945	38	Potentilla	1038	2018-05-14-10-40-27	0	0	x	-10	0	30.2	22.8	29.6	22.6	30.6	0.384	16041	First10	Here	1
402	272946	38	Potentilla	1038	2018-05-14-10-40-29	0	0	x	-10	0	30.2	22.8	29.7	22.6	30.7	0.477	16041	First10	Here	2
403	272947	38	Potentilla	1038	2018-05-14-10-40-31	0	0	x	-10	0	30.1	22.7	29.6	22.6	30.6	0.484	16041	First10	Here	3
404	272948	38	Potentilla	1038	2018-05-14-10-40-33	0	0	x	-10	0	30.2	22.8	29.7	22.6	30.7	0.477	16041	First10	Here	4
405	272949	38	Potentilla	1038	2018-05-14-10-40-35	0	0	x	-10	0	30.2	22.8	29.6	22.6	30.6	0.384	16041	First10	Here	5
406	272950	38	Potentilla	1038	2018-05-14-10-40-37	0	0	x	-10	0	30.1	22.7	29.6	22.6	30.6	0.484	16041	First10	Here	6
407	272951	38	Potentilla	1038	2018-05-14-10-40-39	0	0	x	-10	0	30.1	22.7	29.6	22.6	30.6	0.484	16041	First10	Here	7
408	272952	38	Potentilla	1038	2018-05-14-10-40-41	0	0	x	-10	0	30.2	22.8	29.6	22.6	30.6	0.384	16041	First10	Here	8
409	272953	38	Potentilla	1038	2018-05-14-10-40-43	0	0	x	-10	0	30.2	22.8	29.6	22.6	30.6	0.384	16041	First10	Here	9
410	272954	38	Potentilla	1038	2018-05-14-10-40-45	0	0	x	-10	0	30.1	22.7	29.5	22.6	30.5	0.392	16041	First10	Here	10
411	272955	38	Potentilla	1038	2018-05-14-10-40-47	0	0	x	-10	0	30.1	22.7	29.5	22.6	30.5	0.392	16041			11
412	272956	38	Potentilla	1038	2018-05-14-10-40-49	0	0	x	-10	0	30.2	22.8	29.5	22.6	30.5	0.292	16041			12
413	272957	38	Potentilla	1038	2018-05-14-10-40-51	0	0	x	-10	0	30.1	22.7	29.5	22.6	30.5	0.392	16041			13
414	272958	38	Potentilla	1038	2018-05-14-10-40-53	0	0	x	-10	0	30.1	22.7	29.5	22.6	30.5	0.392	16041			14
415	272959	38	Potentilla	1038	2018-05-14-10-40-55	0	0	x	-10	0	30.1	22.7	29.5	22.6	30.5	0.392	16041			15
416	272960	38	Potentilla	1038	2018-05-14-10-40-57	0	0	x	-10	0	30.2	22.8	29.4	22.6	30.4	0.199	16041			16
417	272961	38	Potentilla	1038	2018-05-14-10-40-59	0	0	x	-10	0	30.2	22.8	29.4	22.6	30.4	0.199	16041			17
418	272962	38	Potentilla	1038	2018-05-14-10-41-01	0	0	x	-10	0	30.2	22.8	29.4	22.6	30.4	0.199	16041			18
419	272963	38	Potentilla	1038	2018-05-14-10-41-03	0	0	x	-10	0	30.2	22.8	29.4	22.6	30.4	0.199	16041			19
420	272964	38	Potentilla	1038	2018-05-14-10-41-05	0	0	x	-10	0	30.2	22.8	29.4	22.6	30.4	0.199	16041			20
421	272965	38	Potentilla	1038	2018-05-14-10-41-07	0	0	x	-10	0	30.2	22.8	29.4	22.6	30.4	0.199	16041			21
422	272966	38	Potentilla	1038	2018-05-14-10-41-09	0	0	x	-10	0	30.2	22.8	29.4	22.6	30.4	0.199	16041			22
423	272967	38	Potentilla	1038	2018-05-14-10-41-11	0	0	x	-10	0	30.1	22.7	29.4	22.6	30.4	0.299	16041			23
424	272968	38	Potentilla	1038	2018-05-14-10-41-13	0	0	x	-10	0	30.1	22.7	29.4	22.6	30.4	0.299	16041			24
425	272969	38	Potentilla	1038	2018-05-14-10-41-15	0	0	x	-10	0	30.2	22.8	29.4	22.6	30.4	0.199	16041			25
426	272970	38	Potentilla	1038	2018-05-14-10-41-17	0	0	x	-10	0	30.1	22.7	29.4	22.6	30.4	0.299	16041			26
427	272971	38	Potentilla	1038	2018-05-14-10-41-19	0	0	x	-10	0	30.2	22.8	29.4	22.6	30.4	0.199	16041			27
428	272972	38	Potentilla	1038	2018-05-14-10-41-21	0	0	x	-10	0	30.2	22.8	29.4	22.6	30.4	0.199	16041			28
429	272973	38	Potentilla	1038	2018-05-14-10-41-23	0	0	x	-10	0	30.1	22.7	29.4	22.6	30.4	0.299	16041			29
430	272974	38	Potentilla	1038	2018-05-14-10-41-25	0	0	x	-10	0	30.1	22.7	29.3	22.6	30.3	0.206	16041			30
431	272975	38	Potentilla	1038	2018-05-14-10-41-27	0	0	x	-10	0	30.1	22.7	29.4	22.6	30.4	0.299	16041			31
432	272976	38	Potentilla	1038	2018-05-14-10-41-29	0	0	x	-10	0	30.1	22.7	29.4	22.6	30.4	0.299	16041			32
433	272977	38	Potentilla	1038	2018-05-14-10-41-31	0	0	x	-10	0	30.2	22.8	29.4	22.6	30.4	0.199	16041			33
434	272978	38	Potentilla	1038	2018-05-14-10-41-33	0	0	x	-10	0	30.1	22.7	29.4	22.6	30.4	0.299	16041			34
435	272979	38	Potentilla	1038	2018-05-14-10-41-35	0	0	x	-10	0	30.1	22.7	29.4	22.6	30.4	0.299	16041			35
436	272980	38	Potentilla	1038	2018-05-14-10-41-37	0	0	x	-10	0	30.2	22.8	29.4	22.6	30.4	0.199	16041			36
437	272981	38	Potentilla	1038	2018-05-14-10-41-39	0	0	x	-10	0	30.1	22.7	29.4	22.6	30.4	0.299	16041			37
438	272982	38	Potentilla	1038	2018-05-14-10-41-41	0	0	x	-10	0	30.1	22.7	29.4	22.6	30.4	0.299	16041			38
439	272983	38	Potentilla	1038	2018-05-14-10-41-43	0	0	x	-10	0	30.1	22.7	29.4	22.6	30.4	0.299	16041			39
440	272984	38	Potentilla	1038	2018-05-14-10-41-45	0	0	x	-10	0	30.2	22.8	29.4	22.6	30.4	0.199	16041			40
441	272985	38	Potentilla	1038	2018-05-14-10-41-47	0	0	x	-10	0	30.1	22.8	29.4	22.6	30.4	0.299	16041			41
442	272986	38	Potentilla	1038	2018-05-14-10-41-49	0	0	x	-10	0	30.1	22.7	29.5	22.6	30.5	0.392	16041			42
443	272987	38	Potentilla	1038	2018-05-14-10-41-51	0	0	x	-10	0	30.1	22.7	29.5	22.6	30.5	0.392	16041			43
444	272988	38	Potentilla	1038	2018-05-14-10-41-53	0	0	x	-10	0	30.2	22.8	29.5	22.6	30.5	0.292	16041			44
445	272989	38	Potentilla	1038	2018-05-14-10-41-55	0	0	x	-10	0	30.2	22.8	29.5	22.6	30.5	0.292	16041			45
446	272990	38	Potentilla	1038	2018-05-14-10-41-57	0	0	x	-10	0	30.1	22.7	29.5	22.6	30.5	0.392	16041			46
447	272991	38	Potentilla	1038	2018-05-14-10-41-59	0	0	x	-10	0	30.2	22.8	29.6	22.6	30.6	0.384	16041			47
448	272992	38	Potentilla	1038	2018-05-14-10-42-01	0	0	x	-10	0	30.1	22.7	29.6	22.6	30.6	0.484	16041			48
449	272993	38	Potentilla	1038	2018-05-14-10-42-03	0	0	x	-10	0	30.2	22.8	29.7	22.6	30.7	0.477	16041			49
450	272994	38	Potentilla	1038	2018-05-14-10-42-05	0	0	x	-10	0	30.1	22.7	29.7	22.6	30.7	0.577	16041			50
451	272995	38	Potentilla	1038	2018-05-14-10-42-07	0	0	x	-10	0	30.1	22.7	29.7	22.6	30.7	0.577	16041			51
452	272996	38	Potentilla	1038	2018-05-14-10-42-09	0	0	x	-10	0	30.1	22.7	29.7	22.6	30.7	0.577	16041			52
453	272997	38	Potentilla	1038	2018-05-14-10-42-11	0	0	x	-10	0	30.1	22.7	29.8	22.6	30.8	0.67	16041			53
454	272998	38	Potentilla	1038	2018-05-14-10-42-13	0	0	x	-10	0	30.1	22.7	29.9	22.6	30.9	0.763	16041			54
455	272999	38	Potentilla	1038	2018-05-14-10-42-15	0	0	x	-10	0	30.2	22.8	29.9	22.6	30.9	0.663	16041			55
456	273000	38	Potentilla	1038	2018-05-14-10-42-17	0	0	x	-10	0	30.1	22.7	29.9	22.6	30.9	0.763	16041			56
457	273001	38	Potentilla	1038	2018-05-14-10-42-19	0	0	x	-10	0	30.2	22.8	29.9	22.6	30.9	0.663	16041			57
458	273002	38	Potentilla	1038	2018-05-14-10-42-21	0	0	x	-10	0	30.2	22.8	29.9	22.6	30.9	0.663	16041			58
459	273003	38	Potentilla	1038	2018-05-14-10-42-23	0	0	x	-10	0	30.1	22.8	30	22.6	31	0.856	16041			59
460	273004	38	Potentilla	1038	2018-05-14-10-42-25	0	0	x	-10	0	30.1	22.7	30	22.6	31	0.856	16041			60
461	273005	38	Potentilla	1038	2018-05-14-10-42-27	0	0	x	-10	0	30	22.7	29.9	22.6	30.9	0.863	16041			61
462	273006	38	Potentilla	1038	2018-05-14-10-42-29	0	0	x	-10	0	30.1	22.8	29.9	22.6	30.9	0.763	16041			62
463	273007	38	Potentilla	1038	2018-05-14-10-42-31	0	0	x	-10	0	30.2	22.8	29.8	22.6	30.8	0.57	16041			63
464	273008	38	Potentilla	1038	2018-05-14-10-42-33	0	0	x	-10	0	30.1	22.8	29.8	22.6	30.8	0.67	16041			64
465	273009	38	Potentilla	1038	2018-05-14-10-42-35	0	0	x	-10	0	30.1	22.8	29.7	22.6	30.7	0.577	16041			65
466	273010	38	Potentilla	1038	2018-05-14-10-42-37	0	0	x	-10	0	30	22.7	29.7	22.6	30.7	0.677	16041			66
467	273011	38	Potentilla	1038	2018-05-14-10-42-39	0	0	x	-10	0	30.1	22.8	29.7	22.6	30.7	0.577	16041			67
468	273012	38	Potentilla	1038	2018-05-14-10-42-41	0	0	x	-10	0	30	22.7	29.6	22.6	30.6	0.584	16041			68
469	273013	38	Potentilla	1038	2018-05-14-10-42-43	0	0	x	-10	0	30	22.7	29.6	22.6	30.6	0.584	16041			69
470	273014	38	Potentilla	1038	2018-05-14-10-42-45	0	0	x	-10	0	30.1	22.8	29.6	22.6	30.6	0.484	16041			70
471	273015	38	Potentilla	1038	2018-05-14-10-42-47	0	0	x	-10	0	30	22.7	29.5	22.6	30.5	0.492	16041			71
472	273016	38	Potentilla	1038	2018-05-14-10-42-49	0	0	x	-10	0	30.1	22.8	29.5	22.6	30.5	0.392	16041			72
473	273017	38	Potentilla	1038	2018-05-14-10-42-51	0	0	x	-10	0	30	22.7	29.5	22.6	30.5	0.492	16041			73
474	273018	38	Potentilla	1038	2018-05-14-10-42-53	0	0	x	-10	0	30.1	22.8	29.5	22.6	30.5	0.392	16041			74
475	273019	38	Potentilla	1038	2018-05-14-10-42-55	0	0	x	-10	0	30.1	22.8	29.5	22.6	30.5	0.392	16041			75
476	273020	38	Potentilla	1038	2018-05-14-10-42-57	0	0	x	-10	0	30.1	22.8	29.5	22.6	30.5	0.392	16041			76
477	273021	38	Potentilla	1038	2018-05-14-10-42-59	0	0	x	-10	0	30	22.7	29.5	22.6	30.5	0.492	16041			77
478	273022	38	Potentilla	1038	2018-05-14-10-43-01	0	0	x	-10	0	30.1	22.8	29.5	22.6	30.5	0.392	16041			78
479	273023	38	Potentilla	1038	2018-05-14-10-43-03	0	0	x	-10	0	30.1	22.8	29.5	22.6	30.5	0.392	16041			79
480	273024	38	Potentilla	1038	2018-05-14-10-43-05	0	0	x	-10	0	30	22.7	29.5	22.6	30.5	0.492	16041			80
481	273025	38	Potentilla	1038	2018-05-14-10-43-07	0	0	x	-10	0	30.1	22.8	29.5	22.6	30.5	0.392	16041			81
482	273026	38	Potentilla	1038	2018-05-14-10-43-09	0	0	x	-10	0	30	22.7	29.5	22.6	30.5	0.492	16041			82
483	273027	38	Potentilla	1038	2018-05-14-10-43-11	0	0	x	-10	0	30.1	22.8	29.5	22.6	30.5	0.392	16041			83
484	273028	38	Potentilla	1038	2018-05-14-10-43-13	0	0	x	-10	0	30.1	22.8	29.5	22.6	30.5	0.392	16041			84
485	273029	38	Potentilla	1038	2018-05-14-10-43-15	0	0	x	-10	0	30.1	22.8	29.5	22.6	30.5	0.392	16041			85
486	273030	38	Potentilla	1038	2018-05-14-10-43-17	0	0	x	-10	0	30.1	22.8	29.5	22.6	30.5	0.392	16041			86
487	273031	38	Potentilla	1038	2018-05-14-10-43-19	0	0	x	-10	0	30.1	22.8	29.5	22.6	30.5	0.392	16041			87
488	273032	38	Potentilla	1038	2018-05-14-10-43-21	0	0	x	-10	0	30.1	22.8	29.5	22.5	30.5	0.392	16041			88
489	273033	38	Potentilla	1038	2018-05-14-10-43-23	0	0	x	-10	0	30	22.7	29.6	22.6	30.6	0.584	16041			89
490	273034	38	Potentilla	1038	2018-05-14-10-43-25	0	0	x	-10	0	30	22.7	29.6	22.6	30.6	0.584	16041			90
491	273035	38	Potentilla	1038	2018-05-14-10-43-27	0	0	x	-10	0	30.1	22.8	29.7	22.6	30.7	0.577	16041	Last10	Here	91
492	273036	38	Potentilla	1038	2018-05-14-10-43-29	0	0	x	-10	0	30	22.7	29.8	22.6	30.8	0.77	16041	Last10	Here	92
493	273037	38	Potentilla	1038	2018-05-14-10-43-31	0	0	x	-10	0	30.1	22.8	29.8	22.6	30.8	0.67	16041	Last10	Here	93
494	273038	38	Potentilla	1038	2018-05-14-10-43-33	0	0	x	-10	0	30.1	22.8	29.7	22.6	30.7	0.577	16041	Last10	Here	94
495	273039	38	Potentilla	1038	2018-05-14-10-43-35	0	0	x	-10	0	30	22.7	29.7	22.6	30.7	0.677	16041	Last10	Here	95
496	273040	38	Potentilla	1038	2018-05-14-10-43-37	0	0	x	-10	0	30.1	22.8	29.7	22.6	30.7	0.577	16041	Last10	Here	96
497	273041	38	Potentilla	1038	2018-05-14-10-43-39	0	0	x	-10	0	30.1	22.8	29.7	22.6	30.7	0.577	16041	Last10	Here	97
498	273042	38	Potentilla	1038	2018-05-14-10-43-41	0	0	x	-10	0	30.1	22.8	29.7	22.6	30.7	0.577	16041	Last10	Here	98
499	273043	38	Potentilla	1038	2018-05-14-10-43-43	0	0	x	-10	0	30	22.7	29.7	22.6	30.7	0.677	16041	Last10	Here	99
500	273044	38	Potentilla	1038	2018-05-14-10-43-45	0	0	x	-10	0	30.1	22.8	29.7	22.6	30.7	0.577	16041	Last10	Here	100
501	273045	38	Potentilla	1038	2018-05-14-10-44-17	0	0	x	-5	0	30.1	22.8	29.8	22.6	30.8	0.67	16042	First10	Here	1
502	273046	38	Potentilla	1038	2018-05-14-10-44-19	0	0	x	-5	0	30	22.7	29.8	22.6	30.8	0.77	16042	First10	Here	2
503	273047	38	Potentilla	1038	2018-05-14-10-44-21	0	0	x	-5	0	30.1	22.8	29.7	22.6	30.7	0.577	16042	First10	Here	3
504	273048	38	Potentilla	1038	2018-05-14-10-44-23	0	0	x	-5	0	30.1	22.8	29.7	22.6	30.7	0.577	16042	First10	Here	4
505	273049	38	Potentilla	1038	2018-05-14-10-44-25	0	0	x	-5	0	30.1	22.8	29.7	22.6	30.7	0.577	16042	First10	Here	5
506	273050	38	Potentilla	1038	2018-05-14-10-44-27	0	0	x	-5	0	30.1	22.8	29.7	22.6	30.7	0.577	16042	First10	Here	6
507	273051	38	Potentilla	1038	2018-05-14-10-44-29	0	0	x	-5	0	30.1	22.8	29.7	22.6	30.7	0.577	16042	First10	Here	7
508	273052	38	Potentilla	1038	2018-05-14-10-44-31	0	0	x	-5	0	30.1	22.8	29.7	22.6	30.7	0.577	16042	First10	Here	8
509	273053	38	Potentilla	1038	2018-05-14-10-44-33	0	0	x	-5	0	30	22.7	29.7	22.6	30.7	0.677	16042	First10	Here	9
510	273054	38	Potentilla	1038	2018-05-14-10-44-35	0	0	x	-5	0	30.1	22.8	29.7	22.6	30.7	0.577	16042	First10	Here	10
511	273055	38	Potentilla	1038	2018-05-14-10-44-37	0	0	x	-5	0	30	22.7	29.8	22.6	30.8	0.77	16042			11
512	273056	38	Potentilla	1038	2018-05-14-10-44-39	0	0	x	-5	0	30	22.7	29.8	22.6	30.8	0.77	16042			12
513	273057	38	Potentilla	1038	2018-05-14-10-44-41	0	0	x	-5	0	30	22.7	29.8	22.6	30.8	0.77	16042			13
514	273058	38	Potentilla	1038	2018-05-14-10-44-43	0	0	x	-5	0	30.1	22.8	29.8	22.6	30.8	0.67	16042			14
515	273059	38	Potentilla	1038	2018-05-14-10-44-45	0	0	x	-5	0	30	22.8	29.9	22.6	30.9	0.863	16042			15
516	273060	38	Potentilla	1038	2018-05-14-10-44-47	0	0	x	-5	0	30	22.8	29.9	22.6	30.9	0.863	16042			16
517	273061	38	Potentilla	1038	2018-05-14-10-44-49	0	0	x	-5	0	30.1	22.8	29.8	22.6	30.8	0.67	16042			17
518	273062	38	Potentilla	1038	2018-05-14-10-44-51	0	0	x	-5	0	30	22.8	29.8	22.6	30.8	0.77	16042			18
519	273063	38	Potentilla	1038	2018-05-14-10-44-53	0	0	x	-5	0	30	22.7	29.8	22.6	30.8	0.77	16042			19
520	273064	38	Potentilla	1038	2018-05-14-10-44-55	0	0	x	-5	0	30	22.8	29.8	22.6	30.8	0.77	16042			20
521	273065	38	Potentilla	1038	2018-05-14-10-44-57	0	0	x	-5	0	30	22.8	29.8	22.6	30.8	0.77	16042			21
522	273066	38	Potentilla	1038	2018-05-14-10-44-59	0	0	x	-5	0	30	22.7	29.8	22.6	30.8	0.77	16042			22
523	273067	38	Potentilla	1038	2018-05-14-10-45-01	0	0	x	-5	0	30	22.7	29.8	22.6	30.8	0.77	16042			23
524	273068	38	Potentilla	1038	2018-05-14-10-45-03	0	0	x	-5	0	30	22.7	29.8	22.6	30.8	0.77	16042			24
525	273069	38	Potentilla	1038	2018-05-14-10-45-05	0	0	x	-5	0	30	22.7	29.8	22.6	30.8	0.77	16042			25
526	273070	38	Potentilla	1038	2018-05-14-10-45-07	0	0	x	-5	0	30	22.7	29.9	22.6	30.9	0.863	16042			26
527	273071	38	Potentilla	1038	2018-05-14-10-45-09	0	0	x	-5	0	30	22.8	30	22.6	31	0.956	16042			27
528	273072	38	Potentilla	1038	2018-05-14-10-45-11	0	0	x	-5	0	30	22.7	30	22.6	31	0.956	16042			28
529	273073	38	Potentilla	1038	2018-05-14-10-45-13	0	0	x	-5	0	30	22.7	30	22.6	31	0.956	16042			29
530	273074	38	Potentilla	1038	2018-05-14-10-45-15	0	0	x	-5	0	30	22.7	30	22.6	31	0.956	16042			30
531	273075	38	Potentilla	1038	2018-05-14-10-45-17	0	0	x	-5	0	30	22.7	30	22.6	31	0.956	16042			31
532	273076	38	Potentilla	1038	2018-05-14-10-45-19	0	0	x	-5	0	30	22.7	30	22.6	31	0.956	16042			32
533	273077	38	Potentilla	1038	2018-05-14-10-45-21	0	0	x	-5	0	30	22.7	30	22.6	31	0.956	16042			33
534	273078	38	Potentilla	1038	2018-05-14-10-45-23	0	0	x	-5	0	30	22.7	29.9	22.6	30.9	0.863	16042			34
535	273079	38	Potentilla	1038	2018-05-14-10-45-25	0	0	x	-5	0	30	22.7	29.9	22.6	30.9	0.863	16042			35
536	273080	38	Potentilla	1038	2018-05-14-10-45-27	0	0	x	-5	0	30	22.8	29.9	22.6	30.9	0.863	16042			36
537	273081	38	Potentilla	1038	2018-05-14-10-45-29	0	0	x	-5	0	30	22.8	29.9	22.6	30.9	0.863	16042			37
538	273082	38	Potentilla	1038	2018-05-14-10-45-31	0	0	x	-5	0	30	22.8	30	22.6	31	0.956	16042			38
539	273083	38	Potentilla	1038	2018-05-14-10-45-33	0	0	x	-5	0	30	22.8	30	22.6	31	0.956	16042			39
540	273084	38	Potentilla	1038	2018-05-14-10-45-35	0	0	x	-5	0	30	22.7	30	22.6	31	0.956	16042			40
541	273085	38	Potentilla	1038	2018-05-14-10-45-38	0	0	x	-5	0	30	22.7	30.1	22.6	31	1.049	16042			41
542	273086	38	Potentilla	1038	2018-05-14-10-45-40	0	0	x	-5	0	30	22.7	30.1	22.6	31	1.049	16042			42
543	273087	38	Potentilla	1038	2018-05-14-10-45-42	0	0	x	-5	0	30	22.7	30.2	22.6	31.1	1.142	16042			43
544	273088	38	Potentilla	1038	2018-05-14-10-45-44	0	0	x	-5	0	30	22.7	30.2	22.6	31.1	1.142	16042			44
545	273089	38	Potentilla	1038	2018-05-14-10-45-46	0	0	x	-5	0	30	22.8	30.2	22.6	31.1	1.142	16042			45
546	273090	38	Potentilla	1038	2018-05-14-10-45-48	0	0	x	-5	0	30	22.7	30.3	22.6	31.2	1.235	16042			46
547	273091	38	Potentilla	1038	2018-05-14-10-45-50	0	0	x	-5	0	30	22.8	30.2	22.6	31.1	1.142	16042			47
548	273092	38	Potentilla	1038	2018-05-14-10-45-52	0	0	x	-5	0	30	22.7	30.1	22.6	31	1.049	16042			48
549	273093	38	Potentilla	1038	2018-05-14-10-45-54	0	0	x	-5	0	30	22.7	30.1	22.6	31	1.049	16042			49
550	273094	38	Potentilla	1038	2018-05-14-10-45-56	0	0	x	-5	0	30	22.7	30.1	22.6	31	1.049	16042			50
551	273095	38	Potentilla	1038	2018-05-14-10-45-58	0	0	x	-5	0	30	22.8	30.1	22.6	31	1.049	16042			51
552	273096	38	Potentilla	1038	2018-05-14-10-46-00	0	0	x	-5	0	30	22.8	30.2	22.6	31.1	1.142	16042			52
553	273097	38	Potentilla	1038	2018-05-14-10-46-02	0	0	x	-5	0	30	22.8	30.3	22.6	31.2	1.235	16042			53
554	273098	38	Potentilla	1038	2018-05-14-10-46-04	0	0	x	-5	0	30	22.7	30.4	22.6	31.3	1.328	16042			54
555	273099	38	Potentilla	1038	2018-05-14-10-46-06	0	0	x	-5	0	30	22.8	30.4	22.6	31.3	1.328	16042			55
556	273100	38	Potentilla	1038	2018-05-14-10-46-08	0	0	x	-5	0	30	22.7	30.2	22.6	31.1	1.142	16042			56
557	273101	38	Potentilla	1038	2018-05-14-10-46-10	0	0	x	-5	0	30	22.7	30.1	22.6	31	1.049	16042			57
558	273102	38	Potentilla	1038	2018-05-14-10-46-12	0	0	x	-5	0	30	22.7	30.1	22.6	31	1.049	16042			58
559	273103	38	Potentilla	1038	2018-05-14-10-46-14	0	0	x	-5	0	30	22.7	30	22.6	31	0.956	16042			59
560	273104	38	Potentilla	1038	2018-05-14-10-46-16	0	0	x	-5	0	30	22.8	30.1	22.6	31	1.049	16042			60
561	273105	38	Potentilla	1038	2018-05-14-10-46-18	0	0	x	-5	0	30	22.7	30	22.5	31	0.956	16042			61
562	273106	38	Potentilla	1038	2018-05-14-10-46-20	0	0	x	-5	0	30	22.7	30.1	22.6	31	1.049	16042			62
563	273107	38	Potentilla	1038	2018-05-14-10-46-22	0	0	x	-5	0	30	22.8	30	22.6	31	0.956	16042			63
564	273108	38	Potentilla	1038	2018-05-14-10-46-24	0	0	x	-5	0	30	22.8	30	22.6	31	0.956	16042			64
565	273109	38	Potentilla	1038	2018-05-14-10-46-26	0	0	x	-5	0	30	22.7	30	22.6	31	0.956	16042			65
566	273110	38	Potentilla	1038	2018-05-14-10-46-28	0	0	x	-5	0	30	22.7	29.9	22.6	30.9	0.863	16042			66
567	273111	38	Potentilla	1038	2018-05-14-10-46-30	0	0	x	-5	0	30	22.8	29.9	22.6	30.9	0.863	16042			67
568	273112	38	Potentilla	1038	2018-05-14-10-46-32	0	0	x	-5	0	30	22.7	29.8	22.6	30.8	0.77	16042			68
569	273113	38	Potentilla	1038	2018-05-14-10-46-34	0	0	x	-5	0	30	22.7	29.8	22.6	30.8	0.77	16042			69
570	273114	38	Potentilla	1038	2018-05-14-10-46-36	0	0	x	-5	0	30	22.7	29.7	22.6	30.7	0.677	16042			70
571	273115	38	Potentilla	1038	2018-05-14-10-46-38	0	0	x	-5	0	30	22.8	29.7	22.6	30.7	0.677	16042			71
572	273116	38	Potentilla	1038	2018-05-14-10-46-40	0	0	x	-5	0	30	22.8	29.7	22.6	30.7	0.677	16042			72
573	273117	38	Potentilla	1038	2018-05-14-10-46-42	0	0	x	-5	0	30	22.7	29.6	22.6	30.6	0.584	16042			73
574	273118	38	Potentilla	1038	2018-05-14-10-46-44	0	0	x	-5	0	30	22.8	29.6	22.6	30.6	0.584	16042			74
575	273119	38	Potentilla	1038	2018-05-14-10-46-46	0	0	x	-5	0	30	22.8	29.6	22.6	30.6	0.584	16042			75
576	273120	38	Potentilla	1038	2018-05-14-10-46-48	0	0	x	-5	0	30	22.8	29.6	22.6	30.6	0.584	16042			76
577	273121	38	Potentilla	1038	2018-05-14-10-46-50	0	0	x	-5	0	30	22.8	29.6	22.6	30.6	0.584	16042			77
578	273122	38	Potentilla	1038	2018-05-14-10-46-52	0	0	x	-5	0	30	22.8	29.6	22.6	30.6	0.584	16042			78
579	273123	38	Potentilla	1038	2018-05-14-10-46-54	0	0	x	-5	0	30	22.7	29.6	22.6	30.6	0.584	16042			79
580	273124	38	Potentilla	1038	2018-05-14-10-46-56	0	0	x	-5	0	30	22.7	29.6	22.6	30.6	0.584	16042			80
581	273125	38	Potentilla	1038	2018-05-14-10-46-58	0	0	x	-5	0	30	22.8	29.6	22.6	30.6	0.584	16042			81
582	273126	38	Potentilla	1038	2018-05-14-10-47-00	0	0	x	-5	0	30	22.8	29.5	22.6	30.5	0.492	16042			82
583	273127	38	Potentilla	1038	2018-05-14-10-47-02	0	0	x	-5	0	30	22.7	29.5	22.6	30.5	0.492	16042			83
584	273128	38	Potentilla	1038	2018-05-14-10-47-04	0	0	x	-5	0	30	22.8	29.6	22.6	30.6	0.584	16042			84
585	273129	38	Potentilla	1038	2018-05-14-10-47-06	0	0	x	-5	0	30	22.7	29.7	22.6	30.7	0.677	16042			85
586	273130	38	Potentilla	1038	2018-05-14-10-47-08	0	0	x	-5	0	30	22.8	29.8	22.6	30.8	0.77	16042			86
587	273131	38	Potentilla	1038	2018-05-14-10-47-10	0	0	x	-5	0	30	22.7	29.8	22.6	30.8	0.77	16042			87
588	273132	38	Potentilla	1038	2018-05-14-10-47-12	0	0	x	-5	0	30	22.7	29.8	22.6	30.8	0.77	16042			88
589	273133	38	Potentilla	1038	2018-05-14-10-47-14	0	0	x	-5	0	30	22.7	29.7	22.6	30.7	0.677	16042			89
590	273134	38	Potentilla	1038	2018-05-14-10-47-16	0	0	x	-5	0	30	22.8	29.7	22.6	30.7	0.677	16042			90
591	273135	38	Potentilla	1038	2018-05-14-10-47-18	0	0	x	-5	0	30	22.7	29.7	22.6	30.7	0.677	16042	Last10	Here	91
592	273136	38	Potentilla	1038	2018-05-14-10-47-20	0	0	x	-5	0	30	22.7	29.7	22.6	30.7	0.677	16042	Last10	Here	92
593	273137	38	Potentilla	1038	2018-05-14-10-47-22	0	0	x	-5	0	30	22.7	29.8	22.6	30.8	0.77	16042	Last10	Here	93
594	273138	38	Potentilla	1038	2018-05-14-10-47-24	0	0	x	-5	0	30	22.8	29.9	22.6	30.9	0.863	16042	Last10	Here	94
595	273139	38	Potentilla	1038	2018-05-14-10-47-26	0	0	x	-5	0	30	22.7	29.9	22.6	30.9	0.863	16042	Last10	Here	95
596	273140	38	Potentilla	1038	2018-05-14-10-47-28	0	0	x	-5	0	30	22.7	29.9	22.6	30.9	0.863	16042	Last10	Here	96
597	273141	38	Potentilla	1038	2018-05-14-10-47-30	0	0	x	-5	0	30	22.7	29.9	22.6	30.9	0.863	16042	Last10	Here	97
598	273142	38	Potentilla	1038	2018-05-14-10-47-32	0	0	x	-5	0	30	22.7	29.9	22.6	30.9	0.863	16042	Last10	Here	98
599	273143	38	Potentilla	1038	2018-05-14-10-47-34	0	0	x	-5	0	30	22.8	30	22.6	31	0.956	16042	Last10	Here	99
600	273144	38	Potentilla	1038	2018-05-14-10-48-08	0	0	x	0	0	30	22.7	29.9	22.6	30.9	0.863	16043	First10	Here	1
601	273145	38	Potentilla	1038	2018-05-14-10-48-10	0	0	x	0	0	30	22.7	29.9	22.6	30.9	0.863	16043	First10	Here	2
602	273146	38	Potentilla	1038	2018-05-14-10-48-12	0	0	x	0	0	30	22.7	29.8	22.6	30.8	0.77	16043	First10	Here	3
603	273147	38	Potentilla	1038	2018-05-14-10-48-14	0	0	x	0	0	30	22.7	29.9	22.6	30.9	0.863	16043	First10	Here	4
604	273148	38	Potentilla	1038	2018-05-14-10-48-16	0	0	x	0	0	30	22.8	29.8	22.6	30.8	0.77	16043	First10	Here	5
605	273149	38	Potentilla	1038	2018-05-14-10-48-18	0	0	x	0	0	30	22.7	29.8	22.6	30.8	0.77	16043	First10	Here	6
606	273150	38	Potentilla	1038	2018-05-14-10-48-20	0	0	x	0	0	30	22.7	29.8	22.6	30.8	0.77	16043	First10	Here	7
607	273151	38	Potentilla	1038	2018-05-14-10-48-22	0	0	x	0	0	30	22.8	29.7	22.6	30.7	0.677	16043	First10	Here	8
608	273152	38	Potentilla	1038	2018-05-14-10-48-24	0	0	x	0	0	30	22.8	29.7	22.6	30.7	0.677	16043	First10	Here	9
609	273153	38	Potentilla	1038	2018-05-14-10-48-26	0	0	x	0	0	30	22.8	29.6	22.6	30.6	0.584	16043	First10	Here	10
610	273154	38	Potentilla	1038	2018-05-14-10-48-28	0	0	x	0	0	30	22.7	29.6	22.6	30.6	0.584	16043			11
611	273155	38	Potentilla	1038	2018-05-14-10-48-30	0	0	x	0	0	30	22.7	29.6	22.6	30.6	0.584	16043			12
612	273156	38	Potentilla	1038	2018-05-14-10-48-32	0	0	x	0	0	29.9	22.7	29.5	22.6	30.5	0.592	16043			13
613	273157	38	Potentilla	1038	2018-05-14-10-48-34	0	0	x	0	0	30	22.7	29.5	22.6	30.5	0.492	16043			14
614	273158	38	Potentilla	1038	2018-05-14-10-48-36	0	0	x	0	0	29.9	22.7	29.5	22.6	30.5	0.592	16043			15
615	273159	38	Potentilla	1038	2018-05-14-10-48-38	0	0	x	0	0	30	22.8	29.5	22.6	30.5	0.492	16043			16
616	273160	38	Potentilla	1038	2018-05-14-10-48-40	0	0	x	0	0	30	22.8	29.5	22.6	30.5	0.492	16043			17
617	273161	38	Potentilla	1038	2018-05-14-10-48-42	0	0	x	0	0	29.9	22.7	29.5	22.6	30.5	0.592	16043			18
618	273162	38	Potentilla	1038	2018-05-14-10-48-44	0	0	x	0	0	29.9	22.7	29.6	22.6	30.6	0.684	16043			19
619	273163	38	Potentilla	1038	2018-05-14-10-48-46	0	0	x	0	0	29.9	22.7	29.6	22.6	30.6	0.684	16043			20
620	273164	38	Potentilla	1038	2018-05-14-10-48-48	0	0	x	0	0	29.9	22.7	29.6	22.6	30.6	0.684	16043			21
621	273165	38	Potentilla	1038	2018-05-14-10-48-50	0	0	x	0	0	29.9	22.7	29.6	22.6	30.6	0.684	16043			22
622	273166	38	Potentilla	1038	2018-05-14-10-48-52	0	0	x	0	0	30	22.8	29.6	22.6	30.6	0.584	16043			23
623	273167	38	Potentilla	1038	2018-05-14-10-48-54	0	0	x	0	0	29.9	22.7	29.6	22.6	30.6	0.684	16043			24
624	273168	38	Potentilla	1038	2018-05-14-10-48-56	0	0	x	0	0	30	22.7	29.8	22.6	30.8	0.77	16043			25
625	273169	38	Potentilla	1038	2018-05-14-10-48-58	0	0	x	0	0	30	22.7	29.9	22.6	30.9	0.863	16043			26
626	273170	38	Potentilla	1038	2018-05-14-10-49-00	0	0	x	0	0	30	22.7	29.9	22.6	30.9	0.863	16043			27
627	273171	38	Potentilla	1038	2018-05-14-10-49-02	0	0	x	0	0	30	22.7	29.9	22.6	30.9	0.863	16043			28
628	273172	38	Potentilla	1038	2018-05-14-10-49-04	0	0	x	0	0	30	22.8	29.8	22.6	30.8	0.77	16043			29
629	273173	38	Potentilla	1038	2018-05-14-10-49-06	0	0	x	0	0	30	22.7	29.8	22.6	30.8	0.77	16043			30
630	273174	38	Potentilla	1038	2018-05-14-10-49-08	0	0	x	0	0	30	22.8	29.7	22.6	30.7	0.677	16043			31
631	273175	38	Potentilla	1038	2018-05-14-10-49-10	0	0	x	0	0	30	22.7	29.7	22.6	30.7	0.677	16043			32
632	273176	38	Potentilla	1038	2018-05-14-10-49-12	0	0	x	0	0	30	22.7	29.7	22.6	30.7	0.677	16043			33
633	273177	38	Potentilla	1038	2018-05-14-10-49-14	0	0	x	0	0	30	22.7	29.6	22.6	30.6	0.584	16043			34
634	273178	38	Potentilla	1038	2018-05-14-10-49-16	0	0	x	0	0	30	22.7	29.6	22.6	30.6	0.584	16043			35
635	273179	38	Potentilla	1038	2018-05-14-10-49-18	0	0	x	0	0	30	22.7	29.7	22.6	30.7	0.677	16043			36
636	273180	38	Potentilla	1038	2018-05-14-10-49-20	0	0	x	0	0	30	22.7	29.7	22.5	30.7	0.677	16043			37
637	273181	38	Potentilla	1038	2018-05-14-10-49-22	0	0	x	0	0	30	22.8	29.9	22.6	30.9	0.863	16043			38
638	273182	38	Potentilla	1038	2018-05-14-10-49-24	0	0	x	0	0	30	22.7	29.9	22.6	30.9	0.863	16043			39
639	273183	38	Potentilla	1038	2018-05-14-10-49-26	0	0	x	0	0	30	22.8	30	22.6	31	0.956	16043			40
640	273184	38	Potentilla	1038	2018-05-14-10-49-28	0	0	x	0	0	30	22.7	29.9	22.6	30.9	0.863	16043			41
641	273185	38	Potentilla	1038	2018-05-14-10-49-30	0	0	x	0	0	30	22.7	29.9	22.6	30.9	0.863	16043			42
642	273186	38	Potentilla	1038	2018-05-14-10-49-32	0	0	x	0	0	30	22.8	29.9	22.6	30.9	0.863	16043			43
643	273187	38	Potentilla	1038	2018-05-14-10-49-34	0	0	x	0	0	30	22.7	30	22.6	31	0.956	16043			44
644	273188	38	Potentilla	1038	2018-05-14-10-49-36	0	0	x	0	0	30	22.8	29.9	22.6	30.9	0.863	16043			45
645	273189	38	Potentilla	1038	2018-05-14-10-49-38	0	0	x	0	0	30	22.8	29.9	22.6	30.9	0.863	16043			46
646	273190	38	Potentilla	1038	2018-05-14-10-49-40	0	0	x	0	0	30	22.7	29.9	22.6	30.9	0.863	16043			47
647	273191	38	Potentilla	1038	2018-05-14-10-49-42	0	0	x	0	0	30	22.7	30	22.6	31	0.956	16043			48
648	273192	38	Potentilla	1038	2018-05-14-10-49-44	0	0	x	0	0	30	22.7	29.9	22.6	30.9	0.863	16043			49
649	273193	38	Potentilla	1038	2018-05-14-10-49-46	0	0	x	0	0	30	22.8	29.9	22.6	30.9	0.863	16043			50
650	273194	38	Potentilla	1038	2018-05-14-10-49-48	0	0	x	0	0	30	22.7	29.8	22.6	30.8	0.77	16043			51
651	273195	38	Potentilla	1038	2018-05-14-10-49-50	0	0	x	0	0	30	22.8	29.8	22.6	30.8	0.77	16043			52
652	273196	38	Potentilla	1038	2018-05-14-10-49-52	0	0	x	0	0	30	22.7	29.7	22.6	30.7	0.677	16043			53
653	273197	38	Potentilla	1038	2018-05-14-10-49-54	0	0	x	0	0	30	22.7	29.7	22.6	30.7	0.677	16043			54
654	273198	38	Potentilla	1038	2018-05-14-10-49-56	0	0	x	0	0	30	22.8	29.7	22.6	30.7	0.677	16043			55
655	273199	38	Potentilla	1038	2018-05-14-10-49-58	0	0	x	0	0	30	22.8	29.7	22.6	30.7	0.677	16043			56
656	273200	38	Potentilla	1038	2018-05-14-10-50-00	0	0	x	0	0	30	22.7	29.7	22.6	30.7	0.677	16043			57
657	273201	38	Potentilla	1038	2018-05-14-10-50-02	0	0	x	0	0	30	22.7	29.7	22.6	30.7	0.677	16043			58
658	273202	38	Potentilla	1038	2018-05-14-10-50-04	0	0	x	0	0	30	22.7	29.7	22.6	30.7	0.677	16043			59
659	273203	38	Potentilla	1038	2018-05-14-10-50-06	0	0	x	0	0	30	22.7	29.7	22.6	30.7	0.677	16043			60
660	273204	38	Potentilla	1038	2018-05-14-10-50-08	0	0	x	0	0	29.9	22.7	29.7	22.6	30.7	0.777	16043			61
661	273205	38	Potentilla	1038	2018-05-14-10-50-10	0	0	x	0	0	29.9	22.7	29.6	22.6	30.6	0.684	16043			62
662	273206	38	Potentilla	1038	2018-05-14-10-50-12	0	0	x	0	0	30	22.8	29.6	22.5	30.6	0.584	16043			63
663	273207	38	Potentilla	1038	2018-05-14-10-50-14	0	0	x	0	0	30	22.8	29.7	22.6	30.7	0.677	16043			64
664	273208	38	Potentilla	1038	2018-05-14-10-50-16	0	0	x	0	0	30	22.8	29.7	22.6	30.7	0.677	16043			65
665	273209	38	Potentilla	1038	2018-05-14-10-50-18	0	0	x	0	0	30	22.8	29.7	22.6	30.7	0.677	16043			66
666	273210	38	Potentilla	1038	2018-05-14-10-50-20	0	0	x	0	0	30	22.8	29.7	22.5	30.7	0.677	16043			67
667	273211	38	Potentilla	1038	2018-05-14-10-50-22	0	0	x	0	0	29.9	22.7	29.8	22.6	30.8	0.87	16043			68
668	273212	38	Potentilla	1038	2018-05-14-10-50-24	0	0	x	0	0	29.9	22.7	29.7	22.6	30.7	0.777	16043			69
669	273213	38	Potentilla	1038	2018-05-14-10-50-26	0	0	x	0	0	29.9	22.7	29.7	22.6	30.7	0.777	16043			70
670	273214	38	Potentilla	1038	2018-05-14-10-50-28	0	0	x	0	0	29.9	22.7	29.7	22.6	30.7	0.777	16043			71
671	273215	38	Potentilla	1038	2018-05-14-10-50-30	0	0	x	0	0	29.9	22.7	29.6	22.6	30.6	0.684	16043			72
672	273216	38	Potentilla	1038	2018-05-14-10-50-32	0	0	x	0	0	30	22.8	29.6	22.6	30.6	0.584	16043			73
673	273217	38	Potentilla	1038	2018-05-14-10-50-34	0	0	x	0	0	29.9	22.7	29.7	22.6	30.7	0.777	16043			74
674	273218	38	Potentilla	1038	2018-05-14-10-50-36	0	0	x	0	0	30	22.8	29.7	22.6	30.7	0.677	16043			75
675	273219	38	Potentilla	1038	2018-05-14-10-50-38	0	0	x	0	0	30	22.8	29.7	22.6	30.7	0.677	16043			76
676	273220	38	Potentilla	1038	2018-05-14-10-50-40	0	0	x	0	0	30	22.8	29.7	22.6	30.7	0.677	16043			77
677	273221	38	Potentilla	1038	2018-05-14-10-50-42	0	0	x	0	0	29.9	22.7	29.7	22.6	30.7	0.777	16043			78
678	273222	38	Potentilla	1038	2018-05-14-10-50-44	0	0	x	0	0	30	22.8	29.7	22.6	30.7	0.677	16043			79
679	273223	38	Potentilla	1038	2018-05-14-10-50-46	0	0	x	0	0	29.9	22.7	29.7	22.6	30.7	0.777	16043			80
680	273224	38	Potentilla	1038	2018-05-14-10-50-48	0	0	x	0	0	29.9	22.7	29.6	22.6	30.6	0.684	16043			81
681	273225	38	Potentilla	1038	2018-05-14-10-50-50	0	0	x	0	0	29.9	22.7	29.6	22.6	30.6	0.684	16043			82
682	273226	38	Potentilla	1038	2018-05-14-10-50-52	0	0	x	0	0	29.9	22.7	29.6	22.6	30.6	0.684	16043			83
683	273227	38	Potentilla	1038	2018-05-14-10-50-54	0	0	x	0	0	29.9	22.7	29.6	22.6	30.6	0.684	16043			84
684	273228	38	Potentilla	1038	2018-05-14-10-50-57	0	0	x	0	0	30	22.8	29.6	22.6	30.6	0.584	16043			85
685	273229	38	Potentilla	1038	2018-05-14-10-50-59	0	0	x	0	0	29.9	22.7	29.7	22.6	30.7	0.777	16043			86
686	273230	38	Potentilla	1038	2018-05-14-10-51-01	0	0	x	0	0	30	22.8	29.7	22.6	30.7	0.677	16043			87
687	273231	38	Potentilla	1038	2018-05-14-10-51-03	0	0	x	0	0	30	22.8	29.7	22.6	30.7	0.677	16043			88
688	273232	38	Potentilla	1038	2018-05-14-10-51-05	0	0	x	0	0	30	22.8	29.8	22.6	30.8	0.77	16043			89
689	273233	38	Potentilla	1038	2018-05-14-10-51-07	0	0	x	0	0	29.9	22.7	29.8	22.6	30.8	0.87	16043			90
690	273234	38	Potentilla	1038	2018-05-14-10-51-09	0	0	x	0	0	30	22.8	29.8	22.6	30.8	0.77	16043	Last10	Here	91
691	273235	38	Potentilla	1038	2018-05-14-10-51-11	0	0	x	0	0	29.9	22.7	29.7	22.5	30.7	0.777	16043	Last10	Here	92
692	273236	38	Potentilla	1038	2018-05-14-10-51-13	0	0	x	0	0	29.9	22.7	29.7	22.6	30.7	0.777	16043	Last10	Here	93
693	273237	38	Potentilla	1038	2018-05-14-10-51-15	0	0	x	0	0	29.9	22.7	29.7	22.6	30.7	0.777	16043	Last10	Here	94
694	273238	38	Potentilla	1038	2018-05-14-10-51-17	0	0	x	0	0	30	22.8	29.6	22.6	30.6	0.584	16043	Last10	Here	95
695	273239	38	Potentilla	1038	2018-05-14-10-51-19	0	0	x	0	0	30	22.8	29.6	22.6	30.6	0.584	16043	Last10	Here	96
696	273240	38	Potentilla	1038	2018-05-14-10-51-21	0	0	x	0	0	29.9	22.7	29.7	22.6	30.7	0.777	16043	Last10	Here	97
697	273241	38	Potentilla	1038	2018-05-14-10-51-23	0	0	x	0	0	30	22.8	29.7	22.6	30.7	0.677	16043	Last10	Here	98
698	273242	38	Potentilla	1038	2018-05-14-10-51-25	0	0	x	0	0	29.9	22.7	29.7	22.6	30.7	0.777	16043	Last10	Here	99
699	273243	38	Potentilla	1038	2018-05-14-10-51-59	0	0	x	5	0	29.9	22.7	30	22.6	31	1.056	16044	First10	Here	1
700	273244	38	Potentilla	1038	2018-05-14-10-52-01	0	0	x	5	0	29.9	22.7	30	22.6	31	1.056	16044	First10	Here	2
701	273245	38	Potentilla	1038	2018-05-14-10-52-03	0	0	x	5	0	30	22.8	30	22.6	31	0.956	16044	First10	Here	3
702	273246	38	Potentilla	1038	2018-05-14-10-52-05	0	0	x	5	0	29.9	22.7	29.9	22.6	30.9	0.963	16044	First10	Here	4
703	273247	38	Potentilla	1038	2018-05-14-10-52-07	0	0	x	5	0	29.9	22.7	29.9	22.6	30.9	0.963	16044	First10	Here	5
704	273248	38	Potentilla	1038	2018-05-14-10-52-09	0	0	x	5	0	29.9	22.7	29.8	22.6	30.8	0.87	16044	First10	Here	6
705	273249	38	Potentilla	1038	2018-05-14-10-52-11	0	0	x	5	0	29.9	22.7	29.8	22.6	30.8	0.87	16044	First10	Here	7
706	273250	38	Potentilla	1038	2018-05-14-10-52-13	0	0	x	5	0	30	22.8	29.8	22.6	30.8	0.77	16044	First10	Here	8
707	273251	38	Potentilla	1038	2018-05-14-10-52-15	0	0	x	5	0	30	22.8	29.7	22.6	30.7	0.677	16044	First10	Here	9
708	273252	38	Potentilla	1038	2018-05-14-10-52-17	0	0	x	5	0	30	22.8	29.7	22.6	30.7	0.677	16044	First10	Here	10
709	273253	38	Potentilla	1038	2018-05-14-10-52-19	0	0	x	5	0	29.9	22.7	29.7	22.6	30.7	0.777	16044			11
710	273254	38	Potentilla	1038	2018-05-14-10-52-21	0	0	x	5	0	29.9	22.7	29.7	22.6	30.7	0.777	16044			12
711	273255	38	Potentilla	1038	2018-05-14-10-52-23	0	0	x	5	0	30	22.8	29.7	22.6	30.7	0.677	16044			13
712	273256	38	Potentilla	1038	2018-05-14-10-52-25	0	0	x	5	0	29.9	22.7	29.8	22.6	30.8	0.87	16044			14
713	273257	38	Potentilla	1038	2018-05-14-10-52-27	0	0	x	5	0	30	22.8	29.9	22.6	30.9	0.863	16044			15
714	273258	38	Potentilla	1038	2018-05-14-10-52-29	0	0	x	5	0	30	22.8	30	22.6	31	0.956	16044			16
715	273259	38	Potentilla	1038	2018-05-14-10-52-31	0	0	x	5	0	30	22.8	30	22.6	31	0.956	16044			17
716	273260	38	Potentilla	1038	2018-05-14-10-52-33	0	0	x	5	0	29.9	22.7	29.9	22.6	30.9	0.963	16044			18
717	273261	38	Potentilla	1038	2018-05-14-10-52-35	0	0	x	5	0	30	22.8	29.8	22.6	30.8	0.77	16044			19
718	273262	38	Potentilla	1038	2018-05-14-10-52-37	0	0	x	5	0	30	22.8	29.8	22.6	30.8	0.77	16044			20
719	273263	38	Potentilla	1038	2018-05-14-10-52-39	0	0	x	5	0	30	22.8	29.7	22.6	30.7	0.677	16044			21
720	273264	38	Potentilla	1038	2018-05-14-10-52-41	0	0	x	5	0	29.9	22.7	29.7	22.6	30.7	0.777	16044			22
721	273265	38	Potentilla	1038	2018-05-14-10-52-43	0	0	x	5	0	30	22.8	29.6	22.5	30.6	0.584	16044			23
722	273266	38	Potentilla	1038	2018-05-14-10-52-45	0	0	x	5	0	30	22.8	29.6	22.6	30.6	0.584	16044			24
723	273267	38	Potentilla	1038	2018-05-14-10-52-47	0	0	x	5	0	30	22.8	29.6	22.6	30.6	0.584	16044			25
724	273268	38	Potentilla	1038	2018-05-14-10-52-49	0	0	x	5	0	29.9	22.7	29.6	22.6	30.6	0.684	16044			26
725	273269	38	Potentilla	1038	2018-05-14-10-52-51	0	0	x	5	0	29.9	22.7	29.6	22.6	30.6	0.684	16044			27
726	273270	38	Potentilla	1038	2018-05-14-10-52-53	0	0	x	5	0	30	22.8	29.7	22.6	30.7	0.677	16044			28
727	273271	38	Potentilla	1038	2018-05-14-10-52-55	0	0	x	5	0	29.9	22.7	29.8	22.6	30.8	0.87	16044			29
728	273272	38	Potentilla	1038	2018-05-14-10-52-57	0	0	x	5	0	29.9	22.7	29.9	22.6	30.9	0.963	16044			30
729	273273	38	Potentilla	1038	2018-05-14-10-52-59	0	0	x	5	0	29.9	22.7	29.9	22.6	30.9	0.963	16044			31
730	273274	38	Potentilla	1038	2018-05-14-10-53-01	0	0	x	5	0	29.9	22.7	29.9	22.6	30.9	0.963	16044			32
731	273275	38	Potentilla	1038	2018-05-14-10-53-03	0	0	x	5	0	30	22.8	29.9	22.6	30.9	0.863	16044			33
732	273276	38	Potentilla	1038	2018-05-14-10-53-05	0	0	x	5	0	29.9	22.7	29.8	22.6	30.8	0.87	16044			34
733	273277	38	Potentilla	1038	2018-05-14-10-53-07	0	0	x	5	0	29.9	22.7	29.8	22.6	30.8	0.87	16044			35
734	273278	38	Potentilla	1038	2018-05-14-10-53-09	0	0	x	5	0	29.9	22.7	29.8	22.6	30.8	0.87	16044			36
735	273279	38	Potentilla	1038	2018-05-14-10-53-11	0	0	x	5	0	29.9	22.7	29.9	22.6	30.9	0.963	16044			37
736	273280	38	Potentilla	1038	2018-05-14-10-53-13	0	0	x	5	0	29.9	22.7	29.9	22.6	30.9	0.963	16044			38
737	273281	38	Potentilla	1038	2018-05-14-10-53-15	0	0	x	5	0	29.9	22.7	30	22.6	31	1.056	16044			39
738	273282	38	Potentilla	1038	2018-05-14-10-53-17	0	0	x	5	0	29.9	22.7	30	22.6	31	1.056	16044			40
739	273283	38	Potentilla	1038	2018-05-14-10-53-19	0	0	x	5	0	29.9	22.7	30	22.6	31	1.056	16044			41
740	273284	38	Potentilla	1038	2018-05-14-10-53-21	0	0	x	5	0	29.9	22.7	30	22.6	31	1.056	16044			42
741	273285	38	Potentilla	1038	2018-05-14-10-53-23	0	0	x	5	0	29.9	22.7	30	22.6	31	1.056	16044			43
742	273286	38	Potentilla	1038	2018-05-14-10-53-25	0	0	x	5	0	30	22.8	30	22.6	31	0.956	16044			44
743	273287	38	Potentilla	1038	2018-05-14-10-53-27	0	0	x	5	0	29.9	22.8	30	22.6	31	1.056	16044			45
744	273288	38	Potentilla	1038	2018-05-14-10-53-29	0	0	x	5	0	30	22.8	30.1	22.6	31	1.049	16044			46
745	273289	38	Potentilla	1038	2018-05-14-10-53-31	0	0	x	5	0	30	22.8	30.3	22.6	31.2	1.235	16044			47
746	273290	38	Potentilla	1038	2018-05-14-10-53-33	0	0	x	5	0	30	22.8	30.4	22.6	31.3	1.328	16044			48
747	273291	38	Potentilla	1038	2018-05-14-10-53-35	0	0	x	5	0	30	22.8	30.4	22.6	31.3	1.328	16044			49
748	273292	38	Potentilla	1038	2018-05-14-10-53-37	0	0	x	5	0	29.9	22.7	30.2	22.6	31.1	1.242	16044			50
749	273293	38	Potentilla	1038	2018-05-14-10-53-39	0	0	x	5	0	30	22.8	30.1	22.6	31	1.049	16044			51
750	273294	38	Potentilla	1038	2018-05-14-10-53-41	0	0	x	5	0	29.9	22.7	30	22.6	31	1.056	16044			52
751	273295	38	Potentilla	1038	2018-05-14-10-53-43	0	0	x	5	0	29.9	22.7	30	22.6	31	1.056	16044			53
752	273296	38	Potentilla	1038	2018-05-14-10-53-45	0	0	x	5	0	29.9	22.7	30	22.6	31	1.056	16044			54
753	273297	38	Potentilla	1038	2018-05-14-10-53-47	0	0	x	5	0	29.9	22.7	30	22.6	31	1.056	16044			55
754	273298	38	Potentilla	1038	2018-05-14-10-53-49	0	0	x	5	0	29.9	22.7	30	22.6	31	1.056	16044			56
755	273299	38	Potentilla	1038	2018-05-14-10-53-51	0	0	x	5	0	29.9	22.7	30	22.6	31	1.056	16044			57
756	273300	38	Potentilla	1038	2018-05-14-10-53-53	0	0	x	5	0	29.9	22.8	30	22.6	31	1.056	16044			58
757	273301	38	Potentilla	1038	2018-05-14-10-53-55	0	0	x	5	0	29.9	22.7	30	22.6	31	1.056	16044			59
758	273302	38	Potentilla	1038	2018-05-14-10-53-57	0	0	x	5	0	29.9	22.7	30	22.6	31	1.056	16044			60
759	273303	38	Potentilla	1038	2018-05-14-10-53-59	0	0	x	5	0	29.9	22.7	30	22.6	31	1.056	16044			61
760	273304	38	Potentilla	1038	2018-05-14-10-54-01	0	0	x	5	0	29.9	22.7	30	22.6	31	1.056	16044			62
761	273305	38	Potentilla	1038	2018-05-14-10-54-03	0	0	x	5	0	29.9	22.8	30	22.6	31	1.056	16044			63
762	273306	38	Potentilla	1038	2018-05-14-10-54-05	0	0	x	5	0	29.9	22.7	30	22.6	31	1.056	16044			64
763	273307	38	Potentilla	1038	2018-05-14-10-54-07	0	0	x	5	0	29.9	22.8	30	22.6	31	1.056	16044			65
764	273308	38	Potentilla	1038	2018-05-14-10-54-09	0	0	x	5	0	30	22.8	30	22.6	31	0.956	16044			66
765	273309	38	Potentilla	1038	2018-05-14-10-54-11	0	0	x	5	0	29.9	22.7	30	22.6	31	1.056	16044			67
766	273310	38	Potentilla	1038	2018-05-14-10-54-13	0	0	x	5	0	29.9	22.8	30	22.6	31	1.056	16044			68
767	273311	38	Potentilla	1038	2018-05-14-10-54-15	0	0	x	5	0	29.9	22.7	30	22.6	31	1.056	16044			69
768	273312	38	Potentilla	1038	2018-05-14-10-54-17	0	0	x	5	0	29.9	22.7	30	22.6	31	1.056	16044			70
769	273313	38	Potentilla	1038	2018-05-14-10-54-19	0	0	x	5	0	29.9	22.8	29.9	22.6	30.9	0.963	16044			71
770	273314	38	Potentilla	1038	2018-05-14-10-54-21	0	0	x	5	0	29.9	22.7	29.9	22.6	30.9	0.963	16044			72
771	273315	38	Potentilla	1038	2018-05-14-10-54-23	0	0	x	5	0	29.9	22.8	29.9	22.6	30.9	0.963	16044			73
772	273316	38	Potentilla	1038	2018-05-14-10-54-25	0	0	x	5	0	29.9	22.8	30	22.6	31	1.056	16044			74
773	273317	38	Potentilla	1038	2018-05-14-10-54-27	0	0	x	5	0	29.9	22.8	30	22.6	31	1.056	16044			75
774	273318	38	Potentilla	1038	2018-05-14-10-54-29	0	0	x	5	0	29.9	22.7	29.9	22.6	30.9	0.963	16044			76
775	273319	38	Potentilla	1038	2018-05-14-10-54-31	0	0	x	5	0	29.9	22.7	29.9	22.6	30.9	0.963	16044			77
776	273320	38	Potentilla	1038	2018-05-14-10-54-33	0	0	x	5	0	30	22.8	29.9	22.6	30.9	0.863	16044			78
777	273321	38	Potentilla	1038	2018-05-14-10-54-35	0	0	x	5	0	29.9	22.7	29.9	22.6	30.9	0.963	16044			79
778	273322	38	Potentilla	1038	2018-05-14-10-54-37	0	0	x	5	0	29.9	22.7	29.9	22.6	30.9	0.963	16044			80
779	273323	38	Potentilla	1038	2018-05-14-10-54-39	0	0	x	5	0	29.9	22.7	29.9	22.6	30.9	0.963	16044			81
780	273324	38	Potentilla	1038	2018-05-14-10-54-41	0	0	x	5	0	29.9	22.8	29.8	22.6	30.8	0.87	16044			82
781	273325	38	Potentilla	1038	2018-05-14-10-54-43	0	0	x	5	0	29.9	22.7	29.8	22.6	30.8	0.87	16044			83
782	273326	38	Potentilla	1038	2018-05-14-10-54-45	0	0	x	5	0	29.9	22.7	29.8	22.6	30.8	0.87	16044			84
783	273327	38	Potentilla	1038	2018-05-14-10-54-47	0	0	x	5	0	29.9	22.7	29.7	22.6	30.7	0.777	16044			85
784	273328	38	Potentilla	1038	2018-05-14-10-54-49	0	0	x	5	0	30	22.8	29.7	22.6	30.7	0.677	16044			86
785	273329	38	Potentilla	1038	2018-05-14-10-54-51	0	0	x	5	0	29.9	22.7	29.7	22.6	30.7	0.777	16044			87
786	273330	38	Potentilla	1038	2018-05-14-10-54-53	0	0	x	5	0	29.9	22.8	29.7	22.6	30.7	0.777	16044			88
787	273331	38	Potentilla	1038	2018-05-14-10-54-55	0	0	x	5	0	29.9	22.7	29.7	22.6	30.7	0.777	16044			89
788	273332	38	Potentilla	1038	2018-05-14-10-54-57	0	0	x	5	0	29.9	22.7	29.7	22.6	30.7	0.777	16044			90
789	273333	38	Potentilla	1038	2018-05-14-10-54-59	0	0	x	5	0	29.9	22.7	29.7	22.6	30.7	0.777	16044	Last10	Here	91
790	273334	38	Potentilla	1038	2018-05-14-10-55-01	0	0	x	5	0	29.9	22.7	29.7	22.6	30.7	0.777	16044	Last10	Here	92
791	273335	38	Potentilla	1038	2018-05-14-10-55-03	0	0	x	5	0	29.9	22.8	29.7	22.6	30.7	0.777	16044	Last10	Here	93
792	273336	38	Potentilla	1038	2018-05-14-10-55-05	0	0	x	5	0	29.9	22.7	29.7	22.6	30.7	0.777	16044	Last10	Here	94
793	273337	38	Potentilla	1038	2018-05-14-10-55-07	0	0	x	5	0	29.9	22.7	29.8	22.6	30.8	0.87	16044	Last10	Here	95
794	273338	38	Potentilla	1038	2018-05-14-10-55-09	0	0	x	5	0	30	22.8	29.8	22.6	30.8	0.77	16044	Last10	Here	96
795	273339	38	Potentilla	1038	2018-05-14-10-55-11	0	0	x	5	0	30	22.8	29.9	22.6	30.9	0.863	16044	Last10	Here	97
796	273340	38	Potentilla	1038	2018-05-14-10-55-13	0	0	x	5	0	30	22.8	29.9	22.6	30.9	0.863	16044	Last10	Here	98
797	273341	38	Potentilla	1038	2018-05-14-10-55-15	0	0	x	5	0	29.9	22.8	29.9	22.6	30.9	0.963	16044	Last10	Here	99
798	273342	38	Potentilla	1038	2018-05-14-10-55-49	0	0	x	10	0	29.8	22.7	29.7	22.6	30.7	0.877	16045	First10	Here	1
799	273343	38	Potentilla	1038	2018-05-14-10-55-51	0	0	x	10	0	29.8	22.7	29.7	22.6	30.7	0.877	16045	First10	Here	2
800	273344	38	Potentilla	1038	2018-05-14-10-55-53	0	0	x	10	0	29.9	22.7	29.7	22.6	30.7	0.777	16045	First10	Here	3
801	273345	38	Potentilla	1038	2018-05-14-10-55-55	0	0	x	10	0	30	22.8	29.7	22.6	30.7	0.677	16045	First10	Here	4
802	273346	38	Potentilla	1038	2018-05-14-10-55-57	0	0	x	10	0	29.9	22.7	29.7	22.6	30.7	0.777	16045	First10	Here	5
803	273347	38	Potentilla	1038	2018-05-14-10-55-59	0	0	x	10	0	29.9	22.7	29.7	22.6	30.7	0.777	16045	First10	Here	6
804	273348	38	Potentilla	1038	2018-05-14-10-56-01	0	0	x	10	0	29.9	22.7	29.7	22.6	30.7	0.777	16045	First10	Here	7
805	273349	38	Potentilla	1038	2018-05-14-10-56-03	0	0	x	10	0	29.9	22.8	29.7	22.6	30.7	0.777	16045	First10	Here	8
806	273350	38	Potentilla	1038	2018-05-14-10-56-05	0	0	x	10	0	29.9	22.7	29.7	22.6	30.7	0.777	16045	First10	Here	9
807	273351	38	Potentilla	1038	2018-05-14-10-56-07	0	0	x	10	0	29.9	22.8	29.7	22.6	30.7	0.777	16045	First10	Here	10
808	273352	38	Potentilla	1038	2018-05-14-10-56-09	0	0	x	10	0	29.9	22.8	29.7	22.6	30.7	0.777	16045			11
809	273353	38	Potentilla	1038	2018-05-14-10-56-11	0	0	x	10	0	29.8	22.7	29.7	22.6	30.7	0.877	16045			12
810	273354	38	Potentilla	1038	2018-05-14-10-56-14	0	0	x	10	0	29.8	22.7	29.7	22.6	30.7	0.877	16045			13
811	273355	38	Potentilla	1038	2018-05-14-10-56-16	0	0	x	10	0	29.8	22.7	29.7	22.6	30.7	0.877	16045			14
812	273356	38	Potentilla	1038	2018-05-14-10-56-18	0	0	x	10	0	29.8	22.7	29.7	22.6	30.7	0.877	16045			15
813	273357	38	Potentilla	1038	2018-05-14-10-56-20	0	0	x	10	0	29.9	22.8	29.9	22.6	30.9	0.963	16045			16
814	273358	38	Potentilla	1038	2018-05-14-10-56-22	0	0	x	10	0	29.9	22.8	30	22.6	31	1.056	16045			17
815	273359	38	Potentilla	1038	2018-05-14-10-56-24	0	0	x	10	0	29.9	22.8	30	22.6	31	1.056	16045			18
816	273360	38	Potentilla	1038	2018-05-14-10-56-26	0	0	x	10	0	29.9	22.8	29.9	22.6	30.9	0.963	16045			19
817	273361	38	Potentilla	1038	2018-05-14-10-56-28	0	0	x	10	0	29.8	22.7	30	22.6	31	1.156	16045			20
818	273362	38	Potentilla	1038	2018-05-14-10-56-30	0	0	x	10	0	29.9	22.8	29.9	22.6	30.9	0.963	16045			21
819	273363	38	Potentilla	1038	2018-05-14-10-56-32	0	0	x	10	0	29.8	22.7	29.9	22.6	30.9	1.063	16045			22
820	273364	38	Potentilla	1038	2018-05-14-10-56-34	0	0	x	10	0	29.8	22.7	29.9	22.6	30.9	1.063	16045			23
821	273365	38	Potentilla	1038	2018-05-14-10-56-36	0	0	x	10	0	29.8	22.7	29.9	22.6	30.9	1.063	16045			24
822	273366	38	Potentilla	1038	2018-05-14-10-56-38	0	0	x	10	0	29.9	22.8	29.9	22.6	30.9	0.963	16045			25
823	273367	38	Potentilla	1038	2018-05-14-10-56-40	0	0	x	10	0	29.8	22.7	29.9	22.6	30.9	1.063	16045			26
824	273368	38	Potentilla	1038	2018-05-14-10-56-42	0	0	x	10	0	29.8	22.7	29.9	22.6	30.9	1.063	16045			27
825	273369	38	Potentilla	1038	2018-05-14-10-56-44	0	0	x	10	0	29.8	22.7	29.9	22.6	30.9	1.063	16045			28
826	273370	38	Potentilla	1038	2018-05-14-10-56-46	0	0	x	10	0	29.8	22.7	29.9	22.6	30.9	1.063	16045			29
827	273371	38	Potentilla	1038	2018-05-14-10-56-48	0	0	x	10	0	29.8	22.7	29.9	22.6	30.9	1.063	16045			30
828	273372	38	Potentilla	1038	2018-05-14-10-56-50	0	0	x	10	0	29.8	22.7	29.9	22.6	30.9	1.063	16045			31
829	273373	38	Potentilla	1038	2018-05-14-10-56-52	0	0	x	10	0	29.8	22.7	29.9	22.6	30.9	1.063	16045			32
830	273374	38	Potentilla	1038	2018-05-14-10-56-54	0	0	x	10	0	29.9	22.8	29.9	22.6	30.9	0.963	16045			33
831	273375	38	Potentilla	1038	2018-05-14-10-56-56	0	0	x	10	0	29.9	22.8	29.9	22.6	30.9	0.963	16045			34
832	273376	38	Potentilla	1038	2018-05-14-10-56-58	0	0	x	10	0	29.9	22.8	29.9	22.6	30.9	0.963	16045			35
833	273377	38	Potentilla	1038	2018-05-14-10-57-00	0	0	x	10	0	29.9	22.8	29.9	22.6	30.9	0.963	16045			36
834	273378	38	Potentilla	1038	2018-05-14-10-57-02	0	0	x	10	0	29.8	22.7	29.9	22.6	30.9	1.063	16045			37
835	273379	38	Potentilla	1038	2018-05-14-10-57-04	0	0	x	10	0	29.8	22.7	29.9	22.6	30.9	1.063	16045			38
836	273380	38	Potentilla	1038	2018-05-14-10-57-06	0	0	x	10	0	29.9	22.8	30	22.6	31	1.056	16045			39
837	273381	38	Potentilla	1038	2018-05-14-10-57-08	0	0	x	10	0	29.9	22.8	29.9	22.6	30.9	0.963	16045			40
838	273382	38	Potentilla	1038	2018-05-14-10-57-10	0	0	x	10	0	29.9	22.8	29.9	22.6	30.9	0.963	16045			41
839	273383	38	Potentilla	1038	2018-05-14-10-57-12	0	0	x	10	0	29.9	22.7	29.9	22.6	30.9	0.963	16045			42
840	273384	38	Potentilla	1038	2018-05-14-10-57-14	0	0	x	10	0	29.8	22.7	30	22.6	31	1.156	16045			43
841	273385	38	Potentilla	1038	2018-05-14-10-57-16	0	0	x	10	0	29.8	22.7	30	22.6	31	1.156	16045			44
842	273386	38	Potentilla	1038	2018-05-14-10-57-18	0	0	x	10	0	29.8	22.7	30	22.6	31	1.156	16045			45
843	273387	38	Potentilla	1038	2018-05-14-10-57-20	0	0	x	10	0	29.9	22.8	30	22.6	31	1.056	16045			46
844	273388	38	Potentilla	1038	2018-05-14-10-57-22	0	0	x	10	0	29.8	22.7	30	22.6	31	1.156	16045			47
845	273389	38	Potentilla	1038	2018-05-14-10-57-24	0	0	x	10	0	29.8	22.7	30	22.6	31	1.156	16045			48
846	273390	38	Potentilla	1038	2018-05-14-10-57-26	0	0	x	10	0	29.9	22.8	30	22.6	31	1.056	16045			49
847	273391	38	Potentilla	1038	2018-05-14-10-57-28	0	0	x	10	0	29.9	22.8	30	22.6	31	1.056	16045			50
848	273392	38	Potentilla	1038	2018-05-14-10-57-30	0	0	x	10	0	29.8	22.7	30	22.6	31	1.156	16045			51
849	273393	38	Potentilla	1038	2018-05-14-10-57-32	0	0	x	10	0	29.9	22.8	30	22.6	31	1.056	16045			52
850	273394	38	Potentilla	1038	2018-05-14-10-57-34	0	0	x	10	0	29.9	22.8	30	22.6	31	1.056	16045			53
851	273395	38	Potentilla	1038	2018-05-14-10-57-36	0	0	x	10	0	29.9	22.8	30	22.6	31	1.056	16045			54
852	273396	38	Potentilla	1038	2018-05-14-10-57-38	0	0	x	10	0	29.9	22.8	30	22.6	31	1.056	16045			55
853	273397	38	Potentilla	1038	2018-05-14-10-57-40	0	0	x	10	0	29.9	22.8	30	22.6	31	1.056	16045			56
854	273398	38	Potentilla	1038	2018-05-14-10-57-42	0	0	x	10	0	29.8	22.7	30	22.6	31	1.156	16045			57
855	273399	38	Potentilla	1038	2018-05-14-10-57-44	0	0	x	10	0	29.9	22.8	29.9	22.6	30.9	0.963	16045			58
856	273400	38	Potentilla	1038	2018-05-14-10-57-46	0	0	x	10	0	29.8	22.7	29.9	22.6	30.9	1.063	16045			59
857	273401	38	Potentilla	1038	2018-05-14-10-57-48	0	0	x	10	0	29.9	22.8	29.9	22.6	30.9	0.963	16045			60
858	273402	38	Potentilla	1038	2018-05-14-10-57-50	0	0	x	10	0	29.9	22.8	29.9	22.6	30.9	0.963	16045			61
859	273403	38	Potentilla	1038	2018-05-14-10-57-52	0	0	x	10	0	29.8	22.7	29.9	22.6	30.9	1.063	16045			62
860	273404	38	Potentilla	1038	2018-05-14-10-57-54	0	0	x	10	0	29.9	22.8	29.9	22.6	30.9	0.963	16045			63
861	273405	38	Potentilla	1038	2018-05-14-10-57-56	0	0	x	10	0	29.9	22.8	29.9	22.6	30.9	0.963	16045			64
862	273406	38	Potentilla	1038	2018-05-14-10-57-58	0	0	x	10	0	29.9	22.8	29.9	22.6	30.9	0.963	16045			65
863	273407	38	Potentilla	1038	2018-05-14-10-58-00	0	0	x	10	0	29.9	22.8	29.9	22.6	30.9	0.963	16045			66
864	273408	38	Potentilla	1038	2018-05-14-10-58-02	0	0	x	10	0	29.9	22.8	29.9	22.6	30.9	0.963	16045			67
865	273409	38	Potentilla	1038	2018-05-14-10-58-04	0	0	x	10	0	29.9	22.8	29.9	22.6	30.9	0.963	16045			68
866	273410	38	Potentilla	1038	2018-05-14-10-58-06	0	0	x	10	0	29.8	22.7	29.9	22.6	30.9	1.063	16045			69
867	273411	38	Potentilla	1038	2018-05-14-10-58-08	0	0	x	10	0	29.8	22.7	29.8	22.6	30.8	0.97	16045			70
868	273412	38	Potentilla	1038	2018-05-14-10-58-10	0	0	x	10	0	29.9	22.8	29.8	22.6	30.8	0.87	16045			71
869	273413	38	Potentilla	1038	2018-05-14-10-58-12	0	0	x	10	0	29.8	22.7	29.8	22.6	30.8	0.97	16045			72
870	273414	38	Potentilla	1038	2018-05-14-10-58-14	0	0	x	10	0	29.9	22.8	29.8	22.6	30.8	0.87	16045			73
871	273415	38	Potentilla	1038	2018-05-14-10-58-16	0	0	x	10	0	29.8	22.7	29.9	22.6	30.9	1.063	16045			74
872	273416	38	Potentilla	1038	2018-05-14-10-58-18	0	0	x	10	0	29.9	22.8	29.9	22.6	30.9	0.963	16045			75
873	273417	38	Potentilla	1038	2018-05-14-10-58-20	0	0	x	10	0	29.8	22.7	29.9	22.6	30.9	1.063	16045			76
874	273418	38	Potentilla	1038	2018-05-14-10-58-22	0	0	x	10	0	29.9	22.8	30	22.6	31	1.056	16045			77
875	273419	38	Potentilla	1038	2018-05-14-10-58-24	0	0	x	10	0	29.9	22.8	30	22.6	31	1.056	16045			78
876	273420	38	Potentilla	1038	2018-05-14-10-58-26	0	0	x	10	0	29.8	22.7	30	22.6	31	1.156	16045			79
877	273421	38	Potentilla	1038	2018-05-14-10-58-28	0	0	x	10	0	29.8	22.7	30	22.6	31	1.156	16045			80
878	273422	38	Potentilla	1038	2018-05-14-10-58-30	0	0	x	10	0	29.9	22.8	30	22.6	31	1.056	16045			81
879	273423	38	Potentilla	1038	2018-05-14-10-58-32	0	0	x	10	0	29.9	22.8	30	22.6	31	1.056	16045			82
880	273424	38	Potentilla	1038	2018-05-14-10-58-34	0	0	x	10	0	29.9	22.8	30	22.6	31	1.056	16045			83
881	273425	38	Potentilla	1038	2018-05-14-10-58-36	0	0	x	10	0	29.9	22.8	30	22.6	31	1.056	16045			84
882	273426	38	Potentilla	1038	2018-05-14-10-58-38	0	0	x	10	0	29.9	22.8	30	22.6	31	1.056	16045			85
883	273427	38	Potentilla	1038	2018-05-14-10-58-40	0	0	x	10	0	29.9	22.8	30	22.6	31	1.056	16045			86
884	273428	38	Potentilla	1038	2018-05-14-10-58-42	0	0	x	10	0	29.9	22.8	30	22.6	31	1.056	16045			87
885	273429	38	Potentilla	1038	2018-05-14-10-58-44	0	0	x	10	0	29.9	22.8	30	22.6	31	1.056	16045			88
886	273430	38	Potentilla	1038	2018-05-14-10-58-46	0	0	x	10	0	29.9	22.8	30	22.6	31	1.056	16045			89
887	273431	38	Potentilla	1038	2018-05-14-10-58-48	0	0	x	10	0	29.9	22.8	30.1	22.6	31	1.149	16045			90
888	273432	38	Potentilla	1038	2018-05-14-10-58-50	0	0	x	10	0	29.9	22.8	30.1	22.6	31	1.149	16045	Last10	Here	91
889	273433	38	Potentilla	1038	2018-05-14-10-58-52	0	0	x	10	0	29.9	22.8	30.1	22.6	31	1.149	16045	Last10	Here	92
890	273434	38	Potentilla	1038	2018-05-14-10-58-54	0	0	x	10	0	29.9	22.8	30.1	22.6	31	1.149	16045	Last10	Here	93
891	273435	38	Potentilla	1038	2018-05-14-10-58-56	0	0	x	10	0	29.9	22.8	30	22.6	31	1.056	16045	Last10	Here	94
892	273436	38	Potentilla	1038	2018-05-14-10-58-58	0	0	x	10	0	29.9	22.8	30	22.6	31	1.056	16045	Last10	Here	95
893	273437	38	Potentilla	1038	2018-05-14-10-59-00	0	0	x	10	0	29.9	22.8	30	22.6	31	1.056	16045	Last10	Here	96
894	273438	38	Potentilla	1038	2018-05-14-10-59-02	0	0	x	10	0	29.9	22.8	30	22.6	31	1.056	16045	Last10	Here	97
895	273439	38	Potentilla	1038	2018-05-14-10-59-04	0	0	x	10	0	29.9	22.8	30	22.6	31	1.056	16045	Last10	Here	98
896	273440	38	Potentilla	1038	2018-05-14-10-59-06	0	0	x	10	0	29.9	22.8	30	22.6	31	1.056	16045	Last10	Here	99
897	273441	38	Potentilla	1038	2018-05-14-10-59-38	0	0	x	15	0	29.9	22.8	30	22.6	31	1.056	16046	First10	Here	1
898	273442	38	Potentilla	1038	2018-05-14-10-59-40	0	0	x	15	0	29.9	22.8	30	22.6	31	1.056	16046	First10	Here	2
899	273443	38	Potentilla	1038	2018-05-14-10-59-42	0	0	x	15	0	29.9	22.8	30	22.6	31	1.056	16046	First10	Here	3
900	273444	38	Potentilla	1038	2018-05-14-10-59-44	0	0	x	15	0	29.9	22.8	30	22.6	31	1.056	16046	First10	Here	4
901	273445	38	Potentilla	1038	2018-05-14-10-59-46	0	0	x	15	0	30	22.8	30	22.6	31	0.956	16046	First10	Here	5
902	273446	38	Potentilla	1038	2018-05-14-10-59-48	0	0	x	15	0	30	22.8	29.9	22.6	30.9	0.863	16046	First10	Here	6
903	273447	38	Potentilla	1038	2018-05-14-10-59-50	0	0	x	15	0	30	22.8	29.8	22.6	30.8	0.77	16046	First10	Here	7
904	273448	38	Potentilla	1038	2018-05-14-10-59-52	0	0	x	15	0	30	22.8	29.8	22.6	30.8	0.77	16046	First10	Here	8
905	273449	38	Potentilla	1038	2018-05-14-10-59-54	0	0	x	15	0	30	22.8	29.8	22.6	30.8	0.77	16046	First10	Here	9
906	273450	38	Potentilla	1038	2018-05-14-10-59-56	0	0	x	15	0	30	22.8	29.7	22.6	30.7	0.677	16046	First10	Here	10
907	273451	38	Potentilla	1038	2018-05-14-10-59-58	0	0	x	15	0	30	22.8	29.7	22.6	30.7	0.677	16046			11
908	273452	38	Potentilla	1038	2018-05-14-11-00-00	0	0	x	15	0	30	22.8	29.7	22.6	30.7	0.677	16046			12
909	273453	38	Potentilla	1038	2018-05-14-11-00-02	0	0	x	15	0	30	22.8	29.7	22.6	30.7	0.677	16046			13
910	273454	38	Potentilla	1038	2018-05-14-11-00-04	0	0	x	15	0	29.9	22.8	29.8	22.6	30.8	0.87	16046			14
911	273455	38	Potentilla	1038	2018-05-14-11-00-06	0	0	x	15	0	29.9	22.8	29.7	22.6	30.7	0.777	16046			15
912	273456	38	Potentilla	1038	2018-05-14-11-00-08	0	0	x	15	0	29.9	22.8	29.7	22.6	30.7	0.777	16046			16
913	273457	38	Potentilla	1038	2018-05-14-11-00-10	0	0	x	15	0	29.9	22.8	29.7	22.6	30.7	0.777	16046			17
914	273458	38	Potentilla	1038	2018-05-14-11-00-12	0	0	x	15	0	29.9	22.8	29.7	22.6	30.7	0.777	16046			18
915	273459	38	Potentilla	1038	2018-05-14-11-00-14	0	0	x	15	0	29.9	22.8	29.7	22.6	30.7	0.777	16046			19
916	273460	38	Potentilla	1038	2018-05-14-11-00-16	0	0	x	15	0	29.9	22.8	29.6	22.6	30.6	0.684	16046			20
917	273461	38	Potentilla	1038	2018-05-14-11-00-18	0	0	x	15	0	29.9	22.8	29.6	22.6	30.6	0.684	16046			21
918	273462	38	Potentilla	1038	2018-05-14-11-00-20	0	0	x	15	0	29.9	22.8	29.6	22.6	30.6	0.684	16046			22
919	273463	38	Potentilla	1038	2018-05-14-11-00-22	0	0	x	15	0	29.9	22.8	29.6	22.6	30.6	0.684	16046			23
920	273464	38	Potentilla	1038	2018-05-14-11-00-24	0	0	x	15	0	29.9	22.8	29.6	22.6	30.6	0.684	16046			24
921	273465	38	Potentilla	1038	2018-05-14-11-00-26	0	0	x	15	0	29.9	22.8	29.6	22.6	30.6	0.684	16046			25
922	273466	38	Potentilla	1038	2018-05-14-11-00-28	0	0	x	15	0	29.9	22.8	29.6	22.6	30.6	0.684	16046			26
923	273467	38	Potentilla	1038	2018-05-14-11-00-30	0	0	x	15	0	29.9	22.8	29.6	22.6	30.6	0.684	16046			27
924	273468	38	Potentilla	1038	2018-05-14-11-00-32	0	0	x	15	0	29.9	22.8	29.6	22.6	30.6	0.684	16046			28
925	273469	38	Potentilla	1038	2018-05-14-11-00-34	0	0	x	15	0	29.9	22.8	29.6	22.6	30.6	0.684	16046			29
926	273470	38	Potentilla	1038	2018-05-14-11-00-36	0	0	x	15	0	29.9	22.8	29.5	22.6	30.5	0.592	16046			30
927	273471	38	Potentilla	1038	2018-05-14-11-00-38	0	0	x	15	0	29.9	22.8	29.5	22.6	30.5	0.592	16046			31
928	273472	38	Potentilla	1038	2018-05-14-11-00-40	0	0	x	15	0	29.9	22.8	29.5	22.6	30.5	0.592	16046			32
929	273473	38	Potentilla	1038	2018-05-14-11-00-42	0	0	x	15	0	29.9	22.8	29.5	22.6	30.5	0.592	16046			33
930	273474	38	Potentilla	1038	2018-05-14-11-00-44	0	0	x	15	0	29.9	22.8	29.5	22.6	30.5	0.592	16046			34
931	273475	38	Potentilla	1038	2018-05-14-11-00-46	0	0	x	15	0	29.9	22.8	29.5	22.6	30.5	0.592	16046			35
932	273476	38	Potentilla	1038	2018-05-14-11-00-48	0	0	x	15	0	29.9	22.8	29.5	22.6	30.5	0.592	16046			36
933	273477	38	Potentilla	1038	2018-05-14-11-00-50	0	0	x	15	0	29.9	22.8	29.6	22.6	30.6	0.684	16046			37
934	273478	38	Potentilla	1038	2018-05-14-11-00-52	0	0	x	15	0	29.9	22.8	29.6	22.6	30.6	0.684	16046			38
935	273479	38	Potentilla	1038	2018-05-14-11-00-54	0	0	x	15	0	29.9	22.8	29.6	22.6	30.6	0.684	16046			39
936	273480	38	Potentilla	1038	2018-05-14-11-00-56	0	0	x	15	0	29.9	22.8	29.6	22.6	30.6	0.684	16046			40
937	273481	38	Potentilla	1038	2018-05-14-11-00-58	0	0	x	15	0	29.9	22.8	29.7	22.6	30.7	0.777	16046			41
938	273482	38	Potentilla	1038	2018-05-14-11-01-00	0	0	x	15	0	29.9	22.8	29.7	22.6	30.7	0.777	16046			42
939	273483	38	Potentilla	1038	2018-05-14-11-01-02	0	0	x	15	0	29.8	22.8	29.7	22.6	30.7	0.877	16046			43
940	273484	38	Potentilla	1038	2018-05-14-11-01-04	0	0	x	15	0	29.9	22.8	29.6	22.6	30.6	0.684	16046			44
941	273485	38	Potentilla	1038	2018-05-14-11-01-06	0	0	x	15	0	29.9	22.8	29.6	22.6	30.6	0.684	16046			45
942	273486	38	Potentilla	1038	2018-05-14-11-01-08	0	0	x	15	0	29.9	22.8	29.6	22.6	30.6	0.684	16046			46
943	273487	38	Potentilla	1038	2018-05-14-11-01-10	0	0	x	15	0	29.9	22.8	29.5	22.6	30.5	0.592	16046			47
944	273488	38	Potentilla	1038	2018-05-14-11-01-12	0	0	x	15	0	29.9	22.8	29.5	22.6	30.5	0.592	16046			48
945	273489	38	Potentilla	1038	2018-05-14-11-01-14	0	0	x	15	0	29.9	22.8	29.6	22.6	30.6	0.684	16046			49
946	273490	38	Potentilla	1038	2018-05-14-11-01-16	0	0	x	15	0	29.9	22.8	29.7	22.7	30.7	0.777	16046			50
947	273491	38	Potentilla	1038	2018-05-14-11-01-18	0	0	x	15	0	29.9	22.8	29.7	22.6	30.7	0.777	16046			51
948	273492	38	Potentilla	1038	2018-05-14-11-01-20	0	0	x	15	0	29.9	22.8	29.7	22.6	30.7	0.777	16046			52
949	273493	38	Potentilla	1038	2018-05-14-11-01-22	0	0	x	15	0	29.9	22.8	29.7	22.6	30.7	0.777	16046			53
950	273494	38	Potentilla	1038	2018-05-14-11-01-24	0	0	x	15	0	29.9	22.8	29.7	22.6	30.7	0.777	16046			54
951	273495	38	Potentilla	1038	2018-05-14-11-01-26	0	0	x	15	0	29.9	22.8	29.6	22.6	30.6	0.684	16046			55
952	273496	38	Potentilla	1038	2018-05-14-11-01-28	0	0	x	15	0	29.9	22.8	29.6	22.6	30.6	0.684	16046			56
953	273497	38	Potentilla	1038	2018-05-14-11-01-31	0	0	x	15	0	29.9	22.8	29.7	22.7	30.7	0.777	16046			57
954	273498	38	Potentilla	1038	2018-05-14-11-01-33	0	0	x	15	0	29.9	22.8	29.7	22.6	30.7	0.777	16046			58
955	273499	38	Potentilla	1038	2018-05-14-11-01-35	0	0	x	15	0	29.9	22.8	29.7	22.6	30.7	0.777	16046			59
956	273500	38	Potentilla	1038	2018-05-14-11-01-37	0	0	x	15	0	29.9	22.8	29.8	22.6	30.8	0.87	16046			60
957	273501	38	Potentilla	1038	2018-05-14-11-01-39	0	0	x	15	0	29.9	22.8	29.7	22.6	30.7	0.777	16046			61
958	273502	38	Potentilla	1038	2018-05-14-11-01-41	0	0	x	15	0	29.9	22.8	29.8	22.6	30.8	0.87	16046			62
959	273503	38	Potentilla	1038	2018-05-14-11-01-43	0	0	x	15	0	29.9	22.8	29.7	22.6	30.7	0.777	16046			63
960	273504	38	Potentilla	1038	2018-05-14-11-01-45	0	0	x	15	0	29.9	22.8	29.6	22.6	30.6	0.684	16046			64
961	273505	38	Potentilla	1038	2018-05-14-11-01-47	0	0	x	15	0	29.9	22.8	29.6	22.6	30.6	0.684	16046			65
962	273506	38	Potentilla	1038	2018-05-14-11-01-49	0	0	x	15	0	29.9	22.8	29.6	22.6	30.6	0.684	16046			66
963	273507	38	Potentilla	1038	2018-05-14-11-01-51	0	0	x	15	0	29.9	22.8	29.6	22.6	30.6	0.684	16046			67
964	273508	38	Potentilla	1038	2018-05-14-11-01-53	0	0	x	15	0	29.9	22.8	29.5	22.6	30.5	0.592	16046			68
965	273509	38	Potentilla	1038	2018-05-14-11-01-55	0	0	x	15	0	29.9	22.8	29.5	22.6	30.5	0.592	16046			69
966	273510	38	Potentilla	1038	2018-05-14-11-01-57	0	0	x	15	0	29.9	22.8	29.5	22.6	30.5	0.592	16046			70
967	273511	38	Potentilla	1038	2018-05-14-11-01-59	0	0	x	15	0	29.9	22.8	29.6	22.6	30.6	0.684	16046			71
968	273512	38	Potentilla	1038	2018-05-14-11-02-01	0	0	x	15	0	29.9	22.8	29.6	22.6	30.6	0.684	16046			72
969	273513	38	Potentilla	1038	2018-05-14-11-02-03	0	0	x	15	0	29.9	22.8	29.6	22.6	30.6	0.684	16046			73
970	273514	38	Potentilla	1038	2018-05-14-11-02-05	0	0	x	15	0	29.9	22.8	29.6	22.6	30.6	0.684	16046			74
971	273515	38	Potentilla	1038	2018-05-14-11-02-07	0	0	x	15	0	29.9	22.8	29.6	22.6	30.6	0.684	16046			75
972	273516	38	Potentilla	1038	2018-05-14-11-02-09	0	0	x	15	0	29.9	22.8	29.6	22.6	30.6	0.684	16046			76
973	273517	38	Potentilla	1038	2018-05-14-11-02-11	0	0	x	15	0	29.9	22.8	29.6	22.6	30.6	0.684	16046			77
974	273518	38	Potentilla	1038	2018-05-14-11-02-13	0	0	x	15	0	29.8	22.8	29.7	22.6	30.7	0.877	16046			78
975	273519	38	Potentilla	1038	2018-05-14-11-02-15	0	0	x	15	0	29.9	22.8	29.7	22.6	30.7	0.777	16046			79
976	273520	38	Potentilla	1038	2018-05-14-11-02-17	0	0	x	15	0	29.9	22.8	29.7	22.6	30.7	0.777	16046			80
977	273521	38	Potentilla	1038	2018-05-14-11-02-19	0	0	x	15	0	29.9	22.8	29.7	22.6	30.7	0.777	16046			81
978	273522	38	Potentilla	1038	2018-05-14-11-02-21	0	0	x	15	0	29.9	22.8	29.7	22.6	30.7	0.777	16046			82
979	273523	38	Potentilla	1038	2018-05-14-11-02-23	0	0	x	15	0	29.9	22.8	29.7	22.6	30.7	0.777	16046			83
980	273524	38	Potentilla	1038	2018-05-14-11-02-25	0	0	x	15	0	29.9	22.8	29.7	22.6	30.7	0.777	16046			84
981	273525	38	Potentilla	1038	2018-05-14-11-02-27	0	0	x	15	0	29.9	22.8	29.6	22.6	30.6	0.684	16046			85
982	273526	38	Potentilla	1038	2018-05-14-11-02-29	0	0	x	15	0	29.9	22.8	29.6	22.6	30.6	0.684	16046			86
983	273527	38	Potentilla	1038	2018-05-14-11-02-31	0	0	x	15	0	29.9	22.8	29.6	22.6	30.6	0.684	16046			87
984	273528	38	Potentilla	1038	2018-05-14-11-02-33	0	0	x	15	0	29.9	22.8	29.7	22.7	30.7	0.777	16046			88
985	273529	38	Potentilla	1038	2018-05-14-11-02-35	0	0	x	15	0	29.8	22.8	29.6	22.6	30.6	0.784	16046			89
986	273530	38	Potentilla	1038	2018-05-14-11-02-37	0	0	x	15	0	29.8	22.7	29.5	22.6	30.5	0.692	16046			90
987	273531	38	Potentilla	1038	2018-05-14-11-02-39	0	0	x	15	0	29.8	22.8	29.5	22.6	30.5	0.692	16046	Last10	Here	91
988	273532	38	Potentilla	1038	2018-05-14-11-02-41	0	0	x	15	0	29.8	22.8	29.5	22.6	30.5	0.692	16046	Last10	Here	92
989	273533	38	Potentilla	1038	2018-05-14-11-02-43	0	0	x	15	0	29.8	22.8	29.6	22.6	30.6	0.784	16046	Last10	Here	93
990	273534	38	Potentilla	1038	2018-05-14-11-02-45	0	0	x	15	0	29.8	22.8	29.6	22.6	30.6	0.784	16046	Last10	Here	94
991	273535	38	Potentilla	1038	2018-05-14-11-02-47	0	0	x	15	0	29.8	22.8	29.6	22.6	30.6	0.784	16046	Last10	Here	95
992	273536	38	Potentilla	1038	2018-05-14-11-02-49	0	0	x	15	0	29.8	22.8	29.6	22.7	30.6	0.784	16046	Last10	Here	96
993	273537	38	Potentilla	1038	2018-05-14-11-02-51	0	0	x	15	0	29.8	22.8	29.6	22.7	30.6	0.784	16046	Last10	Here	97
994	273538	38	Potentilla	1038	2018-05-14-11-02-53	0	0	x	15	0	29.8	22.8	29.5	22.6	30.5	0.692	16046	Last10	Here	98
995	273539	38	Potentilla	1038	2018-05-14-11-02-55	0	0	x	15	0	29.8	22.8	29.6	22.6	30.6	0.784	16046	Last10	Here	99
996	273540	38	Potentilla	1038	2018-05-14-11-02-57	0	0	x	15	0	29.8	22.8	29.6	22.6	30.6	0.784	16046	Last10	Here	100
997	273541	38	Potentilla	1038	2018-05-14-11-03-29	0	0	x	20	0	29.8	22.8	29.3	22.6	30.3	0.506	16047	First10	Here	1
998	273542	38	Potentilla	1038	2018-05-14-11-03-31	0	0	x	20	0	29.9	22.8	29.2	22.6	30.2	0.313	16047	First10	Here	2
999	273543	38	Potentilla	1038	2018-05-14-11-03-33	0	0	x	20	0	29.9	22.8	29.2	22.6	30.2	0.313	16047	First10	Here	3
1000	273544	38	Potentilla	1038	2018-05-14-11-03-35	0	0	x	20	0	29.9	22.8	29.3	22.7	30.3	0.406	16047	First10	Here	4
1001	273545	38	Potentilla	1038	2018-05-14-11-03-37	0	0	x	20	0	29.9	22.8	29.3	22.7	30.3	0.406	16047	First10	Here	5
1002	273546	38	Potentilla	1038	2018-05-14-11-03-39	0	0	x	20	0	29.9	22.8	29.3	22.7	30.3	0.406	16047	First10	Here	6
1003	273547	38	Potentilla	1038	2018-05-14-11-03-41	0	0	x	20	0	29.9	22.8	29.3	22.7	30.3	0.406	16047	First10	Here	7
1004	273548	38	Potentilla	1038	2018-05-14-11-03-43	0	0	x	20	0	29.8	22.8	29.2	22.6	30.2	0.413	16047	First10	Here	8
1005	273549	38	Potentilla	1038	2018-05-14-11-03-45	0	0	x	20	0	29.8	22.8	29.3	22.7	30.3	0.506	16047	First10	Here	9
1006	273550	38	Potentilla	1038	2018-05-14-11-03-47	0	0	x	20	0	29.8	22.8	29.4	22.7	30.4	0.599	16047	First10	Here	10
1007	273551	38	Potentilla	1038	2018-05-14-11-03-49	0	0	x	20	0	29.9	22.8	29.3	22.7	30.3	0.406	16047			11
1008	273552	38	Potentilla	1038	2018-05-14-11-03-51	0	0	x	20	0	29.8	22.8	29.3	22.7	30.3	0.506	16047			12
1009	273553	38	Potentilla	1038	2018-05-14-11-03-53	0	0	x	20	0	29.8	22.8	29.3	22.6	30.3	0.506	16047			13
1010	273554	38	Potentilla	1038	2018-05-14-11-03-55	0	0	x	20	0	29.9	22.8	29.3	22.7	30.3	0.406	16047			14
1011	273555	38	Potentilla	1038	2018-05-14-11-03-57	0	0	x	20	0	29.8	22.8	29.3	22.7	30.3	0.506	16047			15
1012	273556	38	Potentilla	1038	2018-05-14-11-03-59	0	0	x	20	0	29.8	22.8	29.2	22.6	30.2	0.413	16047			16
1013	273557	38	Potentilla	1038	2018-05-14-11-04-01	0	0	x	20	0	29.8	22.8	29.2	22.6	30.2	0.413	16047			17
1014	273558	38	Potentilla	1038	2018-05-14-11-04-03	0	0	x	20	0	29.8	22.8	29.2	22.6	30.2	0.413	16047			18
1015	273559	38	Potentilla	1038	2018-05-14-11-04-05	0	0	x	20	0	29.8	22.8	29.3	22.7	30.3	0.506	16047			19
1016	273560	38	Potentilla	1038	2018-05-14-11-04-07	0	0	x	20	0	29.8	22.8	29.3	22.7	30.3	0.506	16047			20
1017	273561	38	Potentilla	1038	2018-05-14-11-04-09	0	0	x	20	0	29.8	22.8	29.3	22.7	30.3	0.506	16047			21
1018	273562	38	Potentilla	1038	2018-05-14-11-04-11	0	0	x	20	0	29.8	22.8	29.4	22.7	30.4	0.599	16047			22
1019	273563	38	Potentilla	1038	2018-05-14-11-04-13	0	0	x	20	0	29.8	22.8	29.4	22.7	30.4	0.599	16047			23
1020	273564	38	Potentilla	1038	2018-05-14-11-04-15	0	0	x	20	0	29.8	22.8	29.4	22.7	30.4	0.599	16047			24
1021	273565	38	Potentilla	1038	2018-05-14-11-04-17	0	0	x	20	0	29.8	22.8	29.4	22.7	30.4	0.599	16047			25
1022	273566	38	Potentilla	1038	2018-05-14-11-04-19	0	0	x	20	0	29.8	22.8	29.3	22.7	30.3	0.506	16047			26
1023	273567	38	Potentilla	1038	2018-05-14-11-04-21	0	0	x	20	0	29.8	22.8	29.3	22.7	30.3	0.506	16047			27
1024	273568	38	Potentilla	1038	2018-05-14-11-04-23	0	0	x	20	0	29.8	22.8	29.3	22.7	30.3	0.506	16047			28
1025	273569	38	Potentilla	1038	2018-05-14-11-04-25	0	0	x	20	0	29.8	22.8	29.3	22.7	30.3	0.506	16047			29
1026	273570	38	Potentilla	1038	2018-05-14-11-04-27	0	0	x	20	0	29.8	22.8	29.3	22.7	30.3	0.506	16047			30
1027	273571	38	Potentilla	1038	2018-05-14-11-04-29	0	0	x	20	0	29.8	22.8	29.3	22.7	30.3	0.506	16047			31
1028	273572	38	Potentilla	1038	2018-05-14-11-04-31	0	0	x	20	0	29.8	22.8	29.3	22.7	30.3	0.506	16047			32
1029	273573	38	Potentilla	1038	2018-05-14-11-04-33	0	0	x	20	0	29.8	22.8	29.3	22.7	30.3	0.506	16047			33
1030	273574	38	Potentilla	1038	2018-05-14-11-04-35	0	0	x	20	0	29.8	22.8	29.3	22.7	30.3	0.506	16047			34
1031	273575	38	Potentilla	1038	2018-05-14-11-04-37	0	0	x	20	0	29.8	22.7	29.4	22.7	30.4	0.599	16047			35
1032	273576	38	Potentilla	1038	2018-05-14-11-04-39	0	0	x	20	0	29.8	22.8	29.4	22.7	30.4	0.599	16047			36
1033	273577	38	Potentilla	1038	2018-05-14-11-04-41	0	0	x	20	0	29.8	22.8	29.4	22.7	30.4	0.599	16047			37
1034	273578	38	Potentilla	1038	2018-05-14-11-04-43	0	0	x	20	0	29.8	22.8	29.4	22.7	30.4	0.599	16047			38
1035	273579	38	Potentilla	1038	2018-05-14-11-04-45	0	0	x	20	0	29.8	22.8	29.4	22.7	30.4	0.599	16047			39
1036	273580	38	Potentilla	1038	2018-05-14-11-04-47	0	0	x	20	0	29.8	22.8	29.4	22.7	30.4	0.599	16047			40
1037	273581	38	Potentilla	1038	2018-05-14-11-04-49	0	0	x	20	0	29.8	22.8	29.4	22.7	30.4	0.599	16047			41
1038	273582	38	Potentilla	1038	2018-05-14-11-04-51	0	0	x	20	0	29.8	22.8	29.4	22.7	30.4	0.599	16047			42
1039	273583	38	Potentilla	1038	2018-05-14-11-04-53	0	0	x	20	0	29.8	22.8	29.4	22.7	30.4	0.599	16047			43
1040	273584	38	Potentilla	1038	2018-05-14-11-04-55	0	0	x	20	0	29.8	22.8	29.4	22.7	30.4	0.599	16047			44
1041	273585	38	Potentilla	1038	2018-05-14-11-04-57	0	0	x	20	0	29.8	22.8	29.4	22.7	30.4	0.599	16047			45
1042	273586	38	Potentilla	1038	2018-05-14-11-04-59	0	0	x	20	0	29.8	22.8	29.4	22.6	30.4	0.599	16047			46
1043	273587	38	Potentilla	1038	2018-05-14-11-05-01	0	0	x	20	0	29.8	22.8	29.4	22.7	30.4	0.599	16047			47
1044	273588	38	Potentilla	1038	2018-05-14-11-05-03	0	0	x	20	0	29.8	22.8	29.4	22.7	30.4	0.599	16047			48
1045	273589	38	Potentilla	1038	2018-05-14-11-05-05	0	0	x	20	0	29.8	22.8	29.4	22.7	30.4	0.599	16047			49
1046	273590	38	Potentilla	1038	2018-05-14-11-05-07	0	0	x	20	0	29.9	22.8	29.4	22.7	30.4	0.499	16047			50
1047	273591	38	Potentilla	1038	2018-05-14-11-05-09	0	0	x	20	0	29.8	22.8	29.4	22.7	30.4	0.599	16047			51
1048	273592	38	Potentilla	1038	2018-05-14-11-05-11	0	0	x	20	0	29.9	22.8	29.3	22.7	30.3	0.406	16047			52
1049	273593	38	Potentilla	1038	2018-05-14-11-05-13	0	0	x	20	0	29.8	22.8	29.3	22.6	30.3	0.506	16047			53
1050	273594	38	Potentilla	1038	2018-05-14-11-05-15	0	0	x	20	0	29.8	22.8	29.4	22.7	30.4	0.599	16047			54
1051	273595	38	Potentilla	1038	2018-05-14-11-05-17	0	0	x	20	0	29.8	22.8	29.4	22.7	30.4	0.599	16047			55
1052	273596	38	Potentilla	1038	2018-05-14-11-05-19	0	0	x	20	0	29.8	22.8	29.4	22.7	30.4	0.599	16047			56
1053	273597	38	Potentilla	1038	2018-05-14-11-05-21	0	0	x	20	0	29.9	22.8	29.4	22.7	30.4	0.499	16047			57
1054	273598	38	Potentilla	1038	2018-05-14-11-05-23	0	0	x	20	0	29.8	22.8	29.4	22.7	30.4	0.599	16047			58
1055	273599	38	Potentilla	1038	2018-05-14-11-05-25	0	0	x	20	0	29.8	22.8	29.4	22.7	30.4	0.599	16047			59
1056	273600	38	Potentilla	1038	2018-05-14-11-05-27	0	0	x	20	0	29.8	22.8	29.3	22.7	30.3	0.506	16047			60
1057	273601	38	Potentilla	1038	2018-05-14-11-05-29	0	0	x	20	0	29.8	22.8	29.2	22.6	30.2	0.413	16047			61
1058	273602	38	Potentilla	1038	2018-05-14-11-05-31	0	0	x	20	0	29.8	22.8	29.3	22.7	30.3	0.506	16047			62
1059	273603	38	Potentilla	1038	2018-05-14-11-05-33	0	0	x	20	0	29.8	22.8	29.2	22.6	30.2	0.413	16047			63
1060	273604	38	Potentilla	1038	2018-05-14-11-05-35	0	0	x	20	0	29.8	22.8	29.2	22.6	30.2	0.413	16047			64
1061	273605	38	Potentilla	1038	2018-05-14-11-05-37	0	0	x	20	0	29.8	22.8	29.2	22.6	30.2	0.413	16047			65
1062	273606	38	Potentilla	1038	2018-05-14-11-05-39	0	0	x	20	0	29.8	22.8	29.2	22.6	30.2	0.413	16047			66
1063	273607	38	Potentilla	1038	2018-05-14-11-05-41	0	0	x	20	0	29.8	22.8	29.2	22.7	30.2	0.413	16047			67
1064	273608	38	Potentilla	1038	2018-05-14-11-05-43	0	0	x	20	0	29.8	22.8	29.2	22.7	30.2	0.413	16047			68
1065	273609	38	Potentilla	1038	2018-05-14-11-05-45	0	0	x	20	0	29.8	22.8	29.2	22.7	30.2	0.413	16047			69
1066	273610	38	Potentilla	1038	2018-05-14-11-05-47	0	0	x	20	0	29.8	22.8	29.1	22.6	30.1	0.32	16047			70
1067	273611	38	Potentilla	1038	2018-05-14-11-05-49	0	0	x	20	0	29.8	22.8	29.1	22.6	30.1	0.32	16047			71
1068	273612	38	Potentilla	1038	2018-05-14-11-05-51	0	0	x	20	0	29.8	22.8	29.2	22.7	30.2	0.413	16047			72
1069	273613	38	Potentilla	1038	2018-05-14-11-05-53	0	0	x	20	0	29.8	22.8	29.2	22.7	30.2	0.413	16047			73
1070	273614	38	Potentilla	1038	2018-05-14-11-05-55	0	0	x	20	0	29.8	22.8	29.1	22.7	30.1	0.32	16047			74
1071	273615	38	Potentilla	1038	2018-05-14-11-05-57	0	0	x	20	0	29.8	22.8	29.1	22.6	30.1	0.32	16047			75
1072	273616	38	Potentilla	1038	2018-05-14-11-05-59	0	0	x	20	0	29.8	22.8	29.2	22.7	30.2	0.413	16047			76
1073	273617	38	Potentilla	1038	2018-05-14-11-06-01	0	0	x	20	0	29.8	22.8	29.2	22.7	30.2	0.413	16047			77
1074	273618	38	Potentilla	1038	2018-05-14-11-06-03	0	0	x	20	0	29.8	22.8	29.2	22.7	30.2	0.413	16047			78
1075	273619	38	Potentilla	1038	2018-05-14-11-06-05	0	0	x	20	0	29.8	22.8	29.2	22.7	30.2	0.413	16047			79
1076	273620	38	Potentilla	1038	2018-05-14-11-06-07	0	0	x	20	0	29.8	22.8	29.1	22.6	30.1	0.32	16047			80
1077	273621	38	Potentilla	1038	2018-05-14-11-06-09	0	0	x	20	0	29.8	22.8	29.1	22.7	30.1	0.32	16047			81
1078	273622	38	Potentilla	1038	2018-05-14-11-06-11	0	0	x	20	0	29.8	22.8	29.1	22.6	30.1	0.32	16047			82
1079	273623	38	Potentilla	1038	2018-05-14-11-06-13	0	0	x	20	0	29.8	22.8	29.2	22.7	30.2	0.413	16047			83
1080	273624	38	Potentilla	1038	2018-05-14-11-06-15	0	0	x	20	0	29.8	22.8	29.1	22.6	30.1	0.32	16047			84
1081	273625	38	Potentilla	1038	2018-05-14-11-06-17	0	0	x	20	0	29.8	22.8	29.1	22.7	30.1	0.32	16047			85
1082	273626	38	Potentilla	1038	2018-05-14-11-06-19	0	0	x	20	0	29.8	22.8	29.1	22.7	30.1	0.32	16047			86
1083	273627	38	Potentilla	1038	2018-05-14-11-06-21	0	0	x	20	0	29.8	22.8	29.2	22.7	30.2	0.413	16047			87
1084	273628	38	Potentilla	1038	2018-05-14-11-06-23	0	0	x	20	0	29.8	22.8	29.1	22.7	30.1	0.32	16047			88
1085	273629	38	Potentilla	1038	2018-05-14-11-06-25	0	0	x	20	0	29.8	22.8	29.1	22.7	30.1	0.32	16047			89
1086	273630	38	Potentilla	1038	2018-05-14-11-06-27	0	0	x	20	0	29.8	22.8	29.1	22.7	30.1	0.32	16047			90
1087	273631	38	Potentilla	1038	2018-05-14-11-06-29	0	0	x	20	0	29.8	22.8	29.1	22.7	30.1	0.32	16047	Last10	Here	91
1088	273632	38	Potentilla	1038	2018-05-14-11-06-31	0	0	x	20	0	29.8	22.8	29.1	22.7	30.1	0.32	16047	Last10	Here	92
1089	273633	38	Potentilla	1038	2018-05-14-11-06-33	0	0	x	20	0	29.8	22.8	29.1	22.7	30.1	0.32	16047	Last10	Here	93
1090	273634	38	Potentilla	1038	2018-05-14-11-06-35	0	0	x	20	0	29.8	22.8	29.1	22.7	30.1	0.32	16047	Last10	Here	94
1091	273635	38	Potentilla	1038	2018-05-14-11-06-37	0	0	x	20	0	29.8	22.8	29.1	22.7	30.1	0.32	16047	Last10	Here	95
1092	273636	38	Potentilla	1038	2018-05-14-11-06-39	0	0	x	20	0	29.8	22.8	29.1	22.7	30.1	0.32	16047	Last10	Here	96
1093	273637	38	Potentilla	1038	2018-05-14-11-06-41	0	0	x	20	0	29.8	22.8	29.2	22.7	30.2	0.413	16047	Last10	Here	97
1094	273638	38	Potentilla	1038	2018-05-14-11-06-43	0	0	x	20	0	29.8	22.8	29.1	22.7	30.1	0.32	16047	Last10	Here	98
1095	273639	38	Potentilla	1038	2018-05-14-11-06-45	0	0	x	20	0	29.8	22.8	29.2	22.7	30.2	0.413	16047	Last10	Here	99
1096	273640	38	Potentilla	1038	2018-05-14-11-06-48	0	0	x	20	0	29.8	22.8	29.1	22.7	30.1	0.32	16047	Last10	Here	100
1097	273641	38	Potentilla	1038	2018-05-14-11-07-20	0	0	x	25	0	29.8	22.8	29	22.7	30	0.227	16048	First10	Here	1
1098	273642	38	Potentilla	1038	2018-05-14-11-07-22	0	0	x	25	0	29.8	22.8	29.1	22.7	30.1	0.32	16048	First10	Here	2
1099	273643	38	Potentilla	1038	2018-05-14-11-07-24	0	0	x	25	0	29.8	22.8	29.1	22.7	30.1	0.32	16048	First10	Here	3
1100	273644	38	Potentilla	1038	2018-05-14-11-07-26	0	0	x	25	0	29.8	22.8	29.1	22.7	30.1	0.32	16048	First10	Here	4
1101	273645	38	Potentilla	1038	2018-05-14-11-07-28	0	0	x	25	0	29.8	22.8	29.1	22.7	30.1	0.32	16048	First10	Here	5
1102	273646	38	Potentilla	1038	2018-05-14-11-07-30	0	0	x	25	0	29.8	22.8	29.1	22.7	30.1	0.32	16048	First10	Here	6
1103	273647	38	Potentilla	1038	2018-05-14-11-07-32	0	0	x	25	0	29.8	22.8	29.1	22.7	30.1	0.32	16048	First10	Here	7
1104	273648	38	Potentilla	1038	2018-05-14-11-07-34	0	0	x	25	0	29.8	22.8	29.1	22.7	30.1	0.32	16048	First10	Here	8
1105	273649	38	Potentilla	1038	2018-05-14-11-07-36	0	0	x	25	0	29.8	22.8	29.1	22.7	30.1	0.32	16048	First10	Here	9
1106	273650	38	Potentilla	1038	2018-05-14-11-07-38	0	0	x	25	0	29.8	22.8	29.1	22.7	30.1	0.32	16048	First10	Here	10
1107	273651	38	Potentilla	1038	2018-05-14-11-07-40	0	0	x	25	0	29.8	22.8	29	22.7	30	0.227	16048			11
1108	273652	38	Potentilla	1038	2018-05-14-11-07-42	0	0	x	25	0	29.8	22.8	29	22.7	30	0.227	16048			12
1109	273653	38	Potentilla	1038	2018-05-14-11-07-44	0	0	x	25	0	29.8	22.8	29	22.7	30	0.227	16048			13
1110	273654	38	Potentilla	1038	2018-05-14-11-07-46	0	0	x	25	0	29.8	22.8	29	22.7	30	0.227	16048			14
1111	273655	38	Potentilla	1038	2018-05-14-11-07-48	0	0	x	25	0	29.8	22.8	29	22.7	30	0.227	16048			15
1112	273656	38	Potentilla	1038	2018-05-14-11-07-50	0	0	x	25	0	29.8	22.8	29	22.7	30	0.227	16048			16
1113	273657	38	Potentilla	1038	2018-05-14-11-07-52	0	0	x	25	0	29.8	22.8	29	22.7	30	0.227	16048			17
1114	273658	38	Potentilla	1038	2018-05-14-11-07-54	0	0	x	25	0	29.8	22.8	29	22.7	30	0.227	16048			18
1115	273659	38	Potentilla	1038	2018-05-14-11-07-56	0	0	x	25	0	29.8	22.8	29	22.7	30	0.227	16048			19
1116	273660	38	Potentilla	1038	2018-05-14-11-07-58	0	0	x	25	0	29.8	22.8	29	22.7	30	0.227	16048			20
1117	273661	38	Potentilla	1038	2018-05-14-11-08-00	0	0	x	25	0	29.8	22.8	29	22.7	30	0.227	16048			21
1118	273662	38	Potentilla	1038	2018-05-14-11-08-02	0	0	x	25	0	29.8	22.8	29	22.7	30	0.227	16048			22
1119	273663	38	Potentilla	1038	2018-05-14-11-08-04	0	0	x	25	0	29.8	22.8	29	22.7	30	0.227	16048			23
1120	273664	38	Potentilla	1038	2018-05-14-11-08-06	0	0	x	25	0	29.8	22.8	29	22.7	30	0.227	16048			24
1121	273665	38	Potentilla	1038	2018-05-14-11-08-08	0	0	x	25	0	29.8	22.8	29	22.7	30	0.227	16048			25
1122	273666	38	Potentilla	1038	2018-05-14-11-08-10	0	0	x	25	0	29.8	22.8	29	22.7	30	0.227	16048			26
1123	273667	38	Potentilla	1038	2018-05-14-11-08-12	0	0	x	25	0	29.8	22.8	29	22.7	30	0.227	16048			27
1124	273668	38	Potentilla	1038	2018-05-14-11-08-14	0	0	x	25	0	29.8	22.8	29	22.7	30	0.227	16048			28
1125	273669	38	Potentilla	1038	2018-05-14-11-08-16	0	0	x	25	0	29.8	22.8	29	22.7	30	0.227	16048			29
1126	273670	38	Potentilla	1038	2018-05-14-11-08-18	0	0	x	25	0	29.8	22.8	29	22.7	30	0.227	16048			30
1127	273671	38	Potentilla	1038	2018-05-14-11-08-20	0	0	x	25	0	29.8	22.8	29	22.7	30	0.227	16048			31
1128	273672	38	Potentilla	1038	2018-05-14-11-08-22	0	0	x	25	0	29.8	22.8	29	22.7	30	0.227	16048			32
1129	273673	38	Potentilla	1038	2018-05-14-11-08-24	0	0	x	25	0	29.8	22.8	29	22.7	30	0.227	16048			33
1130	273674	38	Potentilla	1038	2018-05-14-11-08-26	0	0	x	25	0	29.8	22.8	29	22.7	30	0.227	16048			34
1131	273675	38	Potentilla	1038	2018-05-14-11-08-28	0	0	x	25	0	29.8	22.8	29	22.7	30	0.227	16048			35
1132	273676	38	Potentilla	1038	2018-05-14-11-08-30	0	0	x	25	0	29.8	22.8	29	22.7	30	0.227	16048			36
1133	273677	38	Potentilla	1038	2018-05-14-11-08-32	0	0	x	25	0	29.8	22.8	29	22.7	30	0.227	16048			37
1134	273678	38	Potentilla	1038	2018-05-14-11-08-34	0	0	x	25	0	29.8	22.8	29	22.7	30	0.227	16048			38
1135	273679	38	Potentilla	1038	2018-05-14-11-08-36	0	0	x	25	0	29.8	22.8	29	22.7	30	0.227	16048			39
1136	273680	38	Potentilla	1038	2018-05-14-11-08-38	0	0	x	25	0	29.8	22.8	28.9	22.7	29.9	0.134	16048			40
1137	273681	38	Potentilla	1038	2018-05-14-11-08-40	0	0	x	25	0	29.8	22.8	28.9	22.7	29.9	0.134	16048			41
1138	273682	38	Potentilla	1038	2018-05-14-11-08-42	0	0	x	25	0	29.8	22.8	28.9	22.7	29.9	0.134	16048			42
1139	273683	38	Potentilla	1038	2018-05-14-11-08-44	0	0	x	25	0	29.8	22.8	28.9	22.7	29.9	0.134	16048			43
1140	273684	38	Potentilla	1038	2018-05-14-11-08-46	0	0	x	25	0	29.8	22.8	28.9	22.7	29.9	0.134	16048			44
1141	273685	38	Potentilla	1038	2018-05-14-11-08-48	0	0	x	25	0	29.7	22.7	28.9	22.7	29.9	0.234	16048			45
1142	273686	38	Potentilla	1038	2018-05-14-11-08-50	0	0	x	25	0	29.8	22.8	28.9	22.7	29.9	0.134	16048			46
1143	273687	38	Potentilla	1038	2018-05-14-11-08-52	0	0	x	25	0	29.8	22.8	28.9	22.7	29.9	0.134	16048			47
1144	273688	38	Potentilla	1038	2018-05-14-11-08-54	0	0	x	25	0	29.8	22.8	28.9	22.7	29.9	0.134	16048			48
1145	273689	38	Potentilla	1038	2018-05-14-11-08-56	0	0	x	25	0	29.8	22.8	28.9	22.7	29.9	0.134	16048			49
1146	273690	38	Potentilla	1038	2018-05-14-11-08-58	0	0	x	25	0	29.8	22.8	28.9	22.7	29.9	0.134	16048			50
1147	273691	38	Potentilla	1038	2018-05-14-11-09-00	0	0	x	25	0	29.8	22.8	28.9	22.7	29.9	0.134	16048			51
1148	273692	38	Potentilla	1038	2018-05-14-11-09-02	0	0	x	25	0	29.8	22.8	28.9	22.7	29.9	0.134	16048			52
1149	273693	38	Potentilla	1038	2018-05-14-11-09-04	0	0	x	25	0	29.8	22.8	28.9	22.7	29.9	0.134	16048			53
1150	273694	38	Potentilla	1038	2018-05-14-11-09-06	0	0	x	25	0	29.7	22.7	28.9	22.7	29.9	0.234	16048			54
1151	273695	38	Potentilla	1038	2018-05-14-11-09-08	0	0	x	25	0	29.8	22.8	29	22.7	30	0.227	16048			55
1152	273696	38	Potentilla	1038	2018-05-14-11-09-10	0	0	x	25	0	29.8	22.8	29	22.7	30	0.227	16048			56
1153	273697	38	Potentilla	1038	2018-05-14-11-09-12	0	0	x	25	0	29.8	22.8	29	22.7	30	0.227	16048			57
1154	273698	38	Potentilla	1038	2018-05-14-11-09-14	0	0	x	25	0	29.8	22.8	29	22.7	30	0.227	16048			58
1155	273699	38	Potentilla	1038	2018-05-14-11-09-16	0	0	x	25	0	29.8	22.8	29	22.7	30	0.227	16048			59
1156	273700	38	Potentilla	1038	2018-05-14-11-09-18	0	0	x	25	0	29.8	22.8	29	22.7	30	0.227	16048			60
1157	273701	38	Potentilla	1038	2018-05-14-11-09-20	0	0	x	25	0	29.8	22.8	29	22.7	30	0.227	16048			61
1158	273702	38	Potentilla	1038	2018-05-14-11-09-22	0	0	x	25	0	29.7	22.7	29	22.7	30	0.327	16048			62
1159	273703	38	Potentilla	1038	2018-05-14-11-09-24	0	0	x	25	0	29.8	22.8	29	22.7	30	0.227	16048			63
1160	273704	38	Potentilla	1038	2018-05-14-11-09-26	0	0	x	25	0	29.8	22.8	29	22.7	30	0.227	16048			64
1161	273705	38	Potentilla	1038	2018-05-14-11-09-28	0	0	x	25	0	29.8	22.8	29	22.7	30	0.227	16048			65
1162	273706	38	Potentilla	1038	2018-05-14-11-09-30	0	0	x	25	0	29.8	22.8	29	22.7	30	0.227	16048			66
1163	273707	38	Potentilla	1038	2018-05-14-11-09-32	0	0	x	25	0	29.8	22.8	29	22.7	30	0.227	16048			67
1164	273708	38	Potentilla	1038	2018-05-14-11-09-34	0	0	x	25	0	29.8	22.8	29	22.7	30	0.227	16048			68
1165	273709	38	Potentilla	1038	2018-05-14-11-09-36	0	0	x	25	0	29.7	22.8	29	22.7	30	0.327	16048			69
1166	273710	38	Potentilla	1038	2018-05-14-11-09-38	0	0	x	25	0	29.7	22.8	29	22.7	30	0.327	16048			70
1167	273711	38	Potentilla	1038	2018-05-14-11-09-40	0	0	x	25	0	29.7	22.8	29	22.7	30	0.327	16048			71
1168	273712	38	Potentilla	1038	2018-05-14-11-09-42	0	0	x	25	0	29.7	22.8	29	22.7	30	0.327	16048			72
1169	273713	38	Potentilla	1038	2018-05-14-11-09-44	0	0	x	25	0	29.7	22.8	29	22.7	30	0.327	16048			73
1170	273714	38	Potentilla	1038	2018-05-14-11-09-46	0	0	x	25	0	29.7	22.8	29	22.7	30	0.327	16048			74
1171	273715	38	Potentilla	1038	2018-05-14-11-09-48	0	0	x	25	0	29.7	22.8	29	22.7	30	0.327	16048			75
1172	273716	38	Potentilla	1038	2018-05-14-11-09-50	0	0	x	25	0	29.7	22.8	29	22.7	30	0.327	16048			76
1173	273717	38	Potentilla	1038	2018-05-14-11-09-52	0	0	x	25	0	29.7	22.8	29	22.7	30	0.327	16048			77
1174	273718	38	Potentilla	1038	2018-05-14-11-09-54	0	0	x	25	0	29.7	22.8	29	22.7	30	0.327	16048			78
1175	273719	38	Potentilla	1038	2018-05-14-11-09-56	0	0	x	25	0	29.7	22.8	28.9	22.7	29.9	0.234	16048			79
1176	273720	38	Potentilla	1038	2018-05-14-11-09-58	0	0	x	25	0	29.7	22.8	28.9	22.7	29.9	0.234	16048			80
1177	273721	38	Potentilla	1038	2018-05-14-11-10-00	0	0	x	25	0	29.7	22.8	28.9	22.7	29.9	0.234	16048			81
1178	273722	38	Potentilla	1038	2018-05-14-11-10-02	0	0	x	25	0	29.7	22.8	29	22.7	30	0.327	16048			82
1179	273723	38	Potentilla	1038	2018-05-14-11-10-04	0	0	x	25	0	29.7	22.8	29	22.7	30	0.327	16048			83
1180	273724	38	Potentilla	1038	2018-05-14-11-10-06	0	0	x	25	0	29.7	22.8	29	22.7	30	0.327	16048			84
1181	273725	38	Potentilla	1038	2018-05-14-11-10-08	0	0	x	25	0	29.7	22.8	29	22.7	30	0.327	16048			85
1182	273726	38	Potentilla	1038	2018-05-14-11-10-10	0	0	x	25	0	29.7	22.8	29	22.7	30	0.327	16048			86
1183	273727	38	Potentilla	1038	2018-05-14-11-10-12	0	0	x	25	0	29.7	22.8	29	22.7	30	0.327	16048			87
1184	273728	38	Potentilla	1038	2018-05-14-11-10-14	0	0	x	25	0	29.7	22.8	29	22.7	30	0.327	16048			88
1185	273729	38	Potentilla	1038	2018-05-14-11-10-16	0	0	x	25	0	29.7	22.8	29	22.7	30	0.327	16048			89
1186	273730	38	Potentilla	1038	2018-05-14-11-10-18	0	0	x	25	0	29.7	22.8	28.9	22.7	29.9	0.234	16048			90
1187	273731	38	Potentilla	1038	2018-05-14-11-10-20	0	0	x	25	0	29.8	22.8	29	22.7	30	0.227	16048	Last10	Here	91
1188	273732	38	Potentilla	1038	2018-05-14-11-10-22	0	0	x	25	0	29.7	22.8	29	22.7	30	0.327	16048	Last10	Here	92
1189	273733	38	Potentilla	1038	2018-05-14-11-10-24	0	0	x	25	0	29.7	22.8	29	22.7	30	0.327	16048	Last10	Here	93
1190	273734	38	Potentilla	1038	2018-05-14-11-10-26	0	0	x	25	0	29.7	22.8	28.9	22.7	29.9	0.234	16048	Last10	Here	94
1191	273735	38	Potentilla	1038	2018-05-14-11-10-28	0	0	x	25	0	29.7	22.8	28.9	22.7	29.9	0.234	16048	Last10	Here	95
1192	273736	38	Potentilla	1038	2018-05-14-11-10-30	0	0	x	25	0	29.7	22.8	29	22.7	30	0.327	16048	Last10	Here	96
1193	273737	38	Potentilla	1038	2018-05-14-11-10-32	0	0	x	25	0	29.7	22.8	28.9	22.6	29.9	0.234	16048	Last10	Here	97
1194	273738	38	Potentilla	1038	2018-05-14-11-10-34	0	0	x	25	0	29.7	22.8	29	22.7	30	0.327	16048	Last10	Here	98
1195	273739	38	Potentilla	1038	2018-05-14-11-10-36	0	0	x	25	0	29.7	22.8	28.9	22.7	29.9	0.234	16048	Last10	Here	99
1196	273740	38	Potentilla	1038	2018-05-14-11-10-38	0	0	x	25	0	29.7	22.8	28.9	22.7	29.9	0.234	16048	Last10	Here	100
1197	273741	38	Potentilla	1038	2018-05-14-11-11-10	0	0	x	30	0	29.8	22.8	28.8	22.7	29.8	0.041	16049	First10	Here	1
1198	273742	38	Potentilla	1038	2018-05-14-11-11-12	0	0	x	30	0	29.8	22.8	28.8	22.7	29.8	0.041	16049	First10	Here	2
1199	273743	38	Potentilla	1038	2018-05-14-11-11-14	0	0	x	30	0	29.8	22.8	28.8	22.7	29.8	0.041	16049	First10	Here	3
1200	273744	38	Potentilla	1038	2018-05-14-11-11-16	0	0	x	30	0	29.8	22.8	28.8	22.7	29.8	0.041	16049	First10	Here	4
1201	273745	38	Potentilla	1038	2018-05-14-11-11-18	0	0	x	30	0	29.8	22.8	28.8	22.7	29.8	0.041	16049	First10	Here	5
1202	273746	38	Potentilla	1038	2018-05-14-11-11-20	0	0	x	30	0	29.8	22.8	28.8	22.7	29.8	0.041	16049	First10	Here	6
1203	273747	38	Potentilla	1038	2018-05-14-11-11-22	0	0	x	30	0	29.8	22.8	28.8	22.7	29.8	0.041	16049	First10	Here	7
1204	273748	38	Potentilla	1038	2018-05-14-11-11-24	0	0	x	30	0	29.8	22.8	28.8	22.7	29.8	0.041	16049	First10	Here	8
1205	273749	38	Potentilla	1038	2018-05-14-11-11-26	0	0	x	30	0	29.8	22.8	28.8	22.7	29.8	0.041	16049	First10	Here	9
1206	273750	38	Potentilla	1038	2018-05-14-11-11-28	0	0	x	30	0	29.8	22.8	28.8	22.7	29.8	0.041	16049	First10	Here	10
1207	273751	38	Potentilla	1038	2018-05-14-11-11-30	0	0	x	30	0	29.8	22.8	28.8	22.7	29.8	0.041	16049			11
1208	273752	38	Potentilla	1038	2018-05-14-11-11-32	0	0	x	30	0	29.8	22.8	28.8	22.7	29.8	0.041	16049			12
1209	273753	38	Potentilla	1038	2018-05-14-11-11-34	0	0	x	30	0	29.8	22.8	28.8	22.7	29.8	0.041	16049			13
1210	273754	38	Potentilla	1038	2018-05-14-11-11-36	0	0	x	30	0	29.8	22.8	28.8	22.7	29.8	0.041	16049			14
1211	273755	38	Potentilla	1038	2018-05-14-11-11-38	0	0	x	30	0	29.8	22.8	28.8	22.7	29.8	0.041	16049			15
1212	273756	38	Potentilla	1038	2018-05-14-11-11-40	0	0	x	30	0	29.8	22.8	28.8	22.7	29.8	0.041	16049			16
1213	273757	38	Potentilla	1038	2018-05-14-11-11-42	0	0	x	30	0	29.8	22.8	28.8	22.7	29.8	0.041	16049			17
1214	273758	38	Potentilla	1038	2018-05-14-11-11-44	0	0	x	30	0	29.8	22.8	28.8	22.7	29.8	0.041	16049			18
1215	273759	38	Potentilla	1038	2018-05-14-11-11-46	0	0	x	30	0	29.8	22.8	28.8	22.7	29.8	0.041	16049			19
1216	273760	38	Potentilla	1038	2018-05-14-11-11-48	0	0	x	30	0	29.7	22.8	28.8	22.7	29.8	0.141	16049			20
1217	273761	38	Potentilla	1038	2018-05-14-11-11-50	0	0	x	30	0	29.7	22.8	28.8	22.7	29.8	0.141	16049			21
1218	273762	38	Potentilla	1038	2018-05-14-11-11-52	0	0	x	30	0	29.7	22.8	28.8	22.7	29.8	0.141	16049			22
1219	273763	38	Potentilla	1038	2018-05-14-11-11-54	0	0	x	30	0	29.7	22.8	28.8	22.7	29.8	0.141	16049			23
1220	273764	38	Potentilla	1038	2018-05-14-11-11-56	0	0	x	30	0	29.7	22.8	28.7	22.7	29.7	0.048	16049			24
1221	273765	38	Potentilla	1038	2018-05-14-11-11-58	0	0	x	30	0	29.7	22.8	28.7	22.7	29.7	0.048	16049			25
1222	273766	38	Potentilla	1038	2018-05-14-11-12-00	0	0	x	30	0	29.7	22.8	28.8	22.7	29.8	0.141	16049			26
1223	273767	38	Potentilla	1038	2018-05-14-11-12-02	0	0	x	30	0	29.7	22.8	28.8	22.7	29.8	0.141	16049			27
1224	273768	38	Potentilla	1038	2018-05-14-11-12-04	0	0	x	30	0	29.7	22.8	28.8	22.7	29.8	0.141	16049			28
1225	273769	38	Potentilla	1038	2018-05-14-11-12-06	0	0	x	30	0	29.7	22.8	28.8	22.7	29.8	0.141	16049			29
1226	273770	38	Potentilla	1038	2018-05-14-11-12-09	0	0	x	30	0	29.7	22.8	28.8	22.7	29.8	0.141	16049			30
1227	273771	38	Potentilla	1038	2018-05-14-11-12-11	0	0	x	30	0	29.7	22.8	28.7	22.7	29.7	0.048	16049			31
1228	273772	38	Potentilla	1038	2018-05-14-11-12-13	0	0	x	30	0	29.7	22.8	28.7	22.7	29.7	0.048	16049			32
1229	273773	38	Potentilla	1038	2018-05-14-11-12-15	0	0	x	30	0	29.7	22.8	28.8	22.7	29.8	0.141	16049			33
1230	273774	38	Potentilla	1038	2018-05-14-11-12-17	0	0	x	30	0	29.7	22.8	28.8	22.7	29.8	0.141	16049			34
1231	273775	38	Potentilla	1038	2018-05-14-11-12-19	0	0	x	30	0	29.7	22.8	28.8	22.7	29.8	0.141	16049			35
1232	273776	38	Potentilla	1038	2018-05-14-11-12-21	0	0	x	30	0	29.7	22.8	28.7	22.7	29.7	0.048	16049			36
1233	273777	38	Potentilla	1038	2018-05-14-11-12-23	0	0	x	30	0	29.7	22.8	28.7	22.7	29.7	0.048	16049			37
1234	273778	38	Potentilla	1038	2018-05-14-11-12-25	0	0	x	30	0	29.7	22.8	28.8	22.7	29.8	0.141	16049			38
1235	273779	38	Potentilla	1038	2018-05-14-11-12-27	0	0	x	30	0	29.7	22.8	28.7	22.7	29.7	0.048	16049			39
1236	273780	38	Potentilla	1038	2018-05-14-11-12-29	0	0	x	30	0	29.7	22.8	28.8	22.7	29.8	0.141	16049			40
1237	273781	38	Potentilla	1038	2018-05-14-11-12-31	0	0	x	30	0	29.7	22.8	28.8	22.7	29.8	0.141	16049			41
1238	273782	38	Potentilla	1038	2018-05-14-11-12-33	0	0	x	30	0	29.7	22.8	28.8	22.7	29.8	0.141	16049			42
1239	273783	38	Potentilla	1038	2018-05-14-11-12-35	0	0	x	30	0	29.7	22.8	28.8	22.7	29.8	0.141	16049			43
1240	273784	38	Potentilla	1038	2018-05-14-11-12-37	0	0	x	30	0	29.7	22.8	28.7	22.7	29.7	0.048	16049			44
1241	273785	38	Potentilla	1038	2018-05-14-11-12-39	0	0	x	30	0	29.7	22.8	28.8	22.7	29.8	0.141	16049			45
1242	273786	38	Potentilla	1038	2018-05-14-11-12-41	0	0	x	30	0	29.7	22.8	28.7	22.7	29.7	0.048	16049			46
1243	273787	38	Potentilla	1038	2018-05-14-11-12-43	0	0	x	30	0	29.7	22.8	28.7	22.7	29.7	0.048	16049			47
1244	273788	38	Potentilla	1038	2018-05-14-11-12-45	0	0	x	30	0	29.7	22.8	28.8	22.7	29.8	0.141	16049			48
1245	273789	38	Potentilla	1038	2018-05-14-11-12-47	0	0	x	30	0	29.7	22.8	28.8	22.7	29.8	0.141	16049			49
1246	273790	38	Potentilla	1038	2018-05-14-11-12-49	0	0	x	30	0	29.7	22.8	28.8	22.7	29.8	0.141	16049			50
1247	273791	38	Potentilla	1038	2018-05-14-11-12-51	0	0	x	30	0	29.7	22.8	28.8	22.7	29.8	0.141	16049			51
1248	273792	38	Potentilla	1038	2018-05-14-11-12-53	0	0	x	30	0	29.7	22.8	28.8	22.7	29.8	0.141	16049			52
1249	273793	38	Potentilla	1038	2018-05-14-11-12-55	0	0	x	30	0	29.7	22.8	28.7	22.7	29.7	0.048	16049			53
1250	273794	38	Potentilla	1038	2018-05-14-11-12-57	0	0	x	30	0	29.7	22.8	28.8	22.7	29.8	0.141	16049			54
1251	273795	38	Potentilla	1038	2018-05-14-11-12-59	0	0	x	30	0	29.7	22.8	28.8	22.7	29.8	0.141	16049			55
1252	273796	38	Potentilla	1038	2018-05-14-11-13-01	0	0	x	30	0	29.7	22.8	28.8	22.7	29.8	0.141	16049			56
1253	273797	38	Potentilla	1038	2018-05-14-11-13-03	0	0	x	30	0	29.7	22.8	28.8	22.7	29.8	0.141	16049			57
1254	273798	38	Potentilla	1038	2018-05-14-11-13-05	0	0	x	30	0	29.7	22.8	28.8	22.7	29.8	0.141	16049			58
1255	273799	38	Potentilla	1038	2018-05-14-11-13-07	0	0	x	30	0	29.7	22.8	28.8	22.7	29.8	0.141	16049			59
1256	273800	38	Potentilla	1038	2018-05-14-11-13-09	0	0	x	30	0	29.7	22.8	28.8	22.7	29.8	0.141	16049			60
1257	273801	38	Potentilla	1038	2018-05-14-11-13-11	0	0	x	30	0	29.7	22.8	28.8	22.7	29.8	0.141	16049			61
1258	273802	38	Potentilla	1038	2018-05-14-11-13-13	0	0	x	30	0	29.7	22.8	28.8	22.7	29.8	0.141	16049			62
1259	273803	38	Potentilla	1038	2018-05-14-11-13-15	0	0	x	30	0	29.7	22.8	28.8	22.7	29.8	0.141	16049			63
1260	273804	38	Potentilla	1038	2018-05-14-11-13-17	0	0	x	30	0	29.7	22.8	28.7	22.7	29.7	0.048	16049			64
1261	273805	38	Potentilla	1038	2018-05-14-11-13-19	0	0	x	30	0	29.7	22.8	28.7	22.7	29.7	0.048	16049			65
1262	273806	38	Potentilla	1038	2018-05-14-11-13-21	0	0	x	30	0	29.7	22.8	28.7	22.7	29.7	0.048	16049			66
1263	273807	38	Potentilla	1038	2018-05-14-11-13-23	0	0	x	30	0	29.8	22.8	28.7	22.7	29.7	-0.052	16049			67
1264	273808	38	Potentilla	1038	2018-05-14-11-13-25	0	0	x	30	0	29.7	22.8	28.7	22.7	29.7	0.048	16049			68
1265	273809	38	Potentilla	1038	2018-05-14-11-13-27	0	0	x	30	0	29.8	22.8	28.7	22.7	29.7	-0.052	16049			69
1266	273810	38	Potentilla	1038	2018-05-14-11-13-29	0	0	x	30	0	29.8	22.8	28.7	22.7	29.7	-0.052	16049			70
1267	273811	38	Potentilla	1038	2018-05-14-11-13-31	0	0	x	30	0	29.8	22.8	28.7	22.7	29.7	-0.052	16049			71
1268	273812	38	Potentilla	1038	2018-05-14-11-13-33	0	0	x	30	0	29.8	22.8	28.7	22.7	29.7	-0.052	16049			72
1269	273813	38	Potentilla	1038	2018-05-14-11-13-35	0	0	x	30	0	29.7	22.8	28.7	22.7	29.7	0.048	16049			73
1270	273814	38	Potentilla	1038	2018-05-14-11-13-37	0	0	x	30	0	29.7	22.8	28.7	22.7	29.7	0.048	16049			74
1271	273815	38	Potentilla	1038	2018-05-14-11-13-39	0	0	x	30	0	29.7	22.8	28.7	22.7	29.7	0.048	16049			75
1272	273816	38	Potentilla	1038	2018-05-14-11-13-41	0	0	x	30	0	29.7	22.8	28.7	22.7	29.7	0.048	16049			76
1273	273817	38	Potentilla	1038	2018-05-14-11-13-43	0	0	x	30	0	29.7	22.8	28.7	22.7	29.7	0.048	16049			77
1274	273818	38	Potentilla	1038	2018-05-14-11-13-45	0	0	x	30	0	29.7	22.8	28.7	22.7	29.7	0.048	16049			78
1275	273819	38	Potentilla	1038	2018-05-14-11-13-47	0	0	x	30	0	29.7	22.8	28.7	22.7	29.7	0.048	16049			79
1276	273820	38	Potentilla	1038	2018-05-14-11-13-49	0	0	x	30	0	29.7	22.8	28.6	22.7	29.7	-0.045	16049			80
1277	273821	38	Potentilla	1038	2018-05-14-11-13-51	0	0	x	30	0	29.7	22.8	28.6	22.7	29.7	-0.045	16049			81
1278	273822	38	Potentilla	1038	2018-05-14-11-13-53	0	0	x	30	0	29.7	22.8	28.7	22.7	29.7	0.048	16049			82
1279	273823	38	Potentilla	1038	2018-05-14-11-13-55	0	0	x	30	0	29.7	22.8	28.7	22.7	29.7	0.048	16049			83
1280	273824	38	Potentilla	1038	2018-05-14-11-13-57	0	0	x	30	0	29.7	22.8	28.7	22.7	29.7	0.048	16049			84
1281	273825	38	Potentilla	1038	2018-05-14-11-13-59	0	0	x	30	0	29.7	22.8	28.6	22.7	29.7	-0.045	16049			85
1282	273826	38	Potentilla	1038	2018-05-14-11-14-01	0	0	x	30	0	29.7	22.8	28.7	22.7	29.7	0.048	16049			86
1283	273827	38	Potentilla	1038	2018-05-14-11-14-03	0	0	x	30	0	29.7	22.8	28.6	22.7	29.7	-0.045	16049			87
1284	273828	38	Potentilla	1038	2018-05-14-11-14-05	0	0	x	30	0	29.7	22.8	28.6	22.7	29.7	-0.045	16049			88
1285	273829	38	Potentilla	1038	2018-05-14-11-14-07	0	0	x	30	0	29.7	22.8	28.6	22.7	29.7	-0.045	16049			89
1286	273830	38	Potentilla	1038	2018-05-14-11-14-09	0	0	x	30	0	29.7	22.8	28.7	22.7	29.7	0.048	16049			90
1287	273831	38	Potentilla	1038	2018-05-14-11-14-11	0	0	x	30	0	29.7	22.8	28.7	22.7	29.7	0.048	16049	Last10	Here	91
1288	273832	38	Potentilla	1038	2018-05-14-11-14-13	0	0	x	30	0	29.6	22.8	28.6	22.7	29.7	0.055	16049	Last10	Here	92
1289	273833	38	Potentilla	1038	2018-05-14-11-14-15	0	0	x	30	0	29.6	22.8	28.6	22.7	29.7	0.055	16049	Last10	Here	93
1290	273834	38	Potentilla	1038	2018-05-14-11-14-17	0	0	x	30	0	29.6	22.8	28.6	22.7	29.7	0.055	16049	Last10	Here	94
1291	273835	38	Potentilla	1038	2018-05-14-11-14-19	0	0	x	30	0	29.6	22.8	28.7	22.7	29.7	0.148	16049	Last10	Here	95
1292	273836	38	Potentilla	1038	2018-05-14-11-14-21	0	0	x	30	0	29.6	22.8	28.7	22.7	29.7	0.148	16049	Last10	Here	96
1293	273837	38	Potentilla	1038	2018-05-14-11-14-23	0	0	x	30	0	29.6	22.8	28.7	22.7	29.7	0.148	16049	Last10	Here	97
1294	273838	38	Potentilla	1038	2018-05-14-11-14-25	0	0	x	30	0	29.6	22.8	28.7	22.7	29.7	0.148	16049	Last10	Here	98
1295	273839	38	Potentilla	1038	2018-05-14-11-14-27	0	0	x	30	0	29.6	22.8	28.7	22.7	29.7	0.148	16049	Last10	Here	99
1296	273840	38	Potentilla	1038	2018-05-14-11-14-29	0	0	x	30	0	29.7	22.8	28.7	22.7	29.7	0.048	16049	Last10	Here	100
1297	273841	38	Potentilla	1038	2018-05-14-11-15-01	0	0	z	0	5	29.6	22.7	28.7	22.7	29.7	0.148	16050	First10	Here	1
1298	273842	38	Potentilla	1038	2018-05-14-11-15-03	0	0	z	0	5	29.6	22.8	28.7	22.7	29.7	0.148	16050	First10	Here	2
1299	273843	38	Potentilla	1038	2018-05-14-11-15-05	0	0	z	0	5	29.6	22.8	28.7	22.7	29.7	0.148	16050	First10	Here	3
1300	273844	38	Potentilla	1038	2018-05-14-11-15-07	0	0	z	0	5	29.6	22.8	28.7	22.7	29.7	0.148	16050	First10	Here	4
1301	273845	38	Potentilla	1038	2018-05-14-11-15-09	0	0	z	0	5	29.6	22.8	28.7	22.7	29.7	0.148	16050	First10	Here	5
1302	273846	38	Potentilla	1038	2018-05-14-11-15-11	0	0	z	0	5	29.6	22.8	28.7	22.7	29.7	0.148	16050	First10	Here	6
1303	273847	38	Potentilla	1038	2018-05-14-11-15-13	0	0	z	0	5	29.6	22.8	28.7	22.7	29.7	0.148	16050	First10	Here	7
1304	273848	38	Potentilla	1038	2018-05-14-11-15-15	0	0	z	0	5	29.6	22.8	28.7	22.7	29.7	0.148	16050	First10	Here	8
1305	273849	38	Potentilla	1038	2018-05-14-11-15-17	0	0	z	0	5	29.6	22.8	28.7	22.7	29.7	0.148	16050	First10	Here	9
1306	273850	38	Potentilla	1038	2018-05-14-11-15-19	0	0	z	0	5	29.6	22.8	28.8	22.7	29.8	0.241	16050	First10	Here	10
1307	273851	38	Potentilla	1038	2018-05-14-11-15-21	0	0	z	0	5	29.6	22.8	28.8	22.7	29.8	0.241	16050			11
1308	273852	38	Potentilla	1038	2018-05-14-11-15-23	0	0	z	0	5	29.6	22.8	28.8	22.7	29.8	0.241	16050			12
1309	273853	38	Potentilla	1038	2018-05-14-11-15-25	0	0	z	0	5	29.6	22.8	28.7	22.7	29.7	0.148	16050			13
1310	273854	38	Potentilla	1038	2018-05-14-11-15-27	0	0	z	0	5	29.6	22.8	28.7	22.7	29.7	0.148	16050			14
1311	273855	38	Potentilla	1038	2018-05-14-11-15-29	0	0	z	0	5	29.6	22.8	28.8	22.7	29.8	0.241	16050			15
1312	273856	38	Potentilla	1038	2018-05-14-11-15-31	0	0	z	0	5	29.6	22.8	28.8	22.7	29.8	0.241	16050			16
1313	273857	38	Potentilla	1038	2018-05-14-11-15-33	0	0	z	0	5	29.6	22.8	28.7	22.7	29.7	0.148	16050			17
1314	273858	38	Potentilla	1038	2018-05-14-11-15-35	0	0	z	0	5	29.6	22.8	28.7	22.7	29.7	0.148	16050			18
1315	273859	38	Potentilla	1038	2018-05-14-11-15-37	0	0	z	0	5	29.6	22.8	28.8	22.7	29.8	0.241	16050			19
1316	273860	38	Potentilla	1038	2018-05-14-11-15-39	0	0	z	0	5	29.6	22.8	28.7	22.7	29.7	0.148	16050			20
1317	273861	38	Potentilla	1038	2018-05-14-11-15-41	0	0	z	0	5	29.6	22.8	28.7	22.7	29.7	0.148	16050			21
1318	273862	38	Potentilla	1038	2018-05-14-11-15-43	0	0	z	0	5	29.6	22.8	28.7	22.7	29.7	0.148	16050			22
1319	273863	38	Potentilla	1038	2018-05-14-11-15-45	0	0	z	0	5	29.6	22.8	28.7	22.7	29.7	0.148	16050			23
1320	273864	38	Potentilla	1038	2018-05-14-11-15-47	0	0	z	0	5	29.6	22.8	28.7	22.7	29.7	0.148	16050			24
1321	273865	38	Potentilla	1038	2018-05-14-11-15-49	0	0	z	0	5	29.6	22.8	28.7	22.7	29.7	0.148	16050			25
1322	273866	38	Potentilla	1038	2018-05-14-11-15-51	0	0	z	0	5	29.6	22.8	28.7	22.7	29.7	0.148	16050			26
1323	273867	38	Potentilla	1038	2018-05-14-11-15-53	0	0	z	0	5	29.6	22.8	28.7	22.7	29.7	0.148	16050			27
1324	273868	38	Potentilla	1038	2018-05-14-11-15-55	0	0	z	0	5	29.6	22.8	28.7	22.7	29.7	0.148	16050			28
1325	273869	38	Potentilla	1038	2018-05-14-11-15-57	0	0	z	0	5	29.6	22.8	28.7	22.7	29.7	0.148	16050			29
1326	273870	38	Potentilla	1038	2018-05-14-11-15-59	0	0	z	0	5	29.6	22.8	28.7	22.7	29.7	0.148	16050			30
1327	273871	38	Potentilla	1038	2018-05-14-11-16-01	0	0	z	0	5	29.6	22.8	28.7	22.7	29.7	0.148	16050			31
1328	273872	38	Potentilla	1038	2018-05-14-11-16-03	0	0	z	0	5	29.6	22.8	28.7	22.7	29.7	0.148	16050			32
1329	273873	38	Potentilla	1038	2018-05-14-11-16-05	0	0	z	0	5	29.6	22.8	28.7	22.7	29.7	0.148	16050			33
1330	273874	38	Potentilla	1038	2018-05-14-11-16-07	0	0	z	0	5	29.6	22.8	28.8	22.7	29.8	0.241	16050			34
1331	273875	38	Potentilla	1038	2018-05-14-11-16-09	0	0	z	0	5	29.6	22.8	28.8	22.7	29.8	0.241	16050			35
1332	273876	38	Potentilla	1038	2018-05-14-11-16-11	0	0	z	0	5	29.6	22.8	28.7	22.7	29.7	0.148	16050			36
1333	273877	38	Potentilla	1038	2018-05-14-11-16-13	0	0	z	0	5	29.6	22.8	28.7	22.7	29.7	0.148	16050			37
1334	273878	38	Potentilla	1038	2018-05-14-11-16-15	0	0	z	0	5	29.6	22.8	28.7	22.7	29.7	0.148	16050			38
1335	273879	38	Potentilla	1038	2018-05-14-11-16-17	0	0	z	0	5	29.6	22.8	28.7	22.7	29.7	0.148	16050			39
1336	273880	38	Potentilla	1038	2018-05-14-11-16-19	0	0	z	0	5	29.6	22.8	28.7	22.7	29.7	0.148	16050			40
1337	273881	38	Potentilla	1038	2018-05-14-11-16-21	0	0	z	0	5	29.6	22.8	28.7	22.7	29.7	0.148	16050			41
1338	273882	38	Potentilla	1038	2018-05-14-11-16-23	0	0	z	0	5	29.6	22.8	28.7	22.7	29.7	0.148	16050			42
1339	273883	38	Potentilla	1038	2018-05-14-11-16-25	0	0	z	0	5	29.6	22.8	28.7	22.7	29.7	0.148	16050			43
1340	273884	38	Potentilla	1038	2018-05-14-11-16-27	0	0	z	0	5	29.6	22.8	28.7	22.7	29.7	0.148	16050			44
1341	273885	38	Potentilla	1038	2018-05-14-11-16-29	0	0	z	0	5	29.6	22.8	28.7	22.7	29.7	0.148	16050			45
1342	273886	38	Potentilla	1038	2018-05-14-11-16-31	0	0	z	0	5	29.6	22.8	28.7	22.7	29.7	0.148	16050			46
1343	273887	38	Potentilla	1038	2018-05-14-11-16-33	0	0	z	0	5	29.6	22.8	28.7	22.7	29.7	0.148	16050			47
1344	273888	38	Potentilla	1038	2018-05-14-11-16-35	0	0	z	0	5	29.6	22.8	28.8	22.7	29.8	0.241	16050			48
1345	273889	38	Potentilla	1038	2018-05-14-11-16-37	0	0	z	0	5	29.6	22.8	28.8	22.7	29.8	0.241	16050			49
1346	273890	38	Potentilla	1038	2018-05-14-11-16-39	0	0	z	0	5	29.6	22.8	28.8	22.7	29.8	0.241	16050			50
1347	273891	38	Potentilla	1038	2018-05-14-11-16-41	0	0	z	0	5	29.6	22.8	28.9	22.7	29.9	0.334	16050			51
1348	273892	38	Potentilla	1038	2018-05-14-11-16-43	0	0	z	0	5	29.6	22.8	28.9	22.7	29.9	0.334	16050			52
1349	273893	38	Potentilla	1038	2018-05-14-11-16-45	0	0	z	0	5	29.6	22.8	28.9	22.7	29.9	0.334	16050			53
1350	273894	38	Potentilla	1038	2018-05-14-11-16-47	0	0	z	0	5	29.6	22.8	28.9	22.7	29.9	0.334	16050			54
1351	273895	38	Potentilla	1038	2018-05-14-11-16-49	0	0	z	0	5	29.6	22.8	28.9	22.7	29.9	0.334	16050			55
1352	273896	38	Potentilla	1038	2018-05-14-11-16-51	0	0	z	0	5	29.6	22.8	28.8	22.7	29.8	0.241	16050			56
1353	273897	38	Potentilla	1038	2018-05-14-11-16-53	0	0	z	0	5	29.6	22.8	28.8	22.7	29.8	0.241	16050			57
1354	273898	38	Potentilla	1038	2018-05-14-11-16-55	0	0	z	0	5	29.6	22.8	28.8	22.7	29.8	0.241	16050			58
1355	273899	38	Potentilla	1038	2018-05-14-11-16-57	0	0	z	0	5	29.6	22.8	28.8	22.7	29.8	0.241	16050			59
1356	273900	38	Potentilla	1038	2018-05-14-11-16-59	0	0	z	0	5	29.6	22.8	28.8	22.7	29.8	0.241	16050			60
1357	273901	38	Potentilla	1038	2018-05-14-11-17-01	0	0	z	0	5	29.6	22.8	28.7	22.7	29.7	0.148	16050			61
1358	273902	38	Potentilla	1038	2018-05-14-11-17-03	0	0	z	0	5	29.6	22.8	28.7	22.7	29.7	0.148	16050			62
1359	273903	38	Potentilla	1038	2018-05-14-11-17-05	0	0	z	0	5	29.6	22.8	28.7	22.7	29.7	0.148	16050			63
1360	273904	38	Potentilla	1038	2018-05-14-11-17-07	0	0	z	0	5	29.6	22.8	28.7	22.7	29.7	0.148	16050			64
1361	273905	38	Potentilla	1038	2018-05-14-11-17-09	0	0	z	0	5	29.6	22.8	28.7	22.6	29.7	0.148	16050			65
1362	273906	38	Potentilla	1038	2018-05-14-11-17-11	0	0	z	0	5	29.6	22.8	28.7	22.7	29.7	0.148	16050			66
1363	273907	38	Potentilla	1038	2018-05-14-11-17-13	0	0	z	0	5	29.6	22.8	28.7	22.7	29.7	0.148	16050			67
1364	273908	38	Potentilla	1038	2018-05-14-11-17-15	0	0	z	0	5	29.6	22.8	28.7	22.7	29.7	0.148	16050			68
1365	273909	38	Potentilla	1038	2018-05-14-11-17-17	0	0	z	0	5	29.6	22.8	28.7	22.7	29.7	0.148	16050			69
1366	273910	38	Potentilla	1038	2018-05-14-11-17-19	0	0	z	0	5	29.6	22.8	28.7	22.7	29.7	0.148	16050			70
1367	273911	38	Potentilla	1038	2018-05-14-11-17-21	0	0	z	0	5	29.6	22.8	28.8	22.7	29.8	0.241	16050			71
1368	273912	38	Potentilla	1038	2018-05-14-11-17-23	0	0	z	0	5	29.6	22.8	28.8	22.7	29.8	0.241	16050			72
1369	273913	38	Potentilla	1038	2018-05-14-11-17-26	0	0	z	0	5	29.6	22.8	28.8	22.7	29.8	0.241	16050			73
1370	273914	38	Potentilla	1038	2018-05-14-11-17-28	0	0	z	0	5	29.5	22.8	28.8	22.6	29.8	0.341	16050			74
1371	273915	38	Potentilla	1038	2018-05-14-11-17-30	0	0	z	0	5	29.6	22.8	28.8	22.7	29.8	0.241	16050			75
1372	273916	38	Potentilla	1038	2018-05-14-11-17-32	0	0	z	0	5	29.6	22.8	28.9	22.7	29.9	0.334	16050			76
1373	273917	38	Potentilla	1038	2018-05-14-11-17-34	0	0	z	0	5	29.6	22.8	28.9	22.7	29.9	0.334	16050			77
1374	273918	38	Potentilla	1038	2018-05-14-11-17-36	0	0	z	0	5	29.6	22.8	28.9	22.7	29.9	0.334	16050			78
1375	273919	38	Potentilla	1038	2018-05-14-11-17-38	0	0	z	0	5	29.6	22.8	28.9	22.7	29.9	0.334	16050			79
1376	273920	38	Potentilla	1038	2018-05-14-11-17-40	0	0	z	0	5	29.5	22.8	28.9	22.7	29.9	0.434	16050			80
1377	273921	38	Potentilla	1038	2018-05-14-11-17-42	0	0	z	0	5	29.6	22.8	28.9	22.7	29.9	0.334	16050			81
1378	273922	38	Potentilla	1038	2018-05-14-11-17-44	0	0	z	0	5	29.6	22.8	29	22.7	30	0.427	16050			82
1379	273923	38	Potentilla	1038	2018-05-14-11-17-46	0	0	z	0	5	29.6	22.8	29	22.7	30	0.427	16050			83
1380	273924	38	Potentilla	1038	2018-05-14-11-17-48	0	0	z	0	5	29.5	22.8	29	22.7	30	0.527	16050			84
1381	273925	38	Potentilla	1038	2018-05-14-11-17-50	0	0	z	0	5	29.5	22.8	29	22.7	30	0.527	16050			85
1382	273926	38	Potentilla	1038	2018-05-14-11-17-52	0	0	z	0	5	29.5	22.8	28.9	22.7	29.9	0.434	16050			86
1383	273927	38	Potentilla	1038	2018-05-14-11-17-54	0	0	z	0	5	29.5	22.8	28.9	22.7	29.9	0.434	16050			87
1384	273928	38	Potentilla	1038	2018-05-14-11-17-56	0	0	z	0	5	29.5	22.8	28.9	22.7	29.9	0.434	16050			88
1385	273929	38	Potentilla	1038	2018-05-14-11-17-58	0	0	z	0	5	29.5	22.8	28.9	22.7	29.9	0.434	16050			89
1386	273930	38	Potentilla	1038	2018-05-14-11-18-00	0	0	z	0	5	29.5	22.8	28.9	22.7	29.9	0.434	16050			90
1387	273931	38	Potentilla	1038	2018-05-14-11-18-02	0	0	z	0	5	29.5	22.8	28.9	22.7	29.9	0.434	16050	Last10	Here	91
1388	273932	38	Potentilla	1038	2018-05-14-11-18-04	0	0	z	0	5	29.5	22.8	28.9	22.7	29.9	0.434	16050	Last10	Here	92
1389	273933	38	Potentilla	1038	2018-05-14-11-18-06	0	0	z	0	5	29.5	22.8	28.9	22.7	29.9	0.434	16050	Last10	Here	93
1390	273934	38	Potentilla	1038	2018-05-14-11-18-08	0	0	z	0	5	29.5	22.8	28.9	22.7	29.9	0.434	16050	Last10	Here	94
1391	273935	38	Potentilla	1038	2018-05-14-11-18-10	0	0	z	0	5	29.5	22.8	28.9	22.7	29.9	0.434	16050	Last10	Here	95
1392	273936	38	Potentilla	1038	2018-05-14-11-18-12	0	0	z	0	5	29.5	22.8	28.9	22.7	29.9	0.434	16050	Last10	Here	96
1393	273937	38	Potentilla	1038	2018-05-14-11-18-14	0	0	z	0	5	29.5	22.8	28.9	22.7	29.9	0.434	16050	Last10	Here	97
1394	273938	38	Potentilla	1038	2018-05-14-11-18-16	0	0	z	0	5	29.5	22.8	28.8	22.7	29.8	0.341	16050	Last10	Here	98
1395	273939	38	Potentilla	1038	2018-05-14-11-18-18	0	0	z	0	5	29.5	22.7	28.8	22.7	29.8	0.341	16050	Last10	Here	99
1396	273940	38	Potentilla	1038	2018-05-14-11-18-20	0	0	z	0	5	29.5	22.8	28.8	22.7	29.8	0.341	16050	Last10	Here	100
1397	273941	38	Potentilla	1038	2018-05-14-11-18-52	0	0	z	0	10	29.5	22.8	28.6	22.7	29.7	0.155	16051	First10	Here	1
1398	273942	38	Potentilla	1038	2018-05-14-11-18-54	0	0	z	0	10	29.5	22.8	28.6	22.7	29.7	0.155	16051	First10	Here	2
1399	273943	38	Potentilla	1038	2018-05-14-11-18-56	0	0	z	0	10	29.5	22.8	28.6	22.7	29.7	0.155	16051	First10	Here	3
1400	273944	38	Potentilla	1038	2018-05-14-11-18-58	0	0	z	0	10	29.5	22.8	28.6	22.7	29.7	0.155	16051	First10	Here	4
1401	273945	38	Potentilla	1038	2018-05-14-11-19-00	0	0	z	0	10	29.5	22.8	28.6	22.7	29.7	0.155	16051	First10	Here	5
1402	273946	38	Potentilla	1038	2018-05-14-11-19-02	0	0	z	0	10	29.5	22.8	28.6	22.7	29.7	0.155	16051	First10	Here	6
1403	273947	38	Potentilla	1038	2018-05-14-11-19-04	0	0	z	0	10	29.5	22.8	28.6	22.7	29.7	0.155	16051	First10	Here	7
1404	273948	38	Potentilla	1038	2018-05-14-11-19-06	0	0	z	0	10	29.5	22.8	28.6	22.7	29.7	0.155	16051	First10	Here	8
1405	273949	38	Potentilla	1038	2018-05-14-11-19-08	0	0	z	0	10	29.5	22.8	28.6	22.7	29.7	0.155	16051	First10	Here	9
1406	273950	38	Potentilla	1038	2018-05-14-11-19-10	0	0	z	0	10	29.5	22.8	28.6	22.7	29.7	0.155	16051	First10	Here	10
1407	273951	38	Potentilla	1038	2018-05-14-11-19-12	0	0	z	0	10	29.5	22.8	28.6	22.7	29.7	0.155	16051			11
1408	273952	38	Potentilla	1038	2018-05-14-11-19-14	0	0	z	0	10	29.5	22.8	28.6	22.7	29.7	0.155	16051			12
1409	273953	38	Potentilla	1038	2018-05-14-11-19-16	0	0	z	0	10	29.5	22.8	28.6	22.7	29.7	0.155	16051			13
1410	273954	38	Potentilla	1038	2018-05-14-11-19-18	0	0	z	0	10	29.5	22.8	28.6	22.7	29.7	0.155	16051			14
1411	273955	38	Potentilla	1038	2018-05-14-11-19-20	0	0	z	0	10	29.5	22.8	28.6	22.7	29.7	0.155	16051			15
1412	273956	38	Potentilla	1038	2018-05-14-11-19-22	0	0	z	0	10	29.5	22.8	28.6	22.7	29.7	0.155	16051			16
1413	273957	38	Potentilla	1038	2018-05-14-11-19-24	0	0	z	0	10	29.5	22.8	28.6	22.7	29.7	0.155	16051			17
1414	273958	38	Potentilla	1038	2018-05-14-11-19-26	0	0	z	0	10	29.5	22.8	28.6	22.7	29.7	0.155	16051			18
1415	273959	38	Potentilla	1038	2018-05-14-11-19-28	0	0	z	0	10	29.5	22.8	28.6	22.7	29.7	0.155	16051			19
1416	273960	38	Potentilla	1038	2018-05-14-11-19-30	0	0	z	0	10	29.4	22.8	28.6	22.7	29.7	0.255	16051			20
1417	273961	38	Potentilla	1038	2018-05-14-11-19-32	0	0	z	0	10	29.4	22.8	28.6	22.7	29.7	0.255	16051			21
1418	273962	38	Potentilla	1038	2018-05-14-11-19-34	0	0	z	0	10	29.5	22.8	28.6	22.7	29.7	0.155	16051			22
1419	273963	38	Potentilla	1038	2018-05-14-11-19-36	0	0	z	0	10	29.5	22.8	28.6	22.7	29.7	0.155	16051			23
1420	273964	38	Potentilla	1038	2018-05-14-11-19-38	0	0	z	0	10	29.4	22.8	28.6	22.7	29.7	0.255	16051			24
1421	273965	38	Potentilla	1038	2018-05-14-11-19-40	0	0	z	0	10	29.4	22.8	28.6	22.7	29.7	0.255	16051			25
1422	273966	38	Potentilla	1038	2018-05-14-11-19-42	0	0	z	0	10	29.4	22.8	28.6	22.7	29.7	0.255	16051			26
1423	273967	38	Potentilla	1038	2018-05-14-11-19-44	0	0	z	0	10	29.5	22.8	28.6	22.7	29.7	0.155	16051			27
1424	273968	38	Potentilla	1038	2018-05-14-11-19-46	0	0	z	0	10	29.5	22.8	28.6	22.7	29.7	0.155	16051			28
1425	273969	38	Potentilla	1038	2018-05-14-11-19-48	0	0	z	0	10	29.4	22.7	28.6	22.7	29.7	0.255	16051			29
1426	273970	38	Potentilla	1038	2018-05-14-11-19-50	0	0	z	0	10	29.5	22.8	28.6	22.7	29.7	0.155	16051			30
1427	273971	38	Potentilla	1038	2018-05-14-11-19-52	0	0	z	0	10	29.5	22.8	28.6	22.7	29.7	0.155	16051			31
1428	273972	38	Potentilla	1038	2018-05-14-11-19-54	0	0	z	0	10	29.5	22.8	28.5	22.7	29.6	0.062	16051			32
1429	273973	38	Potentilla	1038	2018-05-14-11-19-56	0	0	z	0	10	29.5	22.8	28.5	22.7	29.6	0.062	16051			33
1430	273974	38	Potentilla	1038	2018-05-14-11-19-58	0	0	z	0	10	29.5	22.8	28.5	22.6	29.6	0.062	16051			34
1431	273975	38	Potentilla	1038	2018-05-14-11-20-00	0	0	z	0	10	29.5	22.8	28.6	22.7	29.7	0.155	16051			35
1432	273976	38	Potentilla	1038	2018-05-14-11-20-02	0	0	z	0	10	29.4	22.8	28.6	22.7	29.7	0.255	16051			36
1433	273977	38	Potentilla	1038	2018-05-14-11-20-04	0	0	z	0	10	29.5	22.8	28.5	22.7	29.6	0.062	16051			37
1434	273978	38	Potentilla	1038	2018-05-14-11-20-06	0	0	z	0	10	29.5	22.8	28.5	22.7	29.6	0.062	16051			38
1435	273979	38	Potentilla	1038	2018-05-14-11-20-08	0	0	z	0	10	29.5	22.8	28.5	22.7	29.6	0.062	16051			39
1436	273980	38	Potentilla	1038	2018-05-14-11-20-10	0	0	z	0	10	29.4	22.8	28.5	22.7	29.6	0.162	16051			40
1437	273981	38	Potentilla	1038	2018-05-14-11-20-12	0	0	z	0	10	29.4	22.8	28.5	22.7	29.6	0.162	16051			41
1438	273982	38	Potentilla	1038	2018-05-14-11-20-14	0	0	z	0	10	29.4	22.8	28.6	22.7	29.7	0.255	16051			42
1439	273983	38	Potentilla	1038	2018-05-14-11-20-16	0	0	z	0	10	29.4	22.8	28.5	22.7	29.6	0.162	16051			43
1440	273984	38	Potentilla	1038	2018-05-14-11-20-18	0	0	z	0	10	29.4	22.8	28.5	22.7	29.6	0.162	16051			44
1441	273985	38	Potentilla	1038	2018-05-14-11-20-20	0	0	z	0	10	29.4	22.8	28.5	22.7	29.6	0.162	16051			45
1442	273986	38	Potentilla	1038	2018-05-14-11-20-22	0	0	z	0	10	29.4	22.8	28.5	22.7	29.6	0.162	16051			46
1443	273987	38	Potentilla	1038	2018-05-14-11-20-24	0	0	z	0	10	29.4	22.8	28.5	22.7	29.6	0.162	16051			47
1444	273988	38	Potentilla	1038	2018-05-14-11-20-26	0	0	z	0	10	29.4	22.8	28.5	22.7	29.6	0.162	16051			48
1445	273989	38	Potentilla	1038	2018-05-14-11-20-28	0	0	z	0	10	29.4	22.8	28.5	22.7	29.6	0.162	16051			49
1446	273990	38	Potentilla	1038	2018-05-14-11-20-30	0	0	z	0	10	29.4	22.8	28.5	22.7	29.6	0.162	16051			50
1447	273991	38	Potentilla	1038	2018-05-14-11-20-32	0	0	z	0	10	29.4	22.8	28.5	22.7	29.6	0.162	16051			51
1448	273992	38	Potentilla	1038	2018-05-14-11-20-34	0	0	z	0	10	29.4	22.8	28.5	22.7	29.6	0.162	16051			52
1449	273993	38	Potentilla	1038	2018-05-14-11-20-36	0	0	z	0	10	29.4	22.8	28.5	22.7	29.6	0.162	16051			53
1450	273994	38	Potentilla	1038	2018-05-14-11-20-38	0	0	z	0	10	29.4	22.8	28.5	22.7	29.6	0.162	16051			54
1451	273995	38	Potentilla	1038	2018-05-14-11-20-40	0	0	z	0	10	29.4	22.8	28.5	22.7	29.6	0.162	16051			55
1452	273996	38	Potentilla	1038	2018-05-14-11-20-42	0	0	z	0	10	29.4	22.8	28.5	22.7	29.6	0.162	16051			56
1453	273997	38	Potentilla	1038	2018-05-14-11-20-44	0	0	z	0	10	29.4	22.8	28.5	22.7	29.6	0.162	16051			57
1454	273998	38	Potentilla	1038	2018-05-14-11-20-46	0	0	z	0	10	29.4	22.8	28.5	22.7	29.6	0.162	16051			58
1455	273999	38	Potentilla	1038	2018-05-14-11-20-48	0	0	z	0	10	29.4	22.8	28.5	22.7	29.6	0.162	16051			59
1456	274000	38	Potentilla	1038	2018-05-14-11-20-50	0	0	z	0	10	29.4	22.8	28.5	22.7	29.6	0.162	16051			60
1457	274001	38	Potentilla	1038	2018-05-14-11-20-52	0	0	z	0	10	29.4	22.8	28.5	22.7	29.6	0.162	16051			61
1458	274002	38	Potentilla	1038	2018-05-14-11-20-54	0	0	z	0	10	29.4	22.8	28.5	22.7	29.6	0.162	16051			62
1459	274003	38	Potentilla	1038	2018-05-14-11-20-56	0	0	z	0	10	29.4	22.8	28.6	22.7	29.7	0.255	16051			63
1460	274004	38	Potentilla	1038	2018-05-14-11-20-58	0	0	z	0	10	29.4	22.8	28.6	22.7	29.7	0.255	16051			64
1461	274005	38	Potentilla	1038	2018-05-14-11-21-00	0	0	z	0	10	29.4	22.8	28.6	22.7	29.7	0.255	16051			65
1462	274006	38	Potentilla	1038	2018-05-14-11-21-02	0	0	z	0	10	29.4	22.8	28.5	22.7	29.6	0.162	16051			66
1463	274007	38	Potentilla	1038	2018-05-14-11-21-04	0	0	z	0	10	29.4	22.8	28.5	22.7	29.6	0.162	16051			67
1464	274008	38	Potentilla	1038	2018-05-14-11-21-06	0	0	z	0	10	29.4	22.8	28.6	22.7	29.7	0.255	16051			68
1465	274009	38	Potentilla	1038	2018-05-14-11-21-08	0	0	z	0	10	29.4	22.8	28.6	22.7	29.7	0.255	16051			69
1466	274010	38	Potentilla	1038	2018-05-14-11-21-10	0	0	z	0	10	29.4	22.8	28.6	22.7	29.7	0.255	16051			70
1467	274011	38	Potentilla	1038	2018-05-14-11-21-12	0	0	z	0	10	29.4	22.8	28.6	22.7	29.7	0.255	16051			71
1468	274012	38	Potentilla	1038	2018-05-14-11-21-14	0	0	z	0	10	29.4	22.8	28.6	22.7	29.7	0.255	16051			72
1469	274013	38	Potentilla	1038	2018-05-14-11-21-16	0	0	z	0	10	29.4	22.8	28.6	22.7	29.7	0.255	16051			73
1470	274014	38	Potentilla	1038	2018-05-14-11-21-18	0	0	z	0	10	29.4	22.8	28.6	22.7	29.7	0.255	16051			74
1471	274015	38	Potentilla	1038	2018-05-14-11-21-20	0	0	z	0	10	29.4	22.8	28.5	22.7	29.6	0.162	16051			75
1472	274016	38	Potentilla	1038	2018-05-14-11-21-22	0	0	z	0	10	29.4	22.8	28.5	22.7	29.6	0.162	16051			76
1473	274017	38	Potentilla	1038	2018-05-14-11-21-24	0	0	z	0	10	29.4	22.8	28.5	22.7	29.6	0.162	16051			77
1474	274018	38	Potentilla	1038	2018-05-14-11-21-26	0	0	z	0	10	29.4	22.8	28.5	22.7	29.6	0.162	16051			78
1475	274019	38	Potentilla	1038	2018-05-14-11-21-28	0	0	z	0	10	29.4	22.8	28.5	22.7	29.6	0.162	16051			79
1476	274020	38	Potentilla	1038	2018-05-14-11-21-30	0	0	z	0	10	29.4	22.8	28.5	22.7	29.6	0.162	16051			80
1477	274021	38	Potentilla	1038	2018-05-14-11-21-32	0	0	z	0	10	29.4	22.8	28.5	22.7	29.6	0.162	16051			81
1478	274022	38	Potentilla	1038	2018-05-14-11-21-34	0	0	z	0	10	29.4	22.8	28.5	22.7	29.6	0.162	16051			82
1479	274023	38	Potentilla	1038	2018-05-14-11-21-36	0	0	z	0	10	29.4	22.8	28.5	22.7	29.6	0.162	16051			83
1480	274024	38	Potentilla	1038	2018-05-14-11-21-38	0	0	z	0	10	29.4	22.8	28.6	22.7	29.7	0.255	16051			84
1481	274025	38	Potentilla	1038	2018-05-14-11-21-40	0	0	z	0	10	29.4	22.8	28.6	22.7	29.7	0.255	16051			85
1482	274026	38	Potentilla	1038	2018-05-14-11-21-42	0	0	z	0	10	29.4	22.8	28.6	22.7	29.7	0.255	16051			86
1483	274027	38	Potentilla	1038	2018-05-14-11-21-44	0	0	z	0	10	29.4	22.8	28.6	22.7	29.7	0.255	16051			87
1484	274028	38	Potentilla	1038	2018-05-14-11-21-46	0	0	z	0	10	29.4	22.8	28.6	22.7	29.7	0.255	16051			88
1485	274029	38	Potentilla	1038	2018-05-14-11-21-48	0	0	z	0	10	29.4	22.8	28.6	22.7	29.7	0.255	16051			89
1486	274030	38	Potentilla	1038	2018-05-14-11-21-50	0	0	z	0	10	29.4	22.8	28.6	22.7	29.7	0.255	16051			90
1487	274031	38	Potentilla	1038	2018-05-14-11-21-52	0	0	z	0	10	29.4	22.8	28.5	22.7	29.6	0.162	16051	Last10	Here	91
1488	274032	38	Potentilla	1038	2018-05-14-11-21-54	0	0	z	0	10	29.4	22.8	28.5	22.7	29.6	0.162	16051	Last10	Here	92
1489	274033	38	Potentilla	1038	2018-05-14-11-21-56	0	0	z	0	10	29.4	22.8	28.5	22.7	29.6	0.162	16051	Last10	Here	93
1490	274034	38	Potentilla	1038	2018-05-14-11-21-58	0	0	z	0	10	29.4	22.8	28.5	22.7	29.6	0.162	16051	Last10	Here	94
1491	274035	38	Potentilla	1038	2018-05-14-11-22-00	0	0	z	0	10	29.4	22.8	28.5	22.7	29.6	0.162	16051	Last10	Here	95
1492	274036	38	Potentilla	1038	2018-05-14-11-22-02	0	0	z	0	10	29.4	22.8	28.5	22.7	29.6	0.162	16051	Last10	Here	96
1493	274037	38	Potentilla	1038	2018-05-14-11-22-04	0	0	z	0	10	29.4	22.8	28.5	22.7	29.6	0.162	16051	Last10	Here	97
1494	274038	38	Potentilla	1038	2018-05-14-11-22-06	0	0	z	0	10	29.4	22.8	28.5	22.7	29.6	0.162	16051	Last10	Here	98
1495	274039	38	Potentilla	1038	2018-05-14-11-22-08	0	0	z	0	10	29.4	22.8	28.5	22.7	29.6	0.162	16051	Last10	Here	99
1496	274040	38	Potentilla	1038	2018-05-14-11-22-10	0	0	z	0	10	29.4	22.8	28.5	22.7	29.6	0.162	16051	Last10	Here	100
1497	274041	38	Potentilla	1038	2018-05-14-11-22-42	0	0	z	0	15	29.3	22.8	28.4	22.7	29.5	0.169	16052	First10	Here	1
1498	274042	38	Potentilla	1038	2018-05-14-11-22-45	0	0	z	0	15	29.3	22.8	28.4	22.7	29.5	0.169	16052	First10	Here	2
1499	274043	38	Potentilla	1038	2018-05-14-11-22-47	0	0	z	0	15	29.3	22.8	28.4	22.7	29.5	0.169	16052	First10	Here	3
1500	274044	38	Potentilla	1038	2018-05-14-11-22-49	0	0	z	0	15	29.3	22.8	28.4	22.7	29.5	0.169	16052	First10	Here	4
1501	274045	38	Potentilla	1038	2018-05-14-11-22-51	0	0	z	0	15	29.3	22.8	28.4	22.7	29.5	0.169	16052	First10	Here	5
1502	274046	38	Potentilla	1038	2018-05-14-11-22-53	0	0	z	0	15	29.3	22.8	28.4	22.7	29.5	0.169	16052	First10	Here	6
1503	274047	38	Potentilla	1038	2018-05-14-11-22-55	0	0	z	0	15	29.3	22.8	28.4	22.7	29.5	0.169	16052	First10	Here	7
1504	274048	38	Potentilla	1038	2018-05-14-11-22-57	0	0	z	0	15	29.4	22.8	28.4	22.7	29.5	0.069	16052	First10	Here	8
1505	274049	38	Potentilla	1038	2018-05-14-11-22-59	0	0	z	0	15	29.3	22.8	28.4	22.7	29.5	0.169	16052	First10	Here	9
1506	274050	38	Potentilla	1038	2018-05-14-11-23-01	0	0	z	0	15	29.4	22.8	28.4	22.7	29.5	0.069	16052	First10	Here	10
1507	274051	38	Potentilla	1038	2018-05-14-11-23-03	0	0	z	0	15	29.4	22.8	28.4	22.7	29.5	0.069	16052			11
1508	274052	38	Potentilla	1038	2018-05-14-11-23-05	0	0	z	0	15	29.4	22.8	28.4	22.7	29.5	0.069	16052			12
1509	274053	38	Potentilla	1038	2018-05-14-11-23-07	0	0	z	0	15	29.4	22.8	28.4	22.7	29.5	0.069	16052			13
1510	274054	38	Potentilla	1038	2018-05-14-11-23-09	0	0	z	0	15	29.4	22.8	28.4	22.7	29.5	0.069	16052			14
1511	274055	38	Potentilla	1038	2018-05-14-11-23-11	0	0	z	0	15	29.4	22.8	28.4	22.7	29.5	0.069	16052			15
1512	274056	38	Potentilla	1038	2018-05-14-11-23-13	0	0	z	0	15	29.3	22.8	28.4	22.7	29.5	0.169	16052			16
1513	274057	38	Potentilla	1038	2018-05-14-11-23-15	0	0	z	0	15	29.3	22.8	28.4	22.7	29.5	0.169	16052			17
1514	274058	38	Potentilla	1038	2018-05-14-11-23-17	0	0	z	0	15	29.3	22.8	28.4	22.7	29.5	0.169	16052			18
1515	274059	38	Potentilla	1038	2018-05-14-11-23-19	0	0	z	0	15	29.3	22.8	28.4	22.7	29.5	0.169	16052			19
1516	274060	38	Potentilla	1038	2018-05-14-11-23-21	0	0	z	0	15	29.3	22.8	28.4	22.7	29.5	0.169	16052			20
1517	274061	38	Potentilla	1038	2018-05-14-11-23-23	0	0	z	0	15	29.4	22.8	28.4	22.7	29.5	0.069	16052			21
1518	274062	38	Potentilla	1038	2018-05-14-11-23-25	0	0	z	0	15	29.3	22.8	28.4	22.7	29.5	0.169	16052			22
1519	274063	38	Potentilla	1038	2018-05-14-11-23-27	0	0	z	0	15	29.3	22.8	28.4	22.7	29.5	0.169	16052			23
1520	274064	38	Potentilla	1038	2018-05-14-11-23-29	0	0	z	0	15	29.3	22.8	28.4	22.7	29.5	0.169	16052			24
1521	274065	38	Potentilla	1038	2018-05-14-11-23-31	0	0	z	0	15	29.3	22.8	28.4	22.7	29.5	0.169	16052			25
1522	274066	38	Potentilla	1038	2018-05-14-11-23-33	0	0	z	0	15	29.3	22.8	28.4	22.7	29.5	0.169	16052			26
1523	274067	38	Potentilla	1038	2018-05-14-11-23-35	0	0	z	0	15	29.3	22.8	28.4	22.7	29.5	0.169	16052			27
1524	274068	38	Potentilla	1038	2018-05-14-11-23-37	0	0	z	0	15	29.3	22.8	28.4	22.7	29.5	0.169	16052			28
1525	274069	38	Potentilla	1038	2018-05-14-11-23-39	0	0	z	0	15	29.2	22.7	28.4	22.7	29.5	0.269	16052			29
1526	274070	38	Potentilla	1038	2018-05-14-11-23-41	0	0	z	0	15	29.3	22.8	28.4	22.7	29.5	0.169	16052			30
1527	274071	38	Potentilla	1038	2018-05-14-11-23-43	0	0	z	0	15	29.3	22.8	28.4	22.7	29.5	0.169	16052			31
1528	274072	38	Potentilla	1038	2018-05-14-11-23-45	0	0	z	0	15	29.3	22.8	28.4	22.7	29.5	0.169	16052			32
1529	274073	38	Potentilla	1038	2018-05-14-11-23-47	0	0	z	0	15	29.3	22.8	28.4	22.7	29.5	0.169	16052			33
1530	274074	38	Potentilla	1038	2018-05-14-11-23-49	0	0	z	0	15	29.3	22.8	28.4	22.7	29.5	0.169	16052			34
1531	274075	38	Potentilla	1038	2018-05-14-11-23-51	0	0	z	0	15	29.3	22.8	28.5	22.7	29.6	0.262	16052			35
1532	274076	38	Potentilla	1038	2018-05-14-11-23-53	0	0	z	0	15	29.3	22.8	28.4	22.7	29.5	0.169	16052			36
1533	274077	38	Potentilla	1038	2018-05-14-11-23-55	0	0	z	0	15	29.3	22.8	28.4	22.7	29.5	0.169	16052			37
1534	274078	38	Potentilla	1038	2018-05-14-11-23-57	0	0	z	0	15	29.3	22.8	28.4	22.7	29.5	0.169	16052			38
1535	274079	38	Potentilla	1038	2018-05-14-11-23-59	0	0	z	0	15	29.3	22.8	28.4	22.7	29.5	0.169	16052			39
1536	274080	38	Potentilla	1038	2018-05-14-11-24-01	0	0	z	0	15	29.3	22.8	28.4	22.7	29.5	0.169	16052			40
1537	274081	38	Potentilla	1038	2018-05-14-11-24-03	0	0	z	0	15	29.3	22.8	28.4	22.7	29.5	0.169	16052			41
1538	274082	38	Potentilla	1038	2018-05-14-11-24-05	0	0	z	0	15	29.3	22.8	28.4	22.7	29.5	0.169	16052			42
1539	274083	38	Potentilla	1038	2018-05-14-11-24-07	0	0	z	0	15	29.3	22.8	28.4	22.7	29.5	0.169	16052			43
1540	274084	38	Potentilla	1038	2018-05-14-11-24-09	0	0	z	0	15	29.3	22.8	28.4	22.7	29.5	0.169	16052			44
1541	274085	38	Potentilla	1038	2018-05-14-11-24-11	0	0	z	0	15	29.3	22.8	28.4	22.7	29.5	0.169	16052			45
1542	274086	38	Potentilla	1038	2018-05-14-11-24-13	0	0	z	0	15	29.3	22.8	28.3	22.7	29.4	0.076	16052			46
1543	274087	38	Potentilla	1038	2018-05-14-11-24-15	0	0	z	0	15	29.3	22.8	28.3	22.7	29.4	0.076	16052			47
1544	274088	38	Potentilla	1038	2018-05-14-11-24-17	0	0	z	0	15	29.3	22.8	28.4	22.7	29.5	0.169	16052			48
1545	274089	38	Potentilla	1038	2018-05-14-11-24-19	0	0	z	0	15	29.3	22.8	28.4	22.7	29.5	0.169	16052			49
1546	274090	38	Potentilla	1038	2018-05-14-11-24-21	0	0	z	0	15	29.3	22.8	28.3	22.7	29.4	0.076	16052			50
1547	274091	38	Potentilla	1038	2018-05-14-11-24-23	0	0	z	0	15	29.3	22.8	28.3	22.7	29.4	0.076	16052			51
1548	274092	38	Potentilla	1038	2018-05-14-11-24-25	0	0	z	0	15	29.3	22.8	28.3	22.7	29.4	0.076	16052			52
1549	274093	38	Potentilla	1038	2018-05-14-11-24-27	0	0	z	0	15	29.3	22.8	28.3	22.7	29.4	0.076	16052			53
1550	274094	38	Potentilla	1038	2018-05-14-11-24-29	0	0	z	0	15	29.3	22.8	28.3	22.7	29.4	0.076	16052			54
1551	274095	38	Potentilla	1038	2018-05-14-11-24-31	0	0	z	0	15	29.3	22.8	28.3	22.7	29.4	0.076	16052			55
1552	274096	38	Potentilla	1038	2018-05-14-11-24-33	0	0	z	0	15	29.3	22.8	28.3	22.7	29.4	0.076	16052			56
1553	274097	38	Potentilla	1038	2018-05-14-11-24-35	0	0	z	0	15	29.3	22.8	28.3	22.7	29.4	0.076	16052			57
1554	274098	38	Potentilla	1038	2018-05-14-11-24-37	0	0	z	0	15	29.3	22.8	28.3	22.7	29.4	0.076	16052			58
1555	274099	38	Potentilla	1038	2018-05-14-11-24-39	0	0	z	0	15	29.3	22.8	28.4	22.7	29.5	0.169	16052			59
1556	274100	38	Potentilla	1038	2018-05-14-11-24-41	0	0	z	0	15	29.3	22.8	28.4	22.7	29.5	0.169	16052			60
1557	274101	38	Potentilla	1038	2018-05-14-11-24-43	0	0	z	0	15	29.3	22.8	28.4	22.7	29.5	0.169	16052			61
1558	274102	38	Potentilla	1038	2018-05-14-11-24-45	0	0	z	0	15	29.3	22.8	28.3	22.7	29.4	0.076	16052			62
1559	274103	38	Potentilla	1038	2018-05-14-11-24-47	0	0	z	0	15	29.3	22.8	28.3	22.7	29.4	0.076	16052			63
1560	274104	38	Potentilla	1038	2018-05-14-11-24-49	0	0	z	0	15	29.3	22.8	28.3	22.7	29.4	0.076	16052			64
1561	274105	38	Potentilla	1038	2018-05-14-11-24-51	0	0	z	0	15	29.3	22.8	28.4	22.7	29.5	0.169	16052			65
1562	274106	38	Potentilla	1038	2018-05-14-11-24-53	0	0	z	0	15	29.3	22.8	28.3	22.7	29.4	0.076	16052			66
1563	274107	38	Potentilla	1038	2018-05-14-11-24-55	0	0	z	0	15	29.3	22.8	28.3	22.7	29.4	0.076	16052			67
1564	274108	38	Potentilla	1038	2018-05-14-11-24-57	0	0	z	0	15	29.2	22.7	28.3	22.7	29.4	0.176	16052			68
1565	274109	38	Potentilla	1038	2018-05-14-11-24-59	0	0	z	0	15	29.3	22.8	28.3	22.7	29.4	0.076	16052			69
1566	274110	38	Potentilla	1038	2018-05-14-11-25-01	0	0	z	0	15	29.3	22.8	28.3	22.7	29.4	0.076	16052			70
1567	274111	38	Potentilla	1038	2018-05-14-11-25-03	0	0	z	0	15	29.3	22.8	28.3	22.7	29.4	0.076	16052			71
1568	274112	38	Potentilla	1038	2018-05-14-11-25-05	0	0	z	0	15	29.3	22.8	28.3	22.7	29.4	0.076	16052			72
1569	274113	38	Potentilla	1038	2018-05-14-11-25-07	0	0	z	0	15	29.3	22.8	28.3	22.7	29.4	0.076	16052			73
1570	274114	38	Potentilla	1038	2018-05-14-11-25-09	0	0	z	0	15	29.3	22.8	28.3	22.7	29.4	0.076	16052			74
1571	274115	38	Potentilla	1038	2018-05-14-11-25-11	0	0	z	0	15	29.3	22.8	28.3	22.7	29.4	0.076	16052			75
1572	274116	38	Potentilla	1038	2018-05-14-11-25-13	0	0	z	0	15	29.3	22.8	28.3	22.7	29.4	0.076	16052			76
1573	274117	38	Potentilla	1038	2018-05-14-11-25-15	0	0	z	0	15	29.3	22.8	28.3	22.7	29.4	0.076	16052			77
1574	274118	38	Potentilla	1038	2018-05-14-11-25-17	0	0	z	0	15	29.3	22.8	28.3	22.7	29.4	0.076	16052			78
1575	274119	38	Potentilla	1038	2018-05-14-11-25-19	0	0	z	0	15	29.3	22.8	28.3	22.7	29.4	0.076	16052			79
1576	274120	38	Potentilla	1038	2018-05-14-11-25-21	0	0	z	0	15	29.3	22.8	28.4	22.7	29.5	0.169	16052			80
1577	274121	38	Potentilla	1038	2018-05-14-11-25-23	0	0	z	0	15	29.3	22.8	28.3	22.7	29.4	0.076	16052			81
1578	274122	38	Potentilla	1038	2018-05-14-11-25-25	0	0	z	0	15	29.3	22.8	28.3	22.7	29.4	0.076	16052			82
1579	274123	38	Potentilla	1038	2018-05-14-11-25-27	0	0	z	0	15	29.3	22.8	28.3	22.7	29.4	0.076	16052			83
1580	274124	38	Potentilla	1038	2018-05-14-11-25-29	0	0	z	0	15	29.3	22.8	28.3	22.7	29.4	0.076	16052			84
1581	274125	38	Potentilla	1038	2018-05-14-11-25-31	0	0	z	0	15	29.3	22.8	28.3	22.7	29.4	0.076	16052			85
1582	274126	38	Potentilla	1038	2018-05-14-11-25-33	0	0	z	0	15	29.3	22.8	28.3	22.7	29.4	0.076	16052			86
1583	274127	38	Potentilla	1038	2018-05-14-11-25-35	0	0	z	0	15	29.3	22.8	28.3	22.7	29.4	0.076	16052			87
1584	274128	38	Potentilla	1038	2018-05-14-11-25-37	0	0	z	0	15	29.3	22.8	28.3	22.7	29.4	0.076	16052			88
1585	274129	38	Potentilla	1038	2018-05-14-11-25-39	0	0	z	0	15	29.3	22.8	28.3	22.7	29.4	0.076	16052			89
1586	274130	38	Potentilla	1038	2018-05-14-11-25-41	0	0	z	0	15	29.3	22.8	28.3	22.7	29.4	0.076	16052			90
1587	274131	38	Potentilla	1038	2018-05-14-11-25-43	0	0	z	0	15	29.3	22.8	28.3	22.7	29.4	0.076	16052	Last10	Here	91
1588	274132	38	Potentilla	1038	2018-05-14-11-25-45	0	0	z	0	15	29.3	22.8	28.3	22.7	29.4	0.076	16052	Last10	Here	92
1589	274133	38	Potentilla	1038	2018-05-14-11-25-47	0	0	z	0	15	29.3	22.8	28.3	22.7	29.4	0.076	16052	Last10	Here	93
1590	274134	38	Potentilla	1038	2018-05-14-11-25-49	0	0	z	0	15	29.3	22.8	28.3	22.7	29.4	0.076	16052	Last10	Here	94
1591	274135	38	Potentilla	1038	2018-05-14-11-25-51	0	0	z	0	15	29.3	22.8	28.3	22.7	29.4	0.076	16052	Last10	Here	95
1592	274136	38	Potentilla	1038	2018-05-14-11-25-53	0	0	z	0	15	29.3	22.8	28.3	22.7	29.4	0.076	16052	Last10	Here	96
1593	274137	38	Potentilla	1038	2018-05-14-11-25-55	0	0	z	0	15	29.3	22.8	28.3	22.7	29.4	0.076	16052	Last10	Here	97
1594	274138	38	Potentilla	1038	2018-05-14-11-25-57	0	0	z	0	15	29.3	22.8	28.3	22.7	29.4	0.076	16052	Last10	Here	98
1595	274139	38	Potentilla	1038	2018-05-14-11-25-59	0	0	z	0	15	29.3	22.8	28.3	22.7	29.4	0.076	16052	Last10	Here	99
1596	274140	38	Potentilla	1038	2018-05-14-11-26-01	0	0	z	0	15	29.3	22.8	28.3	22.7	29.4	0.076	16052	Last10	Here	100
1597	274141	38	Potentilla	1038	2018-05-14-11-26-33	0	0	z	0	20	29.2	22.8	28.3	22.7	29.4	0.176	16053	First10	Here	1
1598	274142	38	Potentilla	1038	2018-05-14-11-26-35	0	0	z	0	20	29.3	22.8	28.3	22.7	29.4	0.076	16053	First10	Here	2
1599	274143	38	Potentilla	1038	2018-05-14-11-26-37	0	0	z	0	20	29.3	22.8	28.3	22.7	29.4	0.076	16053	First10	Here	3
1600	274144	38	Potentilla	1038	2018-05-14-11-26-39	0	0	z	0	20	29.3	22.8	28.3	22.7	29.4	0.076	16053	First10	Here	4
1601	274145	38	Potentilla	1038	2018-05-14-11-26-41	0	0	z	0	20	29.3	22.8	28.3	22.7	29.4	0.076	16053	First10	Here	5
1602	274146	38	Potentilla	1038	2018-05-14-11-26-43	0	0	z	0	20	29.3	22.8	28.3	22.7	29.4	0.076	16053	First10	Here	6
1603	274147	38	Potentilla	1038	2018-05-14-11-26-45	0	0	z	0	20	29.3	22.8	28.3	22.7	29.4	0.076	16053	First10	Here	7
1604	274148	38	Potentilla	1038	2018-05-14-11-26-47	0	0	z	0	20	29.3	22.8	28.3	22.7	29.4	0.076	16053	First10	Here	8
1605	274149	38	Potentilla	1038	2018-05-14-11-26-49	0	0	z	0	20	29.3	22.8	28.2	22.6	29.3	-0.017	16053	First10	Here	9
1606	274150	38	Potentilla	1038	2018-05-14-11-26-51	0	0	z	0	20	29.3	22.8	28.3	22.7	29.4	0.076	16053	First10	Here	10
1607	274151	38	Potentilla	1038	2018-05-14-11-26-53	0	0	z	0	20	29.3	22.8	28.3	22.7	29.4	0.076	16053			11
1608	274152	38	Potentilla	1038	2018-05-14-11-26-55	0	0	z	0	20	29.3	22.8	28.3	22.7	29.4	0.076	16053			12
1609	274153	38	Potentilla	1038	2018-05-14-11-26-57	0	0	z	0	20	29.3	22.8	28.3	22.7	29.4	0.076	16053			13
1610	274154	38	Potentilla	1038	2018-05-14-11-26-59	0	0	z	0	20	29.3	22.8	28.3	22.7	29.4	0.076	16053			14
1611	274155	38	Potentilla	1038	2018-05-14-11-27-01	0	0	z	0	20	29.3	22.8	28.3	22.7	29.4	0.076	16053			15
1612	274156	38	Potentilla	1038	2018-05-14-11-27-03	0	0	z	0	20	29.3	22.8	28.3	22.7	29.4	0.076	16053			16
1613	274157	38	Potentilla	1038	2018-05-14-11-27-05	0	0	z	0	20	29.3	22.8	28.2	22.7	29.3	-0.017	16053			17
1614	274158	38	Potentilla	1038	2018-05-14-11-27-07	0	0	z	0	20	29.3	22.8	28.3	22.7	29.4	0.076	16053			18
1615	274159	38	Potentilla	1038	2018-05-14-11-27-09	0	0	z	0	20	29.3	22.8	28.3	22.7	29.4	0.076	16053			19
1616	274160	38	Potentilla	1038	2018-05-14-11-27-11	0	0	z	0	20	29.3	22.8	28.3	22.7	29.4	0.076	16053			20
1617	274161	38	Potentilla	1038	2018-05-14-11-27-13	0	0	z	0	20	29.3	22.8	28.3	22.7	29.4	0.076	16053			21
1618	274162	38	Potentilla	1038	2018-05-14-11-27-15	0	0	z	0	20	29.3	22.8	28.3	22.7	29.4	0.076	16053			22
1619	274163	38	Potentilla	1038	2018-05-14-11-27-17	0	0	z	0	20	29.3	22.8	28.3	22.7	29.4	0.076	16053			23
1620	274164	38	Potentilla	1038	2018-05-14-11-27-19	0	0	z	0	20	29.3	22.8	28.3	22.7	29.4	0.076	16053			24
1621	274165	38	Potentilla	1038	2018-05-14-11-27-21	0	0	z	0	20	29.2	22.8	28.3	22.7	29.4	0.176	16053			25
1622	274166	38	Potentilla	1038	2018-05-14-11-27-23	0	0	z	0	20	29.3	22.8	28.3	22.7	29.4	0.076	16053			26
1623	274167	38	Potentilla	1038	2018-05-14-11-27-25	0	0	z	0	20	29.3	22.8	28.2	22.7	29.3	-0.017	16053			27
1624	274168	38	Potentilla	1038	2018-05-14-11-27-27	0	0	z	0	20	29.2	22.8	28.3	22.7	29.4	0.176	16053			28
1625	274169	38	Potentilla	1038	2018-05-14-11-27-29	0	0	z	0	20	29.2	22.8	28.3	22.7	29.4	0.176	16053			29
1626	274170	38	Potentilla	1038	2018-05-14-11-27-31	0	0	z	0	20	29.2	22.8	28.3	22.7	29.4	0.176	16053			30
1627	274171	38	Potentilla	1038	2018-05-14-11-27-33	0	0	z	0	20	29.2	22.8	28.2	22.7	29.3	0.083	16053			31
1628	274172	38	Potentilla	1038	2018-05-14-11-27-35	0	0	z	0	20	29.2	22.8	28.3	22.7	29.4	0.176	16053			32
1629	274173	38	Potentilla	1038	2018-05-14-11-27-37	0	0	z	0	20	29.3	22.8	28.2	22.7	29.3	-0.017	16053			33
1630	274174	38	Potentilla	1038	2018-05-14-11-27-39	0	0	z	0	20	29.3	22.8	28.3	22.7	29.4	0.076	16053			34
1631	274175	38	Potentilla	1038	2018-05-14-11-27-41	0	0	z	0	20	29.2	22.8	28.3	22.7	29.4	0.176	16053			35
1632	274176	38	Potentilla	1038	2018-05-14-11-27-43	0	0	z	0	20	29.2	22.8	28.3	22.7	29.4	0.176	16053			36
1633	274177	38	Potentilla	1038	2018-05-14-11-27-45	0	0	z	0	20	29.2	22.8	28.3	22.7	29.4	0.176	16053			37
1634	274178	38	Potentilla	1038	2018-05-14-11-27-47	0	0	z	0	20	29.2	22.8	28.3	22.7	29.4	0.176	16053			38
1635	274179	38	Potentilla	1038	2018-05-14-11-27-49	0	0	z	0	20	29.2	22.8	28.3	22.7	29.4	0.176	16053			39
1636	274180	38	Potentilla	1038	2018-05-14-11-27-52	0	0	z	0	20	29.2	22.8	28.3	22.7	29.4	0.176	16053			40
1637	274181	38	Potentilla	1038	2018-05-14-11-27-54	0	0	z	0	20	29.2	22.8	28.2	22.7	29.3	0.083	16053			41
1638	274182	38	Potentilla	1038	2018-05-14-11-27-56	0	0	z	0	20	29.2	22.8	28.2	22.7	29.3	0.083	16053			42
1639	274183	38	Potentilla	1038	2018-05-14-11-27-58	0	0	z	0	20	29.2	22.8	28.2	22.7	29.3	0.083	16053			43
1640	274184	38	Potentilla	1038	2018-05-14-11-28-00	0	0	z	0	20	29.2	22.8	28.2	22.7	29.3	0.083	16053			44
1641	274185	38	Potentilla	1038	2018-05-14-11-28-02	0	0	z	0	20	29.2	22.8	28.3	22.7	29.4	0.176	16053			45
1642	274186	38	Potentilla	1038	2018-05-14-11-28-04	0	0	z	0	20	29.2	22.8	28.3	22.7	29.4	0.176	16053			46
1643	274187	38	Potentilla	1038	2018-05-14-11-28-06	0	0	z	0	20	29.2	22.8	28.3	22.7	29.4	0.176	16053			47
1644	274188	38	Potentilla	1038	2018-05-14-11-28-08	0	0	z	0	20	29.2	22.8	28.3	22.7	29.4	0.176	16053			48
1645	274189	38	Potentilla	1038	2018-05-14-11-28-10	0	0	z	0	20	29.2	22.8	28.3	22.7	29.4	0.176	16053			49
1646	274190	38	Potentilla	1038	2018-05-14-11-28-12	0	0	z	0	20	29.2	22.8	28.3	22.7	29.4	0.176	16053			50
1647	274191	38	Potentilla	1038	2018-05-14-11-28-14	0	0	z	0	20	29.2	22.8	28.3	22.7	29.4	0.176	16053			51
1648	274192	38	Potentilla	1038	2018-05-14-11-28-16	0	0	z	0	20	29.2	22.8	28.3	22.7	29.4	0.176	16053			52
1649	274193	38	Potentilla	1038	2018-05-14-11-28-18	0	0	z	0	20	29.2	22.8	28.3	22.7	29.4	0.176	16053			53
1650	274194	38	Potentilla	1038	2018-05-14-11-28-20	0	0	z	0	20	29.2	22.8	28.3	22.7	29.4	0.176	16053			54
1651	274195	38	Potentilla	1038	2018-05-14-11-28-22	0	0	z	0	20	29.2	22.8	28.3	22.7	29.4	0.176	16053			55
1652	274196	38	Potentilla	1038	2018-05-14-11-28-24	0	0	z	0	20	29.2	22.8	28.3	22.7	29.4	0.176	16053			56
1653	274197	38	Potentilla	1038	2018-05-14-11-28-26	0	0	z	0	20	29.2	22.8	28.3	22.7	29.4	0.176	16053			57
1654	274198	38	Potentilla	1038	2018-05-14-11-28-28	0	0	z	0	20	29.2	22.8	28.3	22.7	29.4	0.176	16053			58
1655	274199	38	Potentilla	1038	2018-05-14-11-28-30	0	0	z	0	20	29.2	22.8	28.3	22.7	29.4	0.176	16053			59
1656	274200	38	Potentilla	1038	2018-05-14-11-28-32	0	0	z	0	20	29.2	22.8	28.3	22.7	29.4	0.176	16053			60
1657	274201	38	Potentilla	1038	2018-05-14-11-28-34	0	0	z	0	20	29.2	22.8	28.3	22.7	29.4	0.176	16053			61
1658	274202	38	Potentilla	1038	2018-05-14-11-28-36	0	0	z	0	20	29.2	22.8	28.3	22.7	29.4	0.176	16053			62
1659	274203	38	Potentilla	1038	2018-05-14-11-28-38	0	0	z	0	20	29.2	22.8	28.3	22.7	29.4	0.176	16053			63
1660	274204	38	Potentilla	1038	2018-05-14-11-28-40	0	0	z	0	20	29.2	22.8	28.3	22.7	29.4	0.176	16053			64
1661	274205	38	Potentilla	1038	2018-05-14-11-28-42	0	0	z	0	20	29.2	22.8	28.3	22.7	29.4	0.176	16053			65
1662	274206	38	Potentilla	1038	2018-05-14-11-28-44	0	0	z	0	20	29.2	22.8	28.3	22.7	29.4	0.176	16053			66
1663	274207	38	Potentilla	1038	2018-05-14-11-28-46	0	0	z	0	20	29.2	22.8	28.2	22.7	29.3	0.083	16053			67
1664	274208	38	Potentilla	1038	2018-05-14-11-28-48	0	0	z	0	20	29.2	22.8	28.2	22.7	29.3	0.083	16053			68
1665	274209	38	Potentilla	1038	2018-05-14-11-28-50	0	0	z	0	20	29.2	22.8	28.2	22.7	29.3	0.083	16053			69
1666	274210	38	Potentilla	1038	2018-05-14-11-28-52	0	0	z	0	20	29.2	22.8	28.2	22.7	29.3	0.083	16053			70
1667	274211	38	Potentilla	1038	2018-05-14-11-28-54	0	0	z	0	20	29.2	22.8	28.2	22.7	29.3	0.083	16053			71
1668	274212	38	Potentilla	1038	2018-05-14-11-28-56	0	0	z	0	20	29.2	22.8	28.2	22.7	29.3	0.083	16053			72
1669	274213	38	Potentilla	1038	2018-05-14-11-28-58	0	0	z	0	20	29.2	22.8	28.2	22.7	29.3	0.083	16053			73
1670	274214	38	Potentilla	1038	2018-05-14-11-29-00	0	0	z	0	20	29.2	22.8	28.2	22.7	29.3	0.083	16053			74
1671	274215	38	Potentilla	1038	2018-05-14-11-29-02	0	0	z	0	20	29.2	22.8	28.2	22.7	29.3	0.083	16053			75
1672	274216	38	Potentilla	1038	2018-05-14-11-29-04	0	0	z	0	20	29.2	22.8	28.2	22.7	29.3	0.083	16053			76
1673	274217	38	Potentilla	1038	2018-05-14-11-29-06	0	0	z	0	20	29.2	22.8	28.2	22.7	29.3	0.083	16053			77
1674	274218	38	Potentilla	1038	2018-05-14-11-29-08	0	0	z	0	20	29.2	22.8	28.2	22.7	29.3	0.083	16053			78
1675	274219	38	Potentilla	1038	2018-05-14-11-29-10	0	0	z	0	20	29.2	22.8	28.2	22.7	29.3	0.083	16053			79
1676	274220	38	Potentilla	1038	2018-05-14-11-29-12	0	0	z	0	20	29.2	22.8	28.2	22.7	29.3	0.083	16053			80
1677	274221	38	Potentilla	1038	2018-05-14-11-29-14	0	0	z	0	20	29.2	22.8	28.2	22.7	29.3	0.083	16053			81
1678	274222	38	Potentilla	1038	2018-05-14-11-29-16	0	0	z	0	20	29.2	22.8	28.2	22.7	29.3	0.083	16053			82
1679	274223	38	Potentilla	1038	2018-05-14-11-29-18	0	0	z	0	20	29.2	22.8	28.2	22.7	29.3	0.083	16053			83
1680	274224	38	Potentilla	1038	2018-05-14-11-29-20	0	0	z	0	20	29.2	22.8	28.2	22.7	29.3	0.083	16053			84
1681	274225	38	Potentilla	1038	2018-05-14-11-29-22	0	0	z	0	20	29.2	22.8	28.2	22.7	29.3	0.083	16053			85
1682	274226	38	Potentilla	1038	2018-05-14-11-29-24	0	0	z	0	20	29.2	22.8	28.2	22.7	29.3	0.083	16053			86
1683	274227	38	Potentilla	1038	2018-05-14-11-29-26	0	0	z	0	20	29.2	22.8	28.2	22.7	29.3	0.083	16053			87
1684	274228	38	Potentilla	1038	2018-05-14-11-29-28	0	0	z	0	20	29.2	22.8	28.2	22.7	29.3	0.083	16053			88
1685	274229	38	Potentilla	1038	2018-05-14-11-29-30	0	0	z	0	20	29.2	22.8	28.2	22.7	29.3	0.083	16053			89
1686	274230	38	Potentilla	1038	2018-05-14-11-29-32	0	0	z	0	20	29.2	22.8	28.2	22.7	29.3	0.083	16053			90
1687	274231	38	Potentilla	1038	2018-05-14-11-29-34	0	0	z	0	20	29.2	22.8	28.2	22.7	29.3	0.083	16053	Last10	Here	91
1688	274232	38	Potentilla	1038	2018-05-14-11-29-36	0	0	z	0	20	29.2	22.8	28.2	22.7	29.3	0.083	16053	Last10	Here	92
1689	274233	38	Potentilla	1038	2018-05-14-11-29-38	0	0	z	0	20	29.2	22.8	28.2	22.7	29.3	0.083	16053	Last10	Here	93
1690	274234	38	Potentilla	1038	2018-05-14-11-29-40	0	0	z	0	20	29.2	22.8	28.2	22.7	29.3	0.083	16053	Last10	Here	94
1691	274235	38	Potentilla	1038	2018-05-14-11-29-42	0	0	z	0	20	29.2	22.8	28.2	22.7	29.3	0.083	16053	Last10	Here	95
1692	274236	38	Potentilla	1038	2018-05-14-11-29-44	0	0	z	0	20	29.2	22.8	28.2	22.7	29.3	0.083	16053	Last10	Here	96
1693	274237	38	Potentilla	1038	2018-05-14-11-29-46	0	0	z	0	20	29.2	22.8	28.2	22.7	29.3	0.083	16053	Last10	Here	97
1694	274238	38	Potentilla	1038	2018-05-14-11-29-48	0	0	z	0	20	29.2	22.8	28.2	22.7	29.3	0.083	16053	Last10	Here	98
1695	274239	38	Potentilla	1038	2018-05-14-11-29-50	0	0	z	0	20	29.2	22.8	28.2	22.7	29.3	0.083	16053	Last10	Here	99
1696	274240	38	Potentilla	1038	2018-05-14-11-29-52	0	0	z	0	20	29.2	22.8	28.2	22.7	29.3	0.083	16053	Last10	Here	100
1697	274241	38	Potentilla	1038	2018-05-14-11-30-24	0	0	z	0	25	29.2	22.8	28.2	22.7	29.3	0.083	16054	First10	Here	1
1698	274242	38	Potentilla	1038	2018-05-14-11-30-26	0	0	z	0	25	29.1	22.8	28.2	22.7	29.3	0.183	16054	First10	Here	2
1699	274243	38	Potentilla	1038	2018-05-14-11-30-28	0	0	z	0	25	29.2	22.8	28.2	22.7	29.3	0.083	16054	First10	Here	3
1700	274244	38	Potentilla	1038	2018-05-14-11-30-30	0	0	z	0	25	29.2	22.8	28.2	22.7	29.3	0.083	16054	First10	Here	4
1701	274245	38	Potentilla	1038	2018-05-14-11-30-32	0	0	z	0	25	29.2	22.8	28.2	22.7	29.3	0.083	16054	First10	Here	5
1702	274246	38	Potentilla	1038	2018-05-14-11-30-34	0	0	z	0	25	29.2	22.8	28.2	22.7	29.3	0.083	16054	First10	Here	6
1703	274247	38	Potentilla	1038	2018-05-14-11-30-36	0	0	z	0	25	29.2	22.8	28.2	22.7	29.3	0.083	16054	First10	Here	7
1704	274248	38	Potentilla	1038	2018-05-14-11-30-38	0	0	z	0	25	29.2	22.8	28.2	22.7	29.3	0.083	16054	First10	Here	8
1705	274249	38	Potentilla	1038	2018-05-14-11-30-40	0	0	z	0	25	29.1	22.8	28.2	22.7	29.3	0.183	16054	First10	Here	9
1706	274250	38	Potentilla	1038	2018-05-14-11-30-42	0	0	z	0	25	29.2	22.8	28.2	22.7	29.3	0.083	16054	First10	Here	10
1707	274251	38	Potentilla	1038	2018-05-14-11-30-44	0	0	z	0	25	29.2	22.8	28.2	22.7	29.3	0.083	16054			11
1708	274252	38	Potentilla	1038	2018-05-14-11-30-46	0	0	z	0	25	29.1	22.8	28.2	22.7	29.3	0.183	16054			12
1709	274253	38	Potentilla	1038	2018-05-14-11-30-48	0	0	z	0	25	29.2	22.8	28.2	22.7	29.3	0.083	16054			13
1710	274254	38	Potentilla	1038	2018-05-14-11-30-50	0	0	z	0	25	29.1	22.8	28.2	22.7	29.3	0.183	16054			14
1711	274255	38	Potentilla	1038	2018-05-14-11-30-52	0	0	z	0	25	29.1	22.8	28.2	22.7	29.3	0.183	16054			15
1712	274256	38	Potentilla	1038	2018-05-14-11-30-54	0	0	z	0	25	29.1	22.8	28.2	22.7	29.3	0.183	16054			16
1713	274257	38	Potentilla	1038	2018-05-14-11-30-56	0	0	z	0	25	29.1	22.8	28.2	22.7	29.3	0.183	16054			17
1714	274258	38	Potentilla	1038	2018-05-14-11-30-58	0	0	z	0	25	29.1	22.8	28.2	22.7	29.3	0.183	16054			18
1715	274259	38	Potentilla	1038	2018-05-14-11-31-00	0	0	z	0	25	29.1	22.8	28.2	22.7	29.3	0.183	16054			19
1716	274260	38	Potentilla	1038	2018-05-14-11-31-02	0	0	z	0	25	29.1	22.8	28.2	22.7	29.3	0.183	16054			20
1717	274261	38	Potentilla	1038	2018-05-14-11-31-04	0	0	z	0	25	29.1	22.8	28.2	22.7	29.3	0.183	16054			21
1718	274262	38	Potentilla	1038	2018-05-14-11-31-06	0	0	z	0	25	29.1	22.8	28.2	22.7	29.3	0.183	16054			22
1719	274263	38	Potentilla	1038	2018-05-14-11-31-08	0	0	z	0	25	29.1	22.8	28.2	22.7	29.3	0.183	16054			23
1720	274264	38	Potentilla	1038	2018-05-14-11-31-10	0	0	z	0	25	29.1	22.8	28.2	22.7	29.3	0.183	16054			24
1721	274265	38	Potentilla	1038	2018-05-14-11-31-12	0	0	z	0	25	29.1	22.8	28.2	22.7	29.3	0.183	16054			25
1722	274266	38	Potentilla	1038	2018-05-14-11-31-14	0	0	z	0	25	29.1	22.8	28.2	22.7	29.3	0.183	16054			26
1723	274267	38	Potentilla	1038	2018-05-14-11-31-16	0	0	z	0	25	29.1	22.8	28.2	22.7	29.3	0.183	16054			27
1724	274268	38	Potentilla	1038	2018-05-14-11-31-18	0	0	z	0	25	29.1	22.8	28.2	22.7	29.3	0.183	16054			28
1725	274269	38	Potentilla	1038	2018-05-14-11-31-20	0	0	z	0	25	29.1	22.8	28.2	22.7	29.3	0.183	16054			29
1726	274270	38	Potentilla	1038	2018-05-14-11-31-22	0	0	z	0	25	29.1	22.8	28.2	22.7	29.3	0.183	16054			30
1727	274271	38	Potentilla	1038	2018-05-14-11-31-24	0	0	z	0	25	29.1	22.8	28.2	22.7	29.3	0.183	16054			31
1728	274272	38	Potentilla	1038	2018-05-14-11-31-26	0	0	z	0	25	29.1	22.8	28.2	22.7	29.3	0.183	16054			32
1729	274273	38	Potentilla	1038	2018-05-14-11-31-28	0	0	z	0	25	29.1	22.8	28.2	22.7	29.3	0.183	16054			33
1730	274274	38	Potentilla	1038	2018-05-14-11-31-30	0	0	z	0	25	29.1	22.8	28.2	22.7	29.3	0.183	16054			34
1731	274275	38	Potentilla	1038	2018-05-14-11-31-32	0	0	z	0	25	29.1	22.8	28.2	22.7	29.3	0.183	16054			35
1732	274276	38	Potentilla	1038	2018-05-14-11-31-34	0	0	z	0	25	29.1	22.8	28.2	22.7	29.3	0.183	16054			36
1733	274277	38	Potentilla	1038	2018-05-14-11-31-36	0	0	z	0	25	29.1	22.8	28.2	22.7	29.3	0.183	16054			37
1734	274278	38	Potentilla	1038	2018-05-14-11-31-38	0	0	z	0	25	29.1	22.8	28.2	22.7	29.3	0.183	16054			38
1735	274279	38	Potentilla	1038	2018-05-14-11-31-40	0	0	z	0	25	29.1	22.8	28.2	22.7	29.3	0.183	16054			39
1736	274280	38	Potentilla	1038	2018-05-14-11-31-42	0	0	z	0	25	29.1	22.8	28.2	22.7	29.3	0.183	16054			40
1737	274281	38	Potentilla	1038	2018-05-14-11-31-44	0	0	z	0	25	29.1	22.8	28.2	22.7	29.3	0.183	16054			41
1738	274282	38	Potentilla	1038	2018-05-14-11-31-46	0	0	z	0	25	29.1	22.8	28.2	22.7	29.3	0.183	16054			42
1739	274283	38	Potentilla	1038	2018-05-14-11-31-48	0	0	z	0	25	29.1	22.8	28.2	22.7	29.3	0.183	16054			43
1740	274284	38	Potentilla	1038	2018-05-14-11-31-50	0	0	z	0	25	29.1	22.8	28.2	22.7	29.3	0.183	16054			44
1741	274285	38	Potentilla	1038	2018-05-14-11-31-52	0	0	z	0	25	29.1	22.8	28.2	22.7	29.3	0.183	16054			45
1742	274286	38	Potentilla	1038	2018-05-14-11-31-54	0	0	z	0	25	29.1	22.8	28.2	22.7	29.3	0.183	16054			46
1743	274287	38	Potentilla	1038	2018-05-14-11-31-56	0	0	z	0	25	29	22.7	28.2	22.7	29.3	0.283	16054			47
1744	274288	38	Potentilla	1038	2018-05-14-11-31-58	0	0	z	0	25	29.1	22.8	28.2	22.7	29.3	0.183	16054			48
1745	274289	38	Potentilla	1038	2018-05-14-11-32-00	0	0	z	0	25	29.1	22.8	28.2	22.7	29.3	0.183	16054			49
1746	274290	38	Potentilla	1038	2018-05-14-11-32-02	0	0	z	0	25	29.1	22.8	28.2	22.7	29.3	0.183	16054			50
1747	274291	38	Potentilla	1038	2018-05-14-11-32-04	0	0	z	0	25	29.1	22.8	28.2	22.7	29.3	0.183	16054			51
1748	274292	38	Potentilla	1038	2018-05-14-11-32-06	0	0	z	0	25	29.1	22.8	28.2	22.7	29.3	0.183	16054			52
1749	274293	38	Potentilla	1038	2018-05-14-11-32-08	0	0	z	0	25	29.1	22.8	28.2	22.7	29.3	0.183	16054			53
1750	274294	38	Potentilla	1038	2018-05-14-11-32-10	0	0	z	0	25	29.1	22.8	28.1	22.7	29.2	0.091	16054			54
1751	274295	38	Potentilla	1038	2018-05-14-11-32-12	0	0	z	0	25	29.1	22.8	28.2	22.7	29.3	0.183	16054			55
1752	274296	38	Potentilla	1038	2018-05-14-11-32-14	0	0	z	0	25	29.1	22.8	28.2	22.7	29.3	0.183	16054			56
1753	274297	38	Potentilla	1038	2018-05-14-11-32-16	0	0	z	0	25	29.1	22.8	28.2	22.7	29.3	0.183	16054			57
1754	274298	38	Potentilla	1038	2018-05-14-11-32-18	0	0	z	0	25	29.1	22.8	28.1	22.7	29.2	0.091	16054			58
1755	274299	38	Potentilla	1038	2018-05-14-11-32-20	0	0	z	0	25	29.1	22.8	28.1	22.7	29.2	0.091	16054			59
1756	274300	38	Potentilla	1038	2018-05-14-11-32-22	0	0	z	0	25	29.1	22.8	28.1	22.7	29.2	0.091	16054			60
1757	274301	38	Potentilla	1038	2018-05-14-11-32-24	0	0	z	0	25	29.1	22.8	28.2	22.7	29.3	0.183	16054			61
1758	274302	38	Potentilla	1038	2018-05-14-11-32-26	0	0	z	0	25	29.1	22.8	28.2	22.7	29.3	0.183	16054			62
1759	274303	38	Potentilla	1038	2018-05-14-11-32-28	0	0	z	0	25	29.1	22.8	28.2	22.7	29.3	0.183	16054			63
1760	274304	38	Potentilla	1038	2018-05-14-11-32-30	0	0	z	0	25	29.1	22.8	28.2	22.7	29.3	0.183	16054			64
1761	274305	38	Potentilla	1038	2018-05-14-11-32-32	0	0	z	0	25	29.1	22.8	28.1	22.7	29.2	0.091	16054			65
1762	274306	38	Potentilla	1038	2018-05-14-11-32-34	0	0	z	0	25	29.1	22.8	28.1	22.7	29.2	0.091	16054			66
1763	274307	38	Potentilla	1038	2018-05-14-11-32-36	0	0	z	0	25	29.1	22.8	28.1	22.7	29.2	0.091	16054			67
1764	274308	38	Potentilla	1038	2018-05-14-11-32-38	0	0	z	0	25	29.1	22.8	28.2	22.7	29.3	0.183	16054			68
1765	274309	38	Potentilla	1038	2018-05-14-11-32-40	0	0	z	0	25	29.1	22.8	28.1	22.7	29.2	0.091	16054			69
1766	274310	38	Potentilla	1038	2018-05-14-11-32-42	0	0	z	0	25	29.1	22.8	28.1	22.7	29.2	0.091	16054			70
1767	274311	38	Potentilla	1038	2018-05-14-11-32-44	0	0	z	0	25	29.2	22.8	28.2	22.7	29.3	0.083	16054			71
1768	274312	38	Potentilla	1038	2018-05-14-11-32-46	0	0	z	0	25	29.2	22.8	28.1	22.7	29.2	-0.009	16054			72
1769	274313	38	Potentilla	1038	2018-05-14-11-32-48	0	0	z	0	25	29.2	22.8	28.1	22.7	29.2	-0.009	16054			73
1770	274314	38	Potentilla	1038	2018-05-14-11-32-50	0	0	z	0	25	29.2	22.8	28.1	22.7	29.2	-0.009	16054			74
1771	274315	38	Potentilla	1038	2018-05-14-11-32-52	0	0	z	0	25	29.2	22.8	28.1	22.7	29.2	-0.009	16054			75
1772	274316	38	Potentilla	1038	2018-05-14-11-32-54	0	0	z	0	25	29.2	22.8	28.2	22.7	29.3	0.083	16054			76
1773	274317	38	Potentilla	1038	2018-05-14-11-32-57	0	0	z	0	25	29.2	22.8	28.2	22.7	29.3	0.083	16054			77
1774	274318	38	Potentilla	1038	2018-05-14-11-32-59	0	0	z	0	25	29.2	22.8	28.2	22.7	29.3	0.083	16054			78
1775	274319	38	Potentilla	1038	2018-05-14-11-33-01	0	0	z	0	25	29.2	22.8	28.2	22.7	29.3	0.083	16054			79
1776	274320	38	Potentilla	1038	2018-05-14-11-33-03	0	0	z	0	25	29.2	22.8	28.2	22.7	29.3	0.083	16054			80
1777	274321	38	Potentilla	1038	2018-05-14-11-33-05	0	0	z	0	25	29.2	22.8	28.2	22.7	29.3	0.083	16054			81
1778	274322	38	Potentilla	1038	2018-05-14-11-33-07	0	0	z	0	25	29.2	22.8	28.2	22.7	29.3	0.083	16054			82
1779	274323	38	Potentilla	1038	2018-05-14-11-33-09	0	0	z	0	25	29.2	22.8	28.2	22.7	29.3	0.083	16054			83
1780	274324	38	Potentilla	1038	2018-05-14-11-33-11	0	0	z	0	25	29.2	22.8	28.2	22.7	29.3	0.083	16054			84
1781	274325	38	Potentilla	1038	2018-05-14-11-33-13	0	0	z	0	25	29.2	22.8	28.2	22.7	29.3	0.083	16054			85
1782	274326	38	Potentilla	1038	2018-05-14-11-33-15	0	0	z	0	25	29.2	22.8	28.2	22.7	29.3	0.083	16054			86
1783	274327	38	Potentilla	1038	2018-05-14-11-33-17	0	0	z	0	25	29.2	22.8	28.1	22.7	29.2	-0.009	16054			87
1784	274328	38	Potentilla	1038	2018-05-14-11-33-19	0	0	z	0	25	29.1	22.8	28.1	22.7	29.2	0.091	16054			88
1785	274329	38	Potentilla	1038	2018-05-14-11-33-21	0	0	z	0	25	29.1	22.8	28.1	22.7	29.2	0.091	16054			89
1786	274330	38	Potentilla	1038	2018-05-14-11-33-23	0	0	z	0	25	29.1	22.8	28.1	22.7	29.2	0.091	16054			90
1787	274331	38	Potentilla	1038	2018-05-14-11-33-25	0	0	z	0	25	29.1	22.8	28.1	22.7	29.2	0.091	16054	Last10	Here	91
1788	274332	38	Potentilla	1038	2018-05-14-11-33-27	0	0	z	0	25	29.1	22.8	28.1	22.7	29.2	0.091	16054	Last10	Here	92
1789	274333	38	Potentilla	1038	2018-05-14-11-33-29	0	0	z	0	25	29.1	22.8	28.1	22.7	29.2	0.091	16054	Last10	Here	93
1790	274334	38	Potentilla	1038	2018-05-14-11-33-31	0	0	z	0	25	29.1	22.8	28.1	22.7	29.2	0.091	16054	Last10	Here	94
1791	274335	38	Potentilla	1038	2018-05-14-11-33-33	0	0	z	0	25	29.1	22.8	28.1	22.7	29.2	0.091	16054	Last10	Here	95
1792	274336	38	Potentilla	1038	2018-05-14-11-33-35	0	0	z	0	25	29.1	22.8	28.1	22.7	29.2	0.091	16054	Last10	Here	96
1793	274337	38	Potentilla	1038	2018-05-14-11-33-37	0	0	z	0	25	29.1	22.8	28.1	22.7	29.2	0.091	16054	Last10	Here	97
1794	274338	38	Potentilla	1038	2018-05-14-11-33-39	0	0	z	0	25	29.1	22.8	28.1	22.7	29.2	0.091	16054	Last10	Here	98
1795	274339	38	Potentilla	1038	2018-05-14-11-33-41	0	0	z	0	25	29.1	22.8	28.1	22.7	29.2	0.091	16054	Last10	Here	99
1796	274340	38	Potentilla	1038	2018-05-14-11-33-43	0	0	z	0	25	29.1	22.8	28.1	22.7	29.2	0.091	16054	Last10	Here	100
1797	274341	38	Potentilla	1038	2018-05-14-11-34-15	0	0	z	0	30	29.1	22.8	28.1	22.7	29.2	0.091	16055	First10	Here	1
1798	274342	38	Potentilla	1038	2018-05-14-11-34-17	0	0	z	0	30	29.1	22.8	28.1	22.7	29.2	0.091	16055	First10	Here	2
1799	274343	38	Potentilla	1038	2018-05-14-11-34-19	0	0	z	0	30	29.1	22.8	28.1	22.7	29.2	0.091	16055	First10	Here	3
1800	274344	38	Potentilla	1038	2018-05-14-11-34-21	0	0	z	0	30	29.1	22.8	28.1	22.7	29.2	0.091	16055	First10	Here	4
1801	274345	38	Potentilla	1038	2018-05-14-11-34-23	0	0	z	0	30	29.1	22.8	28.1	22.7	29.2	0.091	16055	First10	Here	5
1802	274346	38	Potentilla	1038	2018-05-14-11-34-25	0	0	z	0	30	29.1	22.8	28.1	22.7	29.2	0.091	16055	First10	Here	6
1803	274347	38	Potentilla	1038	2018-05-14-11-34-27	0	0	z	0	30	29	22.8	28.1	22.7	29.2	0.191	16055	First10	Here	7
1804	274348	38	Potentilla	1038	2018-05-14-11-34-29	0	0	z	0	30	29	22.8	28.1	22.7	29.2	0.191	16055	First10	Here	8
1805	274349	38	Potentilla	1038	2018-05-14-11-34-31	0	0	z	0	30	29	22.8	28.1	22.7	29.2	0.191	16055	First10	Here	9
1806	274350	38	Potentilla	1038	2018-05-14-11-34-33	0	0	z	0	30	29.1	22.8	28.1	22.7	29.2	0.091	16055	First10	Here	10
1807	274351	38	Potentilla	1038	2018-05-14-11-34-35	0	0	z	0	30	29	22.8	28.1	22.7	29.2	0.191	16055			11
1808	274352	38	Potentilla	1038	2018-05-14-11-34-37	0	0	z	0	30	29	22.8	28.1	22.7	29.2	0.191	16055			12
1809	274353	38	Potentilla	1038	2018-05-14-11-34-39	0	0	z	0	30	29.1	22.8	28.1	22.7	29.2	0.091	16055			13
1810	274354	38	Potentilla	1038	2018-05-14-11-34-41	0	0	z	0	30	29.1	22.8	28.1	22.7	29.2	0.091	16055			14
1811	274355	38	Potentilla	1038	2018-05-14-11-34-43	0	0	z	0	30	29.1	22.8	28.1	22.7	29.2	0.091	16055			15
1812	274356	38	Potentilla	1038	2018-05-14-11-34-45	0	0	z	0	30	29.1	22.8	28.1	22.7	29.2	0.091	16055			16
1813	274357	38	Potentilla	1038	2018-05-14-11-34-47	0	0	z	0	30	29.1	22.8	28.1	22.7	29.2	0.091	16055			17
1814	274358	38	Potentilla	1038	2018-05-14-11-34-49	0	0	z	0	30	29.1	22.8	28.1	22.7	29.2	0.091	16055			18
1815	274359	38	Potentilla	1038	2018-05-14-11-34-51	0	0	z	0	30	29.1	22.8	28.1	22.7	29.2	0.091	16055			19
1816	274360	38	Potentilla	1038	2018-05-14-11-34-53	0	0	z	0	30	29.1	22.8	28.1	22.7	29.2	0.091	16055			20
1817	274361	38	Potentilla	1038	2018-05-14-11-34-55	0	0	z	0	30	29	22.8	28.1	22.7	29.2	0.191	16055			21
1818	274362	38	Potentilla	1038	2018-05-14-11-34-57	0	0	z	0	30	29.1	22.8	28.1	22.7	29.2	0.091	16055			22
1819	274363	38	Potentilla	1038	2018-05-14-11-34-59	0	0	z	0	30	29	22.8	28.1	22.7	29.2	0.191	16055			23
1820	274364	38	Potentilla	1038	2018-05-14-11-35-01	0	0	z	0	30	29	22.8	28.1	22.7	29.2	0.191	16055			24
1821	274365	38	Potentilla	1038	2018-05-14-11-35-03	0	0	z	0	30	29.1	22.8	28.1	22.7	29.2	0.091	16055			25
1822	274366	38	Potentilla	1038	2018-05-14-11-35-05	0	0	z	0	30	29.1	22.8	28.1	22.7	29.2	0.091	16055			26
1823	274367	38	Potentilla	1038	2018-05-14-11-35-07	0	0	z	0	30	29.1	22.8	28	22.7	29.1	-0.002	16055			27
1824	274368	38	Potentilla	1038	2018-05-14-11-35-09	0	0	z	0	30	29.1	22.8	28	22.7	29.1	-0.002	16055			28
1825	274369	38	Potentilla	1038	2018-05-14-11-35-11	0	0	z	0	30	29.1	22.8	28	22.7	29.1	-0.002	16055			29
1826	274370	38	Potentilla	1038	2018-05-14-11-35-13	0	0	z	0	30	29.1	22.8	28	22.7	29.1	-0.002	16055			30
1827	274371	38	Potentilla	1038	2018-05-14-11-35-15	0	0	z	0	30	29.1	22.8	28	22.7	29.1	-0.002	16055			31
1828	274372	38	Potentilla	1038	2018-05-14-11-35-17	0	0	z	0	30	29.1	22.8	28	22.7	29.1	-0.002	16055			32
1829	274373	38	Potentilla	1038	2018-05-14-11-35-19	0	0	z	0	30	29.1	22.8	28	22.7	29.1	-0.002	16055			33
1830	274374	38	Potentilla	1038	2018-05-14-11-35-21	0	0	z	0	30	29.1	22.8	28.1	22.7	29.2	0.091	16055			34
1831	274375	38	Potentilla	1038	2018-05-14-11-35-23	0	0	z	0	30	29	22.8	28.1	22.7	29.2	0.191	16055			35
1832	274376	38	Potentilla	1038	2018-05-14-11-35-25	0	0	z	0	30	29	22.8	28.1	22.7	29.2	0.191	16055			36
1833	274377	38	Potentilla	1038	2018-05-14-11-35-27	0	0	z	0	30	29	22.8	28.1	22.7	29.2	0.191	16055			37
1834	274378	38	Potentilla	1038	2018-05-14-11-35-29	0	0	z	0	30	29	22.8	28	22.7	29.1	0.098	16055			38
1835	274379	38	Potentilla	1038	2018-05-14-11-35-31	0	0	z	0	30	29.1	22.8	28.1	22.7	29.2	0.091	16055			39
1836	274380	38	Potentilla	1038	2018-05-14-11-35-33	0	0	z	0	30	29.1	22.8	28	22.7	29.1	-0.002	16055			40
1837	274381	38	Potentilla	1038	2018-05-14-11-35-35	0	0	z	0	30	29	22.8	28.1	22.7	29.2	0.191	16055			41
1838	274382	38	Potentilla	1038	2018-05-14-11-35-37	0	0	z	0	30	29	22.8	28.1	22.7	29.2	0.191	16055			42
1839	274383	38	Potentilla	1038	2018-05-14-11-35-39	0	0	z	0	30	29.1	22.8	28.1	22.7	29.2	0.091	16055			43
1840	274384	38	Potentilla	1038	2018-05-14-11-35-41	0	0	z	0	30	29	22.8	28.1	22.7	29.2	0.191	16055			44
1841	274385	38	Potentilla	1038	2018-05-14-11-35-43	0	0	z	0	30	29.1	22.8	28.1	22.7	29.2	0.091	16055			45
1842	274386	38	Potentilla	1038	2018-05-14-11-35-45	0	0	z	0	30	29.1	22.8	28.1	22.7	29.2	0.091	16055			46
1843	274387	38	Potentilla	1038	2018-05-14-11-35-47	0	0	z	0	30	29.1	22.8	28.1	22.7	29.2	0.091	16055			47
1844	274388	38	Potentilla	1038	2018-05-14-11-35-49	0	0	z	0	30	29.1	22.8	28.1	22.7	29.2	0.091	16055			48
1845	274389	38	Potentilla	1038	2018-05-14-11-35-51	0	0	z	0	30	29	22.8	28.1	22.7	29.2	0.191	16055			49
1846	274390	38	Potentilla	1038	2018-05-14-11-35-53	0	0	z	0	30	29.1	22.8	28.1	22.7	29.2	0.091	16055			50
1847	274391	38	Potentilla	1038	2018-05-14-11-35-55	0	0	z	0	30	29.1	22.8	28.1	22.7	29.2	0.091	16055			51
1848	274392	38	Potentilla	1038	2018-05-14-11-35-57	0	0	z	0	30	29.1	22.8	28.1	22.7	29.2	0.091	16055			52
1849	274393	38	Potentilla	1038	2018-05-14-11-35-59	0	0	z	0	30	29.1	22.8	28.1	22.7	29.2	0.091	16055			53
1850	274394	38	Potentilla	1038	2018-05-14-11-36-01	0	0	z	0	30	29	22.8	28.1	22.7	29.2	0.191	16055			54
1851	274395	38	Potentilla	1038	2018-05-14-11-36-03	0	0	z	0	30	29	22.8	28.1	22.7	29.2	0.191	16055			55
1852	274396	38	Potentilla	1038	2018-05-14-11-36-05	0	0	z	0	30	29	22.8	28.1	22.7	29.2	0.191	16055			56
1853	274397	38	Potentilla	1038	2018-05-14-11-36-07	0	0	z	0	30	29.1	22.8	28	22.7	29.1	-0.002	16055			57
1854	274398	38	Potentilla	1038	2018-05-14-11-36-09	0	0	z	0	30	29.1	22.8	28	22.7	29.1	-0.002	16055			58
1855	274399	38	Potentilla	1038	2018-05-14-11-36-11	0	0	z	0	30	29	22.8	28	22.7	29.1	0.098	16055			59
1856	274400	38	Potentilla	1038	2018-05-14-11-36-13	0	0	z	0	30	29	22.8	28	22.7	29.1	0.098	16055			60
1857	274401	38	Potentilla	1038	2018-05-14-11-36-15	0	0	z	0	30	29	22.8	28	22.7	29.1	0.098	16055			61
1858	274402	38	Potentilla	1038	2018-05-14-11-36-17	0	0	z	0	30	29	22.8	28	22.7	29.1	0.098	16055			62
1859	274403	38	Potentilla	1038	2018-05-14-11-36-21	0	0	z	0	30	29	22.8	28	22.7	29.1	0.098	16055			63
1860	274404	38	Potentilla	1038	2018-05-14-11-36-23	0	0	z	0	30	29	22.8	28	22.7	29.1	0.098	16055			64
1861	274405	38	Potentilla	1038	2018-05-14-11-36-25	0	0	z	0	30	29	22.8	28	22.7	29.1	0.098	16055			65
1862	274406	38	Potentilla	1038	2018-05-14-11-36-27	0	0	z	0	30	29	22.8	28	22.7	29.1	0.098	16055			66
1863	274407	38	Potentilla	1038	2018-05-14-11-36-29	0	0	z	0	30	29	22.8	28	22.7	29.1	0.098	16055			67
1864	274408	38	Potentilla	1038	2018-05-14-11-36-31	0	0	z	0	30	29	22.8	28.1	22.7	29.2	0.191	16055			68
1865	274409	38	Potentilla	1038	2018-05-14-11-36-33	0	0	z	0	30	29	22.8	28	22.7	29.1	0.098	16055			69
1866	274410	38	Potentilla	1038	2018-05-14-11-36-35	0	0	z	0	30	29	22.8	28	22.7	29.1	0.098	16055			70
1867	274411	38	Potentilla	1038	2018-05-14-11-36-37	0	0	z	0	30	29	22.8	28	22.7	29.1	0.098	16055			71
1868	274412	38	Potentilla	1038	2018-05-14-11-36-39	0	0	z	0	30	29	22.8	28	22.7	29.1	0.098	16055			72
1869	274413	38	Potentilla	1038	2018-05-14-11-36-41	0	0	z	0	30	29	22.8	28	22.7	29.1	0.098	16055			73
1870	274414	38	Potentilla	1038	2018-05-14-11-36-43	0	0	z	0	30	29	22.8	28	22.7	29.1	0.098	16055			74
1871	274415	38	Potentilla	1038	2018-05-14-11-36-45	0	0	z	0	30	29	22.8	28	22.7	29.1	0.098	16055			75
1872	274416	38	Potentilla	1038	2018-05-14-11-36-47	0	0	z	0	30	29	22.8	28	22.7	29.1	0.098	16055			76
1873	274417	38	Potentilla	1038	2018-05-14-11-36-49	0	0	z	0	30	29	22.8	28	22.7	29.1	0.098	16055			77
1874	274418	38	Potentilla	1038	2018-05-14-11-36-51	0	0	z	0	30	29	22.8	28	22.7	29.1	0.098	16055			78
1875	274419	38	Potentilla	1038	2018-05-14-11-36-53	0	0	z	0	30	29	22.8	28	22.7	29.1	0.098	16055			79
1876	274420	38	Potentilla	1038	2018-05-14-11-36-55	0	0	z	0	30	29	22.8	28	22.7	29.1	0.098	16055			80
1877	274421	38	Potentilla	1038	2018-05-14-11-36-57	0	0	z	0	30	29	22.8	28	22.7	29.1	0.098	16055			81
1878	274422	38	Potentilla	1038	2018-05-14-11-36-59	0	0	z	0	30	29	22.8	28	22.7	29.1	0.098	16055			82
1879	274423	38	Potentilla	1038	2018-05-14-11-37-01	0	0	z	0	30	29	22.8	28	22.7	29.1	0.098	16055			83
1880	274424	38	Potentilla	1038	2018-05-14-11-37-03	0	0	z	0	30	29	22.8	28	22.7	29.1	0.098	16055			84
1881	274425	38	Potentilla	1038	2018-05-14-11-37-05	0	0	z	0	30	29	22.8	28	22.7	29.1	0.098	16055			85
1882	274426	38	Potentilla	1038	2018-05-14-11-37-07	0	0	z	0	30	29	22.8	28	22.7	29.1	0.098	16055			86
1883	274427	38	Potentilla	1038	2018-05-14-11-37-09	0	0	z	0	30	29	22.8	28	22.7	29.1	0.098	16055			87
1884	274428	38	Potentilla	1038	2018-05-14-11-37-11	0	0	z	0	30	29	22.8	28	22.7	29.1	0.098	16055			88
1885	274429	38	Potentilla	1038	2018-05-14-11-37-13	0	0	z	0	30	29	22.8	28	22.7	29.1	0.098	16055			89
1886	274430	38	Potentilla	1038	2018-05-14-11-37-15	0	0	z	0	30	29	22.8	28	22.7	29.1	0.098	16055			90
1887	274431	38	Potentilla	1038	2018-05-14-11-37-17	0	0	z	0	30	29	22.8	28	22.7	29.1	0.098	16055	Last10	Here	91
1888	274432	38	Potentilla	1038	2018-05-14-11-37-19	0	0	z	0	30	29	22.8	28	22.7	29.1	0.098	16055	Last10	Here	92
1889	274433	38	Potentilla	1038	2018-05-14-11-37-21	0	0	z	0	30	29	22.8	28	22.7	29.1	0.098	16055	Last10	Here	93
1890	274434	38	Potentilla	1038	2018-05-14-11-37-23	0	0	z	0	30	29	22.8	28	22.7	29.1	0.098	16055	Last10	Here	94
1891	274435	38	Potentilla	1038	2018-05-14-11-37-25	0	0	z	0	30	29	22.8	28	22.7	29.1	0.098	16055	Last10	Here	95
1892	274436	38	Potentilla	1038	2018-05-14-11-37-27	0	0	z	0	30	29	22.8	28	22.7	29.1	0.098	16055	Last10	Here	96
1893	274437	38	Potentilla	1038	2018-05-14-11-37-29	0	0	z	0	30	29	22.8	28	22.7	29.1	0.098	16055	Last10	Here	97
1894	274438	38	Potentilla	1038	2018-05-14-11-37-31	0	0	z	0	30	29	22.8	28	22.7	29.1	0.098	16055	Last10	Here	98
1895	274439	38	Potentilla	1038	2018-05-14-11-37-33	0	0	z	0	30	29	22.8	28	22.7	29.1	0.098	16055	Last10	Here	99
1896	274440	39	Potentilla	1039	2018-05-14-11-42-32	0	1	x	-30	0	28.9	22.8	27.8	22.8	28.9	0.012	16056	First10	Here	1
1897	274441	39	Potentilla	1039	2018-05-14-11-42-34	0	1	x	-30	0	28.9	22.8	27.8	22.8	28.9	0.012	16056	First10	Here	2
1898	274442	39	Potentilla	1039	2018-05-14-11-42-36	0	1	x	-30	0	28.9	22.8	27.8	22.7	28.9	0.012	16056	First10	Here	3
1899	274443	39	Potentilla	1039	2018-05-14-11-42-38	0	1	x	-30	0	28.9	22.8	27.8	22.8	28.9	0.012	16056	First10	Here	4
1900	274444	39	Potentilla	1039	2018-05-14-11-42-40	0	1	x	-30	0	28.9	22.8	27.8	22.8	28.9	0.012	16056	First10	Here	5
1901	274445	39	Potentilla	1039	2018-05-14-11-42-42	0	1	x	-30	0	28.9	22.8	27.9	22.8	29	0.105	16056	First10	Here	6
1902	274446	39	Potentilla	1039	2018-05-14-11-42-44	0	1	x	-30	0	28.9	22.8	27.8	22.8	28.9	0.012	16056	First10	Here	7
1903	274447	39	Potentilla	1039	2018-05-14-11-42-46	0	1	x	-30	0	28.9	22.8	27.8	22.8	28.9	0.012	16056	First10	Here	8
1904	274448	39	Potentilla	1039	2018-05-14-11-42-48	0	1	x	-30	0	28.9	22.8	27.8	22.7	28.9	0.012	16056	First10	Here	9
1905	274449	39	Potentilla	1039	2018-05-14-11-42-50	0	1	x	-30	0	28.9	22.8	27.8	22.8	28.9	0.012	16056	First10	Here	10
1906	274450	39	Potentilla	1039	2018-05-14-11-42-52	0	1	x	-30	0	28.9	22.8	27.8	22.8	28.9	0.012	16056			11
1907	274451	39	Potentilla	1039	2018-05-14-11-42-54	0	1	x	-30	0	28.9	22.8	27.8	22.8	28.9	0.012	16056			12
1908	274452	39	Potentilla	1039	2018-05-14-11-42-56	0	1	x	-30	0	28.9	22.8	27.8	22.8	28.9	0.012	16056			13
1909	274453	39	Potentilla	1039	2018-05-14-11-42-58	0	1	x	-30	0	28.9	22.8	27.8	22.7	28.9	0.012	16056			14
1910	274454	39	Potentilla	1039	2018-05-14-11-43-00	0	1	x	-30	0	28.9	22.8	27.8	22.7	28.9	0.012	16056			15
1911	274455	39	Potentilla	1039	2018-05-14-11-43-02	0	1	x	-30	0	28.9	22.8	27.8	22.8	28.9	0.012	16056			16
1912	274456	39	Potentilla	1039	2018-05-14-11-43-04	0	1	x	-30	0	28.9	22.8	27.8	22.7	28.9	0.012	16056			17
1913	274457	39	Potentilla	1039	2018-05-14-11-43-06	0	1	x	-30	0	28.9	22.8	27.8	22.8	28.9	0.012	16056			18
1914	274458	39	Potentilla	1039	2018-05-14-11-43-08	0	1	x	-30	0	28.9	22.8	27.8	22.7	28.9	0.012	16056			19
1915	274459	39	Potentilla	1039	2018-05-14-11-43-10	0	1	x	-30	0	28.9	22.8	27.8	22.7	28.9	0.012	16056			20
1916	274460	39	Potentilla	1039	2018-05-14-11-43-13	0	1	x	-30	0	28.9	22.8	27.8	22.8	28.9	0.012	16056			21
1917	274461	39	Potentilla	1039	2018-05-14-11-43-15	0	1	x	-30	0	28.9	22.8	27.8	22.7	28.9	0.012	16056			22
1918	274462	39	Potentilla	1039	2018-05-14-11-43-17	0	1	x	-30	0	28.9	22.8	27.8	22.7	28.9	0.012	16056			23
1919	274463	39	Potentilla	1039	2018-05-14-11-43-19	0	1	x	-30	0	28.9	22.8	27.8	22.8	28.9	0.012	16056			24
1920	274464	39	Potentilla	1039	2018-05-14-11-43-21	0	1	x	-30	0	28.9	22.8	27.7	22.7	28.8	-0.081	16056			25
1921	274465	39	Potentilla	1039	2018-05-14-11-43-23	0	1	x	-30	0	28.9	22.8	27.8	22.7	28.9	0.012	16056			26
1922	274466	39	Potentilla	1039	2018-05-14-11-43-25	0	1	x	-30	0	28.9	22.8	27.8	22.7	28.9	0.012	16056			27
1923	274467	39	Potentilla	1039	2018-05-14-11-43-27	0	1	x	-30	0	28.9	22.8	27.7	22.7	28.8	-0.081	16056			28
1924	274468	39	Potentilla	1039	2018-05-14-11-43-29	0	1	x	-30	0	28.9	22.8	27.7	22.7	28.8	-0.081	16056			29
1925	274469	39	Potentilla	1039	2018-05-14-11-43-31	0	1	x	-30	0	28.9	22.8	27.7	22.7	28.8	-0.081	16056			30
1926	274470	39	Potentilla	1039	2018-05-14-11-43-33	0	1	x	-30	0	28.9	22.8	27.7	22.7	28.8	-0.081	16056			31
1927	274471	39	Potentilla	1039	2018-05-14-11-43-35	0	1	x	-30	0	28.9	22.8	27.7	22.7	28.8	-0.081	16056			32
1928	274472	39	Potentilla	1039	2018-05-14-11-43-37	0	1	x	-30	0	28.9	22.8	27.7	22.7	28.8	-0.081	16056			33
1929	274473	39	Potentilla	1039	2018-05-14-11-43-39	0	1	x	-30	0	28.9	22.8	27.7	22.7	28.8	-0.081	16056			34
1930	274474	39	Potentilla	1039	2018-05-14-11-43-41	0	1	x	-30	0	28.9	22.8	27.7	22.7	28.8	-0.081	16056			35
1931	274475	39	Potentilla	1039	2018-05-14-11-43-43	0	1	x	-30	0	28.9	22.8	27.7	22.7	28.8	-0.081	16056			36
1932	274476	39	Potentilla	1039	2018-05-14-11-43-45	0	1	x	-30	0	28.9	22.8	27.7	22.7	28.8	-0.081	16056			37
1933	274477	39	Potentilla	1039	2018-05-14-11-43-47	0	1	x	-30	0	28.9	22.8	27.8	22.7	28.9	0.012	16056			38
1934	274478	39	Potentilla	1039	2018-05-14-11-43-49	0	1	x	-30	0	28.9	22.8	27.7	22.7	28.8	-0.081	16056			39
1935	274479	39	Potentilla	1039	2018-05-14-11-43-51	0	1	x	-30	0	29	22.8	27.8	22.7	28.9	-0.088	16056			40
1936	274480	39	Potentilla	1039	2018-05-14-11-43-53	0	1	x	-30	0	28.9	22.8	27.8	22.7	28.9	0.012	16056			41
1937	274481	39	Potentilla	1039	2018-05-14-11-43-55	0	1	x	-30	0	29	22.8	27.8	22.8	28.9	-0.088	16056			42
1938	274482	39	Potentilla	1039	2018-05-14-11-43-57	0	1	x	-30	0	29	22.8	27.8	22.7	28.9	-0.088	16056			43
1939	274483	39	Potentilla	1039	2018-05-14-11-43-59	0	1	x	-30	0	29	22.8	27.8	22.8	28.9	-0.088	16056			44
1940	274484	39	Potentilla	1039	2018-05-14-11-44-01	0	1	x	-30	0	29	22.8	27.8	22.7	28.9	-0.088	16056			45
1941	274485	39	Potentilla	1039	2018-05-14-11-44-03	0	1	x	-30	0	29	22.8	27.8	22.7	28.9	-0.088	16056			46
1942	274486	39	Potentilla	1039	2018-05-14-11-44-05	0	1	x	-30	0	29	22.8	27.8	22.8	28.9	-0.088	16056			47
1943	274487	39	Potentilla	1039	2018-05-14-11-44-07	0	1	x	-30	0	29	22.8	27.8	22.7	28.9	-0.088	16056			48
1944	274488	39	Potentilla	1039	2018-05-14-11-44-09	0	1	x	-30	0	28.9	22.8	27.8	22.8	28.9	0.012	16056			49
1945	274489	39	Potentilla	1039	2018-05-14-11-44-11	0	1	x	-30	0	28.9	22.8	27.8	22.7	28.9	0.012	16056			50
1946	274490	39	Potentilla	1039	2018-05-14-11-44-13	0	1	x	-30	0	29	22.8	27.8	22.7	28.9	-0.088	16056			51
1947	274491	39	Potentilla	1039	2018-05-14-11-44-15	0	1	x	-30	0	28.9	22.8	27.8	22.7	28.9	0.012	16056			52
1948	274492	39	Potentilla	1039	2018-05-14-11-44-17	0	1	x	-30	0	28.9	22.8	27.8	22.7	28.9	0.012	16056			53
1949	274493	39	Potentilla	1039	2018-05-14-11-44-19	0	1	x	-30	0	28.9	22.8	27.8	22.7	28.9	0.012	16056			54
1950	274494	39	Potentilla	1039	2018-05-14-11-44-21	0	1	x	-30	0	28.9	22.8	27.8	22.7	28.9	0.012	16056			55
1951	274495	39	Potentilla	1039	2018-05-14-11-44-23	0	1	x	-30	0	28.9	22.8	27.8	22.7	28.9	0.012	16056			56
1952	274496	39	Potentilla	1039	2018-05-14-11-44-25	0	1	x	-30	0	28.9	22.8	27.8	22.7	28.9	0.012	16056			57
1953	274497	39	Potentilla	1039	2018-05-14-11-44-27	0	1	x	-30	0	28.9	22.8	27.8	22.7	28.9	0.012	16056			58
1954	274498	39	Potentilla	1039	2018-05-14-11-44-29	0	1	x	-30	0	28.9	22.8	27.8	22.7	28.9	0.012	16056			59
1955	274499	39	Potentilla	1039	2018-05-14-11-44-31	0	1	x	-30	0	28.9	22.8	27.8	22.7	28.9	0.012	16056			60
1956	274500	39	Potentilla	1039	2018-05-14-11-44-33	0	1	x	-30	0	28.9	22.8	27.8	22.7	28.9	0.012	16056			61
1957	274501	39	Potentilla	1039	2018-05-14-11-44-35	0	1	x	-30	0	28.9	22.8	27.8	22.7	28.9	0.012	16056			62
1958	274502	39	Potentilla	1039	2018-05-14-11-44-37	0	1	x	-30	0	28.9	22.8	27.8	22.7	28.9	0.012	16056			63
1959	274503	39	Potentilla	1039	2018-05-14-11-44-39	0	1	x	-30	0	28.9	22.8	27.8	22.7	28.9	0.012	16056			64
1960	274504	39	Potentilla	1039	2018-05-14-11-44-41	0	1	x	-30	0	28.9	22.8	27.8	22.7	28.9	0.012	16056			65
1961	274505	39	Potentilla	1039	2018-05-14-11-44-43	0	1	x	-30	0	28.9	22.8	27.9	22.7	29	0.105	16056			66
1962	274506	39	Potentilla	1039	2018-05-14-11-44-45	0	1	x	-30	0	28.9	22.8	27.9	22.7	29	0.105	16056			67
1963	274507	39	Potentilla	1039	2018-05-14-11-44-47	0	1	x	-30	0	28.9	22.8	27.9	22.7	29	0.105	16056			68
1964	274508	39	Potentilla	1039	2018-05-14-11-44-49	0	1	x	-30	0	28.9	22.8	27.8	22.7	28.9	0.012	16056			69
1965	274509	39	Potentilla	1039	2018-05-14-11-44-51	0	1	x	-30	0	28.9	22.8	27.9	22.7	29	0.105	16056			70
1966	274510	39	Potentilla	1039	2018-05-14-11-44-53	0	1	x	-30	0	28.9	22.8	27.9	22.7	29	0.105	16056			71
1967	274511	39	Potentilla	1039	2018-05-14-11-44-55	0	1	x	-30	0	28.9	22.8	27.9	22.7	29	0.105	16056			72
1968	274512	39	Potentilla	1039	2018-05-14-11-44-57	0	1	x	-30	0	28.9	22.8	27.9	22.7	29	0.105	16056			73
1969	274513	39	Potentilla	1039	2018-05-14-11-44-59	0	1	x	-30	0	28.9	22.8	27.9	22.8	29	0.105	16056			74
1970	274514	39	Potentilla	1039	2018-05-14-11-45-01	0	1	x	-30	0	28.9	22.8	27.9	22.7	29	0.105	16056			75
1971	274515	39	Potentilla	1039	2018-05-14-11-45-03	0	1	x	-30	0	28.9	22.8	27.9	22.7	29	0.105	16056			76
1972	274516	39	Potentilla	1039	2018-05-14-11-45-05	0	1	x	-30	0	28.9	22.8	27.9	22.7	29	0.105	16056			77
1973	274517	39	Potentilla	1039	2018-05-14-11-45-07	0	1	x	-30	0	28.9	22.8	27.9	22.7	29	0.105	16056			78
1974	274518	39	Potentilla	1039	2018-05-14-11-45-09	0	1	x	-30	0	28.9	22.8	27.9	22.7	29	0.105	16056			79
1975	274519	39	Potentilla	1039	2018-05-14-11-45-11	0	1	x	-30	0	29	22.8	27.8	22.7	28.9	-0.088	16056			80
1976	274520	39	Potentilla	1039	2018-05-14-11-45-13	0	1	x	-30	0	28.9	22.8	27.9	22.7	29	0.105	16056			81
1977	274521	39	Potentilla	1039	2018-05-14-11-45-15	0	1	x	-30	0	28.9	22.8	27.8	22.7	28.9	0.012	16056			82
1978	274522	39	Potentilla	1039	2018-05-14-11-45-17	0	1	x	-30	0	28.9	22.8	27.8	22.7	28.9	0.012	16056			83
1979	274523	39	Potentilla	1039	2018-05-14-11-45-19	0	1	x	-30	0	28.9	22.8	27.8	22.7	28.9	0.012	16056			84
1980	274524	39	Potentilla	1039	2018-05-14-11-45-21	0	1	x	-30	0	28.9	22.8	27.8	22.7	28.9	0.012	16056			85
1981	274525	39	Potentilla	1039	2018-05-14-11-45-23	0	1	x	-30	0	28.9	22.8	27.8	22.7	28.9	0.012	16056			86
1982	274526	39	Potentilla	1039	2018-05-14-11-45-25	0	1	x	-30	0	28.9	22.8	27.9	22.7	29	0.105	16056			87
1983	274527	39	Potentilla	1039	2018-05-14-11-45-27	0	1	x	-30	0	28.9	22.8	27.9	22.7	29	0.105	16056			88
1984	274528	39	Potentilla	1039	2018-05-14-11-45-29	0	1	x	-30	0	28.9	22.8	27.9	22.7	29	0.105	16056			89
1985	274529	39	Potentilla	1039	2018-05-14-11-45-31	0	1	x	-30	0	28.9	22.8	27.9	22.8	29	0.105	16056			90
1986	274530	39	Potentilla	1039	2018-05-14-11-45-33	0	1	x	-30	0	28.9	22.8	27.9	22.7	29	0.105	16056	Last10	Here	91
1987	274531	39	Potentilla	1039	2018-05-14-11-45-35	0	1	x	-30	0	28.9	22.8	27.9	22.7	29	0.105	16056	Last10	Here	92
1988	274532	39	Potentilla	1039	2018-05-14-11-45-37	0	1	x	-30	0	29	22.9	27.9	22.7	29	0.005	16056	Last10	Here	93
1989	274533	39	Potentilla	1039	2018-05-14-11-45-39	0	1	x	-30	0	28.9	22.8	27.9	22.7	29	0.105	16056	Last10	Here	94
1990	274534	39	Potentilla	1039	2018-05-14-11-45-41	0	1	x	-30	0	28.9	22.8	27.9	22.7	29	0.105	16056	Last10	Here	95
1991	274535	39	Potentilla	1039	2018-05-14-11-45-43	0	1	x	-30	0	28.9	22.8	27.9	22.7	29	0.105	16056	Last10	Here	96
1992	274536	39	Potentilla	1039	2018-05-14-11-45-45	0	1	x	-30	0	28.9	22.8	27.8	22.7	28.9	0.012	16056	Last10	Here	97
1993	274537	39	Potentilla	1039	2018-05-14-11-45-47	0	1	x	-30	0	28.9	22.8	27.9	22.7	29	0.105	16056	Last10	Here	98
1994	274538	39	Potentilla	1039	2018-05-14-11-45-49	0	1	x	-30	0	28.9	22.8	27.8	22.7	28.9	0.012	16056	Last10	Here	99
1995	274539	39	Potentilla	1039	2018-05-14-11-46-23	0	1	x	-25	0	28.9	22.8	27.9	22.7	29	0.105	16057	First10	Here	1
1996	274540	39	Potentilla	1039	2018-05-14-11-46-25	0	1	x	-25	0	28.9	22.8	27.9	22.7	29	0.105	16057	First10	Here	2
1997	274541	39	Potentilla	1039	2018-05-14-11-46-27	0	1	x	-25	0	28.9	22.9	27.9	22.7	29	0.105	16057	First10	Here	3
1998	274542	39	Potentilla	1039	2018-05-14-11-46-29	0	1	x	-25	0	28.9	22.8	27.9	22.7	29	0.105	16057	First10	Here	4
1999	274543	39	Potentilla	1039	2018-05-14-11-46-31	0	1	x	-25	0	28.9	22.8	27.9	22.7	29	0.105	16057	First10	Here	5
[truncated: 43,430 more rows]
