# Supplementary material for: Floral Humidity in Flowering Plants: A Preliminary Survey
Source: Front Plant Sci. 2020 Mar 6;11:249. doi: 10.3389/fpls.2020.00249 (PMC7068853; doi:10.3389/fpls.2020.00249)
Supplement: SUPPLEMENTARY FILE 2 — A zipped file containing floral humidity data collected by the robot arm transects as described in the main text. A word document within the zipped files explains the data formatting in detail. Datafiles themselves are in CSV format. [file Data_Sheet_2.zip › Floral humidity data/Flowers/Ranunculus acris Means.csv]

	Block	Sp	xORz	Individual	totIndividual	sample..	Sample.order	xoffset	zoffset	x2	z2	Background.Humidity	Background.Temperature	Focal.Humidity	Focal.Temperature	Corrected.Focal.humidity	Change.in.RH.	block
1	13909	Ranunculus acris	x	8	1008	0	0	-30	0	900	0	28.43333333	21.79494949	27.45858586	21.71313131	28.45858586	0.006393939	13909
2	13910	Ranunculus acris	x	8	1008	0	0	-25	0	625	0	28.37373737	21.76161616	27.42222222	21.6989899	28.42222222	0.033262626	13910
3	13911	Ranunculus acris	x	8	1008	0	0	-20	0	400	0	28.32828283	21.76262626	27.59191919	21.65959596	28.57575758	0.231444444	13911
4	13912	Ranunculus acris	x	8	1008	0	0	-15	0	225	0	28.23737374	21.76868687	27.63535354	21.62828283	28.60909091	0.361444444	13912
5	13913	Ranunculus acris	x	8	1008	0	0	-10	0	100	0	28.133	21.795	27.803	21.623	28.744	0.6167	13913
6	13914	Ranunculus acris	x	8	1008	0	0	-5	0	25	0	28.04	21.8	28.526	21.62	29.407	1.36051	13914
7	13915	Ranunculus acris	x	8	1008	0	0	0	0	0	0	27.959	21.8	28.492	21.631	29.384	1.41082	13915
8	13916	Ranunculus acris	x	8	1008	0	0	5	0	25	0	27.838	21.805	28.112	21.693	29.012	1.1898	13916
9	13917	Ranunculus acris	x	8	1008	0	0	10	0	100	0	27.808	21.832	27.834	21.7	28.766	0.9696	13917
10	13918	Ranunculus acris	x	8	1008	0	0	15	0	225	0	27.709	21.848	27.234	21.743	28.234	0.5286	13918
11	13919	Ranunculus acris	x	8	1008	0	0	20	0	400	0	27.65656566	21.86767677	26.95050505	21.7989899	27.95050505	0.325848485	13919
12	13920	Ranunculus acris	x	8	1008	0	0	25	0	625	0	27.59693878	21.89693878	26.68367347	21.8	27.77653061	0.144367347	13920
13	13921	Ranunculus acris	x	8	1008	0	0	30	0	900	0	27.53535354	21.8989899	26.52222222	21.8	27.62222222	0.060646465	13921
14	13928	Ranunculus acris	x	9	1009	0	1	-30	0	900	0	27.2989899	21.80606061	26.17979798	21.75454545	27.27979798	-0.011171717	13928
15	13929	Ranunculus acris	x	9	1009	0	1	-25	0	625	0	27.3	21.8	26.28181818	21.7	27.38181818	0.079636364	13929
16	13930	Ranunculus acris	x	9	1009	0	1	-20	0	400	0	27.3	21.8	26.35252525	21.6979798	27.45252525	0.143272727	13930
17	13931	Ranunculus acris	x	9	1009	0	1	-15	0	225	0	27.301	21.8	26.602	21.664	27.679	0.36694	13931
18	13932	Ranunculus acris	x	9	1009	0	1	-10	0	100	0	27.3010101	21.8	26.57474747	21.61919192	27.66262626	0.342292929	13932
19	13933	Ranunculus acris	x	9	1009	0	1	-5	0	25	0	27.371	21.792	27.048	21.6	28.061	0.69883	13933
20	13934	Ranunculus acris	x	9	1009	0	1	0	0	0	0	27.397	21.797	27.361	21.6	28.357	0.9549	13934
21	13935	Ranunculus acris	x	9	1009	0	1	5	0	25	0	27.388	21.784	27.157	21.6	28.157	0.78026	13935
22	13936	Ranunculus acris	x	9	1009	0	1	10	0	100	0	27.4030303	21.78989899	27.11818182	21.6	28.11818182	0.73030303	13936
23	13937	Ranunculus acris	x	9	1009	0	1	15	0	225	0	27.405	21.8	26.938	21.617	27.943	0.56594	13937
24	13938	Ranunculus acris	x	9	1009	0	1	20	0	400	0	27.39	21.789	26.632	21.664	27.725	0.3048	13938
25	13939	Ranunculus acris	x	9	1009	0	1	25	0	625	0	27.382	21.775	26.488	21.688	27.588	0.1832	13939
26	13940	Ranunculus acris	x	9	1009	0	1	30	0	900	0	27.373	21.772	26.365	21.696	27.465	0.0815	13940
27	13947	Ranunculus acris	x	11	1011	0	2	-30	0	900	0	27.18484848	21.76666667	26.15858586	21.68484848	27.25858586	0.083878788	13947
28	13948	Ranunculus acris	x	11	1011	0	2	-25	0	625	0	27.212	21.715	26.289	21.606	27.389	0.1741	13948
29	13949	Ranunculus acris	x	11	1011	0	2	-20	0	400	0	27.254	21.733	26.422	21.6	27.522	0.2518	13949
30	13950	Ranunculus acris	x	11	1011	0	2	-15	0	225	0	27.2979798	21.7020202	26.56868687	21.6	27.63939394	0.339848485	13950
31	13951	Ranunculus acris	x	11	1011	0	2	-10	0	100	0	27.312	21.718	26.809	21.599	27.857	0.5425	13951
32	13952	Ranunculus acris	x	11	1011	0	2	-5	0	25	0	27.292	21.71	26.897	21.546	27.92	0.64178	13952
33	13953	Ranunculus acris	x	11	1011	0	2	0	0	0	0	27.296	21.702	27.313	21.526	28.3	1.01267	13953
34	13954	Ranunculus acris	x	11	1011	0	2	5	0	25	0	27.252	21.702	27.198	21.524	28.198	0.9532	13954
35	13955	Ranunculus acris	x	11	1011	0	2	10	0	100	0	27.296	21.7	27.147	21.551	28.147	0.86321	13955
36	13956	Ranunculus acris	x	11	1011	0	2	15	0	225	0	27.305	21.7	26.936	21.596	27.947	0.66409	13956
37	13957	Ranunculus acris	x	11	1011	0	2	20	0	400	0	27.33636364	21.7	26.77373737	21.6	27.80707071	0.486161616	13957
38	13958	Ranunculus acris	x	11	1011	0	2	25	0	625	0	27.39090909	21.7	26.52020202	21.6	27.62020202	0.203272727	13958
39	13959	Ranunculus acris	x	11	1011	0	2	30	0	900	0	27.32929293	21.7	26.36161616	21.6030303	27.46161616	0.122161616	13959
40	13966	Ranunculus acris	x	10	1010	0	3	-30	0	900	0	27.11616162	21.7	26.11616162	21.61818182	27.21616162	0.114383838	13966
41	13967	Ranunculus acris	x	10	1010	0	3	-25	0	625	0	27.19	21.7	26.297	21.6	27.397	0.2033	13967
42	13968	Ranunculus acris	x	10	1010	0	3	-20	0	400	0	27.11616162	21.7	26.45858586	21.6	27.54545455	0.422646465	13968
43	13969	Ranunculus acris	x	10	1010	0	3	-15	0	225	0	27.082	21.7	26.758	21.563	27.797	0.72661	13969
44	13970	Ranunculus acris	x	10	1010	0	3	-10	0	100	0	27.02	21.7	27.007	21.506	28.034	1.01299	13970
45	13971	Ranunculus acris	x	10	1010	0	3	-5	0	25	0	26.97171717	21.7	28.08080808	21.48888889	29.0020202	2.02820202	13971
46	13972	Ranunculus acris	x	10	1010	0	3	0	0	0	0	26.94848485	21.7	29.08686869	21.44848485	29.9040404	2.957454545	13972
47	13973	Ranunculus acris	x	10	1010	0	3	5	0	25	0	26.9	21.7	28.71212121	21.43939394	29.56969697	2.668161616	13973
48	13974	Ranunculus acris	x	10	1010	0	3	10	0	100	0	26.89494949	21.7	27.86565657	21.48888889	28.7979798	1.911141414	13974
49	13975	Ranunculus acris	x	10	1010	0	3	15	0	225	0	26.9	21.7	26.929	21.521	27.964	1.06268	13975
50	13976	Ranunculus acris	x	10	1010	0	3	20	0	400	0	26.896	21.7	26.415	21.599	27.515	0.6035	13976
51	13977	Ranunculus acris	x	10	1010	0	3	25	0	625	0	26.873	21.701	25.997	21.6	27.097	0.2503	13977
52	13978	Ranunculus acris	x	10	1010	0	3	30	0	900	0	26.898	21.7	25.859	21.601	26.959	0.1011	13978
53	13985	Ranunculus acris	x	8	1008	1	0	-30	0	900	0	26.63636364	21.7010101	25.49494949	21.65454545	26.69494949	0.035090909	13985
54	13986	Ranunculus acris	x	8	1008	1	0	-25	0	625	0	26.63333333	21.71313131	25.60808081	21.6030303	26.8020202	0.139939394	13986
55	13987	Ranunculus acris	x	8	1008	1	0	-20	0	400	0	26.553	21.711	25.585	21.6	26.779	0.1995	13987
56	13988	Ranunculus acris	x	8	1008	1	0	-15	0	225	0	26.421	21.713	25.812	21.6	26.959	0.5358	13988
57	13989	Ranunculus acris	x	8	1008	1	0	-10	0	100	0	26.33939394	21.7040404	26.36363636	21.5989899	27.44141414	1.114090909	13989
58	13990	Ranunculus acris	x	8	1008	1	0	-5	0	25	0	26.3	21.7	27.508	21.552	28.484	2.1841	13990
59	13991	Ranunculus acris	x	8	1008	1	0	0	0	0	0	26.3	21.7	28.695	21.512	29.555	3.25285	13991
60	13992	Ranunculus acris	x	8	1008	1	0	5	0	25	0	26.296	21.7	27.42	21.508	28.413	2.10897	13992
61	13993	Ranunculus acris	x	8	1008	1	0	10	0	100	0	26.298	21.7	26.492	21.561	27.579	1.2709	13993
62	13994	Ranunculus acris	x	8	1008	1	0	15	0	225	0	26.252	21.703	25.915	21.6	27.018	0.7975	13994
63	13995	Ranunculus acris	x	8	1008	1	0	20	0	400	0	26.179	21.705	25.357	21.6	26.557	0.3683	13995
64	13996	Ranunculus acris	x	8	1008	1	0	25	0	625	0	26.09393939	21.71010101	25.06363636	21.61010101	26.26363636	0.189333333	13996
65	13997	Ranunculus acris	x	8	1008	1	0	30	0	900	0	26.06060606	21.74646465	24.97272727	21.66565657	26.17272727	0.140838384	13997
66	14004	Ranunculus acris	x	9	1009	1	1	-30	0	900	0	25.725	21.83	24.506	21.798	25.806	0.0554	14004
67	14005	Ranunculus acris	x	9	1009	1	1	-25	0	625	0	25.782	21.847	24.61	21.717	25.899	0.092	14005
68	14006	Ranunculus acris	x	9	1009	1	1	-20	0	400	0	25.893	21.86	24.803	21.701	26.03	0.15497	14006
69	14007	Ranunculus acris	x	9	1009	1	1	-15	0	225	0	25.954	21.854	24.976	21.7	26.176	0.25033	14007
70	14008	Ranunculus acris	x	9	1009	1	1	-10	0	100	0	25.968	21.858	25.16	21.7	26.36	0.402	14008
71	14009	Ranunculus acris	x	9	1009	1	1	-5	0	25	0	25.909	21.867	25.393	21.699	26.589	0.6707	14009
72	14010	Ranunculus acris	x	9	1009	1	1	0	0	0	0	25.789	21.86	25.544	21.7	26.726	0.9266	14010
73	14011	Ranunculus acris	x	9	1009	1	1	5	0	25	0	25.68787879	21.84545455	25.57373737	21.7	26.76262626	1.054484848	14011
74	14012	Ranunculus acris	x	9	1009	1	1	10	0	100	0	25.66161616	21.84343434	25.30909091	21.7	26.50909091	0.842565657	14012
75	14013	Ranunculus acris	x	9	1009	1	1	15	0	225	0	25.66868687	21.86363636	25.15757576	21.70909091	26.35757576	0.699131313	14013
76	14014	Ranunculus acris	x	9	1009	1	1	20	0	400	0	25.66868687	21.86363636	24.72222222	21.76161616	25.98686869	0.306363636	14014
77	14015	Ranunculus acris	x	9	1009	1	1	25	0	625	0	25.74646465	21.86969697	24.68686869	21.8	25.97474747	0.196717172	14015
78	14016	Ranunculus acris	x	9	1009	1	1	30	0	900	0	25.831	21.864	24.659	21.8	25.957	0.0871	14016
79	14023	Ranunculus acris	x	11	1011	1	2	-30	0	900	0	25	21.9	23.692	21.813	25.084	0.0478	14023
80	14024	Ranunculus acris	x	11	1011	1	2	-25	0	625	0	24.999	21.9	23.845	21.8	25.163	0.1865	14024
81	14025	Ranunculus acris	x	11	1011	1	2	-20	0	400	0	25.094	21.9	24.05	21.796	25.35	0.276	14025
82	14026	Ranunculus acris	x	11	1011	1	2	-15	0	225	0	25.104	21.9	24.288	21.764	25.588	0.4802	14026
83	14027	Ranunculus acris	x	11	1011	1	2	-10	0	100	0	25.13333333	21.9	24.44949495	21.71818182	25.74444444	0.596242424	14027
84	14028	Ranunculus acris	x	11	1011	1	2	-5	0	25	0	25.17676768	21.9	24.95757576	21.7	26.18787879	1.010606061	14028
85	14029	Ranunculus acris	x	11	1011	1	2	0	0	0	0	25.21111111	21.9	25.26060606	21.7	26.45858586	1.24930303	14029
86	14030	Ranunculus acris	x	11	1011	1	2	5	0	25	0	25.27474747	21.9	25.2979798	21.7	26.4979798	1.219434343	14030
87	14031	Ranunculus acris	x	11	1011	1	2	10	0	100	0	25.254	21.9	25.255	21.714	26.453	1.20144	14031
88	14032	Ranunculus acris	x	11	1011	1	2	15	0	225	0	25.288	21.9	24.707	21.787	25.97	0.67336	14032
89	14033	Ranunculus acris	x	11	1011	1	2	20	0	400	0	25.306	21.9	24.535	21.8	25.833	0.5005	14033
90	14034	Ranunculus acris	x	11	1011	1	2	25	0	625	0	25.389	21.9	24.257	21.801	25.557	0.1673	14034
91	14035	Ranunculus acris	x	11	1011	1	2	30	0	900	0	25.402	21.9	24.207	21.831	25.507	0.1093	14035
92	14042	Ranunculus acris	x	10	1010	1	3	-30	0	900	0	25.2	21.91717172	23.92222222	21.86464646	25.22222222	0.055	14042
93	14043	Ranunculus acris	x	10	1010	1	3	-25	0	625	0	25.18	21.923	24.024	21.8	25.324	0.1666	14043
94	14044	Ranunculus acris	x	10	1010	1	3	-20	0	400	0	25.148	21.921	24.342	21.799	25.641	0.4848	14044
95	14045	Ranunculus acris	x	10	1010	1	3	-15	0	225	0	25.102	21.907	25.559	21.743	26.721	1.62698	14045
96	14046	Ranunculus acris	x	10	1010	1	3	-10	0	100	0	25.091	21.919	27.599	21.699	28.561	3.47502	14046
97	14047	Ranunculus acris	x	10	1010	1	3	-5	0	25	0	25.085	21.9	30.79	21.604	31.432	6.35448	14047
98	14048	Ranunculus acris	x	10	1010	1	3	0	0	0	0	25.104	21.9	32.229	21.6	32.726	7.63139	14048
99	14049	Ranunculus acris	x	10	1010	1	3	5	0	25	0	25.183	21.907	30.744	21.601	31.386	6.21515	14049
100	14050	Ranunculus acris	x	10	1010	1	3	10	0	100	0	25.242	21.91	27.84	21.662	28.78	3.54099	14050
101	14051	Ranunculus acris	x	10	1010	1	3	15	0	225	0	25.302	21.902	26.395	21.706	27.485	2.17953	14051
102	14052	Ranunculus acris	x	10	1010	1	3	20	0	400	0	25.395	21.919	25.036	21.792	26.236	0.86328	14052
103	14053	Ranunculus acris	x	10	1010	1	3	25	0	625	0	25.46464646	21.91414141	24.61313131	21.8	25.90505051	0.412171717	14053
104	14054	Ranunculus acris	x	10	1010	1	3	30	0	900	0	25.52121212	21.93838384	24.48888889	21.86666667	25.78888889	0.243787879	14054
105	14061	Ranunculus acris	x	8	1008	2	0	-30	0	900	0	26.095	22	24.879	21.917	26.079	0.02186	14061
106	14062	Ranunculus acris	x	8	1008	2	0	-25	0	625	0	26.102	22	24.958	21.9	26.158	0.0862	14062
107	14063	Ranunculus acris	x	8	1008	2	0	-20	0	400	0	26.13030303	22	25.18181818	21.9	26.38181818	0.259333333	14063
108	14064	Ranunculus acris	x	8	1008	2	0	-15	0	225	0	26.16060606	22	25.76565657	21.88989899	26.92323232	0.754484848	14064
109	14065	Ranunculus acris	x	8	1008	2	0	-10	0	100	0	26.14545455	22	26.14444444	21.81414141	27.25959596	1.11069697	14065
110	14066	Ranunculus acris	x	8	1008	2	0	-5	0	25	0	26.1	22	27.29494949	21.8010101	28.2969697	2.192050505	14066
111	14067	Ranunculus acris	x	8	1008	2	0	0	0	0	0	26.1	22	28.07	21.8	28.987	2.89004	14067
112	14068	Ranunculus acris	x	8	1008	2	0	5	0	25	0	26.078	22.003	27.261	21.8	28.264	2.18366	14068
113	14069	Ranunculus acris	x	8	1008	2	0	10	0	100	0	26	22.001	26.192	21.812	27.292	1.2988	14069
114	14070	Ranunculus acris	x	8	1008	2	0	15	0	225	0	25.904	22.002	25.54	21.897	26.727	0.808	14070
115	14071	Ranunculus acris	x	8	1008	2	0	20	0	400	0	25.867	22	24.958	21.901	26.161	0.32099	14071
116	14072	Ranunculus acris	x	8	1008	2	0	25	0	625	0	25.78080808	22	24.75353535	21.9020202	26.0030303	0.22240404	14072
117	14073	Ranunculus acris	x	8	1008	2	0	30	0	900	0	25.704	22.004	24.6	21.916	25.897	0.161	14073
118	14080	Ranunculus acris	x	9	1009	2	1	-30	0	900	0	25.52929293	22.01919192	24.24545455	22	25.54545455	0.016616162	14080
119	14081	Ranunculus acris	x	9	1009	2	1	-25	0	625	0	25.58080808	22.0030303	24.38686869	21.90909091	25.68686869	0.092373737	14081
120	14082	Ranunculus acris	x	9	1009	2	1	-20	0	400	0	25.58686869	22.01212121	24.61414141	21.9	25.90606061	0.290919192	14082
121	14083	Ranunculus acris	x	9	1009	2	1	-15	0	225	0	25.667	22.004	24.941	21.9	26.174	0.50541	14083
122	14084	Ranunculus acris	x	9	1009	2	1	-10	0	100	0	25.75	22.006	25.104	21.9	26.306	0.56945	14084
123	14085	Ranunculus acris	x	9	1009	2	1	-5	0	25	0	25.872	22.023	25.932	21.84	27.064	1.19286	14085
124	14086	Ranunculus acris	x	9	1009	2	1	0	0	0	0	26.004	22.04	26.283	21.826	27.382	1.3767	14086
125	14087	Ranunculus acris	x	9	1009	2	1	5	0	25	0	26.183	22.037	26.482	21.841	27.565	1.37688	14087
126	14088	Ranunculus acris	x	9	1009	2	1	10	0	100	0	26.359	22.045	26.26	21.9	27.36	1.001	14088
127	14089	Ranunculus acris	x	9	1009	2	1	15	0	225	0	26.553	22.067	26.235	21.903	27.335	0.7845	14089
128	14090	Ranunculus acris	x	9	1009	2	1	20	0	400	0	26.733	22.094	25.981	21.989	27.081	0.3759	14090
129	14091	Ranunculus acris	x	9	1009	2	1	25	0	625	0	26.91717172	22.07676768	25.98282828	22	27.08282828	0.193373737	14091
130	14092	Ranunculus acris	x	9	1009	2	1	30	0	900	0	27.06969697	22.08888889	26.1	22	27.2	0.14630303	14092
131	14099	Ranunculus acris	x	11	1011	2	2	-30	0	900	0	27.8	22.1	26.818	22.027	27.825	0.06245	14099
132	14100	Ranunculus acris	x	11	1011	2	2	-25	0	625	0	27.846	22.1	26.991	22	27.991	0.1729	14100
133	14101	Ranunculus acris	x	11	1011	2	2	-20	0	400	0	27.9	22.1	27.091	21.949	28.091	0.2089	14101
134	14102	Ranunculus acris	x	11	1011	2	2	-15	0	225	0	27.961	22.1	27.228	21.904	28.225	0.2712	14102
135	14103	Ranunculus acris	x	11	1011	2	2	-10	0	100	0	28	22.1	27.666	21.9	28.629	0.6264	14103
136	14104	Ranunculus acris	x	11	1011	2	2	-5	0	25	0	28.047	22.1	28.386	21.896	29.268	1.22753	14104
137	14105	Ranunculus acris	x	11	1011	2	2	0	0	0	0	28.098	22.099	29.407	21.865	30.196	2.09603	14105
138	14106	Ranunculus acris	x	11	1011	2	2	5	0	25	0	28.132	22.082	29.451	21.887	30.227	2.10187	14106
139	14107	Ranunculus acris	x	11	1011	2	2	10	0	100	0	28.1979798	22.0979798	28.53131313	21.9	29.40808081	1.207323232	14107
140	14108	Ranunculus acris	x	11	1011	2	2	15	0	225	0	28.1989899	22.09292929	28.00909091	21.9040404	28.92020202	0.736191919	14108
141	14109	Ranunculus acris	x	11	1011	2	2	20	0	400	0	28.26060606	22.06363636	27.65353535	21.91111111	28.64444444	0.354575758	14109
142	14110	Ranunculus acris	x	11	1011	2	2	25	0	625	0	28.26161616	22.05959596	27.55050505	21.94949495	28.55050505	0.260838384	14110
143	14111	Ranunculus acris	x	11	1011	2	2	30	0	900	0	28.275	22.07	27.41	21.998	28.41	0.121	14111
144	14118	Ranunculus acris	x	10	1010	2	3	-30	0	900	0	28.599	22.1	27.622	22.005	28.622	-0.0122	14118
145	14119	Ranunculus acris	x	10	1010	2	3	-25	0	625	0	28.6	22.1	27.83333333	21.95454545	28.75353535	0.177	14119
146	14120	Ranunculus acris	x	10	1010	2	3	-20	0	400	0	28.6	22.1	28.16969697	21.9010101	29.06969697	0.479727273	14120
147	14121	Ranunculus acris	x	10	1010	2	3	-15	0	225	0	28.6030303	22.0989899	29.16262626	21.8989899	29.96868687	1.371030303	14121
148	14122	Ranunculus acris	x	10	1010	2	3	-10	0	100	0	28.6	22.0959596	31.16565657	21.81212121	31.77474747	3.177767677	14122
149	14123	Ranunculus acris	x	10	1010	2	3	-5	0	25	0	28.5979798	22.09494949	33.88282828	21.8	34.23030303	5.626585859	14123
150	14124	Ranunculus acris	x	10	1010	2	3	0	0	0	0	28.596	22.096	34.411	21.792	34.698	6.10417	14124
151	14125	Ranunculus acris	x	10	1010	2	3	5	0	25	0	28.594	22.092	32.911	21.798	33.34	4.75557	14125
152	14126	Ranunculus acris	x	10	1010	2	3	10	0	100	0	28.6	22.097	30.523	21.803	31.194	2.599	14126
153	14127	Ranunculus acris	x	10	1010	2	3	15	0	225	0	28.633	22.091	29.11	21.877	29.915	1.29392	14127
154	14128	Ranunculus acris	x	10	1010	2	3	20	0	400	0	28.68181818	22.08282828	28.35353535	21.9	29.25353535	0.563363636	14128
155	14129	Ranunculus acris	x	10	1010	2	3	25	0	625	0	28.735	22.079	28.055	21.958	28.955	0.2415	14129
156	14130	Ranunculus acris	x	10	1010	2	3	30	0	900	0	28.792	22.092	27.957	22	28.857	0.0963	14130
157	14137	Ranunculus acris	x	8	1008	3	0	-30	0	900	0	29.2	22.1	28.327	22.01	29.227	0.0213	14137
158	14138	Ranunculus acris	x	8	1008	3	0	-25	0	625	0	29.217	22.1	28.489	22	29.389	0.1501	14138
159	14139	Ranunculus acris	x	8	1008	3	0	-20	0	400	0	29.29090909	22.1	28.6030303	21.9979798	29.4969697	0.178858586	14139
160	14140	Ranunculus acris	x	8	1008	3	0	-15	0	225	0	29.335	22.099	28.815	21.976	29.656	0.32589	14140
161	14141	Ranunculus acris	x	8	1008	3	0	-10	0	100	0	29.4	22.1	29.497	21.904	30.265	0.8753	14141
162	14142	Ranunculus acris	x	8	1008	3	0	-5	0	25	0	29.4	22.1	30.237	21.901	30.94	1.54133	14142
163	14143	Ranunculus acris	x	8	1008	3	0	0	0	0	0	29.4	22.1	30.901	21.9	31.539	2.13947	14143
164	14144	Ranunculus acris	x	8	1008	3	0	5	0	25	0	29.48787879	22.1	29.97070707	21.9	30.68080808	1.213757576	14144
165	14145	Ranunculus acris	x	8	1008	3	0	10	0	100	0	29.5	22.1	29.56060606	21.9030303	30.34949495	0.832545455	14145
166	14146	Ranunculus acris	x	8	1008	3	0	15	0	225	0	29.51010101	22.1	29.26969697	21.94040404	30.06969697	0.560626263	14146
167	14147	Ranunculus acris	x	8	1008	3	0	20	0	400	0	29.59292929	22.09292929	29.01616162	21.9979798	29.81616162	0.249616162	14147
168	14148	Ranunculus acris	x	8	1008	3	0	25	0	625	0	29.589	22.099	28.891	22	29.691	0.1406	14148
169	14149	Ranunculus acris	x	8	1008	3	0	30	0	900	0	29.6	22.1	28.897	22.001	29.697	0.13521	14149
170	14156	Ranunculus acris	x	9	1009	3	1	-30	0	900	0	29.541	22.1	28.711	22.035	29.599	0.0259	14156
171	14157	Ranunculus acris	x	9	1009	3	1	-25	0	625	0	29.501	22.1	28.776	22.001	29.615	0.12455	14157
172	14158	Ranunculus acris	x	9	1009	3	1	-20	0	400	0	29.502	22.1	28.81	21.998	29.629	0.15424	14158
173	14159	Ranunculus acris	x	9	1009	3	1	-15	0	225	0	29.5010101	22.1	29.07979798	21.98181818	29.87979798	0.398747475	14159
174	14160	Ranunculus acris	x	9	1009	3	1	-10	0	100	0	29.5	22.1	29.246	21.925	30.034	0.5494	14160
175	14161	Ranunculus acris	x	9	1009	3	1	-5	0	25	0	29.5	22.1	29.48282828	21.9040404	30.25555556	0.762545455	14161
176	14162	Ranunculus acris	x	9	1009	3	1	0	0	0	0	29.50606061	22.1	29.4010101	21.9010101	30.19393939	0.682848485	14162
177	14163	Ranunculus acris	x	9	1009	3	1	5	0	25	0	29.5	22.1	29.56363636	21.9010101	30.34848485	0.835272727	14163
178	14164	Ranunculus acris	x	9	1009	3	1	10	0	100	0	29.5	22.1	29.49183673	21.9244898	30.28673469	0.770653061	14164
179	14165	Ranunculus acris	x	9	1009	3	1	15	0	225	0	29.498	22.099	29.25	21.994	30.05	0.555	14165
180	14166	Ranunculus acris	x	9	1009	3	1	20	0	400	0	29.426	22.09	28.834	21.999	29.654	0.25198	14166
181	14167	Ranunculus acris	x	9	1009	3	1	25	0	625	0	29.4	22.096	28.672	22	29.56	0.1318	14167
182	14168	Ranunculus acris	x	9	1009	3	1	30	0	900	0	29.381	22.1	28.517	22.007	29.417	0.0113	14168
183	14175	Ranunculus acris	x	11	1011	3	2	-30	0	900	0	29.299	22.1	28.466	22.044	29.366	0.0474	14175
184	14176	Ranunculus acris	x	11	1011	3	2	-25	0	625	0	29.24444444	22.10707071	28.47373737	22	29.37373737	0.108919192	14176
185	14177	Ranunculus acris	x	11	1011	3	2	-20	0	400	0	29.20714286	22.10408163	28.60306122	22	29.49795918	0.262612245	14177
186	14178	Ranunculus acris	x	11	1011	3	2	-15	0	225	0	29.15408163	22.1	28.91530612	21.99897959	29.74081633	0.597244898	14178
187	14179	Ranunculus acris	x	11	1011	3	2	-10	0	100	0	29.1	22.1020202	29.00909091	21.92626263	29.83737374	0.735787879	14179
188	14180	Ranunculus acris	x	11	1011	3	2	-5	0	25	0	29.098	22.1	29.788	21.9	30.533	1.4392	14180
189	14181	Ranunculus acris	x	11	1011	3	2	0	0	0	0	29.053	22.1	29.731	21.9	30.476	1.43292	14181
190	14182	Ranunculus acris	x	11	1011	3	2	5	0	25	0	28.981	22.1	30.025	21.9	30.749	1.76951	14182
191	14183	Ranunculus acris	x	11	1011	3	2	10	0	100	0	28.887	22.1	29.362	21.936	30.159	1.2668	14183
192	14184	Ranunculus acris	x	11	1011	3	2	15	0	225	0	28.8	22.1	28.46	21.993	29.356	0.541	14184
193	14185	Ranunculus acris	x	11	1011	3	2	20	0	400	0	28.8	22.1	28.24747475	22	29.14747475	0.349727273	14185
194	14186	Ranunculus acris	x	11	1011	3	2	25	0	625	0	28.8	22.1	28.021	22.001	28.921	0.1459	14186
195	14187	Ranunculus acris	x	11	1011	3	2	30	0	900	0	28.8	22.1	27.998	22.009	28.898	0.1252	14187
196	14194	Ranunculus acris	x	10	1010	3	3	-30	0	900	0	28.704	22.13	27.736	22.065	28.691	-0.0146	14194
197	14195	Ranunculus acris	x	10	1010	3	3	-25	0	625	0	28.768	22.113	27.962	22	28.862	0.1248	14195
198	14196	Ranunculus acris	x	10	1010	3	3	-20	0	400	0	28.826	22.127	28.272	22	29.171	0.3458	14196
199	14197	Ranunculus acris	x	10	1010	3	3	-15	0	225	0	28.884	22.125	28.645	21.983	29.52	0.62365	14197
200	14198	Ranunculus acris	x	10	1010	3	3	-10	0	100	0	28.949	22.139	29.818	21.908	30.563	1.6152	14198
201	14199	Ranunculus acris	x	10	1010	3	3	-5	0	25	0	29.005	22.106	31.014	21.9	31.632	2.63611	14199
202	14200	Ranunculus acris	x	10	1010	3	3	0	0	0	0	29.04242424	22.12626263	31.31515152	21.9	31.91212121	2.870070707	14200
203	14201	Ranunculus acris	x	10	1010	3	3	5	0	25	0	29.13265306	22.12959184	31.14795918	21.9	31.75816327	2.629326531	14201
204	14202	Ranunculus acris	x	10	1010	3	3	10	0	100	0	29.21111111	22.14444444	30.24141414	21.91616162	30.93939394	1.73420202	14202
205	14203	Ranunculus acris	x	10	1010	3	3	15	0	225	0	29.24040404	22.13838384	29.40909091	21.99292929	30.20808081	0.955777778	14203
206	14204	Ranunculus acris	x	10	1010	3	3	20	0	400	0	29.29191919	22.11717172	28.97575758	22	29.77575758	0.514070707	14204
207	14205	Ranunculus acris	x	10	1010	3	3	25	0	625	0	29.39393939	22.13131313	28.78484848	22.00606061	29.6040404	0.239464646	14205
208	14206	Ranunculus acris	x	10	1010	3	3	30	0	900	0	29.428	22.128	28.735	22.087	29.597	0.1605	14206
209	14213	Ranunculus acris	x	12	1012	0	0	-30	0	900	0	34.16262626	22.2	33.68080808	22.09494949	34.28080808	0.109929293	14213
210	14214	Ranunculus acris	x	12	1012	0	0	-25	0	625	0	34.132	22.2	33.967	22.007	34.558	0.40185	14214
211	14215	Ranunculus acris	x	12	1012	0	0	-20	0	400	0	34.059	22.195	34.31	21.999	34.836	0.7881	14215
212	14216	Ranunculus acris	x	12	1012	0	0	-15	0	225	0	33.926	22.199	35.03	21.936	35.51	1.5787	14216
213	14217	Ranunculus acris	x	12	1012	0	0	-10	0	100	0	33.77474747	22.2	35.81616162	21.9	36.22121212	2.448050505	14217
214	14218	Ranunculus acris	x	12	1012	0	0	-5	0	25	0	33.62727273	22.2	35.97373737	21.9	36.37171717	2.739434343	14218
215	14219	Ranunculus acris	x	12	1012	0	0	0	0	0	0	33.48585859	22.2	35.85353535	21.9	36.25858586	2.770969697	14219
216	14220	Ranunculus acris	x	12	1012	0	0	5	0	25	0	33.395	22.2	35.025	21.9	35.516	2.10517	14220
217	14221	Ranunculus acris	x	12	1012	0	0	10	0	100	0	33.317	22.2	34.617	21.935	35.119	1.8105	14221
218	14222	Ranunculus acris	x	12	1012	0	0	15	0	225	0	33.26	22.2	34.237	22	34.777	1.52049	14222
219	14223	Ranunculus acris	x	12	1012	0	0	20	0	400	0	33.171	22.2	33.422	22.025	34.022	0.86507	14223
220	14224	Ranunculus acris	x	12	1012	0	0	25	0	625	0	33.058	22.205	32.74	22.097	33.44	0.35487	14224
221	14225	Ranunculus acris	x	12	1012	0	0	30	0	900	0	33.004	22.204	32.533	22.1	33.233	0.21984	14225
222	14289	Ranunculus acris	x	12	1012	1	0	-30	0	900	0	32.92222222	22.2	32.13535354	22.0979798	32.83535354	-0.061707071	14289
223	14290	Ranunculus acris	x	12	1012	1	0	-25	0	625	0	32.57878788	22.2	32.23838384	22.07777778	32.94949495	0.375959596	14290
224	14291	Ranunculus acris	x	12	1012	1	0	-20	0	400	0	32.341	22.199	32.425	22.003	33.121	0.78427	14291
225	14292	Ranunculus acris	x	12	1012	1	0	-15	0	225	0	32.138	22.2	32.254	21.958	32.965	0.83102	14292
226	14293	Ranunculus acris	x	12	1012	1	0	-10	0	100	0	32.1	22.2	35.262	21.89	35.717	3.61663	14293
227	14294	Ranunculus acris	x	12	1012	1	0	-5	0	25	0	32.088	22.2	38.124	21.801	38.332	6.24285	14294
228	14295	Ranunculus acris	x	12	1012	1	0	0	0	0	0	32.103	22.2	41.024	21.8	40.976	8.87673	14295
229	14296	Ranunculus acris	x	12	1012	1	0	5	0	25	0	32.226	22.2	40.068	21.8	40.105	7.88044	14296
230	14297	Ranunculus acris	x	12	1012	1	0	10	0	100	0	32.358	22.198	37.722	21.812	37.965	5.6057	14297
231	14298	Ranunculus acris	x	12	1012	1	0	15	0	225	0	32.399	22.199	34.446	21.901	34.976	2.57234	14298
232	14299	Ranunculus acris	x	12	1012	1	0	20	0	400	0	32.38484848	22.18585859	32.70606061	21.97070707	33.39090909	0.997191919	14299
233	14300	Ranunculus acris	x	12	1012	1	0	25	0	625	0	32.27676768	22.17676768	32.04545455	22.0010101	32.74545455	0.501676768	14300
234	14301	Ranunculus acris	x	12	1012	1	0	30	0	900	0	32.27676768	22.18484848	31.83434343	22.02222222	32.59292929	0.30889899	14301
235	14365	Ranunculus acris	x	12	1012	2	0	-30	0	900	0	36.625	22.057	36.297	21.991	36.697	0.03703	14365
236	14366	Ranunculus acris	x	12	1012	2	0	-25	0	625	0	36.554	22.052	36.209	21.909	36.609	0.02747	14366
237	14367	Ranunculus acris	x	12	1012	2	0	-20	0	400	0	36.44949495	22.03939394	36.58989899	21.8979798	36.93131313	0.480010101	14367
238	14368	Ranunculus acris	x	12	1012	2	0	-15	0	225	0	36.37857143	22.07755102	37.34183673	21.80816327	37.61734694	1.237734694	14368
239	14369	Ranunculus acris	x	12	1012	2	0	-10	0	100	0	36.37272727	22.07272727	38.02929293	21.8	38.23131313	1.871707071	14369
240	14370	Ranunculus acris	x	12	1012	2	0	-5	0	25	0	36.34040404	22.07272727	39.96161616	21.71717172	40.01010101	3.66889899	14370
241	14371	Ranunculus acris	x	12	1012	2	0	0	0	0	0	36.319	22.058	47.185	21.672	46.61	10.28827	14371
242	14372	Ranunculus acris	x	12	1012	2	0	5	0	25	0	36.258	22.061	48.41	21.693	47.732	11.46814	14372
243	14373	Ranunculus acris	x	12	1012	2	0	10	0	100	0	36.111	22.044	44.463	21.703	44.124	8.0099	14373
244	14374	Ranunculus acris	x	12	1012	2	0	15	0	225	0	35.92	22.041	39.403	21.794	39.501	3.57901	14374
245	14375	Ranunculus acris	x	12	1012	2	0	20	0	400	0	35.688	22.044	36.929	21.809	37.222	1.5512	14375
246	14376	Ranunculus acris	x	12	1012	2	0	25	0	625	0	35.472	22.033	35.801	21.882	36.201	0.73694	14376
247	14377	Ranunculus acris	x	12	1012	2	0	30	0	900	0	35.245	22.041	35.187	21.904	35.687	0.40311	14377
248	14441	Ranunculus acris	x	12	1012	3	0	-30	0	900	0	38.596	21.903	38.522	21.829	38.722	0.09828	14441
249	14442	Ranunculus acris	x	12	1012	3	0	-25	0	625	0	38.612	21.903	38.698	21.8	38.882	0.24317	14442
250	14443	Ranunculus acris	x	12	1012	3	0	-20	0	400	0	38.699	21.903	38.966	21.8	39.066	0.40103	14443
251	14444	Ranunculus acris	x	12	1012	3	0	-15	0	225	0	38.742	21.914	39.967	21.733	40.02	1.27227	14444
252	14445	Ranunculus acris	x	12	1012	3	0	-10	0	100	0	38.86363636	21.9	40.16060606	21.7	40.1969697	1.32740404	14445
253	14446	Ranunculus acris	x	12	1012	3	0	-5	0	25	0	38.92424242	21.9	42.43636364	21.62222222	42.27575758	3.345505051	14446
254	14447	Ranunculus acris	x	12	1012	3	0	0	0	0	0	38.9989899	21.9	46.46767677	21.6	45.95252525	6.953030303	14447
255	14448	Ranunculus acris	x	12	1012	3	0	5	0	25	0	39.07171717	21.9010101	50.19090909	21.6	49.35151515	10.28114141	14448
256	14449	Ranunculus acris	x	12	1012	3	0	10	0	100	0	39.11414141	21.9	46.24848485	21.60606061	45.75454545	6.637646465	14449
257	14450	Ranunculus acris	x	12	1012	3	0	15	0	225	0	39.199	21.9	42.427	21.685	42.261	3.06232	14450
258	14451	Ranunculus acris	x	12	1012	3	0	20	0	400	0	39.29393939	21.9	40.85656566	21.70707071	40.84141414	1.532727273	14451
259	14452	Ranunculus acris	x	12	1012	3	0	25	0	625	0	39.374	21.9	40.059	21.787	40.085	0.72416	14452
260	14453	Ranunculus acris	x	12	1012	3	0	30	0	900	0	39.459	21.9	39.712	21.8	39.812	0.32215	14453
261	14536	Ranunculus acris	x	19	1019	0	1	-30	0	900	0	34.39	21.983	33.782	21.889	34.475	0.05444	14536
262	14537	Ranunculus acris	x	19	1019	0	1	-25	0	625	0	34.3030303	21.96868687	33.75757576	21.80505051	34.45151515	0.118939394	14537
263	14538	Ranunculus acris	x	19	1019	0	1	-20	0	400	0	34.12222222	21.95757576	33.98181818	21.8	34.62323232	0.506050505	14538
264	14539	Ranunculus acris	x	19	1019	0	1	-15	0	225	0	33.87070707	21.94848485	33.72929293	21.7969697	34.41616162	0.525242424	14539
265	14540	Ranunculus acris	x	19	1019	0	1	-10	0	100	0	33.64040404	21.93434343	34.3010101	21.7020202	34.92222222	1.281525253	14540
266	14541	Ranunculus acris	x	19	1019	0	1	-5	0	25	0	33.36464646	21.91717172	34.6959596	21.66161616	35.27979798	1.920636364	14541
267	14542	Ranunculus acris	x	19	1019	0	1	0	0	0	0	32.993	21.909	35.406	21.603	35.929	2.94552	14542
268	14543	Ranunculus acris	x	19	1019	0	1	5	0	25	0	32.534	21.9	35.7	21.6	36.205	3.67501	14543
269	14544	Ranunculus acris	x	19	1019	0	1	10	0	100	0	32.093	21.9	33.774	21.603	34.442	2.34408	14544
270	14545	Ranunculus acris	x	19	1019	0	1	15	0	225	0	31.65	21.9	32.925	21.68	33.651	2.006	14545
271	14546	Ranunculus acris	x	19	1019	0	1	20	0	400	0	31.295	21.9	31.762	21.705	32.599	1.29075	14546
272	14547	Ranunculus acris	x	19	1019	0	1	25	0	625	0	30.949	21.9	30.666	21.777	31.566	0.62772	14547
273	14548	Ranunculus acris	x	19	1019	0	1	30	0	900	0	30.825	21.9	30.305	21.799	31.211	0.4196	14548
274	14612	Ranunculus acris	x	19	1019	1	1	-30	0	900	0	34.593	22.093	34.066	21.998	34.698	0.11272	14612
275	14613	Ranunculus acris	x	19	1019	1	1	-25	0	625	0	34.6	22.1	34.272	21.908	34.872	0.29524	14613
276	14614	Ranunculus acris	x	19	1019	1	1	-20	0	400	0	34.6	22.1	34.771	21.891	35.358	0.75432	14614
277	14615	Ranunculus acris	x	19	1019	1	1	-15	0	225	0	34.546	22.1	35.661	21.804	36.164	1.62712	14615
278	14616	Ranunculus acris	x	19	1019	1	1	-10	0	100	0	34.501	22.1	36.797	21.742	37.225	2.7174	14616
279	14617	Ranunculus acris	x	19	1019	1	1	-5	0	25	0	34.5	22.1	38.912	21.646	39.16	4.66468	14617
280	14618	Ranunculus acris	x	19	1019	1	1	0	0	0	0	34.521	22.1	42.675	21.601	42.626	8.10599	14618
281	14619	Ranunculus acris	x	19	1019	1	1	5	0	25	0	34.598	22.1	45.908	21.6	45.604	11.00414	14619
282	14620	Ranunculus acris	x	19	1019	1	1	10	0	100	0	34.6	22.1	41.25	21.658	41.308	6.716	14620
283	14621	Ranunculus acris	x	19	1019	1	1	15	0	225	0	34.64343434	22.1	38.09393939	21.77575758	38.41717172	3.768363636	14621
284	14622	Ranunculus acris	x	19	1019	1	1	20	0	400	0	34.71122449	22.1	36.12755102	21.81122449	36.61020408	1.891122449	14622
285	14623	Ranunculus acris	x	19	1019	1	1	25	0	625	0	34.70808081	22.1	35.03333333	21.9	35.5989899	0.887585859	14623
286	14624	Ranunculus acris	x	19	1019	1	1	30	0	900	0	34.62626263	22.1	34.50808081	21.96666667	35.10808081	0.486171717	14624
287	14688	Ranunculus acris	x	19	1019	2	1	-30	0	900	0	37.0030303	22.23333333	36.76161616	22.12828283	37.16161616	0.182656566	14688
288	14689	Ranunculus acris	x	19	1019	2	1	-25	0	625	0	37.18787879	22.21818182	37.24040404	22.1	37.64040404	0.438292929	14689
289	14690	Ranunculus acris	x	19	1019	2	1	-20	0	400	0	37.43	22.223	37.488	22.086	37.88	0.42396	14690
290	14691	Ranunculus acris	x	19	1019	2	1	-15	0	225	0	37.619	22.227	38.739	21.984	39.012	1.38669	14691
291	14692	Ranunculus acris	x	19	1019	2	1	-10	0	100	0	37.819	22.261	39.496	21.901	39.7	1.88332	14692
292	14693	Ranunculus acris	x	19	1019	2	1	-5	0	25	0	38.02929293	22.25353535	40.73838384	21.83030303	40.83737374	2.816020202	14693
293	14694	Ranunculus acris	x	19	1019	2	1	0	0	0	0	38.205	22.225	43.236	21.8	43.143	4.93821	14694
294	14695	Ranunculus acris	x	19	1019	2	1	5	0	25	0	38.315	22.258	46.13	21.8	45.811	7.49147	14695
295	14696	Ranunculus acris	x	19	1019	2	1	10	0	100	0	38.538	22.234	44.677	21.819	44.466	5.93109	14696
296	14697	Ranunculus acris	x	19	1019	2	1	15	0	225	0	38.68	22.224	41.873	21.915	41.895	3.20916	14697
297	14698	Ranunculus acris	x	19	1019	2	1	20	0	400	0	38.83535354	22.26464646	40.11515152	22.00808081	40.27878788	1.436585859	14698
298	14699	Ranunculus acris	x	19	1019	2	1	25	0	625	0	38.97676768	22.27070707	39.56666667	22.0989899	39.76666667	0.790565657	14699
299	14700	Ranunculus acris	x	19	1019	2	1	30	0	900	0	39.07676768	22.2959596	39.54747475	22.0989899	39.74747475	0.672909091	14700
300	14764	Ranunculus acris	x	19	1019	3	1	-30	0	900	0	39.846	22.299	39.719	22.177	39.919	0.06148	14764
301	14765	Ranunculus acris	x	19	1019	3	1	-25	0	625	0	39.829	22.299	39.836	22.103	40.036	0.18612	14765
302	14766	Ranunculus acris	x	19	1019	3	1	-20	0	400	0	39.816	22.29	39.901	22.1	40.101	0.25892	14766
303	14767	Ranunculus acris	x	19	1019	3	1	-15	0	225	0	39.828	22.289	39.971	22.1	40.168	0.31132	14767
304	14768	Ranunculus acris	x	19	1019	3	1	-10	0	100	0	39.792	22.288	40.22	22.1	40.364	0.5764	14768
305	14769	Ranunculus acris	x	19	1019	3	1	-5	0	25	0	39.787	22.287	40.24	22.099	40.361	0.5998	14769
306	14770	Ranunculus acris	x	19	1019	3	1	0	0	0	0	39.786	22.279	40.42	22.099	40.526	0.7664	14770
307	14771	Ranunculus acris	x	19	1019	3	1	5	0	25	0	39.798	22.289	40.222	22.1	40.36	0.57224	14771
308	14772	Ranunculus acris	x	19	1019	3	1	10	0	100	0	39.8	22.294	40.152	22.1	40.306	0.50584	14772
309	14773	Ranunculus acris	x	19	1019	3	1	15	0	225	0	39.83030303	22.28787879	40.06363636	22.1	40.24848485	0.394242424	14773
310	14774	Ranunculus acris	x	19	1019	3	1	20	0	400	0	39.88080808	22.28282828	39.9010101	22.10505051	40.1010101	0.194121212	14774
311	14775	Ranunculus acris	x	19	1019	3	1	25	0	625	0	39.85050505	22.27474747	39.84242424	22.16565657	40.04242424	0.170525253	14775
312	14776	Ranunculus acris	x	19	1019	3	1	30	0	900	0	39.87979798	22.28888889	39.81414141	22.15050505	40.01414141	0.115212121	14776
313	13922	Ranunculus acris	z	8	1008	0	0	0	5	0	25	27.429	21.899	26.605	21.8	27.705	0.2415	13922
314	13923	Ranunculus acris	z	8	1008	0	0	0	10	0	100	27.37857143	21.86326531	26.43979592	21.8	27.53979592	0.143244898	13923
315	13924	Ranunculus acris	z	8	1008	0	0	0	15	0	225	27.382	21.849	26.376	21.799	27.476	0.0824	13924
316	13925	Ranunculus acris	z	8	1008	0	0	0	20	0	400	27.37070707	21.84949495	26.37979798	21.7979798	27.47979798	0.097111111	13925
317	13926	Ranunculus acris	z	8	1008	0	0	0	25	0	625	27.38383838	21.82828283	26.33333333	21.77979798	27.43333333	0.042161616	13926
318	13927	Ranunculus acris	z	8	1008	0	0	0	30	0	900	27.33535354	21.82222222	26.28585859	21.77575758	27.38585859	0.047919192	13927
319	13941	Ranunculus acris	z	9	1009	0	1	0	5	0	25	27.35252525	21.77272727	26.35555556	21.62222222	27.45555556	0.093474747	13941
320	13942	Ranunculus acris	z	9	1009	0	1	0	10	0	100	27.281	21.745	26.272	21.613	27.372	0.0898	13942
321	13943	Ranunculus acris	z	9	1009	0	1	0	15	0	225	27.21	21.704	26.178	21.605	27.278	0.0762	13943
322	13944	Ranunculus acris	z	9	1009	0	1	0	20	0	400	27.198	21.737	26.129	21.611	27.229	0.0441	13944
323	13945	Ranunculus acris	z	9	1009	0	1	0	25	0	625	27.14141414	21.72626263	26.11717172	21.61414141	27.21717172	0.090040404	13945
324	13946	Ranunculus acris	z	9	1009	0	1	0	30	0	900	27.2030303	21.70606061	26.11919192	21.61010101	27.21919192	0.030242424	13946
325	13960	Ranunculus acris	z	11	1011	0	2	0	5	0	25	27.301	21.701	26.558	21.6	27.658	0.3272	13960
326	13961	Ranunculus acris	z	11	1011	0	2	0	10	0	100	27.29494949	21.7	26.42929293	21.6	27.52929293	0.217414141	13961
327	13962	Ranunculus acris	z	11	1011	0	2	0	15	0	225	27.2979798	21.7	26.32222222	21.6	27.42222222	0.118020202	13962
328	13963	Ranunculus acris	z	11	1011	0	2	0	20	0	400	27.25353535	21.7	26.25050505	21.6	27.35050505	0.097919192	13963
329	13964	Ranunculus acris	z	11	1011	0	2	0	25	0	625	27.18484848	21.7	26.18989899	21.6	27.28989899	0.112060606	13964
330	13965	Ranunculus acris	z	11	1011	0	2	0	30	0	900	27.15252525	21.7	26.1	21.6	27.2	0.063474747	13965
331	13979	Ranunculus acris	z	10	1010	0	3	0	5	0	25	26.856	21.7	26.363	21.6	27.463	0.5967	13979
332	13980	Ranunculus acris	z	10	1010	0	3	0	10	0	100	26.824	21.7	25.924	21.599	27.024	0.2336	13980
333	13981	Ranunculus acris	z	10	1010	0	3	0	15	0	225	26.746	21.701	25.784	21.6	26.903	0.1856	13981
334	13982	Ranunculus acris	z	10	1010	0	3	0	20	0	400	26.686	21.7	25.663	21.6	26.863	0.1367	13982
335	13983	Ranunculus acris	z	10	1010	0	3	0	25	0	625	26.65454545	21.7	25.61919192	21.6	26.81919192	0.128727273	13983
336	13984	Ranunculus acris	z	10	1010	0	3	0	30	0	900	26.6	21.7	25.546	21.6	26.746	0.1174	13984
337	13998	Ranunculus acris	z	8	1008	1	0	0	5	0	25	26.081	21.78	25.327	21.635	26.527	0.4393	13998
338	13999	Ranunculus acris	z	8	1008	1	0	0	10	0	100	26.095	21.795	25.14	21.673	26.34	0.257	13999
339	14000	Ranunculus acris	z	8	1008	1	0	0	15	0	225	26.1	21.8	24.9979798	21.7	26.1979798	0.124181818	14000
340	14001	Ranunculus acris	z	8	1008	1	0	0	20	0	400	26.01818182	21.8	24.89393939	21.7	26.09393939	0.112292929	14001
341	14002	Ranunculus acris	z	8	1008	1	0	0	25	0	625	25.93333333	21.8	24.75454545	21.7010101	26	0.070757576	14002
342	14003	Ranunculus acris	z	8	1008	1	0	0	30	0	900	25.81	21.8	24.591	21.713	25.891	0.0469	14003
343	14017	Ranunculus acris	z	9	1009	1	1	0	5	0	25	25.77373737	21.86868687	24.7979798	21.76868687	26.02929293	0.269686869	14017
344	14018	Ranunculus acris	z	9	1009	1	1	0	10	0	100	25.72828283	21.86666667	24.65858586	21.77373737	25.94747475	0.189444444	14018
345	14019	Ranunculus acris	z	9	1009	1	1	0	15	0	225	25.65959596	21.87979798	24.50909091	21.7989899	25.80909091	0.123585859	14019
346	14020	Ranunculus acris	z	9	1009	1	1	0	20	0	400	25.538	21.895	24.323	21.8	25.623	0.0777	14020
347	14021	Ranunculus acris	z	9	1009	1	1	0	25	0	625	25.387	21.884	24.135	21.8	25.435	0.0595	14021
348	14022	Ranunculus acris	z	9	1009	1	1	0	30	0	900	25.263	21.898	23.982	21.8	25.282	0.0458	14022
349	14036	Ranunculus acris	z	11	1011	1	2	0	5	0	25	25.405	21.9	24.456	21.801	25.756	0.3304	14036
350	14037	Ranunculus acris	z	11	1011	1	2	0	10	0	100	25.398	21.9	24.355	21.8	25.655	0.2465	14037
351	14038	Ranunculus acris	z	11	1011	1	2	0	15	0	225	25.393	21.9	24.235	21.8	25.535	0.1435	14038
352	14039	Ranunculus acris	z	11	1011	1	2	0	20	0	400	25.313	21.9	24.188	21.8	25.488	0.1812	14039
353	14040	Ranunculus acris	z	11	1011	1	2	0	25	0	625	25.3	21.9	24.048	21.8	25.348	0.0682	14040
354	14041	Ranunculus acris	z	11	1011	1	2	0	30	0	900	25.23030303	21.9	23.97979798	21.8	25.27979798	0.076515152	14041
355	14055	Ranunculus acris	z	10	1010	1	3	0	5	0	25	25.572	21.937	25.331	21.8	26.519	0.9519	14055
356	14056	Ranunculus acris	z	10	1010	1	3	0	10	0	100	25.67373737	21.96262626	24.88383838	21.8	26.0979798	0.447363636	14056
357	14057	Ranunculus acris	z	10	1010	1	3	0	15	0	225	25.7010101	21.96161616	24.65252525	21.8	25.93838384	0.211292929	14057
358	14058	Ranunculus acris	z	10	1010	1	3	0	20	0	400	25.77878788	21.96565657	24.71010101	21.80808081	25.9989899	0.18530303	14058
359	14059	Ranunculus acris	z	10	1010	1	3	0	25	0	625	25.84646465	21.96363636	24.72424242	21.83333333	25.9979798	0.130353535	14059
360	14060	Ranunculus acris	z	10	1010	1	3	0	30	0	900	25.949	21.971	24.803	21.874	26.01	0.0988	14060
361	14074	Ranunculus acris	z	8	1008	2	0	0	5	0	25	25.669	22	24.646	21.903	25.93	0.2374	14074
362	14075	Ranunculus acris	z	8	1008	2	0	0	10	0	100	25.61	22	24.507	21.9	25.807	0.1713	14075
363	14076	Ranunculus acris	z	8	1008	2	0	0	15	0	225	25.566	22.001	24.374	21.9	25.674	0.0956	14076
364	14077	Ranunculus acris	z	8	1008	2	0	0	20	0	400	25.524	22.001	24.301	21.901	25.601	0.0719	14077
365	14078	Ranunculus acris	z	8	1008	2	0	0	25	0	625	25.501	22	24.272	21.907	25.572	0.0688	14078
366	14079	Ranunculus acris	z	8	1008	2	0	0	30	0	900	25.50808081	22	24.29090909	21.9040404	25.59090909	0.078737374	14079
367	14093	Ranunculus acris	z	9	1009	2	1	0	5	0	25	27.22	22.075	26.435	21.944	27.535	0.2975	14093
368	14094	Ranunculus acris	z	9	1009	2	1	0	10	0	100	27.37474747	22.08686869	26.41818182	21.94646465	27.51818182	0.127616162	14094
369	14095	Ranunculus acris	z	9	1009	2	1	0	15	0	225	27.46	22.096	26.444	21.984	27.544	0.0656	14095
370	14096	Ranunculus acris	z	9	1009	2	1	0	20	0	400	27.56060606	22.06969697	26.57373737	21.96969697	27.67373737	0.081757576	14096
371	14097	Ranunculus acris	z	9	1009	2	1	0	25	0	625	27.64343434	22.0969697	26.67171717	21.9969697	27.77171717	0.087111111	14097
372	14098	Ranunculus acris	z	9	1009	2	1	0	30	0	900	27.71818182	22.0959596	26.68787879	21.9969697	27.78787879	0.026909091	14098
373	14112	Ranunculus acris	z	11	1011	2	2	0	5	0	25	28.31020408	22.06632653	27.71428571	21.95408163	28.67346939	0.359653061	14112
374	14113	Ranunculus acris	z	11	1011	2	2	0	10	0	100	28.35252525	22.05252525	27.57373737	21.9030303	28.57373737	0.190838384	14113
375	14114	Ranunculus acris	z	11	1011	2	2	0	15	0	225	28.39494949	22.02727273	27.50505051	21.92222222	28.50505051	0.08659596	14114
376	14115	Ranunculus acris	z	11	1011	2	2	0	20	0	400	28.415	22.02	27.581	21.945	28.581	0.1349	14115
377	14116	Ranunculus acris	z	11	1011	2	2	0	25	0	625	28.44444444	22.04242424	27.59090909	21.94343434	28.59090909	0.114373737	14116
378	14117	Ranunculus acris	z	11	1011	2	2	0	30	0	900	28.487	22.056	27.617	21.989	28.617	0.0953	14117
379	14131	Ranunculus acris	z	10	1010	2	3	0	5	0	25	28.784	22.074	28.671	21.928	29.544	0.747	14131
380	14132	Ranunculus acris	z	10	1010	2	3	0	10	0	100	28.84040404	22.09494949	28.26464646	21.9010101	29.16464646	0.324777778	14132
381	14133	Ranunculus acris	z	10	1010	2	3	0	15	0	225	28.92	22.091	28.224	21.923	29.124	0.2086	14133
382	14134	Ranunculus acris	z	10	1010	2	3	0	20	0	400	28.987	22.088	28.216	21.954	29.116	0.1344	14134
383	14135	Ranunculus acris	z	10	1010	2	3	0	25	0	625	28.9969697	22.09292929	28.27171717	21.97171717	29.17171717	0.174575758	14135
384	14136	Ranunculus acris	z	10	1010	2	3	0	30	0	900	29.08	22.091	28.319	21.983	29.219	0.1341	14136
385	14150	Ranunculus acris	z	8	1008	3	0	0	5	0	25	29.6	22.1	29.00707071	21.9979798	29.80707071	0.234111111	14150
386	14151	Ranunculus acris	z	8	1008	3	0	0	10	0	100	29.6	22.1	28.91717172	21.9989899	29.71717172	0.153383838	14151
387	14152	Ranunculus acris	z	8	1008	3	0	0	15	0	225	29.6	22.0989899	28.90909091	22	29.70909091	0.146	14152
388	14153	Ranunculus acris	z	8	1008	3	0	0	20	0	400	29.601	22.1	28.813	21.999	29.613	0.05783	14153
389	14154	Ranunculus acris	z	8	1008	3	0	0	25	0	625	29.6	22.1	28.799	21.999	29.6	0.0461	14154
390	14155	Ranunculus acris	z	8	1008	3	0	0	30	0	900	29.6	22.1	28.78888889	22	29.6	0.037	14155
391	14169	Ranunculus acris	z	9	1009	3	1	0	5	0	25	29.372	22.099	28.635	21.999	29.534	0.1265	14169
392	14170	Ranunculus acris	z	9	1009	3	1	0	10	0	100	29.391	22.1	28.615	21.995	29.515	0.0895	14170
393	14171	Ranunculus acris	z	9	1009	3	1	0	15	0	225	29.39	22.1	28.52	22	29.42	0.005	14171
394	14172	Ranunculus acris	z	9	1009	3	1	0	20	0	400	29.365	22.1	28.5	22	29.4	0.012	14172
395	14173	Ranunculus acris	z	9	1009	3	1	0	25	0	625	29.346	22.1	28.5	22	29.4	0.031	14173
396	14174	Ranunculus acris	z	9	1009	3	1	0	30	0	900	29.398	22.1	28.478	22	29.378	-0.0408	14174
397	14188	Ranunculus acris	z	11	1011	3	2	0	5	0	25	28.8	22.1	28.18	22.002	29.08	0.289	14188
398	14189	Ranunculus acris	z	11	1011	3	2	0	10	0	100	28.8	22.1	28.047	22	28.947	0.1693	14189
399	14190	Ranunculus acris	z	11	1011	3	2	0	15	0	225	28.72727273	22.1	27.92727273	22	28.82727273	0.134272727	14190
400	14191	Ranunculus acris	z	11	1011	3	2	0	20	0	400	28.62121212	22.1	27.79090909	22	28.7	0.117606061	14191
401	14192	Ranunculus acris	z	11	1011	3	2	0	25	0	625	28.6	22.1	27.71212121	22	28.7	0.067909091	14192
402	14193	Ranunculus acris	z	11	1011	3	2	0	30	0	900	28.5989899	22.10909091	27.7	22.0010101	28.6989899	0.058010101	14193
403	14207	Ranunculus acris	z	10	1010	3	3	0	5	0	25	29.4989899	22.12828283	29.15151515	22.00909091	29.95151515	0.465373737	14207
404	14208	Ranunculus acris	z	10	1010	3	3	0	10	0	100	29.59292929	22.10808081	29.00808081	22	29.80808081	0.242343434	14208
405	14209	Ranunculus acris	z	10	1010	3	3	0	15	0	225	29.68181818	22.1	29.03636364	22	29.83636364	0.178909091	14209
406	14210	Ranunculus acris	z	10	1010	3	3	0	20	0	400	29.761	22.124	29.071	22.008	29.871	0.1309	14210
407	14211	Ranunculus acris	z	10	1010	3	3	0	25	0	625	29.83061224	22.13877551	29.1377551	22.01428571	29.9377551	0.121367347	14211
408	14212	Ranunculus acris	z	10	1010	3	3	0	30	0	900	29.932	22.129	29.223	22.005	30.023	0.0967	14212
409	14226	Ranunculus acris	z	12	1012	0	0	0	5	0	25	32.927	22.2	32.658	22.066	33.358	0.41106	14226
410	14227	Ranunculus acris	z	12	1012	0	0	0	10	0	100	32.798	22.2	32.301	22.002	33.001	0.214	14227
411	14228	Ranunculus acris	z	12	1012	0	0	0	15	0	225	32.581	22.178	31.98	22.002	32.684	0.1379	14228
412	14229	Ranunculus acris	z	12	1012	0	0	0	20	0	400	32.327	22.125	31.737	22	32.524	0.1698	14229
413	14230	Ranunculus acris	z	12	1012	0	0	0	25	0	625	32.164	22.104	31.438	22	32.238	0.05959	14230
414	14231	Ranunculus acris	z	12	1012	0	0	0	30	0	900	32.025	22.1	31.34	22	32.14	0.10926	14231
415	14302	Ranunculus acris	z	12	1012	1	0	0	5	0	25	32.292	22.129	33.555	21.968	34.139	1.86551	14302
416	14303	Ranunculus acris	z	12	1012	1	0	0	10	0	100	32.31111111	22.11414141	32.43737374	21.92222222	33.13232323	0.825424242	14303
417	14304	Ranunculus acris	z	12	1012	1	0	0	15	0	225	32.40606061	22.11010101	32.06363636	21.99292929	32.76464646	0.388959596	14304
418	14305	Ranunculus acris	z	12	1012	1	0	0	20	0	400	32.53030303	22.1	32.03939394	22	32.73939394	0.242545455	14305
419	14306	Ranunculus acris	z	12	1012	1	0	0	25	0	625	32.62020202	22.1	32.13636364	21.9989899	32.83636364	0.241343434	14306
420	14307	Ranunculus acris	z	12	1012	1	0	0	30	0	900	32.77878788	22.1	32.17878788	22	32.87878788	0.121656566	14307
421	14378	Ranunculus acris	z	12	1012	2	0	0	5	0	25	35.088	22.031	39.003	21.856	39.125	4.04573	14378
422	14379	Ranunculus acris	z	12	1012	2	0	0	10	0	100	35.036	22.035	35.769	21.847	36.166	1.14372	14379
423	14380	Ranunculus acris	z	12	1012	2	0	0	15	0	225	35.077	22.04	35.017	21.9	35.517	0.41577	14380
424	14381	Ranunculus acris	z	12	1012	2	0	0	20	0	400	35.206	22.035	35.023	21.9	35.523	0.29225	14381
425	14382	Ranunculus acris	z	12	1012	2	0	0	25	0	625	35.38484848	22.02929293	35.1030303	21.9010101	35.6030303	0.186626263	14382
426	14383	Ranunculus acris	z	12	1012	2	0	0	30	0	900	35.578	22.021	35.303	21.9	35.787	0.17589	14383
427	14454	Ranunculus acris	z	12	1012	3	0	0	5	0	25	39.531	21.9	42.651	21.739	42.458	2.93491	14454
428	14455	Ranunculus acris	z	12	1012	3	0	0	10	0	100	39.605	21.9	40.579	21.738	40.573	0.96825	14455
429	14456	Ranunculus acris	z	12	1012	3	0	0	15	0	225	39.64444444	21.9	40.02525253	21.7989899	40.02525253	0.422767677	14456
430	14457	Ranunculus acris	z	12	1012	3	0	0	20	0	400	39.785	21.9	40.016	21.799	40.022	0.27375	14457
431	14458	Ranunculus acris	z	12	1012	3	0	0	25	0	625	39.794	21.9	39.985	21.8	40	0.23635	14458
432	14459	Ranunculus acris	z	12	1012	3	0	0	30	0	900	39.867	21.9	40	21.8	40	0.177	14459
433	14549	Ranunculus acris	z	19	1019	0	1	0	5	0	25	30.787	21.9	30.387	21.717	31.291	0.53304	14549
434	14550	Ranunculus acris	z	19	1019	0	1	0	10	0	100	30.757	21.9	30.1	21.711	31.072	0.299	14550
435	14551	Ranunculus acris	z	19	1019	0	1	0	15	0	225	30.733	21.9	30.005	21.75	31.001	0.2356	14551
436	14552	Ranunculus acris	z	19	1019	0	1	0	20	0	400	30.608	21.9	29.86	21.773	30.86	0.2272	14552
437	14553	Ranunculus acris	z	19	1019	0	1	0	25	0	625	30.49	21.895	29.727	21.797	30.727	0.22284	14553
438	14554	Ranunculus acris	z	19	1019	0	1	0	30	0	900	30.412	21.893	29.583	21.8	30.583	0.16836	14554
439	14625	Ranunculus acris	z	19	1019	1	1	0	5	0	25	34.57979798	22.1	36.48181818	21.9	36.94040404	2.348545455	14625
440	14626	Ranunculus acris	z	19	1019	1	1	0	10	0	100	34.51111111	22.1	34.85454545	21.9	35.43737374	0.920070707	14626
441	14627	Ranunculus acris	z	19	1019	1	1	0	15	0	225	34.5010101	22.1010101	34.44848485	21.92020202	35.04848485	0.55659596	14627
442	14628	Ranunculus acris	z	19	1019	1	1	0	20	0	400	34.51212121	22.1010101	34.2989899	21.98484848	34.8989899	0.407949495	14628
443	14629	Ranunculus acris	z	19	1019	1	1	0	25	0	625	34.595	22.1	34.257	22	34.857	0.28644	14629
444	14630	Ranunculus acris	z	19	1019	1	1	0	30	0	900	34.667	22.107	34.255	22	34.855	0.2126	14630
445	14701	Ranunculus acris	z	19	1019	2	1	0	5	0	25	39.199	22.247	41.24	22.074	41.308	2.1078	14701
446	14702	Ranunculus acris	z	19	1019	2	1	0	10	0	100	39.30306122	22.2244898	39.91938776	22.09387755	40.11734694	0.78877551	14702
447	14703	Ranunculus acris	z	19	1019	2	1	0	15	0	225	39.41414141	22.24646465	39.68585859	22.1	39.88585859	0.462848485	14703
448	14704	Ranunculus acris	z	19	1019	2	1	0	20	0	400	39.48888889	22.24747475	39.69292929	22.1	39.89292929	0.394606061	14704
449	14705	Ranunculus acris	z	19	1019	2	1	0	25	0	625	39.55353535	22.23737374	39.6979798	22.1030303	39.8979798	0.334606061	14705
450	14706	Ranunculus acris	z	19	1019	2	1	0	30	0	900	39.662	22.279	39.74	22.109	39.94	0.2648	14706
451	14777	Ranunculus acris	z	19	1019	3	1	0	5	0	25	39.88989899	22.2969697	39.97676768	22.1040404	40.17575758	0.254727273	14777
452	14778	Ranunculus acris	z	19	1019	3	1	0	10	0	100	39.88080808	22.29393939	39.91616162	22.1010101	40.11616162	0.208060606	14778
453	14779	Ranunculus acris	z	19	1019	3	1	0	15	0	225	39.94343434	22.2959596	40.01212121	22.1	40.20808081	0.233717172	14779
454	14780	Ranunculus acris	z	19	1019	3	1	0	20	0	400	39.989	22.295	39.933	22.105	40.133	0.11536	14780
455	14781	Ranunculus acris	z	19	1019	3	1	0	25	0	625	39.983	22.277	39.918	22.11	40.118	0.10756	14781
456	14782	Ranunculus acris	z	19	1019	3	1	0	30	0	900	40.021	22.246	39.971	22.115	40.171	0.11832	14782
