# Supplementary material for: Floral Humidity in Flowering Plants: A Preliminary Survey
Source: Front Plant Sci. 2020 Mar 6;11:249. doi: 10.3389/fpls.2020.00249 (PMC7068853; doi:10.3389/fpls.2020.00249)
Supplement: SUPPLEMENTARY FILE 2 — A zipped file containing floral humidity data collected by the robot arm transects as described in the main text. A word document within the zipped files explains the data formatting in detail. Datafiles themselves are in CSV format. [file Data_Sheet_2.zip › Floral humidity data/Flowers/Ranunculus acris Raw.csv]

	X.	Individual	Species	totIndividual	date	sample..	Sample.order	x.or.z.transect	xoffset	zoffset	Background.Humidity	Background.Temperature	Focal.Humidity	Focal.Temperature	Corrected.Focal.humidity	Change.in.RH.	block	BE	Tag	N
1	60573	8	Ranunculus acris	1008	2018-04-30-10-20-20	0	0	x	-30	0	28.5	21.8	27.5	21.8	28.5	-0.023	13909	First10	Here	1
2	60574	8	Ranunculus acris	1008	2018-04-30-10-20-22	0	0	x	-30	0	28.5	21.8	27.5	21.8	28.5	-0.023	13909	First10	Here	2
3	60575	8	Ranunculus acris	1008	2018-04-30-10-20-24	0	0	x	-30	0	28.5	21.8	27.4	21.7	28.4	-0.113	13909	First10	Here	3
4	60576	8	Ranunculus acris	1008	2018-04-30-10-20-26	0	0	x	-30	0	28.5	21.8	27.4	21.7	28.4	-0.113	13909	First10	Here	4
5	60577	8	Ranunculus acris	1008	2018-04-30-10-20-28	0	0	x	-30	0	28.5	21.8	27.4	21.7	28.4	-0.113	13909	First10	Here	5
6	60578	8	Ranunculus acris	1008	2018-04-30-10-20-30	0	0	x	-30	0	28.5	21.8	27.4	21.7	28.4	-0.113	13909	First10	Here	6
7	60579	8	Ranunculus acris	1008	2018-04-30-10-20-32	0	0	x	-30	0	28.5	21.8	27.5	21.8	28.5	-0.023	13909	First10	Here	7
8	60580	8	Ranunculus acris	1008	2018-04-30-10-20-34	0	0	x	-30	0	28.5	21.8	27.5	21.8	28.5	-0.023	13909	First10	Here	8
9	60581	8	Ranunculus acris	1008	2018-04-30-10-20-36	0	0	x	-30	0	28.5	21.8	27.5	21.7	28.5	-0.023	13909	First10	Here	9
10	60582	8	Ranunculus acris	1008	2018-04-30-10-20-38	0	0	x	-30	0	28.5	21.8	27.5	21.8	28.5	-0.023	13909	First10	Here	10
11	60583	8	Ranunculus acris	1008	2018-04-30-10-20-40	0	0	x	-30	0	28.5	21.8	27.4	21.7	28.4	-0.113	13909			11
12	60584	8	Ranunculus acris	1008	2018-04-30-10-20-42	0	0	x	-30	0	28.5	21.8	27.5	21.8	28.5	-0.023	13909			12
13	60585	8	Ranunculus acris	1008	2018-04-30-10-20-44	0	0	x	-30	0	28.5	21.8	27.5	21.8	28.5	-0.023	13909			13
14	60586	8	Ranunculus acris	1008	2018-04-30-10-20-46	0	0	x	-30	0	28.5	21.8	27.4	21.7	28.4	-0.113	13909			14
15	60587	8	Ranunculus acris	1008	2018-04-30-10-20-48	0	0	x	-30	0	28.5	21.8	27.4	21.7	28.4	-0.113	13909			15
16	60588	8	Ranunculus acris	1008	2018-04-30-10-20-50	0	0	x	-30	0	28.5	21.8	27.5	21.8	28.5	-0.023	13909			16
17	60589	8	Ranunculus acris	1008	2018-04-30-10-20-52	0	0	x	-30	0	28.5	21.8	27.5	21.8	28.5	-0.023	13909			17
18	60590	8	Ranunculus acris	1008	2018-04-30-10-20-54	0	0	x	-30	0	28.5	21.8	27.5	21.8	28.5	-0.023	13909			18
19	60591	8	Ranunculus acris	1008	2018-04-30-10-20-56	0	0	x	-30	0	28.5	21.8	27.4	21.7	28.4	-0.113	13909			19
20	60592	8	Ranunculus acris	1008	2018-04-30-10-20-58	0	0	x	-30	0	28.5	21.8	27.4	21.7	28.4	-0.113	13909			20
21	60593	8	Ranunculus acris	1008	2018-04-30-10-21-00	0	0	x	-30	0	28.5	21.8	27.4	21.7	28.4	-0.113	13909			21
22	60594	8	Ranunculus acris	1008	2018-04-30-10-21-02	0	0	x	-30	0	28.5	21.8	27.4	21.7	28.4	-0.113	13909			22
23	60595	8	Ranunculus acris	1008	2018-04-30-10-21-04	0	0	x	-30	0	28.5	21.8	27.4	21.7	28.4	-0.113	13909			23
24	60596	8	Ranunculus acris	1008	2018-04-30-10-21-06	0	0	x	-30	0	28.5	21.8	27.4	21.7	28.4	-0.113	13909			24
25	60597	8	Ranunculus acris	1008	2018-04-30-10-21-08	0	0	x	-30	0	28.5	21.8	27.4	21.7	28.4	-0.113	13909			25
26	60598	8	Ranunculus acris	1008	2018-04-30-10-21-10	0	0	x	-30	0	28.5	21.8	27.4	21.7	28.4	-0.113	13909			26
27	60599	8	Ranunculus acris	1008	2018-04-30-10-21-12	0	0	x	-30	0	28.5	21.8	27.4	21.7	28.4	-0.113	13909			27
28	60600	8	Ranunculus acris	1008	2018-04-30-10-21-14	0	0	x	-30	0	28.5	21.8	27.5	21.8	28.5	-0.023	13909			28
29	60601	8	Ranunculus acris	1008	2018-04-30-10-21-16	0	0	x	-30	0	28.5	21.8	27.4	21.7	28.4	-0.113	13909			29
30	60602	8	Ranunculus acris	1008	2018-04-30-10-21-18	0	0	x	-30	0	28.5	21.8	27.4	21.8	28.4	-0.113	13909			30
31	60603	8	Ranunculus acris	1008	2018-04-30-10-21-20	0	0	x	-30	0	28.5	21.8	27.4	21.7	28.4	-0.113	13909			31
32	60604	8	Ranunculus acris	1008	2018-04-30-10-21-22	0	0	x	-30	0	28.5	21.8	27.4	21.7	28.4	-0.113	13909			32
33	60605	8	Ranunculus acris	1008	2018-04-30-10-21-24	0	0	x	-30	0	28.5	21.8	27.4	21.7	28.4	-0.113	13909			33
34	60606	8	Ranunculus acris	1008	2018-04-30-10-21-26	0	0	x	-30	0	28.4	21.8	27.4	21.7	28.4	-0.013	13909			34
35	60607	8	Ranunculus acris	1008	2018-04-30-10-21-28	0	0	x	-30	0	28.4	21.8	27.4	21.7	28.4	-0.013	13909			35
36	60608	8	Ranunculus acris	1008	2018-04-30-10-21-30	0	0	x	-30	0	28.4	21.8	27.4	21.7	28.4	-0.013	13909			36
37	60609	8	Ranunculus acris	1008	2018-04-30-10-21-32	0	0	x	-30	0	28.4	21.8	27.4	21.7	28.4	-0.013	13909			37
38	60610	8	Ranunculus acris	1008	2018-04-30-10-21-34	0	0	x	-30	0	28.4	21.8	27.4	21.7	28.4	-0.013	13909			38
39	60611	8	Ranunculus acris	1008	2018-04-30-10-21-36	0	0	x	-30	0	28.4	21.8	27.4	21.7	28.4	-0.013	13909			39
40	60612	8	Ranunculus acris	1008	2018-04-30-10-21-38	0	0	x	-30	0	28.4	21.8	27.4	21.7	28.4	-0.013	13909			40
41	60613	8	Ranunculus acris	1008	2018-04-30-10-21-40	0	0	x	-30	0	28.4	21.8	27.4	21.7	28.4	-0.013	13909			41
42	60614	8	Ranunculus acris	1008	2018-04-30-10-21-42	0	0	x	-30	0	28.4	21.8	27.4	21.7	28.4	-0.013	13909			42
43	60615	8	Ranunculus acris	1008	2018-04-30-10-21-44	0	0	x	-30	0	28.4	21.8	27.4	21.7	28.4	-0.013	13909			43
44	60616	8	Ranunculus acris	1008	2018-04-30-10-21-46	0	0	x	-30	0	28.4	21.8	27.4	21.7	28.4	-0.013	13909			44
45	60617	8	Ranunculus acris	1008	2018-04-30-10-21-48	0	0	x	-30	0	28.4	21.8	27.4	21.7	28.4	-0.013	13909			45
46	60618	8	Ranunculus acris	1008	2018-04-30-10-21-50	0	0	x	-30	0	28.4	21.8	27.4	21.7	28.4	-0.013	13909			46
47	60619	8	Ranunculus acris	1008	2018-04-30-10-21-52	0	0	x	-30	0	28.4	21.8	27.4	21.7	28.4	-0.013	13909			47
48	60620	8	Ranunculus acris	1008	2018-04-30-10-21-54	0	0	x	-30	0	28.4	21.8	27.4	21.7	28.4	-0.013	13909			48
49	60621	8	Ranunculus acris	1008	2018-04-30-10-21-56	0	0	x	-30	0	28.4	21.8	27.4	21.7	28.4	-0.013	13909			49
50	60622	8	Ranunculus acris	1008	2018-04-30-10-21-59	0	0	x	-30	0	28.4	21.8	27.4	21.7	28.4	-0.013	13909			50
51	60623	8	Ranunculus acris	1008	2018-04-30-10-22-01	0	0	x	-30	0	28.4	21.8	27.4	21.7	28.4	-0.013	13909			51
52	60624	8	Ranunculus acris	1008	2018-04-30-10-22-03	0	0	x	-30	0	28.4	21.8	27.4	21.7	28.4	-0.013	13909			52
53	60625	8	Ranunculus acris	1008	2018-04-30-10-22-05	0	0	x	-30	0	28.4	21.8	27.4	21.7	28.4	-0.013	13909			53
54	60626	8	Ranunculus acris	1008	2018-04-30-10-22-07	0	0	x	-30	0	28.4	21.8	27.4	21.7	28.4	-0.013	13909			54
55	60627	8	Ranunculus acris	1008	2018-04-30-10-22-09	0	0	x	-30	0	28.4	21.8	27.5	21.7	28.5	0.077	13909			55
56	60628	8	Ranunculus acris	1008	2018-04-30-10-22-11	0	0	x	-30	0	28.4	21.8	27.5	21.8	28.5	0.077	13909			56
57	60629	8	Ranunculus acris	1008	2018-04-30-10-22-13	0	0	x	-30	0	28.4	21.8	27.5	21.7	28.5	0.077	13909			57
58	60630	8	Ranunculus acris	1008	2018-04-30-10-22-15	0	0	x	-30	0	28.4	21.8	27.5	21.7	28.5	0.077	13909			58
59	60631	8	Ranunculus acris	1008	2018-04-30-10-22-17	0	0	x	-30	0	28.4	21.8	27.6	21.7	28.6	0.167	13909			59
60	60632	8	Ranunculus acris	1008	2018-04-30-10-22-19	0	0	x	-30	0	28.4	21.8	27.6	21.7	28.6	0.167	13909			60
61	60633	8	Ranunculus acris	1008	2018-04-30-10-22-21	0	0	x	-30	0	28.4	21.7	27.6	21.7	28.6	0.167	13909			61
62	60634	8	Ranunculus acris	1008	2018-04-30-10-22-23	0	0	x	-30	0	28.4	21.8	27.6	21.7	28.6	0.167	13909			62
63	60635	8	Ranunculus acris	1008	2018-04-30-10-22-25	0	0	x	-30	0	28.4	21.8	27.6	21.7	28.6	0.167	13909			63
64	60636	8	Ranunculus acris	1008	2018-04-30-10-22-27	0	0	x	-30	0	28.4	21.8	27.6	21.7	28.6	0.167	13909			64
65	60637	8	Ranunculus acris	1008	2018-04-30-10-22-29	0	0	x	-30	0	28.4	21.8	27.6	21.7	28.6	0.167	13909			65
66	60638	8	Ranunculus acris	1008	2018-04-30-10-22-31	0	0	x	-30	0	28.4	21.8	27.6	21.7	28.6	0.167	13909			66
67	60639	8	Ranunculus acris	1008	2018-04-30-10-22-33	0	0	x	-30	0	28.4	21.8	27.6	21.7	28.6	0.167	13909			67
68	60640	8	Ranunculus acris	1008	2018-04-30-10-22-35	0	0	x	-30	0	28.4	21.8	27.6	21.7	28.6	0.167	13909			68
69	60641	8	Ranunculus acris	1008	2018-04-30-10-22-37	0	0	x	-30	0	28.4	21.8	27.6	21.7	28.6	0.167	13909			69
70	60642	8	Ranunculus acris	1008	2018-04-30-10-22-39	0	0	x	-30	0	28.4	21.7	27.5	21.7	28.5	0.077	13909			70
71	60643	8	Ranunculus acris	1008	2018-04-30-10-22-41	0	0	x	-30	0	28.4	21.8	27.5	21.7	28.5	0.077	13909			71
72	60644	8	Ranunculus acris	1008	2018-04-30-10-22-43	0	0	x	-30	0	28.4	21.8	27.5	21.7	28.5	0.077	13909			72
73	60645	8	Ranunculus acris	1008	2018-04-30-10-22-45	0	0	x	-30	0	28.4	21.8	27.5	21.7	28.5	0.077	13909			73
74	60646	8	Ranunculus acris	1008	2018-04-30-10-22-47	0	0	x	-30	0	28.4	21.8	27.5	21.7	28.5	0.077	13909			74
75	60647	8	Ranunculus acris	1008	2018-04-30-10-22-49	0	0	x	-30	0	28.4	21.8	27.5	21.7	28.5	0.077	13909			75
76	60648	8	Ranunculus acris	1008	2018-04-30-10-22-51	0	0	x	-30	0	28.4	21.7	27.5	21.7	28.5	0.077	13909			76
77	60649	8	Ranunculus acris	1008	2018-04-30-10-22-53	0	0	x	-30	0	28.4	21.7	27.5	21.7	28.5	0.077	13909			77
78	60650	8	Ranunculus acris	1008	2018-04-30-10-22-55	0	0	x	-30	0	28.4	21.8	27.5	21.7	28.5	0.077	13909			78
79	60651	8	Ranunculus acris	1008	2018-04-30-10-22-57	0	0	x	-30	0	28.4	21.8	27.5	21.7	28.5	0.077	13909			79
80	60652	8	Ranunculus acris	1008	2018-04-30-10-22-59	0	0	x	-30	0	28.4	21.8	27.5	21.7	28.5	0.077	13909			80
81	60653	8	Ranunculus acris	1008	2018-04-30-10-23-01	0	0	x	-30	0	28.4	21.8	27.5	21.7	28.5	0.077	13909			81
82	60654	8	Ranunculus acris	1008	2018-04-30-10-23-03	0	0	x	-30	0	28.4	21.8	27.5	21.7	28.5	0.077	13909			82
83	60655	8	Ranunculus acris	1008	2018-04-30-10-23-05	0	0	x	-30	0	28.4	21.8	27.5	21.7	28.5	0.077	13909			83
84	60656	8	Ranunculus acris	1008	2018-04-30-10-23-07	0	0	x	-30	0	28.4	21.8	27.5	21.7	28.5	0.077	13909			84
85	60657	8	Ranunculus acris	1008	2018-04-30-10-23-09	0	0	x	-30	0	28.4	21.8	27.5	21.7	28.5	0.077	13909			85
86	60658	8	Ranunculus acris	1008	2018-04-30-10-23-11	0	0	x	-30	0	28.4	21.8	27.5	21.7	28.5	0.077	13909			86
87	60659	8	Ranunculus acris	1008	2018-04-30-10-23-13	0	0	x	-30	0	28.4	21.8	27.4	21.7	28.4	-0.013	13909			87
88	60660	8	Ranunculus acris	1008	2018-04-30-10-23-15	0	0	x	-30	0	28.4	21.8	27.4	21.7	28.4	-0.013	13909			88
89	60661	8	Ranunculus acris	1008	2018-04-30-10-23-17	0	0	x	-30	0	28.4	21.8	27.4	21.7	28.4	-0.013	13909			89
90	60662	8	Ranunculus acris	1008	2018-04-30-10-23-19	0	0	x	-30	0	28.4	21.8	27.4	21.7	28.4	-0.013	13909			90
91	60663	8	Ranunculus acris	1008	2018-04-30-10-23-21	0	0	x	-30	0	28.4	21.8	27.4	21.7	28.4	-0.013	13909	Last10	Here	91
92	60664	8	Ranunculus acris	1008	2018-04-30-10-23-23	0	0	x	-30	0	28.4	21.8	27.4	21.7	28.4	-0.013	13909	Last10	Here	92
93	60665	8	Ranunculus acris	1008	2018-04-30-10-23-25	0	0	x	-30	0	28.4	21.8	27.4	21.7	28.4	-0.013	13909	Last10	Here	93
94	60666	8	Ranunculus acris	1008	2018-04-30-10-23-27	0	0	x	-30	0	28.4	21.8	27.4	21.7	28.4	-0.013	13909	Last10	Here	94
95	60667	8	Ranunculus acris	1008	2018-04-30-10-23-29	0	0	x	-30	0	28.4	21.8	27.4	21.7	28.4	-0.013	13909	Last10	Here	95
96	60668	8	Ranunculus acris	1008	2018-04-30-10-23-31	0	0	x	-30	0	28.4	21.8	27.4	21.7	28.4	-0.013	13909	Last10	Here	96
97	60669	8	Ranunculus acris	1008	2018-04-30-10-23-33	0	0	x	-30	0	28.4	21.7	27.5	21.7	28.5	0.077	13909	Last10	Here	97
98	60670	8	Ranunculus acris	1008	2018-04-30-10-23-35	0	0	x	-30	0	28.4	21.8	27.5	21.7	28.5	0.077	13909	Last10	Here	98
99	60671	8	Ranunculus acris	1008	2018-04-30-10-23-37	0	0	x	-30	0	28.4	21.8	27.5	21.7	28.5	0.077	13909	Last10	Here	99
100	60672	8	Ranunculus acris	1008	2018-04-30-10-24-11	0	0	x	-25	0	28.4	21.8	27.4	21.7	28.4	-0.013	13910	First10	Here	1
101	60673	8	Ranunculus acris	1008	2018-04-30-10-24-13	0	0	x	-25	0	28.4	21.8	27.4	21.7	28.4	-0.013	13910	First10	Here	2
102	60674	8	Ranunculus acris	1008	2018-04-30-10-24-15	0	0	x	-25	0	28.4	21.7	27.4	21.7	28.4	-0.013	13910	First10	Here	3
103	60675	8	Ranunculus acris	1008	2018-04-30-10-24-17	0	0	x	-25	0	28.4	21.8	27.4	21.7	28.4	-0.013	13910	First10	Here	4
104	60676	8	Ranunculus acris	1008	2018-04-30-10-24-19	0	0	x	-25	0	28.4	21.8	27.4	21.7	28.4	-0.013	13910	First10	Here	5
105	60677	8	Ranunculus acris	1008	2018-04-30-10-24-21	0	0	x	-25	0	28.4	21.8	27.4	21.7	28.4	-0.013	13910	First10	Here	6
106	60678	8	Ranunculus acris	1008	2018-04-30-10-24-23	0	0	x	-25	0	28.4	21.8	27.4	21.7	28.4	-0.013	13910	First10	Here	7
107	60679	8	Ranunculus acris	1008	2018-04-30-10-24-25	0	0	x	-25	0	28.4	21.8	27.4	21.7	28.4	-0.013	13910	First10	Here	8
108	60680	8	Ranunculus acris	1008	2018-04-30-10-24-27	0	0	x	-25	0	28.4	21.7	27.4	21.7	28.4	-0.013	13910	First10	Here	9
109	60681	8	Ranunculus acris	1008	2018-04-30-10-24-29	0	0	x	-25	0	28.4	21.7	27.4	21.7	28.4	-0.013	13910	First10	Here	10
110	60682	8	Ranunculus acris	1008	2018-04-30-10-24-31	0	0	x	-25	0	28.4	21.8	27.4	21.7	28.4	-0.013	13910			11
111	60683	8	Ranunculus acris	1008	2018-04-30-10-24-33	0	0	x	-25	0	28.4	21.8	27.4	21.7	28.4	-0.013	13910			12
112	60684	8	Ranunculus acris	1008	2018-04-30-10-24-35	0	0	x	-25	0	28.4	21.7	27.4	21.7	28.4	-0.013	13910			13
113	60685	8	Ranunculus acris	1008	2018-04-30-10-24-37	0	0	x	-25	0	28.4	21.8	27.4	21.7	28.4	-0.013	13910			14
114	60686	8	Ranunculus acris	1008	2018-04-30-10-24-39	0	0	x	-25	0	28.4	21.8	27.4	21.7	28.4	-0.013	13910			15
115	60687	8	Ranunculus acris	1008	2018-04-30-10-24-41	0	0	x	-25	0	28.4	21.7	27.4	21.7	28.4	-0.013	13910			16
116	60688	8	Ranunculus acris	1008	2018-04-30-10-24-43	0	0	x	-25	0	28.4	21.8	27.4	21.7	28.4	-0.013	13910			17
117	60689	8	Ranunculus acris	1008	2018-04-30-10-24-45	0	0	x	-25	0	28.4	21.7	27.4	21.7	28.4	-0.013	13910			18
118	60690	8	Ranunculus acris	1008	2018-04-30-10-24-47	0	0	x	-25	0	28.4	21.8	27.4	21.7	28.4	-0.013	13910			19
119	60691	8	Ranunculus acris	1008	2018-04-30-10-24-49	0	0	x	-25	0	28.4	21.8	27.4	21.7	28.4	-0.013	13910			20
120	60692	8	Ranunculus acris	1008	2018-04-30-10-24-51	0	0	x	-25	0	28.4	21.8	27.4	21.7	28.4	-0.013	13910			21
121	60693	8	Ranunculus acris	1008	2018-04-30-10-24-53	0	0	x	-25	0	28.4	21.8	27.4	21.7	28.4	-0.013	13910			22
122	60694	8	Ranunculus acris	1008	2018-04-30-10-24-55	0	0	x	-25	0	28.4	21.8	27.4	21.7	28.4	-0.013	13910			23
123	60695	8	Ranunculus acris	1008	2018-04-30-10-24-57	0	0	x	-25	0	28.4	21.8	27.4	21.7	28.4	-0.013	13910			24
124	60696	8	Ranunculus acris	1008	2018-04-30-10-24-59	0	0	x	-25	0	28.4	21.7	27.4	21.7	28.4	-0.013	13910			25
125	60697	8	Ranunculus acris	1008	2018-04-30-10-25-01	0	0	x	-25	0	28.3	21.7	27.4	21.7	28.4	0.087	13910			26
126	60698	8	Ranunculus acris	1008	2018-04-30-10-25-03	0	0	x	-25	0	28.4	21.8	27.4	21.7	28.4	-0.013	13910			27
127	60699	8	Ranunculus acris	1008	2018-04-30-10-25-05	0	0	x	-25	0	28.4	21.8	27.4	21.7	28.4	-0.013	13910			28
128	60700	8	Ranunculus acris	1008	2018-04-30-10-25-07	0	0	x	-25	0	28.4	21.8	27.4	21.7	28.4	-0.013	13910			29
129	60701	8	Ranunculus acris	1008	2018-04-30-10-25-09	0	0	x	-25	0	28.4	21.8	27.4	21.7	28.4	-0.013	13910			30
130	60702	8	Ranunculus acris	1008	2018-04-30-10-25-11	0	0	x	-25	0	28.4	21.8	27.4	21.7	28.4	-0.013	13910			31
131	60703	8	Ranunculus acris	1008	2018-04-30-10-25-13	0	0	x	-25	0	28.4	21.8	27.4	21.7	28.4	-0.013	13910			32
132	60704	8	Ranunculus acris	1008	2018-04-30-10-25-15	0	0	x	-25	0	28.4	21.8	27.4	21.7	28.4	-0.013	13910			33
133	60705	8	Ranunculus acris	1008	2018-04-30-10-25-17	0	0	x	-25	0	28.4	21.7	27.4	21.7	28.4	-0.013	13910			34
134	60706	8	Ranunculus acris	1008	2018-04-30-10-25-19	0	0	x	-25	0	28.4	21.8	27.4	21.7	28.4	-0.013	13910			35
135	60707	8	Ranunculus acris	1008	2018-04-30-10-25-21	0	0	x	-25	0	28.3	21.7	27.4	21.7	28.4	0.087	13910			36
136	60708	8	Ranunculus acris	1008	2018-04-30-10-25-23	0	0	x	-25	0	28.4	21.8	27.4	21.7	28.4	-0.013	13910			37
137	60709	8	Ranunculus acris	1008	2018-04-30-10-25-25	0	0	x	-25	0	28.3	21.7	27.4	21.7	28.4	0.087	13910			38
138	60710	8	Ranunculus acris	1008	2018-04-30-10-25-27	0	0	x	-25	0	28.4	21.8	27.3	21.6	28.3	-0.103	13910			39
139	60711	8	Ranunculus acris	1008	2018-04-30-10-25-29	0	0	x	-25	0	28.4	21.8	27.4	21.7	28.4	-0.013	13910			40
140	60712	8	Ranunculus acris	1008	2018-04-30-10-25-31	0	0	x	-25	0	28.4	21.7	27.4	21.7	28.4	-0.013	13910			41
141	60713	8	Ranunculus acris	1008	2018-04-30-10-25-33	0	0	x	-25	0	28.3	21.7	27.4	21.7	28.4	0.087	13910			42
142	60714	8	Ranunculus acris	1008	2018-04-30-10-25-35	0	0	x	-25	0	28.4	21.8	27.5	21.7	28.5	0.077	13910			43
143	60715	8	Ranunculus acris	1008	2018-04-30-10-25-37	0	0	x	-25	0	28.4	21.8	27.5	21.7	28.5	0.077	13910			44
144	60716	8	Ranunculus acris	1008	2018-04-30-10-25-39	0	0	x	-25	0	28.3	21.7	27.5	21.7	28.5	0.177	13910			45
145	60717	8	Ranunculus acris	1008	2018-04-30-10-25-41	0	0	x	-25	0	28.4	21.8	27.5	21.7	28.5	0.077	13910			46
146	60718	8	Ranunculus acris	1008	2018-04-30-10-25-43	0	0	x	-25	0	28.3	21.7	27.5	21.7	28.5	0.177	13910			47
147	60719	8	Ranunculus acris	1008	2018-04-30-10-25-45	0	0	x	-25	0	28.4	21.8	27.5	21.7	28.5	0.077	13910			48
148	60720	8	Ranunculus acris	1008	2018-04-30-10-25-47	0	0	x	-25	0	28.4	21.8	27.5	21.7	28.5	0.077	13910			49
149	60721	8	Ranunculus acris	1008	2018-04-30-10-25-49	0	0	x	-25	0	28.3	21.7	27.5	21.7	28.5	0.177	13910			50
150	60722	8	Ranunculus acris	1008	2018-04-30-10-25-51	0	0	x	-25	0	28.3	21.7	27.4	21.7	28.4	0.087	13910			51
151	60723	8	Ranunculus acris	1008	2018-04-30-10-25-53	0	0	x	-25	0	28.4	21.8	27.4	21.7	28.4	-0.013	13910			52
152	60724	8	Ranunculus acris	1008	2018-04-30-10-25-55	0	0	x	-25	0	28.3	21.7	27.4	21.7	28.4	0.087	13910			53
153	60725	8	Ranunculus acris	1008	2018-04-30-10-25-57	0	0	x	-25	0	28.3	21.7	27.4	21.7	28.4	0.087	13910			54
154	60726	8	Ranunculus acris	1008	2018-04-30-10-25-59	0	0	x	-25	0	28.3	21.7	27.4	21.7	28.4	0.087	13910			55
155	60727	8	Ranunculus acris	1008	2018-04-30-10-26-01	0	0	x	-25	0	28.4	21.8	27.4	21.7	28.4	-0.013	13910			56
156	60728	8	Ranunculus acris	1008	2018-04-30-10-26-03	0	0	x	-25	0	28.3	21.7	27.4	21.7	28.4	0.087	13910			57
157	60729	8	Ranunculus acris	1008	2018-04-30-10-26-05	0	0	x	-25	0	28.4	21.7	27.4	21.7	28.4	-0.013	13910			58
158	60730	8	Ranunculus acris	1008	2018-04-30-10-26-07	0	0	x	-25	0	28.4	21.7	27.4	21.7	28.4	-0.013	13910			59
159	60731	8	Ranunculus acris	1008	2018-04-30-10-26-09	0	0	x	-25	0	28.4	21.8	27.4	21.7	28.4	-0.013	13910			60
160	60732	8	Ranunculus acris	1008	2018-04-30-10-26-11	0	0	x	-25	0	28.4	21.8	27.4	21.7	28.4	-0.013	13910			61
161	60733	8	Ranunculus acris	1008	2018-04-30-10-26-13	0	0	x	-25	0	28.4	21.8	27.4	21.7	28.4	-0.013	13910			62
162	60734	8	Ranunculus acris	1008	2018-04-30-10-26-15	0	0	x	-25	0	28.4	21.8	27.4	21.7	28.4	-0.013	13910			63
163	60735	8	Ranunculus acris	1008	2018-04-30-10-26-17	0	0	x	-25	0	28.4	21.7	27.4	21.7	28.4	-0.013	13910			64
164	60736	8	Ranunculus acris	1008	2018-04-30-10-26-19	0	0	x	-25	0	28.4	21.8	27.4	21.7	28.4	-0.013	13910			65
165	60737	8	Ranunculus acris	1008	2018-04-30-10-26-21	0	0	x	-25	0	28.4	21.8	27.4	21.7	28.4	-0.013	13910			66
166	60738	8	Ranunculus acris	1008	2018-04-30-10-26-23	0	0	x	-25	0	28.3	21.7	27.4	21.7	28.4	0.087	13910			67
167	60739	8	Ranunculus acris	1008	2018-04-30-10-26-25	0	0	x	-25	0	28.4	21.8	27.4	21.7	28.4	-0.013	13910			68
168	60740	8	Ranunculus acris	1008	2018-04-30-10-26-27	0	0	x	-25	0	28.4	21.8	27.4	21.7	28.4	-0.013	13910			69
169	60741	8	Ranunculus acris	1008	2018-04-30-10-26-29	0	0	x	-25	0	28.4	21.8	27.4	21.7	28.4	-0.013	13910			70
170	60742	8	Ranunculus acris	1008	2018-04-30-10-26-31	0	0	x	-25	0	28.3	21.7	27.4	21.7	28.4	0.087	13910			71
171	60743	8	Ranunculus acris	1008	2018-04-30-10-26-33	0	0	x	-25	0	28.3	21.7	27.4	21.7	28.4	0.087	13910			72
172	60744	8	Ranunculus acris	1008	2018-04-30-10-26-35	0	0	x	-25	0	28.4	21.8	27.4	21.7	28.4	-0.013	13910			73
173	60745	8	Ranunculus acris	1008	2018-04-30-10-26-37	0	0	x	-25	0	28.3	21.7	27.3	21.7	28.3	-0.003	13910			74
174	60746	8	Ranunculus acris	1008	2018-04-30-10-26-39	0	0	x	-25	0	28.4	21.8	27.4	21.7	28.4	-0.013	13910			75
175	60747	8	Ranunculus acris	1008	2018-04-30-10-26-41	0	0	x	-25	0	28.3	21.7	27.4	21.7	28.4	0.087	13910			76
176	60748	8	Ranunculus acris	1008	2018-04-30-10-26-43	0	0	x	-25	0	28.4	21.8	27.4	21.7	28.4	-0.013	13910			77
177	60749	8	Ranunculus acris	1008	2018-04-30-10-26-45	0	0	x	-25	0	28.4	21.8	27.4	21.7	28.4	-0.013	13910			78
178	60750	8	Ranunculus acris	1008	2018-04-30-10-26-47	0	0	x	-25	0	28.4	21.8	27.4	21.7	28.4	-0.013	13910			79
179	60751	8	Ranunculus acris	1008	2018-04-30-10-26-49	0	0	x	-25	0	28.4	21.8	27.4	21.7	28.4	-0.013	13910			80
180	60752	8	Ranunculus acris	1008	2018-04-30-10-26-51	0	0	x	-25	0	28.4	21.8	27.4	21.7	28.4	-0.013	13910			81
181	60753	8	Ranunculus acris	1008	2018-04-30-10-26-53	0	0	x	-25	0	28.4	21.8	27.4	21.7	28.4	-0.013	13910			82
182	60754	8	Ranunculus acris	1008	2018-04-30-10-26-55	0	0	x	-25	0	28.3	21.7	27.4	21.7	28.4	0.087	13910			83
183	60755	8	Ranunculus acris	1008	2018-04-30-10-26-57	0	0	x	-25	0	28.3	21.7	27.4	21.7	28.4	0.087	13910			84
184	60756	8	Ranunculus acris	1008	2018-04-30-10-26-59	0	0	x	-25	0	28.3	21.7	27.4	21.7	28.4	0.087	13910			85
185	60757	8	Ranunculus acris	1008	2018-04-30-10-27-01	0	0	x	-25	0	28.4	21.8	27.4	21.7	28.4	-0.013	13910			86
186	60758	8	Ranunculus acris	1008	2018-04-30-10-27-03	0	0	x	-25	0	28.3	21.7	27.5	21.7	28.5	0.177	13910			87
187	60759	8	Ranunculus acris	1008	2018-04-30-10-27-05	0	0	x	-25	0	28.4	21.8	27.5	21.7	28.5	0.077	13910			88
188	60760	8	Ranunculus acris	1008	2018-04-30-10-27-07	0	0	x	-25	0	28.3	21.7	27.5	21.7	28.5	0.177	13910			89
189	60761	8	Ranunculus acris	1008	2018-04-30-10-27-09	0	0	x	-25	0	28.4	21.8	27.6	21.7	28.6	0.167	13910			90
190	60762	8	Ranunculus acris	1008	2018-04-30-10-27-12	0	0	x	-25	0	28.4	21.8	27.6	21.7	28.6	0.167	13910	Last10	Here	91
191	60763	8	Ranunculus acris	1008	2018-04-30-10-27-14	0	0	x	-25	0	28.3	21.7	27.5	21.7	28.5	0.177	13910	Last10	Here	92
192	60764	8	Ranunculus acris	1008	2018-04-30-10-27-16	0	0	x	-25	0	28.4	21.8	27.6	21.7	28.6	0.167	13910	Last10	Here	93
193	60765	8	Ranunculus acris	1008	2018-04-30-10-27-18	0	0	x	-25	0	28.4	21.8	27.5	21.7	28.5	0.077	13910	Last10	Here	94
194	60766	8	Ranunculus acris	1008	2018-04-30-10-27-20	0	0	x	-25	0	28.3	21.7	27.5	21.7	28.5	0.177	13910	Last10	Here	95
195	60767	8	Ranunculus acris	1008	2018-04-30-10-27-22	0	0	x	-25	0	28.3	21.7	27.5	21.7	28.5	0.177	13910	Last10	Here	96
196	60768	8	Ranunculus acris	1008	2018-04-30-10-27-24	0	0	x	-25	0	28.4	21.8	27.5	21.7	28.5	0.077	13910	Last10	Here	97
197	60769	8	Ranunculus acris	1008	2018-04-30-10-27-26	0	0	x	-25	0	28.4	21.8	27.5	21.7	28.5	0.077	13910	Last10	Here	98
198	60770	8	Ranunculus acris	1008	2018-04-30-10-27-28	0	0	x	-25	0	28.3	21.7	27.5	21.7	28.5	0.177	13910	Last10	Here	99
199	60771	8	Ranunculus acris	1008	2018-04-30-10-28-02	0	0	x	-20	0	28.3	21.7	27.5	21.7	28.5	0.177	13911	First10	Here	1
200	60772	8	Ranunculus acris	1008	2018-04-30-10-28-04	0	0	x	-20	0	28.4	21.8	27.5	21.7	28.5	0.077	13911	First10	Here	2
201	60773	8	Ranunculus acris	1008	2018-04-30-10-28-06	0	0	x	-20	0	28.3	21.7	27.5	21.7	28.5	0.177	13911	First10	Here	3
202	60774	8	Ranunculus acris	1008	2018-04-30-10-28-08	0	0	x	-20	0	28.4	21.8	27.5	21.7	28.5	0.077	13911	First10	Here	4
203	60775	8	Ranunculus acris	1008	2018-04-30-10-28-10	0	0	x	-20	0	28.4	21.8	27.5	21.7	28.5	0.077	13911	First10	Here	5
204	60776	8	Ranunculus acris	1008	2018-04-30-10-28-12	0	0	x	-20	0	28.4	21.8	27.5	21.7	28.5	0.077	13911	First10	Here	6
205	60777	8	Ranunculus acris	1008	2018-04-30-10-28-14	0	0	x	-20	0	28.4	21.8	27.5	21.7	28.5	0.077	13911	First10	Here	7
206	60778	8	Ranunculus acris	1008	2018-04-30-10-28-16	0	0	x	-20	0	28.4	21.8	27.5	21.6	28.5	0.077	13911	First10	Here	8
207	60779	8	Ranunculus acris	1008	2018-04-30-10-28-18	0	0	x	-20	0	28.3	21.7	27.6	21.7	28.6	0.267	13911	First10	Here	9
208	60780	8	Ranunculus acris	1008	2018-04-30-10-28-20	0	0	x	-20	0	28.3	21.7	27.6	21.7	28.6	0.267	13911	First10	Here	10
209	60781	8	Ranunculus acris	1008	2018-04-30-10-28-22	0	0	x	-20	0	28.4	21.8	27.5	21.6	28.5	0.077	13911			11
210	60782	8	Ranunculus acris	1008	2018-04-30-10-28-24	0	0	x	-20	0	28.3	21.7	27.5	21.6	28.5	0.177	13911			12
211	60783	8	Ranunculus acris	1008	2018-04-30-10-28-26	0	0	x	-20	0	28.3	21.7	27.6	21.7	28.6	0.267	13911			13
212	60784	8	Ranunculus acris	1008	2018-04-30-10-28-28	0	0	x	-20	0	28.4	21.8	27.6	21.7	28.6	0.167	13911			14
213	60785	8	Ranunculus acris	1008	2018-04-30-10-28-30	0	0	x	-20	0	28.4	21.8	27.7	21.7	28.7	0.257	13911			15
214	60786	8	Ranunculus acris	1008	2018-04-30-10-28-32	0	0	x	-20	0	28.4	21.8	27.7	21.7	28.7	0.257	13911			16
215	60787	8	Ranunculus acris	1008	2018-04-30-10-28-34	0	0	x	-20	0	28.3	21.7	27.7	21.7	28.7	0.357	13911			17
216	60788	8	Ranunculus acris	1008	2018-04-30-10-28-36	0	0	x	-20	0	28.3	21.8	27.7	21.7	28.7	0.357	13911			18
217	60789	8	Ranunculus acris	1008	2018-04-30-10-28-38	0	0	x	-20	0	28.3	21.8	27.7	21.7	28.7	0.357	13911			19
218	60790	8	Ranunculus acris	1008	2018-04-30-10-28-40	0	0	x	-20	0	28.3	21.7	27.7	21.7	28.7	0.357	13911			20
219	60791	8	Ranunculus acris	1008	2018-04-30-10-28-42	0	0	x	-20	0	28.3	21.8	27.7	21.7	28.7	0.357	13911			21
220	60792	8	Ranunculus acris	1008	2018-04-30-10-28-44	0	0	x	-20	0	28.3	21.7	27.6	21.6	28.6	0.267	13911			22
221	60793	8	Ranunculus acris	1008	2018-04-30-10-28-46	0	0	x	-20	0	28.3	21.8	27.6	21.6	28.6	0.267	13911			23
222	60794	8	Ranunculus acris	1008	2018-04-30-10-28-48	0	0	x	-20	0	28.3	21.7	27.8	21.7	28.7	0.447	13911			24
223	60795	8	Ranunculus acris	1008	2018-04-30-10-28-50	0	0	x	-20	0	28.4	21.8	27.8	21.6	28.7	0.347	13911			25
224	60796	8	Ranunculus acris	1008	2018-04-30-10-28-52	0	0	x	-20	0	28.3	21.7	27.9	21.7	28.8	0.537	13911			26
225	60797	8	Ranunculus acris	1008	2018-04-30-10-28-54	0	0	x	-20	0	28.3	21.8	27.8	21.6	28.7	0.447	13911			27
226	60798	8	Ranunculus acris	1008	2018-04-30-10-28-56	0	0	x	-20	0	28.4	21.8	27.9	21.7	28.8	0.437	13911			28
227	60799	8	Ranunculus acris	1008	2018-04-30-10-28-58	0	0	x	-20	0	28.3	21.7	27.8	21.7	28.7	0.447	13911			29
228	60800	8	Ranunculus acris	1008	2018-04-30-10-29-00	0	0	x	-20	0	28.4	21.8	27.8	21.6	28.7	0.347	13911			30
229	60801	8	Ranunculus acris	1008	2018-04-30-10-29-02	0	0	x	-20	0	28.3	21.7	27.8	21.7	28.7	0.447	13911			31
230	60802	8	Ranunculus acris	1008	2018-04-30-10-29-04	0	0	x	-20	0	28.4	21.8	27.8	21.6	28.7	0.347	13911			32
231	60803	8	Ranunculus acris	1008	2018-04-30-10-29-06	0	0	x	-20	0	28.4	21.8	27.8	21.7	28.7	0.347	13911			33
232	60804	8	Ranunculus acris	1008	2018-04-30-10-29-08	0	0	x	-20	0	28.3	21.7	27.8	21.7	28.7	0.447	13911			34
233	60805	8	Ranunculus acris	1008	2018-04-30-10-29-10	0	0	x	-20	0	28.3	21.7	27.7	21.6	28.7	0.357	13911			35
234	60806	8	Ranunculus acris	1008	2018-04-30-10-29-12	0	0	x	-20	0	28.4	21.8	27.8	21.7	28.7	0.347	13911			36
235	60807	8	Ranunculus acris	1008	2018-04-30-10-29-14	0	0	x	-20	0	28.4	21.8	27.7	21.6	28.7	0.257	13911			37
236	60808	8	Ranunculus acris	1008	2018-04-30-10-29-16	0	0	x	-20	0	28.3	21.7	27.8	21.7	28.7	0.447	13911			38
237	60809	8	Ranunculus acris	1008	2018-04-30-10-29-18	0	0	x	-20	0	28.4	21.8	27.7	21.6	28.7	0.257	13911			39
238	60810	8	Ranunculus acris	1008	2018-04-30-10-29-20	0	0	x	-20	0	28.3	21.7	27.7	21.6	28.7	0.357	13911			40
239	60811	8	Ranunculus acris	1008	2018-04-30-10-29-22	0	0	x	-20	0	28.3	21.7	27.7	21.7	28.7	0.357	13911			41
240	60812	8	Ranunculus acris	1008	2018-04-30-10-29-24	0	0	x	-20	0	28.4	21.8	27.7	21.7	28.7	0.257	13911			42
241	60813	8	Ranunculus acris	1008	2018-04-30-10-29-26	0	0	x	-20	0	28.4	21.8	27.6	21.6	28.6	0.167	13911			43
242	60814	8	Ranunculus acris	1008	2018-04-30-10-29-28	0	0	x	-20	0	28.4	21.8	27.6	21.7	28.6	0.167	13911			44
243	60815	8	Ranunculus acris	1008	2018-04-30-10-29-30	0	0	x	-20	0	28.3	21.7	27.6	21.6	28.6	0.267	13911			45
244	60816	8	Ranunculus acris	1008	2018-04-30-10-29-32	0	0	x	-20	0	28.4	21.8	27.7	21.7	28.7	0.257	13911			46
245	60817	8	Ranunculus acris	1008	2018-04-30-10-29-34	0	0	x	-20	0	28.4	21.8	27.6	21.6	28.6	0.167	13911			47
246	60818	8	Ranunculus acris	1008	2018-04-30-10-29-36	0	0	x	-20	0	28.4	21.8	27.5	21.6	28.5	0.077	13911			48
247	60819	8	Ranunculus acris	1008	2018-04-30-10-29-38	0	0	x	-20	0	28.4	21.8	27.5	21.6	28.5	0.077	13911			49
248	60820	8	Ranunculus acris	1008	2018-04-30-10-29-40	0	0	x	-20	0	28.4	21.8	27.5	21.6	28.5	0.077	13911			50
249	60821	8	Ranunculus acris	1008	2018-04-30-10-29-42	0	0	x	-20	0	28.4	21.8	27.6	21.7	28.6	0.167	13911			51
250	60822	8	Ranunculus acris	1008	2018-04-30-10-29-44	0	0	x	-20	0	28.4	21.8	27.5	21.7	28.5	0.077	13911			52
251	60823	8	Ranunculus acris	1008	2018-04-30-10-29-46	0	0	x	-20	0	28.4	21.8	27.5	21.7	28.5	0.077	13911			53
252	60824	8	Ranunculus acris	1008	2018-04-30-10-29-48	0	0	x	-20	0	28.3	21.8	27.5	21.7	28.5	0.177	13911			54
253	60825	8	Ranunculus acris	1008	2018-04-30-10-29-50	0	0	x	-20	0	28.3	21.8	27.5	21.7	28.5	0.177	13911			55
254	60826	8	Ranunculus acris	1008	2018-04-30-10-29-52	0	0	x	-20	0	28.3	21.7	27.5	21.7	28.5	0.177	13911			56
255	60827	8	Ranunculus acris	1008	2018-04-30-10-29-54	0	0	x	-20	0	28.4	21.8	27.5	21.7	28.5	0.077	13911			57
256	60828	8	Ranunculus acris	1008	2018-04-30-10-29-56	0	0	x	-20	0	28.3	21.8	27.4	21.7	28.4	0.087	13911			58
257	60829	8	Ranunculus acris	1008	2018-04-30-10-29-58	0	0	x	-20	0	28.3	21.7	27.4	21.7	28.4	0.087	13911			59
258	60830	8	Ranunculus acris	1008	2018-04-30-10-30-00	0	0	x	-20	0	28.3	21.8	27.4	21.7	28.4	0.087	13911			60
259	60831	8	Ranunculus acris	1008	2018-04-30-10-30-02	0	0	x	-20	0	28.4	21.8	27.4	21.7	28.4	-0.013	13911			61
260	60832	8	Ranunculus acris	1008	2018-04-30-10-30-04	0	0	x	-20	0	28.3	21.7	27.4	21.7	28.4	0.087	13911			62
261	60833	8	Ranunculus acris	1008	2018-04-30-10-30-06	0	0	x	-20	0	28.3	21.7	27.3	21.6	28.3	-0.003	13911			63
262	60834	8	Ranunculus acris	1008	2018-04-30-10-30-08	0	0	x	-20	0	28.3	21.7	27.4	21.7	28.4	0.087	13911			64
263	60835	8	Ranunculus acris	1008	2018-04-30-10-30-10	0	0	x	-20	0	28.3	21.7	27.3	21.6	28.3	-0.003	13911			65
264	60836	8	Ranunculus acris	1008	2018-04-30-10-30-12	0	0	x	-20	0	28.3	21.8	27.4	21.7	28.4	0.087	13911			66
265	60837	8	Ranunculus acris	1008	2018-04-30-10-30-14	0	0	x	-20	0	28.3	21.8	27.3	21.6	28.3	-0.003	13911			67
266	60838	8	Ranunculus acris	1008	2018-04-30-10-30-16	0	0	x	-20	0	28.3	21.8	27.4	21.7	28.4	0.087	13911			68
267	60839	8	Ranunculus acris	1008	2018-04-30-10-30-18	0	0	x	-20	0	28.3	21.8	27.3	21.6	28.3	-0.003	13911			69
268	60840	8	Ranunculus acris	1008	2018-04-30-10-30-20	0	0	x	-20	0	28.3	21.7	27.4	21.7	28.4	0.087	13911			70
269	60841	8	Ranunculus acris	1008	2018-04-30-10-30-22	0	0	x	-20	0	28.3	21.7	27.4	21.7	28.4	0.087	13911			71
270	60842	8	Ranunculus acris	1008	2018-04-30-10-30-24	0	0	x	-20	0	28.3	21.8	27.3	21.6	28.3	-0.003	13911			72
271	60843	8	Ranunculus acris	1008	2018-04-30-10-30-26	0	0	x	-20	0	28.3	21.8	27.4	21.7	28.4	0.087	13911			73
272	60844	8	Ranunculus acris	1008	2018-04-30-10-30-28	0	0	x	-20	0	28.3	21.8	27.3	21.6	28.3	-0.003	13911			74
273	60845	8	Ranunculus acris	1008	2018-04-30-10-30-30	0	0	x	-20	0	28.3	21.7	27.4	21.7	28.4	0.087	13911			75
274	60846	8	Ranunculus acris	1008	2018-04-30-10-30-32	0	0	x	-20	0	28.3	21.7	27.4	21.6	28.4	0.087	13911			76
275	60847	8	Ranunculus acris	1008	2018-04-30-10-30-34	0	0	x	-20	0	28.3	21.8	27.4	21.6	28.4	0.087	13911			77
276	60848	8	Ranunculus acris	1008	2018-04-30-10-30-36	0	0	x	-20	0	28.3	21.8	27.5	21.7	28.5	0.177	13911			78
277	60849	8	Ranunculus acris	1008	2018-04-30-10-30-38	0	0	x	-20	0	28.3	21.8	27.5	21.7	28.5	0.177	13911			79
278	60850	8	Ranunculus acris	1008	2018-04-30-10-30-40	0	0	x	-20	0	28.2	21.7	27.6	21.7	28.6	0.367	13911			80
279	60851	8	Ranunculus acris	1008	2018-04-30-10-30-42	0	0	x	-20	0	28.3	21.8	27.6	21.7	28.6	0.267	13911			81
280	60852	8	Ranunculus acris	1008	2018-04-30-10-30-44	0	0	x	-20	0	28.3	21.8	27.6	21.6	28.6	0.267	13911			82
281	60853	8	Ranunculus acris	1008	2018-04-30-10-30-46	0	0	x	-20	0	28.3	21.8	27.7	21.6	28.7	0.357	13911			83
282	60854	8	Ranunculus acris	1008	2018-04-30-10-30-48	0	0	x	-20	0	28.3	21.8	27.8	21.7	28.7	0.447	13911			84
283	60855	8	Ranunculus acris	1008	2018-04-30-10-30-50	0	0	x	-20	0	28.3	21.8	27.7	21.6	28.7	0.357	13911			85
284	60856	8	Ranunculus acris	1008	2018-04-30-10-30-52	0	0	x	-20	0	28.3	21.8	27.8	21.7	28.7	0.447	13911			86
285	60857	8	Ranunculus acris	1008	2018-04-30-10-30-54	0	0	x	-20	0	28.3	21.7	27.7	21.6	28.7	0.357	13911			87
286	60858	8	Ranunculus acris	1008	2018-04-30-10-30-56	0	0	x	-20	0	28.3	21.8	27.7	21.6	28.7	0.357	13911			88
287	60859	8	Ranunculus acris	1008	2018-04-30-10-30-58	0	0	x	-20	0	28.3	21.7	27.7	21.6	28.7	0.357	13911			89
288	60860	8	Ranunculus acris	1008	2018-04-30-10-31-00	0	0	x	-20	0	28.3	21.8	27.7	21.6	28.7	0.357	13911			90
289	60861	8	Ranunculus acris	1008	2018-04-30-10-31-02	0	0	x	-20	0	28.3	21.8	27.7	21.7	28.7	0.357	13911	Last10	Here	91
290	60862	8	Ranunculus acris	1008	2018-04-30-10-31-04	0	0	x	-20	0	28.3	21.7	27.8	21.7	28.7	0.447	13911	Last10	Here	92
291	60863	8	Ranunculus acris	1008	2018-04-30-10-31-06	0	0	x	-20	0	28.3	21.8	27.7	21.6	28.7	0.357	13911	Last10	Here	93
292	60864	8	Ranunculus acris	1008	2018-04-30-10-31-08	0	0	x	-20	0	28.3	21.8	27.7	21.6	28.7	0.357	13911	Last10	Here	94
293	60865	8	Ranunculus acris	1008	2018-04-30-10-31-10	0	0	x	-20	0	28.3	21.7	27.7	21.6	28.7	0.357	13911	Last10	Here	95
294	60866	8	Ranunculus acris	1008	2018-04-30-10-31-12	0	0	x	-20	0	28.3	21.7	27.6	21.6	28.6	0.267	13911	Last10	Here	96
295	60867	8	Ranunculus acris	1008	2018-04-30-10-31-14	0	0	x	-20	0	28.2	21.7	27.7	21.7	28.7	0.457	13911	Last10	Here	97
296	60868	8	Ranunculus acris	1008	2018-04-30-10-31-16	0	0	x	-20	0	28.3	21.8	27.6	21.6	28.6	0.267	13911	Last10	Here	98
297	60869	8	Ranunculus acris	1008	2018-04-30-10-31-18	0	0	x	-20	0	28.2	21.7	27.6	21.6	28.6	0.367	13911	Last10	Here	99
298	60870	8	Ranunculus acris	1008	2018-04-30-10-31-52	0	0	x	-15	0	28.3	21.8	27.4	21.7	28.4	0.087	13912	First10	Here	1
299	60871	8	Ranunculus acris	1008	2018-04-30-10-31-54	0	0	x	-15	0	28.2	21.7	27.3	21.6	28.3	0.097	13912	First10	Here	2
300	60872	8	Ranunculus acris	1008	2018-04-30-10-31-56	0	0	x	-15	0	28.3	21.8	27.4	21.7	28.4	0.087	13912	First10	Here	3
301	60873	8	Ranunculus acris	1008	2018-04-30-10-31-58	0	0	x	-15	0	28.3	21.8	27.3	21.6	28.3	-0.003	13912	First10	Here	4
302	60874	8	Ranunculus acris	1008	2018-04-30-10-32-00	0	0	x	-15	0	28.3	21.8	27.3	21.7	28.3	-0.003	13912	First10	Here	5
303	60875	8	Ranunculus acris	1008	2018-04-30-10-32-02	0	0	x	-15	0	28.3	21.8	27.3	21.6	28.3	-0.003	13912	First10	Here	6
304	60876	8	Ranunculus acris	1008	2018-04-30-10-32-04	0	0	x	-15	0	28.3	21.8	27.3	21.7	28.3	-0.003	13912	First10	Here	7
305	60877	8	Ranunculus acris	1008	2018-04-30-10-32-06	0	0	x	-15	0	28.3	21.8	27.2	21.6	28.2	-0.093	13912	First10	Here	8
306	60878	8	Ranunculus acris	1008	2018-04-30-10-32-08	0	0	x	-15	0	28.3	21.8	27.3	21.7	28.3	-0.003	13912	First10	Here	9
307	60879	8	Ranunculus acris	1008	2018-04-30-10-32-10	0	0	x	-15	0	28.2	21.7	27.2	21.6	28.2	0.007	13912	First10	Here	10
308	60880	8	Ranunculus acris	1008	2018-04-30-10-32-12	0	0	x	-15	0	28.2	21.7	27.3	21.7	28.3	0.097	13912			11
309	60881	8	Ranunculus acris	1008	2018-04-30-10-32-14	0	0	x	-15	0	28.3	21.8	27.3	21.7	28.3	-0.003	13912			12
310	60882	8	Ranunculus acris	1008	2018-04-30-10-32-16	0	0	x	-15	0	28.3	21.8	27.3	21.6	28.3	-0.003	13912			13
311	60883	8	Ranunculus acris	1008	2018-04-30-10-32-18	0	0	x	-15	0	28.2	21.7	27.4	21.7	28.4	0.187	13912			14
312	60884	8	Ranunculus acris	1008	2018-04-30-10-32-20	0	0	x	-15	0	28.2	21.7	27.4	21.6	28.4	0.187	13912			15
313	60885	8	Ranunculus acris	1008	2018-04-30-10-32-23	0	0	x	-15	0	28.2	21.7	27.4	21.6	28.4	0.187	13912			16
314	60886	8	Ranunculus acris	1008	2018-04-30-10-32-25	0	0	x	-15	0	28.2	21.7	27.4	21.6	28.4	0.187	13912			17
315	60887	8	Ranunculus acris	1008	2018-04-30-10-32-27	0	0	x	-15	0	28.3	21.8	27.4	21.6	28.4	0.087	13912			18
316	60888	8	Ranunculus acris	1008	2018-04-30-10-32-29	0	0	x	-15	0	28.3	21.8	27.4	21.6	28.4	0.087	13912			19
317	60889	8	Ranunculus acris	1008	2018-04-30-10-32-31	0	0	x	-15	0	28.2	21.7	27.5	21.6	28.5	0.277	13912			20
318	60890	8	Ranunculus acris	1008	2018-04-30-10-32-33	0	0	x	-15	0	28.3	21.8	27.5	21.6	28.5	0.177	13912			21
319	60891	8	Ranunculus acris	1008	2018-04-30-10-32-35	0	0	x	-15	0	28.3	21.7	27.5	21.6	28.5	0.177	13912			22
320	60892	8	Ranunculus acris	1008	2018-04-30-10-32-37	0	0	x	-15	0	28.3	21.8	27.6	21.7	28.6	0.267	13912			23
321	60893	8	Ranunculus acris	1008	2018-04-30-10-32-39	0	0	x	-15	0	28.3	21.8	27.6	21.6	28.6	0.267	13912			24
322	60894	8	Ranunculus acris	1008	2018-04-30-10-32-41	0	0	x	-15	0	28.3	21.8	27.7	21.7	28.7	0.357	13912			25
323	60895	8	Ranunculus acris	1008	2018-04-30-10-32-43	0	0	x	-15	0	28.3	21.8	27.7	21.7	28.7	0.357	13912			26
324	60896	8	Ranunculus acris	1008	2018-04-30-10-32-45	0	0	x	-15	0	28.3	21.8	27.7	21.6	28.7	0.357	13912			27
325	60897	8	Ranunculus acris	1008	2018-04-30-10-32-47	0	0	x	-15	0	28.3	21.8	27.7	21.6	28.7	0.357	13912			28
326	60898	8	Ranunculus acris	1008	2018-04-30-10-32-49	0	0	x	-15	0	28.3	21.8	27.7	21.7	28.7	0.357	13912			29
327	60899	8	Ranunculus acris	1008	2018-04-30-10-32-51	0	0	x	-15	0	28.3	21.8	27.7	21.7	28.7	0.357	13912			30
328	60900	8	Ranunculus acris	1008	2018-04-30-10-32-53	0	0	x	-15	0	28.3	21.8	27.6	21.6	28.6	0.267	13912			31
329	60901	8	Ranunculus acris	1008	2018-04-30-10-32-55	0	0	x	-15	0	28.3	21.8	27.6	21.6	28.6	0.267	13912			32
330	60902	8	Ranunculus acris	1008	2018-04-30-10-32-57	0	0	x	-15	0	28.3	21.8	27.5	21.6	28.5	0.177	13912			33
331	60903	8	Ranunculus acris	1008	2018-04-30-10-32-59	0	0	x	-15	0	28.2	21.7	27.6	21.7	28.6	0.367	13912			34
332	60904	8	Ranunculus acris	1008	2018-04-30-10-33-01	0	0	x	-15	0	28.3	21.8	27.5	21.6	28.5	0.177	13912			35
333	60905	8	Ranunculus acris	1008	2018-04-30-10-33-03	0	0	x	-15	0	28.3	21.8	27.5	21.6	28.5	0.177	13912			36
334	60906	8	Ranunculus acris	1008	2018-04-30-10-33-05	0	0	x	-15	0	28.2	21.7	27.5	21.6	28.5	0.277	13912			37
335	60907	8	Ranunculus acris	1008	2018-04-30-10-33-07	0	0	x	-15	0	28.3	21.8	27.6	21.6	28.6	0.267	13912			38
336	60908	8	Ranunculus acris	1008	2018-04-30-10-33-09	0	0	x	-15	0	28.3	21.8	27.7	21.6	28.7	0.357	13912			39
337	60909	8	Ranunculus acris	1008	2018-04-30-10-33-11	0	0	x	-15	0	28.3	21.8	27.8	21.7	28.7	0.447	13912			40
338	60910	8	Ranunculus acris	1008	2018-04-30-10-33-13	0	0	x	-15	0	28.3	21.8	27.7	21.6	28.7	0.357	13912			41
339	60911	8	Ranunculus acris	1008	2018-04-30-10-33-15	0	0	x	-15	0	28.3	21.8	27.7	21.6	28.7	0.357	13912			42
340	60912	8	Ranunculus acris	1008	2018-04-30-10-33-17	0	0	x	-15	0	28.3	21.8	27.7	21.6	28.7	0.357	13912			43
341	60913	8	Ranunculus acris	1008	2018-04-30-10-33-19	0	0	x	-15	0	28.3	21.8	27.8	21.6	28.7	0.447	13912			44
342	60914	8	Ranunculus acris	1008	2018-04-30-10-33-21	0	0	x	-15	0	28.2	21.7	27.9	21.7	28.8	0.637	13912			45
343	60915	8	Ranunculus acris	1008	2018-04-30-10-33-23	0	0	x	-15	0	28.3	21.8	27.8	21.6	28.7	0.447	13912			46
344	60916	8	Ranunculus acris	1008	2018-04-30-10-33-25	0	0	x	-15	0	28.3	21.8	27.8	21.7	28.7	0.447	13912			47
345	60917	8	Ranunculus acris	1008	2018-04-30-10-33-27	0	0	x	-15	0	28.2	21.8	27.7	21.6	28.7	0.457	13912			48
346	60918	8	Ranunculus acris	1008	2018-04-30-10-33-29	0	0	x	-15	0	28.2	21.7	27.7	21.6	28.7	0.457	13912			49
347	60919	8	Ranunculus acris	1008	2018-04-30-10-33-31	0	0	x	-15	0	28.3	21.8	27.6	21.6	28.6	0.267	13912			50
348	60920	8	Ranunculus acris	1008	2018-04-30-10-33-33	0	0	x	-15	0	28.3	21.8	27.6	21.6	28.6	0.267	13912			51
349	60921	8	Ranunculus acris	1008	2018-04-30-10-33-35	0	0	x	-15	0	28.3	21.8	27.6	21.6	28.6	0.267	13912			52
350	60922	8	Ranunculus acris	1008	2018-04-30-10-33-37	0	0	x	-15	0	28.2	21.8	27.6	21.6	28.6	0.367	13912			53
351	60923	8	Ranunculus acris	1008	2018-04-30-10-33-39	0	0	x	-15	0	28.2	21.8	27.6	21.7	28.6	0.367	13912			54
352	60924	8	Ranunculus acris	1008	2018-04-30-10-33-41	0	0	x	-15	0	28.2	21.8	27.5	21.6	28.5	0.277	13912			55
353	60925	8	Ranunculus acris	1008	2018-04-30-10-33-43	0	0	x	-15	0	28.2	21.7	27.6	21.6	28.6	0.367	13912			56
354	60926	8	Ranunculus acris	1008	2018-04-30-10-33-45	0	0	x	-15	0	28.2	21.8	27.6	21.7	28.6	0.367	13912			57
355	60927	8	Ranunculus acris	1008	2018-04-30-10-33-47	0	0	x	-15	0	28.2	21.7	27.5	21.6	28.5	0.277	13912			58
356	60928	8	Ranunculus acris	1008	2018-04-30-10-33-49	0	0	x	-15	0	28.2	21.8	27.5	21.6	28.5	0.277	13912			59
357	60929	8	Ranunculus acris	1008	2018-04-30-10-33-51	0	0	x	-15	0	28.2	21.8	27.5	21.6	28.5	0.277	13912			60
358	60930	8	Ranunculus acris	1008	2018-04-30-10-33-53	0	0	x	-15	0	28.2	21.7	27.5	21.6	28.5	0.277	13912			61
359	60931	8	Ranunculus acris	1008	2018-04-30-10-33-55	0	0	x	-15	0	28.2	21.8	27.5	21.6	28.5	0.277	13912			62
360	60932	8	Ranunculus acris	1008	2018-04-30-10-33-57	0	0	x	-15	0	28.2	21.8	27.5	21.6	28.5	0.277	13912			63
361	60933	8	Ranunculus acris	1008	2018-04-30-10-33-59	0	0	x	-15	0	28.2	21.7	27.5	21.6	28.5	0.277	13912			64
362	60934	8	Ranunculus acris	1008	2018-04-30-10-34-01	0	0	x	-15	0	28.2	21.7	27.6	21.7	28.6	0.367	13912			65
363	60935	8	Ranunculus acris	1008	2018-04-30-10-34-03	0	0	x	-15	0	28.2	21.7	27.5	21.6	28.5	0.277	13912			66
364	60936	8	Ranunculus acris	1008	2018-04-30-10-34-05	0	0	x	-15	0	28.2	21.7	27.6	21.6	28.6	0.367	13912			67
365	60937	8	Ranunculus acris	1008	2018-04-30-10-34-07	0	0	x	-15	0	28.2	21.8	27.7	21.6	28.7	0.457	13912			68
366	60938	8	Ranunculus acris	1008	2018-04-30-10-34-09	0	0	x	-15	0	28.2	21.7	27.7	21.6	28.7	0.457	13912			69
367	60939	8	Ranunculus acris	1008	2018-04-30-10-34-11	0	0	x	-15	0	28.2	21.8	27.8	21.6	28.7	0.547	13912			70
368	60940	8	Ranunculus acris	1008	2018-04-30-10-34-13	0	0	x	-15	0	28.2	21.8	27.9	21.6	28.8	0.637	13912			71
369	60941	8	Ranunculus acris	1008	2018-04-30-10-34-15	0	0	x	-15	0	28.2	21.7	28	21.6	28.9	0.727	13912			72
370	60942	8	Ranunculus acris	1008	2018-04-30-10-34-17	0	0	x	-15	0	28.2	21.7	28.1	21.6	29	0.817	13912			73
371	60943	8	Ranunculus acris	1008	2018-04-30-10-34-19	0	0	x	-15	0	28.3	21.8	28	21.6	28.9	0.627	13912			74
372	60944	8	Ranunculus acris	1008	2018-04-30-10-34-21	0	0	x	-15	0	28.3	21.8	28	21.7	28.9	0.627	13912			75
373	60945	8	Ranunculus acris	1008	2018-04-30-10-34-23	0	0	x	-15	0	28.2	21.8	28	21.6	28.9	0.727	13912			76
374	60946	8	Ranunculus acris	1008	2018-04-30-10-34-25	0	0	x	-15	0	28.2	21.8	28	21.6	28.9	0.727	13912			77
375	60947	8	Ranunculus acris	1008	2018-04-30-10-34-27	0	0	x	-15	0	28.2	21.8	28	21.6	28.9	0.727	13912			78
376	60948	8	Ranunculus acris	1008	2018-04-30-10-34-29	0	0	x	-15	0	28.2	21.7	28.1	21.7	29	0.817	13912			79
377	60949	8	Ranunculus acris	1008	2018-04-30-10-34-31	0	0	x	-15	0	28.2	21.8	28.1	21.6	29	0.817	13912			80
378	60950	8	Ranunculus acris	1008	2018-04-30-10-34-33	0	0	x	-15	0	28.2	21.7	28	21.6	28.9	0.727	13912			81
379	60951	8	Ranunculus acris	1008	2018-04-30-10-34-35	0	0	x	-15	0	28.2	21.8	28	21.7	28.9	0.727	13912			82
380	60952	8	Ranunculus acris	1008	2018-04-30-10-34-37	0	0	x	-15	0	28.2	21.8	28	21.7	28.9	0.727	13912			83
381	60953	8	Ranunculus acris	1008	2018-04-30-10-34-39	0	0	x	-15	0	28.2	21.8	27.9	21.6	28.8	0.637	13912			84
382	60954	8	Ranunculus acris	1008	2018-04-30-10-34-41	0	0	x	-15	0	28.2	21.7	28	21.6	28.9	0.727	13912			85
383	60955	8	Ranunculus acris	1008	2018-04-30-10-34-43	0	0	x	-15	0	28.1	21.7	28	21.7	28.9	0.827	13912			86
384	60956	8	Ranunculus acris	1008	2018-04-30-10-34-45	0	0	x	-15	0	28.1	21.7	27.9	21.6	28.8	0.737	13912			87
385	60957	8	Ranunculus acris	1008	2018-04-30-10-34-47	0	0	x	-15	0	28.2	21.8	27.8	21.6	28.7	0.547	13912			88
386	60958	8	Ranunculus acris	1008	2018-04-30-10-34-49	0	0	x	-15	0	28.2	21.8	27.8	21.6	28.7	0.547	13912			89
387	60959	8	Ranunculus acris	1008	2018-04-30-10-34-51	0	0	x	-15	0	28.2	21.8	27.8	21.7	28.7	0.547	13912			90
388	60960	8	Ranunculus acris	1008	2018-04-30-10-34-53	0	0	x	-15	0	28.2	21.8	27.7	21.6	28.7	0.457	13912	Last10	Here	91
389	60961	8	Ranunculus acris	1008	2018-04-30-10-34-55	0	0	x	-15	0	28.2	21.8	27.7	21.6	28.7	0.457	13912	Last10	Here	92
390	60962	8	Ranunculus acris	1008	2018-04-30-10-34-57	0	0	x	-15	0	28.2	21.7	27.7	21.6	28.7	0.457	13912	Last10	Here	93
391	60963	8	Ranunculus acris	1008	2018-04-30-10-34-59	0	0	x	-15	0	28.2	21.8	27.7	21.7	28.7	0.457	13912	Last10	Here	94
392	60964	8	Ranunculus acris	1008	2018-04-30-10-35-01	0	0	x	-15	0	28.2	21.8	27.6	21.6	28.6	0.367	13912	Last10	Here	95
393	60965	8	Ranunculus acris	1008	2018-04-30-10-35-03	0	0	x	-15	0	28.1	21.7	27.6	21.7	28.6	0.467	13912	Last10	Here	96
394	60966	8	Ranunculus acris	1008	2018-04-30-10-35-05	0	0	x	-15	0	28.2	21.8	27.5	21.6	28.5	0.277	13912	Last10	Here	97
395	60967	8	Ranunculus acris	1008	2018-04-30-10-35-07	0	0	x	-15	0	28.1	21.7	27.5	21.6	28.5	0.377	13912	Last10	Here	98
396	60968	8	Ranunculus acris	1008	2018-04-30-10-35-09	0	0	x	-15	0	28.2	21.8	27.5	21.6	28.5	0.277	13912	Last10	Here	99
397	60969	8	Ranunculus acris	1008	2018-04-30-10-35-41	0	0	x	-10	0	28.2	21.8	27.4	21.6	28.4	0.187	13913	First10	Here	1
398	60970	8	Ranunculus acris	1008	2018-04-30-10-35-43	0	0	x	-10	0	28.2	21.8	27.4	21.6	28.4	0.187	13913	First10	Here	2
399	60971	8	Ranunculus acris	1008	2018-04-30-10-35-45	0	0	x	-10	0	28.2	21.8	27.6	21.7	28.6	0.367	13913	First10	Here	3
400	60972	8	Ranunculus acris	1008	2018-04-30-10-35-47	0	0	x	-10	0	28.2	21.8	27.5	21.6	28.5	0.277	13913	First10	Here	4
401	60973	8	Ranunculus acris	1008	2018-04-30-10-35-49	0	0	x	-10	0	28.2	21.8	27.5	21.6	28.5	0.277	13913	First10	Here	5
402	60974	8	Ranunculus acris	1008	2018-04-30-10-35-51	0	0	x	-10	0	28.2	21.8	27.4	21.6	28.4	0.187	13913	First10	Here	6
403	60975	8	Ranunculus acris	1008	2018-04-30-10-35-53	0	0	x	-10	0	28.2	21.8	27.5	21.6	28.5	0.277	13913	First10	Here	7
404	60976	8	Ranunculus acris	1008	2018-04-30-10-35-55	0	0	x	-10	0	28.1	21.7	27.5	21.6	28.5	0.377	13913	First10	Here	8
405	60977	8	Ranunculus acris	1008	2018-04-30-10-35-57	0	0	x	-10	0	28.2	21.8	27.5	21.6	28.5	0.277	13913	First10	Here	9
406	60978	8	Ranunculus acris	1008	2018-04-30-10-35-59	0	0	x	-10	0	28.2	21.8	27.4	21.6	28.4	0.187	13913	First10	Here	10
407	60979	8	Ranunculus acris	1008	2018-04-30-10-36-01	0	0	x	-10	0	28.2	21.8	27.4	21.6	28.4	0.187	13913			11
408	60980	8	Ranunculus acris	1008	2018-04-30-10-36-03	0	0	x	-10	0	28.1	21.7	27.4	21.6	28.4	0.287	13913			12
409	60981	8	Ranunculus acris	1008	2018-04-30-10-36-05	0	0	x	-10	0	28.1	21.7	27.4	21.6	28.4	0.287	13913			13
410	60982	8	Ranunculus acris	1008	2018-04-30-10-36-07	0	0	x	-10	0	28.2	21.8	27.4	21.6	28.4	0.187	13913			14
411	60983	8	Ranunculus acris	1008	2018-04-30-10-36-09	0	0	x	-10	0	28.2	21.8	27.5	21.6	28.5	0.277	13913			15
412	60984	8	Ranunculus acris	1008	2018-04-30-10-36-11	0	0	x	-10	0	28.2	21.8	27.5	21.6	28.5	0.277	13913			16
413	60985	8	Ranunculus acris	1008	2018-04-30-10-36-13	0	0	x	-10	0	28.2	21.8	27.7	21.7	28.7	0.457	13913			17
414	60986	8	Ranunculus acris	1008	2018-04-30-10-36-15	0	0	x	-10	0	28.2	21.8	27.8	21.7	28.7	0.547	13913			18
415	60987	8	Ranunculus acris	1008	2018-04-30-10-36-17	0	0	x	-10	0	28.2	21.8	27.8	21.6	28.7	0.547	13913			19
416	60988	8	Ranunculus acris	1008	2018-04-30-10-36-19	0	0	x	-10	0	28.2	21.8	27.9	21.6	28.8	0.637	13913			20
417	60989	8	Ranunculus acris	1008	2018-04-30-10-36-21	0	0	x	-10	0	28.2	21.8	27.8	21.6	28.7	0.547	13913			21
418	60990	8	Ranunculus acris	1008	2018-04-30-10-36-23	0	0	x	-10	0	28.2	21.8	27.8	21.6	28.7	0.547	13913			22
419	60991	8	Ranunculus acris	1008	2018-04-30-10-36-25	0	0	x	-10	0	28.2	21.8	27.8	21.6	28.7	0.547	13913			23
420	60992	8	Ranunculus acris	1008	2018-04-30-10-36-27	0	0	x	-10	0	28.2	21.8	27.9	21.7	28.8	0.637	13913			24
421	60993	8	Ranunculus acris	1008	2018-04-30-10-36-29	0	0	x	-10	0	28.2	21.8	28	21.7	28.9	0.727	13913			25
422	60994	8	Ranunculus acris	1008	2018-04-30-10-36-31	0	0	x	-10	0	28.2	21.8	28.2	21.6	29.1	0.907	13913			26
423	60995	8	Ranunculus acris	1008	2018-04-30-10-36-33	0	0	x	-10	0	28.2	21.8	28.2	21.6	29.1	0.907	13913			27
424	60996	8	Ranunculus acris	1008	2018-04-30-10-36-35	0	0	x	-10	0	28.2	21.8	28.2	21.6	29.1	0.907	13913			28
425	60997	8	Ranunculus acris	1008	2018-04-30-10-36-37	0	0	x	-10	0	28.2	21.8	28.1	21.6	29	0.817	13913			29
426	60998	8	Ranunculus acris	1008	2018-04-30-10-36-39	0	0	x	-10	0	28.1	21.8	28.1	21.6	29	0.917	13913			30
427	60999	8	Ranunculus acris	1008	2018-04-30-10-36-41	0	0	x	-10	0	28.2	21.8	28.1	21.7	29	0.817	13913			31
428	61000	8	Ranunculus acris	1008	2018-04-30-10-36-43	0	0	x	-10	0	28.1	21.8	28	21.6	28.9	0.827	13913			32
429	61001	8	Ranunculus acris	1008	2018-04-30-10-36-45	0	0	x	-10	0	28.2	21.8	28.1	21.7	29	0.817	13913			33
430	61002	8	Ranunculus acris	1008	2018-04-30-10-36-47	0	0	x	-10	0	28.2	21.8	28.1	21.7	29	0.817	13913			34
431	61003	8	Ranunculus acris	1008	2018-04-30-10-36-49	0	0	x	-10	0	28.2	21.8	28.1	21.7	29	0.817	13913			35
432	61004	8	Ranunculus acris	1008	2018-04-30-10-36-51	0	0	x	-10	0	28.2	21.8	28	21.7	28.9	0.727	13913			36
433	61005	8	Ranunculus acris	1008	2018-04-30-10-36-53	0	0	x	-10	0	28.2	21.8	28	21.6	28.9	0.727	13913			37
434	61006	8	Ranunculus acris	1008	2018-04-30-10-36-55	0	0	x	-10	0	28.2	21.8	28.1	21.6	29	0.817	13913			38
435	61007	8	Ranunculus acris	1008	2018-04-30-10-36-57	0	0	x	-10	0	28.1	21.8	28.1	21.6	29	0.917	13913			39
436	61008	8	Ranunculus acris	1008	2018-04-30-10-36-59	0	0	x	-10	0	28.2	21.8	28.1	21.7	29	0.817	13913			40
437	61009	8	Ranunculus acris	1008	2018-04-30-10-37-01	0	0	x	-10	0	28.1	21.8	27.9	21.6	28.8	0.737	13913			41
438	61010	8	Ranunculus acris	1008	2018-04-30-10-37-03	0	0	x	-10	0	28.1	21.8	27.9	21.6	28.8	0.737	13913			42
439	61011	8	Ranunculus acris	1008	2018-04-30-10-37-05	0	0	x	-10	0	28.1	21.8	27.8	21.6	28.7	0.647	13913			43
440	61012	8	Ranunculus acris	1008	2018-04-30-10-37-07	0	0	x	-10	0	28.1	21.8	27.9	21.7	28.8	0.737	13913			44
441	61013	8	Ranunculus acris	1008	2018-04-30-10-37-09	0	0	x	-10	0	28.1	21.8	27.7	21.6	28.7	0.557	13913			45
442	61014	8	Ranunculus acris	1008	2018-04-30-10-37-11	0	0	x	-10	0	28.1	21.8	27.7	21.7	28.7	0.557	13913			46
443	61015	8	Ranunculus acris	1008	2018-04-30-10-37-13	0	0	x	-10	0	28.1	21.8	27.6	21.6	28.6	0.467	13913			47
444	61016	8	Ranunculus acris	1008	2018-04-30-10-37-15	0	0	x	-10	0	28.2	21.8	27.6	21.6	28.6	0.367	13913			48
445	61017	8	Ranunculus acris	1008	2018-04-30-10-37-17	0	0	x	-10	0	28.1	21.8	27.6	21.7	28.6	0.467	13913			49
446	61018	8	Ranunculus acris	1008	2018-04-30-10-37-19	0	0	x	-10	0	28.1	21.8	27.6	21.7	28.6	0.467	13913			50
447	61019	8	Ranunculus acris	1008	2018-04-30-10-37-21	0	0	x	-10	0	28.1	21.8	27.5	21.6	28.5	0.377	13913			51
448	61020	8	Ranunculus acris	1008	2018-04-30-10-37-23	0	0	x	-10	0	28.1	21.8	27.5	21.6	28.5	0.377	13913			52
449	61021	8	Ranunculus acris	1008	2018-04-30-10-37-25	0	0	x	-10	0	28.1	21.8	27.4	21.6	28.4	0.287	13913			53
450	61022	8	Ranunculus acris	1008	2018-04-30-10-37-27	0	0	x	-10	0	28.1	21.8	27.4	21.6	28.4	0.287	13913			54
451	61023	8	Ranunculus acris	1008	2018-04-30-10-37-29	0	0	x	-10	0	28.1	21.8	27.4	21.6	28.4	0.287	13913			55
452	61024	8	Ranunculus acris	1008	2018-04-30-10-37-31	0	0	x	-10	0	28.1	21.8	27.4	21.6	28.4	0.287	13913			56
453	61025	8	Ranunculus acris	1008	2018-04-30-10-37-33	0	0	x	-10	0	28.1	21.8	27.4	21.6	28.4	0.287	13913			57
454	61026	8	Ranunculus acris	1008	2018-04-30-10-37-36	0	0	x	-10	0	28.1	21.8	27.3	21.6	28.3	0.197	13913			58
455	61027	8	Ranunculus acris	1008	2018-04-30-10-37-38	0	0	x	-10	0	28.1	21.8	27.3	21.6	28.3	0.197	13913			59
456	61028	8	Ranunculus acris	1008	2018-04-30-10-37-40	0	0	x	-10	0	28.1	21.8	27.4	21.7	28.4	0.287	13913			60
457	61029	8	Ranunculus acris	1008	2018-04-30-10-37-42	0	0	x	-10	0	28.1	21.8	27.4	21.6	28.4	0.287	13913			61
458	61030	8	Ranunculus acris	1008	2018-04-30-10-37-44	0	0	x	-10	0	28.1	21.8	27.5	21.6	28.5	0.377	13913			62
459	61031	8	Ranunculus acris	1008	2018-04-30-10-37-46	0	0	x	-10	0	28.1	21.8	27.5	21.6	28.5	0.377	13913			63
460	61032	8	Ranunculus acris	1008	2018-04-30-10-37-48	0	0	x	-10	0	28.1	21.8	27.7	21.6	28.7	0.557	13913			64
461	61033	8	Ranunculus acris	1008	2018-04-30-10-37-50	0	0	x	-10	0	28.1	21.8	27.8	21.6	28.7	0.647	13913			65
462	61034	8	Ranunculus acris	1008	2018-04-30-10-37-52	0	0	x	-10	0	28.1	21.8	27.9	21.6	28.8	0.737	13913			66
463	61035	8	Ranunculus acris	1008	2018-04-30-10-37-54	0	0	x	-10	0	28.1	21.8	27.9	21.6	28.8	0.737	13913			67
464	61036	8	Ranunculus acris	1008	2018-04-30-10-37-56	0	0	x	-10	0	28.1	21.8	27.9	21.6	28.8	0.737	13913			68
465	61037	8	Ranunculus acris	1008	2018-04-30-10-37-58	0	0	x	-10	0	28.1	21.8	28	21.6	28.9	0.827	13913			69
466	61038	8	Ranunculus acris	1008	2018-04-30-10-38-00	0	0	x	-10	0	28.1	21.8	28	21.7	28.9	0.827	13913			70
467	61039	8	Ranunculus acris	1008	2018-04-30-10-38-02	0	0	x	-10	0	28.1	21.8	28	21.6	28.9	0.827	13913			71
468	61040	8	Ranunculus acris	1008	2018-04-30-10-38-04	0	0	x	-10	0	28.1	21.8	28.1	21.7	29	0.917	13913			72
469	61041	8	Ranunculus acris	1008	2018-04-30-10-38-06	0	0	x	-10	0	28.1	21.8	28.1	21.6	29	0.917	13913			73
470	61042	8	Ranunculus acris	1008	2018-04-30-10-38-08	0	0	x	-10	0	28.1	21.8	28.2	21.7	29.1	1.007	13913			74
471	61043	8	Ranunculus acris	1008	2018-04-30-10-38-10	0	0	x	-10	0	28.1	21.8	28.2	21.6	29.1	1.007	13913			75
472	61044	8	Ranunculus acris	1008	2018-04-30-10-38-12	0	0	x	-10	0	28.1	21.8	28.2	21.6	29.1	1.007	13913			76
473	61045	8	Ranunculus acris	1008	2018-04-30-10-38-14	0	0	x	-10	0	28.1	21.8	28.2	21.6	29.1	1.007	13913			77
474	61046	8	Ranunculus acris	1008	2018-04-30-10-38-16	0	0	x	-10	0	28.1	21.8	28.2	21.6	29.1	1.007	13913			78
475	61047	8	Ranunculus acris	1008	2018-04-30-10-38-18	0	0	x	-10	0	28.1	21.8	28.2	21.6	29.1	1.007	13913			79
476	61048	8	Ranunculus acris	1008	2018-04-30-10-38-20	0	0	x	-10	0	28	21.7	28.2	21.6	29.1	1.107	13913			80
477	61049	8	Ranunculus acris	1008	2018-04-30-10-38-22	0	0	x	-10	0	28.1	21.8	28.2	21.6	29.1	1.007	13913			81
478	61050	8	Ranunculus acris	1008	2018-04-30-10-38-24	0	0	x	-10	0	28.1	21.8	28.2	21.6	29.1	1.007	13913			82
479	61051	8	Ranunculus acris	1008	2018-04-30-10-38-26	0	0	x	-10	0	28.1	21.8	28.3	21.6	29.2	1.097	13913			83
480	61052	8	Ranunculus acris	1008	2018-04-30-10-38-28	0	0	x	-10	0	28.1	21.8	28.2	21.6	29.1	1.007	13913			84
481	61053	8	Ranunculus acris	1008	2018-04-30-10-38-30	0	0	x	-10	0	28.1	21.8	28.1	21.6	29	0.917	13913			85
482	61054	8	Ranunculus acris	1008	2018-04-30-10-38-32	0	0	x	-10	0	28.1	21.8	28	21.6	28.9	0.827	13913			86
483	61055	8	Ranunculus acris	1008	2018-04-30-10-38-34	0	0	x	-10	0	28.1	21.8	27.9	21.6	28.8	0.737	13913			87
484	61056	8	Ranunculus acris	1008	2018-04-30-10-38-36	0	0	x	-10	0	28.1	21.8	27.9	21.7	28.8	0.737	13913			88
485	61057	8	Ranunculus acris	1008	2018-04-30-10-38-38	0	0	x	-10	0	28.1	21.8	27.9	21.6	28.8	0.737	13913			89
486	61058	8	Ranunculus acris	1008	2018-04-30-10-38-40	0	0	x	-10	0	28.1	21.8	27.9	21.6	28.8	0.737	13913			90
487	61059	8	Ranunculus acris	1008	2018-04-30-10-38-42	0	0	x	-10	0	28.1	21.8	27.9	21.6	28.8	0.737	13913	Last10	Here	91
488	61060	8	Ranunculus acris	1008	2018-04-30-10-38-44	0	0	x	-10	0	28.1	21.8	27.9	21.6	28.8	0.737	13913	Last10	Here	92
489	61061	8	Ranunculus acris	1008	2018-04-30-10-38-46	0	0	x	-10	0	28.1	21.8	27.9	21.6	28.8	0.737	13913	Last10	Here	93
490	61062	8	Ranunculus acris	1008	2018-04-30-10-38-48	0	0	x	-10	0	28.1	21.8	27.8	21.6	28.7	0.647	13913	Last10	Here	94
491	61063	8	Ranunculus acris	1008	2018-04-30-10-38-50	0	0	x	-10	0	28.1	21.8	27.8	21.7	28.7	0.647	13913	Last10	Here	95
492	61064	8	Ranunculus acris	1008	2018-04-30-10-38-52	0	0	x	-10	0	28.1	21.8	27.7	21.6	28.7	0.557	13913	Last10	Here	96
493	61065	8	Ranunculus acris	1008	2018-04-30-10-38-54	0	0	x	-10	0	28	21.7	27.7	21.6	28.7	0.657	13913	Last10	Here	97
494	61066	8	Ranunculus acris	1008	2018-04-30-10-38-56	0	0	x	-10	0	28.1	21.8	27.8	21.7	28.7	0.647	13913	Last10	Here	98
495	61067	8	Ranunculus acris	1008	2018-04-30-10-38-58	0	0	x	-10	0	28.1	21.8	27.7	21.6	28.7	0.557	13913	Last10	Here	99
496	61068	8	Ranunculus acris	1008	2018-04-30-10-39-00	0	0	x	-10	0	28.1	21.8	27.7	21.7	28.7	0.557	13913	Last10	Here	100
497	61069	8	Ranunculus acris	1008	2018-04-30-10-39-32	0	0	x	-5	0	28.1	21.8	28.4	21.6	29.3	1.187	13914	First10	Here	1
498	61070	8	Ranunculus acris	1008	2018-04-30-10-39-34	0	0	x	-5	0	28.1	21.8	28.5	21.6	29.4	1.277	13914	First10	Here	2
499	61071	8	Ranunculus acris	1008	2018-04-30-10-39-36	0	0	x	-5	0	28.1	21.8	28.5	21.6	29.4	1.277	13914	First10	Here	3
500	61072	8	Ranunculus acris	1008	2018-04-30-10-39-38	0	0	x	-5	0	28.1	21.8	28.5	21.6	29.4	1.277	13914	First10	Here	4
501	61073	8	Ranunculus acris	1008	2018-04-30-10-39-40	0	0	x	-5	0	28.1	21.8	28.6	21.7	29.5	1.367	13914	First10	Here	5
502	61074	8	Ranunculus acris	1008	2018-04-30-10-39-42	0	0	x	-5	0	28.1	21.8	28.4	21.6	29.3	1.187	13914	First10	Here	6
503	61075	8	Ranunculus acris	1008	2018-04-30-10-39-44	0	0	x	-5	0	28.1	21.8	28.4	21.6	29.3	1.187	13914	First10	Here	7
504	61076	8	Ranunculus acris	1008	2018-04-30-10-39-46	0	0	x	-5	0	28.1	21.8	28.5	21.6	29.4	1.277	13914	First10	Here	8
505	61077	8	Ranunculus acris	1008	2018-04-30-10-39-48	0	0	x	-5	0	28.1	21.8	28.5	21.6	29.4	1.277	13914	First10	Here	9
506	61078	8	Ranunculus acris	1008	2018-04-30-10-39-50	0	0	x	-5	0	28.1	21.8	28.5	21.6	29.4	1.277	13914	First10	Here	10
507	61079	8	Ranunculus acris	1008	2018-04-30-10-39-52	0	0	x	-5	0	28.1	21.8	28.6	21.7	29.5	1.367	13914			11
508	61080	8	Ranunculus acris	1008	2018-04-30-10-39-54	0	0	x	-5	0	28	21.8	28.5	21.7	29.4	1.377	13914			12
509	61081	8	Ranunculus acris	1008	2018-04-30-10-39-56	0	0	x	-5	0	28.1	21.8	28.5	21.6	29.4	1.277	13914			13
510	61082	8	Ranunculus acris	1008	2018-04-30-10-39-58	0	0	x	-5	0	28.1	21.8	28.7	21.6	29.6	1.457	13914			14
511	61083	8	Ranunculus acris	1008	2018-04-30-10-40-00	0	0	x	-5	0	28.1	21.8	28.8	21.6	29.6	1.547	13914			15
512	61084	8	Ranunculus acris	1008	2018-04-30-10-40-02	0	0	x	-5	0	28.1	21.8	28.8	21.6	29.6	1.547	13914			16
513	61085	8	Ranunculus acris	1008	2018-04-30-10-40-04	0	0	x	-5	0	28.1	21.8	28.9	21.6	29.7	1.638	13914			17
514	61086	8	Ranunculus acris	1008	2018-04-30-10-40-06	0	0	x	-5	0	28.1	21.8	28.8	21.6	29.6	1.547	13914			18
515	61087	8	Ranunculus acris	1008	2018-04-30-10-40-08	0	0	x	-5	0	28.1	21.8	28.8	21.7	29.6	1.547	13914			19
516	61088	8	Ranunculus acris	1008	2018-04-30-10-40-10	0	0	x	-5	0	28.1	21.8	28.6	21.6	29.5	1.367	13914			20
517	61089	8	Ranunculus acris	1008	2018-04-30-10-40-12	0	0	x	-5	0	28.1	21.8	28.6	21.6	29.5	1.367	13914			21
518	61090	8	Ranunculus acris	1008	2018-04-30-10-40-14	0	0	x	-5	0	28.1	21.8	28.5	21.6	29.4	1.277	13914			22
519	61091	8	Ranunculus acris	1008	2018-04-30-10-40-16	0	0	x	-5	0	28.1	21.8	28.6	21.6	29.5	1.367	13914			23
520	61092	8	Ranunculus acris	1008	2018-04-30-10-40-18	0	0	x	-5	0	28.1	21.8	28.6	21.6	29.5	1.367	13914			24
521	61093	8	Ranunculus acris	1008	2018-04-30-10-40-20	0	0	x	-5	0	28.1	21.8	28.7	21.6	29.6	1.457	13914			25
522	61094	8	Ranunculus acris	1008	2018-04-30-10-40-22	0	0	x	-5	0	28.1	21.8	28.7	21.6	29.6	1.457	13914			26
523	61095	8	Ranunculus acris	1008	2018-04-30-10-40-24	0	0	x	-5	0	28.1	21.8	28.6	21.6	29.5	1.367	13914			27
524	61096	8	Ranunculus acris	1008	2018-04-30-10-40-26	0	0	x	-5	0	28.1	21.8	28.5	21.6	29.4	1.277	13914			28
525	61097	8	Ranunculus acris	1008	2018-04-30-10-40-28	0	0	x	-5	0	28.1	21.8	28.5	21.7	29.4	1.277	13914			29
526	61098	8	Ranunculus acris	1008	2018-04-30-10-40-30	0	0	x	-5	0	28.1	21.8	28.3	21.6	29.2	1.097	13914			30
527	61099	8	Ranunculus acris	1008	2018-04-30-10-40-32	0	0	x	-5	0	28.1	21.8	28.2	21.6	29.1	1.007	13914			31
528	61100	8	Ranunculus acris	1008	2018-04-30-10-40-34	0	0	x	-5	0	28.1	21.8	28.2	21.6	29.1	1.007	13914			32
529	61101	8	Ranunculus acris	1008	2018-04-30-10-40-36	0	0	x	-5	0	28.1	21.8	28.1	21.6	29	0.917	13914			33
530	61102	8	Ranunculus acris	1008	2018-04-30-10-40-38	0	0	x	-5	0	28.1	21.8	28.3	21.6	29.2	1.097	13914			34
531	61103	8	Ranunculus acris	1008	2018-04-30-10-40-40	0	0	x	-5	0	28.1	21.8	28.4	21.6	29.3	1.187	13914			35
532	61104	8	Ranunculus acris	1008	2018-04-30-10-40-42	0	0	x	-5	0	28.1	21.8	28.4	21.6	29.3	1.187	13914			36
533	61105	8	Ranunculus acris	1008	2018-04-30-10-40-44	0	0	x	-5	0	28.1	21.8	28.4	21.6	29.3	1.187	13914			37
534	61106	8	Ranunculus acris	1008	2018-04-30-10-40-46	0	0	x	-5	0	28.1	21.8	28.3	21.6	29.2	1.097	13914			38
535	61107	8	Ranunculus acris	1008	2018-04-30-10-40-48	0	0	x	-5	0	28.1	21.8	28.2	21.6	29.1	1.007	13914			39
536	61108	8	Ranunculus acris	1008	2018-04-30-10-40-50	0	0	x	-5	0	28.1	21.8	28.2	21.6	29.1	1.007	13914			40
537	61109	8	Ranunculus acris	1008	2018-04-30-10-40-52	0	0	x	-5	0	28.1	21.8	28.2	21.6	29.1	1.007	13914			41
538	61110	8	Ranunculus acris	1008	2018-04-30-10-40-54	0	0	x	-5	0	28	21.8	28.2	21.7	29.1	1.107	13914			42
539	61111	8	Ranunculus acris	1008	2018-04-30-10-40-56	0	0	x	-5	0	28	21.8	28.1	21.6	29	1.017	13914			43
540	61112	8	Ranunculus acris	1008	2018-04-30-10-40-58	0	0	x	-5	0	28	21.8	28	21.6	28.9	0.927	13914			44
541	61113	8	Ranunculus acris	1008	2018-04-30-10-41-00	0	0	x	-5	0	28	21.8	28	21.6	28.9	0.927	13914			45
542	61114	8	Ranunculus acris	1008	2018-04-30-10-41-02	0	0	x	-5	0	28	21.8	27.9	21.6	28.8	0.837	13914			46
543	61115	8	Ranunculus acris	1008	2018-04-30-10-41-04	0	0	x	-5	0	28	21.8	27.9	21.6	28.8	0.837	13914			47
544	61116	8	Ranunculus acris	1008	2018-04-30-10-41-06	0	0	x	-5	0	28	21.8	27.9	21.6	28.8	0.837	13914			48
545	61117	8	Ranunculus acris	1008	2018-04-30-10-41-08	0	0	x	-5	0	28	21.8	28	21.6	28.9	0.927	13914			49
546	61118	8	Ranunculus acris	1008	2018-04-30-10-41-10	0	0	x	-5	0	28	21.8	28.1	21.6	29	1.017	13914			50
547	61119	8	Ranunculus acris	1008	2018-04-30-10-41-12	0	0	x	-5	0	28	21.8	28.2	21.6	29.1	1.107	13914			51
548	61120	8	Ranunculus acris	1008	2018-04-30-10-41-14	0	0	x	-5	0	28	21.8	28.2	21.6	29.1	1.107	13914			52
549	61121	8	Ranunculus acris	1008	2018-04-30-10-41-16	0	0	x	-5	0	28	21.8	28.2	21.7	29.1	1.107	13914			53
550	61122	8	Ranunculus acris	1008	2018-04-30-10-41-18	0	0	x	-5	0	28	21.8	28.2	21.7	29.1	1.107	13914			54
551	61123	8	Ranunculus acris	1008	2018-04-30-10-41-20	0	0	x	-5	0	28	21.8	28.2	21.6	29.1	1.107	13914			55
552	61124	8	Ranunculus acris	1008	2018-04-30-10-41-22	0	0	x	-5	0	28	21.8	28.3	21.6	29.2	1.197	13914			56
553	61125	8	Ranunculus acris	1008	2018-04-30-10-41-24	0	0	x	-5	0	28	21.8	28.5	21.6	29.4	1.377	13914			57
554	61126	8	Ranunculus acris	1008	2018-04-30-10-41-26	0	0	x	-5	0	28	21.8	28.7	21.6	29.6	1.557	13914			58
555	61127	8	Ranunculus acris	1008	2018-04-30-10-41-28	0	0	x	-5	0	28	21.8	28.7	21.6	29.6	1.557	13914			59
556	61128	8	Ranunculus acris	1008	2018-04-30-10-41-30	0	0	x	-5	0	28	21.8	28.6	21.6	29.5	1.467	13914			60
557	61129	8	Ranunculus acris	1008	2018-04-30-10-41-32	0	0	x	-5	0	28	21.8	28.5	21.6	29.4	1.377	13914			61
558	61130	8	Ranunculus acris	1008	2018-04-30-10-41-34	0	0	x	-5	0	28	21.8	28.5	21.6	29.4	1.377	13914			62
559	61131	8	Ranunculus acris	1008	2018-04-30-10-41-36	0	0	x	-5	0	28	21.8	28.4	21.6	29.3	1.287	13914			63
560	61132	8	Ranunculus acris	1008	2018-04-30-10-41-38	0	0	x	-5	0	28	21.8	28.5	21.6	29.4	1.377	13914			64
561	61133	8	Ranunculus acris	1008	2018-04-30-10-41-40	0	0	x	-5	0	28	21.8	28.7	21.6	29.6	1.557	13914			65
562	61134	8	Ranunculus acris	1008	2018-04-30-10-41-42	0	0	x	-5	0	28	21.8	28.9	21.7	29.7	1.738	13914			66
563	61135	8	Ranunculus acris	1008	2018-04-30-10-41-44	0	0	x	-5	0	28	21.8	29	21.6	29.8	1.828	13914			67
564	61136	8	Ranunculus acris	1008	2018-04-30-10-41-46	0	0	x	-5	0	28	21.8	29.1	21.6	29.9	1.918	13914			68
565	61137	8	Ranunculus acris	1008	2018-04-30-10-41-48	0	0	x	-5	0	28	21.8	29.2	21.6	30	2.008	13914			69
566	61138	8	Ranunculus acris	1008	2018-04-30-10-41-50	0	0	x	-5	0	28	21.8	29.2	21.6	30	2.008	13914			70
567	61139	8	Ranunculus acris	1008	2018-04-30-10-41-52	0	0	x	-5	0	28	21.8	29.4	21.7	30.2	2.188	13914			71
568	61140	8	Ranunculus acris	1008	2018-04-30-10-41-54	0	0	x	-5	0	28	21.8	29.4	21.6	30.2	2.188	13914			72
569	61141	8	Ranunculus acris	1008	2018-04-30-10-41-56	0	0	x	-5	0	28	21.8	29.3	21.7	30.1	2.098	13914			73
570	61142	8	Ranunculus acris	1008	2018-04-30-10-41-58	0	0	x	-5	0	28	21.8	29.1	21.7	29.9	1.918	13914			74
571	61143	8	Ranunculus acris	1008	2018-04-30-10-42-00	0	0	x	-5	0	28	21.8	29	21.7	29.8	1.828	13914			75
572	61144	8	Ranunculus acris	1008	2018-04-30-10-42-02	0	0	x	-5	0	28	21.8	28.8	21.6	29.6	1.647	13914			76
573	61145	8	Ranunculus acris	1008	2018-04-30-10-42-04	0	0	x	-5	0	28	21.8	28.8	21.7	29.6	1.647	13914			77
574	61146	8	Ranunculus acris	1008	2018-04-30-10-42-06	0	0	x	-5	0	28	21.8	28.7	21.6	29.6	1.557	13914			78
575	61147	8	Ranunculus acris	1008	2018-04-30-10-42-08	0	0	x	-5	0	28	21.8	28.7	21.7	29.6	1.557	13914			79
576	61148	8	Ranunculus acris	1008	2018-04-30-10-42-10	0	0	x	-5	0	28	21.8	28.6	21.7	29.5	1.467	13914			80
577	61149	8	Ranunculus acris	1008	2018-04-30-10-42-12	0	0	x	-5	0	28	21.8	28.6	21.7	29.5	1.467	13914			81
578	61150	8	Ranunculus acris	1008	2018-04-30-10-42-14	0	0	x	-5	0	28	21.8	28.6	21.6	29.5	1.467	13914			82
579	61151	8	Ranunculus acris	1008	2018-04-30-10-42-16	0	0	x	-5	0	28	21.8	28.6	21.6	29.5	1.467	13914			83
580	61152	8	Ranunculus acris	1008	2018-04-30-10-42-18	0	0	x	-5	0	28	21.8	28.5	21.6	29.4	1.377	13914			84
581	61153	8	Ranunculus acris	1008	2018-04-30-10-42-20	0	0	x	-5	0	28	21.8	28.4	21.6	29.3	1.287	13914			85
582	61154	8	Ranunculus acris	1008	2018-04-30-10-42-22	0	0	x	-5	0	28	21.8	28.3	21.6	29.2	1.197	13914			86
583	61155	8	Ranunculus acris	1008	2018-04-30-10-42-24	0	0	x	-5	0	28	21.8	28.2	21.6	29.1	1.107	13914			87
584	61156	8	Ranunculus acris	1008	2018-04-30-10-42-26	0	0	x	-5	0	28	21.8	28.2	21.6	29.1	1.107	13914			88
585	61157	8	Ranunculus acris	1008	2018-04-30-10-42-28	0	0	x	-5	0	28	21.8	28.4	21.6	29.3	1.287	13914			89
586	61158	8	Ranunculus acris	1008	2018-04-30-10-42-30	0	0	x	-5	0	28	21.8	28.3	21.6	29.2	1.197	13914			90
587	61159	8	Ranunculus acris	1008	2018-04-30-10-42-32	0	0	x	-5	0	28	21.8	28.4	21.6	29.3	1.287	13914	Last10	Here	91
588	61160	8	Ranunculus acris	1008	2018-04-30-10-42-34	0	0	x	-5	0	28	21.8	28.5	21.6	29.4	1.377	13914	Last10	Here	92
589	61161	8	Ranunculus acris	1008	2018-04-30-10-42-36	0	0	x	-5	0	28	21.8	28.7	21.7	29.6	1.557	13914	Last10	Here	93
590	61162	8	Ranunculus acris	1008	2018-04-30-10-42-38	0	0	x	-5	0	28	21.8	28.7	21.6	29.6	1.557	13914	Last10	Here	94
591	61163	8	Ranunculus acris	1008	2018-04-30-10-42-40	0	0	x	-5	0	28	21.8	28.8	21.6	29.6	1.647	13914	Last10	Here	95
592	61164	8	Ranunculus acris	1008	2018-04-30-10-42-42	0	0	x	-5	0	28	21.8	28.8	21.7	29.6	1.647	13914	Last10	Here	96
593	61165	8	Ranunculus acris	1008	2018-04-30-10-42-44	0	0	x	-5	0	28	21.8	28.6	21.6	29.5	1.467	13914	Last10	Here	97
594	61166	8	Ranunculus acris	1008	2018-04-30-10-42-46	0	0	x	-5	0	28	21.8	28.7	21.6	29.6	1.557	13914	Last10	Here	98
595	61167	8	Ranunculus acris	1008	2018-04-30-10-42-49	0	0	x	-5	0	28	21.8	28.7	21.7	29.6	1.557	13914	Last10	Here	99
596	61168	8	Ranunculus acris	1008	2018-04-30-10-42-51	0	0	x	-5	0	28	21.8	28.6	21.6	29.5	1.467	13914	Last10	Here	100
597	61169	8	Ranunculus acris	1008	2018-04-30-10-43-23	0	0	x	0	0	28	21.8	28.6	21.6	29.5	1.467	13915	First10	Here	1
598	61170	8	Ranunculus acris	1008	2018-04-30-10-43-25	0	0	x	0	0	28	21.8	28.7	21.7	29.6	1.557	13915	First10	Here	2
599	61171	8	Ranunculus acris	1008	2018-04-30-10-43-27	0	0	x	0	0	28	21.8	28.7	21.6	29.6	1.557	13915	First10	Here	3
600	61172	8	Ranunculus acris	1008	2018-04-30-10-43-29	0	0	x	0	0	28	21.8	28.8	21.7	29.6	1.647	13915	First10	Here	4
601	61173	8	Ranunculus acris	1008	2018-04-30-10-43-31	0	0	x	0	0	28	21.8	28.8	21.6	29.6	1.647	13915	First10	Here	5
602	61174	8	Ranunculus acris	1008	2018-04-30-10-43-33	0	0	x	0	0	28	21.8	28.8	21.6	29.6	1.647	13915	First10	Here	6
603	61175	8	Ranunculus acris	1008	2018-04-30-10-43-35	0	0	x	0	0	28	21.8	28.8	21.6	29.6	1.647	13915	First10	Here	7
604	61176	8	Ranunculus acris	1008	2018-04-30-10-43-37	0	0	x	0	0	28	21.8	28.8	21.7	29.6	1.647	13915	First10	Here	8
605	61177	8	Ranunculus acris	1008	2018-04-30-10-43-39	0	0	x	0	0	28	21.8	28.7	21.6	29.6	1.557	13915	First10	Here	9
606	61178	8	Ranunculus acris	1008	2018-04-30-10-43-41	0	0	x	0	0	28	21.8	28.7	21.7	29.6	1.557	13915	First10	Here	10
607	61179	8	Ranunculus acris	1008	2018-04-30-10-43-43	0	0	x	0	0	28	21.8	28.7	21.7	29.6	1.557	13915			11
608	61180	8	Ranunculus acris	1008	2018-04-30-10-43-45	0	0	x	0	0	28	21.8	28.5	21.6	29.4	1.377	13915			12
609	61181	8	Ranunculus acris	1008	2018-04-30-10-43-47	0	0	x	0	0	28	21.8	28.6	21.7	29.5	1.467	13915			13
610	61182	8	Ranunculus acris	1008	2018-04-30-10-43-49	0	0	x	0	0	28	21.8	28.6	21.7	29.5	1.467	13915			14
611	61183	8	Ranunculus acris	1008	2018-04-30-10-43-51	0	0	x	0	0	28	21.8	28.5	21.6	29.4	1.377	13915			15
612	61184	8	Ranunculus acris	1008	2018-04-30-10-43-53	0	0	x	0	0	28	21.8	28.7	21.7	29.6	1.557	13915			16
613	61185	8	Ranunculus acris	1008	2018-04-30-10-43-55	0	0	x	0	0	28	21.8	28.7	21.6	29.6	1.557	13915			17
614	61186	8	Ranunculus acris	1008	2018-04-30-10-43-57	0	0	x	0	0	28	21.8	28.7	21.6	29.6	1.557	13915			18
615	61187	8	Ranunculus acris	1008	2018-04-30-10-43-59	0	0	x	0	0	28	21.8	28.7	21.7	29.6	1.557	13915			19
616	61188	8	Ranunculus acris	1008	2018-04-30-10-44-01	0	0	x	0	0	28	21.8	28.5	21.6	29.4	1.377	13915			20
617	61189	8	Ranunculus acris	1008	2018-04-30-10-44-03	0	0	x	0	0	28	21.8	28.5	21.6	29.4	1.377	13915			21
618	61190	8	Ranunculus acris	1008	2018-04-30-10-44-05	0	0	x	0	0	28	21.8	28.6	21.6	29.5	1.467	13915			22
619	61191	8	Ranunculus acris	1008	2018-04-30-10-44-07	0	0	x	0	0	28	21.8	28.7	21.6	29.6	1.557	13915			23
620	61192	8	Ranunculus acris	1008	2018-04-30-10-44-09	0	0	x	0	0	28	21.8	28.7	21.6	29.6	1.557	13915			24
621	61193	8	Ranunculus acris	1008	2018-04-30-10-44-11	0	0	x	0	0	28	21.8	28.7	21.7	29.6	1.557	13915			25
622	61194	8	Ranunculus acris	1008	2018-04-30-10-44-13	0	0	x	0	0	28	21.8	28.5	21.6	29.4	1.377	13915			26
623	61195	8	Ranunculus acris	1008	2018-04-30-10-44-15	0	0	x	0	0	28	21.8	28.5	21.6	29.4	1.377	13915			27
624	61196	8	Ranunculus acris	1008	2018-04-30-10-44-17	0	0	x	0	0	28	21.8	28.5	21.6	29.4	1.377	13915			28
625	61197	8	Ranunculus acris	1008	2018-04-30-10-44-19	0	0	x	0	0	28	21.8	28.5	21.6	29.4	1.377	13915			29
626	61198	8	Ranunculus acris	1008	2018-04-30-10-44-21	0	0	x	0	0	28	21.8	28.5	21.6	29.4	1.377	13915			30
627	61199	8	Ranunculus acris	1008	2018-04-30-10-44-23	0	0	x	0	0	28	21.8	28.5	21.7	29.4	1.377	13915			31
628	61200	8	Ranunculus acris	1008	2018-04-30-10-44-25	0	0	x	0	0	28	21.8	28.5	21.6	29.4	1.377	13915			32
629	61201	8	Ranunculus acris	1008	2018-04-30-10-44-27	0	0	x	0	0	28	21.8	28.5	21.7	29.4	1.377	13915			33
630	61202	8	Ranunculus acris	1008	2018-04-30-10-44-29	0	0	x	0	0	28	21.8	28.5	21.6	29.4	1.377	13915			34
631	61203	8	Ranunculus acris	1008	2018-04-30-10-44-31	0	0	x	0	0	28	21.8	28.5	21.6	29.4	1.377	13915			35
632	61204	8	Ranunculus acris	1008	2018-04-30-10-44-33	0	0	x	0	0	28	21.8	28.6	21.7	29.5	1.467	13915			36
633	61205	8	Ranunculus acris	1008	2018-04-30-10-44-35	0	0	x	0	0	28	21.8	28.5	21.7	29.4	1.377	13915			37
634	61206	8	Ranunculus acris	1008	2018-04-30-10-44-37	0	0	x	0	0	28	21.8	28.4	21.6	29.3	1.287	13915			38
635	61207	8	Ranunculus acris	1008	2018-04-30-10-44-39	0	0	x	0	0	28	21.8	28.4	21.6	29.3	1.287	13915			39
636	61208	8	Ranunculus acris	1008	2018-04-30-10-44-41	0	0	x	0	0	28	21.8	28.5	21.6	29.4	1.377	13915			40
637	61209	8	Ranunculus acris	1008	2018-04-30-10-44-43	0	0	x	0	0	28	21.8	28.5	21.6	29.4	1.377	13915			41
638	61210	8	Ranunculus acris	1008	2018-04-30-10-44-45	0	0	x	0	0	28	21.8	28.5	21.6	29.4	1.377	13915			42
639	61211	8	Ranunculus acris	1008	2018-04-30-10-44-47	0	0	x	0	0	28	21.8	28.4	21.6	29.3	1.287	13915			43
640	61212	8	Ranunculus acris	1008	2018-04-30-10-44-49	0	0	x	0	0	27.9	21.8	28.4	21.6	29.3	1.387	13915			44
641	61213	8	Ranunculus acris	1008	2018-04-30-10-44-51	0	0	x	0	0	28	21.8	28.4	21.6	29.3	1.287	13915			45
642	61214	8	Ranunculus acris	1008	2018-04-30-10-44-53	0	0	x	0	0	28	21.8	28.5	21.6	29.4	1.377	13915			46
643	61215	8	Ranunculus acris	1008	2018-04-30-10-44-55	0	0	x	0	0	27.9	21.8	28.6	21.7	29.5	1.567	13915			47
644	61216	8	Ranunculus acris	1008	2018-04-30-10-44-57	0	0	x	0	0	27.9	21.8	28.6	21.6	29.5	1.567	13915			48
645	61217	8	Ranunculus acris	1008	2018-04-30-10-44-59	0	0	x	0	0	27.9	21.8	28.7	21.7	29.6	1.657	13915			49
646	61218	8	Ranunculus acris	1008	2018-04-30-10-45-01	0	0	x	0	0	27.9	21.8	28.6	21.6	29.5	1.567	13915			50
647	61219	8	Ranunculus acris	1008	2018-04-30-10-45-03	0	0	x	0	0	28	21.8	28.6	21.7	29.5	1.467	13915			51
648	61220	8	Ranunculus acris	1008	2018-04-30-10-45-05	0	0	x	0	0	28	21.8	28.5	21.7	29.4	1.377	13915			52
649	61221	8	Ranunculus acris	1008	2018-04-30-10-45-07	0	0	x	0	0	27.9	21.8	28.5	21.7	29.4	1.477	13915			53
650	61222	8	Ranunculus acris	1008	2018-04-30-10-45-09	0	0	x	0	0	27.9	21.8	28.4	21.6	29.3	1.387	13915			54
651	61223	8	Ranunculus acris	1008	2018-04-30-10-45-11	0	0	x	0	0	28	21.8	28.4	21.6	29.3	1.287	13915			55
652	61224	8	Ranunculus acris	1008	2018-04-30-10-45-13	0	0	x	0	0	28	21.8	28.4	21.6	29.3	1.287	13915			56
653	61225	8	Ranunculus acris	1008	2018-04-30-10-45-15	0	0	x	0	0	28	21.8	28.5	21.6	29.4	1.377	13915			57
654	61226	8	Ranunculus acris	1008	2018-04-30-10-45-17	0	0	x	0	0	28	21.8	28.6	21.7	29.5	1.467	13915			58
655	61227	8	Ranunculus acris	1008	2018-04-30-10-45-19	0	0	x	0	0	28	21.8	28.5	21.7	29.4	1.377	13915			59
656	61228	8	Ranunculus acris	1008	2018-04-30-10-45-21	0	0	x	0	0	28	21.8	28.4	21.6	29.3	1.287	13915			60
657	61229	8	Ranunculus acris	1008	2018-04-30-10-45-23	0	0	x	0	0	28	21.8	28.5	21.7	29.4	1.377	13915			61
658	61230	8	Ranunculus acris	1008	2018-04-30-10-45-25	0	0	x	0	0	28	21.8	28.3	21.6	29.2	1.197	13915			62
659	61231	8	Ranunculus acris	1008	2018-04-30-10-45-27	0	0	x	0	0	27.9	21.8	28.4	21.6	29.3	1.387	13915			63
660	61232	8	Ranunculus acris	1008	2018-04-30-10-45-29	0	0	x	0	0	27.9	21.8	28.5	21.6	29.4	1.477	13915			64
661	61233	8	Ranunculus acris	1008	2018-04-30-10-45-31	0	0	x	0	0	27.9	21.8	28.6	21.7	29.5	1.567	13915			65
662	61234	8	Ranunculus acris	1008	2018-04-30-10-45-33	0	0	x	0	0	28	21.8	28.5	21.6	29.4	1.377	13915			66
663	61235	8	Ranunculus acris	1008	2018-04-30-10-45-35	0	0	x	0	0	27.9	21.8	28.5	21.7	29.4	1.477	13915			67
664	61236	8	Ranunculus acris	1008	2018-04-30-10-45-37	0	0	x	0	0	27.9	21.8	28.5	21.6	29.4	1.477	13915			68
665	61237	8	Ranunculus acris	1008	2018-04-30-10-45-39	0	0	x	0	0	28	21.8	28.4	21.6	29.3	1.287	13915			69
666	61238	8	Ranunculus acris	1008	2018-04-30-10-45-41	0	0	x	0	0	27.9	21.8	28.3	21.6	29.2	1.297	13915			70
667	61239	8	Ranunculus acris	1008	2018-04-30-10-45-43	0	0	x	0	0	27.9	21.8	28.3	21.6	29.2	1.297	13915			71
668	61240	8	Ranunculus acris	1008	2018-04-30-10-45-45	0	0	x	0	0	27.9	21.8	28.5	21.7	29.4	1.477	13915			72
669	61241	8	Ranunculus acris	1008	2018-04-30-10-45-47	0	0	x	0	0	27.9	21.8	28.4	21.6	29.3	1.387	13915			73
670	61242	8	Ranunculus acris	1008	2018-04-30-10-45-49	0	0	x	0	0	27.9	21.8	28.4	21.6	29.3	1.387	13915			74
671	61243	8	Ranunculus acris	1008	2018-04-30-10-45-51	0	0	x	0	0	27.9	21.8	28.4	21.6	29.3	1.387	13915			75
672	61244	8	Ranunculus acris	1008	2018-04-30-10-45-53	0	0	x	0	0	27.9	21.8	28.5	21.7	29.4	1.477	13915			76
673	61245	8	Ranunculus acris	1008	2018-04-30-10-45-55	0	0	x	0	0	27.9	21.8	28.5	21.6	29.4	1.477	13915			77
674	61246	8	Ranunculus acris	1008	2018-04-30-10-45-57	0	0	x	0	0	27.9	21.8	28.6	21.7	29.5	1.567	13915			78
675	61247	8	Ranunculus acris	1008	2018-04-30-10-45-59	0	0	x	0	0	27.9	21.8	28.7	21.6	29.6	1.657	13915			79
676	61248	8	Ranunculus acris	1008	2018-04-30-10-46-01	0	0	x	0	0	27.9	21.8	28.8	21.7	29.6	1.747	13915			80
677	61249	8	Ranunculus acris	1008	2018-04-30-10-46-03	0	0	x	0	0	27.9	21.8	28.9	21.7	29.7	1.838	13915			81
678	61250	8	Ranunculus acris	1008	2018-04-30-10-46-05	0	0	x	0	0	27.9	21.8	28.9	21.7	29.7	1.838	13915			82
679	61251	8	Ranunculus acris	1008	2018-04-30-10-46-07	0	0	x	0	0	27.9	21.8	28.7	21.6	29.6	1.657	13915			83
680	61252	8	Ranunculus acris	1008	2018-04-30-10-46-09	0	0	x	0	0	27.9	21.8	28.6	21.6	29.5	1.567	13915			84
681	61253	8	Ranunculus acris	1008	2018-04-30-10-46-11	0	0	x	0	0	27.9	21.8	28.5	21.6	29.4	1.477	13915			85
682	61254	8	Ranunculus acris	1008	2018-04-30-10-46-13	0	0	x	0	0	27.9	21.8	28.4	21.6	29.3	1.387	13915			86
683	61255	8	Ranunculus acris	1008	2018-04-30-10-46-15	0	0	x	0	0	27.9	21.8	28.3	21.6	29.2	1.297	13915			87
684	61256	8	Ranunculus acris	1008	2018-04-30-10-46-17	0	0	x	0	0	27.9	21.8	28.2	21.6	29.1	1.207	13915			88
685	61257	8	Ranunculus acris	1008	2018-04-30-10-46-19	0	0	x	0	0	27.9	21.8	28.2	21.6	29.1	1.207	13915			89
686	61258	8	Ranunculus acris	1008	2018-04-30-10-46-21	0	0	x	0	0	27.9	21.8	28.1	21.6	29	1.117	13915			90
687	61259	8	Ranunculus acris	1008	2018-04-30-10-46-23	0	0	x	0	0	27.9	21.8	28	21.6	28.9	1.027	13915	Last10	Here	91
688	61260	8	Ranunculus acris	1008	2018-04-30-10-46-25	0	0	x	0	0	27.9	21.8	28	21.6	28.9	1.027	13915	Last10	Here	92
689	61261	8	Ranunculus acris	1008	2018-04-30-10-46-27	0	0	x	0	0	27.9	21.8	28	21.7	28.9	1.027	13915	Last10	Here	93
690	61262	8	Ranunculus acris	1008	2018-04-30-10-46-29	0	0	x	0	0	27.9	21.8	28	21.6	28.9	1.027	13915	Last10	Here	94
691	61263	8	Ranunculus acris	1008	2018-04-30-10-46-31	0	0	x	0	0	27.9	21.8	28.1	21.6	29	1.117	13915	Last10	Here	95
692	61264	8	Ranunculus acris	1008	2018-04-30-10-46-33	0	0	x	0	0	27.9	21.8	28.1	21.6	29	1.117	13915	Last10	Here	96
693	61265	8	Ranunculus acris	1008	2018-04-30-10-46-35	0	0	x	0	0	27.9	21.8	28.1	21.6	29	1.117	13915	Last10	Here	97
694	61266	8	Ranunculus acris	1008	2018-04-30-10-46-37	0	0	x	0	0	28	21.8	28.1	21.6	29	1.017	13915	Last10	Here	98
695	61267	8	Ranunculus acris	1008	2018-04-30-10-46-39	0	0	x	0	0	27.9	21.8	28.1	21.6	29	1.117	13915	Last10	Here	99
696	61268	8	Ranunculus acris	1008	2018-04-30-10-46-41	0	0	x	0	0	28	21.8	28.1	21.6	29	1.017	13915	Last10	Here	100
697	61269	8	Ranunculus acris	1008	2018-04-30-10-47-13	0	0	x	5	0	27.9	21.8	27.8	21.6	28.7	0.847	13916	First10	Here	1
698	61270	8	Ranunculus acris	1008	2018-04-30-10-47-15	0	0	x	5	0	27.9	21.8	27.8	21.6	28.7	0.847	13916	First10	Here	2
699	61271	8	Ranunculus acris	1008	2018-04-30-10-47-17	0	0	x	5	0	27.9	21.8	27.9	21.7	28.8	0.937	13916	First10	Here	3
700	61272	8	Ranunculus acris	1008	2018-04-30-10-47-19	0	0	x	5	0	27.9	21.8	27.8	21.7	28.7	0.847	13916	First10	Here	4
701	61273	8	Ranunculus acris	1008	2018-04-30-10-47-21	0	0	x	5	0	27.9	21.8	27.8	21.6	28.7	0.847	13916	First10	Here	5
702	61274	8	Ranunculus acris	1008	2018-04-30-10-47-23	0	0	x	5	0	27.9	21.8	27.9	21.7	28.8	0.937	13916	First10	Here	6
703	61275	8	Ranunculus acris	1008	2018-04-30-10-47-25	0	0	x	5	0	27.9	21.8	27.9	21.7	28.8	0.937	13916	First10	Here	7
704	61276	8	Ranunculus acris	1008	2018-04-30-10-47-27	0	0	x	5	0	27.9	21.8	27.9	21.7	28.8	0.937	13916	First10	Here	8
705	61277	8	Ranunculus acris	1008	2018-04-30-10-47-29	0	0	x	5	0	27.9	21.8	28.1	21.7	29	1.117	13916	First10	Here	9
706	61278	8	Ranunculus acris	1008	2018-04-30-10-47-31	0	0	x	5	0	27.9	21.8	28.2	21.7	29.1	1.207	13916	First10	Here	10
707	61279	8	Ranunculus acris	1008	2018-04-30-10-47-33	0	0	x	5	0	27.9	21.8	28.2	21.7	29.1	1.207	13916			11
708	61280	8	Ranunculus acris	1008	2018-04-30-10-47-35	0	0	x	5	0	27.9	21.8	28.3	21.7	29.2	1.297	13916			12
709	61281	8	Ranunculus acris	1008	2018-04-30-10-47-37	0	0	x	5	0	27.9	21.8	28.4	21.7	29.3	1.387	13916			13
710	61282	8	Ranunculus acris	1008	2018-04-30-10-47-39	0	0	x	5	0	27.9	21.8	28.3	21.7	29.2	1.297	13916			14
711	61283	8	Ranunculus acris	1008	2018-04-30-10-47-41	0	0	x	5	0	27.9	21.8	28.2	21.7	29.1	1.207	13916			15
712	61284	8	Ranunculus acris	1008	2018-04-30-10-47-43	0	0	x	5	0	27.9	21.8	28.2	21.7	29.1	1.207	13916			16
713	61285	8	Ranunculus acris	1008	2018-04-30-10-47-45	0	0	x	5	0	27.9	21.8	28.2	21.7	29.1	1.207	13916			17
714	61286	8	Ranunculus acris	1008	2018-04-30-10-47-47	0	0	x	5	0	27.9	21.8	28.1	21.6	29	1.117	13916			18
715	61287	8	Ranunculus acris	1008	2018-04-30-10-47-49	0	0	x	5	0	27.9	21.8	28.1	21.7	29	1.117	13916			19
716	61288	8	Ranunculus acris	1008	2018-04-30-10-47-51	0	0	x	5	0	27.9	21.8	28	21.7	28.9	1.027	13916			20
717	61289	8	Ranunculus acris	1008	2018-04-30-10-47-53	0	0	x	5	0	27.9	21.8	28	21.6	28.9	1.027	13916			21
718	61290	8	Ranunculus acris	1008	2018-04-30-10-47-55	0	0	x	5	0	27.9	21.8	28	21.7	28.9	1.027	13916			22
719	61291	8	Ranunculus acris	1008	2018-04-30-10-47-58	0	0	x	5	0	27.9	21.8	28	21.7	28.9	1.027	13916			23
720	61292	8	Ranunculus acris	1008	2018-04-30-10-48-00	0	0	x	5	0	27.9	21.8	27.9	21.7	28.8	0.937	13916			24
721	61293	8	Ranunculus acris	1008	2018-04-30-10-48-02	0	0	x	5	0	27.9	21.8	27.9	21.7	28.8	0.937	13916			25
722	61294	8	Ranunculus acris	1008	2018-04-30-10-48-04	0	0	x	5	0	27.9	21.8	27.9	21.6	28.8	0.937	13916			26
723	61295	8	Ranunculus acris	1008	2018-04-30-10-48-06	0	0	x	5	0	27.9	21.8	27.9	21.7	28.8	0.937	13916			27
724	61296	8	Ranunculus acris	1008	2018-04-30-10-48-08	0	0	x	5	0	27.9	21.8	27.9	21.7	28.8	0.937	13916			28
725	61297	8	Ranunculus acris	1008	2018-04-30-10-48-10	0	0	x	5	0	27.9	21.8	27.8	21.7	28.7	0.847	13916			29
726	61298	8	Ranunculus acris	1008	2018-04-30-10-48-12	0	0	x	5	0	27.9	21.8	27.8	21.7	28.7	0.847	13916			30
727	61299	8	Ranunculus acris	1008	2018-04-30-10-48-14	0	0	x	5	0	27.9	21.8	27.8	21.7	28.7	0.847	13916			31
728	61300	8	Ranunculus acris	1008	2018-04-30-10-48-16	0	0	x	5	0	27.8	21.8	27.8	21.7	28.7	0.947	13916			32
729	61301	8	Ranunculus acris	1008	2018-04-30-10-48-18	0	0	x	5	0	27.8	21.8	27.8	21.7	28.7	0.947	13916			33
730	61302	8	Ranunculus acris	1008	2018-04-30-10-48-20	0	0	x	5	0	27.8	21.8	27.8	21.7	28.7	0.947	13916			34
731	61303	8	Ranunculus acris	1008	2018-04-30-10-48-22	0	0	x	5	0	27.8	21.8	27.9	21.7	28.8	1.037	13916			35
732	61304	8	Ranunculus acris	1008	2018-04-30-10-48-24	0	0	x	5	0	27.8	21.8	28.1	21.7	29	1.217	13916			36
733	61305	8	Ranunculus acris	1008	2018-04-30-10-48-26	0	0	x	5	0	27.9	21.8	28.1	21.7	29	1.117	13916			37
734	61306	8	Ranunculus acris	1008	2018-04-30-10-48-28	0	0	x	5	0	27.8	21.8	28.2	21.7	29.1	1.307	13916			38
735	61307	8	Ranunculus acris	1008	2018-04-30-10-48-30	0	0	x	5	0	27.9	21.8	28.2	21.7	29.1	1.207	13916			39
736	61308	8	Ranunculus acris	1008	2018-04-30-10-48-32	0	0	x	5	0	27.8	21.8	28.3	21.7	29.2	1.397	13916			40
737	61309	8	Ranunculus acris	1008	2018-04-30-10-48-34	0	0	x	5	0	27.8	21.8	28.3	21.7	29.2	1.397	13916			41
738	61310	8	Ranunculus acris	1008	2018-04-30-10-48-36	0	0	x	5	0	27.8	21.8	28.4	21.7	29.3	1.487	13916			42
739	61311	8	Ranunculus acris	1008	2018-04-30-10-48-38	0	0	x	5	0	27.8	21.8	28.5	21.7	29.4	1.577	13916			43
740	61312	8	Ranunculus acris	1008	2018-04-30-10-48-40	0	0	x	5	0	27.8	21.8	28.4	21.6	29.3	1.487	13916			44
741	61313	8	Ranunculus acris	1008	2018-04-30-10-48-42	0	0	x	5	0	27.8	21.8	28.5	21.7	29.4	1.577	13916			45
742	61314	8	Ranunculus acris	1008	2018-04-30-10-48-44	0	0	x	5	0	27.8	21.8	28.4	21.7	29.3	1.487	13916			46
743	61315	8	Ranunculus acris	1008	2018-04-30-10-48-46	0	0	x	5	0	27.8	21.8	28.5	21.7	29.4	1.577	13916			47
744	61316	8	Ranunculus acris	1008	2018-04-30-10-48-48	0	0	x	5	0	27.8	21.8	28.6	21.7	29.5	1.667	13916			48
745	61317	8	Ranunculus acris	1008	2018-04-30-10-48-50	0	0	x	5	0	27.8	21.8	28.6	21.7	29.5	1.667	13916			49
746	61318	8	Ranunculus acris	1008	2018-04-30-10-48-52	0	0	x	5	0	27.8	21.8	28.6	21.7	29.5	1.667	13916			50
747	61319	8	Ranunculus acris	1008	2018-04-30-10-48-54	0	0	x	5	0	27.8	21.8	28.5	21.7	29.4	1.577	13916			51
748	61320	8	Ranunculus acris	1008	2018-04-30-10-48-56	0	0	x	5	0	27.8	21.8	28.4	21.7	29.3	1.487	13916			52
749	61321	8	Ranunculus acris	1008	2018-04-30-10-48-58	0	0	x	5	0	27.8	21.8	28.3	21.7	29.2	1.397	13916			53
750	61322	8	Ranunculus acris	1008	2018-04-30-10-49-00	0	0	x	5	0	27.8	21.8	28.2	21.7	29.1	1.307	13916			54
751	61323	8	Ranunculus acris	1008	2018-04-30-10-49-02	0	0	x	5	0	27.9	21.9	28.2	21.7	29.1	1.207	13916			55
752	61324	8	Ranunculus acris	1008	2018-04-30-10-49-04	0	0	x	5	0	27.8	21.8	28.1	21.7	29	1.217	13916			56
753	61325	8	Ranunculus acris	1008	2018-04-30-10-49-06	0	0	x	5	0	27.8	21.8	28.1	21.7	29	1.217	13916			57
754	61326	8	Ranunculus acris	1008	2018-04-30-10-49-08	0	0	x	5	0	27.8	21.8	28.1	21.7	29	1.217	13916			58
755	61327	8	Ranunculus acris	1008	2018-04-30-10-49-10	0	0	x	5	0	27.8	21.8	28.2	21.7	29.1	1.307	13916			59
756	61328	8	Ranunculus acris	1008	2018-04-30-10-49-12	0	0	x	5	0	27.8	21.8	28.3	21.7	29.2	1.397	13916			60
757	61329	8	Ranunculus acris	1008	2018-04-30-10-49-14	0	0	x	5	0	27.8	21.8	28.3	21.7	29.2	1.397	13916			61
758	61330	8	Ranunculus acris	1008	2018-04-30-10-49-16	0	0	x	5	0	27.8	21.8	28.3	21.7	29.2	1.397	13916			62
759	61331	8	Ranunculus acris	1008	2018-04-30-10-49-18	0	0	x	5	0	27.8	21.8	28.3	21.7	29.2	1.397	13916			63
760	61332	8	Ranunculus acris	1008	2018-04-30-10-49-20	0	0	x	5	0	27.8	21.8	28.2	21.7	29.1	1.307	13916			64
761	61333	8	Ranunculus acris	1008	2018-04-30-10-49-22	0	0	x	5	0	27.9	21.9	28.2	21.7	29.1	1.207	13916			65
762	61334	8	Ranunculus acris	1008	2018-04-30-10-49-24	0	0	x	5	0	27.8	21.8	28.1	21.7	29	1.217	13916			66
763	61335	8	Ranunculus acris	1008	2018-04-30-10-49-26	0	0	x	5	0	27.8	21.8	28.1	21.7	29	1.217	13916			67
764	61336	8	Ranunculus acris	1008	2018-04-30-10-49-28	0	0	x	5	0	27.8	21.8	28	21.7	28.9	1.127	13916			68
765	61337	8	Ranunculus acris	1008	2018-04-30-10-49-30	0	0	x	5	0	27.8	21.8	28.1	21.7	29	1.217	13916			69
766	61338	8	Ranunculus acris	1008	2018-04-30-10-49-32	0	0	x	5	0	27.8	21.8	28.1	21.7	29	1.217	13916			70
767	61339	8	Ranunculus acris	1008	2018-04-30-10-49-34	0	0	x	5	0	27.8	21.8	28	21.7	28.9	1.127	13916			71
768	61340	8	Ranunculus acris	1008	2018-04-30-10-49-36	0	0	x	5	0	27.8	21.8	28.1	21.7	29	1.217	13916			72
769	61341	8	Ranunculus acris	1008	2018-04-30-10-49-38	0	0	x	5	0	27.8	21.8	28	21.7	28.9	1.127	13916			73
770	61342	8	Ranunculus acris	1008	2018-04-30-10-49-40	0	0	x	5	0	27.8	21.8	27.9	21.7	28.8	1.037	13916			74
771	61343	8	Ranunculus acris	1008	2018-04-30-10-49-42	0	0	x	5	0	27.8	21.8	28	21.7	28.9	1.127	13916			75
772	61344	8	Ranunculus acris	1008	2018-04-30-10-49-44	0	0	x	5	0	27.8	21.8	28	21.7	28.9	1.127	13916			76
773	61345	8	Ranunculus acris	1008	2018-04-30-10-49-46	0	0	x	5	0	27.8	21.8	28.1	21.7	29	1.217	13916			77
774	61346	8	Ranunculus acris	1008	2018-04-30-10-49-48	0	0	x	5	0	27.8	21.8	28.1	21.7	29	1.217	13916			78
775	61347	8	Ranunculus acris	1008	2018-04-30-10-49-50	0	0	x	5	0	27.9	21.9	28.2	21.7	29.1	1.207	13916			79
776	61348	8	Ranunculus acris	1008	2018-04-30-10-49-52	0	0	x	5	0	27.8	21.8	28.3	21.7	29.2	1.397	13916			80
777	61349	8	Ranunculus acris	1008	2018-04-30-10-49-54	0	0	x	5	0	27.8	21.8	28.2	21.7	29.1	1.307	13916			81
778	61350	8	Ranunculus acris	1008	2018-04-30-10-49-56	0	0	x	5	0	27.8	21.8	28.2	21.7	29.1	1.307	13916			82
779	61351	8	Ranunculus acris	1008	2018-04-30-10-49-58	0	0	x	5	0	27.8	21.8	28.2	21.7	29.1	1.307	13916			83
780	61352	8	Ranunculus acris	1008	2018-04-30-10-50-00	0	0	x	5	0	27.8	21.8	28.1	21.7	29	1.217	13916			84
781	61353	8	Ranunculus acris	1008	2018-04-30-10-50-02	0	0	x	5	0	27.8	21.8	28.1	21.7	29	1.217	13916			85
782	61354	8	Ranunculus acris	1008	2018-04-30-10-50-04	0	0	x	5	0	27.9	21.9	28	21.7	28.9	1.027	13916			86
783	61355	8	Ranunculus acris	1008	2018-04-30-10-50-06	0	0	x	5	0	27.8	21.8	28.1	21.7	29	1.217	13916			87
784	61356	8	Ranunculus acris	1008	2018-04-30-10-50-08	0	0	x	5	0	27.9	21.9	28.1	21.7	29	1.117	13916			88
785	61357	8	Ranunculus acris	1008	2018-04-30-10-50-10	0	0	x	5	0	27.8	21.8	28.2	21.7	29.1	1.307	13916			89
786	61358	8	Ranunculus acris	1008	2018-04-30-10-50-12	0	0	x	5	0	27.8	21.8	28.1	21.7	29	1.217	13916			90
787	61359	8	Ranunculus acris	1008	2018-04-30-10-50-14	0	0	x	5	0	27.8	21.8	28.1	21.7	29	1.217	13916	Last10	Here	91
788	61360	8	Ranunculus acris	1008	2018-04-30-10-50-16	0	0	x	5	0	27.8	21.8	28	21.7	28.9	1.127	13916	Last10	Here	92
789	61361	8	Ranunculus acris	1008	2018-04-30-10-50-18	0	0	x	5	0	27.8	21.8	28	21.7	28.9	1.127	13916	Last10	Here	93
790	61362	8	Ranunculus acris	1008	2018-04-30-10-50-20	0	0	x	5	0	27.8	21.8	27.9	21.7	28.8	1.037	13916	Last10	Here	94
791	61363	8	Ranunculus acris	1008	2018-04-30-10-50-22	0	0	x	5	0	27.8	21.8	28	21.7	28.9	1.127	13916	Last10	Here	95
792	61364	8	Ranunculus acris	1008	2018-04-30-10-50-24	0	0	x	5	0	27.8	21.8	28	21.7	28.9	1.127	13916	Last10	Here	96
793	61365	8	Ranunculus acris	1008	2018-04-30-10-50-26	0	0	x	5	0	27.8	21.8	28	21.7	28.9	1.127	13916	Last10	Here	97
794	61366	8	Ranunculus acris	1008	2018-04-30-10-50-28	0	0	x	5	0	27.8	21.8	28	21.7	28.9	1.127	13916	Last10	Here	98
795	61367	8	Ranunculus acris	1008	2018-04-30-10-50-30	0	0	x	5	0	27.8	21.8	28	21.7	28.9	1.127	13916	Last10	Here	99
796	61368	8	Ranunculus acris	1008	2018-04-30-10-50-32	0	0	x	5	0	27.8	21.8	28.1	21.7	29	1.217	13916	Last10	Here	100
797	61369	8	Ranunculus acris	1008	2018-04-30-10-51-04	0	0	x	10	0	27.8	21.8	27.7	21.7	28.7	0.857	13917	First10	Here	1
798	61370	8	Ranunculus acris	1008	2018-04-30-10-51-06	0	0	x	10	0	27.8	21.8	27.7	21.7	28.7	0.857	13917	First10	Here	2
799	61371	8	Ranunculus acris	1008	2018-04-30-10-51-08	0	0	x	10	0	27.8	21.8	27.8	21.7	28.7	0.947	13917	First10	Here	3
800	61372	8	Ranunculus acris	1008	2018-04-30-10-51-10	0	0	x	10	0	27.8	21.8	27.9	21.7	28.8	1.037	13917	First10	Here	4
801	61373	8	Ranunculus acris	1008	2018-04-30-10-51-12	0	0	x	10	0	27.8	21.8	27.8	21.7	28.7	0.947	13917	First10	Here	5
802	61374	8	Ranunculus acris	1008	2018-04-30-10-51-14	0	0	x	10	0	27.8	21.8	27.8	21.7	28.7	0.947	13917	First10	Here	6
803	61375	8	Ranunculus acris	1008	2018-04-30-10-51-16	0	0	x	10	0	27.8	21.8	27.9	21.7	28.8	1.037	13917	First10	Here	7
804	61376	8	Ranunculus acris	1008	2018-04-30-10-51-18	0	0	x	10	0	27.8	21.8	27.8	21.7	28.7	0.947	13917	First10	Here	8
805	61377	8	Ranunculus acris	1008	2018-04-30-10-51-20	0	0	x	10	0	27.8	21.8	27.8	21.7	28.7	0.947	13917	First10	Here	9
806	61378	8	Ranunculus acris	1008	2018-04-30-10-51-22	0	0	x	10	0	27.8	21.8	27.8	21.7	28.7	0.947	13917	First10	Here	10
807	61379	8	Ranunculus acris	1008	2018-04-30-10-51-24	0	0	x	10	0	27.8	21.8	27.9	21.7	28.8	1.037	13917			11
808	61380	8	Ranunculus acris	1008	2018-04-30-10-51-26	0	0	x	10	0	27.8	21.8	27.9	21.7	28.8	1.037	13917			12
809	61381	8	Ranunculus acris	1008	2018-04-30-10-51-28	0	0	x	10	0	27.9	21.9	28	21.7	28.9	1.027	13917			13
810	61382	8	Ranunculus acris	1008	2018-04-30-10-51-30	0	0	x	10	0	27.8	21.8	28	21.7	28.9	1.127	13917			14
811	61383	8	Ranunculus acris	1008	2018-04-30-10-51-32	0	0	x	10	0	27.8	21.8	27.9	21.7	28.8	1.037	13917			15
812	61384	8	Ranunculus acris	1008	2018-04-30-10-51-34	0	0	x	10	0	27.8	21.8	27.9	21.7	28.8	1.037	13917			16
813	61385	8	Ranunculus acris	1008	2018-04-30-10-51-36	0	0	x	10	0	27.9	21.9	27.8	21.7	28.7	0.847	13917			17
814	61386	8	Ranunculus acris	1008	2018-04-30-10-51-38	0	0	x	10	0	27.8	21.8	27.9	21.7	28.8	1.037	13917			18
815	61387	8	Ranunculus acris	1008	2018-04-30-10-51-40	0	0	x	10	0	27.8	21.8	27.9	21.7	28.8	1.037	13917			19
816	61388	8	Ranunculus acris	1008	2018-04-30-10-51-42	0	0	x	10	0	27.9	21.9	27.8	21.7	28.7	0.847	13917			20
817	61389	8	Ranunculus acris	1008	2018-04-30-10-51-44	0	0	x	10	0	27.8	21.8	27.8	21.7	28.7	0.947	13917			21
818	61390	8	Ranunculus acris	1008	2018-04-30-10-51-46	0	0	x	10	0	27.8	21.8	27.8	21.7	28.7	0.947	13917			22
819	61391	8	Ranunculus acris	1008	2018-04-30-10-51-48	0	0	x	10	0	27.9	21.9	27.8	21.7	28.7	0.847	13917			23
820	61392	8	Ranunculus acris	1008	2018-04-30-10-51-50	0	0	x	10	0	27.8	21.8	27.8	21.7	28.7	0.947	13917			24
821	61393	8	Ranunculus acris	1008	2018-04-30-10-51-52	0	0	x	10	0	27.8	21.8	27.7	21.7	28.7	0.857	13917			25
822	61394	8	Ranunculus acris	1008	2018-04-30-10-51-54	0	0	x	10	0	27.8	21.8	27.7	21.7	28.7	0.857	13917			26
823	61395	8	Ranunculus acris	1008	2018-04-30-10-51-56	0	0	x	10	0	27.9	21.9	27.7	21.7	28.7	0.757	13917			27
824	61396	8	Ranunculus acris	1008	2018-04-30-10-51-58	0	0	x	10	0	27.8	21.8	27.7	21.7	28.7	0.857	13917			28
825	61397	8	Ranunculus acris	1008	2018-04-30-10-52-00	0	0	x	10	0	27.9	21.9	27.6	21.7	28.6	0.667	13917			29
826	61398	8	Ranunculus acris	1008	2018-04-30-10-52-02	0	0	x	10	0	27.8	21.9	27.6	21.7	28.6	0.767	13917			30
827	61399	8	Ranunculus acris	1008	2018-04-30-10-52-04	0	0	x	10	0	27.8	21.8	27.6	21.7	28.6	0.767	13917			31
828	61400	8	Ranunculus acris	1008	2018-04-30-10-52-06	0	0	x	10	0	27.8	21.8	27.6	21.7	28.6	0.767	13917			32
829	61401	8	Ranunculus acris	1008	2018-04-30-10-52-08	0	0	x	10	0	27.8	21.8	27.6	21.7	28.6	0.767	13917			33
830	61402	8	Ranunculus acris	1008	2018-04-30-10-52-10	0	0	x	10	0	27.8	21.8	27.6	21.7	28.6	0.767	13917			34
831	61403	8	Ranunculus acris	1008	2018-04-30-10-52-12	0	0	x	10	0	27.8	21.9	27.7	21.7	28.7	0.857	13917			35
832	61404	8	Ranunculus acris	1008	2018-04-30-10-52-14	0	0	x	10	0	27.8	21.8	27.6	21.7	28.6	0.767	13917			36
833	61405	8	Ranunculus acris	1008	2018-04-30-10-52-16	0	0	x	10	0	27.8	21.8	27.6	21.7	28.6	0.767	13917			37
834	61406	8	Ranunculus acris	1008	2018-04-30-10-52-18	0	0	x	10	0	27.8	21.8	27.6	21.7	28.6	0.767	13917			38
835	61407	8	Ranunculus acris	1008	2018-04-30-10-52-20	0	0	x	10	0	27.9	21.9	27.6	21.7	28.6	0.667	13917			39
836	61408	8	Ranunculus acris	1008	2018-04-30-10-52-22	0	0	x	10	0	27.8	21.8	27.6	21.7	28.6	0.767	13917			40
837	61409	8	Ranunculus acris	1008	2018-04-30-10-52-24	0	0	x	10	0	27.8	21.9	27.7	21.7	28.7	0.857	13917			41
838	61410	8	Ranunculus acris	1008	2018-04-30-10-52-26	0	0	x	10	0	27.8	21.8	27.7	21.7	28.7	0.857	13917			42
839	61411	8	Ranunculus acris	1008	2018-04-30-10-52-28	0	0	x	10	0	27.8	21.8	27.7	21.7	28.7	0.857	13917			43
840	61412	8	Ranunculus acris	1008	2018-04-30-10-52-30	0	0	x	10	0	27.8	21.8	27.8	21.7	28.7	0.947	13917			44
841	61413	8	Ranunculus acris	1008	2018-04-30-10-52-32	0	0	x	10	0	27.8	21.8	27.8	21.7	28.7	0.947	13917			45
842	61414	8	Ranunculus acris	1008	2018-04-30-10-52-34	0	0	x	10	0	27.8	21.8	27.7	21.7	28.7	0.857	13917			46
843	61415	8	Ranunculus acris	1008	2018-04-30-10-52-36	0	0	x	10	0	27.8	21.8	27.8	21.7	28.7	0.947	13917			47
844	61416	8	Ranunculus acris	1008	2018-04-30-10-52-38	0	0	x	10	0	27.8	21.8	27.7	21.7	28.7	0.857	13917			48
845	61417	8	Ranunculus acris	1008	2018-04-30-10-52-40	0	0	x	10	0	27.8	21.8	27.8	21.7	28.7	0.947	13917			49
846	61418	8	Ranunculus acris	1008	2018-04-30-10-52-42	0	0	x	10	0	27.8	21.8	27.7	21.7	28.7	0.857	13917			50
847	61419	8	Ranunculus acris	1008	2018-04-30-10-52-44	0	0	x	10	0	27.8	21.8	27.7	21.7	28.7	0.857	13917			51
848	61420	8	Ranunculus acris	1008	2018-04-30-10-52-46	0	0	x	10	0	27.8	21.9	27.7	21.7	28.7	0.857	13917			52
849	61421	8	Ranunculus acris	1008	2018-04-30-10-52-48	0	0	x	10	0	27.8	21.8	27.8	21.7	28.7	0.947	13917			53
850	61422	8	Ranunculus acris	1008	2018-04-30-10-52-50	0	0	x	10	0	27.8	21.8	27.8	21.7	28.7	0.947	13917			54
851	61423	8	Ranunculus acris	1008	2018-04-30-10-52-52	0	0	x	10	0	27.8	21.8	27.8	21.7	28.7	0.947	13917			55
852	61424	8	Ranunculus acris	1008	2018-04-30-10-52-54	0	0	x	10	0	27.8	21.8	27.8	21.7	28.7	0.947	13917			56
853	61425	8	Ranunculus acris	1008	2018-04-30-10-52-56	0	0	x	10	0	27.8	21.8	27.9	21.7	28.8	1.037	13917			57
854	61426	8	Ranunculus acris	1008	2018-04-30-10-52-58	0	0	x	10	0	27.8	21.8	28	21.7	28.9	1.127	13917			58
855	61427	8	Ranunculus acris	1008	2018-04-30-10-53-00	0	0	x	10	0	27.8	21.8	28	21.7	28.9	1.127	13917			59
856	61428	8	Ranunculus acris	1008	2018-04-30-10-53-02	0	0	x	10	0	27.8	21.9	28.1	21.7	29	1.217	13917			60
857	61429	8	Ranunculus acris	1008	2018-04-30-10-53-04	0	0	x	10	0	27.8	21.8	28	21.7	28.9	1.127	13917			61
858	61430	8	Ranunculus acris	1008	2018-04-30-10-53-06	0	0	x	10	0	27.8	21.8	28	21.7	28.9	1.127	13917			62
859	61431	8	Ranunculus acris	1008	2018-04-30-10-53-09	0	0	x	10	0	27.8	21.9	28.1	21.7	29	1.217	13917			63
860	61432	8	Ranunculus acris	1008	2018-04-30-10-53-11	0	0	x	10	0	27.8	21.9	28.2	21.7	29.1	1.307	13917			64
861	61433	8	Ranunculus acris	1008	2018-04-30-10-53-13	0	0	x	10	0	27.8	21.9	28.2	21.7	29.1	1.307	13917			65
862	61434	8	Ranunculus acris	1008	2018-04-30-10-53-15	0	0	x	10	0	27.8	21.8	28.2	21.7	29.1	1.307	13917			66
863	61435	8	Ranunculus acris	1008	2018-04-30-10-53-17	0	0	x	10	0	27.8	21.8	28.2	21.7	29.1	1.307	13917			67
864	61436	8	Ranunculus acris	1008	2018-04-30-10-53-19	0	0	x	10	0	27.8	21.9	28.2	21.7	29.1	1.307	13917			68
865	61437	8	Ranunculus acris	1008	2018-04-30-10-53-21	0	0	x	10	0	27.8	21.8	28.2	21.7	29.1	1.307	13917			69
866	61438	8	Ranunculus acris	1008	2018-04-30-10-53-23	0	0	x	10	0	27.8	21.9	28.2	21.7	29.1	1.307	13917			70
867	61439	8	Ranunculus acris	1008	2018-04-30-10-53-25	0	0	x	10	0	27.7	21.8	28.1	21.7	29	1.317	13917			71
868	61440	8	Ranunculus acris	1008	2018-04-30-10-53-27	0	0	x	10	0	27.8	21.9	28.1	21.7	29	1.217	13917			72
869	61441	8	Ranunculus acris	1008	2018-04-30-10-53-29	0	0	x	10	0	27.8	21.9	28.1	21.7	29	1.217	13917			73
870	61442	8	Ranunculus acris	1008	2018-04-30-10-53-31	0	0	x	10	0	27.8	21.8	28	21.7	28.9	1.127	13917			74
871	61443	8	Ranunculus acris	1008	2018-04-30-10-53-33	0	0	x	10	0	27.8	21.8	27.9	21.7	28.8	1.037	13917			75
872	61444	8	Ranunculus acris	1008	2018-04-30-10-53-35	0	0	x	10	0	27.8	21.9	27.9	21.7	28.8	1.037	13917			76
873	61445	8	Ranunculus acris	1008	2018-04-30-10-53-37	0	0	x	10	0	27.8	21.9	27.9	21.7	28.8	1.037	13917			77
874	61446	8	Ranunculus acris	1008	2018-04-30-10-53-39	0	0	x	10	0	27.8	21.9	28	21.7	28.9	1.127	13917			78
875	61447	8	Ranunculus acris	1008	2018-04-30-10-53-41	0	0	x	10	0	27.8	21.9	28	21.7	28.9	1.127	13917			79
876	61448	8	Ranunculus acris	1008	2018-04-30-10-53-43	0	0	x	10	0	27.8	21.8	28	21.7	28.9	1.127	13917			80
877	61449	8	Ranunculus acris	1008	2018-04-30-10-53-45	0	0	x	10	0	27.8	21.8	28	21.7	28.9	1.127	13917			81
878	61450	8	Ranunculus acris	1008	2018-04-30-10-53-47	0	0	x	10	0	27.8	21.8	28	21.7	28.9	1.127	13917			82
879	61451	8	Ranunculus acris	1008	2018-04-30-10-53-49	0	0	x	10	0	27.8	21.8	27.9	21.7	28.8	1.037	13917			83
880	61452	8	Ranunculus acris	1008	2018-04-30-10-53-51	0	0	x	10	0	27.8	21.9	27.8	21.7	28.7	0.947	13917			84
881	61453	8	Ranunculus acris	1008	2018-04-30-10-53-53	0	0	x	10	0	27.9	21.9	27.8	21.7	28.7	0.847	13917			85
882	61454	8	Ranunculus acris	1008	2018-04-30-10-53-55	0	0	x	10	0	27.9	21.9	27.8	21.7	28.7	0.847	13917			86
883	61455	8	Ranunculus acris	1008	2018-04-30-10-53-57	0	0	x	10	0	27.8	21.8	27.8	21.7	28.7	0.947	13917			87
884	61456	8	Ranunculus acris	1008	2018-04-30-10-53-59	0	0	x	10	0	27.8	21.9	27.8	21.7	28.7	0.947	13917			88
885	61457	8	Ranunculus acris	1008	2018-04-30-10-54-01	0	0	x	10	0	27.8	21.9	27.9	21.7	28.8	1.037	13917			89
886	61458	8	Ranunculus acris	1008	2018-04-30-10-54-03	0	0	x	10	0	27.8	21.8	27.8	21.7	28.7	0.947	13917			90
887	61459	8	Ranunculus acris	1008	2018-04-30-10-54-05	0	0	x	10	0	27.8	21.8	27.8	21.7	28.7	0.947	13917	Last10	Here	91
888	61460	8	Ranunculus acris	1008	2018-04-30-10-54-07	0	0	x	10	0	27.8	21.9	27.7	21.7	28.7	0.857	13917	Last10	Here	92
889	61461	8	Ranunculus acris	1008	2018-04-30-10-54-09	0	0	x	10	0	27.8	21.8	27.8	21.7	28.7	0.947	13917	Last10	Here	93
890	61462	8	Ranunculus acris	1008	2018-04-30-10-54-11	0	0	x	10	0	27.8	21.9	27.8	21.7	28.7	0.947	13917	Last10	Here	94
891	61463	8	Ranunculus acris	1008	2018-04-30-10-54-13	0	0	x	10	0	27.8	21.8	27.8	21.7	28.7	0.947	13917	Last10	Here	95
892	61464	8	Ranunculus acris	1008	2018-04-30-10-54-15	0	0	x	10	0	27.8	21.8	27.7	21.7	28.7	0.857	13917	Last10	Here	96
893	61465	8	Ranunculus acris	1008	2018-04-30-10-54-17	0	0	x	10	0	27.8	21.8	27.7	21.7	28.7	0.857	13917	Last10	Here	97
894	61466	8	Ranunculus acris	1008	2018-04-30-10-54-19	0	0	x	10	0	27.8	21.8	27.6	21.7	28.6	0.767	13917	Last10	Here	98
895	61467	8	Ranunculus acris	1008	2018-04-30-10-54-21	0	0	x	10	0	27.8	21.9	27.6	21.7	28.6	0.767	13917	Last10	Here	99
896	61468	8	Ranunculus acris	1008	2018-04-30-10-54-23	0	0	x	10	0	27.8	21.9	27.5	21.7	28.5	0.677	13917	Last10	Here	100
897	61469	8	Ranunculus acris	1008	2018-04-30-10-54-55	0	0	x	15	0	27.7	21.8	27.4	21.7	28.4	0.687	13918	First10	Here	1
898	61470	8	Ranunculus acris	1008	2018-04-30-10-54-57	0	0	x	15	0	27.7	21.8	27.4	21.7	28.4	0.687	13918	First10	Here	2
899	61471	8	Ranunculus acris	1008	2018-04-30-10-54-59	0	0	x	15	0	27.8	21.9	27.5	21.7	28.5	0.677	13918	First10	Here	3
900	61472	8	Ranunculus acris	1008	2018-04-30-10-55-01	0	0	x	15	0	27.8	21.9	27.5	21.7	28.5	0.677	13918	First10	Here	4
901	61473	8	Ranunculus acris	1008	2018-04-30-10-55-03	0	0	x	15	0	27.7	21.8	27.5	21.7	28.5	0.777	13918	First10	Here	5
902	61474	8	Ranunculus acris	1008	2018-04-30-10-55-05	0	0	x	15	0	27.8	21.9	27.5	21.7	28.5	0.677	13918	First10	Here	6
903	61475	8	Ranunculus acris	1008	2018-04-30-10-55-07	0	0	x	15	0	27.8	21.9	27.5	21.7	28.5	0.677	13918	First10	Here	7
904	61476	8	Ranunculus acris	1008	2018-04-30-10-55-09	0	0	x	15	0	27.7	21.8	27.5	21.8	28.5	0.777	13918	First10	Here	8
905	61477	8	Ranunculus acris	1008	2018-04-30-10-55-11	0	0	x	15	0	27.8	21.9	27.4	21.7	28.4	0.587	13918	First10	Here	9
906	61478	8	Ranunculus acris	1008	2018-04-30-10-55-13	0	0	x	15	0	27.7	21.8	27.3	21.7	28.3	0.597	13918	First10	Here	10
907	61479	8	Ranunculus acris	1008	2018-04-30-10-55-15	0	0	x	15	0	27.8	21.9	27.3	21.7	28.3	0.497	13918			11
908	61480	8	Ranunculus acris	1008	2018-04-30-10-55-17	0	0	x	15	0	27.8	21.9	27.3	21.7	28.3	0.497	13918			12
909	61481	8	Ranunculus acris	1008	2018-04-30-10-55-19	0	0	x	15	0	27.7	21.8	27.3	21.7	28.3	0.597	13918			13
910	61482	8	Ranunculus acris	1008	2018-04-30-10-55-21	0	0	x	15	0	27.8	21.9	27.3	21.7	28.3	0.497	13918			14
911	61483	8	Ranunculus acris	1008	2018-04-30-10-55-23	0	0	x	15	0	27.7	21.8	27.3	21.7	28.3	0.597	13918			15
912	61484	8	Ranunculus acris	1008	2018-04-30-10-55-25	0	0	x	15	0	27.8	21.9	27.3	21.7	28.3	0.497	13918			16
913	61485	8	Ranunculus acris	1008	2018-04-30-10-55-27	0	0	x	15	0	27.7	21.8	27.3	21.7	28.3	0.597	13918			17
914	61486	8	Ranunculus acris	1008	2018-04-30-10-55-29	0	0	x	15	0	27.7	21.9	27.3	21.7	28.3	0.597	13918			18
915	61487	8	Ranunculus acris	1008	2018-04-30-10-55-31	0	0	x	15	0	27.8	21.9	27.3	21.8	28.3	0.497	13918			19
916	61488	8	Ranunculus acris	1008	2018-04-30-10-55-33	0	0	x	15	0	27.7	21.8	27.2	21.7	28.2	0.507	13918			20
917	61489	8	Ranunculus acris	1008	2018-04-30-10-55-35	0	0	x	15	0	27.8	21.9	27.2	21.7	28.2	0.407	13918			21
918	61490	8	Ranunculus acris	1008	2018-04-30-10-55-37	0	0	x	15	0	27.8	21.9	27.2	21.7	28.2	0.407	13918			22
919	61491	8	Ranunculus acris	1008	2018-04-30-10-55-39	0	0	x	15	0	27.7	21.8	27.2	21.7	28.2	0.507	13918			23
920	61492	8	Ranunculus acris	1008	2018-04-30-10-55-41	0	0	x	15	0	27.8	21.9	27.2	21.7	28.2	0.407	13918			24
921	61493	8	Ranunculus acris	1008	2018-04-30-10-55-43	0	0	x	15	0	27.8	21.9	27.1	21.7	28.1	0.317	13918			25
922	61494	8	Ranunculus acris	1008	2018-04-30-10-55-45	0	0	x	15	0	27.8	21.9	27.1	21.7	28.1	0.317	13918			26
923	61495	8	Ranunculus acris	1008	2018-04-30-10-55-47	0	0	x	15	0	27.7	21.8	27.1	21.7	28.1	0.417	13918			27
924	61496	8	Ranunculus acris	1008	2018-04-30-10-55-49	0	0	x	15	0	27.8	21.9	27.1	21.7	28.1	0.317	13918			28
925	61497	8	Ranunculus acris	1008	2018-04-30-10-55-51	0	0	x	15	0	27.7	21.8	27	21.7	28	0.327	13918			29
926	61498	8	Ranunculus acris	1008	2018-04-30-10-55-53	0	0	x	15	0	27.7	21.8	27	21.7	28	0.327	13918			30
927	61499	8	Ranunculus acris	1008	2018-04-30-10-55-55	0	0	x	15	0	27.7	21.9	27.1	21.8	28.1	0.417	13918			31
928	61500	8	Ranunculus acris	1008	2018-04-30-10-55-57	0	0	x	15	0	27.7	21.9	27	21.7	28	0.327	13918			32
929	61501	8	Ranunculus acris	1008	2018-04-30-10-55-59	0	0	x	15	0	27.7	21.8	27	21.7	28	0.327	13918			33
930	61502	8	Ranunculus acris	1008	2018-04-30-10-56-01	0	0	x	15	0	27.7	21.9	27	21.8	28	0.327	13918			34
931	61503	8	Ranunculus acris	1008	2018-04-30-10-56-03	0	0	x	15	0	27.6	21.8	27	21.7	28	0.427	13918			35
932	61504	8	Ranunculus acris	1008	2018-04-30-10-56-05	0	0	x	15	0	27.8	21.9	26.9	21.7	27.9	0.137	13918			36
933	61505	8	Ranunculus acris	1008	2018-04-30-10-56-07	0	0	x	15	0	27.7	21.8	27	21.7	28	0.327	13918			37
934	61506	8	Ranunculus acris	1008	2018-04-30-10-56-09	0	0	x	15	0	27.7	21.8	27.1	21.8	28.1	0.417	13918			38
935	61507	8	Ranunculus acris	1008	2018-04-30-10-56-11	0	0	x	15	0	27.7	21.8	27.1	21.7	28.1	0.417	13918			39
936	61508	8	Ranunculus acris	1008	2018-04-30-10-56-13	0	0	x	15	0	27.7	21.8	27.2	21.8	28.2	0.507	13918			40
937	61509	8	Ranunculus acris	1008	2018-04-30-10-56-15	0	0	x	15	0	27.7	21.8	27.2	21.7	28.2	0.507	13918			41
938	61510	8	Ranunculus acris	1008	2018-04-30-10-56-17	0	0	x	15	0	27.7	21.8	27.3	21.7	28.3	0.597	13918			42
939	61511	8	Ranunculus acris	1008	2018-04-30-10-56-19	0	0	x	15	0	27.7	21.8	27.4	21.7	28.4	0.687	13918			43
940	61512	8	Ranunculus acris	1008	2018-04-30-10-56-21	0	0	x	15	0	27.7	21.9	27.4	21.7	28.4	0.687	13918			44
941	61513	8	Ranunculus acris	1008	2018-04-30-10-56-23	0	0	x	15	0	27.7	21.8	27.4	21.7	28.4	0.687	13918			45
942	61514	8	Ranunculus acris	1008	2018-04-30-10-56-25	0	0	x	15	0	27.7	21.9	27.5	21.8	28.5	0.777	13918			46
943	61515	8	Ranunculus acris	1008	2018-04-30-10-56-27	0	0	x	15	0	27.7	21.8	27.5	21.8	28.5	0.777	13918			47
944	61516	8	Ranunculus acris	1008	2018-04-30-10-56-29	0	0	x	15	0	27.6	21.8	27.5	21.8	28.5	0.877	13918			48
945	61517	8	Ranunculus acris	1008	2018-04-30-10-56-31	0	0	x	15	0	27.7	21.8	27.5	21.8	28.5	0.777	13918			49
946	61518	8	Ranunculus acris	1008	2018-04-30-10-56-33	0	0	x	15	0	27.7	21.9	27.4	21.7	28.4	0.687	13918			50
947	61519	8	Ranunculus acris	1008	2018-04-30-10-56-35	0	0	x	15	0	27.7	21.9	27.4	21.7	28.4	0.687	13918			51
948	61520	8	Ranunculus acris	1008	2018-04-30-10-56-37	0	0	x	15	0	27.7	21.9	27.5	21.8	28.5	0.777	13918			52
949	61521	8	Ranunculus acris	1008	2018-04-30-10-56-39	0	0	x	15	0	27.7	21.8	27.4	21.7	28.4	0.687	13918			53
950	61522	8	Ranunculus acris	1008	2018-04-30-10-56-41	0	0	x	15	0	27.7	21.9	27.3	21.7	28.3	0.597	13918			54
951	61523	8	Ranunculus acris	1008	2018-04-30-10-56-43	0	0	x	15	0	27.7	21.8	27.4	21.8	28.4	0.687	13918			55
952	61524	8	Ranunculus acris	1008	2018-04-30-10-56-45	0	0	x	15	0	27.7	21.8	27.3	21.7	28.3	0.597	13918			56
953	61525	8	Ranunculus acris	1008	2018-04-30-10-56-47	0	0	x	15	0	27.7	21.9	27.4	21.7	28.4	0.687	13918			57
954	61526	8	Ranunculus acris	1008	2018-04-30-10-56-49	0	0	x	15	0	27.7	21.9	27.3	21.7	28.3	0.597	13918			58
955	61527	8	Ranunculus acris	1008	2018-04-30-10-56-51	0	0	x	15	0	27.7	21.8	27.3	21.7	28.3	0.597	13918			59
956	61528	8	Ranunculus acris	1008	2018-04-30-10-56-53	0	0	x	15	0	27.8	21.9	27.4	21.8	28.4	0.587	13918			60
957	61529	8	Ranunculus acris	1008	2018-04-30-10-56-55	0	0	x	15	0	27.7	21.8	27.4	21.8	28.4	0.687	13918			61
958	61530	8	Ranunculus acris	1008	2018-04-30-10-56-57	0	0	x	15	0	27.7	21.8	27.4	21.8	28.4	0.687	13918			62
959	61531	8	Ranunculus acris	1008	2018-04-30-10-56-59	0	0	x	15	0	27.7	21.8	27.3	21.8	28.3	0.597	13918			63
960	61532	8	Ranunculus acris	1008	2018-04-30-10-57-01	0	0	x	15	0	27.7	21.9	27.3	21.8	28.3	0.597	13918			64
961	61533	8	Ranunculus acris	1008	2018-04-30-10-57-03	0	0	x	15	0	27.8	21.9	27.2	21.7	28.2	0.407	13918			65
962	61534	8	Ranunculus acris	1008	2018-04-30-10-57-05	0	0	x	15	0	27.7	21.8	27.2	21.8	28.2	0.507	13918			66
963	61535	8	Ranunculus acris	1008	2018-04-30-10-57-07	0	0	x	15	0	27.7	21.9	27.3	21.8	28.3	0.597	13918			67
964	61536	8	Ranunculus acris	1008	2018-04-30-10-57-09	0	0	x	15	0	27.7	21.9	27.3	21.7	28.3	0.597	13918			68
965	61537	8	Ranunculus acris	1008	2018-04-30-10-57-11	0	0	x	15	0	27.8	21.9	27.3	21.7	28.3	0.497	13918			69
966	61538	8	Ranunculus acris	1008	2018-04-30-10-57-13	0	0	x	15	0	27.7	21.8	27.3	21.8	28.3	0.597	13918			70
967	61539	8	Ranunculus acris	1008	2018-04-30-10-57-15	0	0	x	15	0	27.7	21.9	27.3	21.8	28.3	0.597	13918			71
968	61540	8	Ranunculus acris	1008	2018-04-30-10-57-17	0	0	x	15	0	27.7	21.8	27.2	21.7	28.2	0.507	13918			72
969	61541	8	Ranunculus acris	1008	2018-04-30-10-57-19	0	0	x	15	0	27.7	21.8	27.2	21.7	28.2	0.507	13918			73
970	61542	8	Ranunculus acris	1008	2018-04-30-10-57-21	0	0	x	15	0	27.7	21.9	27.1	21.7	28.1	0.417	13918			74
971	61543	8	Ranunculus acris	1008	2018-04-30-10-57-23	0	0	x	15	0	27.7	21.8	27.1	21.7	28.1	0.417	13918			75
972	61544	8	Ranunculus acris	1008	2018-04-30-10-57-25	0	0	x	15	0	27.7	21.8	27.1	21.7	28.1	0.417	13918			76
973	61545	8	Ranunculus acris	1008	2018-04-30-10-57-27	0	0	x	15	0	27.7	21.9	27.1	21.8	28.1	0.417	13918			77
974	61546	8	Ranunculus acris	1008	2018-04-30-10-57-29	0	0	x	15	0	27.7	21.9	27.1	21.8	28.1	0.417	13918			78
975	61547	8	Ranunculus acris	1008	2018-04-30-10-57-31	0	0	x	15	0	27.6	21.8	27.1	21.8	28.1	0.517	13918			79
976	61548	8	Ranunculus acris	1008	2018-04-30-10-57-33	0	0	x	15	0	27.6	21.8	27.1	21.8	28.1	0.517	13918			80
977	61549	8	Ranunculus acris	1008	2018-04-30-10-57-35	0	0	x	15	0	27.7	21.9	27.2	21.8	28.2	0.507	13918			81
978	61550	8	Ranunculus acris	1008	2018-04-30-10-57-37	0	0	x	15	0	27.6	21.8	27.2	21.8	28.2	0.607	13918			82
979	61551	8	Ranunculus acris	1008	2018-04-30-10-57-39	0	0	x	15	0	27.6	21.8	27.2	21.8	28.2	0.607	13918			83
980	61552	8	Ranunculus acris	1008	2018-04-30-10-57-41	0	0	x	15	0	27.6	21.8	27.2	21.8	28.2	0.607	13918			84
981	61553	8	Ranunculus acris	1008	2018-04-30-10-57-43	0	0	x	15	0	27.6	21.8	27.2	21.8	28.2	0.607	13918			85
982	61554	8	Ranunculus acris	1008	2018-04-30-10-57-45	0	0	x	15	0	27.7	21.9	27.2	21.8	28.2	0.507	13918			86
983	61555	8	Ranunculus acris	1008	2018-04-30-10-57-47	0	0	x	15	0	27.7	21.9	27.1	21.8	28.1	0.417	13918			87
984	61556	8	Ranunculus acris	1008	2018-04-30-10-57-49	0	0	x	15	0	27.7	21.8	27.1	21.8	28.1	0.417	13918			88
985	61557	8	Ranunculus acris	1008	2018-04-30-10-57-51	0	0	x	15	0	27.6	21.8	27	21.7	28	0.427	13918			89
986	61558	8	Ranunculus acris	1008	2018-04-30-10-57-53	0	0	x	15	0	27.6	21.8	27.1	21.8	28.1	0.517	13918			90
987	61559	8	Ranunculus acris	1008	2018-04-30-10-57-55	0	0	x	15	0	27.7	21.9	27	21.8	28	0.327	13918	Last10	Here	91
988	61560	8	Ranunculus acris	1008	2018-04-30-10-57-57	0	0	x	15	0	27.7	21.9	27	21.8	28	0.327	13918	Last10	Here	92
989	61561	8	Ranunculus acris	1008	2018-04-30-10-57-59	0	0	x	15	0	27.6	21.8	27	21.8	28	0.427	13918	Last10	Here	93
990	61562	8	Ranunculus acris	1008	2018-04-30-10-58-01	0	0	x	15	0	27.6	21.8	27	21.8	28	0.427	13918	Last10	Here	94
991	61563	8	Ranunculus acris	1008	2018-04-30-10-58-03	0	0	x	15	0	27.7	21.8	26.9	21.7	27.9	0.237	13918	Last10	Here	95
992	61564	8	Ranunculus acris	1008	2018-04-30-10-58-05	0	0	x	15	0	27.7	21.9	27.1	21.8	28.1	0.417	13918	Last10	Here	96
993	61565	8	Ranunculus acris	1008	2018-04-30-10-58-07	0	0	x	15	0	27.7	21.9	27.1	21.8	28.1	0.417	13918	Last10	Here	97
994	61566	8	Ranunculus acris	1008	2018-04-30-10-58-09	0	0	x	15	0	27.7	21.8	27.1	21.8	28.1	0.417	13918	Last10	Here	98
995	61567	8	Ranunculus acris	1008	2018-04-30-10-58-11	0	0	x	15	0	27.8	21.9	27.2	21.8	28.2	0.407	13918	Last10	Here	99
996	61568	8	Ranunculus acris	1008	2018-04-30-10-58-13	0	0	x	15	0	27.7	21.9	27.3	21.8	28.3	0.597	13918	Last10	Here	100
997	61569	8	Ranunculus acris	1008	2018-04-30-10-58-46	0	0	x	20	0	27.7	21.9	26.9	21.7	27.9	0.237	13919	First10	Here	1
998	61570	8	Ranunculus acris	1008	2018-04-30-10-58-48	0	0	x	20	0	27.7	21.8	27	21.8	28	0.327	13919	First10	Here	2
999	61571	8	Ranunculus acris	1008	2018-04-30-10-58-50	0	0	x	20	0	27.7	21.8	27	21.8	28	0.327	13919	First10	Here	3
1000	61572	8	Ranunculus acris	1008	2018-04-30-10-58-52	0	0	x	20	0	27.6	21.8	27	21.8	28	0.427	13919	First10	Here	4
1001	61573	8	Ranunculus acris	1008	2018-04-30-10-58-54	0	0	x	20	0	27.6	21.8	27	21.8	28	0.427	13919	First10	Here	5
1002	61574	8	Ranunculus acris	1008	2018-04-30-10-58-56	0	0	x	20	0	27.6	21.8	27	21.8	28	0.427	13919	First10	Here	6
1003	61575	8	Ranunculus acris	1008	2018-04-30-10-58-58	0	0	x	20	0	27.6	21.8	27	21.8	28	0.427	13919	First10	Here	7
1004	61576	8	Ranunculus acris	1008	2018-04-30-10-59-00	0	0	x	20	0	27.7	21.9	26.9	21.8	27.9	0.237	13919	First10	Here	8
1005	61577	8	Ranunculus acris	1008	2018-04-30-10-59-02	0	0	x	20	0	27.6	21.8	26.9	21.8	27.9	0.337	13919	First10	Here	9
1006	61578	8	Ranunculus acris	1008	2018-04-30-10-59-04	0	0	x	20	0	27.7	21.9	26.9	21.8	27.9	0.237	13919	First10	Here	10
1007	61579	8	Ranunculus acris	1008	2018-04-30-10-59-06	0	0	x	20	0	27.7	21.9	26.9	21.8	27.9	0.237	13919			11
1008	61580	8	Ranunculus acris	1008	2018-04-30-10-59-08	0	0	x	20	0	27.6	21.8	26.9	21.8	27.9	0.337	13919			12
1009	61581	8	Ranunculus acris	1008	2018-04-30-10-59-10	0	0	x	20	0	27.6	21.8	26.9	21.8	27.9	0.337	13919			13
1010	61582	8	Ranunculus acris	1008	2018-04-30-10-59-12	0	0	x	20	0	27.7	21.9	26.9	21.8	27.9	0.237	13919			14
1011	61583	8	Ranunculus acris	1008	2018-04-30-10-59-14	0	0	x	20	0	27.7	21.9	26.9	21.8	27.9	0.237	13919			15
1012	61584	8	Ranunculus acris	1008	2018-04-30-10-59-16	0	0	x	20	0	27.7	21.9	26.9	21.8	27.9	0.237	13919			16
1013	61585	8	Ranunculus acris	1008	2018-04-30-10-59-18	0	0	x	20	0	27.7	21.9	26.9	21.8	27.9	0.237	13919			17
1014	61586	8	Ranunculus acris	1008	2018-04-30-10-59-20	0	0	x	20	0	27.7	21.9	26.9	21.8	27.9	0.237	13919			18
1015	61587	8	Ranunculus acris	1008	2018-04-30-10-59-22	0	0	x	20	0	27.7	21.9	27	21.8	28	0.327	13919			19
1016	61588	8	Ranunculus acris	1008	2018-04-30-10-59-24	0	0	x	20	0	27.7	21.9	27	21.8	28	0.327	13919			20
1017	61589	8	Ranunculus acris	1008	2018-04-30-10-59-26	0	0	x	20	0	27.7	21.9	27.1	21.8	28.1	0.417	13919			21
1018	61590	8	Ranunculus acris	1008	2018-04-30-10-59-28	0	0	x	20	0	27.7	21.9	27.1	21.8	28.1	0.417	13919			22
1019	61591	8	Ranunculus acris	1008	2018-04-30-10-59-30	0	0	x	20	0	27.6	21.8	27.1	21.8	28.1	0.517	13919			23
1020	61592	8	Ranunculus acris	1008	2018-04-30-10-59-32	0	0	x	20	0	27.7	21.9	27.1	21.8	28.1	0.417	13919			24
1021	61593	8	Ranunculus acris	1008	2018-04-30-10-59-34	0	0	x	20	0	27.7	21.9	27.1	21.8	28.1	0.417	13919			25
1022	61594	8	Ranunculus acris	1008	2018-04-30-10-59-36	0	0	x	20	0	27.6	21.8	27.1	21.8	28.1	0.517	13919			26
1023	61595	8	Ranunculus acris	1008	2018-04-30-10-59-38	0	0	x	20	0	27.7	21.9	27.1	21.8	28.1	0.417	13919			27
1024	61596	8	Ranunculus acris	1008	2018-04-30-10-59-40	0	0	x	20	0	27.7	21.9	27.1	21.8	28.1	0.417	13919			28
1025	61597	8	Ranunculus acris	1008	2018-04-30-10-59-42	0	0	x	20	0	27.6	21.8	27	21.8	28	0.427	13919			29
1026	61598	8	Ranunculus acris	1008	2018-04-30-10-59-44	0	0	x	20	0	27.6	21.8	27	21.8	28	0.427	13919			30
1027	61599	8	Ranunculus acris	1008	2018-04-30-10-59-46	0	0	x	20	0	27.6	21.8	27	21.8	28	0.427	13919			31
1028	61600	8	Ranunculus acris	1008	2018-04-30-10-59-48	0	0	x	20	0	27.7	21.9	27	21.8	28	0.327	13919			32
1029	61601	8	Ranunculus acris	1008	2018-04-30-10-59-50	0	0	x	20	0	27.6	21.8	27	21.8	28	0.427	13919			33
1030	61602	8	Ranunculus acris	1008	2018-04-30-10-59-52	0	0	x	20	0	27.7	21.9	27	21.8	28	0.327	13919			34
1031	61603	8	Ranunculus acris	1008	2018-04-30-10-59-54	0	0	x	20	0	27.7	21.9	27	21.8	28	0.327	13919			35
1032	61604	8	Ranunculus acris	1008	2018-04-30-10-59-56	0	0	x	20	0	27.7	21.9	27	21.8	28	0.327	13919			36
1033	61605	8	Ranunculus acris	1008	2018-04-30-10-59-58	0	0	x	20	0	27.7	21.9	27	21.8	28	0.327	13919			37
1034	61606	8	Ranunculus acris	1008	2018-04-30-11-00-00	0	0	x	20	0	27.7	21.9	27	21.8	28	0.327	13919			38
1035	61607	8	Ranunculus acris	1008	2018-04-30-11-00-02	0	0	x	20	0	27.7	21.9	27	21.8	28	0.327	13919			39
1036	61608	8	Ranunculus acris	1008	2018-04-30-11-00-04	0	0	x	20	0	27.6	21.8	27	21.8	28	0.427	13919			40
1037	61609	8	Ranunculus acris	1008	2018-04-30-11-00-06	0	0	x	20	0	27.7	21.9	27	21.8	28	0.327	13919			41
1038	61610	8	Ranunculus acris	1008	2018-04-30-11-00-08	0	0	x	20	0	27.6	21.8	27	21.8	28	0.427	13919			42
1039	61611	8	Ranunculus acris	1008	2018-04-30-11-00-10	0	0	x	20	0	27.6	21.8	27	21.8	28	0.427	13919			43
1040	61612	8	Ranunculus acris	1008	2018-04-30-11-00-12	0	0	x	20	0	27.6	21.8	27	21.8	28	0.427	13919			44
1041	61613	8	Ranunculus acris	1008	2018-04-30-11-00-14	0	0	x	20	0	27.6	21.8	27.1	21.8	28.1	0.517	13919			45
1042	61614	8	Ranunculus acris	1008	2018-04-30-11-00-16	0	0	x	20	0	27.7	21.9	27	21.8	28	0.327	13919			46
1043	61615	8	Ranunculus acris	1008	2018-04-30-11-00-18	0	0	x	20	0	27.6	21.8	27	21.8	28	0.427	13919			47
1044	61616	8	Ranunculus acris	1008	2018-04-30-11-00-20	0	0	x	20	0	27.7	21.9	27	21.8	28	0.327	13919			48
1045	61617	8	Ranunculus acris	1008	2018-04-30-11-00-22	0	0	x	20	0	27.7	21.9	27	21.8	28	0.327	13919			49
1046	61618	8	Ranunculus acris	1008	2018-04-30-11-00-24	0	0	x	20	0	27.6	21.9	27	21.8	28	0.427	13919			50
1047	61619	8	Ranunculus acris	1008	2018-04-30-11-00-26	0	0	x	20	0	27.6	21.8	27	21.8	28	0.427	13919			51
1048	61620	8	Ranunculus acris	1008	2018-04-30-11-00-28	0	0	x	20	0	27.7	21.9	26.9	21.8	27.9	0.237	13919			52
1049	61621	8	Ranunculus acris	1008	2018-04-30-11-00-30	0	0	x	20	0	27.7	21.9	26.9	21.8	27.9	0.237	13919			53
1050	61622	8	Ranunculus acris	1008	2018-04-30-11-00-32	0	0	x	20	0	27.6	21.9	26.9	21.8	27.9	0.337	13919			54
1051	61623	8	Ranunculus acris	1008	2018-04-30-11-00-34	0	0	x	20	0	27.6	21.8	26.9	21.8	27.9	0.337	13919			55
1052	61624	8	Ranunculus acris	1008	2018-04-30-11-00-36	0	0	x	20	0	27.6	21.8	26.9	21.8	27.9	0.337	13919			56
1053	61625	8	Ranunculus acris	1008	2018-04-30-11-00-38	0	0	x	20	0	27.7	21.9	26.9	21.8	27.9	0.237	13919			57
1054	61626	8	Ranunculus acris	1008	2018-04-30-11-00-40	0	0	x	20	0	27.6	21.9	26.9	21.8	27.9	0.337	13919			58
1055	61627	8	Ranunculus acris	1008	2018-04-30-11-00-42	0	0	x	20	0	27.7	21.9	26.9	21.8	27.9	0.237	13919			59
1056	61628	8	Ranunculus acris	1008	2018-04-30-11-00-44	0	0	x	20	0	27.6	21.8	26.9	21.8	27.9	0.337	13919			60
1057	61629	8	Ranunculus acris	1008	2018-04-30-11-00-46	0	0	x	20	0	27.6	21.9	27	21.8	28	0.427	13919			61
1058	61630	8	Ranunculus acris	1008	2018-04-30-11-00-48	0	0	x	20	0	27.7	21.9	27	21.8	28	0.327	13919			62
1059	61631	8	Ranunculus acris	1008	2018-04-30-11-00-50	0	0	x	20	0	27.7	21.9	27	21.8	28	0.327	13919			63
1060	61632	8	Ranunculus acris	1008	2018-04-30-11-00-52	0	0	x	20	0	27.6	21.8	26.9	21.8	27.9	0.337	13919			64
1061	61633	8	Ranunculus acris	1008	2018-04-30-11-00-54	0	0	x	20	0	27.6	21.8	26.9	21.8	27.9	0.337	13919			65
1062	61634	8	Ranunculus acris	1008	2018-04-30-11-00-56	0	0	x	20	0	27.7	21.9	26.9	21.8	27.9	0.237	13919			66
1063	61635	8	Ranunculus acris	1008	2018-04-30-11-00-58	0	0	x	20	0	27.6	21.8	26.9	21.8	27.9	0.337	13919			67
1064	61636	8	Ranunculus acris	1008	2018-04-30-11-01-00	0	0	x	20	0	27.6	21.9	26.9	21.8	27.9	0.337	13919			68
1065	61637	8	Ranunculus acris	1008	2018-04-30-11-01-02	0	0	x	20	0	27.6	21.9	26.9	21.8	27.9	0.337	13919			69
1066	61638	8	Ranunculus acris	1008	2018-04-30-11-01-04	0	0	x	20	0	27.6	21.9	26.9	21.8	27.9	0.337	13919			70
1067	61639	8	Ranunculus acris	1008	2018-04-30-11-01-06	0	0	x	20	0	27.7	21.9	26.9	21.8	27.9	0.237	13919			71
1068	61640	8	Ranunculus acris	1008	2018-04-30-11-01-08	0	0	x	20	0	27.7	21.9	26.9	21.8	27.9	0.237	13919			72
1069	61641	8	Ranunculus acris	1008	2018-04-30-11-01-10	0	0	x	20	0	27.7	21.9	26.9	21.8	27.9	0.237	13919			73
1070	61642	8	Ranunculus acris	1008	2018-04-30-11-01-12	0	0	x	20	0	27.7	21.9	26.9	21.8	27.9	0.237	13919			74
1071	61643	8	Ranunculus acris	1008	2018-04-30-11-01-14	0	0	x	20	0	27.7	21.9	26.9	21.8	27.9	0.237	13919			75
1072	61644	8	Ranunculus acris	1008	2018-04-30-11-01-16	0	0	x	20	0	27.7	21.9	26.9	21.8	27.9	0.237	13919			76
1073	61645	8	Ranunculus acris	1008	2018-04-30-11-01-18	0	0	x	20	0	27.7	21.9	26.9	21.8	27.9	0.237	13919			77
1074	61646	8	Ranunculus acris	1008	2018-04-30-11-01-20	0	0	x	20	0	27.7	21.9	26.9	21.8	27.9	0.237	13919			78
1075	61647	8	Ranunculus acris	1008	2018-04-30-11-01-22	0	0	x	20	0	27.6	21.8	26.9	21.8	27.9	0.337	13919			79
1076	61648	8	Ranunculus acris	1008	2018-04-30-11-01-24	0	0	x	20	0	27.6	21.9	26.9	21.8	27.9	0.337	13919			80
1077	61649	8	Ranunculus acris	1008	2018-04-30-11-01-26	0	0	x	20	0	27.7	21.9	26.9	21.8	27.9	0.237	13919			81
1078	61650	8	Ranunculus acris	1008	2018-04-30-11-01-28	0	0	x	20	0	27.7	21.9	26.9	21.8	27.9	0.237	13919			82
1079	61651	8	Ranunculus acris	1008	2018-04-30-11-01-30	0	0	x	20	0	27.7	21.9	27	21.8	28	0.327	13919			83
1080	61652	8	Ranunculus acris	1008	2018-04-30-11-01-32	0	0	x	20	0	27.6	21.8	27	21.8	28	0.427	13919			84
1081	61653	8	Ranunculus acris	1008	2018-04-30-11-01-34	0	0	x	20	0	27.6	21.8	27	21.8	28	0.427	13919			85
1082	61654	8	Ranunculus acris	1008	2018-04-30-11-01-36	0	0	x	20	0	27.7	21.9	26.9	21.8	27.9	0.237	13919			86
1083	61655	8	Ranunculus acris	1008	2018-04-30-11-01-38	0	0	x	20	0	27.6	21.9	26.9	21.8	27.9	0.337	13919			87
1084	61656	8	Ranunculus acris	1008	2018-04-30-11-01-40	0	0	x	20	0	27.7	21.9	26.9	21.8	27.9	0.237	13919			88
1085	61657	8	Ranunculus acris	1008	2018-04-30-11-01-42	0	0	x	20	0	27.7	21.9	26.9	21.8	27.9	0.237	13919			89
1086	61658	8	Ranunculus acris	1008	2018-04-30-11-01-44	0	0	x	20	0	27.7	21.9	26.9	21.8	27.9	0.237	13919			90
1087	61659	8	Ranunculus acris	1008	2018-04-30-11-01-46	0	0	x	20	0	27.6	21.8	26.8	21.8	27.8	0.246	13919	Last10	Here	91
1088	61660	8	Ranunculus acris	1008	2018-04-30-11-01-48	0	0	x	20	0	27.7	21.9	26.9	21.8	27.9	0.237	13919	Last10	Here	92
1089	61661	8	Ranunculus acris	1008	2018-04-30-11-01-50	0	0	x	20	0	27.7	21.9	26.9	21.8	27.9	0.237	13919	Last10	Here	93
1090	61662	8	Ranunculus acris	1008	2018-04-30-11-01-52	0	0	x	20	0	27.7	21.9	26.9	21.8	27.9	0.237	13919	Last10	Here	94
1091	61663	8	Ranunculus acris	1008	2018-04-30-11-01-54	0	0	x	20	0	27.6	21.9	26.9	21.8	27.9	0.337	13919	Last10	Here	95
1092	61664	8	Ranunculus acris	1008	2018-04-30-11-01-56	0	0	x	20	0	27.6	21.9	26.9	21.8	27.9	0.337	13919	Last10	Here	96
1093	61665	8	Ranunculus acris	1008	2018-04-30-11-01-58	0	0	x	20	0	27.7	21.9	26.8	21.8	27.8	0.146	13919	Last10	Here	97
1094	61666	8	Ranunculus acris	1008	2018-04-30-11-02-00	0	0	x	20	0	27.6	21.9	26.8	21.8	27.8	0.246	13919	Last10	Here	98
1095	61667	8	Ranunculus acris	1008	2018-04-30-11-02-04	0	0	x	20	0	27.6	21.9	26.8	21.8	27.8	0.246	13919	Last10	Here	99
1096	61668	8	Ranunculus acris	1008	2018-04-30-11-02-36	0	0	x	25	0	27.6	21.9	26.7	21.8	27.8	0.156	13920	First10	Here	1
1097	61669	8	Ranunculus acris	1008	2018-04-30-11-02-38	0	0	x	25	0	27.6	21.9	26.7	21.8	27.8	0.156	13920	First10	Here	2
1098	61670	8	Ranunculus acris	1008	2018-04-30-11-02-40	0	0	x	25	0	27.6	21.9	26.7	21.8	27.8	0.156	13920	First10	Here	3
1099	61671	8	Ranunculus acris	1008	2018-04-30-11-02-42	0	0	x	25	0	27.6	21.9	26.7	21.8	27.8	0.156	13920	First10	Here	4
1100	61672	8	Ranunculus acris	1008	2018-04-30-11-02-44	0	0	x	25	0	27.6	21.9	26.7	21.8	27.8	0.156	13920	First10	Here	5
1101	61673	8	Ranunculus acris	1008	2018-04-30-11-02-46	0	0	x	25	0	27.6	21.9	26.7	21.8	27.8	0.156	13920	First10	Here	6
1102	61674	8	Ranunculus acris	1008	2018-04-30-11-02-48	0	0	x	25	0	27.6	21.9	26.7	21.8	27.8	0.156	13920	First10	Here	7
1103	61675	8	Ranunculus acris	1008	2018-04-30-11-02-50	0	0	x	25	0	27.6	21.9	26.7	21.8	27.8	0.156	13920	First10	Here	8
1104	61676	8	Ranunculus acris	1008	2018-04-30-11-02-52	0	0	x	25	0	27.6	21.9	26.7	21.8	27.8	0.156	13920	First10	Here	9
1105	61677	8	Ranunculus acris	1008	2018-04-30-11-02-54	0	0	x	25	0	27.6	21.9	26.7	21.8	27.8	0.156	13920	First10	Here	10
1106	61678	8	Ranunculus acris	1008	2018-04-30-11-02-56	0	0	x	25	0	27.6	21.9	26.7	21.8	27.8	0.156	13920			11
1107	61679	8	Ranunculus acris	1008	2018-04-30-11-02-58	0	0	x	25	0	27.6	21.9	26.6	21.8	27.7	0.066	13920			12
1108	61680	8	Ranunculus acris	1008	2018-04-30-11-03-00	0	0	x	25	0	27.6	21.9	26.6	21.8	27.7	0.066	13920			13
1109	61681	8	Ranunculus acris	1008	2018-04-30-11-03-02	0	0	x	25	0	27.6	21.9	26.7	21.8	27.8	0.156	13920			14
1110	61682	8	Ranunculus acris	1008	2018-04-30-11-03-04	0	0	x	25	0	27.6	21.9	26.7	21.8	27.8	0.156	13920			15
1111	61683	8	Ranunculus acris	1008	2018-04-30-11-03-06	0	0	x	25	0	27.6	21.9	26.7	21.8	27.8	0.156	13920			16
1112	61684	8	Ranunculus acris	1008	2018-04-30-11-03-08	0	0	x	25	0	27.6	21.9	26.7	21.8	27.8	0.156	13920			17
1113	61685	8	Ranunculus acris	1008	2018-04-30-11-03-10	0	0	x	25	0	27.6	21.9	26.7	21.8	27.8	0.156	13920			18
1114	61686	8	Ranunculus acris	1008	2018-04-30-11-03-12	0	0	x	25	0	27.6	21.9	26.7	21.8	27.8	0.156	13920			19
1115	61687	8	Ranunculus acris	1008	2018-04-30-11-03-14	0	0	x	25	0	27.6	21.9	26.7	21.8	27.8	0.156	13920			20
1116	61688	8	Ranunculus acris	1008	2018-04-30-11-03-16	0	0	x	25	0	27.6	21.9	26.7	21.8	27.8	0.156	13920			21
1117	61689	8	Ranunculus acris	1008	2018-04-30-11-03-18	0	0	x	25	0	27.6	21.9	26.7	21.8	27.8	0.156	13920			22
1118	61690	8	Ranunculus acris	1008	2018-04-30-11-03-20	0	0	x	25	0	27.6	21.9	26.6	21.8	27.7	0.066	13920			23
1119	61691	8	Ranunculus acris	1008	2018-04-30-11-03-22	0	0	x	25	0	27.6	21.9	26.7	21.8	27.8	0.156	13920			24
1120	61692	8	Ranunculus acris	1008	2018-04-30-11-03-24	0	0	x	25	0	27.6	21.9	26.6	21.8	27.7	0.066	13920			25
1121	61693	8	Ranunculus acris	1008	2018-04-30-11-03-26	0	0	x	25	0	27.6	21.9	26.7	21.8	27.8	0.156	13920			26
1122	61694	8	Ranunculus acris	1008	2018-04-30-11-03-28	0	0	x	25	0	27.6	21.9	26.7	21.8	27.8	0.156	13920			27
1123	61695	8	Ranunculus acris	1008	2018-04-30-11-03-30	0	0	x	25	0	27.6	21.9	26.7	21.8	27.8	0.156	13920			28
1124	61696	8	Ranunculus acris	1008	2018-04-30-11-03-33	0	0	x	25	0	27.6	21.9	26.7	21.8	27.8	0.156	13920			29
1125	61697	8	Ranunculus acris	1008	2018-04-30-11-03-35	0	0	x	25	0	27.6	21.9	26.7	21.8	27.8	0.156	13920			30
1126	61698	8	Ranunculus acris	1008	2018-04-30-11-03-37	0	0	x	25	0	27.6	21.9	26.7	21.8	27.8	0.156	13920			31
1127	61699	8	Ranunculus acris	1008	2018-04-30-11-03-39	0	0	x	25	0	27.6	21.9	26.7	21.8	27.8	0.156	13920			32
1128	61700	8	Ranunculus acris	1008	2018-04-30-11-03-41	0	0	x	25	0	27.6	21.9	26.7	21.8	27.8	0.156	13920			33
1129	61701	8	Ranunculus acris	1008	2018-04-30-11-03-43	0	0	x	25	0	27.6	21.9	26.7	21.8	27.8	0.156	13920			34
1130	61702	8	Ranunculus acris	1008	2018-04-30-11-03-45	0	0	x	25	0	27.6	21.9	26.7	21.8	27.8	0.156	13920			35
1131	61703	8	Ranunculus acris	1008	2018-04-30-11-03-47	0	0	x	25	0	27.6	21.9	26.7	21.8	27.8	0.156	13920			36
1132	61704	8	Ranunculus acris	1008	2018-04-30-11-03-49	0	0	x	25	0	27.6	21.9	26.7	21.8	27.8	0.156	13920			37
1133	61705	8	Ranunculus acris	1008	2018-04-30-11-03-51	0	0	x	25	0	27.6	21.9	26.7	21.8	27.8	0.156	13920			38
1134	61706	8	Ranunculus acris	1008	2018-04-30-11-03-53	0	0	x	25	0	27.6	21.9	26.7	21.8	27.8	0.156	13920			39
1135	61707	8	Ranunculus acris	1008	2018-04-30-11-03-55	0	0	x	25	0	27.6	21.9	26.7	21.8	27.8	0.156	13920			40
1136	61708	8	Ranunculus acris	1008	2018-04-30-11-03-57	0	0	x	25	0	27.6	21.9	26.7	21.8	27.8	0.156	13920			41
1137	61709	8	Ranunculus acris	1008	2018-04-30-11-03-59	0	0	x	25	0	27.6	21.9	26.7	21.8	27.8	0.156	13920			42
1138	61710	8	Ranunculus acris	1008	2018-04-30-11-04-01	0	0	x	25	0	27.6	21.9	26.7	21.8	27.8	0.156	13920			43
1139	61711	8	Ranunculus acris	1008	2018-04-30-11-04-03	0	0	x	25	0	27.5	21.8	26.8	21.8	27.8	0.346	13920			44
1140	61712	8	Ranunculus acris	1008	2018-04-30-11-04-05	0	0	x	25	0	27.6	21.9	26.8	21.8	27.8	0.246	13920			45
1141	61713	8	Ranunculus acris	1008	2018-04-30-11-04-07	0	0	x	25	0	27.6	21.9	26.7	21.8	27.8	0.156	13920			46
1142	61714	8	Ranunculus acris	1008	2018-04-30-11-04-09	0	0	x	25	0	27.6	21.9	26.7	21.8	27.8	0.156	13920			47
1143	61715	8	Ranunculus acris	1008	2018-04-30-11-04-11	0	0	x	25	0	27.6	21.9	26.8	21.8	27.8	0.246	13920			48
1144	61716	8	Ranunculus acris	1008	2018-04-30-11-04-13	0	0	x	25	0	27.6	21.9	26.8	21.8	27.8	0.246	13920			49
1145	61717	8	Ranunculus acris	1008	2018-04-30-11-04-15	0	0	x	25	0	27.6	21.9	26.7	21.8	27.8	0.156	13920			50
1146	61718	8	Ranunculus acris	1008	2018-04-30-11-04-17	0	0	x	25	0	27.6	21.9	26.7	21.8	27.8	0.156	13920			51
1147	61719	8	Ranunculus acris	1008	2018-04-30-11-04-19	0	0	x	25	0	27.6	21.9	26.7	21.8	27.8	0.156	13920			52
1148	61720	8	Ranunculus acris	1008	2018-04-30-11-04-21	0	0	x	25	0	27.6	21.9	26.7	21.8	27.8	0.156	13920			53
1149	61721	8	Ranunculus acris	1008	2018-04-30-11-04-23	0	0	x	25	0	27.5	21.8	26.7	21.8	27.8	0.256	13920			54
1150	61722	8	Ranunculus acris	1008	2018-04-30-11-04-25	0	0	x	25	0	27.6	21.9	26.7	21.8	27.8	0.156	13920			55
1151	61723	8	Ranunculus acris	1008	2018-04-30-11-04-27	0	0	x	25	0	27.6	21.9	26.7	21.8	27.8	0.156	13920			56
1152	61724	8	Ranunculus acris	1008	2018-04-30-11-04-29	0	0	x	25	0	27.6	21.9	26.7	21.8	27.8	0.156	13920			57
1153	61725	8	Ranunculus acris	1008	2018-04-30-11-04-31	0	0	x	25	0	27.6	21.9	26.6	21.8	27.7	0.066	13920			58
1154	61726	8	Ranunculus acris	1008	2018-04-30-11-04-33	0	0	x	25	0	27.6	21.9	26.6	21.8	27.7	0.066	13920			59
1155	61727	8	Ranunculus acris	1008	2018-04-30-11-04-35	0	0	x	25	0	27.6	21.9	26.6	21.8	27.7	0.066	13920			60
1156	61728	8	Ranunculus acris	1008	2018-04-30-11-04-37	0	0	x	25	0	27.6	21.9	26.6	21.8	27.7	0.066	13920			61
1157	61729	8	Ranunculus acris	1008	2018-04-30-11-04-39	0	0	x	25	0	27.6	21.9	26.6	21.8	27.7	0.066	13920			62
1158	61730	8	Ranunculus acris	1008	2018-04-30-11-04-41	0	0	x	25	0	27.6	21.9	26.6	21.8	27.7	0.066	13920			63
1159	61731	8	Ranunculus acris	1008	2018-04-30-11-04-43	0	0	x	25	0	27.6	21.9	26.6	21.8	27.7	0.066	13920			64
1160	61732	8	Ranunculus acris	1008	2018-04-30-11-04-45	0	0	x	25	0	27.6	21.9	26.6	21.8	27.7	0.066	13920			65
1161	61733	8	Ranunculus acris	1008	2018-04-30-11-04-47	0	0	x	25	0	27.6	21.9	26.6	21.8	27.7	0.066	13920			66
1162	61734	8	Ranunculus acris	1008	2018-04-30-11-04-49	0	0	x	25	0	27.6	21.9	26.7	21.8	27.8	0.156	13920			67
1163	61735	8	Ranunculus acris	1008	2018-04-30-11-04-51	0	0	x	25	0	27.6	21.9	26.7	21.8	27.8	0.156	13920			68
1164	61736	8	Ranunculus acris	1008	2018-04-30-11-04-53	0	0	x	25	0	27.6	21.9	26.7	21.8	27.8	0.156	13920			69
1165	61737	8	Ranunculus acris	1008	2018-04-30-11-04-55	0	0	x	25	0	27.6	21.9	26.7	21.8	27.8	0.156	13920			70
1166	61738	8	Ranunculus acris	1008	2018-04-30-11-04-57	0	0	x	25	0	27.6	21.9	26.7	21.8	27.8	0.156	13920			71
1167	61739	8	Ranunculus acris	1008	2018-04-30-11-04-59	0	0	x	25	0	27.6	21.9	26.7	21.8	27.8	0.156	13920			72
1168	61740	8	Ranunculus acris	1008	2018-04-30-11-05-01	0	0	x	25	0	27.6	21.9	26.7	21.8	27.8	0.156	13920			73
1169	61741	8	Ranunculus acris	1008	2018-04-30-11-05-05	0	0	x	25	0	27.6	21.9	26.7	21.8	27.8	0.156	13920			74
1170	61742	8	Ranunculus acris	1008	2018-04-30-11-05-07	0	0	x	25	0	27.6	21.9	26.8	21.8	27.8	0.246	13920			75
1171	61743	8	Ranunculus acris	1008	2018-04-30-11-05-09	0	0	x	25	0	27.5	21.8	26.7	21.8	27.8	0.256	13920			76
1172	61744	8	Ranunculus acris	1008	2018-04-30-11-05-11	0	0	x	25	0	27.6	21.9	26.8	21.8	27.8	0.246	13920			77
1173	61745	8	Ranunculus acris	1008	2018-04-30-11-05-13	0	0	x	25	0	27.6	21.9	26.8	21.8	27.8	0.246	13920			78
1174	61746	8	Ranunculus acris	1008	2018-04-30-11-05-15	0	0	x	25	0	27.6	21.9	26.7	21.8	27.8	0.156	13920			79
1175	61747	8	Ranunculus acris	1008	2018-04-30-11-05-17	0	0	x	25	0	27.6	21.9	26.7	21.8	27.8	0.156	13920			80
1176	61748	8	Ranunculus acris	1008	2018-04-30-11-05-19	0	0	x	25	0	27.6	21.9	26.7	21.8	27.8	0.156	13920			81
1177	61749	8	Ranunculus acris	1008	2018-04-30-11-05-21	0	0	x	25	0	27.6	21.9	26.7	21.8	27.8	0.156	13920			82
1178	61750	8	Ranunculus acris	1008	2018-04-30-11-05-23	0	0	x	25	0	27.6	21.9	26.7	21.8	27.8	0.156	13920			83
1179	61751	8	Ranunculus acris	1008	2018-04-30-11-05-25	0	0	x	25	0	27.6	21.9	26.7	21.8	27.8	0.156	13920			84
1180	61752	8	Ranunculus acris	1008	2018-04-30-11-05-27	0	0	x	25	0	27.6	21.9	26.7	21.8	27.8	0.156	13920			85
1181	61753	8	Ranunculus acris	1008	2018-04-30-11-05-29	0	0	x	25	0	27.6	21.9	26.7	21.8	27.8	0.156	13920			86
1182	61754	8	Ranunculus acris	1008	2018-04-30-11-05-31	0	0	x	25	0	27.6	21.9	26.7	21.8	27.8	0.156	13920			87
1183	61755	8	Ranunculus acris	1008	2018-04-30-11-05-33	0	0	x	25	0	27.6	21.9	26.7	21.8	27.8	0.156	13920			88
1184	61756	8	Ranunculus acris	1008	2018-04-30-11-05-35	0	0	x	25	0	27.6	21.9	26.6	21.8	27.7	0.066	13920			89
1185	61757	8	Ranunculus acris	1008	2018-04-30-11-05-37	0	0	x	25	0	27.6	21.9	26.6	21.8	27.7	0.066	13920			90
1186	61758	8	Ranunculus acris	1008	2018-04-30-11-05-39	0	0	x	25	0	27.6	21.9	26.6	21.8	27.7	0.066	13920	Last10	Here	91
1187	61759	8	Ranunculus acris	1008	2018-04-30-11-05-41	0	0	x	25	0	27.6	21.9	26.6	21.8	27.7	0.066	13920	Last10	Here	92
1188	61760	8	Ranunculus acris	1008	2018-04-30-11-05-43	0	0	x	25	0	27.6	21.9	26.6	21.8	27.7	0.066	13920	Last10	Here	93
1189	61761	8	Ranunculus acris	1008	2018-04-30-11-05-45	0	0	x	25	0	27.6	21.9	26.6	21.8	27.7	0.066	13920	Last10	Here	94
1190	61762	8	Ranunculus acris	1008	2018-04-30-11-05-47	0	0	x	25	0	27.6	21.9	26.6	21.8	27.7	0.066	13920	Last10	Here	95
1191	61763	8	Ranunculus acris	1008	2018-04-30-11-05-51	0	0	x	25	0	27.6	21.9	26.6	21.8	27.7	0.066	13920	Last10	Here	96
1192	61764	8	Ranunculus acris	1008	2018-04-30-11-05-53	0	0	x	25	0	27.6	21.9	26.6	21.8	27.7	0.066	13920	Last10	Here	97
1193	61765	8	Ranunculus acris	1008	2018-04-30-11-05-55	0	0	x	25	0	27.6	21.9	26.6	21.8	27.7	0.066	13920	Last10	Here	98
1194	61766	8	Ranunculus acris	1008	2018-04-30-11-06-27	0	0	x	30	0	27.6	21.9	26.5	21.8	27.6	-0.024	13921	First10	Here	1
1195	61767	8	Ranunculus acris	1008	2018-04-30-11-06-29	0	0	x	30	0	27.6	21.9	26.5	21.8	27.6	-0.024	13921	First10	Here	2
1196	61768	8	Ranunculus acris	1008	2018-04-30-11-06-31	0	0	x	30	0	27.6	21.9	26.5	21.8	27.6	-0.024	13921	First10	Here	3
1197	61769	8	Ranunculus acris	1008	2018-04-30-11-06-33	0	0	x	30	0	27.6	21.9	26.5	21.8	27.6	-0.024	13921	First10	Here	4
1198	61770	8	Ranunculus acris	1008	2018-04-30-11-06-35	0	0	x	30	0	27.5	21.9	26.5	21.8	27.6	0.076	13921	First10	Here	5
1199	61771	8	Ranunculus acris	1008	2018-04-30-11-06-37	0	0	x	30	0	27.6	21.9	26.5	21.8	27.6	-0.024	13921	First10	Here	6
1200	61772	8	Ranunculus acris	1008	2018-04-30-11-06-39	0	0	x	30	0	27.5	21.9	26.6	21.8	27.7	0.166	13921	First10	Here	7
1201	61773	8	Ranunculus acris	1008	2018-04-30-11-06-41	0	0	x	30	0	27.6	21.9	26.5	21.8	27.6	-0.024	13921	First10	Here	8
1202	61774	8	Ranunculus acris	1008	2018-04-30-11-06-43	0	0	x	30	0	27.5	21.9	26.5	21.8	27.6	0.076	13921	First10	Here	9
1203	61775	8	Ranunculus acris	1008	2018-04-30-11-06-45	0	0	x	30	0	27.5	21.9	26.6	21.8	27.7	0.166	13921	First10	Here	10
1204	61776	8	Ranunculus acris	1008	2018-04-30-11-06-47	0	0	x	30	0	27.5	21.9	26.5	21.8	27.6	0.076	13921			11
1205	61777	8	Ranunculus acris	1008	2018-04-30-11-06-51	0	0	x	30	0	27.6	21.9	26.6	21.8	27.7	0.066	13921			12
1206	61778	8	Ranunculus acris	1008	2018-04-30-11-06-53	0	0	x	30	0	27.6	21.9	26.5	21.8	27.6	-0.024	13921			13
1207	61779	8	Ranunculus acris	1008	2018-04-30-11-06-55	0	0	x	30	0	27.5	21.9	26.6	21.8	27.7	0.166	13921			14
1208	61780	8	Ranunculus acris	1008	2018-04-30-11-06-57	0	0	x	30	0	27.6	21.9	26.6	21.8	27.7	0.066	13921			15
1209	61781	8	Ranunculus acris	1008	2018-04-30-11-06-59	0	0	x	30	0	27.5	21.9	26.5	21.8	27.6	0.076	13921			16
1210	61782	8	Ranunculus acris	1008	2018-04-30-11-07-01	0	0	x	30	0	27.6	21.9	26.5	21.8	27.6	-0.024	13921			17
1211	61783	8	Ranunculus acris	1008	2018-04-30-11-07-03	0	0	x	30	0	27.6	21.9	26.5	21.8	27.6	-0.024	13921			18
1212	61784	8	Ranunculus acris	1008	2018-04-30-11-07-05	0	0	x	30	0	27.5	21.8	26.6	21.8	27.7	0.166	13921			19
1213	61785	8	Ranunculus acris	1008	2018-04-30-11-07-07	0	0	x	30	0	27.6	21.9	26.6	21.8	27.7	0.066	13921			20
1214	61786	8	Ranunculus acris	1008	2018-04-30-11-07-09	0	0	x	30	0	27.6	21.9	26.6	21.8	27.7	0.066	13921			21
1215	61787	8	Ranunculus acris	1008	2018-04-30-11-07-11	0	0	x	30	0	27.6	21.9	26.6	21.8	27.7	0.066	13921			22
1216	61788	8	Ranunculus acris	1008	2018-04-30-11-07-13	0	0	x	30	0	27.6	21.9	26.6	21.8	27.7	0.066	13921			23
1217	61789	8	Ranunculus acris	1008	2018-04-30-11-07-15	0	0	x	30	0	27.6	21.9	26.6	21.8	27.7	0.066	13921			24
1218	61790	8	Ranunculus acris	1008	2018-04-30-11-07-17	0	0	x	30	0	27.6	21.9	26.6	21.8	27.7	0.066	13921			25
1219	61791	8	Ranunculus acris	1008	2018-04-30-11-07-19	0	0	x	30	0	27.6	21.9	26.6	21.8	27.7	0.066	13921			26
1220	61792	8	Ranunculus acris	1008	2018-04-30-11-07-21	0	0	x	30	0	27.6	21.9	26.6	21.8	27.7	0.066	13921			27
1221	61793	8	Ranunculus acris	1008	2018-04-30-11-07-23	0	0	x	30	0	27.6	21.9	26.6	21.8	27.7	0.066	13921			28
1222	61794	8	Ranunculus acris	1008	2018-04-30-11-07-25	0	0	x	30	0	27.6	21.9	26.6	21.8	27.7	0.066	13921			29
1223	61795	8	Ranunculus acris	1008	2018-04-30-11-07-27	0	0	x	30	0	27.6	21.9	26.6	21.8	27.7	0.066	13921			30
1224	61796	8	Ranunculus acris	1008	2018-04-30-11-07-29	0	0	x	30	0	27.6	21.9	26.6	21.8	27.7	0.066	13921			31
1225	61797	8	Ranunculus acris	1008	2018-04-30-11-07-31	0	0	x	30	0	27.6	21.9	26.6	21.8	27.7	0.066	13921			32
1226	61798	8	Ranunculus acris	1008	2018-04-30-11-07-33	0	0	x	30	0	27.6	21.9	26.6	21.8	27.7	0.066	13921			33
1227	61799	8	Ranunculus acris	1008	2018-04-30-11-07-35	0	0	x	30	0	27.6	21.9	26.6	21.8	27.7	0.066	13921			34
1228	61800	8	Ranunculus acris	1008	2018-04-30-11-07-37	0	0	x	30	0	27.6	21.9	26.6	21.8	27.7	0.066	13921			35
1229	61801	8	Ranunculus acris	1008	2018-04-30-11-07-39	0	0	x	30	0	27.6	21.9	26.6	21.8	27.7	0.066	13921			36
1230	61802	8	Ranunculus acris	1008	2018-04-30-11-07-41	0	0	x	30	0	27.6	21.9	26.5	21.8	27.6	-0.024	13921			37
1231	61803	8	Ranunculus acris	1008	2018-04-30-11-07-43	0	0	x	30	0	27.5	21.9	26.5	21.8	27.6	0.076	13921			38
1232	61804	8	Ranunculus acris	1008	2018-04-30-11-07-45	0	0	x	30	0	27.5	21.9	26.6	21.8	27.7	0.166	13921			39
1233	61805	8	Ranunculus acris	1008	2018-04-30-11-07-47	0	0	x	30	0	27.5	21.9	26.6	21.8	27.7	0.166	13921			40
1234	61806	8	Ranunculus acris	1008	2018-04-30-11-07-49	0	0	x	30	0	27.6	21.9	26.5	21.8	27.6	-0.024	13921			41
1235	61807	8	Ranunculus acris	1008	2018-04-30-11-07-51	0	0	x	30	0	27.6	21.9	26.5	21.8	27.6	-0.024	13921			42
1236	61808	8	Ranunculus acris	1008	2018-04-30-11-07-53	0	0	x	30	0	27.6	21.9	26.5	21.8	27.6	-0.024	13921			43
1237	61809	8	Ranunculus acris	1008	2018-04-30-11-07-55	0	0	x	30	0	27.6	21.9	26.5	21.8	27.6	-0.024	13921			44
1238	61810	8	Ranunculus acris	1008	2018-04-30-11-07-57	0	0	x	30	0	27.6	21.9	26.5	21.8	27.6	-0.024	13921			45
1239	61811	8	Ranunculus acris	1008	2018-04-30-11-07-59	0	0	x	30	0	27.5	21.9	26.5	21.8	27.6	0.076	13921			46
1240	61812	8	Ranunculus acris	1008	2018-04-30-11-08-01	0	0	x	30	0	27.5	21.9	26.5	21.8	27.6	0.076	13921			47
1241	61813	8	Ranunculus acris	1008	2018-04-30-11-08-03	0	0	x	30	0	27.5	21.9	26.5	21.8	27.6	0.076	13921			48
1242	61814	8	Ranunculus acris	1008	2018-04-30-11-08-05	0	0	x	30	0	27.5	21.9	26.5	21.8	27.6	0.076	13921			49
1243	61815	8	Ranunculus acris	1008	2018-04-30-11-08-07	0	0	x	30	0	27.5	21.9	26.5	21.8	27.6	0.076	13921			50
1244	61816	8	Ranunculus acris	1008	2018-04-30-11-08-09	0	0	x	30	0	27.5	21.9	26.5	21.8	27.6	0.076	13921			51
1245	61817	8	Ranunculus acris	1008	2018-04-30-11-08-11	0	0	x	30	0	27.5	21.9	26.5	21.8	27.6	0.076	13921			52
1246	61818	8	Ranunculus acris	1008	2018-04-30-11-08-13	0	0	x	30	0	27.5	21.9	26.5	21.8	27.6	0.076	13921			53
1247	61819	8	Ranunculus acris	1008	2018-04-30-11-08-15	0	0	x	30	0	27.5	21.9	26.5	21.8	27.6	0.076	13921			54
1248	61820	8	Ranunculus acris	1008	2018-04-30-11-08-17	0	0	x	30	0	27.5	21.9	26.5	21.8	27.6	0.076	13921			55
1249	61821	8	Ranunculus acris	1008	2018-04-30-11-08-19	0	0	x	30	0	27.5	21.9	26.5	21.8	27.6	0.076	13921			56
1250	61822	8	Ranunculus acris	1008	2018-04-30-11-08-21	0	0	x	30	0	27.5	21.9	26.5	21.8	27.6	0.076	13921			57
1251	61823	8	Ranunculus acris	1008	2018-04-30-11-08-23	0	0	x	30	0	27.5	21.9	26.5	21.8	27.6	0.076	13921			58
1252	61824	8	Ranunculus acris	1008	2018-04-30-11-08-25	0	0	x	30	0	27.5	21.9	26.5	21.8	27.6	0.076	13921			59
1253	61825	8	Ranunculus acris	1008	2018-04-30-11-08-27	0	0	x	30	0	27.5	21.9	26.5	21.8	27.6	0.076	13921			60
1254	61826	8	Ranunculus acris	1008	2018-04-30-11-08-29	0	0	x	30	0	27.5	21.9	26.5	21.8	27.6	0.076	13921			61
1255	61827	8	Ranunculus acris	1008	2018-04-30-11-08-31	0	0	x	30	0	27.5	21.9	26.5	21.8	27.6	0.076	13921			62
1256	61828	8	Ranunculus acris	1008	2018-04-30-11-08-33	0	0	x	30	0	27.5	21.9	26.5	21.8	27.6	0.076	13921			63
1257	61829	8	Ranunculus acris	1008	2018-04-30-11-08-35	0	0	x	30	0	27.5	21.9	26.5	21.8	27.6	0.076	13921			64
1258	61830	8	Ranunculus acris	1008	2018-04-30-11-08-37	0	0	x	30	0	27.5	21.9	26.5	21.8	27.6	0.076	13921			65
1259	61831	8	Ranunculus acris	1008	2018-04-30-11-08-39	0	0	x	30	0	27.5	21.9	26.5	21.8	27.6	0.076	13921			66
1260	61832	8	Ranunculus acris	1008	2018-04-30-11-08-41	0	0	x	30	0	27.5	21.9	26.5	21.8	27.6	0.076	13921			67
1261	61833	8	Ranunculus acris	1008	2018-04-30-11-08-43	0	0	x	30	0	27.5	21.9	26.5	21.8	27.6	0.076	13921			68
1262	61834	8	Ranunculus acris	1008	2018-04-30-11-08-45	0	0	x	30	0	27.5	21.9	26.5	21.8	27.6	0.076	13921			69
1263	61835	8	Ranunculus acris	1008	2018-04-30-11-08-48	0	0	x	30	0	27.5	21.9	26.5	21.8	27.6	0.076	13921			70
1264	61836	8	Ranunculus acris	1008	2018-04-30-11-08-50	0	0	x	30	0	27.5	21.9	26.5	21.8	27.6	0.076	13921			71
1265	61837	8	Ranunculus acris	1008	2018-04-30-11-08-52	0	0	x	30	0	27.5	21.9	26.5	21.8	27.6	0.076	13921			72
1266	61838	8	Ranunculus acris	1008	2018-04-30-11-08-54	0	0	x	30	0	27.5	21.9	26.5	21.8	27.6	0.076	13921			73
1267	61839	8	Ranunculus acris	1008	2018-04-30-11-08-56	0	0	x	30	0	27.6	21.9	26.5	21.8	27.6	-0.024	13921			74
1268	61840	8	Ranunculus acris	1008	2018-04-30-11-08-58	0	0	x	30	0	27.5	21.9	26.5	21.8	27.6	0.076	13921			75
1269	61841	8	Ranunculus acris	1008	2018-04-30-11-09-00	0	0	x	30	0	27.5	21.9	26.5	21.8	27.6	0.076	13921			76
1270	61842	8	Ranunculus acris	1008	2018-04-30-11-09-02	0	0	x	30	0	27.5	21.9	26.5	21.8	27.6	0.076	13921			77
1271	61843	8	Ranunculus acris	1008	2018-04-30-11-09-04	0	0	x	30	0	27.5	21.9	26.5	21.8	27.6	0.076	13921			78
1272	61844	8	Ranunculus acris	1008	2018-04-30-11-09-06	0	0	x	30	0	27.5	21.9	26.5	21.8	27.6	0.076	13921			79
1273	61845	8	Ranunculus acris	1008	2018-04-30-11-09-08	0	0	x	30	0	27.5	21.9	26.5	21.8	27.6	0.076	13921			80
1274	61846	8	Ranunculus acris	1008	2018-04-30-11-09-10	0	0	x	30	0	27.5	21.9	26.5	21.8	27.6	0.076	13921			81
1275	61847	8	Ranunculus acris	1008	2018-04-30-11-09-12	0	0	x	30	0	27.5	21.9	26.5	21.8	27.6	0.076	13921			82
1276	61848	8	Ranunculus acris	1008	2018-04-30-11-09-14	0	0	x	30	0	27.5	21.9	26.5	21.8	27.6	0.076	13921			83
1277	61849	8	Ranunculus acris	1008	2018-04-30-11-09-16	0	0	x	30	0	27.5	21.9	26.5	21.8	27.6	0.076	13921			84
1278	61850	8	Ranunculus acris	1008	2018-04-30-11-09-18	0	0	x	30	0	27.5	21.9	26.5	21.8	27.6	0.076	13921			85
1279	61851	8	Ranunculus acris	1008	2018-04-30-11-09-20	0	0	x	30	0	27.5	21.9	26.5	21.8	27.6	0.076	13921			86
1280	61852	8	Ranunculus acris	1008	2018-04-30-11-09-22	0	0	x	30	0	27.5	21.9	26.5	21.8	27.6	0.076	13921			87
1281	61853	8	Ranunculus acris	1008	2018-04-30-11-09-24	0	0	x	30	0	27.5	21.9	26.5	21.8	27.6	0.076	13921			88
1282	61854	8	Ranunculus acris	1008	2018-04-30-11-09-26	0	0	x	30	0	27.5	21.9	26.5	21.8	27.6	0.076	13921			89
1283	61855	8	Ranunculus acris	1008	2018-04-30-11-09-28	0	0	x	30	0	27.5	21.9	26.5	21.8	27.6	0.076	13921			90
1284	61856	8	Ranunculus acris	1008	2018-04-30-11-09-30	0	0	x	30	0	27.5	21.9	26.5	21.8	27.6	0.076	13921	Last10	Here	91
1285	61857	8	Ranunculus acris	1008	2018-04-30-11-09-32	0	0	x	30	0	27.5	21.9	26.5	21.8	27.6	0.076	13921	Last10	Here	92
1286	61858	8	Ranunculus acris	1008	2018-04-30-11-09-34	0	0	x	30	0	27.5	21.9	26.5	21.8	27.6	0.076	13921	Last10	Here	93
1287	61859	8	Ranunculus acris	1008	2018-04-30-11-09-36	0	0	x	30	0	27.5	21.9	26.5	21.8	27.6	0.076	13921	Last10	Here	94
1288	61860	8	Ranunculus acris	1008	2018-04-30-11-09-38	0	0	x	30	0	27.5	21.9	26.5	21.8	27.6	0.076	13921	Last10	Here	95
1289	61861	8	Ranunculus acris	1008	2018-04-30-11-09-40	0	0	x	30	0	27.5	21.9	26.5	21.8	27.6	0.076	13921	Last10	Here	96
1290	61862	8	Ranunculus acris	1008	2018-04-30-11-09-42	0	0	x	30	0	27.5	21.9	26.4	21.8	27.5	-0.014	13921	Last10	Here	97
1291	61863	8	Ranunculus acris	1008	2018-04-30-11-09-44	0	0	x	30	0	27.5	21.9	26.4	21.8	27.5	-0.014	13921	Last10	Here	98
1292	61864	8	Ranunculus acris	1008	2018-04-30-11-09-46	0	0	x	30	0	27.5	21.9	26.4	21.8	27.5	-0.014	13921	Last10	Here	99
1293	61865	8	Ranunculus acris	1008	2018-04-30-11-10-18	0	0	z	0	5	27.5	21.9	26.6	21.8	27.7	0.166	13922	First10	Here	1
1294	61866	8	Ranunculus acris	1008	2018-04-30-11-10-20	0	0	z	0	5	27.5	21.9	26.5	21.8	27.6	0.076	13922	First10	Here	2
1295	61867	8	Ranunculus acris	1008	2018-04-30-11-10-22	0	0	z	0	5	27.5	21.9	26.6	21.8	27.7	0.166	13922	First10	Here	3
1296	61868	8	Ranunculus acris	1008	2018-04-30-11-10-24	0	0	z	0	5	27.5	21.9	26.6	21.8	27.7	0.166	13922	First10	Here	4
1297	61869	8	Ranunculus acris	1008	2018-04-30-11-10-26	0	0	z	0	5	27.5	21.9	26.6	21.8	27.7	0.166	13922	First10	Here	5
1298	61870	8	Ranunculus acris	1008	2018-04-30-11-10-28	0	0	z	0	5	27.5	21.9	26.7	21.8	27.8	0.256	13922	First10	Here	6
1299	61871	8	Ranunculus acris	1008	2018-04-30-11-10-30	0	0	z	0	5	27.5	21.9	26.7	21.8	27.8	0.256	13922	First10	Here	7
1300	61872	8	Ranunculus acris	1008	2018-04-30-11-10-32	0	0	z	0	5	27.5	21.9	26.7	21.8	27.8	0.256	13922	First10	Here	8
1301	61873	8	Ranunculus acris	1008	2018-04-30-11-10-34	0	0	z	0	5	27.5	21.9	26.7	21.8	27.8	0.256	13922	First10	Here	9
1302	61874	8	Ranunculus acris	1008	2018-04-30-11-10-36	0	0	z	0	5	27.5	21.9	26.7	21.8	27.8	0.256	13922	First10	Here	10
1303	61875	8	Ranunculus acris	1008	2018-04-30-11-10-38	0	0	z	0	5	27.5	21.9	26.7	21.8	27.8	0.256	13922			11
1304	61876	8	Ranunculus acris	1008	2018-04-30-11-10-40	0	0	z	0	5	27.5	21.9	26.7	21.8	27.8	0.256	13922			12
1305	61877	8	Ranunculus acris	1008	2018-04-30-11-10-42	0	0	z	0	5	27.5	21.9	26.6	21.8	27.7	0.166	13922			13
1306	61878	8	Ranunculus acris	1008	2018-04-30-11-10-44	0	0	z	0	5	27.5	21.9	26.6	21.8	27.7	0.166	13922			14
1307	61879	8	Ranunculus acris	1008	2018-04-30-11-10-46	0	0	z	0	5	27.5	21.9	26.6	21.8	27.7	0.166	13922			15
1308	61880	8	Ranunculus acris	1008	2018-04-30-11-10-48	0	0	z	0	5	27.5	21.9	26.6	21.8	27.7	0.166	13922			16
1309	61881	8	Ranunculus acris	1008	2018-04-30-11-10-50	0	0	z	0	5	27.5	21.9	26.6	21.8	27.7	0.166	13922			17
1310	61882	8	Ranunculus acris	1008	2018-04-30-11-10-52	0	0	z	0	5	27.5	21.9	26.6	21.8	27.7	0.166	13922			18
1311	61883	8	Ranunculus acris	1008	2018-04-30-11-10-54	0	0	z	0	5	27.5	21.9	26.6	21.8	27.7	0.166	13922			19
1312	61884	8	Ranunculus acris	1008	2018-04-30-11-10-56	0	0	z	0	5	27.5	21.9	26.6	21.8	27.7	0.166	13922			20
1313	61885	8	Ranunculus acris	1008	2018-04-30-11-10-58	0	0	z	0	5	27.5	21.9	26.6	21.8	27.7	0.166	13922			21
1314	61886	8	Ranunculus acris	1008	2018-04-30-11-11-00	0	0	z	0	5	27.5	21.9	26.7	21.8	27.8	0.256	13922			22
1315	61887	8	Ranunculus acris	1008	2018-04-30-11-11-02	0	0	z	0	5	27.5	21.9	26.6	21.8	27.7	0.166	13922			23
1316	61888	8	Ranunculus acris	1008	2018-04-30-11-11-04	0	0	z	0	5	27.4	21.9	26.6	21.8	27.7	0.266	13922			24
1317	61889	8	Ranunculus acris	1008	2018-04-30-11-11-06	0	0	z	0	5	27.4	21.9	26.6	21.8	27.7	0.266	13922			25
1318	61890	8	Ranunculus acris	1008	2018-04-30-11-11-08	0	0	z	0	5	27.5	21.9	26.6	21.8	27.7	0.166	13922			26
1319	61891	8	Ranunculus acris	1008	2018-04-30-11-11-10	0	0	z	0	5	27.5	21.9	26.6	21.8	27.7	0.166	13922			27
1320	61892	8	Ranunculus acris	1008	2018-04-30-11-11-12	0	0	z	0	5	27.5	21.9	26.6	21.8	27.7	0.166	13922			28
1321	61893	8	Ranunculus acris	1008	2018-04-30-11-11-14	0	0	z	0	5	27.5	21.9	26.6	21.8	27.7	0.166	13922			29
1322	61894	8	Ranunculus acris	1008	2018-04-30-11-11-16	0	0	z	0	5	27.4	21.9	26.7	21.8	27.8	0.356	13922			30
1323	61895	8	Ranunculus acris	1008	2018-04-30-11-11-18	0	0	z	0	5	27.4	21.9	26.7	21.8	27.8	0.356	13922			31
1324	61896	8	Ranunculus acris	1008	2018-04-30-11-11-20	0	0	z	0	5	27.5	21.9	26.7	21.8	27.8	0.256	13922			32
1325	61897	8	Ranunculus acris	1008	2018-04-30-11-11-22	0	0	z	0	5	27.5	21.9	26.7	21.8	27.8	0.256	13922			33
1326	61898	8	Ranunculus acris	1008	2018-04-30-11-11-24	0	0	z	0	5	27.4	21.9	26.7	21.8	27.8	0.356	13922			34
1327	61899	8	Ranunculus acris	1008	2018-04-30-11-11-26	0	0	z	0	5	27.4	21.9	26.7	21.8	27.8	0.356	13922			35
1328	61900	8	Ranunculus acris	1008	2018-04-30-11-11-28	0	0	z	0	5	27.4	21.9	26.7	21.8	27.8	0.356	13922			36
1329	61901	8	Ranunculus acris	1008	2018-04-30-11-11-30	0	0	z	0	5	27.4	21.9	26.6	21.8	27.7	0.266	13922			37
1330	61902	8	Ranunculus acris	1008	2018-04-30-11-11-32	0	0	z	0	5	27.4	21.9	26.6	21.8	27.7	0.266	13922			38
1331	61903	8	Ranunculus acris	1008	2018-04-30-11-11-34	0	0	z	0	5	27.4	21.9	26.7	21.8	27.8	0.356	13922			39
1332	61904	8	Ranunculus acris	1008	2018-04-30-11-11-36	0	0	z	0	5	27.4	21.9	26.6	21.8	27.7	0.266	13922			40
1333	61905	8	Ranunculus acris	1008	2018-04-30-11-11-38	0	0	z	0	5	27.4	21.9	26.6	21.8	27.7	0.266	13922			41
1334	61906	8	Ranunculus acris	1008	2018-04-30-11-11-40	0	0	z	0	5	27.4	21.9	26.6	21.8	27.7	0.266	13922			42
1335	61907	8	Ranunculus acris	1008	2018-04-30-11-11-42	0	0	z	0	5	27.4	21.9	26.6	21.8	27.7	0.266	13922			43
1336	61908	8	Ranunculus acris	1008	2018-04-30-11-11-44	0	0	z	0	5	27.4	21.9	26.6	21.8	27.7	0.266	13922			44
1337	61909	8	Ranunculus acris	1008	2018-04-30-11-11-46	0	0	z	0	5	27.4	21.9	26.6	21.8	27.7	0.266	13922			45
1338	61910	8	Ranunculus acris	1008	2018-04-30-11-11-48	0	0	z	0	5	27.4	21.9	26.6	21.8	27.7	0.266	13922			46
1339	61911	8	Ranunculus acris	1008	2018-04-30-11-11-50	0	0	z	0	5	27.4	21.9	26.6	21.8	27.7	0.266	13922			47
1340	61912	8	Ranunculus acris	1008	2018-04-30-11-11-52	0	0	z	0	5	27.4	21.9	26.6	21.8	27.7	0.266	13922			48
1341	61913	8	Ranunculus acris	1008	2018-04-30-11-11-54	0	0	z	0	5	27.4	21.9	26.6	21.8	27.7	0.266	13922			49
1342	61914	8	Ranunculus acris	1008	2018-04-30-11-11-56	0	0	z	0	5	27.4	21.9	26.6	21.8	27.7	0.266	13922			50
1343	61915	8	Ranunculus acris	1008	2018-04-30-11-11-58	0	0	z	0	5	27.4	21.9	26.6	21.8	27.7	0.266	13922			51
1344	61916	8	Ranunculus acris	1008	2018-04-30-11-12-00	0	0	z	0	5	27.4	21.9	26.6	21.8	27.7	0.266	13922			52
1345	61917	8	Ranunculus acris	1008	2018-04-30-11-12-02	0	0	z	0	5	27.4	21.9	26.6	21.8	27.7	0.266	13922			53
1346	61918	8	Ranunculus acris	1008	2018-04-30-11-12-04	0	0	z	0	5	27.4	21.9	26.6	21.8	27.7	0.266	13922			54
1347	61919	8	Ranunculus acris	1008	2018-04-30-11-12-06	0	0	z	0	5	27.4	21.9	26.6	21.8	27.7	0.266	13922			55
1348	61920	8	Ranunculus acris	1008	2018-04-30-11-12-08	0	0	z	0	5	27.4	21.9	26.6	21.8	27.7	0.266	13922			56
1349	61921	8	Ranunculus acris	1008	2018-04-30-11-12-10	0	0	z	0	5	27.4	21.9	26.6	21.8	27.7	0.266	13922			57
1350	61922	8	Ranunculus acris	1008	2018-04-30-11-12-12	0	0	z	0	5	27.4	21.9	26.6	21.8	27.7	0.266	13922			58
1351	61923	8	Ranunculus acris	1008	2018-04-30-11-12-14	0	0	z	0	5	27.4	21.9	26.6	21.8	27.7	0.266	13922			59
1352	61924	8	Ranunculus acris	1008	2018-04-30-11-12-16	0	0	z	0	5	27.4	21.9	26.6	21.8	27.7	0.266	13922			60
1353	61925	8	Ranunculus acris	1008	2018-04-30-11-12-18	0	0	z	0	5	27.4	21.9	26.6	21.8	27.7	0.266	13922			61
1354	61926	8	Ranunculus acris	1008	2018-04-30-11-12-20	0	0	z	0	5	27.4	21.9	26.6	21.8	27.7	0.266	13922			62
1355	61927	8	Ranunculus acris	1008	2018-04-30-11-12-22	0	0	z	0	5	27.4	21.9	26.6	21.8	27.7	0.266	13922			63
1356	61928	8	Ranunculus acris	1008	2018-04-30-11-12-24	0	0	z	0	5	27.4	21.9	26.6	21.8	27.7	0.266	13922			64
1357	61929	8	Ranunculus acris	1008	2018-04-30-11-12-26	0	0	z	0	5	27.4	21.9	26.6	21.8	27.7	0.266	13922			65
1358	61930	8	Ranunculus acris	1008	2018-04-30-11-12-28	0	0	z	0	5	27.4	21.9	26.6	21.8	27.7	0.266	13922			66
1359	61931	8	Ranunculus acris	1008	2018-04-30-11-12-30	0	0	z	0	5	27.4	21.9	26.6	21.8	27.7	0.266	13922			67
1360	61932	8	Ranunculus acris	1008	2018-04-30-11-12-32	0	0	z	0	5	27.4	21.9	26.6	21.8	27.7	0.266	13922			68
1361	61933	8	Ranunculus acris	1008	2018-04-30-11-12-34	0	0	z	0	5	27.4	21.9	26.6	21.8	27.7	0.266	13922			69
1362	61934	8	Ranunculus acris	1008	2018-04-30-11-12-36	0	0	z	0	5	27.4	21.9	26.6	21.8	27.7	0.266	13922			70
1363	61935	8	Ranunculus acris	1008	2018-04-30-11-12-38	0	0	z	0	5	27.4	21.9	26.6	21.8	27.7	0.266	13922			71
1364	61936	8	Ranunculus acris	1008	2018-04-30-11-12-40	0	0	z	0	5	27.4	21.9	26.6	21.8	27.7	0.266	13922			72
1365	61937	8	Ranunculus acris	1008	2018-04-30-11-12-42	0	0	z	0	5	27.4	21.9	26.7	21.8	27.8	0.356	13922			73
1366	61938	8	Ranunculus acris	1008	2018-04-30-11-12-44	0	0	z	0	5	27.4	21.9	26.6	21.8	27.7	0.266	13922			74
1367	61939	8	Ranunculus acris	1008	2018-04-30-11-12-46	0	0	z	0	5	27.4	21.9	26.6	21.8	27.7	0.266	13922			75
1368	61940	8	Ranunculus acris	1008	2018-04-30-11-12-48	0	0	z	0	5	27.4	21.9	26.7	21.8	27.8	0.356	13922			76
1369	61941	8	Ranunculus acris	1008	2018-04-30-11-12-50	0	0	z	0	5	27.4	21.9	26.7	21.8	27.8	0.356	13922			77
1370	61942	8	Ranunculus acris	1008	2018-04-30-11-12-52	0	0	z	0	5	27.4	21.9	26.7	21.8	27.8	0.356	13922			78
1371	61943	8	Ranunculus acris	1008	2018-04-30-11-12-54	0	0	z	0	5	27.4	21.9	26.7	21.8	27.8	0.356	13922			79
1372	61944	8	Ranunculus acris	1008	2018-04-30-11-12-56	0	0	z	0	5	27.4	21.8	26.6	21.8	27.7	0.266	13922			80
1373	61945	8	Ranunculus acris	1008	2018-04-30-11-12-58	0	0	z	0	5	27.4	21.9	26.6	21.8	27.7	0.266	13922			81
1374	61946	8	Ranunculus acris	1008	2018-04-30-11-13-00	0	0	z	0	5	27.4	21.9	26.6	21.8	27.7	0.266	13922			82
1375	61947	8	Ranunculus acris	1008	2018-04-30-11-13-02	0	0	z	0	5	27.4	21.9	26.6	21.8	27.7	0.266	13922			83
1376	61948	8	Ranunculus acris	1008	2018-04-30-11-13-04	0	0	z	0	5	27.4	21.9	26.6	21.8	27.7	0.266	13922			84
1377	61949	8	Ranunculus acris	1008	2018-04-30-11-13-06	0	0	z	0	5	27.4	21.9	26.6	21.8	27.7	0.266	13922			85
1378	61950	8	Ranunculus acris	1008	2018-04-30-11-13-08	0	0	z	0	5	27.4	21.9	26.5	21.8	27.6	0.176	13922			86
1379	61951	8	Ranunculus acris	1008	2018-04-30-11-13-10	0	0	z	0	5	27.4	21.9	26.5	21.8	27.6	0.176	13922			87
1380	61952	8	Ranunculus acris	1008	2018-04-30-11-13-12	0	0	z	0	5	27.4	21.9	26.5	21.8	27.6	0.176	13922			88
1381	61953	8	Ranunculus acris	1008	2018-04-30-11-13-14	0	0	z	0	5	27.4	21.9	26.5	21.8	27.6	0.176	13922			89
1382	61954	8	Ranunculus acris	1008	2018-04-30-11-13-16	0	0	z	0	5	27.4	21.9	26.5	21.8	27.6	0.176	13922			90
1383	61955	8	Ranunculus acris	1008	2018-04-30-11-13-18	0	0	z	0	5	27.4	21.9	26.5	21.8	27.6	0.176	13922	Last10	Here	91
1384	61956	8	Ranunculus acris	1008	2018-04-30-11-13-20	0	0	z	0	5	27.4	21.9	26.5	21.8	27.6	0.176	13922	Last10	Here	92
1385	61957	8	Ranunculus acris	1008	2018-04-30-11-13-22	0	0	z	0	5	27.4	21.9	26.5	21.8	27.6	0.176	13922	Last10	Here	93
1386	61958	8	Ranunculus acris	1008	2018-04-30-11-13-24	0	0	z	0	5	27.4	21.9	26.5	21.8	27.6	0.176	13922	Last10	Here	94
1387	61959	8	Ranunculus acris	1008	2018-04-30-11-13-26	0	0	z	0	5	27.4	21.9	26.5	21.8	27.6	0.176	13922	Last10	Here	95
1388	61960	8	Ranunculus acris	1008	2018-04-30-11-13-28	0	0	z	0	5	27.4	21.9	26.5	21.8	27.6	0.176	13922	Last10	Here	96
1389	61961	8	Ranunculus acris	1008	2018-04-30-11-13-30	0	0	z	0	5	27.4	21.9	26.5	21.8	27.6	0.176	13922	Last10	Here	97
1390	61962	8	Ranunculus acris	1008	2018-04-30-11-13-32	0	0	z	0	5	27.4	21.9	26.5	21.8	27.6	0.176	13922	Last10	Here	98
1391	61963	8	Ranunculus acris	1008	2018-04-30-11-13-34	0	0	z	0	5	27.4	21.9	26.5	21.8	27.6	0.176	13922	Last10	Here	99
1392	61964	8	Ranunculus acris	1008	2018-04-30-11-13-36	0	0	z	0	5	27.4	21.9	26.5	21.8	27.6	0.176	13922	Last10	Here	100
1393	61965	8	Ranunculus acris	1008	2018-04-30-11-14-09	0	0	z	0	10	27.4	21.9	26.4	21.8	27.5	0.086	13923	First10	Here	1
1394	61966	8	Ranunculus acris	1008	2018-04-30-11-14-11	0	0	z	0	10	27.4	21.9	26.4	21.8	27.5	0.086	13923	First10	Here	2
1395	61967	8	Ranunculus acris	1008	2018-04-30-11-14-13	0	0	z	0	10	27.4	21.9	26.4	21.8	27.5	0.086	13923	First10	Here	3
1396	61968	8	Ranunculus acris	1008	2018-04-30-11-14-15	0	0	z	0	10	27.4	21.9	26.4	21.8	27.5	0.086	13923	First10	Here	4
1397	61969	8	Ranunculus acris	1008	2018-04-30-11-14-17	0	0	z	0	10	27.4	21.9	26.4	21.8	27.5	0.086	13923	First10	Here	5
1398	61970	8	Ranunculus acris	1008	2018-04-30-11-14-19	0	0	z	0	10	27.4	21.9	26.4	21.8	27.5	0.086	13923	First10	Here	6
1399	61971	8	Ranunculus acris	1008	2018-04-30-11-14-21	0	0	z	0	10	27.3	21.8	26.4	21.8	27.5	0.186	13923	First10	Here	7
1400	61972	8	Ranunculus acris	1008	2018-04-30-11-14-23	0	0	z	0	10	27.4	21.9	26.4	21.8	27.5	0.086	13923	First10	Here	8
1401	61973	8	Ranunculus acris	1008	2018-04-30-11-14-25	0	0	z	0	10	27.4	21.9	26.4	21.8	27.5	0.086	13923	First10	Here	9
1402	61974	8	Ranunculus acris	1008	2018-04-30-11-14-27	0	0	z	0	10	27.4	21.9	26.4	21.8	27.5	0.086	13923	First10	Here	10
1403	61975	8	Ranunculus acris	1008	2018-04-30-11-14-29	0	0	z	0	10	27.4	21.9	26.4	21.8	27.5	0.086	13923			11
1404	61976	8	Ranunculus acris	1008	2018-04-30-11-14-31	0	0	z	0	10	27.3	21.8	26.4	21.8	27.5	0.186	13923			12
1405	61977	8	Ranunculus acris	1008	2018-04-30-11-14-33	0	0	z	0	10	27.4	21.9	26.4	21.8	27.5	0.086	13923			13
1406	61978	8	Ranunculus acris	1008	2018-04-30-11-14-35	0	0	z	0	10	27.4	21.9	26.4	21.8	27.5	0.086	13923			14
1407	61979	8	Ranunculus acris	1008	2018-04-30-11-14-37	0	0	z	0	10	27.4	21.9	26.4	21.8	27.5	0.086	13923			15
1408	61980	8	Ranunculus acris	1008	2018-04-30-11-14-39	0	0	z	0	10	27.4	21.9	26.4	21.8	27.5	0.086	13923			16
1409	61981	8	Ranunculus acris	1008	2018-04-30-11-14-41	0	0	z	0	10	27.4	21.9	26.4	21.8	27.5	0.086	13923			17
1410	61982	8	Ranunculus acris	1008	2018-04-30-11-14-43	0	0	z	0	10	27.4	21.9	26.4	21.8	27.5	0.086	13923			18
1411	61983	8	Ranunculus acris	1008	2018-04-30-11-14-45	0	0	z	0	10	27.4	21.9	26.5	21.8	27.6	0.176	13923			19
1412	61984	8	Ranunculus acris	1008	2018-04-30-11-14-47	0	0	z	0	10	27.3	21.8	26.5	21.8	27.6	0.276	13923			20
1413	61985	8	Ranunculus acris	1008	2018-04-30-11-14-49	0	0	z	0	10	27.3	21.8	26.5	21.8	27.6	0.276	13923			21
1414	61986	8	Ranunculus acris	1008	2018-04-30-11-14-51	0	0	z	0	10	27.3	21.8	26.5	21.8	27.6	0.276	13923			22
1415	61987	8	Ranunculus acris	1008	2018-04-30-11-14-53	0	0	z	0	10	27.4	21.9	26.5	21.8	27.6	0.176	13923			23
1416	61988	8	Ranunculus acris	1008	2018-04-30-11-14-55	0	0	z	0	10	27.4	21.9	26.5	21.8	27.6	0.176	13923			24
1417	61989	8	Ranunculus acris	1008	2018-04-30-11-14-57	0	0	z	0	10	27.4	21.9	26.5	21.8	27.6	0.176	13923			25
1418	61990	8	Ranunculus acris	1008	2018-04-30-11-14-59	0	0	z	0	10	27.4	21.9	26.5	21.8	27.6	0.176	13923			26
1419	61991	8	Ranunculus acris	1008	2018-04-30-11-15-01	0	0	z	0	10	27.3	21.8	26.5	21.8	27.6	0.276	13923			27
1420	61992	8	Ranunculus acris	1008	2018-04-30-11-15-03	0	0	z	0	10	27.4	21.9	26.5	21.8	27.6	0.176	13923			28
1421	61993	8	Ranunculus acris	1008	2018-04-30-11-15-05	0	0	z	0	10	27.3	21.8	26.5	21.8	27.6	0.276	13923			29
1422	61994	8	Ranunculus acris	1008	2018-04-30-11-15-07	0	0	z	0	10	27.4	21.9	26.5	21.8	27.6	0.176	13923			30
1423	61995	8	Ranunculus acris	1008	2018-04-30-11-15-09	0	0	z	0	10	27.4	21.9	26.5	21.8	27.6	0.176	13923			31
1424	61996	8	Ranunculus acris	1008	2018-04-30-11-15-11	0	0	z	0	10	27.3	21.8	26.5	21.8	27.6	0.276	13923			32
1425	61997	8	Ranunculus acris	1008	2018-04-30-11-15-13	0	0	z	0	10	27.4	21.9	26.5	21.8	27.6	0.176	13923			33
1426	61998	8	Ranunculus acris	1008	2018-04-30-11-15-15	0	0	z	0	10	27.3	21.8	26.6	21.8	27.7	0.366	13923			34
1427	61999	8	Ranunculus acris	1008	2018-04-30-11-15-17	0	0	z	0	10	27.4	21.9	26.6	21.8	27.7	0.266	13923			35
1428	62000	8	Ranunculus acris	1008	2018-04-30-11-15-19	0	0	z	0	10	27.3	21.8	26.5	21.8	27.6	0.276	13923			36
1429	62001	8	Ranunculus acris	1008	2018-04-30-11-15-21	0	0	z	0	10	27.4	21.9	26.5	21.8	27.6	0.176	13923			37
1430	62002	8	Ranunculus acris	1008	2018-04-30-11-15-23	0	0	z	0	10	27.4	21.9	26.5	21.8	27.6	0.176	13923			38
1431	62003	8	Ranunculus acris	1008	2018-04-30-11-15-25	0	0	z	0	10	27.4	21.9	26.5	21.8	27.6	0.176	13923			39
1432	62004	8	Ranunculus acris	1008	2018-04-30-11-15-27	0	0	z	0	10	27.3	21.8	26.5	21.8	27.6	0.276	13923			40
1433	62005	8	Ranunculus acris	1008	2018-04-30-11-15-29	0	0	z	0	10	27.3	21.8	26.5	21.8	27.6	0.276	13923			41
1434	62006	8	Ranunculus acris	1008	2018-04-30-11-15-31	0	0	z	0	10	27.4	21.9	26.5	21.8	27.6	0.176	13923			42
1435	62007	8	Ranunculus acris	1008	2018-04-30-11-15-35	0	0	z	0	10	27.4	21.9	26.5	21.8	27.6	0.176	13923			43
1436	62008	8	Ranunculus acris	1008	2018-04-30-11-15-37	0	0	z	0	10	27.4	21.9	26.5	21.8	27.6	0.176	13923			44
1437	62009	8	Ranunculus acris	1008	2018-04-30-11-15-39	0	0	z	0	10	27.4	21.9	26.5	21.8	27.6	0.176	13923			45
1438	62010	8	Ranunculus acris	1008	2018-04-30-11-15-41	0	0	z	0	10	27.4	21.9	26.5	21.8	27.6	0.176	13923			46
1439	62011	8	Ranunculus acris	1008	2018-04-30-11-15-43	0	0	z	0	10	27.4	21.9	26.5	21.8	27.6	0.176	13923			47
1440	62012	8	Ranunculus acris	1008	2018-04-30-11-15-45	0	0	z	0	10	27.4	21.9	26.5	21.8	27.6	0.176	13923			48
1441	62013	8	Ranunculus acris	1008	2018-04-30-11-15-49	0	0	z	0	10	27.3	21.8	26.5	21.8	27.6	0.276	13923			49
1442	62014	8	Ranunculus acris	1008	2018-04-30-11-15-51	0	0	z	0	10	27.4	21.9	26.5	21.8	27.6	0.176	13923			50
1443	62015	8	Ranunculus acris	1008	2018-04-30-11-15-53	0	0	z	0	10	27.4	21.9	26.5	21.8	27.6	0.176	13923			51
1444	62016	8	Ranunculus acris	1008	2018-04-30-11-15-55	0	0	z	0	10	27.3	21.8	26.5	21.8	27.6	0.276	13923			52
1445	62017	8	Ranunculus acris	1008	2018-04-30-11-15-57	0	0	z	0	10	27.4	21.9	26.5	21.8	27.6	0.176	13923			53
1446	62018	8	Ranunculus acris	1008	2018-04-30-11-15-59	0	0	z	0	10	27.4	21.9	26.5	21.8	27.6	0.176	13923			54
1447	62019	8	Ranunculus acris	1008	2018-04-30-11-16-01	0	0	z	0	10	27.4	21.9	26.5	21.8	27.6	0.176	13923			55
1448	62020	8	Ranunculus acris	1008	2018-04-30-11-16-03	0	0	z	0	10	27.3	21.8	26.5	21.8	27.6	0.276	13923			56
1449	62021	8	Ranunculus acris	1008	2018-04-30-11-16-05	0	0	z	0	10	27.4	21.9	26.5	21.8	27.6	0.176	13923			57
1450	62022	8	Ranunculus acris	1008	2018-04-30-11-16-07	0	0	z	0	10	27.3	21.8	26.5	21.8	27.6	0.276	13923			58
1451	62023	8	Ranunculus acris	1008	2018-04-30-11-16-09	0	0	z	0	10	27.3	21.8	26.5	21.8	27.6	0.276	13923			59
1452	62024	8	Ranunculus acris	1008	2018-04-30-11-16-11	0	0	z	0	10	27.4	21.9	26.4	21.8	27.5	0.086	13923			60
1453	62025	8	Ranunculus acris	1008	2018-04-30-11-16-13	0	0	z	0	10	27.3	21.8	26.4	21.8	27.5	0.186	13923			61
1454	62026	8	Ranunculus acris	1008	2018-04-30-11-16-15	0	0	z	0	10	27.4	21.9	26.4	21.8	27.5	0.086	13923			62
1455	62027	8	Ranunculus acris	1008	2018-04-30-11-16-17	0	0	z	0	10	27.4	21.9	26.4	21.8	27.5	0.086	13923			63
1456	62028	8	Ranunculus acris	1008	2018-04-30-11-16-19	0	0	z	0	10	27.4	21.9	26.4	21.8	27.5	0.086	13923			64
1457	62029	8	Ranunculus acris	1008	2018-04-30-11-16-21	0	0	z	0	10	27.4	21.9	26.4	21.8	27.5	0.086	13923			65
1458	62030	8	Ranunculus acris	1008	2018-04-30-11-16-23	0	0	z	0	10	27.3	21.8	26.4	21.8	27.5	0.186	13923			66
1459	62031	8	Ranunculus acris	1008	2018-04-30-11-16-25	0	0	z	0	10	27.3	21.8	26.4	21.8	27.5	0.186	13923			67
1460	62032	8	Ranunculus acris	1008	2018-04-30-11-16-27	0	0	z	0	10	27.3	21.8	26.4	21.8	27.5	0.186	13923			68
1461	62033	8	Ranunculus acris	1008	2018-04-30-11-16-29	0	0	z	0	10	27.4	21.9	26.4	21.8	27.5	0.086	13923			69
1462	62034	8	Ranunculus acris	1008	2018-04-30-11-16-31	0	0	z	0	10	27.4	21.9	26.4	21.8	27.5	0.086	13923			70
1463	62035	8	Ranunculus acris	1008	2018-04-30-11-16-33	0	0	z	0	10	27.4	21.8	26.4	21.8	27.5	0.086	13923			71
1464	62036	8	Ranunculus acris	1008	2018-04-30-11-16-35	0	0	z	0	10	27.4	21.9	26.4	21.8	27.5	0.086	13923			72
1465	62037	8	Ranunculus acris	1008	2018-04-30-11-16-37	0	0	z	0	10	27.4	21.9	26.4	21.8	27.5	0.086	13923			73
1466	62038	8	Ranunculus acris	1008	2018-04-30-11-16-39	0	0	z	0	10	27.4	21.8	26.4	21.8	27.5	0.086	13923			74
1467	62039	8	Ranunculus acris	1008	2018-04-30-11-16-41	0	0	z	0	10	27.4	21.9	26.4	21.8	27.5	0.086	13923			75
1468	62040	8	Ranunculus acris	1008	2018-04-30-11-16-43	0	0	z	0	10	27.4	21.8	26.4	21.8	27.5	0.086	13923			76
1469	62041	8	Ranunculus acris	1008	2018-04-30-11-16-45	0	0	z	0	10	27.4	21.8	26.4	21.8	27.5	0.086	13923			77
1470	62042	8	Ranunculus acris	1008	2018-04-30-11-16-47	0	0	z	0	10	27.4	21.9	26.4	21.8	27.5	0.086	13923			78
1471	62043	8	Ranunculus acris	1008	2018-04-30-11-16-49	0	0	z	0	10	27.4	21.8	26.4	21.8	27.5	0.086	13923			79
1472	62044	8	Ranunculus acris	1008	2018-04-30-11-16-51	0	0	z	0	10	27.4	21.8	26.4	21.8	27.5	0.086	13923			80
1473	62045	8	Ranunculus acris	1008	2018-04-30-11-16-53	0	0	z	0	10	27.4	21.9	26.4	21.8	27.5	0.086	13923			81
1474	62046	8	Ranunculus acris	1008	2018-04-30-11-16-55	0	0	z	0	10	27.4	21.8	26.4	21.8	27.5	0.086	13923			82
1475	62047	8	Ranunculus acris	1008	2018-04-30-11-16-57	0	0	z	0	10	27.4	21.8	26.4	21.8	27.5	0.086	13923			83
1476	62048	8	Ranunculus acris	1008	2018-04-30-11-16-59	0	0	z	0	10	27.4	21.9	26.4	21.8	27.5	0.086	13923			84
1477	62049	8	Ranunculus acris	1008	2018-04-30-11-17-01	0	0	z	0	10	27.4	21.9	26.4	21.8	27.5	0.086	13923			85
1478	62050	8	Ranunculus acris	1008	2018-04-30-11-17-03	0	0	z	0	10	27.4	21.9	26.3	21.8	27.4	-0.004	13923			86
1479	62051	8	Ranunculus acris	1008	2018-04-30-11-17-05	0	0	z	0	10	27.4	21.8	26.3	21.8	27.4	-0.004	13923			87
1480	62052	8	Ranunculus acris	1008	2018-04-30-11-17-07	0	0	z	0	10	27.4	21.8	26.3	21.8	27.4	-0.004	13923			88
1481	62053	8	Ranunculus acris	1008	2018-04-30-11-17-09	0	0	z	0	10	27.4	21.9	26.3	21.8	27.4	-0.004	13923			89
1482	62054	8	Ranunculus acris	1008	2018-04-30-11-17-11	0	0	z	0	10	27.4	21.8	26.4	21.8	27.5	0.086	13923			90
1483	62055	8	Ranunculus acris	1008	2018-04-30-11-17-13	0	0	z	0	10	27.4	21.9	26.4	21.8	27.5	0.086	13923	Last10	Here	91
1484	62056	8	Ranunculus acris	1008	2018-04-30-11-17-15	0	0	z	0	10	27.4	21.8	26.4	21.8	27.5	0.086	13923	Last10	Here	92
1485	62057	8	Ranunculus acris	1008	2018-04-30-11-17-17	0	0	z	0	10	27.4	21.8	26.4	21.8	27.5	0.086	13923	Last10	Here	93
1486	62058	8	Ranunculus acris	1008	2018-04-30-11-17-19	0	0	z	0	10	27.4	21.9	26.4	21.8	27.5	0.086	13923	Last10	Here	94
1487	62059	8	Ranunculus acris	1008	2018-04-30-11-17-21	0	0	z	0	10	27.4	21.9	26.4	21.8	27.5	0.086	13923	Last10	Here	95
1488	62060	8	Ranunculus acris	1008	2018-04-30-11-17-23	0	0	z	0	10	27.4	21.8	26.4	21.8	27.5	0.086	13923	Last10	Here	96
1489	62061	8	Ranunculus acris	1008	2018-04-30-11-17-25	0	0	z	0	10	27.4	21.9	26.4	21.8	27.5	0.086	13923	Last10	Here	97
1490	62062	8	Ranunculus acris	1008	2018-04-30-11-17-27	0	0	z	0	10	27.4	21.8	26.4	21.8	27.5	0.086	13923	Last10	Here	98
1491	62063	8	Ranunculus acris	1008	2018-04-30-11-17-59	0	0	z	0	15	27.4	21.9	26.4	21.8	27.5	0.086	13924	First10	Here	1
1492	62064	8	Ranunculus acris	1008	2018-04-30-11-18-01	0	0	z	0	15	27.4	21.8	26.4	21.8	27.5	0.086	13924	First10	Here	2
1493	62065	8	Ranunculus acris	1008	2018-04-30-11-18-03	0	0	z	0	15	27.4	21.8	26.4	21.8	27.5	0.086	13924	First10	Here	3
1494	62066	8	Ranunculus acris	1008	2018-04-30-11-18-05	0	0	z	0	15	27.5	21.9	26.4	21.8	27.5	-0.014	13924	First10	Here	4
1495	62067	8	Ranunculus acris	1008	2018-04-30-11-18-07	0	0	z	0	15	27.5	21.9	26.4	21.8	27.5	-0.014	13924	First10	Here	5
1496	62068	8	Ranunculus acris	1008	2018-04-30-11-18-09	0	0	z	0	15	27.4	21.8	26.4	21.8	27.5	0.086	13924	First10	Here	6
1497	62069	8	Ranunculus acris	1008	2018-04-30-11-18-11	0	0	z	0	15	27.5	21.9	26.4	21.8	27.5	-0.014	13924	First10	Here	7
1498	62070	8	Ranunculus acris	1008	2018-04-30-11-18-13	0	0	z	0	15	27.5	21.9	26.4	21.8	27.5	-0.014	13924	First10	Here	8
1499	62071	8	Ranunculus acris	1008	2018-04-30-11-18-15	0	0	z	0	15	27.4	21.8	26.4	21.8	27.5	0.086	13924	First10	Here	9
1500	62072	8	Ranunculus acris	1008	2018-04-30-11-18-17	0	0	z	0	15	27.4	21.8	26.4	21.8	27.5	0.086	13924	First10	Here	10
1501	62073	8	Ranunculus acris	1008	2018-04-30-11-18-19	0	0	z	0	15	27.4	21.8	26.3	21.8	27.4	-0.004	13924			11
1502	62074	8	Ranunculus acris	1008	2018-04-30-11-18-21	0	0	z	0	15	27.4	21.8	26.3	21.8	27.4	-0.004	13924			12
1503	62075	8	Ranunculus acris	1008	2018-04-30-11-18-23	0	0	z	0	15	27.4	21.8	26.3	21.8	27.4	-0.004	13924			13
1504	62076	8	Ranunculus acris	1008	2018-04-30-11-18-25	0	0	z	0	15	27.4	21.9	26.4	21.8	27.5	0.086	13924			14
1505	62077	8	Ranunculus acris	1008	2018-04-30-11-18-27	0	0	z	0	15	27.4	21.9	26.4	21.8	27.5	0.086	13924			15
1506	62078	8	Ranunculus acris	1008	2018-04-30-11-18-29	0	0	z	0	15	27.4	21.9	26.3	21.8	27.4	-0.004	13924			16
1507	62079	8	Ranunculus acris	1008	2018-04-30-11-18-31	0	0	z	0	15	27.4	21.8	26.3	21.8	27.4	-0.004	13924			17
1508	62080	8	Ranunculus acris	1008	2018-04-30-11-18-33	0	0	z	0	15	27.4	21.8	26.3	21.8	27.4	-0.004	13924			18
1509	62081	8	Ranunculus acris	1008	2018-04-30-11-18-35	0	0	z	0	15	27.4	21.9	26.3	21.8	27.4	-0.004	13924			19
1510	62082	8	Ranunculus acris	1008	2018-04-30-11-18-37	0	0	z	0	15	27.4	21.9	26.3	21.8	27.4	-0.004	13924			20
1511	62083	8	Ranunculus acris	1008	2018-04-30-11-18-39	0	0	z	0	15	27.4	21.9	26.3	21.8	27.4	-0.004	13924			21
1512	62084	8	Ranunculus acris	1008	2018-04-30-11-18-41	0	0	z	0	15	27.4	21.9	26.3	21.8	27.4	-0.004	13924			22
1513	62085	8	Ranunculus acris	1008	2018-04-30-11-18-43	0	0	z	0	15	27.4	21.9	26.3	21.8	27.4	-0.004	13924			23
1514	62086	8	Ranunculus acris	1008	2018-04-30-11-18-45	0	0	z	0	15	27.4	21.8	26.3	21.8	27.4	-0.004	13924			24
1515	62087	8	Ranunculus acris	1008	2018-04-30-11-18-47	0	0	z	0	15	27.4	21.9	26.3	21.8	27.4	-0.004	13924			25
1516	62088	8	Ranunculus acris	1008	2018-04-30-11-18-49	0	0	z	0	15	27.4	21.8	26.3	21.8	27.4	-0.004	13924			26
1517	62089	8	Ranunculus acris	1008	2018-04-30-11-18-51	0	0	z	0	15	27.3	21.8	26.3	21.8	27.4	0.096	13924			27
1518	62090	8	Ranunculus acris	1008	2018-04-30-11-18-53	0	0	z	0	15	27.3	21.8	26.3	21.8	27.4	0.096	13924			28
1519	62091	8	Ranunculus acris	1008	2018-04-30-11-18-55	0	0	z	0	15	27.4	21.9	26.3	21.8	27.4	-0.004	13924			29
1520	62092	8	Ranunculus acris	1008	2018-04-30-11-18-57	0	0	z	0	15	27.3	21.8	26.3	21.8	27.4	0.096	13924			30
1521	62093	8	Ranunculus acris	1008	2018-04-30-11-18-59	0	0	z	0	15	27.4	21.9	26.3	21.8	27.4	-0.004	13924			31
1522	62094	8	Ranunculus acris	1008	2018-04-30-11-19-01	0	0	z	0	15	27.4	21.9	26.4	21.8	27.5	0.086	13924			32
1523	62095	8	Ranunculus acris	1008	2018-04-30-11-19-03	0	0	z	0	15	27.3	21.8	26.4	21.8	27.5	0.186	13924			33
1524	62096	8	Ranunculus acris	1008	2018-04-30-11-19-05	0	0	z	0	15	27.3	21.8	26.4	21.8	27.5	0.186	13924			34
1525	62097	8	Ranunculus acris	1008	2018-04-30-11-19-07	0	0	z	0	15	27.4	21.9	26.4	21.8	27.5	0.086	13924			35
1526	62098	8	Ranunculus acris	1008	2018-04-30-11-19-09	0	0	z	0	15	27.3	21.8	26.4	21.8	27.5	0.186	13924			36
1527	62099	8	Ranunculus acris	1008	2018-04-30-11-19-11	0	0	z	0	15	27.4	21.9	26.4	21.8	27.5	0.086	13924			37
1528	62100	8	Ranunculus acris	1008	2018-04-30-11-19-13	0	0	z	0	15	27.3	21.8	26.4	21.8	27.5	0.186	13924			38
1529	62101	8	Ranunculus acris	1008	2018-04-30-11-19-15	0	0	z	0	15	27.3	21.8	26.4	21.8	27.5	0.186	13924			39
1530	62102	8	Ranunculus acris	1008	2018-04-30-11-19-18	0	0	z	0	15	27.4	21.9	26.4	21.8	27.5	0.086	13924			40
1531	62103	8	Ranunculus acris	1008	2018-04-30-11-19-20	0	0	z	0	15	27.3	21.8	26.4	21.8	27.5	0.186	13924			41
1532	62104	8	Ranunculus acris	1008	2018-04-30-11-19-22	0	0	z	0	15	27.4	21.8	26.4	21.8	27.5	0.086	13924			42
1533	62105	8	Ranunculus acris	1008	2018-04-30-11-19-24	0	0	z	0	15	27.4	21.9	26.4	21.8	27.5	0.086	13924			43
1534	62106	8	Ranunculus acris	1008	2018-04-30-11-19-26	0	0	z	0	15	27.4	21.9	26.4	21.8	27.5	0.086	13924			44
1535	62107	8	Ranunculus acris	1008	2018-04-30-11-19-28	0	0	z	0	15	27.4	21.9	26.4	21.8	27.5	0.086	13924			45
1536	62108	8	Ranunculus acris	1008	2018-04-30-11-19-30	0	0	z	0	15	27.4	21.9	26.4	21.8	27.5	0.086	13924			46
1537	62109	8	Ranunculus acris	1008	2018-04-30-11-19-32	0	0	z	0	15	27.4	21.9	26.4	21.8	27.5	0.086	13924			47
1538	62110	8	Ranunculus acris	1008	2018-04-30-11-19-34	0	0	z	0	15	27.4	21.8	26.4	21.8	27.5	0.086	13924			48
1539	62111	8	Ranunculus acris	1008	2018-04-30-11-19-36	0	0	z	0	15	27.4	21.8	26.4	21.8	27.5	0.086	13924			49
1540	62112	8	Ranunculus acris	1008	2018-04-30-11-19-38	0	0	z	0	15	27.4	21.8	26.4	21.8	27.5	0.086	13924			50
1541	62113	8	Ranunculus acris	1008	2018-04-30-11-19-40	0	0	z	0	15	27.4	21.9	26.4	21.8	27.5	0.086	13924			51
1542	62114	8	Ranunculus acris	1008	2018-04-30-11-19-42	0	0	z	0	15	27.4	21.8	26.4	21.8	27.5	0.086	13924			52
1543	62115	8	Ranunculus acris	1008	2018-04-30-11-19-44	0	0	z	0	15	27.4	21.9	26.4	21.8	27.5	0.086	13924			53
1544	62116	8	Ranunculus acris	1008	2018-04-30-11-19-46	0	0	z	0	15	27.3	21.8	26.4	21.8	27.5	0.186	13924			54
1545	62117	8	Ranunculus acris	1008	2018-04-30-11-19-48	0	0	z	0	15	27.4	21.8	26.4	21.8	27.5	0.086	13924			55
1546	62118	8	Ranunculus acris	1008	2018-04-30-11-19-50	0	0	z	0	15	27.4	21.9	26.4	21.8	27.5	0.086	13924			56
1547	62119	8	Ranunculus acris	1008	2018-04-30-11-19-52	0	0	z	0	15	27.4	21.8	26.4	21.8	27.5	0.086	13924			57
1548	62120	8	Ranunculus acris	1008	2018-04-30-11-19-54	0	0	z	0	15	27.3	21.8	26.4	21.8	27.5	0.186	13924			58
1549	62121	8	Ranunculus acris	1008	2018-04-30-11-19-56	0	0	z	0	15	27.3	21.8	26.4	21.8	27.5	0.186	13924			59
1550	62122	8	Ranunculus acris	1008	2018-04-30-11-19-58	0	0	z	0	15	27.4	21.9	26.4	21.8	27.5	0.086	13924			60
1551	62123	8	Ranunculus acris	1008	2018-04-30-11-20-00	0	0	z	0	15	27.4	21.8	26.3	21.8	27.4	-0.004	13924			61
1552	62124	8	Ranunculus acris	1008	2018-04-30-11-20-02	0	0	z	0	15	27.4	21.9	26.3	21.8	27.4	-0.004	13924			62
1553	62125	8	Ranunculus acris	1008	2018-04-30-11-20-04	0	0	z	0	15	27.4	21.9	26.4	21.8	27.5	0.086	13924			63
1554	62126	8	Ranunculus acris	1008	2018-04-30-11-20-06	0	0	z	0	15	27.4	21.9	26.3	21.8	27.4	-0.004	13924			64
1555	62127	8	Ranunculus acris	1008	2018-04-30-11-20-08	0	0	z	0	15	27.4	21.9	26.3	21.7	27.4	-0.004	13924			65
1556	62128	8	Ranunculus acris	1008	2018-04-30-11-20-10	0	0	z	0	15	27.4	21.9	26.3	21.8	27.4	-0.004	13924			66
1557	62129	8	Ranunculus acris	1008	2018-04-30-11-20-12	0	0	z	0	15	27.4	21.9	26.4	21.8	27.5	0.086	13924			67
1558	62130	8	Ranunculus acris	1008	2018-04-30-11-20-14	0	0	z	0	15	27.4	21.9	26.4	21.8	27.5	0.086	13924			68
1559	62131	8	Ranunculus acris	1008	2018-04-30-11-20-16	0	0	z	0	15	27.3	21.8	26.4	21.8	27.5	0.186	13924			69
1560	62132	8	Ranunculus acris	1008	2018-04-30-11-20-18	0	0	z	0	15	27.4	21.9	26.4	21.8	27.5	0.086	13924			70
1561	62133	8	Ranunculus acris	1008	2018-04-30-11-20-20	0	0	z	0	15	27.4	21.8	26.4	21.8	27.5	0.086	13924			71
1562	62134	8	Ranunculus acris	1008	2018-04-30-11-20-22	0	0	z	0	15	27.4	21.8	26.4	21.8	27.5	0.086	13924			72
1563	62135	8	Ranunculus acris	1008	2018-04-30-11-20-24	0	0	z	0	15	27.4	21.9	26.4	21.8	27.5	0.086	13924			73
1564	62136	8	Ranunculus acris	1008	2018-04-30-11-20-26	0	0	z	0	15	27.4	21.9	26.4	21.8	27.5	0.086	13924			74
1565	62137	8	Ranunculus acris	1008	2018-04-30-11-20-28	0	0	z	0	15	27.4	21.8	26.4	21.8	27.5	0.086	13924			75
1566	62138	8	Ranunculus acris	1008	2018-04-30-11-20-30	0	0	z	0	15	27.4	21.8	26.4	21.8	27.5	0.086	13924			76
1567	62139	8	Ranunculus acris	1008	2018-04-30-11-20-32	0	0	z	0	15	27.4	21.9	26.4	21.8	27.5	0.086	13924			77
1568	62140	8	Ranunculus acris	1008	2018-04-30-11-20-34	0	0	z	0	15	27.4	21.8	26.4	21.8	27.5	0.086	13924			78
1569	62141	8	Ranunculus acris	1008	2018-04-30-11-20-36	0	0	z	0	15	27.4	21.9	26.4	21.8	27.5	0.086	13924			79
1570	62142	8	Ranunculus acris	1008	2018-04-30-11-20-38	0	0	z	0	15	27.4	21.8	26.4	21.8	27.5	0.086	13924			80
1571	62143	8	Ranunculus acris	1008	2018-04-30-11-20-40	0	0	z	0	15	27.4	21.8	26.4	21.8	27.5	0.086	13924			81
1572	62144	8	Ranunculus acris	1008	2018-04-30-11-20-42	0	0	z	0	15	27.4	21.9	26.4	21.8	27.5	0.086	13924			82
1573	62145	8	Ranunculus acris	1008	2018-04-30-11-20-44	0	0	z	0	15	27.4	21.8	26.4	21.8	27.5	0.086	13924			83
1574	62146	8	Ranunculus acris	1008	2018-04-30-11-20-46	0	0	z	0	15	27.4	21.9	26.4	21.8	27.5	0.086	13924			84
1575	62147	8	Ranunculus acris	1008	2018-04-30-11-20-48	0	0	z	0	15	27.4	21.8	26.4	21.8	27.5	0.086	13924			85
1576	62148	8	Ranunculus acris	1008	2018-04-30-11-20-50	0	0	z	0	15	27.4	21.9	26.4	21.8	27.5	0.086	13924			86
1577	62149	8	Ranunculus acris	1008	2018-04-30-11-20-52	0	0	z	0	15	27.3	21.8	26.4	21.8	27.5	0.186	13924			87
1578	62150	8	Ranunculus acris	1008	2018-04-30-11-20-54	0	0	z	0	15	27.4	21.9	26.4	21.8	27.5	0.086	13924			88
1579	62151	8	Ranunculus acris	1008	2018-04-30-11-20-56	0	0	z	0	15	27.3	21.8	26.4	21.8	27.5	0.186	13924			89
1580	62152	8	Ranunculus acris	1008	2018-04-30-11-20-58	0	0	z	0	15	27.3	21.8	26.4	21.8	27.5	0.186	13924			90
1581	62153	8	Ranunculus acris	1008	2018-04-30-11-21-00	0	0	z	0	15	27.3	21.8	26.4	21.8	27.5	0.186	13924	Last10	Here	91
1582	62154	8	Ranunculus acris	1008	2018-04-30-11-21-02	0	0	z	0	15	27.4	21.9	26.4	21.8	27.5	0.086	13924	Last10	Here	92
1583	62155	8	Ranunculus acris	1008	2018-04-30-11-21-04	0	0	z	0	15	27.3	21.8	26.4	21.8	27.5	0.186	13924	Last10	Here	93
1584	62156	8	Ranunculus acris	1008	2018-04-30-11-21-06	0	0	z	0	15	27.4	21.9	26.4	21.8	27.5	0.086	13924	Last10	Here	94
1585	62157	8	Ranunculus acris	1008	2018-04-30-11-21-08	0	0	z	0	15	27.3	21.8	26.4	21.8	27.5	0.186	13924	Last10	Here	95
1586	62158	8	Ranunculus acris	1008	2018-04-30-11-21-10	0	0	z	0	15	27.4	21.9	26.4	21.8	27.5	0.086	13924	Last10	Here	96
1587	62159	8	Ranunculus acris	1008	2018-04-30-11-21-12	0	0	z	0	15	27.3	21.8	26.4	21.8	27.5	0.186	13924	Last10	Here	97
1588	62160	8	Ranunculus acris	1008	2018-04-30-11-21-14	0	0	z	0	15	27.4	21.9	26.4	21.8	27.5	0.086	13924	Last10	Here	98
1589	62161	8	Ranunculus acris	1008	2018-04-30-11-21-16	0	0	z	0	15	27.3	21.8	26.4	21.8	27.5	0.186	13924	Last10	Here	99
1590	62162	8	Ranunculus acris	1008	2018-04-30-11-21-18	0	0	z	0	15	27.3	21.8	26.4	21.8	27.5	0.186	13924	Last10	Here	100
1591	62163	8	Ranunculus acris	1008	2018-04-30-11-21-50	0	0	z	0	20	27.3	21.8	26.4	21.8	27.5	0.186	13925	First10	Here	1
1592	62164	8	Ranunculus acris	1008	2018-04-30-11-21-52	0	0	z	0	20	27.4	21.9	26.4	21.8	27.5	0.086	13925	First10	Here	2
1593	62165	8	Ranunculus acris	1008	2018-04-30-11-21-54	0	0	z	0	20	27.3	21.8	26.4	21.8	27.5	0.186	13925	First10	Here	3
1594	62166	8	Ranunculus acris	1008	2018-04-30-11-21-56	0	0	z	0	20	27.4	21.9	26.4	21.8	27.5	0.086	13925	First10	Here	4
1595	62167	8	Ranunculus acris	1008	2018-04-30-11-21-58	0	0	z	0	20	27.4	21.9	26.4	21.8	27.5	0.086	13925	First10	Here	5
1596	62168	8	Ranunculus acris	1008	2018-04-30-11-22-00	0	0	z	0	20	27.3	21.8	26.4	21.8	27.5	0.186	13925	First10	Here	6
1597	62169	8	Ranunculus acris	1008	2018-04-30-11-22-02	0	0	z	0	20	27.4	21.9	26.4	21.8	27.5	0.086	13925	First10	Here	7
1598	62170	8	Ranunculus acris	1008	2018-04-30-11-22-04	0	0	z	0	20	27.4	21.9	26.4	21.8	27.5	0.086	13925	First10	Here	8
1599	62171	8	Ranunculus acris	1008	2018-04-30-11-22-06	0	0	z	0	20	27.3	21.8	26.4	21.8	27.5	0.186	13925	First10	Here	9
1600	62172	8	Ranunculus acris	1008	2018-04-30-11-22-08	0	0	z	0	20	27.4	21.9	26.4	21.8	27.5	0.086	13925	First10	Here	10
1601	62173	8	Ranunculus acris	1008	2018-04-30-11-22-10	0	0	z	0	20	27.3	21.8	26.4	21.8	27.5	0.186	13925			11
1602	62174	8	Ranunculus acris	1008	2018-04-30-11-22-12	0	0	z	0	20	27.3	21.8	26.4	21.8	27.5	0.186	13925			12
1603	62175	8	Ranunculus acris	1008	2018-04-30-11-22-14	0	0	z	0	20	27.4	21.9	26.4	21.8	27.5	0.086	13925			13
1604	62176	8	Ranunculus acris	1008	2018-04-30-11-22-18	0	0	z	0	20	27.4	21.8	26.4	21.8	27.5	0.086	13925			14
1605	62177	8	Ranunculus acris	1008	2018-04-30-11-22-20	0	0	z	0	20	27.4	21.9	26.4	21.8	27.5	0.086	13925			15
1606	62178	8	Ranunculus acris	1008	2018-04-30-11-22-22	0	0	z	0	20	27.4	21.9	26.4	21.8	27.5	0.086	13925			16
1607	62179	8	Ranunculus acris	1008	2018-04-30-11-22-24	0	0	z	0	20	27.3	21.8	26.4	21.8	27.5	0.186	13925			17
1608	62180	8	Ranunculus acris	1008	2018-04-30-11-22-26	0	0	z	0	20	27.4	21.9	26.4	21.8	27.5	0.086	13925			18
1609	62181	8	Ranunculus acris	1008	2018-04-30-11-22-28	0	0	z	0	20	27.4	21.9	26.4	21.8	27.5	0.086	13925			19
1610	62182	8	Ranunculus acris	1008	2018-04-30-11-22-30	0	0	z	0	20	27.4	21.9	26.4	21.8	27.5	0.086	13925			20
1611	62183	8	Ranunculus acris	1008	2018-04-30-11-22-32	0	0	z	0	20	27.4	21.8	26.4	21.8	27.5	0.086	13925			21
1612	62184	8	Ranunculus acris	1008	2018-04-30-11-22-34	0	0	z	0	20	27.4	21.8	26.4	21.8	27.5	0.086	13925			22
1613	62185	8	Ranunculus acris	1008	2018-04-30-11-22-36	0	0	z	0	20	27.4	21.9	26.4	21.8	27.5	0.086	13925			23
1614	62186	8	Ranunculus acris	1008	2018-04-30-11-22-38	0	0	z	0	20	27.4	21.8	26.4	21.8	27.5	0.086	13925			24
1615	62187	8	Ranunculus acris	1008	2018-04-30-11-22-40	0	0	z	0	20	27.4	21.8	26.4	21.8	27.5	0.086	13925			25
1616	62188	8	Ranunculus acris	1008	2018-04-30-11-22-42	0	0	z	0	20	27.4	21.9	26.3	21.8	27.4	-0.004	13925			26
1617	62189	8	Ranunculus acris	1008	2018-04-30-11-22-44	0	0	z	0	20	27.4	21.9	26.4	21.8	27.5	0.086	13925			27
1618	62190	8	Ranunculus acris	1008	2018-04-30-11-22-46	0	0	z	0	20	27.4	21.8	26.4	21.8	27.5	0.086	13925			28
1619	62191	8	Ranunculus acris	1008	2018-04-30-11-22-48	0	0	z	0	20	27.4	21.8	26.4	21.8	27.5	0.086	13925			29
1620	62192	8	Ranunculus acris	1008	2018-04-30-11-22-50	0	0	z	0	20	27.4	21.8	26.3	21.8	27.4	-0.004	13925			30
1621	62193	8	Ranunculus acris	1008	2018-04-30-11-22-52	0	0	z	0	20	27.4	21.8	26.4	21.8	27.5	0.086	13925			31
1622	62194	8	Ranunculus acris	1008	2018-04-30-11-22-54	0	0	z	0	20	27.4	21.9	26.4	21.8	27.5	0.086	13925			32
1623	62195	8	Ranunculus acris	1008	2018-04-30-11-22-56	0	0	z	0	20	27.4	21.9	26.4	21.8	27.5	0.086	13925			33
1624	62196	8	Ranunculus acris	1008	2018-04-30-11-22-58	0	0	z	0	20	27.4	21.8	26.4	21.8	27.5	0.086	13925			34
1625	62197	8	Ranunculus acris	1008	2018-04-30-11-23-00	0	0	z	0	20	27.4	21.9	26.4	21.8	27.5	0.086	13925			35
1626	62198	8	Ranunculus acris	1008	2018-04-30-11-23-02	0	0	z	0	20	27.4	21.9	26.4	21.8	27.5	0.086	13925			36
1627	62199	8	Ranunculus acris	1008	2018-04-30-11-23-04	0	0	z	0	20	27.4	21.9	26.4	21.8	27.5	0.086	13925			37
1628	62200	8	Ranunculus acris	1008	2018-04-30-11-23-06	0	0	z	0	20	27.4	21.9	26.4	21.8	27.5	0.086	13925			38
1629	62201	8	Ranunculus acris	1008	2018-04-30-11-23-08	0	0	z	0	20	27.4	21.9	26.4	21.8	27.5	0.086	13925			39
1630	62202	8	Ranunculus acris	1008	2018-04-30-11-23-10	0	0	z	0	20	27.3	21.8	26.4	21.8	27.5	0.186	13925			40
1631	62203	8	Ranunculus acris	1008	2018-04-30-11-23-12	0	0	z	0	20	27.4	21.9	26.4	21.8	27.5	0.086	13925			41
1632	62204	8	Ranunculus acris	1008	2018-04-30-11-23-14	0	0	z	0	20	27.3	21.8	26.4	21.8	27.5	0.186	13925			42
1633	62205	8	Ranunculus acris	1008	2018-04-30-11-23-16	0	0	z	0	20	27.4	21.9	26.4	21.8	27.5	0.086	13925			43
1634	62206	8	Ranunculus acris	1008	2018-04-30-11-23-18	0	0	z	0	20	27.4	21.9	26.4	21.8	27.5	0.086	13925			44
1635	62207	8	Ranunculus acris	1008	2018-04-30-11-23-20	0	0	z	0	20	27.4	21.8	26.4	21.8	27.5	0.086	13925			45
1636	62208	8	Ranunculus acris	1008	2018-04-30-11-23-22	0	0	z	0	20	27.3	21.8	26.4	21.8	27.5	0.186	13925			46
1637	62209	8	Ranunculus acris	1008	2018-04-30-11-23-24	0	0	z	0	20	27.4	21.9	26.4	21.8	27.5	0.086	13925			47
1638	62210	8	Ranunculus acris	1008	2018-04-30-11-23-26	0	0	z	0	20	27.3	21.8	26.4	21.8	27.5	0.186	13925			48
1639	62211	8	Ranunculus acris	1008	2018-04-30-11-23-28	0	0	z	0	20	27.3	21.8	26.4	21.8	27.5	0.186	13925			49
1640	62212	8	Ranunculus acris	1008	2018-04-30-11-23-30	0	0	z	0	20	27.3	21.8	26.4	21.8	27.5	0.186	13925			50
1641	62213	8	Ranunculus acris	1008	2018-04-30-11-23-32	0	0	z	0	20	27.3	21.8	26.4	21.8	27.5	0.186	13925			51
1642	62214	8	Ranunculus acris	1008	2018-04-30-11-23-34	0	0	z	0	20	27.3	21.8	26.4	21.8	27.5	0.186	13925			52
1643	62215	8	Ranunculus acris	1008	2018-04-30-11-23-36	0	0	z	0	20	27.3	21.8	26.4	21.8	27.5	0.186	13925			53
1644	62216	8	Ranunculus acris	1008	2018-04-30-11-23-38	0	0	z	0	20	27.3	21.8	26.3	21.8	27.4	0.096	13925			54
1645	62217	8	Ranunculus acris	1008	2018-04-30-11-23-40	0	0	z	0	20	27.4	21.9	26.3	21.8	27.4	-0.004	13925			55
1646	62218	8	Ranunculus acris	1008	2018-04-30-11-23-42	0	0	z	0	20	27.4	21.9	26.3	21.8	27.4	-0.004	13925			56
1647	62219	8	Ranunculus acris	1008	2018-04-30-11-23-44	0	0	z	0	20	27.4	21.9	26.4	21.8	27.5	0.086	13925			57
1648	62220	8	Ranunculus acris	1008	2018-04-30-11-23-46	0	0	z	0	20	27.4	21.8	26.4	21.8	27.5	0.086	13925			58
1649	62221	8	Ranunculus acris	1008	2018-04-30-11-23-48	0	0	z	0	20	27.4	21.9	26.3	21.8	27.4	-0.004	13925			59
1650	62222	8	Ranunculus acris	1008	2018-04-30-11-23-50	0	0	z	0	20	27.4	21.9	26.4	21.8	27.5	0.086	13925			60
1651	62223	8	Ranunculus acris	1008	2018-04-30-11-23-52	0	0	z	0	20	27.4	21.9	26.4	21.8	27.5	0.086	13925			61
1652	62224	8	Ranunculus acris	1008	2018-04-30-11-23-54	0	0	z	0	20	27.4	21.9	26.4	21.8	27.5	0.086	13925			62
1653	62225	8	Ranunculus acris	1008	2018-04-30-11-23-56	0	0	z	0	20	27.3	21.8	26.4	21.8	27.5	0.186	13925			63
1654	62226	8	Ranunculus acris	1008	2018-04-30-11-23-58	0	0	z	0	20	27.3	21.8	26.4	21.8	27.5	0.186	13925			64
1655	62227	8	Ranunculus acris	1008	2018-04-30-11-24-00	0	0	z	0	20	27.3	21.8	26.4	21.8	27.5	0.186	13925			65
1656	62228	8	Ranunculus acris	1008	2018-04-30-11-24-02	0	0	z	0	20	27.4	21.9	26.4	21.8	27.5	0.086	13925			66
1657	62229	8	Ranunculus acris	1008	2018-04-30-11-24-04	0	0	z	0	20	27.4	21.8	26.4	21.8	27.5	0.086	13925			67
1658	62230	8	Ranunculus acris	1008	2018-04-30-11-24-06	0	0	z	0	20	27.4	21.8	26.4	21.8	27.5	0.086	13925			68
1659	62231	8	Ranunculus acris	1008	2018-04-30-11-24-08	0	0	z	0	20	27.4	21.9	26.4	21.8	27.5	0.086	13925			69
1660	62232	8	Ranunculus acris	1008	2018-04-30-11-24-10	0	0	z	0	20	27.4	21.8	26.4	21.8	27.5	0.086	13925			70
1661	62233	8	Ranunculus acris	1008	2018-04-30-11-24-12	0	0	z	0	20	27.4	21.9	26.4	21.8	27.5	0.086	13925			71
1662	62234	8	Ranunculus acris	1008	2018-04-30-11-24-14	0	0	z	0	20	27.4	21.8	26.4	21.8	27.5	0.086	13925			72
1663	62235	8	Ranunculus acris	1008	2018-04-30-11-24-16	0	0	z	0	20	27.4	21.8	26.4	21.8	27.5	0.086	13925			73
1664	62236	8	Ranunculus acris	1008	2018-04-30-11-24-18	0	0	z	0	20	27.4	21.9	26.4	21.8	27.5	0.086	13925			74
1665	62237	8	Ranunculus acris	1008	2018-04-30-11-24-20	0	0	z	0	20	27.4	21.9	26.4	21.8	27.5	0.086	13925			75
1666	62238	8	Ranunculus acris	1008	2018-04-30-11-24-22	0	0	z	0	20	27.4	21.9	26.4	21.8	27.5	0.086	13925			76
1667	62239	8	Ranunculus acris	1008	2018-04-30-11-24-24	0	0	z	0	20	27.4	21.9	26.4	21.8	27.5	0.086	13925			77
1668	62240	8	Ranunculus acris	1008	2018-04-30-11-24-26	0	0	z	0	20	27.4	21.9	26.4	21.8	27.5	0.086	13925			78
1669	62241	8	Ranunculus acris	1008	2018-04-30-11-24-28	0	0	z	0	20	27.4	21.8	26.4	21.8	27.5	0.086	13925			79
1670	62242	8	Ranunculus acris	1008	2018-04-30-11-24-30	0	0	z	0	20	27.4	21.8	26.3	21.8	27.4	-0.004	13925			80
1671	62243	8	Ranunculus acris	1008	2018-04-30-11-24-32	0	0	z	0	20	27.4	21.8	26.3	21.7	27.4	-0.004	13925			81
1672	62244	8	Ranunculus acris	1008	2018-04-30-11-24-35	0	0	z	0	20	27.4	21.9	26.4	21.8	27.5	0.086	13925			82
1673	62245	8	Ranunculus acris	1008	2018-04-30-11-24-37	0	0	z	0	20	27.4	21.8	26.3	21.8	27.4	-0.004	13925			83
1674	62246	8	Ranunculus acris	1008	2018-04-30-11-24-39	0	0	z	0	20	27.3	21.8	26.4	21.8	27.5	0.186	13925			84
1675	62247	8	Ranunculus acris	1008	2018-04-30-11-24-41	0	0	z	0	20	27.3	21.8	26.3	21.8	27.4	0.096	13925			85
1676	62248	8	Ranunculus acris	1008	2018-04-30-11-24-43	0	0	z	0	20	27.4	21.9	26.3	21.8	27.4	-0.004	13925			86
1677	62249	8	Ranunculus acris	1008	2018-04-30-11-24-45	0	0	z	0	20	27.3	21.8	26.3	21.8	27.4	0.096	13925			87
1678	62250	8	Ranunculus acris	1008	2018-04-30-11-24-47	0	0	z	0	20	27.4	21.9	26.3	21.8	27.4	-0.004	13925			88
1679	62251	8	Ranunculus acris	1008	2018-04-30-11-24-49	0	0	z	0	20	27.3	21.8	26.4	21.8	27.5	0.186	13925			89
1680	62252	8	Ranunculus acris	1008	2018-04-30-11-24-51	0	0	z	0	20	27.3	21.8	26.3	21.8	27.4	0.096	13925			90
1681	62253	8	Ranunculus acris	1008	2018-04-30-11-24-53	0	0	z	0	20	27.3	21.8	26.3	21.8	27.4	0.096	13925	Last10	Here	91
1682	62254	8	Ranunculus acris	1008	2018-04-30-11-24-55	0	0	z	0	20	27.3	21.8	26.4	21.8	27.5	0.186	13925	Last10	Here	92
1683	62255	8	Ranunculus acris	1008	2018-04-30-11-24-57	0	0	z	0	20	27.3	21.8	26.4	21.8	27.5	0.186	13925	Last10	Here	93
1684	62256	8	Ranunculus acris	1008	2018-04-30-11-24-59	0	0	z	0	20	27.4	21.9	26.4	21.8	27.5	0.086	13925	Last10	Here	94
1685	62257	8	Ranunculus acris	1008	2018-04-30-11-25-01	0	0	z	0	20	27.4	21.9	26.3	21.8	27.4	-0.004	13925	Last10	Here	95
1686	62258	8	Ranunculus acris	1008	2018-04-30-11-25-03	0	0	z	0	20	27.3	21.8	26.3	21.8	27.4	0.096	13925	Last10	Here	96
1687	62259	8	Ranunculus acris	1008	2018-04-30-11-25-05	0	0	z	0	20	27.4	21.9	26.3	21.8	27.4	-0.004	13925	Last10	Here	97
1688	62260	8	Ranunculus acris	1008	2018-04-30-11-25-07	0	0	z	0	20	27.4	21.9	26.3	21.7	27.4	-0.004	13925	Last10	Here	98
1689	62261	8	Ranunculus acris	1008	2018-04-30-11-25-09	0	0	z	0	20	27.4	21.9	26.3	21.8	27.4	-0.004	13925	Last10	Here	99
1690	62262	8	Ranunculus acris	1008	2018-04-30-11-25-41	0	0	z	0	25	27.4	21.9	26.4	21.8	27.5	0.086	13926	First10	Here	1
1691	62263	8	Ranunculus acris	1008	2018-04-30-11-25-43	0	0	z	0	25	27.3	21.8	26.4	21.8	27.5	0.186	13926	First10	Here	2
1692	62264	8	Ranunculus acris	1008	2018-04-30-11-25-45	0	0	z	0	25	27.3	21.8	26.4	21.8	27.5	0.186	13926	First10	Here	3
1693	62265	8	Ranunculus acris	1008	2018-04-30-11-25-47	0	0	z	0	25	27.4	21.9	26.4	21.8	27.5	0.086	13926	First10	Here	4
1694	62266	8	Ranunculus acris	1008	2018-04-30-11-25-49	0	0	z	0	25	27.4	21.9	26.4	21.8	27.5	0.086	13926	First10	Here	5
1695	62267	8	Ranunculus acris	1008	2018-04-30-11-25-51	0	0	z	0	25	27.3	21.8	26.4	21.8	27.5	0.186	13926	First10	Here	6
1696	62268	8	Ranunculus acris	1008	2018-04-30-11-25-53	0	0	z	0	25	27.4	21.9	26.4	21.8	27.5	0.086	13926	First10	Here	7
1697	62269	8	Ranunculus acris	1008	2018-04-30-11-25-55	0	0	z	0	25	27.4	21.9	26.3	21.7	27.4	-0.004	13926	First10	Here	8
1698	62270	8	Ranunculus acris	1008	2018-04-30-11-25-57	0	0	z	0	25	27.3	21.8	26.4	21.8	27.5	0.186	13926	First10	Here	9
1699	62271	8	Ranunculus acris	1008	2018-04-30-11-25-59	0	0	z	0	25	27.4	21.9	26.4	21.8	27.5	0.086	13926	First10	Here	10
1700	62272	8	Ranunculus acris	1008	2018-04-30-11-26-01	0	0	z	0	25	27.4	21.9	26.4	21.8	27.5	0.086	13926			11
1701	62273	8	Ranunculus acris	1008	2018-04-30-11-26-03	0	0	z	0	25	27.4	21.9	26.4	21.8	27.5	0.086	13926			12
1702	62274	8	Ranunculus acris	1008	2018-04-30-11-26-05	0	0	z	0	25	27.4	21.9	26.3	21.7	27.4	-0.004	13926			13
1703	62275	8	Ranunculus acris	1008	2018-04-30-11-26-07	0	0	z	0	25	27.3	21.8	26.4	21.8	27.5	0.186	13926			14
1704	62276	8	Ranunculus acris	1008	2018-04-30-11-26-09	0	0	z	0	25	27.3	21.8	26.4	21.8	27.5	0.186	13926			15
1705	62277	8	Ranunculus acris	1008	2018-04-30-11-26-11	0	0	z	0	25	27.4	21.9	26.4	21.8	27.5	0.086	13926			16
1706	62278	8	Ranunculus acris	1008	2018-04-30-11-26-13	0	0	z	0	25	27.4	21.9	26.4	21.8	27.5	0.086	13926			17
1707	62279	8	Ranunculus acris	1008	2018-04-30-11-26-15	0	0	z	0	25	27.4	21.8	26.3	21.8	27.4	-0.004	13926			18
1708	62280	8	Ranunculus acris	1008	2018-04-30-11-26-17	0	0	z	0	25	27.4	21.9	26.4	21.8	27.5	0.086	13926			19
1709	62281	8	Ranunculus acris	1008	2018-04-30-11-26-19	0	0	z	0	25	27.4	21.8	26.4	21.8	27.5	0.086	13926			20
1710	62282	8	Ranunculus acris	1008	2018-04-30-11-26-21	0	0	z	0	25	27.4	21.9	26.3	21.8	27.4	-0.004	13926			21
1711	62283	8	Ranunculus acris	1008	2018-04-30-11-26-23	0	0	z	0	25	27.4	21.9	26.4	21.8	27.5	0.086	13926			22
1712	62284	8	Ranunculus acris	1008	2018-04-30-11-26-25	0	0	z	0	25	27.3	21.8	26.4	21.8	27.5	0.186	13926			23
1713	62285	8	Ranunculus acris	1008	2018-04-30-11-26-27	0	0	z	0	25	27.4	21.8	26.3	21.7	27.4	-0.004	13926			24
1714	62286	8	Ranunculus acris	1008	2018-04-30-11-26-29	0	0	z	0	25	27.4	21.8	26.4	21.8	27.5	0.086	13926			25
1715	62287	8	Ranunculus acris	1008	2018-04-30-11-26-31	0	0	z	0	25	27.4	21.9	26.4	21.8	27.5	0.086	13926			26
1716	62288	8	Ranunculus acris	1008	2018-04-30-11-26-33	0	0	z	0	25	27.4	21.8	26.3	21.7	27.4	-0.004	13926			27
1717	62289	8	Ranunculus acris	1008	2018-04-30-11-26-35	0	0	z	0	25	27.4	21.9	26.3	21.8	27.4	-0.004	13926			28
1718	62290	8	Ranunculus acris	1008	2018-04-30-11-26-37	0	0	z	0	25	27.4	21.8	26.4	21.8	27.5	0.086	13926			29
1719	62291	8	Ranunculus acris	1008	2018-04-30-11-26-39	0	0	z	0	25	27.4	21.9	26.4	21.8	27.5	0.086	13926			30
1720	62292	8	Ranunculus acris	1008	2018-04-30-11-26-41	0	0	z	0	25	27.3	21.8	26.4	21.8	27.5	0.186	13926			31
1721	62293	8	Ranunculus acris	1008	2018-04-30-11-26-43	0	0	z	0	25	27.3	21.8	26.3	21.8	27.4	0.096	13926			32
1722	62294	8	Ranunculus acris	1008	2018-04-30-11-26-45	0	0	z	0	25	27.3	21.8	26.3	21.8	27.4	0.096	13926			33
1723	62295	8	Ranunculus acris	1008	2018-04-30-11-26-47	0	0	z	0	25	27.4	21.9	26.3	21.8	27.4	-0.004	13926			34
1724	62296	8	Ranunculus acris	1008	2018-04-30-11-26-49	0	0	z	0	25	27.4	21.9	26.4	21.8	27.5	0.086	13926			35
1725	62297	8	Ranunculus acris	1008	2018-04-30-11-26-51	0	0	z	0	25	27.4	21.8	26.4	21.8	27.5	0.086	13926			36
1726	62298	8	Ranunculus acris	1008	2018-04-30-11-26-53	0	0	z	0	25	27.4	21.9	26.3	21.8	27.4	-0.004	13926			37
1727	62299	8	Ranunculus acris	1008	2018-04-30-11-26-55	0	0	z	0	25	27.4	21.8	26.3	21.8	27.4	-0.004	13926			38
1728	62300	8	Ranunculus acris	1008	2018-04-30-11-26-57	0	0	z	0	25	27.4	21.8	26.4	21.8	27.5	0.086	13926			39
1729	62301	8	Ranunculus acris	1008	2018-04-30-11-26-59	0	0	z	0	25	27.4	21.9	26.4	21.8	27.5	0.086	13926			40
1730	62302	8	Ranunculus acris	1008	2018-04-30-11-27-01	0	0	z	0	25	27.3	21.8	26.4	21.8	27.5	0.186	13926			41
1731	62303	8	Ranunculus acris	1008	2018-04-30-11-27-03	0	0	z	0	25	27.3	21.8	26.4	21.8	27.5	0.186	13926			42
1732	62304	8	Ranunculus acris	1008	2018-04-30-11-27-05	0	0	z	0	25	27.4	21.9	26.4	21.8	27.5	0.086	13926			43
1733	62305	8	Ranunculus acris	1008	2018-04-30-11-27-07	0	0	z	0	25	27.3	21.8	26.4	21.8	27.5	0.186	13926			44
1734	62306	8	Ranunculus acris	1008	2018-04-30-11-27-09	0	0	z	0	25	27.4	21.8	26.4	21.8	27.5	0.086	13926			45
1735	62307	8	Ranunculus acris	1008	2018-04-30-11-27-11	0	0	z	0	25	27.4	21.8	26.4	21.8	27.5	0.086	13926			46
1736	62308	8	Ranunculus acris	1008	2018-04-30-11-27-13	0	0	z	0	25	27.4	21.9	26.4	21.8	27.5	0.086	13926			47
1737	62309	8	Ranunculus acris	1008	2018-04-30-11-27-15	0	0	z	0	25	27.4	21.8	26.3	21.7	27.4	-0.004	13926			48
1738	62310	8	Ranunculus acris	1008	2018-04-30-11-27-17	0	0	z	0	25	27.4	21.8	26.3	21.7	27.4	-0.004	13926			49
1739	62311	8	Ranunculus acris	1008	2018-04-30-11-27-19	0	0	z	0	25	27.4	21.8	26.3	21.7	27.4	-0.004	13926			50
1740	62312	8	Ranunculus acris	1008	2018-04-30-11-27-21	0	0	z	0	25	27.4	21.8	26.3	21.7	27.4	-0.004	13926			51
1741	62313	8	Ranunculus acris	1008	2018-04-30-11-27-23	0	0	z	0	25	27.4	21.8	26.3	21.7	27.4	-0.004	13926			52
1742	62314	8	Ranunculus acris	1008	2018-04-30-11-27-25	0	0	z	0	25	27.4	21.8	26.4	21.8	27.5	0.086	13926			53
1743	62315	8	Ranunculus acris	1008	2018-04-30-11-27-27	0	0	z	0	25	27.4	21.8	26.4	21.8	27.5	0.086	13926			54
1744	62316	8	Ranunculus acris	1008	2018-04-30-11-27-29	0	0	z	0	25	27.4	21.8	26.3	21.8	27.4	-0.004	13926			55
1745	62317	8	Ranunculus acris	1008	2018-04-30-11-27-31	0	0	z	0	25	27.4	21.8	26.3	21.8	27.4	-0.004	13926			56
1746	62318	8	Ranunculus acris	1008	2018-04-30-11-27-33	0	0	z	0	25	27.4	21.8	26.4	21.8	27.5	0.086	13926			57
1747	62319	8	Ranunculus acris	1008	2018-04-30-11-27-35	0	0	z	0	25	27.4	21.8	26.3	21.8	27.4	-0.004	13926			58
1748	62320	8	Ranunculus acris	1008	2018-04-30-11-27-37	0	0	z	0	25	27.4	21.8	26.3	21.8	27.4	-0.004	13926			59
1749	62321	8	Ranunculus acris	1008	2018-04-30-11-27-39	0	0	z	0	25	27.4	21.8	26.3	21.8	27.4	-0.004	13926			60
1750	62322	8	Ranunculus acris	1008	2018-04-30-11-27-41	0	0	z	0	25	27.4	21.8	26.3	21.8	27.4	-0.004	13926			61
1751	62323	8	Ranunculus acris	1008	2018-04-30-11-27-43	0	0	z	0	25	27.4	21.8	26.3	21.8	27.4	-0.004	13926			62
1752	62324	8	Ranunculus acris	1008	2018-04-30-11-27-45	0	0	z	0	25	27.4	21.9	26.3	21.7	27.4	-0.004	13926			63
1753	62325	8	Ranunculus acris	1008	2018-04-30-11-27-47	0	0	z	0	25	27.4	21.8	26.3	21.8	27.4	-0.004	13926			64
1754	62326	8	Ranunculus acris	1008	2018-04-30-11-27-49	0	0	z	0	25	27.4	21.8	26.3	21.8	27.4	-0.004	13926			65
1755	62327	8	Ranunculus acris	1008	2018-04-30-11-27-51	0	0	z	0	25	27.4	21.8	26.3	21.7	27.4	-0.004	13926			66
1756	62328	8	Ranunculus acris	1008	2018-04-30-11-27-53	0	0	z	0	25	27.4	21.8	26.3	21.8	27.4	-0.004	13926			67
1757	62329	8	Ranunculus acris	1008	2018-04-30-11-27-55	0	0	z	0	25	27.4	21.8	26.3	21.8	27.4	-0.004	13926			68
1758	62330	8	Ranunculus acris	1008	2018-04-30-11-27-57	0	0	z	0	25	27.4	21.8	26.3	21.8	27.4	-0.004	13926			69
1759	62331	8	Ranunculus acris	1008	2018-04-30-11-27-59	0	0	z	0	25	27.4	21.8	26.2	21.7	27.3	-0.094	13926			70
1760	62332	8	Ranunculus acris	1008	2018-04-30-11-28-01	0	0	z	0	25	27.4	21.9	26.3	21.8	27.4	-0.004	13926			71
1761	62333	8	Ranunculus acris	1008	2018-04-30-11-28-03	0	0	z	0	25	27.3	21.8	26.3	21.8	27.4	0.096	13926			72
1762	62334	8	Ranunculus acris	1008	2018-04-30-11-28-05	0	0	z	0	25	27.4	21.8	26.3	21.8	27.4	-0.004	13926			73
1763	62335	8	Ranunculus acris	1008	2018-04-30-11-28-07	0	0	z	0	25	27.4	21.8	26.3	21.8	27.4	-0.004	13926			74
1764	62336	8	Ranunculus acris	1008	2018-04-30-11-28-09	0	0	z	0	25	27.4	21.8	26.3	21.8	27.4	-0.004	13926			75
1765	62337	8	Ranunculus acris	1008	2018-04-30-11-28-11	0	0	z	0	25	27.3	21.8	26.3	21.8	27.4	0.096	13926			76
1766	62338	8	Ranunculus acris	1008	2018-04-30-11-28-13	0	0	z	0	25	27.4	21.8	26.3	21.8	27.4	-0.004	13926			77
1767	62339	8	Ranunculus acris	1008	2018-04-30-11-28-15	0	0	z	0	25	27.4	21.8	26.3	21.8	27.4	-0.004	13926			78
1768	62340	8	Ranunculus acris	1008	2018-04-30-11-28-17	0	0	z	0	25	27.4	21.8	26.3	21.8	27.4	-0.004	13926			79
1769	62341	8	Ranunculus acris	1008	2018-04-30-11-28-19	0	0	z	0	25	27.4	21.8	26.2	21.7	27.3	-0.094	13926			80
1770	62342	8	Ranunculus acris	1008	2018-04-30-11-28-21	0	0	z	0	25	27.4	21.8	26.3	21.8	27.4	-0.004	13926			81
1771	62343	8	Ranunculus acris	1008	2018-04-30-11-28-23	0	0	z	0	25	27.4	21.8	26.3	21.8	27.4	-0.004	13926			82
1772	62344	8	Ranunculus acris	1008	2018-04-30-11-28-25	0	0	z	0	25	27.4	21.9	26.3	21.8	27.4	-0.004	13926			83
1773	62345	8	Ranunculus acris	1008	2018-04-30-11-28-27	0	0	z	0	25	27.4	21.9	26.3	21.8	27.4	-0.004	13926			84
1774	62346	8	Ranunculus acris	1008	2018-04-30-11-28-29	0	0	z	0	25	27.4	21.8	26.3	21.8	27.4	-0.004	13926			85
1775	62347	8	Ranunculus acris	1008	2018-04-30-11-28-31	0	0	z	0	25	27.3	21.8	26.2	21.7	27.3	0.006	13926			86
1776	62348	8	Ranunculus acris	1008	2018-04-30-11-28-33	0	0	z	0	25	27.4	21.9	26.3	21.8	27.4	-0.004	13926			87
1777	62349	8	Ranunculus acris	1008	2018-04-30-11-28-35	0	0	z	0	25	27.4	21.8	26.2	21.7	27.3	-0.094	13926			88
1778	62350	8	Ranunculus acris	1008	2018-04-30-11-28-37	0	0	z	0	25	27.4	21.8	26.2	21.7	27.3	-0.094	13926			89
1779	62351	8	Ranunculus acris	1008	2018-04-30-11-28-39	0	0	z	0	25	27.4	21.8	26.3	21.8	27.4	-0.004	13926			90
1780	62352	8	Ranunculus acris	1008	2018-04-30-11-28-41	0	0	z	0	25	27.4	21.8	26.2	21.7	27.3	-0.094	13926	Last10	Here	91
1781	62353	8	Ranunculus acris	1008	2018-04-30-11-28-43	0	0	z	0	25	27.4	21.8	26.3	21.8	27.4	-0.004	13926	Last10	Here	92
1782	62354	8	Ranunculus acris	1008	2018-04-30-11-28-45	0	0	z	0	25	27.4	21.8	26.3	21.7	27.4	-0.004	13926	Last10	Here	93
1783	62355	8	Ranunculus acris	1008	2018-04-30-11-28-47	0	0	z	0	25	27.4	21.8	26.3	21.8	27.4	-0.004	13926	Last10	Here	94
1784	62356	8	Ranunculus acris	1008	2018-04-30-11-28-49	0	0	z	0	25	27.4	21.8	26.3	21.7	27.4	-0.004	13926	Last10	Here	95
1785	62357	8	Ranunculus acris	1008	2018-04-30-11-28-51	0	0	z	0	25	27.4	21.8	26.3	21.8	27.4	-0.004	13926	Last10	Here	96
1786	62358	8	Ranunculus acris	1008	2018-04-30-11-28-53	0	0	z	0	25	27.4	21.8	26.3	21.7	27.4	-0.004	13926	Last10	Here	97
1787	62359	8	Ranunculus acris	1008	2018-04-30-11-28-55	0	0	z	0	25	27.4	21.8	26.3	21.8	27.4	-0.004	13926	Last10	Here	98
1788	62360	8	Ranunculus acris	1008	2018-04-30-11-28-57	0	0	z	0	25	27.4	21.8	26.4	21.8	27.5	0.086	13926	Last10	Here	99
1789	62361	8	Ranunculus acris	1008	2018-04-30-11-29-31	0	0	z	0	30	27.4	21.9	26.3	21.7	27.4	-0.004	13927	First10	Here	1
1790	62362	8	Ranunculus acris	1008	2018-04-30-11-29-33	0	0	z	0	30	27.4	21.8	26.4	21.8	27.5	0.086	13927	First10	Here	2
1791	62363	8	Ranunculus acris	1008	2018-04-30-11-29-35	0	0	z	0	30	27.4	21.8	26.3	21.7	27.4	-0.004	13927	First10	Here	3
1792	62364	8	Ranunculus acris	1008	2018-04-30-11-29-37	0	0	z	0	30	27.3	21.8	26.3	21.8	27.4	0.096	13927	First10	Here	4
1793	62365	8	Ranunculus acris	1008	2018-04-30-11-29-39	0	0	z	0	30	27.3	21.8	26.3	21.8	27.4	0.096	13927	First10	Here	5
1794	62366	8	Ranunculus acris	1008	2018-04-30-11-29-41	0	0	z	0	30	27.3	21.8	26.3	21.8	27.4	0.096	13927	First10	Here	6
1795	62367	8	Ranunculus acris	1008	2018-04-30-11-29-43	0	0	z	0	30	27.4	21.8	26.3	21.8	27.4	-0.004	13927	First10	Here	7
1796	62368	8	Ranunculus acris	1008	2018-04-30-11-29-45	0	0	z	0	30	27.4	21.8	26.3	21.8	27.4	-0.004	13927	First10	Here	8
1797	62369	8	Ranunculus acris	1008	2018-04-30-11-29-47	0	0	z	0	30	27.4	21.9	26.3	21.8	27.4	-0.004	13927	First10	Here	9
1798	62370	8	Ranunculus acris	1008	2018-04-30-11-29-49	0	0	z	0	30	27.4	21.8	26.3	21.8	27.4	-0.004	13927	First10	Here	10
1799	62371	8	Ranunculus acris	1008	2018-04-30-11-29-52	0	0	z	0	30	27.4	21.9	26.3	21.8	27.4	-0.004	13927			11
1800	62372	8	Ranunculus acris	1008	2018-04-30-11-29-54	0	0	z	0	30	27.3	21.8	26.3	21.8	27.4	0.096	13927			12
1801	62373	8	Ranunculus acris	1008	2018-04-30-11-29-56	0	0	z	0	30	27.3	21.8	26.3	21.8	27.4	0.096	13927			13
1802	62374	8	Ranunculus acris	1008	2018-04-30-11-29-58	0	0	z	0	30	27.4	21.9	26.3	21.8	27.4	-0.004	13927			14
1803	62375	8	Ranunculus acris	1008	2018-04-30-11-30-00	0	0	z	0	30	27.3	21.8	26.3	21.8	27.4	0.096	13927			15
1804	62376	8	Ranunculus acris	1008	2018-04-30-11-30-02	0	0	z	0	30	27.4	21.9	26.3	21.8	27.4	-0.004	13927			16
1805	62377	8	Ranunculus acris	1008	2018-04-30-11-30-04	0	0	z	0	30	27.3	21.8	26.3	21.8	27.4	0.096	13927			17
1806	62378	8	Ranunculus acris	1008	2018-04-30-11-30-06	0	0	z	0	30	27.3	21.8	26.3	21.8	27.4	0.096	13927			18
1807	62379	8	Ranunculus acris	1008	2018-04-30-11-30-08	0	0	z	0	30	27.3	21.8	26.3	21.8	27.4	0.096	13927			19
1808	62380	8	Ranunculus acris	1008	2018-04-30-11-30-10	0	0	z	0	30	27.3	21.8	26.3	21.8	27.4	0.096	13927			20
1809	62381	8	Ranunculus acris	1008	2018-04-30-11-30-12	0	0	z	0	30	27.3	21.8	26.2	21.7	27.3	0.006	13927			21
1810	62382	8	Ranunculus acris	1008	2018-04-30-11-30-14	0	0	z	0	30	27.4	21.9	26.3	21.8	27.4	-0.004	13927			22
1811	62383	8	Ranunculus acris	1008	2018-04-30-11-30-16	0	0	z	0	30	27.3	21.8	26.3	21.8	27.4	0.096	13927			23
1812	62384	8	Ranunculus acris	1008	2018-04-30-11-30-18	0	0	z	0	30	27.3	21.8	26.3	21.8	27.4	0.096	13927			24
1813	62385	8	Ranunculus acris	1008	2018-04-30-11-30-20	0	0	z	0	30	27.3	21.8	26.3	21.8	27.4	0.096	13927			25
1814	62386	8	Ranunculus acris	1008	2018-04-30-11-30-22	0	0	z	0	30	27.3	21.8	26.3	21.8	27.4	0.096	13927			26
1815	62387	8	Ranunculus acris	1008	2018-04-30-11-30-24	0	0	z	0	30	27.3	21.8	26.3	21.8	27.4	0.096	13927			27
1816	62388	8	Ranunculus acris	1008	2018-04-30-11-30-26	0	0	z	0	30	27.3	21.8	26.3	21.8	27.4	0.096	13927			28
1817	62389	8	Ranunculus acris	1008	2018-04-30-11-30-28	0	0	z	0	30	27.3	21.8	26.2	21.7	27.3	0.006	13927			29
1818	62390	8	Ranunculus acris	1008	2018-04-30-11-30-30	0	0	z	0	30	27.3	21.8	26.3	21.8	27.4	0.096	13927			30
1819	62391	8	Ranunculus acris	1008	2018-04-30-11-30-32	0	0	z	0	30	27.3	21.8	26.2	21.7	27.3	0.006	13927			31
1820	62392	8	Ranunculus acris	1008	2018-04-30-11-30-34	0	0	z	0	30	27.3	21.8	26.3	21.8	27.4	0.096	13927			32
1821	62393	8	Ranunculus acris	1008	2018-04-30-11-30-36	0	0	z	0	30	27.4	21.9	26.3	21.8	27.4	-0.004	13927			33
1822	62394	8	Ranunculus acris	1008	2018-04-30-11-30-38	0	0	z	0	30	27.4	21.8	26.3	21.8	27.4	-0.004	13927			34
1823	62395	8	Ranunculus acris	1008	2018-04-30-11-30-40	0	0	z	0	30	27.4	21.9	26.3	21.8	27.4	-0.004	13927			35
1824	62396	8	Ranunculus acris	1008	2018-04-30-11-30-42	0	0	z	0	30	27.4	21.9	26.3	21.8	27.4	-0.004	13927			36
1825	62397	8	Ranunculus acris	1008	2018-04-30-11-30-44	0	0	z	0	30	27.4	21.9	26.2	21.7	27.3	-0.094	13927			37
1826	62398	8	Ranunculus acris	1008	2018-04-30-11-30-46	0	0	z	0	30	27.4	21.9	26.3	21.7	27.4	-0.004	13927			38
1827	62399	8	Ranunculus acris	1008	2018-04-30-11-30-48	0	0	z	0	30	27.4	21.8	26.2	21.7	27.3	-0.094	13927			39
1828	62400	8	Ranunculus acris	1008	2018-04-30-11-30-50	0	0	z	0	30	27.4	21.8	26.2	21.7	27.3	-0.094	13927			40
1829	62401	8	Ranunculus acris	1008	2018-04-30-11-30-52	0	0	z	0	30	27.4	21.8	26.3	21.7	27.4	-0.004	13927			41
1830	62402	8	Ranunculus acris	1008	2018-04-30-11-30-54	0	0	z	0	30	27.4	21.8	26.3	21.7	27.4	-0.004	13927			42
1831	62403	8	Ranunculus acris	1008	2018-04-30-11-30-56	0	0	z	0	30	27.4	21.8	26.3	21.8	27.4	-0.004	13927			43
1832	62404	8	Ranunculus acris	1008	2018-04-30-11-30-58	0	0	z	0	30	27.4	21.8	26.3	21.8	27.4	-0.004	13927			44
1833	62405	8	Ranunculus acris	1008	2018-04-30-11-31-00	0	0	z	0	30	27.3	21.8	26.3	21.7	27.4	0.096	13927			45
1834	62406	8	Ranunculus acris	1008	2018-04-30-11-31-02	0	0	z	0	30	27.4	21.9	26.3	21.8	27.4	-0.004	13927			46
1835	62407	8	Ranunculus acris	1008	2018-04-30-11-31-04	0	0	z	0	30	27.3	21.8	26.3	21.8	27.4	0.096	13927			47
1836	62408	8	Ranunculus acris	1008	2018-04-30-11-31-06	0	0	z	0	30	27.4	21.8	26.3	21.8	27.4	-0.004	13927			48
1837	62409	8	Ranunculus acris	1008	2018-04-30-11-31-08	0	0	z	0	30	27.4	21.9	26.3	21.7	27.4	-0.004	13927			49
1838	62410	8	Ranunculus acris	1008	2018-04-30-11-31-10	0	0	z	0	30	27.4	21.9	26.3	21.8	27.4	-0.004	13927			50
1839	62411	8	Ranunculus acris	1008	2018-04-30-11-31-12	0	0	z	0	30	27.3	21.8	26.4	21.8	27.5	0.186	13927			51
1840	62412	8	Ranunculus acris	1008	2018-04-30-11-31-14	0	0	z	0	30	27.4	21.9	26.3	21.8	27.4	-0.004	13927			52
1841	62413	8	Ranunculus acris	1008	2018-04-30-11-31-16	0	0	z	0	30	27.3	21.8	26.3	21.8	27.4	0.096	13927			53
1842	62414	8	Ranunculus acris	1008	2018-04-30-11-31-18	0	0	z	0	30	27.3	21.8	26.4	21.8	27.5	0.186	13927			54
1843	62415	8	Ranunculus acris	1008	2018-04-30-11-31-20	0	0	z	0	30	27.4	21.9	26.2	21.7	27.3	-0.094	13927			55
1844	62416	8	Ranunculus acris	1008	2018-04-30-11-31-22	0	0	z	0	30	27.3	21.8	26.3	21.8	27.4	0.096	13927			56
1845	62417	8	Ranunculus acris	1008	2018-04-30-11-31-24	0	0	z	0	30	27.3	21.8	26.3	21.8	27.4	0.096	13927			57
1846	62418	8	Ranunculus acris	1008	2018-04-30-11-31-26	0	0	z	0	30	27.3	21.8	26.3	21.8	27.4	0.096	13927			58
1847	62419	8	Ranunculus acris	1008	2018-04-30-11-31-28	0	0	z	0	30	27.4	21.9	26.3	21.8	27.4	-0.004	13927			59
1848	62420	8	Ranunculus acris	1008	2018-04-30-11-31-30	0	0	z	0	30	27.3	21.8	26.3	21.8	27.4	0.096	13927			60
1849	62421	8	Ranunculus acris	1008	2018-04-30-11-31-32	0	0	z	0	30	27.3	21.8	26.3	21.8	27.4	0.096	13927			61
1850	62422	8	Ranunculus acris	1008	2018-04-30-11-31-34	0	0	z	0	30	27.3	21.8	26.3	21.8	27.4	0.096	13927			62
1851	62423	8	Ranunculus acris	1008	2018-04-30-11-31-36	0	0	z	0	30	27.3	21.8	26.3	21.8	27.4	0.096	13927			63
1852	62424	8	Ranunculus acris	1008	2018-04-30-11-31-38	0	0	z	0	30	27.3	21.8	26.2	21.7	27.3	0.006	13927			64
1853	62425	8	Ranunculus acris	1008	2018-04-30-11-31-40	0	0	z	0	30	27.3	21.8	26.2	21.7	27.3	0.006	13927			65
1854	62426	8	Ranunculus acris	1008	2018-04-30-11-31-42	0	0	z	0	30	27.3	21.8	26.3	21.8	27.4	0.096	13927			66
1855	62427	8	Ranunculus acris	1008	2018-04-30-11-31-44	0	0	z	0	30	27.3	21.8	26.3	21.8	27.4	0.096	13927			67
1856	62428	8	Ranunculus acris	1008	2018-04-30-11-31-46	0	0	z	0	30	27.3	21.8	26.3	21.8	27.4	0.096	13927			68
1857	62429	8	Ranunculus acris	1008	2018-04-30-11-31-48	0	0	z	0	30	27.3	21.8	26.2	21.7	27.3	0.006	13927			69
1858	62430	8	Ranunculus acris	1008	2018-04-30-11-31-50	0	0	z	0	30	27.3	21.8	26.3	21.8	27.4	0.096	13927			70
1859	62431	8	Ranunculus acris	1008	2018-04-30-11-31-52	0	0	z	0	30	27.3	21.8	26.2	21.7	27.3	0.006	13927			71
1860	62432	8	Ranunculus acris	1008	2018-04-30-11-31-54	0	0	z	0	30	27.3	21.8	26.2	21.7	27.3	0.006	13927			72
1861	62433	8	Ranunculus acris	1008	2018-04-30-11-31-56	0	0	z	0	30	27.3	21.8	26.2	21.7	27.3	0.006	13927			73
1862	62434	8	Ranunculus acris	1008	2018-04-30-11-31-58	0	0	z	0	30	27.4	21.9	26.2	21.7	27.3	-0.094	13927			74
1863	62435	8	Ranunculus acris	1008	2018-04-30-11-32-00	0	0	z	0	30	27.3	21.8	26.3	21.8	27.4	0.096	13927			75
1864	62436	8	Ranunculus acris	1008	2018-04-30-11-32-02	0	0	z	0	30	27.3	21.8	26.2	21.7	27.3	0.006	13927			76
1865	62437	8	Ranunculus acris	1008	2018-04-30-11-32-04	0	0	z	0	30	27.4	21.9	26.2	21.7	27.3	-0.094	13927			77
1866	62438	8	Ranunculus acris	1008	2018-04-30-11-32-06	0	0	z	0	30	27.3	21.8	26.3	21.8	27.4	0.096	13927			78
1867	62439	8	Ranunculus acris	1008	2018-04-30-11-32-08	0	0	z	0	30	27.3	21.8	26.3	21.8	27.4	0.096	13927			79
1868	62440	8	Ranunculus acris	1008	2018-04-30-11-32-10	0	0	z	0	30	27.3	21.8	26.3	21.8	27.4	0.096	13927			80
1869	62441	8	Ranunculus acris	1008	2018-04-30-11-32-12	0	0	z	0	30	27.3	21.8	26.3	21.8	27.4	0.096	13927			81
1870	62442	8	Ranunculus acris	1008	2018-04-30-11-32-14	0	0	z	0	30	27.4	21.9	26.3	21.8	27.4	-0.004	13927			82
1871	62443	8	Ranunculus acris	1008	2018-04-30-11-32-16	0	0	z	0	30	27.3	21.8	26.3	21.8	27.4	0.096	13927			83
1872	62444	8	Ranunculus acris	1008	2018-04-30-11-32-18	0	0	z	0	30	27.3	21.8	26.3	21.8	27.4	0.096	13927			84
1873	62445	8	Ranunculus acris	1008	2018-04-30-11-32-20	0	0	z	0	30	27.3	21.8	26.3	21.8	27.4	0.096	13927			85
1874	62446	8	Ranunculus acris	1008	2018-04-30-11-32-22	0	0	z	0	30	27.3	21.8	26.3	21.8	27.4	0.096	13927			86
1875	62447	8	Ranunculus acris	1008	2018-04-30-11-32-24	0	0	z	0	30	27.3	21.8	26.3	21.8	27.4	0.096	13927			87
1876	62448	8	Ranunculus acris	1008	2018-04-30-11-32-26	0	0	z	0	30	27.3	21.8	26.3	21.8	27.4	0.096	13927			88
1877	62449	8	Ranunculus acris	1008	2018-04-30-11-32-28	0	0	z	0	30	27.4	21.9	26.2	21.7	27.3	-0.094	13927			89
1878	62450	8	Ranunculus acris	1008	2018-04-30-11-32-30	0	0	z	0	30	27.4	21.9	26.3	21.8	27.4	-0.004	13927			90
1879	62451	8	Ranunculus acris	1008	2018-04-30-11-32-32	0	0	z	0	30	27.3	21.8	26.3	21.8	27.4	0.096	13927	Last10	Here	91
1880	62452	8	Ranunculus acris	1008	2018-04-30-11-32-34	0	0	z	0	30	27.3	21.8	26.3	21.8	27.4	0.096	13927	Last10	Here	92
1881	62453	8	Ranunculus acris	1008	2018-04-30-11-32-36	0	0	z	0	30	27.3	21.8	26.3	21.8	27.4	0.096	13927	Last10	Here	93
1882	62454	8	Ranunculus acris	1008	2018-04-30-11-32-38	0	0	z	0	30	27.3	21.8	26.3	21.8	27.4	0.096	13927	Last10	Here	94
1883	62455	8	Ranunculus acris	1008	2018-04-30-11-32-40	0	0	z	0	30	27.3	21.8	26.3	21.8	27.4	0.096	13927	Last10	Here	95
1884	62456	8	Ranunculus acris	1008	2018-04-30-11-32-42	0	0	z	0	30	27.3	21.8	26.3	21.8	27.4	0.096	13927	Last10	Here	96
1885	62457	8	Ranunculus acris	1008	2018-04-30-11-32-44	0	0	z	0	30	27.3	21.8	26.3	21.8	27.4	0.096	13927	Last10	Here	97
1886	62458	8	Ranunculus acris	1008	2018-04-30-11-32-46	0	0	z	0	30	27.3	21.8	26.3	21.8	27.4	0.096	13927	Last10	Here	98
1887	62459	8	Ranunculus acris	1008	2018-04-30-11-32-48	0	0	z	0	30	27.3	21.8	26.3	21.8	27.4	0.096	13927	Last10	Here	99
1888	62460	9	Ranunculus acris	1009	2018-04-30-11-37-45	0	1	x	-30	0	27.3	21.8	26.1	21.8	27.2	-0.084	13928	First10	Here	1
1889	62461	9	Ranunculus acris	1009	2018-04-30-11-37-47	0	1	x	-30	0	27.4	21.9	26.1	21.8	27.2	-0.184	13928	First10	Here	2
1890	62462	9	Ranunculus acris	1009	2018-04-30-11-37-49	0	1	x	-30	0	27.3	21.8	26.1	21.8	27.2	-0.084	13928	First10	Here	3
1891	62463	9	Ranunculus acris	1009	2018-04-30-11-37-51	0	1	x	-30	0	27.3	21.8	26.1	21.8	27.2	-0.084	13928	First10	Here	4
1892	62464	9	Ranunculus acris	1009	2018-04-30-11-37-53	0	1	x	-30	0	27.3	21.8	26.1	21.8	27.2	-0.084	13928	First10	Here	5
1893	62465	9	Ranunculus acris	1009	2018-04-30-11-37-55	0	1	x	-30	0	27.4	21.9	26.2	21.8	27.3	-0.094	13928	First10	Here	6
1894	62466	9	Ranunculus acris	1009	2018-04-30-11-37-57	0	1	x	-30	0	27.3	21.8	26.2	21.8	27.3	0.006	13928	First10	Here	7
1895	62467	9	Ranunculus acris	1009	2018-04-30-11-37-59	0	1	x	-30	0	27.3	21.8	26.2	21.8	27.3	0.006	13928	First10	Here	8
1896	62468	9	Ranunculus acris	1009	2018-04-30-11-38-01	0	1	x	-30	0	27.3	21.8	26.2	21.8	27.3	0.006	13928	First10	Here	9
1897	62469	9	Ranunculus acris	1009	2018-04-30-11-38-03	0	1	x	-30	0	27.4	21.9	26.2	21.8	27.3	-0.094	13928	First10	Here	10
1898	62470	9	Ranunculus acris	1009	2018-04-30-11-38-05	0	1	x	-30	0	27.3	21.8	26.2	21.8	27.3	0.006	13928			11
1899	62471	9	Ranunculus acris	1009	2018-04-30-11-38-07	0	1	x	-30	0	27.3	21.8	26.2	21.8	27.3	0.006	13928			12
1900	62472	9	Ranunculus acris	1009	2018-04-30-11-38-09	0	1	x	-30	0	27.3	21.8	26.2	21.8	27.3	0.006	13928			13
1901	62473	9	Ranunculus acris	1009	2018-04-30-11-38-11	0	1	x	-30	0	27.3	21.8	26.2	21.8	27.3	0.006	13928			14
1902	62474	9	Ranunculus acris	1009	2018-04-30-11-38-13	0	1	x	-30	0	27.2	21.8	26.2	21.8	27.3	0.106	13928			15
1903	62475	9	Ranunculus acris	1009	2018-04-30-11-38-15	0	1	x	-30	0	27.3	21.8	26.2	21.8	27.3	0.006	13928			16
1904	62476	9	Ranunculus acris	1009	2018-04-30-11-38-17	0	1	x	-30	0	27.3	21.8	26.2	21.8	27.3	0.006	13928			17
1905	62477	9	Ranunculus acris	1009	2018-04-30-11-38-19	0	1	x	-30	0	27.3	21.8	26.2	21.8	27.3	0.006	13928			18
1906	62478	9	Ranunculus acris	1009	2018-04-30-11-38-21	0	1	x	-30	0	27.3	21.8	26.2	21.8	27.3	0.006	13928			19
1907	62479	9	Ranunculus acris	1009	2018-04-30-11-38-23	0	1	x	-30	0	27.4	21.9	26.2	21.8	27.3	-0.094	13928			20
1908	62480	9	Ranunculus acris	1009	2018-04-30-11-38-25	0	1	x	-30	0	27.3	21.8	26.2	21.8	27.3	0.006	13928			21
1909	62481	9	Ranunculus acris	1009	2018-04-30-11-38-27	0	1	x	-30	0	27.3	21.8	26.2	21.8	27.3	0.006	13928			22
1910	62482	9	Ranunculus acris	1009	2018-04-30-11-38-29	0	1	x	-30	0	27.3	21.8	26.2	21.8	27.3	0.006	13928			23
1911	62483	9	Ranunculus acris	1009	2018-04-30-11-38-31	0	1	x	-30	0	27.3	21.8	26.2	21.8	27.3	0.006	13928			24
1912	62484	9	Ranunculus acris	1009	2018-04-30-11-38-33	0	1	x	-30	0	27.3	21.8	26.2	21.8	27.3	0.006	13928			25
1913	62485	9	Ranunculus acris	1009	2018-04-30-11-38-35	0	1	x	-30	0	27.3	21.8	26.2	21.8	27.3	0.006	13928			26
1914	62486	9	Ranunculus acris	1009	2018-04-30-11-38-37	0	1	x	-30	0	27.3	21.8	26.2	21.8	27.3	0.006	13928			27
1915	62487	9	Ranunculus acris	1009	2018-04-30-11-38-39	0	1	x	-30	0	27.3	21.8	26.2	21.8	27.3	0.006	13928			28
1916	62488	9	Ranunculus acris	1009	2018-04-30-11-38-41	0	1	x	-30	0	27.3	21.8	26.2	21.8	27.3	0.006	13928			29
1917	62489	9	Ranunculus acris	1009	2018-04-30-11-38-43	0	1	x	-30	0	27.3	21.8	26.1	21.7	27.2	-0.084	13928			30
1918	62490	9	Ranunculus acris	1009	2018-04-30-11-38-45	0	1	x	-30	0	27.3	21.8	26.2	21.8	27.3	0.006	13928			31
1919	62491	9	Ranunculus acris	1009	2018-04-30-11-38-47	0	1	x	-30	0	27.3	21.8	26.2	21.8	27.3	0.006	13928			32
1920	62492	9	Ranunculus acris	1009	2018-04-30-11-38-49	0	1	x	-30	0	27.3	21.8	26.2	21.8	27.3	0.006	13928			33
1921	62493	9	Ranunculus acris	1009	2018-04-30-11-38-51	0	1	x	-30	0	27.4	21.9	26.2	21.8	27.3	-0.094	13928			34
1922	62494	9	Ranunculus acris	1009	2018-04-30-11-38-53	0	1	x	-30	0	27.3	21.8	26.2	21.8	27.3	0.006	13928			35
1923	62495	9	Ranunculus acris	1009	2018-04-30-11-38-55	0	1	x	-30	0	27.4	21.9	26.2	21.8	27.3	-0.094	13928			36
1924	62496	9	Ranunculus acris	1009	2018-04-30-11-38-57	0	1	x	-30	0	27.3	21.8	26.2	21.8	27.3	0.006	13928			37
1925	62497	9	Ranunculus acris	1009	2018-04-30-11-38-59	0	1	x	-30	0	27.3	21.8	26.3	21.8	27.4	0.096	13928			38
1926	62498	9	Ranunculus acris	1009	2018-04-30-11-39-01	0	1	x	-30	0	27.3	21.8	26.3	21.8	27.4	0.096	13928			39
1927	62499	9	Ranunculus acris	1009	2018-04-30-11-39-03	0	1	x	-30	0	27.3	21.8	26.3	21.8	27.4	0.096	13928			40
1928	62500	9	Ranunculus acris	1009	2018-04-30-11-39-05	0	1	x	-30	0	27.3	21.8	26.2	21.8	27.3	0.006	13928			41
1929	62501	9	Ranunculus acris	1009	2018-04-30-11-39-07	0	1	x	-30	0	27.3	21.8	26.2	21.8	27.3	0.006	13928			42
1930	62502	9	Ranunculus acris	1009	2018-04-30-11-39-09	0	1	x	-30	0	27.3	21.8	26.2	21.7	27.3	0.006	13928			43
1931	62503	9	Ranunculus acris	1009	2018-04-30-11-39-11	0	1	x	-30	0	27.3	21.8	26.2	21.8	27.3	0.006	13928			44
1932	62504	9	Ranunculus acris	1009	2018-04-30-11-39-13	0	1	x	-30	0	27.3	21.8	26.2	21.8	27.3	0.006	13928			45
1933	62505	9	Ranunculus acris	1009	2018-04-30-11-39-15	0	1	x	-30	0	27.3	21.8	26.2	21.8	27.3	0.006	13928			46
1934	62506	9	Ranunculus acris	1009	2018-04-30-11-39-17	0	1	x	-30	0	27.3	21.8	26.2	21.8	27.3	0.006	13928			47
1935	62507	9	Ranunculus acris	1009	2018-04-30-11-39-19	0	1	x	-30	0	27.3	21.8	26.2	21.8	27.3	0.006	13928			48
1936	62508	9	Ranunculus acris	1009	2018-04-30-11-39-21	0	1	x	-30	0	27.3	21.8	26.2	21.8	27.3	0.006	13928			49
1937	62509	9	Ranunculus acris	1009	2018-04-30-11-39-23	0	1	x	-30	0	27.3	21.8	26.1	21.7	27.2	-0.084	13928			50
1938	62510	9	Ranunculus acris	1009	2018-04-30-11-39-25	0	1	x	-30	0	27.3	21.8	26.1	21.7	27.2	-0.084	13928			51
1939	62511	9	Ranunculus acris	1009	2018-04-30-11-39-27	0	1	x	-30	0	27.3	21.8	26.2	21.8	27.3	0.006	13928			52
1940	62512	9	Ranunculus acris	1009	2018-04-30-11-39-29	0	1	x	-30	0	27.3	21.8	26.2	21.8	27.3	0.006	13928			53
1941	62513	9	Ranunculus acris	1009	2018-04-30-11-39-31	0	1	x	-30	0	27.3	21.8	26.1	21.7	27.2	-0.084	13928			54
1942	62514	9	Ranunculus acris	1009	2018-04-30-11-39-33	0	1	x	-30	0	27.3	21.8	26.1	21.7	27.2	-0.084	13928			55
1943	62515	9	Ranunculus acris	1009	2018-04-30-11-39-35	0	1	x	-30	0	27.3	21.8	26.1	21.7	27.2	-0.084	13928			56
1944	62516	9	Ranunculus acris	1009	2018-04-30-11-39-37	0	1	x	-30	0	27.3	21.8	26.1	21.7	27.2	-0.084	13928			57
1945	62517	9	Ranunculus acris	1009	2018-04-30-11-39-39	0	1	x	-30	0	27.3	21.8	26.2	21.7	27.3	0.006	13928			58
1946	62518	9	Ranunculus acris	1009	2018-04-30-11-39-41	0	1	x	-30	0	27.3	21.8	26.1	21.7	27.2	-0.084	13928			59
1947	62519	9	Ranunculus acris	1009	2018-04-30-11-39-43	0	1	x	-30	0	27.3	21.8	26.2	21.8	27.3	0.006	13928			60
1948	62520	9	Ranunculus acris	1009	2018-04-30-11-39-45	0	1	x	-30	0	27.3	21.8	26.2	21.8	27.3	0.006	13928			61
1949	62521	9	Ranunculus acris	1009	2018-04-30-11-39-47	0	1	x	-30	0	27.3	21.8	26.2	21.7	27.3	0.006	13928			62
1950	62522	9	Ranunculus acris	1009	2018-04-30-11-39-49	0	1	x	-30	0	27.3	21.8	26.1	21.7	27.2	-0.084	13928			63
1951	62523	9	Ranunculus acris	1009	2018-04-30-11-39-51	0	1	x	-30	0	27.3	21.8	26.1	21.7	27.2	-0.084	13928			64
1952	62524	9	Ranunculus acris	1009	2018-04-30-11-39-53	0	1	x	-30	0	27.3	21.8	26.1	21.7	27.2	-0.084	13928			65
1953	62525	9	Ranunculus acris	1009	2018-04-30-11-39-55	0	1	x	-30	0	27.3	21.8	26.2	21.7	27.3	0.006	13928			66
1954	62526	9	Ranunculus acris	1009	2018-04-30-11-39-57	0	1	x	-30	0	27.3	21.8	26.1	21.7	27.2	-0.084	13928			67
1955	62527	9	Ranunculus acris	1009	2018-04-30-11-39-59	0	1	x	-30	0	27.3	21.8	26.1	21.7	27.2	-0.084	13928			68
1956	62528	9	Ranunculus acris	1009	2018-04-30-11-40-01	0	1	x	-30	0	27.2	21.8	26.1	21.7	27.2	0.016	13928			69
1957	62529	9	Ranunculus acris	1009	2018-04-30-11-40-03	0	1	x	-30	0	27.3	21.8	26.1	21.7	27.2	-0.084	13928			70
1958	62530	9	Ranunculus acris	1009	2018-04-30-11-40-05	0	1	x	-30	0	27.3	21.8	26.2	21.7	27.3	0.006	13928			71
1959	62531	9	Ranunculus acris	1009	2018-04-30-11-40-07	0	1	x	-30	0	27.3	21.8	26.2	21.7	27.3	0.006	13928			72
1960	62532	9	Ranunculus acris	1009	2018-04-30-11-40-09	0	1	x	-30	0	27.3	21.8	26.2	21.8	27.3	0.006	13928			73
1961	62533	9	Ranunculus acris	1009	2018-04-30-11-40-11	0	1	x	-30	0	27.3	21.8	26.2	21.7	27.3	0.006	13928			74
1962	62534	9	Ranunculus acris	1009	2018-04-30-11-40-13	0	1	x	-30	0	27.2	21.8	26.1	21.7	27.2	0.016	13928			75
1963	62535	9	Ranunculus acris	1009	2018-04-30-11-40-15	0	1	x	-30	0	27.3	21.8	26.1	21.7	27.2	-0.084	13928			76
1964	62536	9	Ranunculus acris	1009	2018-04-30-11-40-17	0	1	x	-30	0	27.3	21.8	26.1	21.7	27.2	-0.084	13928			77
1965	62537	9	Ranunculus acris	1009	2018-04-30-11-40-19	0	1	x	-30	0	27.3	21.8	26.1	21.7	27.2	-0.084	13928			78
1966	62538	9	Ranunculus acris	1009	2018-04-30-11-40-22	0	1	x	-30	0	27.3	21.8	26.2	21.8	27.3	0.006	13928			79
1967	62539	9	Ranunculus acris	1009	2018-04-30-11-40-24	0	1	x	-30	0	27.3	21.8	26.2	21.7	27.3	0.006	13928			80
1968	62540	9	Ranunculus acris	1009	2018-04-30-11-40-26	0	1	x	-30	0	27.3	21.8	26.2	21.7	27.3	0.006	13928			81
1969	62541	9	Ranunculus acris	1009	2018-04-30-11-40-28	0	1	x	-30	0	27.2	21.8	26.2	21.7	27.3	0.106	13928			82
1970	62542	9	Ranunculus acris	1009	2018-04-30-11-40-30	0	1	x	-30	0	27.2	21.8	26.2	21.7	27.3	0.106	13928			83
1971	62543	9	Ranunculus acris	1009	2018-04-30-11-40-32	0	1	x	-30	0	27.2	21.8	26.2	21.7	27.3	0.106	13928			84
1972	62544	9	Ranunculus acris	1009	2018-04-30-11-40-34	0	1	x	-30	0	27.3	21.8	26.2	21.7	27.3	0.006	13928			85
1973	62545	9	Ranunculus acris	1009	2018-04-30-11-40-36	0	1	x	-30	0	27.2	21.8	26.2	21.7	27.3	0.106	13928			86
1974	62546	9	Ranunculus acris	1009	2018-04-30-11-40-38	0	1	x	-30	0	27.3	21.8	26.2	21.7	27.3	0.006	13928			87
1975	62547	9	Ranunculus acris	1009	2018-04-30-11-40-40	0	1	x	-30	0	27.3	21.8	26.2	21.7	27.3	0.006	13928			88
1976	62548	9	Ranunculus acris	1009	2018-04-30-11-40-42	0	1	x	-30	0	27.3	21.8	26.2	21.7	27.3	0.006	13928			89
1977	62549	9	Ranunculus acris	1009	2018-04-30-11-40-44	0	1	x	-30	0	27.3	21.8	26.2	21.7	27.3	0.006	13928			90
1978	62550	9	Ranunculus acris	1009	2018-04-30-11-40-46	0	1	x	-30	0	27.3	21.8	26.2	21.7	27.3	0.006	13928	Last10	Here	91
1979	62551	9	Ranunculus acris	1009	2018-04-30-11-40-48	0	1	x	-30	0	27.3	21.8	26.2	21.7	27.3	0.006	13928	Last10	Here	92
1980	62552	9	Ranunculus acris	1009	2018-04-30-11-40-50	0	1	x	-30	0	27.3	21.8	26.2	21.7	27.3	0.006	13928	Last10	Here	93
1981	62553	9	Ranunculus acris	1009	2018-04-30-11-40-52	0	1	x	-30	0	27.3	21.8	26.2	21.7	27.3	0.006	13928	Last10	Here	94
1982	62554	9	Ranunculus acris	1009	2018-04-30-11-40-54	0	1	x	-30	0	27.3	21.8	26.2	21.7	27.3	0.006	13928	Last10	Here	95
1983	62555	9	Ranunculus acris	1009	2018-04-30-11-40-56	0	1	x	-30	0	27.3	21.8	26.3	21.8	27.4	0.096	13928	Last10	Here	96
1984	62556	9	Ranunculus acris	1009	2018-04-30-11-40-58	0	1	x	-30	0	27.3	21.8	26.2	21.7	27.3	0.006	13928	Last10	Here	97
1985	62557	9	Ranunculus acris	1009	2018-04-30-11-41-00	0	1	x	-30	0	27.3	21.8	26.2	21.7	27.3	0.006	13928	Last10	Here	98
1986	62558	9	Ranunculus acris	1009	2018-04-30-11-41-02	0	1	x	-30	0	27.3	21.8	26.2	21.7	27.3	0.006	13928	Last10	Here	99
1987	62559	9	Ranunculus acris	1009	2018-04-30-11-41-36	0	1	x	-25	0	27.3	21.8	26.4	21.7	27.5	0.186	13929	First10	Here	1
1988	62560	9	Ranunculus acris	1009	2018-04-30-11-41-38	0	1	x	-25	0	27.3	21.8	26.3	21.7	27.4	0.096	13929	First10	Here	2
1989	62561	9	Ranunculus acris	1009	2018-04-30-11-41-40	0	1	x	-25	0	27.3	21.8	26.3	21.7	27.4	0.096	13929	First10	Here	3
1990	62562	9	Ranunculus acris	1009	2018-04-30-11-41-42	0	1	x	-25	0	27.3	21.8	26.3	21.7	27.4	0.096	13929	First10	Here	4
1991	62563	9	Ranunculus acris	1009	2018-04-30-11-41-44	0	1	x	-25	0	27.3	21.8	26.3	21.7	27.4	0.096	13929	First10	Here	5
1992	62564	9	Ranunculus acris	1009	2018-04-30-11-41-46	0	1	x	-25	0	27.3	21.8	26.3	21.7	27.4	0.096	13929	First10	Here	6
1993	62565	9	Ranunculus acris	1009	2018-04-30-11-41-48	0	1	x	-25	0	27.3	21.8	26.3	21.7	27.4	0.096	13929	First10	Here	7
1994	62566	9	Ranunculus acris	1009	2018-04-30-11-41-50	0	1	x	-25	0	27.3	21.8	26.3	21.7	27.4	0.096	13929	First10	Here	8
1995	62567	9	Ranunculus acris	1009	2018-04-30-11-41-52	0	1	x	-25	0	27.3	21.8	26.3	21.7	27.4	0.096	13929	First10	Here	9
1996	62568	9	Ranunculus acris	1009	2018-04-30-11-41-54	0	1	x	-25	0	27.3	21.8	26.3	21.7	27.4	0.096	13929	First10	Here	10
1997	62569	9	Ranunculus acris	1009	2018-04-30-11-41-56	0	1	x	-25	0	27.3	21.8	26.3	21.7	27.4	0.096	13929			11
1998	62570	9	Ranunculus acris	1009	2018-04-30-11-41-58	0	1	x	-25	0	27.3	21.8	26.3	21.7	27.4	0.096	13929			12
1999	62571	9	Ranunculus acris	1009	2018-04-30-11-42-00	0	1	x	-25	0	27.3	21.8	26.3	21.7	27.4	0.096	13929			13
[truncated: 43,406 more rows]
