# Supplementary material for: Floral Humidity in Flowering Plants: A Preliminary Survey
Source: Front Plant Sci. 2020 Mar 6;11:249. doi: 10.3389/fpls.2020.00249 (PMC7068853; doi:10.3389/fpls.2020.00249)
Supplement: SUPPLEMENTARY FILE 2 — A zipped file containing floral humidity data collected by the robot arm transects as described in the main text. A word document within the zipped files explains the data formatting in detail. Datafiles themselves are in CSV format. [file Data_Sheet_2.zip › Floral humidity data/Flowers/Ranunculus lingua Means.csv]

	Block	Sp	xORz	Individual	totIndividual	sample..	Sample.order	xoffset	zoffset	x2	z2	Background.Humidity	Background.Temperature	Focal.Humidity	Focal.Temperature	Corrected.Focal.humidity	Change.in.RH.	block
1	22745	Rananculus lingua	x	3	4003	0	1	-30	0	900	0	53.96666667	25.3040404	53.23939394	25.21515152	53.93939394	-0.016424242	22745
2	22746	Rananculus lingua	x	3	4003	0	1	-25	0	625	0	53.923	25.304	53.634	25.182	54.368	0.46428	22746
3	22747	Rananculus lingua	x	3	4003	0	1	-20	0	400	0	53.88181818	25.31313131	54.53131313	25.1	55.37979798	1.498525253	22747
4	22748	Rananculus lingua	x	3	4003	0	1	-15	0	225	0	53.89191919	25.30606061	55.25757576	25.08585859	56.18383838	2.292262626	22748
5	22749	Rananculus lingua	x	3	4003	0	1	-10	0	100	0	53.85050505	25.30707071	56.34141414	25.00808081	57.39393939	3.533353535	22749
6	22750	Rananculus lingua	x	3	4003	0	1	-5	0	25	0	53.81212121	25.35454545	57.08989899	24.9959596	58.21010101	4.400121212	22750
7	22751	Rananculus lingua	x	3	4003	0	1	0	0	0	0	53.725	25.386	56.007	24.997	57.007	3.28878	22751
8	22752	Rananculus lingua	x	3	4003	0	1	5	0	25	0	53.588	25.314	55.541	25.036	56.498	2.90992	22752
9	22753	Rananculus lingua	x	3	4003	0	1	10	0	100	0	53.476	25.314	54.406	25.09	55.236	1.76564	22753
10	22754	Rananculus lingua	x	3	4003	0	1	15	0	225	0	53.41	25.319	53.492	25.117	54.209	0.81989	22754
11	22755	Rananculus lingua	x	3	4003	0	1	20	0	400	0	53.375	25.361	53.088	25.195	53.788	0.4077	22755
12	22756	Rananculus lingua	x	3	4003	0	1	25	0	625	0	53.334	25.388	52.802	25.2	53.502	0.13219	22756
13	22757	Rananculus lingua	x	3	4003	0	1	30	0	900	0	53.284	25.392	52.655	25.232	53.313	0.01947	22757
14	22764	Rananculus lingua	x	2	4002	0	2	-30	0	900	0	53.03030303	25.4010101	52.58787879	25.28585859	53.21111111	0.199	22764
15	22765	Rananculus lingua	x	2	4002	0	2	-25	0	625	0	52.9377551	25.4	52.85816327	25.20102041	53.54795918	0.590571429	22765
16	22766	Rananculus lingua	x	2	4002	0	2	-20	0	400	0	52.911	25.401	53.896	25.183	54.676	1.76614	22766
17	22767	Rananculus lingua	x	2	4002	0	2	-15	0	225	0	52.832	25.408	53.991	25.103	54.784	1.95033	22767
18	22768	Rananculus lingua	x	2	4002	0	2	-10	0	100	0	52.729	25.407	55.984	25.088	56.99	4.25919	22768
19	22769	Rananculus lingua	x	2	4002	0	2	-5	0	25	0	52.67575758	25.41919192	56.76969697	25.0040404	57.86565657	5.182161616	22769
20	22770	Rananculus lingua	x	2	4002	0	2	0	0	0	0	52.659	25.448	57.279	24.998	58.419	5.76258	22770
21	22771	Rananculus lingua	x	2	4002	0	2	5	0	25	0	52.691	25.489	57.2	25	58.333	5.64315	22771
22	22772	Rananculus lingua	x	2	4002	0	2	10	0	100	0	52.67	25.495	55.949	25.063	56.945	4.2796	22772
23	22773	Rananculus lingua	x	2	4002	0	2	15	0	225	0	52.622	25.492	54.765	25.107	55.64	3.01696	22773
24	22774	Rananculus lingua	x	2	4002	0	2	20	0	400	0	52.52755102	25.48469388	53.69387755	25.2	54.45204082	1.925979592	22774
25	22775	Rananculus lingua	x	2	4002	0	2	25	0	625	0	52.5	25.49591837	52.83061224	25.26836735	53.5244898	0.997785714	22775
26	22776	Rananculus lingua	x	2	4002	0	2	30	0	900	0	52.41010101	25.4989899	52.39393939	25.3	52.99393939	0.604535354	22776
27	22821	Rananculus lingua	x	3	4003	1	1	-30	0	900	0	49.3010101	25.7	49.07373737	25.6	49.37171717	0.03869697	22821
28	22822	Rananculus lingua	x	3	4003	1	1	-25	0	625	0	49.137	25.7	49.279	25.525	49.579	0.42983	22822
29	22823	Rananculus lingua	x	3	4003	1	1	-20	0	400	0	48.93	25.7	49.598	25.5	49.914	0.98988	22823
30	22824	Rananculus lingua	x	3	4003	1	1	-15	0	225	0	48.804	25.7	50.847	25.455	51.309	2.4984	22824
31	22825	Rananculus lingua	x	3	4003	1	1	-10	0	100	0	48.642	25.7	50.285	25.4	50.68	2.03839	22825
32	22826	Rananculus lingua	x	3	4003	1	1	-5	0	25	0	48.536	25.7	51.512	25.382	52.033	3.50244	22826
33	22827	Rananculus lingua	x	3	4003	1	1	0	0	0	0	48.418	25.699	51.312	25.364	51.81	3.39903	22827
34	22828	Rananculus lingua	x	3	4003	1	1	5	0	25	0	48.311	25.7	50.334	25.387	50.74	2.42365	22828
35	22829	Rananculus lingua	x	3	4003	1	1	10	0	100	0	48.211	25.699	49.45	25.412	49.76	1.54506	22829
36	22830	Rananculus lingua	x	3	4003	1	1	15	0	225	0	48.12929293	25.6989899	48.95252525	25.48484848	49.20909091	1.076171717	22830
37	22831	Rananculus lingua	x	3	4003	1	1	20	0	400	0	48.03333333	25.7	48.43636364	25.5	48.63636364	0.600949495	22831
38	22832	Rananculus lingua	x	3	4003	1	1	25	0	625	0	47.89393939	25.6969697	47.97979798	25.5040404	48.14343434	0.23469697	22832
39	22833	Rananculus lingua	x	3	4003	1	1	30	0	900	0	47.744	25.696	47.716	25.547	47.816	0.09276	22833
40	22840	Rananculus lingua	x	2	4002	1	2	-30	0	900	0	47.092	25.678	47.27	25.508	47.37	0.25116	22840
41	22841	Rananculus lingua	x	2	4002	1	2	-25	0	625	0	47.01010101	25.63434343	47.58585859	25.41919192	47.68989899	0.682717172	22841
42	22842	Rananculus lingua	x	2	4002	1	2	-20	0	400	0	46.91919192	25.62626263	47.67777778	25.37878788	47.78787879	0.875252525	22842
43	22843	Rananculus lingua	x	2	4002	1	2	-15	0	225	0	46.86969697	25.6	48.42323232	25.3010101	48.61414141	1.749868687	22843
44	22844	Rananculus lingua	x	2	4002	1	2	-10	0	100	0	46.70505051	25.6010101	49.68383838	25.24646465	50.02020202	3.309838384	22844
45	22845	Rananculus lingua	x	2	4002	1	2	-5	0	25	0	46.611	25.601	50.636	25.2	51.067	4.45785	22845
46	22846	Rananculus lingua	x	2	4002	1	2	0	0	0	0	46.50505051	25.6	50.96262626	25.17171717	51.43030303	4.925313131	22846
47	22847	Rananculus lingua	x	2	4002	1	2	5	0	25	0	46.411	25.599	50.905	25.16	51.372	4.95554	22847
48	22848	Rananculus lingua	x	2	4002	1	2	10	0	100	0	46.296	25.6	50.385	25.192	50.788	4.49507	22848
49	22849	Rananculus lingua	x	2	4002	1	2	15	0	225	0	46.191	25.594	48.593	25.2	48.811	2.6166	22849
50	22850	Rananculus lingua	x	2	4002	1	2	20	0	400	0	46.145	25.589	47.71	25.295	47.822	1.68509	22850
51	22851	Rananculus lingua	x	2	4002	1	2	25	0	625	0	46.002	25.57	46.864	25.301	46.88	0.89178	22851
52	22852	Rananculus lingua	x	2	4002	1	2	30	0	900	0	45.89494949	25.51919192	46.36868687	25.37878788	46.36666667	0.450818182	22852
53	22897	Rananculus lingua	x	3	4003	2	1	-30	0	900	0	54.282	25.294	53.515	25.125	54.215	-0.02635	22897
54	22898	Rananculus lingua	x	3	4003	2	1	-25	0	625	0	54.07	25.299	53.602	25.099	54.328	0.28195	22898
55	22899	Rananculus lingua	x	3	4003	2	1	-20	0	400	0	53.908	25.298	53.673	25.083	54.416	0.5225	22899
56	22900	Rananculus lingua	x	3	4003	2	1	-15	0	225	0	53.75353535	25.26464646	53.88383838	25.01212121	54.66464646	0.910222222	22900
57	22901	Rananculus lingua	x	3	4003	2	1	-10	0	100	0	53.57575758	25.26565657	53.86767677	24.99292929	54.66060606	1.070060606	22901
58	22902	Rananculus lingua	x	3	4003	2	1	-5	0	25	0	53.5010101	25.2	54.44444444	24.92929293	55.28787879	1.783141414	22902
59	22903	Rananculus lingua	x	3	4003	2	1	0	0	0	0	53.48282828	25.2	54.66969697	24.9	55.53030303	2.050616162	22903
60	22904	Rananculus lingua	x	3	4003	2	1	5	0	25	0	53.42	25.201	54.4	24.903	55.233	1.815	22904
61	22905	Rananculus lingua	x	3	4003	2	1	10	0	100	0	53.456	25.2	53.877	24.981	54.669	1.20019	22905
62	22906	Rananculus lingua	x	3	4003	2	1	15	0	225	0	53.498	25.2	53.535	24.999	54.24	0.7798	22906
63	22907	Rananculus lingua	x	3	4003	2	1	20	0	400	0	53.577	25.2	53.378	24.999	54.078	0.52661	22907
64	22908	Rananculus lingua	x	3	4003	2	1	25	0	625	0	53.596	25.2	53.229	25	53.929	0.34277	22908
65	22909	Rananculus lingua	x	3	4003	2	1	30	0	900	0	53.642	25.167	53.128	25.003	53.828	0.18504	22909
66	22916	Rananculus lingua	x	2	4002	2	2	-30	0	900	0	52.97575758	25.10606061	52.52222222	24.97171717	53.13030303	0.180828283	22916
67	22917	Rananculus lingua	x	2	4002	2	2	-25	0	625	0	52.85353535	25.10505051	52.70505051	24.9010101	53.36060606	0.505464646	22917
68	22918	Rananculus lingua	x	2	4002	2	2	-20	0	400	0	52.7959596	25.1010101	52.83939394	24.9	53.53434343	0.711525253	22918
69	22919	Rananculus lingua	x	2	4002	2	2	-15	0	225	0	52.705	25.101	53.371	24.843	54.081	1.39108	22919
70	22920	Rananculus lingua	x	2	4002	2	2	-10	0	100	0	52.6	25.1	53.828	24.8	54.602	2.00194	22920
71	22921	Rananculus lingua	x	2	4002	2	2	-5	0	25	0	52.576	25.1	54.889	24.767	55.778	3.20024	22921
72	22922	Rananculus lingua	x	2	4002	2	2	0	0	0	0	52.553	25.1	55.51	24.7	56.461	3.91054	22922
73	22923	Rananculus lingua	x	2	4002	2	2	5	0	25	0	52.525	25.1	55.786	24.7	56.77	4.24411	22923
74	22924	Rananculus lingua	x	2	4002	2	2	10	0	100	0	52.528	25.1	54.79	24.756	55.667	3.13863	22924
75	22925	Rananculus lingua	x	2	4002	2	2	15	0	225	0	52.5	25.1	53.877	24.799	54.652	2.1562	22925
76	22926	Rananculus lingua	x	2	4002	2	2	20	0	400	0	52.536	25.099	53.146	24.84	53.846	1.31094	22926
77	22927	Rananculus lingua	x	2	4002	2	2	25	0	625	0	52.502	25.1	52.616	24.898	53.247	0.75842	22927
78	22928	Rananculus lingua	x	2	4002	2	2	30	0	900	0	52.46666667	25.0989899	52.29393939	24.9010101	52.89393939	0.437343434	22928
79	22973	Rananculus lingua	x	3	4003	3	1	-30	0	900	0	51.438	25.094	51.115	24.902	51.615	0.1608	22973
80	22974	Rananculus lingua	x	3	4003	3	1	-25	0	625	0	51.3	25.1	51.227	24.896	51.727	0.42282	22974
81	22975	Rananculus lingua	x	3	4003	3	1	-20	0	400	0	51.202	25.1	51.291	24.858	51.795	0.59172	22975
82	22976	Rananculus lingua	x	3	4003	3	1	-15	0	225	0	51.188	25.091	51.517	24.802	52.031	0.85587	22976
83	22977	Rananculus lingua	x	3	4003	3	1	-10	0	100	0	51.103	25.095	51.946	24.8	52.523	1.41588	22977
84	22978	Rananculus lingua	x	3	4003	3	1	-5	0	25	0	51.04	25.1	52.26	24.797	52.858	1.82647	22978
85	22979	Rananculus lingua	x	3	4003	3	1	0	0	0	0	50.98865979	25.08659794	52.70103093	24.78659794	53.3628866	2.365783505	22979
86	22980	Rananculus lingua	x	3	4003	3	1	5	0	25	0	50.94040404	25.07474747	52.42121212	24.7989899	53.04040404	2.104383838	22980
87	22981	Rananculus lingua	x	3	4003	3	1	10	0	100	0	50.86464646	25.06262626	51.73333333	24.8	52.27676768	1.418858586	22981
88	22982	Rananculus lingua	x	3	4003	3	1	15	0	225	0	50.80606061	25.09393939	51.24646465	24.8040404	51.74646465	0.938353535	22982
89	22983	Rananculus lingua	x	3	4003	3	1	20	0	400	0	50.796	25.005	51.034	24.858	51.534	0.71335	22983
90	22984	Rananculus lingua	x	3	4003	3	1	25	0	625	0	50.723	25.003	50.764	24.9	51.225	0.48743	22984
91	22985	Rananculus lingua	x	3	4003	3	1	30	0	900	0	50.701	25.001	50.591	24.898	50.991	0.31801	22985
92	22992	Rananculus lingua	x	2	4002	3	2	-30	0	900	0	50.19693878	25	50.0377551	24.85612245	50.4377551	0.209928571	22992
93	22993	Rananculus lingua	x	2	4002	3	2	-25	0	625	0	50.11111111	24.9979798	50.30909091	24.8	50.70909091	0.595989899	22993
94	22994	Rananculus lingua	x	2	4002	3	2	-20	0	400	0	50.0010101	25	50.35959596	24.77676768	50.75959596	0.76189899	22994
95	22995	Rananculus lingua	x	2	4002	3	2	-15	0	225	0	49.935	25	50.648	24.703	51.077	1.14714	22995
96	22996	Rananculus lingua	x	2	4002	3	2	-10	0	100	0	49.85	25	51.151	24.696	51.652	1.78877	22996
97	22997	Rananculus lingua	x	2	4002	3	2	-5	0	25	0	49.769	24.996	52.02	24.618	52.592	2.83179	22997
98	22998	Rananculus lingua	x	2	4002	3	2	0	0	0	0	49.698	24.939	53.153	24.6	53.857	4.15679	22998
99	22999	Rananculus lingua	x	2	4002	3	2	5	0	25	0	49.649	24.956	53.003	24.6	53.692	4.03969	22999
100	23000	Rananculus lingua	x	2	4002	3	2	10	0	100	0	49.558	24.986	52.107	24.605	52.692	3.13894	23000
101	23001	Rananculus lingua	x	2	4002	3	2	15	0	225	0	49.452	24.996	51.282	24.693	51.786	2.33187	23001
102	23002	Rananculus lingua	x	2	4002	3	2	20	0	400	0	49.315	24.93	50.364	24.7	50.776	1.45284	23002
103	23003	Rananculus lingua	x	2	4002	3	2	25	0	625	0	49.20909091	24.90909091	49.94949495	24.75656566	50.31616162	1.099868687	23003
104	23004	Rananculus lingua	x	2	4002	3	2	30	0	900	0	49.1	24.91010101	49.35555556	24.8	49.65555556	0.551505051	23004
105	23049	Rananculus lingua	x	7	4007	0	1	-30	0	900	0	46.705	24.9	46.822	24.799	46.722	0.01993	23049
106	23050	Rananculus lingua	x	7	4007	0	1	-25	0	625	0	46.703	24.9	46.957	24.738	46.857	0.15064	23050
107	23051	Rananculus lingua	x	7	4007	0	1	-20	0	400	0	46.67676768	24.9	47.14949495	24.7040404	47.04949495	0.360727273	23051
108	23052	Rananculus lingua	x	7	4007	0	1	-15	0	225	0	46.69393939	24.9	47.43030303	24.7	47.33030303	0.611707071	23052
109	23053	Rananculus lingua	x	7	4007	0	1	-10	0	100	0	46.65252525	24.9	48.17272727	24.6959596	48.00909091	1.362151515	23053
110	23054	Rananculus lingua	x	7	4007	0	1	-5	0	25	0	46.7	24.9	48.992	24.637	48.788	2.09687	23054
111	23055	Rananculus lingua	x	7	4007	0	1	0	0	0	0	46.701	24.901	48.874	24.601	48.674	1.98323	23055
112	23056	Rananculus lingua	x	7	4007	0	1	5	0	25	0	46.701	24.901	48.983	24.602	48.783	2.08729	23056
113	23057	Rananculus lingua	x	7	4007	0	1	10	0	100	0	46.7	24.9	48.656	24.653	48.456	1.77614	23057
114	23058	Rananculus lingua	x	7	4007	0	1	15	0	225	0	46.729	24.9	48.442	24.698	48.253	1.54284	23058
115	23059	Rananculus lingua	x	7	4007	0	1	20	0	400	0	46.722	24.9	48.017	24.7	47.85	1.14398	23059
116	23060	Rananculus lingua	x	7	4007	0	1	25	0	625	0	46.697	24.901	47.369	24.759	47.269	0.55015	23060
117	23061	Rananculus lingua	x	7	4007	0	1	30	0	900	0	46.692	24.9	47.017	24.798	46.917	0.21902	23061
118	23125	Rananculus lingua	x	7	4007	1	1	-30	0	900	0	41.31	25.261	41.172	25.169	41.37	0.02054	23125
119	23126	Rananculus lingua	x	7	4007	1	1	-25	0	625	0	41.111	25.277	41.233	25.1	41.416	0.27781	23126
120	23127	Rananculus lingua	x	7	4007	1	1	-20	0	400	0	41.176	25.295	41.699	25.1	41.8	0.65783	23127
121	23128	Rananculus lingua	x	7	4007	1	1	-15	0	225	0	41.228	25.298	42.328	25.094	42.428	1.20638	23128
122	23129	Rananculus lingua	x	7	4007	1	1	-10	0	100	0	41.181	25.3	42.828	25.028	42.923	1.73084	23129
123	23130	Rananculus lingua	x	7	4007	1	1	-5	0	25	0	41.04	25.299	43.088	25	43.178	2.11989	23130
124	23131	Rananculus lingua	x	7	4007	1	1	0	0	0	0	40.988	25.298	44.085	24.989	44.093	3.12388	23131
125	23132	Rananculus lingua	x	7	4007	1	1	5	0	25	0	40.94949495	25.3	43.93939394	24.99292929	43.94747475	3.023383838	23132
126	23133	Rananculus lingua	x	7	4007	1	1	10	0	100	0	40.88484848	25.3010101	42.98787879	25.01010101	43.08585859	2.179454545	23133
127	23134	Rananculus lingua	x	7	4007	1	1	15	0	225	0	40.85252525	25.3	42.11717172	25.08383838	42.21717172	1.380626263	23134
128	23135	Rananculus lingua	x	7	4007	1	1	20	0	400	0	40.853	25.3	41.594	25.1	41.696	0.88044	23135
129	23136	Rananculus lingua	x	7	4007	1	1	25	0	625	0	40.805	25.3	41.191	25.129	41.365	0.54367	23136
130	23137	Rananculus lingua	x	7	4007	1	1	30	0	900	0	40.816	25.301	40.902	25.193	41.102	0.25667	23137
131	23201	Rananculus lingua	x	7	4007	2	1	-30	0	900	0	42.321	25.1	42.28	24.956	42.38	0.06762	23201
132	23202	Rananculus lingua	x	7	4007	2	1	-25	0	625	0	42.19	25.1	42.335	24.9	42.435	0.25128	23202
133	23203	Rananculus lingua	x	7	4007	2	1	-20	0	400	0	42.05959596	25.1	42.41616162	24.9	42.51616162	0.45910101	23203
134	23204	Rananculus lingua	x	7	4007	2	1	-15	0	225	0	42.0010101	25.1	42.96363636	24.88787879	43.04444444	1.040262626	23204
135	23205	Rananculus lingua	x	7	4007	2	1	-10	0	100	0	42.04444444	25.1	43.2	24.85252525	43.28585859	1.222383838	23205
136	23206	Rananculus lingua	x	7	4007	2	1	-5	0	25	0	42.02828283	25.1	43.69393939	24.8010101	43.73030303	1.710212121	23206
137	23207	Rananculus lingua	x	7	4007	2	1	0	0	0	0	42.063	25.1	43.784	24.8	43.831	1.7615	23207
138	23208	Rananculus lingua	x	7	4007	2	1	5	0	25	0	42.084	25.1	43.835	24.8	43.866	1.78916	23208
139	23209	Rananculus lingua	x	7	4007	2	1	10	0	100	0	42.064	25.1	43.721	24.802	43.75	1.7003	23209
140	23210	Rananculus lingua	x	7	4007	2	1	15	0	225	0	42.002	25.1	43.187	24.881	43.268	1.25244	23210
141	23211	Rananculus lingua	x	7	4007	2	1	20	0	400	0	42	25.099	42.661	24.9	42.761	0.75255	23211
142	23212	Rananculus lingua	x	7	4007	2	1	25	0	625	0	41.991	25.1	42.327	24.9	42.427	0.44253	23212
143	23213	Rananculus lingua	x	7	4007	2	1	30	0	900	0	41.952	25.1	42.201	24.917	42.301	0.36119	23213
144	23277	Rananculus lingua	x	7	4007	3	1	-30	0	900	0	42.84848485	24.96060606	42.87070707	24.82424242	42.97070707	0.103818182	23277
145	23278	Rananculus lingua	x	7	4007	3	1	-25	0	625	0	42.86868687	24.98080808	43.05050505	24.8	43.15050505	0.255282828	23278
146	23279	Rananculus lingua	x	7	4007	3	1	-20	0	400	0	42.923	24.961	43.348	24.794	43.439	0.48502	23279
147	23280	Rananculus lingua	x	7	4007	3	1	-15	0	225	0	42.97	24.987	43.597	24.76	43.638	0.67587	23280
148	23281	Rananculus lingua	x	7	4007	3	1	-10	0	100	0	42.97	24.996	44.281	24.706	44.281	1.32902	23281
149	23282	Rananculus lingua	x	7	4007	3	1	-5	0	25	0	43.026	24.991	44.897	24.7	44.897	1.86099	23282
150	23283	Rananculus lingua	x	7	4007	3	1	0	0	0	0	43.079	24.978	44.674	24.7	44.674	1.59519	23283
151	23284	Rananculus lingua	x	7	4007	3	1	5	0	25	0	43.14343434	24.96666667	45.2	24.7	45.1959596	2.032848485	23284
152	23285	Rananculus lingua	x	7	4007	3	1	10	0	100	0	43.195	24.937	44.778	24.7	44.778	1.5785	23285
153	23286	Rananculus lingua	x	7	4007	3	1	15	0	225	0	43.3020202	24.9040404	44.56969697	24.7	44.56969697	1.272767677	23286
154	23287	Rananculus lingua	x	7	4007	3	1	20	0	400	0	43.38585859	24.91414141	44.17272727	24.76565657	44.17272727	0.809828283	23287
155	23288	Rananculus lingua	x	7	4007	3	1	25	0	625	0	43.52222222	24.90505051	44.06060606	24.79494949	44.06060606	0.566444444	23288
156	23289	Rananculus lingua	x	7	4007	3	1	30	0	900	0	43.63535354	24.90707071	43.98888889	24.8	43.98888889	0.384777778	23289
157	23372	Rananculus lingua	x	11	4011	0	2	-30	0	900	0	64.813	24.601	61.134	24.491	64.876	0.04502	23372
158	23373	Rananculus lingua	x	11	4011	0	2	-25	0	625	0	64.691	24.6	61.279	24.469	65.076	0.37057	23373
159	23374	Rananculus lingua	x	11	4011	0	2	-20	0	400	0	64.555	24.618	61.473	24.432	65.34	0.77875	23374
160	23375	Rananculus lingua	x	11	4011	0	2	-15	0	225	0	64.463	24.637	61.391	24.4	65.229	0.75578	23375
161	23376	Rananculus lingua	x	11	4011	0	2	-10	0	100	0	64.478	24.694	62.264	24.4	66.451	1.96573	23376
162	23377	Rananculus lingua	x	11	4011	0	2	-5	0	25	0	64.406	24.693	62.28	24.4	66.476	2.06027	23377
163	23378	Rananculus lingua	x	11	4011	0	2	0	0	0	0	64.18888889	24.7	62.63838384	24.39494949	66.98181818	2.780292929	23378
164	23379	Rananculus lingua	x	11	4011	0	2	5	0	25	0	63.73939394	24.6989899	62.98787879	24.39393939	67.47070707	3.720282828	23379
165	23380	Rananculus lingua	x	11	4011	0	2	10	0	100	0	63.17676768	24.7	62.32929293	24.3989899	66.54545455	3.358646465	23380
166	23381	Rananculus lingua	x	11	4011	0	2	15	0	225	0	62.6030303	24.7	61.23838384	24.4	65.00808081	2.40159596	23381
167	23382	Rananculus lingua	x	11	4011	0	2	20	0	400	0	61.944	24.7	60.405	24.487	63.825	1.89134	23382
168	23383	Rananculus lingua	x	11	4011	0	2	25	0	625	0	61.149	24.7	59.346	24.5	62.338	1.20018	23383
169	23384	Rananculus lingua	x	11	4011	0	2	30	0	900	0	60.402	24.7	58.557	24.504	61.235	0.84004	23384
170	23391	Rananculus lingua	x	10	4010	0	3	-30	0	900	0	59.49090909	24.76161616	57.58484848	24.61919192	59.9030303	0.387050505	23391
171	23392	Rananculus lingua	x	10	4010	0	3	-25	0	625	0	59.235	24.786	57.65	24.599	59.973	0.73419	23392
172	23393	Rananculus lingua	x	10	4010	0	3	-20	0	400	0	59.01313131	24.7969697	57.77979798	24.57272727	60.14747475	1.138131313	23393
173	23394	Rananculus lingua	x	10	4010	0	3	-15	0	225	0	59.034	24.796	58.22	24.507	60.778	1.73508	23394
174	23395	Rananculus lingua	x	10	4010	0	3	-10	0	100	0	59.022	24.796	59.308	24.483	62.29	3.2739	23395
175	23396	Rananculus lingua	x	10	4010	0	3	-5	0	25	0	59	24.8	60.599	24.414	64.099	5.10752	23396
176	23397	Rananculus lingua	x	10	4010	0	3	0	0	0	0	58.909	24.799	61.992	24.4	66.062	7.15308	23397
177	23398	Rananculus lingua	x	10	4010	0	3	5	0	25	0	58.812	24.8	61.407	24.4	65.25	6.4292	23398
178	23399	Rananculus lingua	x	10	4010	0	3	10	0	100	0	58.703	24.8	60.037	24.488	63.311	4.61591	23399
179	23400	Rananculus lingua	x	10	4010	0	3	15	0	225	0	58.61717172	24.8	58.86666667	24.5010101	61.66969697	3.059383838	23400
180	23401	Rananculus lingua	x	10	4010	0	3	20	0	400	0	58.42828283	24.8	57.93131313	24.59090909	60.36060606	1.935717172	23401
181	23402	Rananculus lingua	x	10	4010	0	3	25	0	625	0	58.23737374	24.8010101	57.27575758	24.60707071	59.44545455	1.206585859	23402
182	23403	Rananculus lingua	x	10	4010	0	3	30	0	900	0	58.1040404	24.8	56.84848485	24.67474747	58.85151515	0.74020202	23403
183	23448	Rananculus lingua	x	11	4011	1	2	-30	0	900	0	66.419	24.9	62.307	24.75	66.507	0.08511	23448
184	23449	Rananculus lingua	x	11	4011	1	2	-25	0	625	0	66.364	24.9	62.47	24.701	66.732	0.369	23449
185	23450	Rananculus lingua	x	11	4011	1	2	-20	0	400	0	66.466	24.9	62.712	24.698	67.097	0.60665	23450
186	23451	Rananculus lingua	x	11	4011	1	2	-15	0	225	0	66.449	24.9	62.756	24.675	67.147	0.68526	23451
187	23452	Rananculus lingua	x	11	4011	1	2	-10	0	100	0	66.30808081	24.9	62.83030303	24.62929293	67.24848485	0.930474747	23452
188	23453	Rananculus lingua	x	11	4011	1	2	-5	0	25	0	66.21212121	24.8959596	63.38787879	24.6	68.02121212	1.80879798	23453
189	23454	Rananculus lingua	x	11	4011	1	2	0	0	0	0	66.10808081	24.89393939	64.00505051	24.5959596	68.88585859	2.779	23454
190	23455	Rananculus lingua	x	11	4011	1	2	5	0	25	0	65.954	24.9	63.841	24.588	68.653	2.70279	23455
191	23456	Rananculus lingua	x	11	4011	1	2	10	0	100	0	65.854	24.899	63.776	24.599	68.571	2.71168	23456
192	23457	Rananculus lingua	x	11	4011	1	2	15	0	225	0	65.772	24.9	63.592	24.6	68.316	2.53543	23457
193	23458	Rananculus lingua	x	11	4011	1	2	20	0	400	0	65.77	24.898	63.019	24.644	67.513	1.73335	23458
194	23459	Rananculus lingua	x	11	4011	1	2	25	0	625	0	65.688	24.895	62.479	24.698	66.748	1.05751	23459
195	23460	Rananculus lingua	x	11	4011	1	2	30	0	900	0	65.714	24.895	62.132	24.7	66.265	0.54475	23460
196	23467	Rananculus lingua	x	10	4010	1	3	-30	0	900	0	66.451	24.9	62.296	24.753	66.496	0.03765	23467
197	23468	Rananculus lingua	x	10	4010	1	3	-25	0	625	0	66.376	24.9	62.439	24.7	66.682	0.31355	23468
198	23469	Rananculus lingua	x	10	4010	1	3	-20	0	400	0	66.258	24.9	62.784	24.7	67.189	0.91559	23469
199	23470	Rananculus lingua	x	10	4010	1	3	-15	0	225	0	66.214	24.9	63.197	24.661	67.755	1.53908	23470
200	23471	Rananculus lingua	x	10	4010	1	3	-10	0	100	0	66.1	24.9	64.392	24.6	69.428	3.33008	23471
201	23472	Rananculus lingua	x	10	4010	1	3	-5	0	25	0	65.93535354	24.9	65.45151515	24.58989899	70.91414141	4.981515152	23472
202	23473	Rananculus lingua	x	10	4010	1	3	0	0	0	0	65.89897959	24.9	66.44183673	24.57653061	72.29897959	6.407418367	23473
203	23474	Rananculus lingua	x	10	4010	1	3	5	0	25	0	65.95252525	24.9	66.4030303	24.57373737	72.24949495	6.299434343	23474
204	23475	Rananculus lingua	x	10	4010	1	3	10	0	100	0	65.81818182	24.9	65.13939394	24.6	70.47676768	4.660787879	23475
205	23476	Rananculus lingua	x	10	4010	1	3	15	0	225	0	65.791	24.9	63.917	24.61	68.76	2.97247	23476
206	23477	Rananculus lingua	x	10	4010	1	3	20	0	400	0	65.7	24.9	63.181	24.69	67.736	2.03063	23477
207	23478	Rananculus lingua	x	10	4010	1	3	25	0	625	0	65.732	24.9	62.512	24.7	66.791	1.0598	23478
208	23479	Rananculus lingua	x	10	4010	1	3	30	0	900	0	65.761	24.9	62.089	24.723	66.213	0.43708	23479
209	23524	Rananculus lingua	x	11	4011	2	2	-30	0	900	0	59.34545455	24.8	57.2989899	24.66767677	59.48585859	0.131121212	23524
210	23525	Rananculus lingua	x	11	4011	2	2	-25	0	625	0	59.22222222	24.8	57.32828283	24.6	59.52929293	0.295383838	23525
211	23526	Rananculus lingua	x	11	4011	2	2	-20	0	400	0	59.082	24.8	57.328	24.6	59.527	0.4352	23526
212	23527	Rananculus lingua	x	11	4011	2	2	-15	0	225	0	59.018	24.8	57.366	24.581	59.57	0.55253	23527
213	23528	Rananculus lingua	x	11	4011	2	2	-10	0	100	0	58.968	24.8	57.573	24.512	59.865	0.89313	23528
214	23529	Rananculus lingua	x	11	4011	2	2	-5	0	25	0	58.79	24.8	57.8	24.5	60.182	1.38963	23529
215	23530	Rananculus lingua	x	11	4011	2	2	0	0	0	0	58.661	24.799	58.601	24.497	61.302	2.64274	23530
216	23531	Rananculus lingua	x	11	4011	2	2	5	0	25	0	58.525	24.8	58.395	24.48	61.015	2.48965	23531
217	23532	Rananculus lingua	x	11	4011	2	2	10	0	100	0	58.407	24.792	58.136	24.487	60.652	2.24417	23532
218	23533	Rananculus lingua	x	11	4011	2	2	15	0	225	0	58.301	24.728	57.798	24.499	60.173	1.87589	23533
219	23534	Rananculus lingua	x	11	4011	2	2	20	0	400	0	58.24897959	24.74897959	57.47857143	24.50714286	59.73265306	1.479561224	23534
220	23535	Rananculus lingua	x	11	4011	2	2	25	0	625	0	58.22121212	24.72121212	57.16161616	24.55757576	59.28080808	1.062616162	23535
221	23536	Rananculus lingua	x	11	4011	2	2	30	0	900	0	58.18585859	24.75656566	56.81414141	24.58585859	58.79393939	0.610292929	23536
222	23543	Rananculus lingua	x	10	4010	2	3	-30	0	900	0	57.969	24.702	56.29	24.59	58.055	0.09164	23543
223	23544	Rananculus lingua	x	10	4010	2	3	-25	0	625	0	57.91717172	24.7	56.41414141	24.5020202	58.23333333	0.317636364	23544
224	23545	Rananculus lingua	x	10	4010	2	3	-20	0	400	0	57.99494949	24.7	56.53131313	24.5	58.42626263	0.404131313	23545
225	23546	Rananculus lingua	x	10	4010	2	3	-15	0	225	0	58.0010101	24.7	56.78282828	24.4959596	58.75353535	0.751333333	23546
226	23547	Rananculus lingua	x	10	4010	2	3	-10	0	100	0	58.07373737	24.7	57.39494949	24.42626263	59.61414141	1.537474747	23547
227	23548	Rananculus lingua	x	10	4010	2	3	-5	0	25	0	58.106	24.7	58.328	24.397	60.926	2.81461	23548
228	23549	Rananculus lingua	x	10	4010	2	3	0	0	0	0	58.129	24.7	59.742	24.364	62.897	4.77591	23549
229	23550	Rananculus lingua	x	10	4010	2	3	5	0	25	0	58.199	24.7	59.546	24.363	62.621	4.43091	23550
230	23551	Rananculus lingua	x	10	4010	2	3	10	0	100	0	58.173	24.7	59.464	24.4	62.505	4.34187	23551
231	23552	Rananculus lingua	x	10	4010	2	3	15	0	225	0	58.297	24.697	58.246	24.4	60.801	2.50857	23552
232	23553	Rananculus lingua	x	10	4010	2	3	20	0	400	0	58.396	24.697	57.695	24.469	60.042	1.63634	23553
233	23554	Rananculus lingua	x	10	4010	2	3	25	0	625	0	58.426	24.699	57.312	24.5	59.494	1.06872	23554
234	23555	Rananculus lingua	x	10	4010	2	3	30	0	900	0	58.5010101	24.6959596	56.9979798	24.5040404	59.07373737	0.553161616	23555
235	23600	Rananculus lingua	x	11	4011	3	2	-30	0	900	0	57.04	24.555	55.523	24.421	57.02	-0.05554	23600
236	23601	Rananculus lingua	x	11	4011	3	2	-25	0	625	0	56.982	24.558	55.647	24.399	57.148	0.1768	23601
237	23602	Rananculus lingua	x	11	4011	3	2	-20	0	400	0	56.95151515	24.57070707	55.7010101	24.38080808	57.21515152	0.282939394	23602
238	23603	Rananculus lingua	x	11	4011	3	2	-15	0	225	0	56.928	24.554	55.739	24.351	57.275	0.35969	23603
239	23604	Rananculus lingua	x	11	4011	3	2	-10	0	100	0	56.961	24.503	55.793	24.301	57.372	0.40234	23604
240	23605	Rananculus lingua	x	11	4011	3	2	-5	0	25	0	56.96	24.506	56.223	24.3	57.985	1.00673	23605
241	23606	Rananculus lingua	x	11	4011	3	2	0	0	0	0	56.895	24.528	56.325	24.3	58.111	1.2147	23606
242	23607	Rananculus lingua	x	11	4011	3	2	5	0	25	0	56.82222222	24.51212121	56.73232323	24.2979798	58.68989899	1.859090909	23607
243	23608	Rananculus lingua	x	11	4011	3	2	10	0	100	0	56.77373737	24.51414141	56.85151515	24.2989899	58.85050505	2.074868687	23608
244	23609	Rananculus lingua	x	11	4011	3	2	15	0	225	0	56.63232323	24.5020202	56.27979798	24.3	58.05454545	1.414080808	23609
245	23610	Rananculus lingua	x	11	4011	3	2	20	0	400	0	56.56868687	24.5010101	55.88888889	24.3010101	57.50606061	0.92940404	23610
246	23611	Rananculus lingua	x	11	4011	3	2	25	0	625	0	56.422	24.5	55.651	24.347	57.157	0.74224	23611
247	23612	Rananculus lingua	x	11	4011	3	2	30	0	900	0	56.229	24.5	55.385	24.395	56.798	0.56197	23612
248	23619	Rananculus lingua	x	10	4010	3	3	-30	0	900	0	55.63163265	24.50102041	54.49183673	24.39591837	55.50408163	-0.094020408	23619
249	23620	Rananculus lingua	x	10	4010	3	3	-25	0	625	0	55.67272727	24.5010101	54.66161616	24.36464646	55.76767677	0.103070707	23620
250	23621	Rananculus lingua	x	10	4010	3	3	-20	0	400	0	55.7	24.5	54.916	24.304	56.132	0.43286	23621
251	23622	Rananculus lingua	x	10	4010	3	3	-15	0	225	0	55.71616162	24.5	54.94949495	24.3	56.19494949	0.463585859	23622
252	23623	Rananculus lingua	x	10	4010	3	3	-10	0	100	0	55.704	24.5	55.9	24.264	57.52	1.8096	23623
253	23624	Rananculus lingua	x	10	4010	3	3	-5	0	25	0	55.697	24.5	56.594	24.2	58.488	2.79026	23624
254	23625	Rananculus lingua	x	10	4010	3	3	0	0	0	0	55.698	24.5	56.92	24.2	58.952	3.24672	23625
255	23626	Rananculus lingua	x	10	4010	3	3	5	0	25	0	55.7	24.5	57.55656566	24.1989899	59.84141414	4.138030303	23626
256	23627	Rananculus lingua	x	10	4010	3	3	10	0	100	0	55.697	24.5	57.16	24.218	59.28	3.5845	23627
257	23628	Rananculus lingua	x	10	4010	3	3	15	0	225	0	55.684	24.503	56.39	24.299	58.201	2.51701	23628
258	23629	Rananculus lingua	x	10	4010	3	3	20	0	400	0	55.706	24.5	55.554	24.302	57.037	1.32216	23629
259	23630	Rananculus lingua	x	10	4010	3	3	25	0	625	0	55.8	24.5	55.25151515	24.37676768	56.60606061	0.803666667	23630
260	23631	Rananculus lingua	x	10	4010	3	3	30	0	900	0	55.88989899	24.5	55.06161616	24.4	56.35050505	0.447252525	23631
261	23638	Rananculus lingua	x	15	4015	0	0	-30	0	900	0	59.779	24.49	57.668	24.386	59.934	0.15162	23638
262	23639	Rananculus lingua	x	15	4015	0	0	-25	0	625	0	59.22	24.401	57.568	24.296	59.797	0.58807	23639
263	23640	Rananculus lingua	x	15	4015	0	0	-20	0	400	0	58.743	24.4	57.358	24.212	59.552	0.80786	23640
264	23641	Rananculus lingua	x	15	4015	0	0	-15	0	225	0	58.258	24.378	57.333	24.166	59.528	1.26221	23641
265	23642	Rananculus lingua	x	15	4015	0	0	-10	0	100	0	57.771	24.337	57.291	24.101	59.46	1.6979	23642
266	23643	Rananculus lingua	x	15	4015	0	0	-5	0	25	0	57.338	24.361	57.3	24.1	59.473	2.14193	23643
267	23644	Rananculus lingua	x	15	4015	0	0	0	0	0	0	56.844	24.325	57.415	24.092	59.621	2.77667	23644
268	23645	Rananculus lingua	x	15	4015	0	0	5	0	25	0	56.214	24.301	56.415	24.084	58.397	2.18229	23645
269	23646	Rananculus lingua	x	15	4015	0	0	10	0	100	0	55.41919192	24.3020202	55.97171717	24.0979798	57.85555556	2.434333333	23646
270	23647	Rananculus lingua	x	15	4015	0	0	15	0	225	0	54.57979798	24.3	54.56363636	24.1	56.13232323	1.549656566	23647
271	23648	Rananculus lingua	x	15	4015	0	0	20	0	400	0	53.91122449	24.30204082	53.58163265	24.11326531	54.91836735	1.015908163	23648
272	23649	Rananculus lingua	x	15	4015	0	0	25	0	625	0	53.34040404	24.3010101	52.8959596	24.19191919	54.0959596	0.74689899	23649
273	23650	Rananculus lingua	x	15	4015	0	0	30	0	900	0	53.02727273	24.33535354	52.40505051	24.2010101	53.50505051	0.459080808	23650
274	23714	Rananculus lingua	x	15	4015	1	0	-30	0	900	0	49.852	24.879	49.602	24.766	50.076	0.20237	23714
275	23715	Rananculus lingua	x	15	4015	1	0	-25	0	625	0	50.295	24.893	50.254	24.707	50.856	0.55769	23715
276	23716	Rananculus lingua	x	15	4015	1	0	-20	0	400	0	50.94242424	24.9	51.18888889	24.7	52.00606061	1.055	23716
277	23717	Rananculus lingua	x	15	4015	1	0	-15	0	225	0	51.894	24.897	52.224	24.7	53.272	1.37077	23717
278	23718	Rananculus lingua	x	15	4015	1	0	-10	0	100	0	52.658	24.9	53.81	24.668	55.202	2.54858	23718
279	23719	Rananculus lingua	x	15	4015	1	0	-5	0	25	0	53.509	24.9	55.752	24.61	57.578	4.07552	23719
280	23720	Rananculus lingua	x	15	4015	1	0	0	0	0	0	54.297	24.9	57.229	24.6	59.39	5.09592	23720
281	23721	Rananculus lingua	x	15	4015	1	0	5	0	25	0	54.93434343	24.9	57.52525253	24.6	59.74646465	4.821424242	23721
282	23722	Rananculus lingua	x	15	4015	1	0	10	0	100	0	55.58181818	24.9010101	57.63737374	24.6010101	59.89090909	4.311141414	23722
283	23723	Rananculus lingua	x	15	4015	1	0	15	0	225	0	56.47575758	24.9	57.46161616	24.61818182	59.67373737	3.202020202	23723
284	23724	Rananculus lingua	x	15	4015	1	0	20	0	400	0	57.37575758	24.9	57.30808081	24.68484848	59.48080808	2.114040404	23724
285	23725	Rananculus lingua	x	15	4015	1	0	25	0	625	0	58.29191919	24.9	57.52323232	24.70606061	59.73535354	1.461232323	23725
286	23726	Rananculus lingua	x	15	4015	1	0	30	0	900	0	59.164	24.906	57.794	24.768	60.096	0.92081	23726
287	23790	Rananculus lingua	x	15	4015	2	0	-30	0	900	0	48.4	24.69191919	48.1010101	24.53535354	48.2010101	-0.18359596	23790
288	23791	Rananculus lingua	x	15	4015	2	0	-25	0	625	0	48.508	24.693	48.432	24.5	48.632	0.11403	23791
289	23792	Rananculus lingua	x	15	4015	2	0	-20	0	400	0	48.591	24.693	48.709	24.495	48.938	0.37006	23792
290	23793	Rananculus lingua	x	15	4015	2	0	-15	0	225	0	48.586	24.697	49.18	24.445	49.543	0.95167	23793
291	23794	Rananculus lingua	x	15	4015	2	0	-10	0	100	0	48.587	24.699	49.542	24.402	49.984	1.39386	23794
292	23795	Rananculus lingua	x	15	4015	2	0	-5	0	25	0	48.595	24.697	50.661	24.398	51.356	2.75607	23795
293	23796	Rananculus lingua	x	15	4015	2	0	0	0	0	0	48.516	24.616	52.609	24.308	53.734	5.22017	23796
294	23797	Rananculus lingua	x	15	4015	2	0	5	0	25	0	48.455	24.65	53.939	24.299	55.37	6.90951	23797
295	23798	Rananculus lingua	x	15	4015	2	0	10	0	100	0	48.367	24.638	53.46	24.297	54.767	6.41117	23798
296	23799	Rananculus lingua	x	15	4015	2	0	15	0	225	0	48.36969697	24.68080808	52.12929293	24.3	53.15151515	4.779111111	23799
297	23800	Rananculus lingua	x	15	4015	2	0	20	0	400	0	48.33535354	24.68787879	50.80505051	24.30707071	51.51111111	3.192111111	23800
298	23801	Rananculus lingua	x	15	4015	2	0	25	0	625	0	48.32828283	24.62626263	49.37171717	24.38585859	49.77777778	1.444080808	23801
299	23802	Rananculus lingua	x	15	4015	2	0	30	0	900	0	48.4030303	24.63737374	48.90707071	24.4	49.20707071	0.800393939	23802
300	23866	Rananculus lingua	x	15	4015	3	0	-30	0	900	0	47.629	24.4	47.541	24.258	47.541	-0.09797	23866
301	23867	Rananculus lingua	x	15	4015	3	0	-25	0	625	0	47.6969697	24.4	47.81818182	24.2010101	47.83232323	0.17330303	23867
302	23868	Rananculus lingua	x	15	4015	3	0	-20	0	400	0	47.759	24.4	48.186	24.195	48.301	0.56162	23868
303	23869	Rananculus lingua	x	15	4015	3	0	-15	0	225	0	47.886	24.401	48.588	24.129	48.796	0.92694	23869
304	23870	Rananculus lingua	x	15	4015	3	0	-10	0	100	0	48.027	24.4	48.942	24.101	49.238	1.2193	23870
305	23871	Rananculus lingua	x	15	4015	3	0	-5	0	25	0	48.115	24.4	49.64	24.1	50.105	1.98589	23871
306	23872	Rananculus lingua	x	15	4015	3	0	0	0	0	0	48.234	24.4	50.594	24.053	51.272	3.035	23872
307	23873	Rananculus lingua	x	15	4015	3	0	5	0	25	0	48.402	24.4	52.182	23.999	53.21	4.81137	23873
308	23874	Rananculus lingua	x	15	4015	3	0	10	0	100	0	48.51414141	24.4	53.93030303	23.95656566	55.35858586	6.839858586	23874
309	23875	Rananculus lingua	x	15	4015	3	0	15	0	225	0	48.6	24.4	54.53434343	23.99191919	56.0979798	7.493646465	23875
310	23876	Rananculus lingua	x	15	4015	3	0	20	0	400	0	48.72525253	24.4	53.42929293	24	54.73535354	6.015232323	23876
311	23877	Rananculus lingua	x	15	4015	3	0	25	0	625	0	48.79081633	24.4	52.25918367	24.04591837	53.30510204	4.517061224	23877
312	23878	Rananculus lingua	x	15	4015	3	0	30	0	900	0	48.86666667	24.4	50.75757576	24.1	51.46060606	2.60259596	23878
313	22758	Rananculus lingua	z	3	4003	0	1	0	5	0	25	53.272	25.392	53.223	25.202	53.924	0.66024	22758
314	22759	Rananculus lingua	z	3	4003	0	1	0	10	0	100	53.237	25.396	52.939	25.2	53.639	0.38089	22759
315	22760	Rananculus lingua	z	3	4003	0	1	0	15	0	225	53.218	25.399	52.702	25.2	53.39	0.13734	22760
316	22761	Rananculus lingua	z	3	4003	0	1	0	20	0	400	53.273	25.4	52.729	25.2	53.429	0.11219	22761
317	22762	Rananculus lingua	z	3	4003	0	1	0	25	0	625	53.375	25.4	52.72	25.205	53.42	2.00E-04	22762
318	22763	Rananculus lingua	z	3	4003	0	1	0	30	0	900	53.323	25.4	52.713	25.262	53.412	0.04444	22763
319	22777	Rananculus lingua	z	2	4002	0	2	0	5	0	25	52.395	25.491	53.596	25.28	54.336	1.95012	22777
320	22778	Rananculus lingua	z	2	4002	0	2	0	10	0	100	52.31313131	25.48686869	52.44747475	25.26565657	53.05959596	0.760757576	22778
321	22779	Rananculus lingua	z	2	4002	0	2	0	15	0	225	52.25757576	25.4979798	52.11313131	25.3	52.71313131	0.44610101	22779
322	22780	Rananculus lingua	z	2	4002	0	2	0	20	0	400	52.14848485	25.4989899	51.85151515	25.3	52.44646465	0.265747475	22780
323	22781	Rananculus lingua	z	2	4002	0	2	0	25	0	625	51.91111111	25.5	51.60707071	25.3040404	52.10707071	0.232767677	22781
324	22782	Rananculus lingua	z	2	4002	0	2	0	30	0	900	51.373	25.5	51.077	25.358	51.577	0.18394	22782
325	22834	Rananculus lingua	z	3	4003	1	1	0	5	0	25	47.66969697	25.6989899	48	25.5030303	48.15959596	0.481424242	22834
326	22835	Rananculus lingua	z	3	4003	1	1	0	10	0	100	47.53535354	25.6979798	47.73535354	25.4969697	47.83535354	0.322888889	22835
327	22836	Rananculus lingua	z	3	4003	1	1	0	15	0	225	47.491	25.686	47.504	25.5	47.604	0.11133	22836
328	22837	Rananculus lingua	z	3	4003	1	1	0	20	0	400	47.364	25.674	47.38	25.5	47.48	0.10081	22837
329	22838	Rananculus lingua	z	3	4003	1	1	0	25	0	625	47.271	25.651	47.26	25.5	47.36	0.061	22838
330	22839	Rananculus lingua	z	3	4003	1	1	0	30	0	900	47.231	25.692	47.204	25.5	47.304	0.03929	22839
331	22853	Rananculus lingua	z	2	4002	1	2	0	5	0	25	45.83	25.502	47.111	25.3	47.172	1.33719	22853
332	22854	Rananculus lingua	z	2	4002	1	2	0	10	0	100	45.924	25.5	46.52	25.299	46.52	0.58914	22854
333	22855	Rananculus lingua	z	2	4002	1	2	0	15	0	225	46.14141414	25.5	46.46666667	25.3	46.46666667	0.312585859	22855
334	22856	Rananculus lingua	z	2	4002	1	2	0	20	0	400	46.41414141	25.5	46.72121212	25.3	46.72121212	0.321646465	22856
335	22857	Rananculus lingua	z	2	4002	1	2	0	25	0	625	46.74949495	25.5	46.95353535	25.3	46.97272727	0.243545455	22857
336	22858	Rananculus lingua	z	2	4002	1	2	0	30	0	900	47.16363636	25.5	47.33131313	25.3030303	47.43131313	0.247383838	22858
337	22910	Rananculus lingua	z	3	4003	2	1	0	5	0	25	53.61	25.142	53.249	24.979	53.949	0.35094	22910
338	22911	Rananculus lingua	z	3	4003	2	1	0	10	0	100	53.55454545	25.11313131	53.19393939	24.92525253	53.89393939	0.34559596	22911
339	22912	Rananculus lingua	z	3	4003	2	1	0	15	0	225	53.574	25.102	53.079	24.911	53.779	0.19869	22912
340	22913	Rananculus lingua	z	3	4003	2	1	0	20	0	400	53.512	25.1	53	24.905	53.7	0.17304	22913
341	22914	Rananculus lingua	z	3	4003	2	1	0	25	0	625	53.427	25.1	52.926	24.917	53.626	0.17647	22914
342	22915	Rananculus lingua	z	3	4003	2	1	0	30	0	900	53.301	25.1	52.794	24.904	53.494	0.15634	22915
343	22929	Rananculus lingua	z	2	4002	2	2	0	5	0	25	52.441	25.1	52.745	24.893	53.412	0.9621	22929
344	22930	Rananculus lingua	z	2	4002	2	2	0	10	0	100	52.429	25.1	52.491	24.886	53.097	0.693	22930
345	22931	Rananculus lingua	z	2	4002	2	2	0	15	0	225	52.5	25.1	52.35252525	24.89494949	52.95252525	0.468808081	22931
346	22932	Rananculus lingua	z	2	4002	2	2	0	20	0	400	52.48181818	25.1	52.29090909	24.9	52.89090909	0.419050505	22932
347	22933	Rananculus lingua	z	2	4002	2	2	0	25	0	625	52.56868687	25.0959596	52.26868687	24.9	52.86868687	0.307555556	22933
348	22934	Rananculus lingua	z	2	4002	2	2	0	30	0	900	52.62929293	25.08888889	52.23030303	24.9	52.83030303	0.204343434	22934
349	22986	Rananculus lingua	z	3	4003	3	1	0	5	0	25	50.632	25.002	50.677	24.837	51.105	0.48219	22986
350	22987	Rananculus lingua	z	3	4003	3	1	0	10	0	100	50.6	25.002	50.551	24.8	50.951	0.37461	22987
351	22988	Rananculus lingua	z	3	4003	3	1	0	15	0	225	50.6	25	50.526	24.8	50.926	0.34687	22988
352	22989	Rananculus lingua	z	3	4003	3	1	0	20	0	400	50.535	25	50.447	24.8	50.847	0.3247	22989
353	22990	Rananculus lingua	z	3	4003	3	1	0	25	0	625	50.42626263	25.0030303	50.34646465	24.81515152	50.74646465	0.32230303	22990
354	22991	Rananculus lingua	z	3	4003	3	1	0	30	0	900	50.326	25.002	50.229	24.813	50.629	0.29219	22991
355	23005	Rananculus lingua	z	2	4002	3	2	0	5	0	25	48.983	24.902	49.424	24.741	49.727	0.74427	23005
356	23006	Rananculus lingua	z	2	4002	3	2	0	10	0	100	48.83232323	24.9030303	49.14444444	24.7	49.44444444	0.585585859	23006
357	23007	Rananculus lingua	z	2	4002	3	2	0	15	0	225	48.70606061	24.9	48.97777778	24.7020202	49.24040404	0.527272727	23007
358	23008	Rananculus lingua	z	2	4002	3	2	0	20	0	400	48.60606061	24.9010101	48.78989899	24.70909091	48.98989899	0.419454545	23008
359	23009	Rananculus lingua	z	2	4002	3	2	0	25	0	625	48.5030303	24.9010101	48.60808081	24.70808081	48.80808081	0.321020202	23009
360	23010	Rananculus lingua	z	2	4002	3	2	0	30	0	900	48.447	24.9	48.529	24.739	48.729	0.28981	23010
361	23062	Rananculus lingua	z	7	4007	0	1	0	5	0	25	46.553	24.902	47.094	24.749	46.994	0.43157	23062
362	23063	Rananculus lingua	z	7	4007	0	1	0	10	0	100	46.51	24.9	46.808	24.707	46.708	0.20164	23063
363	23064	Rananculus lingua	z	7	4007	0	1	0	15	0	225	46.452	24.901	46.687	24.753	46.587	0.14439	23064
364	23065	Rananculus lingua	z	7	4007	0	1	0	20	0	400	46.393	24.9	46.672	24.79	46.572	0.18904	23065
365	23066	Rananculus lingua	z	7	4007	0	1	0	25	0	625	46.39090909	24.9020202	46.59090909	24.7959596	46.49090909	0.113565657	23066
366	23067	Rananculus lingua	z	7	4007	0	1	0	30	0	900	46.31717172	24.91414141	46.51616162	24.7979798	46.41616162	0.116131313	23067
367	23138	Rananculus lingua	z	7	4007	1	1	0	5	0	25	40.753	25.301	41.084	25.134	41.278	0.4935	23138
368	23139	Rananculus lingua	z	7	4007	1	1	0	10	0	100	40.733	25.301	40.921	25.121	41.121	0.35782	23139
369	23140	Rananculus lingua	z	7	4007	1	1	0	15	0	225	40.709	25.302	40.74	25.161	40.94	0.209	23140
370	23141	Rananculus lingua	z	7	4007	1	1	0	20	0	400	40.681	25.306	40.677	25.182	40.877	0.17717	23141
371	23142	Rananculus lingua	z	7	4007	1	1	0	25	0	625	40.706	25.3	40.679	25.186	40.879	0.15405	23142
372	23143	Rananculus lingua	z	7	4007	1	1	0	30	0	900	40.742	25.301	40.723	25.198	40.923	0.15985	23143
373	23214	Rananculus lingua	z	7	4007	2	1	0	5	0	25	41.92	25.1	42.203	24.901	42.303	0.39515	23214
374	23215	Rananculus lingua	z	7	4007	2	1	0	10	0	100	41.824	25.102	42.077	24.9	42.177	0.37073	23215
375	23216	Rananculus lingua	z	7	4007	2	1	0	15	0	225	41.682	25.1	41.775	24.9	41.875	0.22435	23216
376	23217	Rananculus lingua	z	7	4007	2	1	0	20	0	400	41.571	25.1	41.653	24.9	41.753	0.21885	23217
377	23218	Rananculus lingua	z	7	4007	2	1	0	25	0	625	41.495	25.1	41.497	24.9	41.597	0.14604	23218
378	23219	Rananculus lingua	z	7	4007	2	1	0	30	0	900	41.4	25.1	41.34040404	24.9	41.50505051	0.091434343	23219
379	23290	Rananculus lingua	z	7	4007	3	1	0	5	0	25	43.78484848	24.90606061	44.16060606	24.78989899	44.16060606	0.399353535	23290
380	23291	Rananculus lingua	z	7	4007	3	1	0	10	0	100	43.95656566	24.9040404	44.31616162	24.76969697	44.31616162	0.376191919	23291
381	23292	Rananculus lingua	z	7	4007	3	1	0	15	0	225	44.14949495	24.9	44.45353535	24.76464646	44.45353535	0.314383838	23292
382	23293	Rananculus lingua	z	7	4007	3	1	0	20	0	400	44.311	24.901	44.617	24.783	44.617	0.30911	23293
383	23294	Rananculus lingua	z	7	4007	3	1	0	25	0	625	44.474	24.901	44.765	24.77	44.765	0.28687	23294
384	23295	Rananculus lingua	z	7	4007	3	1	0	30	0	900	44.608	24.901	44.94	24.782	44.94	0.31989	23295
385	23385	Rananculus lingua	z	11	4011	0	2	0	5	0	25	59.832	24.701	58.343	24.5	60.938	1.10972	23385
386	23386	Rananculus lingua	z	11	4011	0	2	0	10	0	100	59.629	24.7	57.961	24.5	60.423	0.77645	23386
387	23387	Rananculus lingua	z	11	4011	0	2	0	15	0	225	59.529	24.701	57.746	24.501	60.099	0.57493	23387
388	23388	Rananculus lingua	z	11	4011	0	2	0	20	0	400	59.331	24.7	57.567	24.555	59.863	0.52176	23388
389	23389	Rananculus lingua	z	11	4011	0	2	0	25	0	625	59.377	24.701	57.564	24.577	59.864	0.4716	23389
390	23390	Rananculus lingua	z	11	4011	0	2	0	30	0	900	59.477	24.711	57.665	24.569	59.97	0.51305	23390
391	23404	Rananculus lingua	z	10	4010	0	3	0	5	0	25	58.2	24.8	57.50306122	24.60612245	59.75510204	1.563020408	23404
392	23405	Rananculus lingua	z	10	4010	0	3	0	10	0	100	58.26767677	24.8	56.96666667	24.6	59.02121212	0.742686869	23405
393	23406	Rananculus lingua	z	10	4010	0	3	0	15	0	225	58.49393939	24.8	57.06464646	24.61818182	59.16464646	0.653646465	23406
394	23407	Rananculus lingua	z	10	4010	0	3	0	20	0	400	58.53030303	24.8	56.96868687	24.63131313	59.02828283	0.482858586	23407
395	23408	Rananculus lingua	z	10	4010	0	3	0	25	0	625	58.28888889	24.8	56.73333333	24.67272727	58.67373737	0.393848485	23408
396	23409	Rananculus lingua	z	10	4010	0	3	0	30	0	900	57.879	24.801	56.394	24.674	58.216	0.32753	23409
397	23461	Rananculus lingua	z	11	4011	1	2	0	5	0	25	65.801	24.9	62.23	24.696	66.417	0.59498	23461
398	23462	Rananculus lingua	z	11	4011	1	2	0	10	0	100	65.895	24.9	62.305	24.696	66.504	0.60611	23462
399	23463	Rananculus lingua	z	11	4011	1	2	0	15	0	225	66.043	24.9	62.325	24.698	66.524	0.48628	23463
400	23464	Rananculus lingua	z	11	4011	1	2	0	20	0	400	66.235	24.9	62.363	24.7	66.564	0.34782	23464
401	23465	Rananculus lingua	z	11	4011	1	2	0	25	0	625	66.255	24.897	62.399	24.7	66.602	0.37856	23465
402	23466	Rananculus lingua	z	11	4011	1	2	0	30	0	900	66.397	24.9	62.452	24.7	66.704	0.3108	23466
403	23480	Rananculus lingua	z	10	4010	1	3	0	5	0	25	65.629	24.9	62.6	24.701	66.921	1.28637	23480
404	23481	Rananculus lingua	z	10	4010	1	3	0	10	0	100	65.735	24.9	62.203	24.7	66.368	0.6233	23481
405	23482	Rananculus lingua	z	10	4010	1	3	0	15	0	225	65.694	24.9	61.976	24.7	66.034	0.34561	23482
406	23483	Rananculus lingua	z	10	4010	1	3	0	20	0	400	65.495	24.9	61.803	24.7	65.803	0.30212	23483
407	23484	Rananculus lingua	z	10	4010	1	3	0	25	0	625	65.498	24.9	61.731	24.701	65.727	0.19775	23484
408	23485	Rananculus lingua	z	10	4010	1	3	0	30	0	900	65.413	24.9	61.636	24.7	65.572	0.1494	23485
409	23537	Rananculus lingua	z	11	4011	2	2	0	5	0	25	58.14545455	24.77575758	56.65959596	24.54545455	58.57575758	0.433949495	23537
410	23538	Rananculus lingua	z	11	4011	2	2	0	10	0	100	58.08484848	24.74646465	56.53232323	24.5	58.43232323	0.315656566	23538
411	23539	Rananculus lingua	z	11	4011	2	2	0	15	0	225	58.06262626	24.71919192	56.5	24.50808081	58.38181818	0.292545455	23539
412	23540	Rananculus lingua	z	11	4011	2	2	0	20	0	400	58.03737374	24.71010101	56.44646465	24.53434343	58.28686869	0.242737374	23540
413	23541	Rananculus lingua	z	11	4011	2	2	0	25	0	625	57.991	24.709	56.442	24.544	58.284	0.2828	23541
414	23542	Rananculus lingua	z	11	4011	2	2	0	30	0	900	58.003	24.702	56.417	24.519	58.234	0.2358	23542
415	23556	Rananculus lingua	z	10	4010	2	3	0	5	0	25	58.498	24.698	57.232	24.499	59.381	0.88451	23556
416	23557	Rananculus lingua	z	10	4010	2	3	0	10	0	100	58.558	24.7	57.07	24.483	59.165	0.59705	23557
417	23558	Rananculus lingua	z	10	4010	2	3	0	15	0	225	58.692	24.667	57.1	24.5	59.2	0.505	23558
418	23559	Rananculus lingua	z	10	4010	2	3	0	20	0	400	58.758	24.664	57.089	24.488	59.189	0.4236	23559
419	23560	Rananculus lingua	z	10	4010	2	3	0	25	0	625	58.74343434	24.6979798	57.0989899	24.5	59.1989899	0.452151515	23560
420	23561	Rananculus lingua	z	10	4010	2	3	0	30	0	900	58.76868687	24.7	57.1	24.5	59.2	0.428313131	23561
421	23613	Rananculus lingua	z	11	4011	3	2	0	5	0	25	56.11616162	24.5	55.0969697	24.34040404	56.3979798	0.270606061	23613
422	23614	Rananculus lingua	z	11	4011	3	2	0	10	0	100	55.96464646	24.5030303	55.03030303	24.3030303	56.33030303	0.328777778	23614
423	23615	Rananculus lingua	z	11	4011	3	2	0	15	0	225	55.875	24.506	54.873	24.316	56.079	0.19726	23615
424	23616	Rananculus lingua	z	11	4011	3	2	0	20	0	400	55.82	24.5	54.754	24.318	55.906	0.0856	23616
425	23617	Rananculus lingua	z	11	4011	3	2	0	25	0	625	55.799	24.5	54.715	24.322	55.83	0.052	23617
426	23618	Rananculus lingua	z	11	4011	3	2	0	30	0	900	55.702	24.5	54.678	24.371	55.778	0.09698	23618
427	23632	Rananculus lingua	z	10	4010	3	3	0	5	0	25	55.959	24.5	55.249	24.344	56.611	0.64116	23632
428	23633	Rananculus lingua	z	10	4010	3	3	0	10	0	100	55.978	24.501	55.052	24.301	56.352	0.3458	23633
429	23634	Rananculus lingua	z	10	4010	3	3	0	15	0	225	56.06363636	24.5	55.0989899	24.33535354	56.3989899	0.325949495	23634
430	23635	Rananculus lingua	z	10	4010	3	3	0	20	0	400	56.22653061	24.50102041	55.16632653	24.35306122	56.48367347	0.2575	23635
431	23636	Rananculus lingua	z	10	4010	3	3	0	25	0	625	56.35918367	24.50306122	55.28163265	24.38163265	56.66326531	0.286918367	23636
432	23637	Rananculus lingua	z	10	4010	3	3	0	30	0	900	56.42222222	24.53030303	55.35959596	24.3989899	56.75959596	0.333212121	23637
433	23651	Rananculus lingua	z	15	4015	0	0	0	5	0	25	52.75454545	24.32727273	52.25454545	24.18585859	53.31010101	0.547606061	23651
434	23652	Rananculus lingua	z	15	4015	0	0	0	10	0	100	52.30102041	24.33469388	51.71836735	24.17755102	52.65	0.344704082	23652
435	23653	Rananculus lingua	z	15	4015	0	0	0	15	0	225	51.68686869	24.32222222	51.17777778	24.19191919	51.97979798	0.296929293	23653
436	23654	Rananculus lingua	z	15	4015	0	0	0	20	0	400	51.30909091	24.32121212	50.75555556	24.1979798	51.45656566	0.157787879	23654
437	23655	Rananculus lingua	z	15	4015	0	0	0	25	0	625	50.992	24.367	50.439	24.2	51.076	0.08695	23655
438	23656	Rananculus lingua	z	15	4015	0	0	0	30	0	900	50.682	24.392	50.084	24.205	50.638	-0.03724	23656
439	23727	Rananculus lingua	z	15	4015	1	0	0	5	0	25	59.94040404	24.91414141	58.91616162	24.73030303	61.45555556	1.518424242	23727
440	23728	Rananculus lingua	z	15	4015	1	0	0	10	0	100	60.91212121	24.94545455	59.18484848	24.7020202	61.78484848	0.875565657	23728
441	23729	Rananculus lingua	z	15	4015	1	0	0	15	0	225	61.733	24.912	59.544	24.73	62.244	0.49443	23729
442	23730	Rananculus lingua	z	15	4015	1	0	0	20	0	400	62.509	24.9	59.865	24.723	62.614	0.11145	23730
443	23731	Rananculus lingua	z	15	4015	1	0	0	25	0	625	63.042	24.9	60.202	24.74	63.032	-0.00877	23731
444	23732	Rananculus lingua	z	15	4015	1	0	0	30	0	900	63.317	24.9	60.447	24.706	63.347	0.01634	23732
445	23803	Rananculus lingua	z	15	4015	2	0	0	5	0	25	48.46565657	24.61717172	49.45555556	24.4	49.88686869	1.409313131	23803
446	23804	Rananculus lingua	z	15	4015	2	0	0	10	0	100	48.57575758	24.60808081	48.82222222	24.4	49.11515152	0.523646465	23804
447	23805	Rananculus lingua	z	15	4015	2	0	0	15	0	225	48.69393939	24.6010101	48.76666667	24.4	49.03333333	0.337393939	23805
448	23806	Rananculus lingua	z	15	4015	2	0	0	20	0	400	48.856	24.599	48.829	24.4	49.129	0.25167	23806
449	23807	Rananculus lingua	z	15	4015	2	0	0	25	0	625	49.015	24.597	48.9	24.401	49.2	0.17999	23807
450	23808	Rananculus lingua	z	15	4015	2	0	0	30	0	900	49.116	24.598	48.949	24.401	49.249	0.13879	23808
451	23879	Rananculus lingua	z	15	4015	3	0	0	5	0	25	48.97171717	24.4	50.51616162	24.1	51.17272727	2.201868687	23879
452	23880	Rananculus lingua	z	15	4015	3	0	0	10	0	100	49.09494949	24.4	49.42323232	24.13131313	49.82929293	0.740454545	23880
453	23881	Rananculus lingua	z	15	4015	3	0	0	15	0	225	49.12222222	24.4	49.31414141	24.1959596	49.71414141	0.580010101	23881
454	23882	Rananculus lingua	z	15	4015	3	0	0	20	0	400	49.235	24.4	49.314	24.201	49.714	0.46708	23882
455	23883	Rananculus lingua	z	15	4015	3	0	0	25	0	625	49.322	24.4	49.343	24.209	49.743	0.41546	23883
456	23884	Rananculus lingua	z	15	4015	3	0	0	30	0	900	49.475	24.398	49.406	24.203	49.806	0.33932	23884
