# Supplementary material for: Floral Humidity in Flowering Plants: A Preliminary Survey
Source: Front Plant Sci. 2020 Mar 6;11:249. doi: 10.3389/fpls.2020.00249 (PMC7068853; doi:10.3389/fpls.2020.00249)
Supplement: SUPPLEMENTARY FILE 2 — A zipped file containing floral humidity data collected by the robot arm transects as described in the main text. A word document within the zipped files explains the data formatting in detail. Datafiles themselves are in CSV format. [file Data_Sheet_2.zip › Floral humidity data/Flowers/Ranunculus lingua Raw.csv]

	X.	Individual	Species	totIndividual	date	sample..	Sample.order	x.or.z.transect	xoffset	zoffset	Background.Humidity	Background.Temperature	Focal.Humidity	Focal.Temperature	Corrected.Focal.humidity	Change.in.RH.	block	BE	Tag	N
1	1891	3	Ranunculus lingua	4003	2018-07-09-13-09-53	0	1	x	-30	0	54	25.3	53	25.3	53.7	-0.315	22745	First10	Here	1
2	1892	3	Ranunculus lingua	4003	2018-07-09-13-09-55	0	1	x	-30	0	54	25.3	53	25.3	53.7	-0.315	22745	First10	Here	2
3	1893	3	Ranunculus lingua	4003	2018-07-09-13-09-57	0	1	x	-30	0	54	25.3	53	25.3	53.7	-0.315	22745	First10	Here	3
4	1894	3	Ranunculus lingua	4003	2018-07-09-13-09-59	0	1	x	-30	0	54	25.3	53.1	25.3	53.8	-0.204	22745	First10	Here	4
5	1895	3	Ranunculus lingua	4003	2018-07-09-13-10-01	0	1	x	-30	0	54	25.3	53.1	25.3	53.8	-0.204	22745	First10	Here	5
6	1896	3	Ranunculus lingua	4003	2018-07-09-13-10-03	0	1	x	-30	0	54	25.3	53.1	25.3	53.8	-0.204	22745	First10	Here	6
7	1897	3	Ranunculus lingua	4003	2018-07-09-13-10-05	0	1	x	-30	0	54	25.3	53.1	25.3	53.8	-0.204	22745	First10	Here	7
8	1898	3	Ranunculus lingua	4003	2018-07-09-13-10-07	0	1	x	-30	0	54	25.3	53	25.2	53.7	-0.315	22745	First10	Here	8
9	1899	3	Ranunculus lingua	4003	2018-07-09-13-10-09	0	1	x	-30	0	54	25.3	53.1	25.3	53.8	-0.204	22745	First10	Here	9
10	1900	3	Ranunculus lingua	4003	2018-07-09-13-10-11	0	1	x	-30	0	54	25.3	53	25.2	53.7	-0.315	22745	First10	Here	10
11	1901	3	Ranunculus lingua	4003	2018-07-09-13-10-13	0	1	x	-30	0	54	25.3	53	25.2	53.7	-0.315	22745			11
12	1902	3	Ranunculus lingua	4003	2018-07-09-13-10-15	0	1	x	-30	0	54	25.3	53	25.2	53.7	-0.315	22745			12
13	1903	3	Ranunculus lingua	4003	2018-07-09-13-10-17	0	1	x	-30	0	54	25.3	53.1	25.3	53.8	-0.204	22745			13
14	1904	3	Ranunculus lingua	4003	2018-07-09-13-10-19	0	1	x	-30	0	54	25.3	53	25.2	53.7	-0.315	22745			14
15	1905	3	Ranunculus lingua	4003	2018-07-09-13-10-21	0	1	x	-30	0	54	25.3	53	25.2	53.7	-0.315	22745			15
16	1906	3	Ranunculus lingua	4003	2018-07-09-13-10-23	0	1	x	-30	0	54	25.3	53.2	25.3	53.9	-0.093	22745			16
17	1907	3	Ranunculus lingua	4003	2018-07-09-13-10-25	0	1	x	-30	0	54	25.3	53.1	25.2	53.8	-0.204	22745			17
18	1908	3	Ranunculus lingua	4003	2018-07-09-13-10-28	0	1	x	-30	0	54	25.3	53.2	25.3	53.9	-0.093	22745			18
19	1909	3	Ranunculus lingua	4003	2018-07-09-13-10-30	0	1	x	-30	0	54	25.3	53.1	25.2	53.8	-0.204	22745			19
20	1910	3	Ranunculus lingua	4003	2018-07-09-13-10-32	0	1	x	-30	0	53.9	25.3	53.2	25.3	53.9	0.007	22745			20
21	1911	3	Ranunculus lingua	4003	2018-07-09-13-10-34	0	1	x	-30	0	53.9	25.3	53.1	25.2	53.8	-0.104	22745			21
22	1912	3	Ranunculus lingua	4003	2018-07-09-13-10-36	0	1	x	-30	0	54	25.3	53.2	25.3	53.9	-0.093	22745			22
23	1913	3	Ranunculus lingua	4003	2018-07-09-13-10-38	0	1	x	-30	0	54	25.3	53.2	25.3	53.9	-0.093	22745			23
24	1914	3	Ranunculus lingua	4003	2018-07-09-13-10-40	0	1	x	-30	0	53.9	25.3	53.1	25.2	53.8	-0.104	22745			24
25	1915	3	Ranunculus lingua	4003	2018-07-09-13-10-42	0	1	x	-30	0	54	25.3	53.2	25.3	53.9	-0.093	22745			25
26	1916	3	Ranunculus lingua	4003	2018-07-09-13-10-44	0	1	x	-30	0	54	25.4	53.2	25.2	53.9	-0.093	22745			26
27	1917	3	Ranunculus lingua	4003	2018-07-09-13-10-46	0	1	x	-30	0	54	25.3	53.3	25.2	54	0.017	22745			27
28	1918	3	Ranunculus lingua	4003	2018-07-09-13-10-48	0	1	x	-30	0	54	25.4	53.3	25.2	54	0.017	22745			28
29	1919	3	Ranunculus lingua	4003	2018-07-09-13-10-50	0	1	x	-30	0	54	25.3	53.3	25.2	54	0.017	22745			29
30	1920	3	Ranunculus lingua	4003	2018-07-09-13-10-52	0	1	x	-30	0	54	25.3	53.3	25.2	54	0.017	22745			30
31	1921	3	Ranunculus lingua	4003	2018-07-09-13-10-54	0	1	x	-30	0	54	25.3	53.3	25.2	54	0.017	22745			31
32	1922	3	Ranunculus lingua	4003	2018-07-09-13-10-56	0	1	x	-30	0	54	25.3	53.4	25.2	54.1	0.128	22745			32
33	1923	3	Ranunculus lingua	4003	2018-07-09-13-10-58	0	1	x	-30	0	54	25.3	53.4	25.2	54.1	0.128	22745			33
34	1924	3	Ranunculus lingua	4003	2018-07-09-13-11-00	0	1	x	-30	0	53.9	25.3	53.5	25.2	54.2	0.339	22745			34
35	1925	3	Ranunculus lingua	4003	2018-07-09-13-11-02	0	1	x	-30	0	54	25.3	53.5	25.2	54.2	0.239	22745			35
36	1926	3	Ranunculus lingua	4003	2018-07-09-13-11-04	0	1	x	-30	0	54	25.3	53.5	25.2	54.2	0.239	22745			36
37	1927	3	Ranunculus lingua	4003	2018-07-09-13-11-06	0	1	x	-30	0	54	25.3	53.5	25.2	54.2	0.239	22745			37
38	1928	3	Ranunculus lingua	4003	2018-07-09-13-11-08	0	1	x	-30	0	54	25.3	53.4	25.2	54.1	0.128	22745			38
39	1929	3	Ranunculus lingua	4003	2018-07-09-13-11-10	0	1	x	-30	0	54	25.3	53.4	25.2	54.1	0.128	22745			39
40	1930	3	Ranunculus lingua	4003	2018-07-09-13-11-12	0	1	x	-30	0	54	25.3	53.4	25.2	54.1	0.128	22745			40
41	1931	3	Ranunculus lingua	4003	2018-07-09-13-11-14	0	1	x	-30	0	54	25.3	53.4	25.2	54.1	0.128	22745			41
42	1932	3	Ranunculus lingua	4003	2018-07-09-13-11-16	0	1	x	-30	0	54	25.3	53.4	25.2	54.1	0.128	22745			42
43	1933	3	Ranunculus lingua	4003	2018-07-09-13-11-18	0	1	x	-30	0	54	25.3	53.4	25.2	54.1	0.128	22745			43
44	1934	3	Ranunculus lingua	4003	2018-07-09-13-11-20	0	1	x	-30	0	54	25.3	53.4	25.2	54.1	0.128	22745			44
45	1935	3	Ranunculus lingua	4003	2018-07-09-13-11-22	0	1	x	-30	0	54	25.3	53.4	25.2	54.1	0.128	22745			45
46	1936	3	Ranunculus lingua	4003	2018-07-09-13-11-26	0	1	x	-30	0	54	25.3	53.3	25.2	54	0.017	22745			46
47	1937	3	Ranunculus lingua	4003	2018-07-09-13-11-28	0	1	x	-30	0	54	25.3	53.3	25.2	54	0.017	22745			47
48	1938	3	Ranunculus lingua	4003	2018-07-09-13-11-30	0	1	x	-30	0	54.1	25.4	53.3	25.2	54	-0.083	22745			48
49	1939	3	Ranunculus lingua	4003	2018-07-09-13-11-32	0	1	x	-30	0	54	25.3	53.3	25.2	54	0.017	22745			49
50	1940	3	Ranunculus lingua	4003	2018-07-09-13-11-34	0	1	x	-30	0	54	25.3	53.4	25.2	54.1	0.128	22745			50
51	1941	3	Ranunculus lingua	4003	2018-07-09-13-11-36	0	1	x	-30	0	54	25.3	53.4	25.2	54.1	0.128	22745			51
52	1942	3	Ranunculus lingua	4003	2018-07-09-13-11-38	0	1	x	-30	0	54	25.3	53.4	25.2	54.1	0.128	22745			52
53	1943	3	Ranunculus lingua	4003	2018-07-09-13-11-40	0	1	x	-30	0	54	25.3	53.3	25.2	54	0.017	22745			53
54	1944	3	Ranunculus lingua	4003	2018-07-09-13-11-42	0	1	x	-30	0	54	25.3	53.3	25.2	54	0.017	22745			54
55	1945	3	Ranunculus lingua	4003	2018-07-09-13-11-44	0	1	x	-30	0	54	25.3	53.3	25.2	54	0.017	22745			55
56	1946	3	Ranunculus lingua	4003	2018-07-09-13-11-46	0	1	x	-30	0	54	25.3	53.3	25.2	54	0.017	22745			56
57	1947	3	Ranunculus lingua	4003	2018-07-09-13-11-48	0	1	x	-30	0	54	25.3	53.3	25.2	54	0.017	22745			57
58	1948	3	Ranunculus lingua	4003	2018-07-09-13-11-50	0	1	x	-30	0	54	25.4	53.3	25.2	54	0.017	22745			58
59	1949	3	Ranunculus lingua	4003	2018-07-09-13-11-52	0	1	x	-30	0	54	25.3	53.3	25.2	54	0.017	22745			59
60	1950	3	Ranunculus lingua	4003	2018-07-09-13-11-54	0	1	x	-30	0	53.9	25.3	53.3	25.2	54	0.117	22745			60
61	1951	3	Ranunculus lingua	4003	2018-07-09-13-11-56	0	1	x	-30	0	54	25.3	53.3	25.2	54	0.017	22745			61
62	1952	3	Ranunculus lingua	4003	2018-07-09-13-11-58	0	1	x	-30	0	53.9	25.3	53.3	25.2	54	0.117	22745			62
63	1953	3	Ranunculus lingua	4003	2018-07-09-13-12-00	0	1	x	-30	0	54	25.3	53.2	25.2	53.9	-0.093	22745			63
64	1954	3	Ranunculus lingua	4003	2018-07-09-13-12-02	0	1	x	-30	0	53.9	25.3	53.2	25.2	53.9	0.007	22745			64
65	1955	3	Ranunculus lingua	4003	2018-07-09-13-12-04	0	1	x	-30	0	53.9	25.3	53.2	25.2	53.9	0.007	22745			65
66	1956	3	Ranunculus lingua	4003	2018-07-09-13-12-06	0	1	x	-30	0	53.9	25.3	53.2	25.2	53.9	0.007	22745			66
67	1957	3	Ranunculus lingua	4003	2018-07-09-13-12-08	0	1	x	-30	0	53.9	25.3	53.2	25.2	53.9	0.007	22745			67
68	1958	3	Ranunculus lingua	4003	2018-07-09-13-12-10	0	1	x	-30	0	53.9	25.3	53.2	25.2	53.9	0.007	22745			68
69	1959	3	Ranunculus lingua	4003	2018-07-09-13-12-12	0	1	x	-30	0	53.9	25.3	53.2	25.2	53.9	0.007	22745			69
70	1960	3	Ranunculus lingua	4003	2018-07-09-13-12-14	0	1	x	-30	0	53.9	25.3	53.2	25.2	53.9	0.007	22745			70
71	1961	3	Ranunculus lingua	4003	2018-07-09-13-12-16	0	1	x	-30	0	53.9	25.3	53.2	25.2	53.9	0.007	22745			71
72	1962	3	Ranunculus lingua	4003	2018-07-09-13-12-18	0	1	x	-30	0	53.9	25.3	53.2	25.2	53.9	0.007	22745			72
73	1963	3	Ranunculus lingua	4003	2018-07-09-13-12-20	0	1	x	-30	0	53.9	25.3	53.2	25.2	53.9	0.007	22745			73
74	1964	3	Ranunculus lingua	4003	2018-07-09-13-12-22	0	1	x	-30	0	53.9	25.3	53.2	25.2	53.9	0.007	22745			74
75	1965	3	Ranunculus lingua	4003	2018-07-09-13-12-24	0	1	x	-30	0	53.9	25.3	53.2	25.2	53.9	0.007	22745			75
76	1966	3	Ranunculus lingua	4003	2018-07-09-13-12-26	0	1	x	-30	0	53.9	25.3	53.2	25.2	53.9	0.007	22745			76
77	1967	3	Ranunculus lingua	4003	2018-07-09-13-12-28	0	1	x	-30	0	53.9	25.3	53.1	25.2	53.8	-0.104	22745			77
78	1968	3	Ranunculus lingua	4003	2018-07-09-13-12-30	0	1	x	-30	0	53.9	25.3	53.1	25.2	53.8	-0.104	22745			78
79	1969	3	Ranunculus lingua	4003	2018-07-09-13-12-32	0	1	x	-30	0	53.9	25.3	53.2	25.2	53.9	0.007	22745			79
80	1970	3	Ranunculus lingua	4003	2018-07-09-13-12-34	0	1	x	-30	0	54	25.3	53.2	25.2	53.9	-0.093	22745			80
81	1971	3	Ranunculus lingua	4003	2018-07-09-13-12-36	0	1	x	-30	0	53.9	25.3	53.2	25.2	53.9	0.007	22745			81
82	1972	3	Ranunculus lingua	4003	2018-07-09-13-12-38	0	1	x	-30	0	53.9	25.3	53.2	25.2	53.9	0.007	22745			82
83	1973	3	Ranunculus lingua	4003	2018-07-09-13-12-40	0	1	x	-30	0	53.9	25.3	53.3	25.2	54	0.117	22745			83
84	1974	3	Ranunculus lingua	4003	2018-07-09-13-12-42	0	1	x	-30	0	53.9	25.3	53.3	25.2	54	0.117	22745			84
85	1975	3	Ranunculus lingua	4003	2018-07-09-13-12-44	0	1	x	-30	0	54	25.3	53.3	25.2	54	0.017	22745			85
86	1976	3	Ranunculus lingua	4003	2018-07-09-13-12-46	0	1	x	-30	0	54	25.3	53.3	25.2	54	0.017	22745			86
87	1977	3	Ranunculus lingua	4003	2018-07-09-13-12-48	0	1	x	-30	0	53.9	25.3	53.3	25.2	54	0.117	22745			87
88	1978	3	Ranunculus lingua	4003	2018-07-09-13-12-50	0	1	x	-30	0	54	25.3	53.3	25.2	54	0.017	22745			88
89	1979	3	Ranunculus lingua	4003	2018-07-09-13-12-52	0	1	x	-30	0	54	25.3	53.3	25.2	54	0.017	22745			89
90	1980	3	Ranunculus lingua	4003	2018-07-09-13-12-54	0	1	x	-30	0	53.9	25.3	53.3	25.2	54	0.117	22745			90
91	1981	3	Ranunculus lingua	4003	2018-07-09-13-12-56	0	1	x	-30	0	53.9	25.3	53.2	25.2	53.9	0.007	22745	Last10	Here	91
92	1982	3	Ranunculus lingua	4003	2018-07-09-13-12-58	0	1	x	-30	0	53.9	25.3	53.2	25.2	53.9	0.007	22745	Last10	Here	92
93	1983	3	Ranunculus lingua	4003	2018-07-09-13-13-00	0	1	x	-30	0	53.9	25.3	53.3	25.2	54	0.117	22745	Last10	Here	93
94	1984	3	Ranunculus lingua	4003	2018-07-09-13-13-02	0	1	x	-30	0	54	25.3	53.3	25.2	54	0.017	22745	Last10	Here	94
95	1985	3	Ranunculus lingua	4003	2018-07-09-13-13-04	0	1	x	-30	0	54	25.3	53.3	25.2	54	0.017	22745	Last10	Here	95
96	1986	3	Ranunculus lingua	4003	2018-07-09-13-13-06	0	1	x	-30	0	54	25.3	53.2	25.2	53.9	-0.093	22745	Last10	Here	96
97	1987	3	Ranunculus lingua	4003	2018-07-09-13-13-08	0	1	x	-30	0	53.9	25.3	53.3	25.2	54	0.117	22745	Last10	Here	97
98	1988	3	Ranunculus lingua	4003	2018-07-09-13-13-10	0	1	x	-30	0	53.9	25.3	53.2	25.2	53.9	0.007	22745	Last10	Here	98
99	1989	3	Ranunculus lingua	4003	2018-07-09-13-13-12	0	1	x	-30	0	53.9	25.3	53.2	25.2	53.9	0.007	22745	Last10	Here	99
100	1990	3	Ranunculus lingua	4003	2018-07-09-13-13-44	0	1	x	-25	0	53.9	25.3	54.1	25.2	54.9	1.003	22746	First10	Here	1
101	1991	3	Ranunculus lingua	4003	2018-07-09-13-13-46	0	1	x	-25	0	54	25.3	54	25.2	54.8	0.792	22746	First10	Here	2
102	1992	3	Ranunculus lingua	4003	2018-07-09-13-13-48	0	1	x	-25	0	54	25.3	53.9	25.2	54.7	0.682	22746	First10	Here	3
103	1993	3	Ranunculus lingua	4003	2018-07-09-13-13-50	0	1	x	-25	0	54	25.3	53.9	25.2	54.7	0.682	22746	First10	Here	4
104	1994	3	Ranunculus lingua	4003	2018-07-09-13-13-52	0	1	x	-25	0	54	25.3	53.8	25.2	54.6	0.571	22746	First10	Here	5
105	1995	3	Ranunculus lingua	4003	2018-07-09-13-13-54	0	1	x	-25	0	54	25.3	53.8	25.2	54.6	0.571	22746	First10	Here	6
106	1996	3	Ranunculus lingua	4003	2018-07-09-13-13-56	0	1	x	-25	0	53.9	25.3	53.9	25.2	54.7	0.782	22746	First10	Here	7
107	1997	3	Ranunculus lingua	4003	2018-07-09-13-13-58	0	1	x	-25	0	53.9	25.3	54	25.2	54.8	0.892	22746	First10	Here	8
108	1998	3	Ranunculus lingua	4003	2018-07-09-13-14-00	0	1	x	-25	0	53.9	25.3	54	25.2	54.8	0.892	22746	First10	Here	9
109	1999	3	Ranunculus lingua	4003	2018-07-09-13-14-02	0	1	x	-25	0	54	25.3	54	25.2	54.8	0.792	22746	First10	Here	10
110	2000	3	Ranunculus lingua	4003	2018-07-09-13-14-04	0	1	x	-25	0	53.9	25.3	54.1	25.2	54.9	1.003	22746			11
111	2001	3	Ranunculus lingua	4003	2018-07-09-13-14-06	0	1	x	-25	0	54	25.3	54	25.2	54.8	0.792	22746			12
112	2002	3	Ranunculus lingua	4003	2018-07-09-13-14-08	0	1	x	-25	0	54	25.3	54	25.2	54.8	0.792	22746			13
113	2003	3	Ranunculus lingua	4003	2018-07-09-13-14-10	0	1	x	-25	0	54	25.3	54	25.2	54.8	0.792	22746			14
114	2004	3	Ranunculus lingua	4003	2018-07-09-13-14-12	0	1	x	-25	0	54	25.3	54	25.2	54.8	0.792	22746			15
115	2005	3	Ranunculus lingua	4003	2018-07-09-13-14-14	0	1	x	-25	0	53.9	25.3	54	25.2	54.8	0.892	22746			16
116	2006	3	Ranunculus lingua	4003	2018-07-09-13-14-16	0	1	x	-25	0	53.9	25.3	54	25.2	54.8	0.892	22746			17
117	2007	3	Ranunculus lingua	4003	2018-07-09-13-14-18	0	1	x	-25	0	53.9	25.3	53.9	25.2	54.7	0.782	22746			18
118	2008	3	Ranunculus lingua	4003	2018-07-09-13-14-20	0	1	x	-25	0	53.9	25.3	53.8	25.2	54.6	0.671	22746			19
119	2009	3	Ranunculus lingua	4003	2018-07-09-13-14-22	0	1	x	-25	0	53.9	25.3	53.8	25.2	54.6	0.671	22746			20
120	2010	3	Ranunculus lingua	4003	2018-07-09-13-14-24	0	1	x	-25	0	53.9	25.3	53.7	25.2	54.5	0.56	22746			21
121	2011	3	Ranunculus lingua	4003	2018-07-09-13-14-26	0	1	x	-25	0	53.9	25.3	53.7	25.2	54.5	0.56	22746			22
122	2012	3	Ranunculus lingua	4003	2018-07-09-13-14-28	0	1	x	-25	0	54	25.3	53.6	25.2	54.3	0.35	22746			23
123	2013	3	Ranunculus lingua	4003	2018-07-09-13-14-30	0	1	x	-25	0	53.9	25.3	53.6	25.2	54.3	0.45	22746			24
124	2014	3	Ranunculus lingua	4003	2018-07-09-13-14-32	0	1	x	-25	0	54	25.3	53.5	25.2	54.2	0.239	22746			25
125	2015	3	Ranunculus lingua	4003	2018-07-09-13-14-34	0	1	x	-25	0	53.9	25.3	53.5	25.1	54.2	0.339	22746			26
126	2016	3	Ranunculus lingua	4003	2018-07-09-13-14-36	0	1	x	-25	0	53.9	25.3	53.5	25.2	54.2	0.339	22746			27
127	2017	3	Ranunculus lingua	4003	2018-07-09-13-14-38	0	1	x	-25	0	53.9	25.3	53.5	25.2	54.2	0.339	22746			28
128	2018	3	Ranunculus lingua	4003	2018-07-09-13-14-40	0	1	x	-25	0	53.9	25.3	53.5	25.2	54.2	0.339	22746			29
129	2019	3	Ranunculus lingua	4003	2018-07-09-13-14-42	0	1	x	-25	0	54	25.3	53.5	25.2	54.2	0.239	22746			30
130	2020	3	Ranunculus lingua	4003	2018-07-09-13-14-44	0	1	x	-25	0	54	25.3	53.6	25.2	54.3	0.35	22746			31
131	2021	3	Ranunculus lingua	4003	2018-07-09-13-14-46	0	1	x	-25	0	54	25.3	53.7	25.2	54.5	0.46	22746			32
132	2022	3	Ranunculus lingua	4003	2018-07-09-13-14-48	0	1	x	-25	0	54	25.3	53.7	25.2	54.5	0.46	22746			33
133	2023	3	Ranunculus lingua	4003	2018-07-09-13-14-50	0	1	x	-25	0	53.9	25.3	53.7	25.2	54.5	0.56	22746			34
134	2024	3	Ranunculus lingua	4003	2018-07-09-13-14-52	0	1	x	-25	0	54	25.3	53.6	25.1	54.3	0.35	22746			35
135	2025	3	Ranunculus lingua	4003	2018-07-09-13-14-54	0	1	x	-25	0	53.9	25.3	53.5	25.1	54.2	0.339	22746			36
136	2026	3	Ranunculus lingua	4003	2018-07-09-13-14-56	0	1	x	-25	0	54	25.3	53.6	25.2	54.3	0.35	22746			37
137	2027	3	Ranunculus lingua	4003	2018-07-09-13-14-58	0	1	x	-25	0	53.9	25.3	53.6	25.2	54.3	0.45	22746			38
138	2028	3	Ranunculus lingua	4003	2018-07-09-13-15-00	0	1	x	-25	0	54	25.3	53.5	25.2	54.2	0.239	22746			39
139	2029	3	Ranunculus lingua	4003	2018-07-09-13-15-02	0	1	x	-25	0	54	25.3	53.5	25.2	54.2	0.239	22746			40
140	2030	3	Ranunculus lingua	4003	2018-07-09-13-15-04	0	1	x	-25	0	53.9	25.3	53.5	25.1	54.2	0.339	22746			41
141	2031	3	Ranunculus lingua	4003	2018-07-09-13-15-06	0	1	x	-25	0	53.9	25.3	53.5	25.1	54.2	0.339	22746			42
142	2032	3	Ranunculus lingua	4003	2018-07-09-13-15-08	0	1	x	-25	0	53.9	25.3	53.5	25.2	54.2	0.339	22746			43
143	2033	3	Ranunculus lingua	4003	2018-07-09-13-15-10	0	1	x	-25	0	53.9	25.3	53.5	25.2	54.2	0.339	22746			44
144	2034	3	Ranunculus lingua	4003	2018-07-09-13-15-12	0	1	x	-25	0	53.9	25.3	53.4	25.1	54.1	0.228	22746			45
145	2035	3	Ranunculus lingua	4003	2018-07-09-13-15-14	0	1	x	-25	0	53.9	25.3	53.5	25.2	54.2	0.339	22746			46
146	2036	3	Ranunculus lingua	4003	2018-07-09-13-15-16	0	1	x	-25	0	53.9	25.3	53.5	25.2	54.2	0.339	22746			47
147	2037	3	Ranunculus lingua	4003	2018-07-09-13-15-18	0	1	x	-25	0	54	25.4	53.5	25.2	54.2	0.239	22746			48
148	2038	3	Ranunculus lingua	4003	2018-07-09-13-15-20	0	1	x	-25	0	53.9	25.3	53.5	25.2	54.2	0.339	22746			49
149	2039	3	Ranunculus lingua	4003	2018-07-09-13-15-22	0	1	x	-25	0	53.9	25.3	53.6	25.2	54.3	0.45	22746			50
150	2040	3	Ranunculus lingua	4003	2018-07-09-13-15-24	0	1	x	-25	0	53.9	25.3	53.5	25.1	54.2	0.339	22746			51
151	2041	3	Ranunculus lingua	4003	2018-07-09-13-15-26	0	1	x	-25	0	54	25.4	53.7	25.2	54.5	0.46	22746			52
152	2042	3	Ranunculus lingua	4003	2018-07-09-13-15-28	0	1	x	-25	0	54	25.4	53.7	25.2	54.5	0.46	22746			53
153	2043	3	Ranunculus lingua	4003	2018-07-09-13-15-30	0	1	x	-25	0	53.9	25.3	53.7	25.2	54.5	0.56	22746			54
154	2044	3	Ranunculus lingua	4003	2018-07-09-13-15-32	0	1	x	-25	0	53.9	25.3	53.6	25.2	54.3	0.45	22746			55
155	2045	3	Ranunculus lingua	4003	2018-07-09-13-15-34	0	1	x	-25	0	53.9	25.3	53.6	25.2	54.3	0.45	22746			56
156	2046	3	Ranunculus lingua	4003	2018-07-09-13-15-37	0	1	x	-25	0	53.9	25.3	53.6	25.2	54.3	0.45	22746			57
157	2047	3	Ranunculus lingua	4003	2018-07-09-13-15-39	0	1	x	-25	0	53.9	25.3	53.6	25.2	54.3	0.45	22746			58
158	2048	3	Ranunculus lingua	4003	2018-07-09-13-15-41	0	1	x	-25	0	53.9	25.3	53.5	25.2	54.2	0.339	22746			59
159	2049	3	Ranunculus lingua	4003	2018-07-09-13-15-43	0	1	x	-25	0	53.9	25.3	53.6	25.2	54.3	0.45	22746			60
160	2050	3	Ranunculus lingua	4003	2018-07-09-13-15-45	0	1	x	-25	0	53.9	25.3	53.5	25.2	54.2	0.339	22746			61
161	2051	3	Ranunculus lingua	4003	2018-07-09-13-15-47	0	1	x	-25	0	53.9	25.3	53.5	25.2	54.2	0.339	22746			62
162	2052	3	Ranunculus lingua	4003	2018-07-09-13-15-49	0	1	x	-25	0	53.9	25.3	53.6	25.2	54.3	0.45	22746			63
163	2053	3	Ranunculus lingua	4003	2018-07-09-13-15-51	0	1	x	-25	0	53.9	25.4	53.5	25.2	54.2	0.339	22746			64
164	2054	3	Ranunculus lingua	4003	2018-07-09-13-15-53	0	1	x	-25	0	53.9	25.3	53.5	25.1	54.2	0.339	22746			65
165	2055	3	Ranunculus lingua	4003	2018-07-09-13-15-55	0	1	x	-25	0	53.9	25.3	53.5	25.2	54.2	0.339	22746			66
166	2056	3	Ranunculus lingua	4003	2018-07-09-13-15-57	0	1	x	-25	0	53.9	25.3	53.5	25.2	54.2	0.339	22746			67
167	2057	3	Ranunculus lingua	4003	2018-07-09-13-15-59	0	1	x	-25	0	53.9	25.3	53.5	25.2	54.2	0.339	22746			68
168	2058	3	Ranunculus lingua	4003	2018-07-09-13-16-01	0	1	x	-25	0	53.9	25.3	53.5	25.1	54.2	0.339	22746			69
169	2059	3	Ranunculus lingua	4003	2018-07-09-13-16-03	0	1	x	-25	0	53.9	25.3	53.5	25.1	54.2	0.339	22746			70
170	2060	3	Ranunculus lingua	4003	2018-07-09-13-16-05	0	1	x	-25	0	53.9	25.3	53.6	25.2	54.3	0.45	22746			71
171	2061	3	Ranunculus lingua	4003	2018-07-09-13-16-07	0	1	x	-25	0	53.9	25.3	53.6	25.2	54.3	0.45	22746			72
172	2062	3	Ranunculus lingua	4003	2018-07-09-13-16-09	0	1	x	-25	0	53.9	25.3	53.6	25.2	54.3	0.45	22746			73
173	2063	3	Ranunculus lingua	4003	2018-07-09-13-16-11	0	1	x	-25	0	53.9	25.3	53.6	25.2	54.3	0.45	22746			74
174	2064	3	Ranunculus lingua	4003	2018-07-09-13-16-13	0	1	x	-25	0	53.9	25.3	53.5	25.2	54.2	0.339	22746			75
175	2065	3	Ranunculus lingua	4003	2018-07-09-13-16-15	0	1	x	-25	0	53.9	25.3	53.5	25.2	54.2	0.339	22746			76
176	2066	3	Ranunculus lingua	4003	2018-07-09-13-16-17	0	1	x	-25	0	53.9	25.3	53.5	25.2	54.2	0.339	22746			77
177	2067	3	Ranunculus lingua	4003	2018-07-09-13-16-19	0	1	x	-25	0	53.9	25.3	53.4	25.1	54.1	0.228	22746			78
178	2068	3	Ranunculus lingua	4003	2018-07-09-13-16-21	0	1	x	-25	0	53.9	25.3	53.4	25.1	54.1	0.228	22746			79
179	2069	3	Ranunculus lingua	4003	2018-07-09-13-16-23	0	1	x	-25	0	53.9	25.3	53.4	25.2	54.1	0.228	22746			80
180	2070	3	Ranunculus lingua	4003	2018-07-09-13-16-25	0	1	x	-25	0	53.9	25.3	53.5	25.2	54.2	0.339	22746			81
181	2071	3	Ranunculus lingua	4003	2018-07-09-13-16-27	0	1	x	-25	0	53.9	25.3	53.4	25.1	54.1	0.228	22746			82
182	2072	3	Ranunculus lingua	4003	2018-07-09-13-16-29	0	1	x	-25	0	53.9	25.3	53.4	25.2	54.1	0.228	22746			83
183	2073	3	Ranunculus lingua	4003	2018-07-09-13-16-31	0	1	x	-25	0	53.9	25.3	53.5	25.2	54.2	0.339	22746			84
184	2074	3	Ranunculus lingua	4003	2018-07-09-13-16-33	0	1	x	-25	0	53.9	25.3	53.4	25.1	54.1	0.228	22746			85
185	2075	3	Ranunculus lingua	4003	2018-07-09-13-16-35	0	1	x	-25	0	53.9	25.3	53.5	25.2	54.2	0.339	22746			86
186	2076	3	Ranunculus lingua	4003	2018-07-09-13-16-37	0	1	x	-25	0	53.9	25.3	53.5	25.2	54.2	0.339	22746			87
187	2077	3	Ranunculus lingua	4003	2018-07-09-13-16-39	0	1	x	-25	0	53.9	25.3	53.5	25.2	54.2	0.339	22746			88
188	2078	3	Ranunculus lingua	4003	2018-07-09-13-16-41	0	1	x	-25	0	53.9	25.3	53.5	25.1	54.2	0.339	22746			89
189	2079	3	Ranunculus lingua	4003	2018-07-09-13-16-43	0	1	x	-25	0	53.9	25.3	53.6	25.2	54.3	0.45	22746			90
190	2080	3	Ranunculus lingua	4003	2018-07-09-13-16-45	0	1	x	-25	0	53.9	25.3	53.6	25.2	54.3	0.45	22746	Last10	Here	91
191	2081	3	Ranunculus lingua	4003	2018-07-09-13-16-47	0	1	x	-25	0	53.9	25.3	53.7	25.2	54.5	0.56	22746	Last10	Here	92
192	2082	3	Ranunculus lingua	4003	2018-07-09-13-16-49	0	1	x	-25	0	53.9	25.3	53.7	25.1	54.5	0.56	22746	Last10	Here	93
193	2083	3	Ranunculus lingua	4003	2018-07-09-13-16-51	0	1	x	-25	0	53.9	25.3	53.8	25.2	54.6	0.671	22746	Last10	Here	94
194	2084	3	Ranunculus lingua	4003	2018-07-09-13-16-53	0	1	x	-25	0	53.9	25.3	53.7	25.2	54.5	0.56	22746	Last10	Here	95
195	2085	3	Ranunculus lingua	4003	2018-07-09-13-16-55	0	1	x	-25	0	53.9	25.3	53.6	25.1	54.3	0.45	22746	Last10	Here	96
196	2086	3	Ranunculus lingua	4003	2018-07-09-13-16-57	0	1	x	-25	0	53.9	25.3	53.7	25.2	54.5	0.56	22746	Last10	Here	97
197	2087	3	Ranunculus lingua	4003	2018-07-09-13-16-59	0	1	x	-25	0	53.9	25.3	53.6	25.1	54.3	0.45	22746	Last10	Here	98
198	2088	3	Ranunculus lingua	4003	2018-07-09-13-17-01	0	1	x	-25	0	53.9	25.3	53.6	25.2	54.3	0.45	22746	Last10	Here	99
199	2089	3	Ranunculus lingua	4003	2018-07-09-13-17-03	0	1	x	-25	0	53.9	25.3	53.7	25.2	54.5	0.56	22746	Last10	Here	100
200	2090	3	Ranunculus lingua	4003	2018-07-09-13-17-35	0	1	x	-20	0	53.9	25.4	54.8	25.1	55.7	1.778	22747	First10	Here	1
201	2091	3	Ranunculus lingua	4003	2018-07-09-13-17-37	0	1	x	-20	0	53.9	25.3	54.8	25.1	55.7	1.778	22747	First10	Here	2
202	2092	3	Ranunculus lingua	4003	2018-07-09-13-17-39	0	1	x	-20	0	53.9	25.3	54.8	25.1	55.7	1.778	22747	First10	Here	3
203	2093	3	Ranunculus lingua	4003	2018-07-09-13-17-41	0	1	x	-20	0	53.9	25.3	54.8	25.1	55.7	1.778	22747	First10	Here	4
204	2094	3	Ranunculus lingua	4003	2018-07-09-13-17-43	0	1	x	-20	0	53.9	25.3	54.9	25.1	55.8	1.888	22747	First10	Here	5
205	2095	3	Ranunculus lingua	4003	2018-07-09-13-17-45	0	1	x	-20	0	53.9	25.3	54.9	25.1	55.8	1.888	22747	First10	Here	6
206	2096	3	Ranunculus lingua	4003	2018-07-09-13-17-47	0	1	x	-20	0	53.9	25.3	54.9	25.1	55.8	1.888	22747	First10	Here	7
207	2097	3	Ranunculus lingua	4003	2018-07-09-13-17-49	0	1	x	-20	0	53.9	25.3	54.9	25.1	55.8	1.888	22747	First10	Here	8
208	2098	3	Ranunculus lingua	4003	2018-07-09-13-17-51	0	1	x	-20	0	53.9	25.3	54.9	25.1	55.8	1.888	22747	First10	Here	9
209	2099	3	Ranunculus lingua	4003	2018-07-09-13-17-53	0	1	x	-20	0	53.9	25.3	54.8	25.1	55.7	1.778	22747	First10	Here	10
210	2100	3	Ranunculus lingua	4003	2018-07-09-13-17-55	0	1	x	-20	0	53.9	25.3	54.7	25.1	55.6	1.667	22747			11
211	2101	3	Ranunculus lingua	4003	2018-07-09-13-17-57	0	1	x	-20	0	53.9	25.3	54.5	25.1	55.3	1.446	22747			12
212	2102	3	Ranunculus lingua	4003	2018-07-09-13-17-59	0	1	x	-20	0	53.9	25.3	54.4	25.1	55.2	1.335	22747			13
213	2103	3	Ranunculus lingua	4003	2018-07-09-13-18-01	0	1	x	-20	0	53.9	25.3	54.3	25.1	55.1	1.224	22747			14
214	2104	3	Ranunculus lingua	4003	2018-07-09-13-18-03	0	1	x	-20	0	53.9	25.4	54.2	25.1	55	1.114	22747			15
215	2105	3	Ranunculus lingua	4003	2018-07-09-13-18-05	0	1	x	-20	0	53.9	25.3	54.2	25.1	55	1.114	22747			16
216	2106	3	Ranunculus lingua	4003	2018-07-09-13-18-07	0	1	x	-20	0	53.9	25.4	54.1	25.1	54.9	1.003	22747			17
217	2107	3	Ranunculus lingua	4003	2018-07-09-13-18-09	0	1	x	-20	0	53.9	25.3	54.2	25.1	55	1.114	22747			18
218	2108	3	Ranunculus lingua	4003	2018-07-09-13-18-11	0	1	x	-20	0	53.9	25.3	54.3	25.1	55.1	1.224	22747			19
219	2109	3	Ranunculus lingua	4003	2018-07-09-13-18-13	0	1	x	-20	0	53.9	25.4	54.2	25.1	55	1.114	22747			20
220	2110	3	Ranunculus lingua	4003	2018-07-09-13-18-15	0	1	x	-20	0	53.9	25.3	54.2	25.1	55	1.114	22747			21
221	2111	3	Ranunculus lingua	4003	2018-07-09-13-18-17	0	1	x	-20	0	53.9	25.3	54.1	25.1	54.9	1.003	22747			22
222	2112	3	Ranunculus lingua	4003	2018-07-09-13-18-19	0	1	x	-20	0	53.9	25.3	54	25.1	54.8	0.892	22747			23
223	2113	3	Ranunculus lingua	4003	2018-07-09-13-18-21	0	1	x	-20	0	53.9	25.3	53.9	25.1	54.7	0.782	22747			24
224	2114	3	Ranunculus lingua	4003	2018-07-09-13-18-23	0	1	x	-20	0	53.9	25.4	53.9	25.1	54.7	0.782	22747			25
225	2115	3	Ranunculus lingua	4003	2018-07-09-13-18-25	0	1	x	-20	0	53.9	25.3	53.9	25.1	54.7	0.782	22747			26
226	2116	3	Ranunculus lingua	4003	2018-07-09-13-18-27	0	1	x	-20	0	53.9	25.4	54	25.1	54.8	0.892	22747			27
227	2117	3	Ranunculus lingua	4003	2018-07-09-13-18-29	0	1	x	-20	0	53.9	25.3	54	25.1	54.8	0.892	22747			28
228	2118	3	Ranunculus lingua	4003	2018-07-09-13-18-31	0	1	x	-20	0	53.8	25.3	54	25.1	54.8	0.992	22747			29
229	2119	3	Ranunculus lingua	4003	2018-07-09-13-18-33	0	1	x	-20	0	53.9	25.4	54.2	25.1	55	1.114	22747			30
230	2120	3	Ranunculus lingua	4003	2018-07-09-13-18-35	0	1	x	-20	0	53.8	25.3	54.2	25.1	55	1.214	22747			31
231	2121	3	Ranunculus lingua	4003	2018-07-09-13-18-37	0	1	x	-20	0	53.9	25.3	54.3	25.1	55.1	1.224	22747			32
232	2122	3	Ranunculus lingua	4003	2018-07-09-13-18-39	0	1	x	-20	0	53.9	25.3	54.4	25.1	55.2	1.335	22747			33
233	2123	3	Ranunculus lingua	4003	2018-07-09-13-18-41	0	1	x	-20	0	53.9	25.3	54.5	25.1	55.3	1.446	22747			34
234	2124	3	Ranunculus lingua	4003	2018-07-09-13-18-43	0	1	x	-20	0	53.9	25.3	54.5	25.1	55.3	1.446	22747			35
235	2125	3	Ranunculus lingua	4003	2018-07-09-13-18-45	0	1	x	-20	0	53.9	25.3	54.5	25.1	55.3	1.446	22747			36
236	2126	3	Ranunculus lingua	4003	2018-07-09-13-18-47	0	1	x	-20	0	53.9	25.3	54.5	25.1	55.3	1.446	22747			37
237	2127	3	Ranunculus lingua	4003	2018-07-09-13-18-49	0	1	x	-20	0	53.9	25.3	54.5	25.1	55.3	1.446	22747			38
238	2128	3	Ranunculus lingua	4003	2018-07-09-13-18-51	0	1	x	-20	0	53.9	25.3	54.6	25.1	55.5	1.556	22747			39
239	2129	3	Ranunculus lingua	4003	2018-07-09-13-18-53	0	1	x	-20	0	53.9	25.3	54.6	25.1	55.5	1.556	22747			40
240	2130	3	Ranunculus lingua	4003	2018-07-09-13-18-55	0	1	x	-20	0	53.9	25.3	54.7	25.1	55.6	1.667	22747			41
241	2131	3	Ranunculus lingua	4003	2018-07-09-13-18-57	0	1	x	-20	0	53.9	25.3	54.8	25.1	55.7	1.778	22747			42
242	2132	3	Ranunculus lingua	4003	2018-07-09-13-18-59	0	1	x	-20	0	53.9	25.3	54.9	25.1	55.8	1.888	22747			43
243	2133	3	Ranunculus lingua	4003	2018-07-09-13-19-01	0	1	x	-20	0	53.9	25.3	54.9	25.1	55.8	1.888	22747			44
244	2134	3	Ranunculus lingua	4003	2018-07-09-13-19-03	0	1	x	-20	0	53.9	25.3	55	25.1	55.9	1.999	22747			45
245	2135	3	Ranunculus lingua	4003	2018-07-09-13-19-05	0	1	x	-20	0	53.9	25.3	55	25.1	55.9	1.999	22747			46
246	2136	3	Ranunculus lingua	4003	2018-07-09-13-19-07	0	1	x	-20	0	53.9	25.3	55.1	25.1	56	2.11	22747			47
247	2137	3	Ranunculus lingua	4003	2018-07-09-13-19-09	0	1	x	-20	0	53.8	25.3	55.2	25.1	56.1	2.32	22747			48
248	2138	3	Ranunculus lingua	4003	2018-07-09-13-19-11	0	1	x	-20	0	53.9	25.3	55.2	25.1	56.1	2.22	22747			49
249	2139	3	Ranunculus lingua	4003	2018-07-09-13-19-13	0	1	x	-20	0	53.9	25.3	55.1	25.1	56	2.11	22747			50
250	2140	3	Ranunculus lingua	4003	2018-07-09-13-19-15	0	1	x	-20	0	53.9	25.3	55	25.1	55.9	1.999	22747			51
251	2141	3	Ranunculus lingua	4003	2018-07-09-13-19-17	0	1	x	-20	0	53.9	25.3	54.9	25.1	55.8	1.888	22747			52
252	2142	3	Ranunculus lingua	4003	2018-07-09-13-19-19	0	1	x	-20	0	53.9	25.3	54.9	25.1	55.8	1.888	22747			53
253	2143	3	Ranunculus lingua	4003	2018-07-09-13-19-21	0	1	x	-20	0	53.9	25.3	54.9	25.1	55.8	1.888	22747			54
254	2144	3	Ranunculus lingua	4003	2018-07-09-13-19-23	0	1	x	-20	0	53.9	25.4	54.9	25.1	55.8	1.888	22747			55
255	2145	3	Ranunculus lingua	4003	2018-07-09-13-19-25	0	1	x	-20	0	53.9	25.3	55	25.1	55.9	1.999	22747			56
256	2146	3	Ranunculus lingua	4003	2018-07-09-13-19-27	0	1	x	-20	0	53.9	25.3	54.9	25.1	55.8	1.888	22747			57
257	2147	3	Ranunculus lingua	4003	2018-07-09-13-19-29	0	1	x	-20	0	53.9	25.3	54.7	25.1	55.6	1.667	22747			58
258	2148	3	Ranunculus lingua	4003	2018-07-09-13-19-31	0	1	x	-20	0	53.9	25.3	54.7	25.1	55.6	1.667	22747			59
259	2149	3	Ranunculus lingua	4003	2018-07-09-13-19-33	0	1	x	-20	0	53.9	25.3	54.6	25.1	55.5	1.556	22747			60
260	2150	3	Ranunculus lingua	4003	2018-07-09-13-19-35	0	1	x	-20	0	53.9	25.3	54.7	25.1	55.6	1.667	22747			61
261	2151	3	Ranunculus lingua	4003	2018-07-09-13-19-37	0	1	x	-20	0	53.9	25.3	54.8	25.1	55.7	1.778	22747			62
262	2152	3	Ranunculus lingua	4003	2018-07-09-13-19-39	0	1	x	-20	0	53.9	25.3	54.8	25.1	55.7	1.778	22747			63
263	2153	3	Ranunculus lingua	4003	2018-07-09-13-19-41	0	1	x	-20	0	53.8	25.3	54.7	25.1	55.6	1.767	22747			64
264	2154	3	Ranunculus lingua	4003	2018-07-09-13-19-43	0	1	x	-20	0	53.9	25.3	54.6	25.1	55.5	1.556	22747			65
265	2155	3	Ranunculus lingua	4003	2018-07-09-13-19-45	0	1	x	-20	0	53.9	25.3	54.4	25.1	55.2	1.335	22747			66
266	2156	3	Ranunculus lingua	4003	2018-07-09-13-19-47	0	1	x	-20	0	53.9	25.4	54.3	25.1	55.1	1.224	22747			67
267	2157	3	Ranunculus lingua	4003	2018-07-09-13-19-49	0	1	x	-20	0	53.9	25.3	54.2	25.1	55	1.114	22747			68
268	2158	3	Ranunculus lingua	4003	2018-07-09-13-19-51	0	1	x	-20	0	53.8	25.3	54.2	25.1	55	1.214	22747			69
269	2159	3	Ranunculus lingua	4003	2018-07-09-13-19-53	0	1	x	-20	0	53.9	25.3	54.2	25.1	55	1.114	22747			70
270	2160	3	Ranunculus lingua	4003	2018-07-09-13-19-55	0	1	x	-20	0	53.9	25.3	54.2	25.1	55	1.114	22747			71
271	2161	3	Ranunculus lingua	4003	2018-07-09-13-19-57	0	1	x	-20	0	53.8	25.3	54.2	25.1	55	1.214	22747			72
272	2162	3	Ranunculus lingua	4003	2018-07-09-13-19-59	0	1	x	-20	0	53.9	25.3	54.2	25.1	55	1.114	22747			73
273	2163	3	Ranunculus lingua	4003	2018-07-09-13-20-01	0	1	x	-20	0	53.8	25.3	54.3	25.1	55.1	1.324	22747			74
274	2164	3	Ranunculus lingua	4003	2018-07-09-13-20-03	0	1	x	-20	0	53.8	25.3	54.3	25.1	55.1	1.324	22747			75
275	2165	3	Ranunculus lingua	4003	2018-07-09-13-20-05	0	1	x	-20	0	53.9	25.3	54.4	25.1	55.2	1.335	22747			76
276	2166	3	Ranunculus lingua	4003	2018-07-09-13-20-07	0	1	x	-20	0	53.9	25.4	54.4	25.1	55.2	1.335	22747			77
277	2167	3	Ranunculus lingua	4003	2018-07-09-13-20-09	0	1	x	-20	0	53.9	25.3	54.4	25.1	55.2	1.335	22747			78
278	2168	3	Ranunculus lingua	4003	2018-07-09-13-20-11	0	1	x	-20	0	53.9	25.3	54.4	25.1	55.2	1.335	22747			79
279	2169	3	Ranunculus lingua	4003	2018-07-09-13-20-13	0	1	x	-20	0	53.8	25.3	54.6	25.1	55.5	1.656	22747			80
280	2170	3	Ranunculus lingua	4003	2018-07-09-13-20-15	0	1	x	-20	0	53.9	25.3	54.7	25.1	55.6	1.667	22747			81
281	2171	3	Ranunculus lingua	4003	2018-07-09-13-20-17	0	1	x	-20	0	53.8	25.3	54.8	25.1	55.7	1.878	22747			82
282	2172	3	Ranunculus lingua	4003	2018-07-09-13-20-19	0	1	x	-20	0	53.9	25.3	54.9	25.1	55.8	1.888	22747			83
283	2173	3	Ranunculus lingua	4003	2018-07-09-13-20-21	0	1	x	-20	0	53.8	25.3	54.8	25.1	55.7	1.878	22747			84
284	2174	3	Ranunculus lingua	4003	2018-07-09-13-20-23	0	1	x	-20	0	53.8	25.3	54.7	25.1	55.6	1.767	22747			85
285	2175	3	Ranunculus lingua	4003	2018-07-09-13-20-25	0	1	x	-20	0	53.8	25.3	54.6	25.1	55.5	1.656	22747			86
286	2176	3	Ranunculus lingua	4003	2018-07-09-13-20-27	0	1	x	-20	0	53.8	25.3	54.4	25.1	55.2	1.435	22747			87
287	2177	3	Ranunculus lingua	4003	2018-07-09-13-20-29	0	1	x	-20	0	53.8	25.3	54.3	25.1	55.1	1.324	22747			88
288	2178	3	Ranunculus lingua	4003	2018-07-09-13-20-31	0	1	x	-20	0	53.8	25.3	54.2	25.1	55	1.214	22747			89
289	2179	3	Ranunculus lingua	4003	2018-07-09-13-20-33	0	1	x	-20	0	53.8	25.3	54.2	25.1	55	1.214	22747			90
290	2180	3	Ranunculus lingua	4003	2018-07-09-13-20-35	0	1	x	-20	0	53.9	25.4	54.2	25.1	55	1.114	22747	Last10	Here	91
291	2181	3	Ranunculus lingua	4003	2018-07-09-13-20-37	0	1	x	-20	0	53.8	25.3	54.2	25.1	55	1.214	22747	Last10	Here	92
292	2182	3	Ranunculus lingua	4003	2018-07-09-13-20-39	0	1	x	-20	0	53.9	25.4	54.2	25.1	55	1.114	22747	Last10	Here	93
293	2183	3	Ranunculus lingua	4003	2018-07-09-13-20-41	0	1	x	-20	0	53.9	25.3	54.3	25.1	55.1	1.224	22747	Last10	Here	94
294	2184	3	Ranunculus lingua	4003	2018-07-09-13-20-43	0	1	x	-20	0	53.9	25.3	54.4	25.1	55.2	1.335	22747	Last10	Here	95
295	2185	3	Ranunculus lingua	4003	2018-07-09-13-20-46	0	1	x	-20	0	53.9	25.3	54.5	25.1	55.3	1.446	22747	Last10	Here	96
296	2186	3	Ranunculus lingua	4003	2018-07-09-13-20-48	0	1	x	-20	0	53.9	25.3	54.6	25.1	55.5	1.556	22747	Last10	Here	97
297	2187	3	Ranunculus lingua	4003	2018-07-09-13-20-50	0	1	x	-20	0	53.9	25.3	54.7	25.1	55.6	1.667	22747	Last10	Here	98
298	2188	3	Ranunculus lingua	4003	2018-07-09-13-20-52	0	1	x	-20	0	53.9	25.4	54.8	25.1	55.7	1.778	22747	Last10	Here	99
299	2189	3	Ranunculus lingua	4003	2018-07-09-13-21-26	0	1	x	-15	0	53.9	25.3	55.3	25.1	56.2	2.331	22748	First10	Here	1
300	2190	3	Ranunculus lingua	4003	2018-07-09-13-21-28	0	1	x	-15	0	53.8	25.3	55.2	25.1	56.1	2.32	22748	First10	Here	2
301	2191	3	Ranunculus lingua	4003	2018-07-09-13-21-30	0	1	x	-15	0	53.8	25.3	55	25.1	55.9	2.099	22748	First10	Here	3
302	2192	3	Ranunculus lingua	4003	2018-07-09-13-21-32	0	1	x	-15	0	53.8	25.3	55	25.1	55.9	2.099	22748	First10	Here	4
303	2193	3	Ranunculus lingua	4003	2018-07-09-13-21-34	0	1	x	-15	0	53.9	25.4	55	25.1	55.9	1.999	22748	First10	Here	5
304	2194	3	Ranunculus lingua	4003	2018-07-09-13-21-36	0	1	x	-15	0	53.9	25.3	54.9	25.1	55.8	1.888	22748	First10	Here	6
305	2195	3	Ranunculus lingua	4003	2018-07-09-13-21-38	0	1	x	-15	0	53.9	25.3	54.8	25.1	55.7	1.778	22748	First10	Here	7
306	2196	3	Ranunculus lingua	4003	2018-07-09-13-21-40	0	1	x	-15	0	53.8	25.3	54.6	25.1	55.5	1.656	22748	First10	Here	8
307	2197	3	Ranunculus lingua	4003	2018-07-09-13-21-42	0	1	x	-15	0	53.8	25.3	54.5	25.1	55.3	1.546	22748	First10	Here	9
308	2198	3	Ranunculus lingua	4003	2018-07-09-13-21-44	0	1	x	-15	0	53.9	25.3	54.4	25.1	55.2	1.335	22748	First10	Here	10
309	2199	3	Ranunculus lingua	4003	2018-07-09-13-21-46	0	1	x	-15	0	53.9	25.3	54.4	25.1	55.2	1.335	22748			11
310	2200	3	Ranunculus lingua	4003	2018-07-09-13-21-48	0	1	x	-15	0	53.9	25.3	54.4	25.1	55.2	1.335	22748			12
311	2201	3	Ranunculus lingua	4003	2018-07-09-13-21-50	0	1	x	-15	0	53.9	25.3	54.6	25.1	55.5	1.556	22748			13
312	2202	3	Ranunculus lingua	4003	2018-07-09-13-21-52	0	1	x	-15	0	53.8	25.3	54.7	25.1	55.6	1.767	22748			14
313	2203	3	Ranunculus lingua	4003	2018-07-09-13-21-54	0	1	x	-15	0	53.9	25.3	54.7	25.1	55.6	1.667	22748			15
314	2204	3	Ranunculus lingua	4003	2018-07-09-13-21-56	0	1	x	-15	0	53.9	25.3	54.8	25.1	55.7	1.778	22748			16
315	2205	3	Ranunculus lingua	4003	2018-07-09-13-21-58	0	1	x	-15	0	53.9	25.3	54.8	25.1	55.7	1.778	22748			17
316	2206	3	Ranunculus lingua	4003	2018-07-09-13-22-00	0	1	x	-15	0	53.8	25.3	54.9	25.1	55.8	1.988	22748			18
317	2207	3	Ranunculus lingua	4003	2018-07-09-13-22-02	0	1	x	-15	0	53.9	25.4	55	25.1	55.9	1.999	22748			19
318	2208	3	Ranunculus lingua	4003	2018-07-09-13-22-04	0	1	x	-15	0	53.9	25.3	55.1	25.1	56	2.11	22748			20
319	2209	3	Ranunculus lingua	4003	2018-07-09-13-22-06	0	1	x	-15	0	53.9	25.4	55.2	25.1	56.1	2.22	22748			21
320	2210	3	Ranunculus lingua	4003	2018-07-09-13-22-08	0	1	x	-15	0	53.9	25.3	55.1	25.1	56	2.11	22748			22
321	2211	3	Ranunculus lingua	4003	2018-07-09-13-22-10	0	1	x	-15	0	53.8	25.3	55.2	25.1	56.1	2.32	22748			23
322	2212	3	Ranunculus lingua	4003	2018-07-09-13-22-12	0	1	x	-15	0	53.8	25.3	55.2	25.1	56.1	2.32	22748			24
323	2213	3	Ranunculus lingua	4003	2018-07-09-13-22-14	0	1	x	-15	0	53.9	25.3	55.3	25.1	56.2	2.331	22748			25
324	2214	3	Ranunculus lingua	4003	2018-07-09-13-22-16	0	1	x	-15	0	53.9	25.3	55.3	25.1	56.2	2.331	22748			26
325	2215	3	Ranunculus lingua	4003	2018-07-09-13-22-18	0	1	x	-15	0	53.9	25.3	55.3	25.1	56.2	2.331	22748			27
326	2216	3	Ranunculus lingua	4003	2018-07-09-13-22-20	0	1	x	-15	0	53.9	25.3	55.3	25.1	56.2	2.331	22748			28
327	2217	3	Ranunculus lingua	4003	2018-07-09-13-22-22	0	1	x	-15	0	53.9	25.3	55.2	25.1	56.1	2.22	22748			29
328	2218	3	Ranunculus lingua	4003	2018-07-09-13-22-24	0	1	x	-15	0	53.9	25.3	55	25.1	55.9	1.999	22748			30
329	2219	3	Ranunculus lingua	4003	2018-07-09-13-22-26	0	1	x	-15	0	53.9	25.3	55	25.1	55.9	1.999	22748			31
330	2220	3	Ranunculus lingua	4003	2018-07-09-13-22-28	0	1	x	-15	0	53.9	25.3	55.1	25.1	56	2.11	22748			32
331	2221	3	Ranunculus lingua	4003	2018-07-09-13-22-30	0	1	x	-15	0	53.9	25.3	55.1	25.1	56	2.11	22748			33
332	2222	3	Ranunculus lingua	4003	2018-07-09-13-22-32	0	1	x	-15	0	53.9	25.3	55.1	25.1	56	2.11	22748			34
333	2223	3	Ranunculus lingua	4003	2018-07-09-13-22-34	0	1	x	-15	0	53.9	25.3	55	25.1	55.9	1.999	22748			35
334	2224	3	Ranunculus lingua	4003	2018-07-09-13-22-36	0	1	x	-15	0	53.9	25.3	55.1	25.1	56	2.11	22748			36
335	2225	3	Ranunculus lingua	4003	2018-07-09-13-22-38	0	1	x	-15	0	53.9	25.3	55.3	25.1	56.2	2.331	22748			37
336	2226	3	Ranunculus lingua	4003	2018-07-09-13-22-40	0	1	x	-15	0	53.9	25.3	55.2	25.1	56.1	2.22	22748			38
337	2227	3	Ranunculus lingua	4003	2018-07-09-13-22-42	0	1	x	-15	0	53.9	25.3	55.1	25.1	56	2.11	22748			39
338	2228	3	Ranunculus lingua	4003	2018-07-09-13-22-44	0	1	x	-15	0	53.9	25.3	54.9	25.1	55.8	1.888	22748			40
339	2229	3	Ranunculus lingua	4003	2018-07-09-13-22-46	0	1	x	-15	0	53.9	25.3	54.9	25.1	55.8	1.888	22748			41
340	2230	3	Ranunculus lingua	4003	2018-07-09-13-22-48	0	1	x	-15	0	53.9	25.3	54.9	25.1	55.8	1.888	22748			42
341	2231	3	Ranunculus lingua	4003	2018-07-09-13-22-50	0	1	x	-15	0	53.9	25.3	55	25.1	55.9	1.999	22748			43
342	2232	3	Ranunculus lingua	4003	2018-07-09-13-22-52	0	1	x	-15	0	53.9	25.3	55	25.1	55.9	1.999	22748			44
343	2233	3	Ranunculus lingua	4003	2018-07-09-13-22-54	0	1	x	-15	0	53.9	25.3	55.1	25.1	56	2.11	22748			45
344	2234	3	Ranunculus lingua	4003	2018-07-09-13-22-56	0	1	x	-15	0	53.9	25.3	55	25.1	55.9	1.999	22748			46
345	2235	3	Ranunculus lingua	4003	2018-07-09-13-22-58	0	1	x	-15	0	53.9	25.3	55	25.1	55.9	1.999	22748			47
346	2236	3	Ranunculus lingua	4003	2018-07-09-13-23-00	0	1	x	-15	0	53.9	25.3	55.1	25.1	56	2.11	22748			48
347	2237	3	Ranunculus lingua	4003	2018-07-09-13-23-02	0	1	x	-15	0	53.9	25.3	55.2	25.1	56.1	2.22	22748			49
348	2238	3	Ranunculus lingua	4003	2018-07-09-13-23-04	0	1	x	-15	0	53.9	25.3	55.2	25	56.1	2.22	22748			50
349	2239	3	Ranunculus lingua	4003	2018-07-09-13-23-06	0	1	x	-15	0	53.9	25.3	55.4	25.1	56.3	2.442	22748			51
350	2240	3	Ranunculus lingua	4003	2018-07-09-13-23-08	0	1	x	-15	0	53.9	25.3	55.5	25.1	56.5	2.553	22748			52
351	2241	3	Ranunculus lingua	4003	2018-07-09-13-23-10	0	1	x	-15	0	53.9	25.3	55.5	25.1	56.5	2.553	22748			53
352	2242	3	Ranunculus lingua	4003	2018-07-09-13-23-12	0	1	x	-15	0	53.9	25.3	55.4	25.1	56.3	2.442	22748			54
353	2243	3	Ranunculus lingua	4003	2018-07-09-13-23-14	0	1	x	-15	0	53.9	25.3	55.4	25	56.3	2.442	22748			55
354	2244	3	Ranunculus lingua	4003	2018-07-09-13-23-16	0	1	x	-15	0	53.9	25.3	55.6	25.1	56.6	2.663	22748			56
355	2245	3	Ranunculus lingua	4003	2018-07-09-13-23-18	0	1	x	-15	0	53.9	25.3	55.7	25.1	56.7	2.774	22748			57
356	2246	3	Ranunculus lingua	4003	2018-07-09-13-23-20	0	1	x	-15	0	53.9	25.3	55.8	25.1	56.8	2.885	22748			58
357	2247	3	Ranunculus lingua	4003	2018-07-09-13-23-22	0	1	x	-15	0	53.9	25.3	55.8	25.1	56.8	2.885	22748			59
358	2248	3	Ranunculus lingua	4003	2018-07-09-13-23-24	0	1	x	-15	0	53.9	25.3	55.8	25.1	56.8	2.885	22748			60
359	2249	3	Ranunculus lingua	4003	2018-07-09-13-23-26	0	1	x	-15	0	53.9	25.3	55.8	25.1	56.8	2.885	22748			61
360	2250	3	Ranunculus lingua	4003	2018-07-09-13-23-28	0	1	x	-15	0	53.9	25.3	55.7	25.1	56.7	2.774	22748			62
361	2251	3	Ranunculus lingua	4003	2018-07-09-13-23-30	0	1	x	-15	0	53.9	25.3	55.6	25.1	56.6	2.663	22748			63
362	2252	3	Ranunculus lingua	4003	2018-07-09-13-23-32	0	1	x	-15	0	53.9	25.3	55.4	25	56.3	2.442	22748			64
363	2253	3	Ranunculus lingua	4003	2018-07-09-13-23-34	0	1	x	-15	0	54	25.4	55.2	25	56.1	2.12	22748			65
364	2254	3	Ranunculus lingua	4003	2018-07-09-13-23-36	0	1	x	-15	0	53.9	25.3	55	25.1	55.9	1.999	22748			66
365	2255	3	Ranunculus lingua	4003	2018-07-09-13-23-38	0	1	x	-15	0	53.9	25.3	55	25.1	55.9	1.999	22748			67
366	2256	3	Ranunculus lingua	4003	2018-07-09-13-23-40	0	1	x	-15	0	53.9	25.3	54.9	25.1	55.8	1.888	22748			68
367	2257	3	Ranunculus lingua	4003	2018-07-09-13-23-42	0	1	x	-15	0	53.9	25.3	54.8	25.1	55.7	1.778	22748			69
368	2258	3	Ranunculus lingua	4003	2018-07-09-13-23-44	0	1	x	-15	0	53.9	25.3	54.9	25.1	55.8	1.888	22748			70
369	2259	3	Ranunculus lingua	4003	2018-07-09-13-23-46	0	1	x	-15	0	53.9	25.3	55	25.1	55.9	1.999	22748			71
370	2260	3	Ranunculus lingua	4003	2018-07-09-13-23-48	0	1	x	-15	0	53.9	25.3	55.1	25	56	2.11	22748			72
371	2261	3	Ranunculus lingua	4003	2018-07-09-13-23-50	0	1	x	-15	0	53.9	25.3	55.3	25.1	56.2	2.331	22748			73
372	2262	3	Ranunculus lingua	4003	2018-07-09-13-23-52	0	1	x	-15	0	53.9	25.3	55.3	25	56.2	2.331	22748			74
373	2263	3	Ranunculus lingua	4003	2018-07-09-13-23-54	0	1	x	-15	0	53.9	25.3	55.3	25	56.2	2.331	22748			75
374	2264	3	Ranunculus lingua	4003	2018-07-09-13-23-56	0	1	x	-15	0	53.9	25.3	55.3	25.1	56.2	2.331	22748			76
375	2265	3	Ranunculus lingua	4003	2018-07-09-13-23-58	0	1	x	-15	0	53.9	25.3	55.3	25	56.2	2.331	22748			77
376	2266	3	Ranunculus lingua	4003	2018-07-09-13-24-00	0	1	x	-15	0	53.9	25.3	55.5	25.1	56.5	2.553	22748			78
377	2267	3	Ranunculus lingua	4003	2018-07-09-13-24-02	0	1	x	-15	0	53.9	25.4	55.5	25.1	56.5	2.553	22748			79
378	2268	3	Ranunculus lingua	4003	2018-07-09-13-24-04	0	1	x	-15	0	53.9	25.4	55.4	25	56.3	2.442	22748			80
379	2269	3	Ranunculus lingua	4003	2018-07-09-13-24-06	0	1	x	-15	0	53.9	25.3	55.4	25	56.3	2.442	22748			81
380	2270	3	Ranunculus lingua	4003	2018-07-09-13-24-08	0	1	x	-15	0	53.9	25.3	55.6	25.1	56.6	2.663	22748			82
381	2271	3	Ranunculus lingua	4003	2018-07-09-13-24-10	0	1	x	-15	0	53.9	25.3	55.7	25.1	56.7	2.774	22748			83
382	2272	3	Ranunculus lingua	4003	2018-07-09-13-24-12	0	1	x	-15	0	53.9	25.3	55.8	25.1	56.8	2.885	22748			84
383	2273	3	Ranunculus lingua	4003	2018-07-09-13-24-14	0	1	x	-15	0	53.9	25.3	55.8	25	56.8	2.885	22748			85
384	2274	3	Ranunculus lingua	4003	2018-07-09-13-24-16	0	1	x	-15	0	53.9	25.3	55.9	25	56.9	2.995	22748			86
385	2275	3	Ranunculus lingua	4003	2018-07-09-13-24-18	0	1	x	-15	0	53.9	25.3	56	25.1	57	3.106	22748			87
386	2276	3	Ranunculus lingua	4003	2018-07-09-13-24-20	0	1	x	-15	0	53.9	25.3	55.8	25.1	56.8	2.885	22748			88
387	2277	3	Ranunculus lingua	4003	2018-07-09-13-24-22	0	1	x	-15	0	53.9	25.3	55.7	25.1	56.7	2.774	22748			89
388	2278	3	Ranunculus lingua	4003	2018-07-09-13-24-24	0	1	x	-15	0	53.9	25.3	55.8	25.1	56.8	2.885	22748			90
389	2279	3	Ranunculus lingua	4003	2018-07-09-13-24-26	0	1	x	-15	0	53.9	25.3	55.7	25	56.7	2.774	22748	Last10	Here	91
390	2280	3	Ranunculus lingua	4003	2018-07-09-13-24-28	0	1	x	-15	0	53.9	25.3	55.8	25.1	56.8	2.885	22748	Last10	Here	92
391	2281	3	Ranunculus lingua	4003	2018-07-09-13-24-30	0	1	x	-15	0	53.9	25.3	55.9	25.1	56.9	2.995	22748	Last10	Here	93
392	2282	3	Ranunculus lingua	4003	2018-07-09-13-24-32	0	1	x	-15	0	53.9	25.3	55.9	25.1	56.9	2.995	22748	Last10	Here	94
393	2283	3	Ranunculus lingua	4003	2018-07-09-13-24-34	0	1	x	-15	0	53.9	25.3	56	25.1	57	3.106	22748	Last10	Here	95
394	2284	3	Ranunculus lingua	4003	2018-07-09-13-24-36	0	1	x	-15	0	53.9	25.3	56	25.1	57	3.106	22748	Last10	Here	96
395	2285	3	Ranunculus lingua	4003	2018-07-09-13-24-38	0	1	x	-15	0	53.9	25.3	55.9	25.1	56.9	2.995	22748	Last10	Here	97
396	2286	3	Ranunculus lingua	4003	2018-07-09-13-24-40	0	1	x	-15	0	53.9	25.3	55.6	25	56.6	2.663	22748	Last10	Here	98
397	2287	3	Ranunculus lingua	4003	2018-07-09-13-24-42	0	1	x	-15	0	53.9	25.3	55.5	25.1	56.5	2.553	22748	Last10	Here	99
398	2288	3	Ranunculus lingua	4003	2018-07-09-13-25-16	0	1	x	-10	0	53.9	25.3	55.5	25.1	56.5	2.553	22749	First10	Here	1
399	2289	3	Ranunculus lingua	4003	2018-07-09-13-25-18	0	1	x	-10	0	53.9	25.3	55.7	25.1	56.7	2.774	22749	First10	Here	2
400	2290	3	Ranunculus lingua	4003	2018-07-09-13-25-20	0	1	x	-10	0	53.9	25.3	55.7	25	56.7	2.774	22749	First10	Here	3
401	2291	3	Ranunculus lingua	4003	2018-07-09-13-25-22	0	1	x	-10	0	53.9	25.3	55.7	25	56.7	2.774	22749	First10	Here	4
402	2292	3	Ranunculus lingua	4003	2018-07-09-13-25-24	0	1	x	-10	0	53.9	25.3	55.7	25	56.7	2.774	22749	First10	Here	5
403	2293	3	Ranunculus lingua	4003	2018-07-09-13-25-26	0	1	x	-10	0	53.9	25.3	55.8	25	56.8	2.885	22749	First10	Here	6
404	2294	3	Ranunculus lingua	4003	2018-07-09-13-25-28	0	1	x	-10	0	53.9	25.3	55.8	25	56.8	2.885	22749	First10	Here	7
405	2295	3	Ranunculus lingua	4003	2018-07-09-13-25-30	0	1	x	-10	0	53.9	25.3	55.9	25	56.9	2.995	22749	First10	Here	8
406	2296	3	Ranunculus lingua	4003	2018-07-09-13-25-32	0	1	x	-10	0	53.9	25.3	56	25	57	3.106	22749	First10	Here	9
407	2297	3	Ranunculus lingua	4003	2018-07-09-13-25-34	0	1	x	-10	0	53.9	25.3	55.9	25	56.9	2.995	22749	First10	Here	10
408	2298	3	Ranunculus lingua	4003	2018-07-09-13-25-36	0	1	x	-10	0	53.9	25.3	55.9	25	56.9	2.995	22749			11
409	2299	3	Ranunculus lingua	4003	2018-07-09-13-25-38	0	1	x	-10	0	53.9	25.3	55.9	25	56.9	2.995	22749			12
410	2300	3	Ranunculus lingua	4003	2018-07-09-13-25-40	0	1	x	-10	0	53.9	25.3	55.9	25	56.9	2.995	22749			13
411	2301	3	Ranunculus lingua	4003	2018-07-09-13-25-42	0	1	x	-10	0	53.8	25.3	56	25	57	3.206	22749			14
412	2302	3	Ranunculus lingua	4003	2018-07-09-13-25-44	0	1	x	-10	0	53.9	25.3	56.1	25	57.1	3.217	22749			15
413	2303	3	Ranunculus lingua	4003	2018-07-09-13-25-46	0	1	x	-10	0	53.9	25.3	56.2	25.1	57.2	3.327	22749			16
414	2304	3	Ranunculus lingua	4003	2018-07-09-13-25-48	0	1	x	-10	0	53.9	25.3	56	25	57	3.106	22749			17
415	2305	3	Ranunculus lingua	4003	2018-07-09-13-25-50	0	1	x	-10	0	53.9	25.4	56	25.1	57	3.106	22749			18
416	2306	3	Ranunculus lingua	4003	2018-07-09-13-25-53	0	1	x	-10	0	53.8	25.3	55.8	25	56.8	2.985	22749			19
417	2307	3	Ranunculus lingua	4003	2018-07-09-13-25-55	0	1	x	-10	0	53.9	25.4	55.7	25	56.7	2.774	22749			20
418	2308	3	Ranunculus lingua	4003	2018-07-09-13-25-57	0	1	x	-10	0	53.9	25.3	55.7	25	56.7	2.774	22749			21
419	2309	3	Ranunculus lingua	4003	2018-07-09-13-25-59	0	1	x	-10	0	53.9	25.3	55.7	25.1	56.7	2.774	22749			22
420	2310	3	Ranunculus lingua	4003	2018-07-09-13-26-01	0	1	x	-10	0	53.9	25.3	55.5	25	56.5	2.553	22749			23
421	2311	3	Ranunculus lingua	4003	2018-07-09-13-26-03	0	1	x	-10	0	53.8	25.3	55.7	25.1	56.7	2.874	22749			24
422	2312	3	Ranunculus lingua	4003	2018-07-09-13-26-05	0	1	x	-10	0	53.8	25.3	55.7	25	56.7	2.874	22749			25
423	2313	3	Ranunculus lingua	4003	2018-07-09-13-26-07	0	1	x	-10	0	53.8	25.3	55.8	25	56.8	2.985	22749			26
424	2314	3	Ranunculus lingua	4003	2018-07-09-13-26-09	0	1	x	-10	0	53.8	25.3	56	25.1	57	3.206	22749			27
425	2315	3	Ranunculus lingua	4003	2018-07-09-13-26-11	0	1	x	-10	0	53.8	25.3	56	25	57	3.206	22749			28
426	2316	3	Ranunculus lingua	4003	2018-07-09-13-26-13	0	1	x	-10	0	53.9	25.3	56.1	25	57.1	3.217	22749			29
427	2317	3	Ranunculus lingua	4003	2018-07-09-13-26-15	0	1	x	-10	0	53.9	25.3	56.2	25	57.2	3.327	22749			30
428	2318	3	Ranunculus lingua	4003	2018-07-09-13-26-17	0	1	x	-10	0	53.8	25.3	56.3	25	57.3	3.538	22749			31
429	2319	3	Ranunculus lingua	4003	2018-07-09-13-26-19	0	1	x	-10	0	53.9	25.3	56.4	25	57.4	3.549	22749			32
430	2320	3	Ranunculus lingua	4003	2018-07-09-13-26-21	0	1	x	-10	0	53.9	25.3	56.5	25	57.6	3.659	22749			33
431	2321	3	Ranunculus lingua	4003	2018-07-09-13-26-23	0	1	x	-10	0	53.9	25.3	56.5	25	57.6	3.659	22749			34
432	2322	3	Ranunculus lingua	4003	2018-07-09-13-26-25	0	1	x	-10	0	53.9	25.3	56.6	25	57.7	3.77	22749			35
433	2323	3	Ranunculus lingua	4003	2018-07-09-13-26-27	0	1	x	-10	0	53.9	25.3	56.6	25	57.7	3.77	22749			36
434	2324	3	Ranunculus lingua	4003	2018-07-09-13-26-29	0	1	x	-10	0	53.9	25.3	56.6	25	57.7	3.77	22749			37
435	2325	3	Ranunculus lingua	4003	2018-07-09-13-26-31	0	1	x	-10	0	53.9	25.4	56.7	25	57.8	3.881	22749			38
436	2326	3	Ranunculus lingua	4003	2018-07-09-13-26-33	0	1	x	-10	0	53.9	25.3	56.7	25.1	57.8	3.881	22749			39
437	2327	3	Ranunculus lingua	4003	2018-07-09-13-26-35	0	1	x	-10	0	53.9	25.3	56.5	25	57.6	3.659	22749			40
438	2328	3	Ranunculus lingua	4003	2018-07-09-13-26-37	0	1	x	-10	0	53.9	25.3	56.4	25	57.4	3.549	22749			41
439	2329	3	Ranunculus lingua	4003	2018-07-09-13-26-39	0	1	x	-10	0	53.9	25.3	56.5	25	57.6	3.659	22749			42
440	2330	3	Ranunculus lingua	4003	2018-07-09-13-26-41	0	1	x	-10	0	53.8	25.3	56.5	25	57.6	3.759	22749			43
441	2331	3	Ranunculus lingua	4003	2018-07-09-13-26-43	0	1	x	-10	0	53.9	25.3	56.6	25	57.7	3.77	22749			44
442	2332	3	Ranunculus lingua	4003	2018-07-09-13-26-45	0	1	x	-10	0	53.9	25.4	56.7	25	57.8	3.881	22749			45
443	2333	3	Ranunculus lingua	4003	2018-07-09-13-26-47	0	1	x	-10	0	53.9	25.3	56.7	25	57.8	3.881	22749			46
444	2334	3	Ranunculus lingua	4003	2018-07-09-13-26-49	0	1	x	-10	0	53.9	25.3	56.6	25	57.7	3.77	22749			47
445	2335	3	Ranunculus lingua	4003	2018-07-09-13-26-51	0	1	x	-10	0	53.9	25.3	56.5	25	57.6	3.659	22749			48
446	2336	3	Ranunculus lingua	4003	2018-07-09-13-26-53	0	1	x	-10	0	53.9	25.3	56.4	25	57.4	3.549	22749			49
447	2337	3	Ranunculus lingua	4003	2018-07-09-13-26-55	0	1	x	-10	0	53.9	25.3	56.3	25	57.3	3.438	22749			50
448	2338	3	Ranunculus lingua	4003	2018-07-09-13-26-57	0	1	x	-10	0	53.9	25.3	56.3	25	57.3	3.438	22749			51
449	2339	3	Ranunculus lingua	4003	2018-07-09-13-26-59	0	1	x	-10	0	53.8	25.3	56.3	25	57.3	3.538	22749			52
450	2340	3	Ranunculus lingua	4003	2018-07-09-13-27-01	0	1	x	-10	0	53.8	25.3	56.4	25	57.4	3.649	22749			53
451	2341	3	Ranunculus lingua	4003	2018-07-09-13-27-03	0	1	x	-10	0	53.8	25.3	56.4	25	57.4	3.649	22749			54
452	2342	3	Ranunculus lingua	4003	2018-07-09-13-27-05	0	1	x	-10	0	53.8	25.3	56.5	25	57.6	3.759	22749			55
453	2343	3	Ranunculus lingua	4003	2018-07-09-13-27-07	0	1	x	-10	0	53.8	25.3	56.6	25	57.7	3.87	22749			56
454	2344	3	Ranunculus lingua	4003	2018-07-09-13-27-09	0	1	x	-10	0	53.8	25.3	56.7	25	57.8	3.981	22749			57
455	2345	3	Ranunculus lingua	4003	2018-07-09-13-27-11	0	1	x	-10	0	53.8	25.3	56.6	25	57.7	3.87	22749			58
456	2346	3	Ranunculus lingua	4003	2018-07-09-13-27-13	0	1	x	-10	0	53.9	25.3	56.6	25	57.7	3.77	22749			59
457	2347	3	Ranunculus lingua	4003	2018-07-09-13-27-15	0	1	x	-10	0	53.8	25.3	56.7	25	57.8	3.981	22749			60
458	2348	3	Ranunculus lingua	4003	2018-07-09-13-27-17	0	1	x	-10	0	53.8	25.3	56.7	25	57.8	3.981	22749			61
459	2349	3	Ranunculus lingua	4003	2018-07-09-13-27-19	0	1	x	-10	0	53.8	25.3	56.7	25	57.8	3.981	22749			62
460	2350	3	Ranunculus lingua	4003	2018-07-09-13-27-21	0	1	x	-10	0	53.8	25.3	56.8	25	57.9	4.091	22749			63
461	2351	3	Ranunculus lingua	4003	2018-07-09-13-27-23	0	1	x	-10	0	53.8	25.3	56.9	25	58	4.202	22749			64
462	2352	3	Ranunculus lingua	4003	2018-07-09-13-27-25	0	1	x	-10	0	53.8	25.3	56.8	25	57.9	4.091	22749			65
463	2353	3	Ranunculus lingua	4003	2018-07-09-13-27-27	0	1	x	-10	0	53.8	25.3	56.7	25	57.8	3.981	22749			66
464	2354	3	Ranunculus lingua	4003	2018-07-09-13-27-29	0	1	x	-10	0	53.8	25.3	56.6	25	57.7	3.87	22749			67
465	2355	3	Ranunculus lingua	4003	2018-07-09-13-27-31	0	1	x	-10	0	53.8	25.3	56.4	25	57.4	3.649	22749			68
466	2356	3	Ranunculus lingua	4003	2018-07-09-13-27-33	0	1	x	-10	0	53.8	25.3	56.5	25	57.6	3.759	22749			69
467	2357	3	Ranunculus lingua	4003	2018-07-09-13-27-35	0	1	x	-10	0	53.8	25.3	56.6	25	57.7	3.87	22749			70
468	2358	3	Ranunculus lingua	4003	2018-07-09-13-27-37	0	1	x	-10	0	53.8	25.3	56.7	25	57.8	3.981	22749			71
469	2359	3	Ranunculus lingua	4003	2018-07-09-13-27-39	0	1	x	-10	0	53.9	25.3	56.8	25	57.9	3.991	22749			72
470	2360	3	Ranunculus lingua	4003	2018-07-09-13-27-41	0	1	x	-10	0	53.9	25.3	56.7	25	57.8	3.881	22749			73
471	2361	3	Ranunculus lingua	4003	2018-07-09-13-27-43	0	1	x	-10	0	53.9	25.3	56.6	25	57.7	3.77	22749			74
472	2362	3	Ranunculus lingua	4003	2018-07-09-13-27-45	0	1	x	-10	0	53.8	25.3	56.4	25	57.4	3.649	22749			75
473	2363	3	Ranunculus lingua	4003	2018-07-09-13-27-47	0	1	x	-10	0	53.8	25.3	56.4	25	57.4	3.649	22749			76
474	2364	3	Ranunculus lingua	4003	2018-07-09-13-27-49	0	1	x	-10	0	53.8	25.3	56.5	25	57.6	3.759	22749			77
475	2365	3	Ranunculus lingua	4003	2018-07-09-13-27-51	0	1	x	-10	0	53.9	25.4	56.5	25	57.6	3.659	22749			78
476	2366	3	Ranunculus lingua	4003	2018-07-09-13-27-53	0	1	x	-10	0	53.8	25.3	56.5	25	57.6	3.759	22749			79
477	2367	3	Ranunculus lingua	4003	2018-07-09-13-27-55	0	1	x	-10	0	53.8	25.3	56.4	25	57.4	3.649	22749			80
478	2368	3	Ranunculus lingua	4003	2018-07-09-13-27-57	0	1	x	-10	0	53.9	25.3	56.3	25	57.3	3.438	22749			81
479	2369	3	Ranunculus lingua	4003	2018-07-09-13-27-59	0	1	x	-10	0	53.8	25.3	56.4	25	57.4	3.649	22749			82
480	2370	3	Ranunculus lingua	4003	2018-07-09-13-28-01	0	1	x	-10	0	53.8	25.3	56.4	25	57.4	3.649	22749			83
481	2371	3	Ranunculus lingua	4003	2018-07-09-13-28-03	0	1	x	-10	0	53.8	25.3	56.5	25	57.6	3.759	22749			84
482	2372	3	Ranunculus lingua	4003	2018-07-09-13-28-05	0	1	x	-10	0	53.8	25.3	56.7	25	57.8	3.981	22749			85
483	2373	3	Ranunculus lingua	4003	2018-07-09-13-28-07	0	1	x	-10	0	53.8	25.3	56.7	25	57.8	3.981	22749			86
484	2374	3	Ranunculus lingua	4003	2018-07-09-13-28-09	0	1	x	-10	0	53.8	25.3	56.7	25	57.8	3.981	22749			87
485	2375	3	Ranunculus lingua	4003	2018-07-09-13-28-11	0	1	x	-10	0	53.8	25.3	56.7	25	57.8	3.981	22749			88
486	2376	3	Ranunculus lingua	4003	2018-07-09-13-28-13	0	1	x	-10	0	53.8	25.3	56.6	25	57.7	3.87	22749			89
487	2377	3	Ranunculus lingua	4003	2018-07-09-13-28-15	0	1	x	-10	0	53.8	25.3	56.5	25	57.6	3.759	22749			90
488	2378	3	Ranunculus lingua	4003	2018-07-09-13-28-17	0	1	x	-10	0	53.9	25.4	56.5	25	57.6	3.659	22749	Last10	Here	91
489	2379	3	Ranunculus lingua	4003	2018-07-09-13-28-19	0	1	x	-10	0	53.8	25.3	56.6	25	57.7	3.87	22749	Last10	Here	92
490	2380	3	Ranunculus lingua	4003	2018-07-09-13-28-21	0	1	x	-10	0	53.8	25.3	56.6	25	57.7	3.87	22749	Last10	Here	93
491	2381	3	Ranunculus lingua	4003	2018-07-09-13-28-23	0	1	x	-10	0	53.9	25.4	56.6	25	57.7	3.77	22749	Last10	Here	94
492	2382	3	Ranunculus lingua	4003	2018-07-09-13-28-25	0	1	x	-10	0	53.8	25.3	56.6	25	57.7	3.87	22749	Last10	Here	95
493	2383	3	Ranunculus lingua	4003	2018-07-09-13-28-27	0	1	x	-10	0	53.8	25.3	56.5	25	57.6	3.759	22749	Last10	Here	96
494	2384	3	Ranunculus lingua	4003	2018-07-09-13-28-29	0	1	x	-10	0	53.8	25.3	56.5	25	57.6	3.759	22749	Last10	Here	97
495	2385	3	Ranunculus lingua	4003	2018-07-09-13-28-31	0	1	x	-10	0	53.8	25.3	56.5	25	57.6	3.759	22749	Last10	Here	98
496	2386	3	Ranunculus lingua	4003	2018-07-09-13-28-33	0	1	x	-10	0	53.8	25.3	56.4	25	57.4	3.649	22749	Last10	Here	99
497	2387	3	Ranunculus lingua	4003	2018-07-09-13-29-07	0	1	x	-5	0	53.9	25.4	56.8	25	57.9	3.991	22750	First10	Here	1
498	2388	3	Ranunculus lingua	4003	2018-07-09-13-29-09	0	1	x	-5	0	53.8	25.3	56.8	25	57.9	4.091	22750	First10	Here	2
499	2389	3	Ranunculus lingua	4003	2018-07-09-13-29-11	0	1	x	-5	0	53.8	25.3	56.8	25	57.9	4.091	22750	First10	Here	3
500	2390	3	Ranunculus lingua	4003	2018-07-09-13-29-13	0	1	x	-5	0	53.8	25.3	56.9	25	58	4.202	22750	First10	Here	4
501	2391	3	Ranunculus lingua	4003	2018-07-09-13-29-15	0	1	x	-5	0	53.8	25.3	56.9	25	58	4.202	22750	First10	Here	5
502	2392	3	Ranunculus lingua	4003	2018-07-09-13-29-17	0	1	x	-5	0	53.8	25.3	57.1	25	58.2	4.423	22750	First10	Here	6
503	2393	3	Ranunculus lingua	4003	2018-07-09-13-29-19	0	1	x	-5	0	53.8	25.3	57	25	58.1	4.313	22750	First10	Here	7
504	2394	3	Ranunculus lingua	4003	2018-07-09-13-29-21	0	1	x	-5	0	53.8	25.3	57.1	25	58.2	4.423	22750	First10	Here	8
505	2395	3	Ranunculus lingua	4003	2018-07-09-13-29-23	0	1	x	-5	0	53.8	25.3	57.2	25	58.3	4.534	22750	First10	Here	9
506	2396	3	Ranunculus lingua	4003	2018-07-09-13-29-25	0	1	x	-5	0	53.9	25.4	57.2	25	58.3	4.434	22750	First10	Here	10
507	2397	3	Ranunculus lingua	4003	2018-07-09-13-29-27	0	1	x	-5	0	53.9	25.4	57.1	25	58.2	4.323	22750			11
508	2398	3	Ranunculus lingua	4003	2018-07-09-13-29-29	0	1	x	-5	0	53.8	25.3	57.1	25	58.2	4.423	22750			12
509	2399	3	Ranunculus lingua	4003	2018-07-09-13-29-31	0	1	x	-5	0	53.9	25.4	57.1	25	58.2	4.323	22750			13
510	2400	3	Ranunculus lingua	4003	2018-07-09-13-29-33	0	1	x	-5	0	53.9	25.4	57.2	25	58.3	4.434	22750			14
511	2401	3	Ranunculus lingua	4003	2018-07-09-13-29-35	0	1	x	-5	0	53.8	25.3	57.3	25	58.4	4.645	22750			15
512	2402	3	Ranunculus lingua	4003	2018-07-09-13-29-37	0	1	x	-5	0	53.8	25.3	57.4	25	58.6	4.756	22750			16
513	2403	3	Ranunculus lingua	4003	2018-07-09-13-29-39	0	1	x	-5	0	53.8	25.3	57.5	25	58.7	4.866	22750			17
514	2404	3	Ranunculus lingua	4003	2018-07-09-13-29-41	0	1	x	-5	0	53.8	25.3	57.5	25	58.7	4.866	22750			18
515	2405	3	Ranunculus lingua	4003	2018-07-09-13-29-43	0	1	x	-5	0	53.9	25.4	57.4	25	58.6	4.656	22750			19
516	2406	3	Ranunculus lingua	4003	2018-07-09-13-29-45	0	1	x	-5	0	53.8	25.3	57.5	25	58.7	4.866	22750			20
517	2407	3	Ranunculus lingua	4003	2018-07-09-13-29-47	0	1	x	-5	0	53.8	25.3	57.5	25	58.7	4.866	22750			21
518	2408	3	Ranunculus lingua	4003	2018-07-09-13-29-49	0	1	x	-5	0	53.8	25.3	57.5	25	58.7	4.866	22750			22
519	2409	3	Ranunculus lingua	4003	2018-07-09-13-29-51	0	1	x	-5	0	53.8	25.3	57.6	25	58.8	4.977	22750			23
520	2410	3	Ranunculus lingua	4003	2018-07-09-13-29-53	0	1	x	-5	0	53.9	25.4	57.5	25	58.7	4.766	22750			24
521	2411	3	Ranunculus lingua	4003	2018-07-09-13-29-55	0	1	x	-5	0	53.8	25.3	57.6	25	58.8	4.977	22750			25
522	2412	3	Ranunculus lingua	4003	2018-07-09-13-29-57	0	1	x	-5	0	53.8	25.3	57.7	25	58.9	5.088	22750			26
523	2413	3	Ranunculus lingua	4003	2018-07-09-13-29-59	0	1	x	-5	0	53.8	25.3	57.6	25	58.8	4.977	22750			27
524	2414	3	Ranunculus lingua	4003	2018-07-09-13-30-01	0	1	x	-5	0	53.8	25.3	57.5	25	58.7	4.866	22750			28
525	2415	3	Ranunculus lingua	4003	2018-07-09-13-30-03	0	1	x	-5	0	53.8	25.3	57.5	25	58.7	4.866	22750			29
526	2416	3	Ranunculus lingua	4003	2018-07-09-13-30-05	0	1	x	-5	0	53.8	25.3	57.4	25	58.6	4.756	22750			30
527	2417	3	Ranunculus lingua	4003	2018-07-09-13-30-07	0	1	x	-5	0	53.8	25.3	57.1	25	58.2	4.423	22750			31
528	2418	3	Ranunculus lingua	4003	2018-07-09-13-30-09	0	1	x	-5	0	53.9	25.4	56.9	25	58	4.102	22750			32
529	2419	3	Ranunculus lingua	4003	2018-07-09-13-30-11	0	1	x	-5	0	53.8	25.3	56.7	25	57.8	3.981	22750			33
530	2420	3	Ranunculus lingua	4003	2018-07-09-13-30-13	0	1	x	-5	0	53.8	25.3	56.7	25	57.8	3.981	22750			34
531	2421	3	Ranunculus lingua	4003	2018-07-09-13-30-15	0	1	x	-5	0	53.8	25.3	56.8	25	57.9	4.091	22750			35
532	2422	3	Ranunculus lingua	4003	2018-07-09-13-30-17	0	1	x	-5	0	53.8	25.3	56.9	25	58	4.202	22750			36
533	2423	3	Ranunculus lingua	4003	2018-07-09-13-30-19	0	1	x	-5	0	53.9	25.4	57	25	58.1	4.213	22750			37
534	2424	3	Ranunculus lingua	4003	2018-07-09-13-30-21	0	1	x	-5	0	53.9	25.4	57.1	25	58.2	4.323	22750			38
535	2425	3	Ranunculus lingua	4003	2018-07-09-13-30-23	0	1	x	-5	0	53.8	25.3	57.3	25	58.4	4.645	22750			39
536	2426	3	Ranunculus lingua	4003	2018-07-09-13-30-25	0	1	x	-5	0	53.8	25.3	57.3	25	58.4	4.645	22750			40
537	2427	3	Ranunculus lingua	4003	2018-07-09-13-30-27	0	1	x	-5	0	53.9	25.4	57.3	25	58.4	4.545	22750			41
538	2428	3	Ranunculus lingua	4003	2018-07-09-13-30-29	0	1	x	-5	0	53.8	25.3	57.1	25	58.2	4.423	22750			42
539	2429	3	Ranunculus lingua	4003	2018-07-09-13-30-31	0	1	x	-5	0	53.8	25.3	56.9	24.9	58	4.202	22750			43
540	2430	3	Ranunculus lingua	4003	2018-07-09-13-30-33	0	1	x	-5	0	53.9	25.4	56.9	25	58	4.102	22750			44
541	2431	3	Ranunculus lingua	4003	2018-07-09-13-30-35	0	1	x	-5	0	53.8	25.4	56.8	25	57.9	4.091	22750			45
542	2432	3	Ranunculus lingua	4003	2018-07-09-13-30-37	0	1	x	-5	0	53.8	25.4	56.7	25	57.8	3.981	22750			46
543	2433	3	Ranunculus lingua	4003	2018-07-09-13-30-39	0	1	x	-5	0	53.8	25.4	56.7	25	57.8	3.981	22750			47
544	2434	3	Ranunculus lingua	4003	2018-07-09-13-30-41	0	1	x	-5	0	53.8	25.4	56.8	25	57.9	4.091	22750			48
545	2435	3	Ranunculus lingua	4003	2018-07-09-13-30-43	0	1	x	-5	0	53.8	25.3	57	25	58.1	4.313	22750			49
546	2436	3	Ranunculus lingua	4003	2018-07-09-13-30-45	0	1	x	-5	0	53.8	25.4	57	25	58.1	4.313	22750			50
547	2437	3	Ranunculus lingua	4003	2018-07-09-13-30-47	0	1	x	-5	0	53.8	25.4	57	25	58.1	4.313	22750			51
548	2438	3	Ranunculus lingua	4003	2018-07-09-13-30-49	0	1	x	-5	0	53.8	25.4	56.9	25	58	4.202	22750			52
549	2439	3	Ranunculus lingua	4003	2018-07-09-13-30-51	0	1	x	-5	0	53.8	25.3	56.9	25	58	4.202	22750			53
550	2440	3	Ranunculus lingua	4003	2018-07-09-13-30-53	0	1	x	-5	0	53.8	25.4	56.9	25	58	4.202	22750			54
551	2441	3	Ranunculus lingua	4003	2018-07-09-13-30-55	0	1	x	-5	0	53.8	25.3	56.9	24.9	58	4.202	22750			55
552	2442	3	Ranunculus lingua	4003	2018-07-09-13-30-58	0	1	x	-5	0	53.8	25.4	56.9	25	58	4.202	22750			56
553	2443	3	Ranunculus lingua	4003	2018-07-09-13-31-00	0	1	x	-5	0	53.8	25.3	56.9	25	58	4.202	22750			57
554	2444	3	Ranunculus lingua	4003	2018-07-09-13-31-02	0	1	x	-5	0	53.8	25.3	57	25	58.1	4.313	22750			58
555	2445	3	Ranunculus lingua	4003	2018-07-09-13-31-04	0	1	x	-5	0	53.8	25.4	57.1	25	58.2	4.423	22750			59
556	2446	3	Ranunculus lingua	4003	2018-07-09-13-31-06	0	1	x	-5	0	53.8	25.4	57.2	25	58.3	4.534	22750			60
557	2447	3	Ranunculus lingua	4003	2018-07-09-13-31-08	0	1	x	-5	0	53.8	25.4	57.2	25	58.3	4.534	22750			61
558	2448	3	Ranunculus lingua	4003	2018-07-09-13-31-10	0	1	x	-5	0	53.8	25.4	57.3	25	58.4	4.645	22750			62
559	2449	3	Ranunculus lingua	4003	2018-07-09-13-31-12	0	1	x	-5	0	53.8	25.4	57.4	25	58.6	4.756	22750			63
560	2450	3	Ranunculus lingua	4003	2018-07-09-13-31-14	0	1	x	-5	0	53.8	25.4	57.5	25	58.7	4.866	22750			64
561	2451	3	Ranunculus lingua	4003	2018-07-09-13-31-16	0	1	x	-5	0	53.8	25.4	57.6	25	58.8	4.977	22750			65
562	2452	3	Ranunculus lingua	4003	2018-07-09-13-31-18	0	1	x	-5	0	53.8	25.4	57.6	25	58.8	4.977	22750			66
563	2453	3	Ranunculus lingua	4003	2018-07-09-13-31-20	0	1	x	-5	0	53.8	25.4	57.7	25	58.9	5.088	22750			67
564	2454	3	Ranunculus lingua	4003	2018-07-09-13-31-22	0	1	x	-5	0	53.8	25.3	57.7	25	58.9	5.088	22750			68
565	2455	3	Ranunculus lingua	4003	2018-07-09-13-31-24	0	1	x	-5	0	53.8	25.4	57.7	25	58.9	5.088	22750			69
566	2456	3	Ranunculus lingua	4003	2018-07-09-13-31-26	0	1	x	-5	0	53.8	25.4	57.7	25	58.9	5.088	22750			70
567	2457	3	Ranunculus lingua	4003	2018-07-09-13-31-28	0	1	x	-5	0	53.8	25.3	57.6	25	58.8	4.977	22750			71
568	2458	3	Ranunculus lingua	4003	2018-07-09-13-31-30	0	1	x	-5	0	53.8	25.4	57.4	24.9	58.6	4.756	22750			72
569	2459	3	Ranunculus lingua	4003	2018-07-09-13-31-32	0	1	x	-5	0	53.8	25.4	57.3	25	58.4	4.645	22750			73
570	2460	3	Ranunculus lingua	4003	2018-07-09-13-31-34	0	1	x	-5	0	53.8	25.4	57.2	25	58.3	4.534	22750			74
571	2461	3	Ranunculus lingua	4003	2018-07-09-13-31-36	0	1	x	-5	0	53.8	25.4	57.1	25	58.2	4.423	22750			75
572	2462	3	Ranunculus lingua	4003	2018-07-09-13-31-38	0	1	x	-5	0	53.8	25.4	57.1	25	58.2	4.423	22750			76
573	2463	3	Ranunculus lingua	4003	2018-07-09-13-31-40	0	1	x	-5	0	53.8	25.3	57.2	25	58.3	4.534	22750			77
574	2464	3	Ranunculus lingua	4003	2018-07-09-13-31-42	0	1	x	-5	0	53.8	25.4	57.2	25	58.3	4.534	22750			78
575	2465	3	Ranunculus lingua	4003	2018-07-09-13-31-44	0	1	x	-5	0	53.8	25.3	57.3	25	58.4	4.645	22750			79
576	2466	3	Ranunculus lingua	4003	2018-07-09-13-31-46	0	1	x	-5	0	53.8	25.4	57.3	25	58.4	4.645	22750			80
577	2467	3	Ranunculus lingua	4003	2018-07-09-13-31-48	0	1	x	-5	0	53.8	25.3	57.2	24.9	58.3	4.534	22750			81
578	2468	3	Ranunculus lingua	4003	2018-07-09-13-31-50	0	1	x	-5	0	53.8	25.3	57.2	25	58.3	4.534	22750			82
579	2469	3	Ranunculus lingua	4003	2018-07-09-13-31-52	0	1	x	-5	0	53.8	25.4	57.1	25	58.2	4.423	22750			83
580	2470	3	Ranunculus lingua	4003	2018-07-09-13-31-54	0	1	x	-5	0	53.8	25.3	57.1	25	58.2	4.423	22750			84
581	2471	3	Ranunculus lingua	4003	2018-07-09-13-31-56	0	1	x	-5	0	53.8	25.4	57	25	58.1	4.313	22750			85
582	2472	3	Ranunculus lingua	4003	2018-07-09-13-31-58	0	1	x	-5	0	53.8	25.3	56.8	25	57.9	4.091	22750			86
583	2473	3	Ranunculus lingua	4003	2018-07-09-13-32-00	0	1	x	-5	0	53.8	25.4	56.6	25	57.7	3.87	22750			87
584	2474	3	Ranunculus lingua	4003	2018-07-09-13-32-02	0	1	x	-5	0	53.8	25.4	56.5	25	57.6	3.759	22750			88
585	2475	3	Ranunculus lingua	4003	2018-07-09-13-32-04	0	1	x	-5	0	53.8	25.4	56.6	25	57.7	3.87	22750			89
586	2476	3	Ranunculus lingua	4003	2018-07-09-13-32-06	0	1	x	-5	0	53.8	25.4	56.6	25	57.7	3.87	22750			90
587	2477	3	Ranunculus lingua	4003	2018-07-09-13-32-08	0	1	x	-5	0	53.8	25.4	56.7	25	57.8	3.981	22750	Last10	Here	91
588	2478	3	Ranunculus lingua	4003	2018-07-09-13-32-10	0	1	x	-5	0	53.8	25.4	56.7	25	57.8	3.981	22750	Last10	Here	92
589	2479	3	Ranunculus lingua	4003	2018-07-09-13-32-12	0	1	x	-5	0	53.8	25.4	56.5	25	57.6	3.759	22750	Last10	Here	93
590	2480	3	Ranunculus lingua	4003	2018-07-09-13-32-14	0	1	x	-5	0	53.8	25.4	56.4	25	57.4	3.649	22750	Last10	Here	94
591	2481	3	Ranunculus lingua	4003	2018-07-09-13-32-16	0	1	x	-5	0	53.8	25.4	56.3	25	57.3	3.538	22750	Last10	Here	95
592	2482	3	Ranunculus lingua	4003	2018-07-09-13-32-18	0	1	x	-5	0	53.8	25.4	56.4	25	57.4	3.649	22750	Last10	Here	96
593	2483	3	Ranunculus lingua	4003	2018-07-09-13-32-20	0	1	x	-5	0	53.8	25.4	56.5	25	57.6	3.759	22750	Last10	Here	97
594	2484	3	Ranunculus lingua	4003	2018-07-09-13-32-22	0	1	x	-5	0	53.8	25.4	56.4	25	57.4	3.649	22750	Last10	Here	98
595	2485	3	Ranunculus lingua	4003	2018-07-09-13-32-24	0	1	x	-5	0	53.8	25.4	56.2	25	57.2	3.427	22750	Last10	Here	99
596	2486	3	Ranunculus lingua	4003	2018-07-09-13-32-56	0	1	x	0	0	53.8	25.4	56.2	25	57.2	3.427	22751	First10	Here	1
597	2487	3	Ranunculus lingua	4003	2018-07-09-13-32-58	0	1	x	0	0	53.7	25.3	56	25	57	3.306	22751	First10	Here	2
598	2488	3	Ranunculus lingua	4003	2018-07-09-13-33-00	0	1	x	0	0	53.8	25.4	56	25	57	3.206	22751	First10	Here	3
599	2489	3	Ranunculus lingua	4003	2018-07-09-13-33-02	0	1	x	0	0	53.8	25.4	56.1	25	57.1	3.317	22751	First10	Here	4
600	2490	3	Ranunculus lingua	4003	2018-07-09-13-33-04	0	1	x	0	0	53.7	25.3	56.1	25	57.1	3.417	22751	First10	Here	5
601	2491	3	Ranunculus lingua	4003	2018-07-09-13-33-06	0	1	x	0	0	53.8	25.4	56	25	57	3.206	22751	First10	Here	6
602	2492	3	Ranunculus lingua	4003	2018-07-09-13-33-08	0	1	x	0	0	53.8	25.4	56	25	57	3.206	22751	First10	Here	7
603	2493	3	Ranunculus lingua	4003	2018-07-09-13-33-10	0	1	x	0	0	53.8	25.4	56	25	57	3.206	22751	First10	Here	8
604	2494	3	Ranunculus lingua	4003	2018-07-09-13-33-12	0	1	x	0	0	53.8	25.4	55.9	25	56.9	3.095	22751	First10	Here	9
605	2495	3	Ranunculus lingua	4003	2018-07-09-13-33-14	0	1	x	0	0	53.8	25.4	56.1	25	57.1	3.317	22751	First10	Here	10
606	2496	3	Ranunculus lingua	4003	2018-07-09-13-33-16	0	1	x	0	0	53.8	25.4	56.2	25	57.2	3.427	22751			11
607	2497	3	Ranunculus lingua	4003	2018-07-09-13-33-18	0	1	x	0	0	53.8	25.4	56.3	25	57.3	3.538	22751			12
608	2498	3	Ranunculus lingua	4003	2018-07-09-13-33-20	0	1	x	0	0	53.7	25.3	56.4	25	57.4	3.749	22751			13
609	2499	3	Ranunculus lingua	4003	2018-07-09-13-33-22	0	1	x	0	0	53.8	25.4	56.4	25	57.4	3.649	22751			14
610	2500	3	Ranunculus lingua	4003	2018-07-09-13-33-24	0	1	x	0	0	53.8	25.4	56.3	25	57.3	3.538	22751			15
611	2501	3	Ranunculus lingua	4003	2018-07-09-13-33-26	0	1	x	0	0	53.8	25.4	56.2	25	57.2	3.427	22751			16
612	2502	3	Ranunculus lingua	4003	2018-07-09-13-33-28	0	1	x	0	0	53.8	25.4	56.1	25	57.1	3.317	22751			17
613	2503	3	Ranunculus lingua	4003	2018-07-09-13-33-30	0	1	x	0	0	53.8	25.4	56	25	57	3.206	22751			18
614	2504	3	Ranunculus lingua	4003	2018-07-09-13-33-32	0	1	x	0	0	53.8	25.4	55.9	24.9	56.9	3.095	22751			19
615	2505	3	Ranunculus lingua	4003	2018-07-09-13-33-34	0	1	x	0	0	53.7	25.3	55.9	25	56.9	3.195	22751			20
616	2506	3	Ranunculus lingua	4003	2018-07-09-13-33-36	0	1	x	0	0	53.8	25.4	55.9	24.9	56.9	3.095	22751			21
617	2507	3	Ranunculus lingua	4003	2018-07-09-13-33-38	0	1	x	0	0	53.8	25.4	56.1	25	57.1	3.317	22751			22
618	2508	3	Ranunculus lingua	4003	2018-07-09-13-33-40	0	1	x	0	0	53.7	25.3	56.1	25	57.1	3.417	22751			23
619	2509	3	Ranunculus lingua	4003	2018-07-09-13-33-42	0	1	x	0	0	53.7	25.3	56	24.9	57	3.306	22751			24
620	2510	3	Ranunculus lingua	4003	2018-07-09-13-33-44	0	1	x	0	0	53.8	25.4	56.1	25	57.1	3.317	22751			25
621	2511	3	Ranunculus lingua	4003	2018-07-09-13-33-46	0	1	x	0	0	53.8	25.4	56.2	25	57.2	3.427	22751			26
622	2512	3	Ranunculus lingua	4003	2018-07-09-13-33-48	0	1	x	0	0	53.8	25.4	56.2	25	57.2	3.427	22751			27
623	2513	3	Ranunculus lingua	4003	2018-07-09-13-33-50	0	1	x	0	0	53.8	25.4	56.1	25	57.1	3.317	22751			28
624	2514	3	Ranunculus lingua	4003	2018-07-09-13-33-52	0	1	x	0	0	53.8	25.4	56.1	25	57.1	3.317	22751			29
625	2515	3	Ranunculus lingua	4003	2018-07-09-13-33-54	0	1	x	0	0	53.8	25.4	56.1	25	57.1	3.317	22751			30
626	2516	3	Ranunculus lingua	4003	2018-07-09-13-33-56	0	1	x	0	0	53.7	25.4	56.2	25	57.2	3.527	22751			31
627	2517	3	Ranunculus lingua	4003	2018-07-09-13-33-58	0	1	x	0	0	53.7	25.4	56.2	25	57.2	3.527	22751			32
628	2518	3	Ranunculus lingua	4003	2018-07-09-13-34-00	0	1	x	0	0	53.7	25.4	56.4	25	57.4	3.749	22751			33
629	2519	3	Ranunculus lingua	4003	2018-07-09-13-34-02	0	1	x	0	0	53.8	25.4	56.4	25	57.4	3.649	22751			34
630	2520	3	Ranunculus lingua	4003	2018-07-09-13-34-04	0	1	x	0	0	53.8	25.4	56.4	25	57.4	3.649	22751			35
631	2521	3	Ranunculus lingua	4003	2018-07-09-13-34-06	0	1	x	0	0	53.8	25.4	56.3	25	57.3	3.538	22751			36
632	2522	3	Ranunculus lingua	4003	2018-07-09-13-34-08	0	1	x	0	0	53.7	25.4	56.3	25	57.3	3.638	22751			37
633	2523	3	Ranunculus lingua	4003	2018-07-09-13-34-10	0	1	x	0	0	53.7	25.4	56.3	25	57.3	3.638	22751			38
634	2524	3	Ranunculus lingua	4003	2018-07-09-13-34-12	0	1	x	0	0	53.7	25.4	56.3	25	57.3	3.638	22751			39
635	2525	3	Ranunculus lingua	4003	2018-07-09-13-34-14	0	1	x	0	0	53.7	25.4	56.1	25	57.1	3.417	22751			40
636	2526	3	Ranunculus lingua	4003	2018-07-09-13-34-16	0	1	x	0	0	53.7	25.4	56	25	57	3.306	22751			41
637	2527	3	Ranunculus lingua	4003	2018-07-09-13-34-18	0	1	x	0	0	53.7	25.4	56	25	57	3.306	22751			42
638	2528	3	Ranunculus lingua	4003	2018-07-09-13-34-20	0	1	x	0	0	53.7	25.4	55.9	25	56.9	3.195	22751			43
639	2529	3	Ranunculus lingua	4003	2018-07-09-13-34-22	0	1	x	0	0	53.7	25.4	55.8	25	56.8	3.085	22751			44
640	2530	3	Ranunculus lingua	4003	2018-07-09-13-34-24	0	1	x	0	0	53.7	25.3	55.8	25	56.8	3.085	22751			45
641	2531	3	Ranunculus lingua	4003	2018-07-09-13-34-26	0	1	x	0	0	53.7	25.4	55.7	25	56.7	2.974	22751			46
642	2532	3	Ranunculus lingua	4003	2018-07-09-13-34-28	0	1	x	0	0	53.8	25.4	55.6	25	56.6	2.763	22751			47
643	2533	3	Ranunculus lingua	4003	2018-07-09-13-34-30	0	1	x	0	0	53.7	25.3	55.5	25	56.5	2.753	22751			48
644	2534	3	Ranunculus lingua	4003	2018-07-09-13-34-32	0	1	x	0	0	53.7	25.4	55.4	25	56.3	2.642	22751			49
645	2535	3	Ranunculus lingua	4003	2018-07-09-13-34-34	0	1	x	0	0	53.7	25.4	55.4	25	56.3	2.642	22751			50
646	2536	3	Ranunculus lingua	4003	2018-07-09-13-34-36	0	1	x	0	0	53.7	25.4	55.5	25	56.5	2.753	22751			51
647	2537	3	Ranunculus lingua	4003	2018-07-09-13-34-38	0	1	x	0	0	53.7	25.4	55.6	25	56.6	2.863	22751			52
648	2538	3	Ranunculus lingua	4003	2018-07-09-13-34-40	0	1	x	0	0	53.7	25.4	55.6	25	56.6	2.863	22751			53
649	2539	3	Ranunculus lingua	4003	2018-07-09-13-34-42	0	1	x	0	0	53.7	25.4	55.5	25	56.5	2.753	22751			54
650	2540	3	Ranunculus lingua	4003	2018-07-09-13-34-44	0	1	x	0	0	53.7	25.4	55.4	25	56.3	2.642	22751			55
651	2541	3	Ranunculus lingua	4003	2018-07-09-13-34-46	0	1	x	0	0	53.7	25.4	55.4	25	56.3	2.642	22751			56
652	2542	3	Ranunculus lingua	4003	2018-07-09-13-34-48	0	1	x	0	0	53.7	25.3	55.5	25	56.5	2.753	22751			57
653	2543	3	Ranunculus lingua	4003	2018-07-09-13-34-50	0	1	x	0	0	53.7	25.3	55.7	25	56.7	2.974	22751			58
654	2544	3	Ranunculus lingua	4003	2018-07-09-13-34-52	0	1	x	0	0	53.7	25.4	55.8	25	56.8	3.085	22751			59
655	2545	3	Ranunculus lingua	4003	2018-07-09-13-34-54	0	1	x	0	0	53.6	25.3	55.7	25	56.7	3.074	22751			60
656	2546	3	Ranunculus lingua	4003	2018-07-09-13-34-56	0	1	x	0	0	53.6	25.3	55.6	25	56.6	2.963	22751			61
657	2547	3	Ranunculus lingua	4003	2018-07-09-13-34-58	0	1	x	0	0	53.7	25.4	55.7	25	56.7	2.974	22751			62
658	2548	3	Ranunculus lingua	4003	2018-07-09-13-35-00	0	1	x	0	0	53.7	25.4	55.9	25	56.9	3.195	22751			63
659	2549	3	Ranunculus lingua	4003	2018-07-09-13-35-02	0	1	x	0	0	53.7	25.4	56.1	25	57.1	3.417	22751			64
660	2550	3	Ranunculus lingua	4003	2018-07-09-13-35-04	0	1	x	0	0	53.7	25.4	56.1	25	57.1	3.417	22751			65
661	2551	3	Ranunculus lingua	4003	2018-07-09-13-35-06	0	1	x	0	0	53.7	25.4	56	25	57	3.306	22751			66
662	2552	3	Ranunculus lingua	4003	2018-07-09-13-35-08	0	1	x	0	0	53.8	25.4	56	25	57	3.206	22751			67
663	2553	3	Ranunculus lingua	4003	2018-07-09-13-35-10	0	1	x	0	0	53.7	25.4	56.2	25	57.2	3.527	22751			68
664	2554	3	Ranunculus lingua	4003	2018-07-09-13-35-12	0	1	x	0	0	53.8	25.4	56.4	25	57.4	3.649	22751			69
665	2555	3	Ranunculus lingua	4003	2018-07-09-13-35-14	0	1	x	0	0	53.7	25.3	56.4	25	57.4	3.749	22751			70
666	2556	3	Ranunculus lingua	4003	2018-07-09-13-35-16	0	1	x	0	0	53.7	25.4	56.3	25	57.3	3.638	22751			71
667	2557	3	Ranunculus lingua	4003	2018-07-09-13-35-18	0	1	x	0	0	53.7	25.4	56.2	25	57.2	3.527	22751			72
668	2558	3	Ranunculus lingua	4003	2018-07-09-13-35-20	0	1	x	0	0	53.7	25.4	56	25	57	3.306	22751			73
669	2559	3	Ranunculus lingua	4003	2018-07-09-13-35-22	0	1	x	0	0	53.7	25.4	56.1	25	57.1	3.417	22751			74
670	2560	3	Ranunculus lingua	4003	2018-07-09-13-35-24	0	1	x	0	0	53.7	25.4	56.3	25	57.3	3.638	22751			75
671	2561	3	Ranunculus lingua	4003	2018-07-09-13-35-26	0	1	x	0	0	53.7	25.4	56.4	25	57.4	3.749	22751			76
672	2562	3	Ranunculus lingua	4003	2018-07-09-13-35-28	0	1	x	0	0	53.7	25.4	56.5	25	57.6	3.859	22751			77
673	2563	3	Ranunculus lingua	4003	2018-07-09-13-35-30	0	1	x	0	0	53.7	25.4	56.5	25	57.6	3.859	22751			78
674	2564	3	Ranunculus lingua	4003	2018-07-09-13-35-32	0	1	x	0	0	53.7	25.4	56.6	25	57.7	3.97	22751			79
675	2565	3	Ranunculus lingua	4003	2018-07-09-13-35-34	0	1	x	0	0	53.7	25.4	56.6	25	57.7	3.97	22751			80
676	2566	3	Ranunculus lingua	4003	2018-07-09-13-35-36	0	1	x	0	0	53.7	25.4	56.6	25	57.7	3.97	22751			81
677	2567	3	Ranunculus lingua	4003	2018-07-09-13-35-38	0	1	x	0	0	53.7	25.4	56.5	25	57.6	3.859	22751			82
678	2568	3	Ranunculus lingua	4003	2018-07-09-13-35-40	0	1	x	0	0	53.7	25.4	56.5	25	57.6	3.859	22751			83
679	2569	3	Ranunculus lingua	4003	2018-07-09-13-35-42	0	1	x	0	0	53.6	25.4	56.4	25	57.4	3.849	22751			84
680	2570	3	Ranunculus lingua	4003	2018-07-09-13-35-44	0	1	x	0	0	53.7	25.4	56.3	25	57.3	3.638	22751			85
681	2571	3	Ranunculus lingua	4003	2018-07-09-13-35-46	0	1	x	0	0	53.7	25.4	56.2	25	57.2	3.527	22751			86
682	2572	3	Ranunculus lingua	4003	2018-07-09-13-35-48	0	1	x	0	0	53.7	25.4	56.1	25	57.1	3.417	22751			87
683	2573	3	Ranunculus lingua	4003	2018-07-09-13-35-50	0	1	x	0	0	53.7	25.4	55.9	25	56.9	3.195	22751			88
684	2574	3	Ranunculus lingua	4003	2018-07-09-13-35-52	0	1	x	0	0	53.7	25.4	55.9	25	56.9	3.195	22751			89
685	2575	3	Ranunculus lingua	4003	2018-07-09-13-35-54	0	1	x	0	0	53.6	25.3	56.1	25	57.1	3.517	22751			90
686	2576	3	Ranunculus lingua	4003	2018-07-09-13-35-56	0	1	x	0	0	53.7	25.4	55.9	25	56.9	3.195	22751	Last10	Here	91
687	2577	3	Ranunculus lingua	4003	2018-07-09-13-35-58	0	1	x	0	0	53.7	25.4	55.8	25	56.8	3.085	22751	Last10	Here	92
688	2578	3	Ranunculus lingua	4003	2018-07-09-13-36-00	0	1	x	0	0	53.7	25.4	55.7	25	56.7	2.974	22751	Last10	Here	93
689	2579	3	Ranunculus lingua	4003	2018-07-09-13-36-02	0	1	x	0	0	53.7	25.4	55.5	25	56.5	2.753	22751	Last10	Here	94
690	2580	3	Ranunculus lingua	4003	2018-07-09-13-36-04	0	1	x	0	0	53.7	25.4	55.5	25	56.5	2.753	22751	Last10	Here	95
691	2581	3	Ranunculus lingua	4003	2018-07-09-13-36-07	0	1	x	0	0	53.7	25.4	55.4	25	56.3	2.642	22751	Last10	Here	96
692	2582	3	Ranunculus lingua	4003	2018-07-09-13-36-09	0	1	x	0	0	53.7	25.4	55.5	25	56.5	2.753	22751	Last10	Here	97
693	2583	3	Ranunculus lingua	4003	2018-07-09-13-36-11	0	1	x	0	0	53.6	25.4	55.4	25	56.3	2.742	22751	Last10	Here	98
694	2584	3	Ranunculus lingua	4003	2018-07-09-13-36-13	0	1	x	0	0	53.7	25.4	55.4	25	56.3	2.642	22751	Last10	Here	99
695	2585	3	Ranunculus lingua	4003	2018-07-09-13-36-15	0	1	x	0	0	53.7	25.4	55.5	25	56.5	2.753	22751	Last10	Here	100
696	2586	3	Ranunculus lingua	4003	2018-07-09-13-36-47	0	1	x	5	0	53.6	25.3	55.6	25	56.6	2.963	22752	First10	Here	1
697	2587	3	Ranunculus lingua	4003	2018-07-09-13-36-49	0	1	x	5	0	53.6	25.3	55.6	25	56.6	2.963	22752	First10	Here	2
698	2588	3	Ranunculus lingua	4003	2018-07-09-13-36-51	0	1	x	5	0	53.6	25.3	55.5	25	56.5	2.853	22752	First10	Here	3
699	2589	3	Ranunculus lingua	4003	2018-07-09-13-36-53	0	1	x	5	0	53.6	25.3	55.5	25	56.5	2.853	22752	First10	Here	4
700	2590	3	Ranunculus lingua	4003	2018-07-09-13-36-55	0	1	x	5	0	53.7	25.4	55.4	25	56.3	2.642	22752	First10	Here	5
701	2591	3	Ranunculus lingua	4003	2018-07-09-13-36-57	0	1	x	5	0	53.6	25.3	55.5	25	56.5	2.853	22752	First10	Here	6
702	2592	3	Ranunculus lingua	4003	2018-07-09-13-36-59	0	1	x	5	0	53.6	25.3	55.5	25	56.5	2.853	22752	First10	Here	7
703	2593	3	Ranunculus lingua	4003	2018-07-09-13-37-01	0	1	x	5	0	53.7	25.4	55.6	25	56.6	2.863	22752	First10	Here	8
704	2594	3	Ranunculus lingua	4003	2018-07-09-13-37-03	0	1	x	5	0	53.6	25.3	55.8	25	56.8	3.185	22752	First10	Here	9
705	2595	3	Ranunculus lingua	4003	2018-07-09-13-37-05	0	1	x	5	0	53.6	25.3	56	25	57	3.406	22752	First10	Here	10
706	2596	3	Ranunculus lingua	4003	2018-07-09-13-37-07	0	1	x	5	0	53.6	25.3	56.1	25	57.1	3.517	22752			11
707	2597	3	Ranunculus lingua	4003	2018-07-09-13-37-09	0	1	x	5	0	53.6	25.3	56.2	25	57.2	3.627	22752			12
708	2598	3	Ranunculus lingua	4003	2018-07-09-13-37-11	0	1	x	5	0	53.6	25.3	56.3	25	57.3	3.738	22752			13
709	2599	3	Ranunculus lingua	4003	2018-07-09-13-37-13	0	1	x	5	0	53.6	25.3	56.4	25	57.4	3.849	22752			14
710	2600	3	Ranunculus lingua	4003	2018-07-09-13-37-15	0	1	x	5	0	53.6	25.3	56.4	25	57.4	3.849	22752			15
711	2601	3	Ranunculus lingua	4003	2018-07-09-13-37-17	0	1	x	5	0	53.6	25.3	56.4	25	57.4	3.849	22752			16
712	2602	3	Ranunculus lingua	4003	2018-07-09-13-37-19	0	1	x	5	0	53.6	25.3	56.4	25	57.4	3.849	22752			17
713	2603	3	Ranunculus lingua	4003	2018-07-09-13-37-21	0	1	x	5	0	53.7	25.4	56.5	25	57.6	3.859	22752			18
714	2604	3	Ranunculus lingua	4003	2018-07-09-13-37-23	0	1	x	5	0	53.6	25.3	56.5	25	57.6	3.959	22752			19
715	2605	3	Ranunculus lingua	4003	2018-07-09-13-37-25	0	1	x	5	0	53.6	25.3	56.6	25	57.7	4.07	22752			20
716	2606	3	Ranunculus lingua	4003	2018-07-09-13-37-27	0	1	x	5	0	53.6	25.3	56.6	25	57.7	4.07	22752			21
717	2607	3	Ranunculus lingua	4003	2018-07-09-13-37-29	0	1	x	5	0	53.6	25.3	56.6	25	57.7	4.07	22752			22
718	2608	3	Ranunculus lingua	4003	2018-07-09-13-37-31	0	1	x	5	0	53.6	25.3	56.4	25	57.4	3.849	22752			23
719	2609	3	Ranunculus lingua	4003	2018-07-09-13-37-33	0	1	x	5	0	53.6	25.3	56.3	25	57.3	3.738	22752			24
720	2610	3	Ranunculus lingua	4003	2018-07-09-13-37-35	0	1	x	5	0	53.6	25.3	56.2	25	57.2	3.627	22752			25
721	2611	3	Ranunculus lingua	4003	2018-07-09-13-37-37	0	1	x	5	0	53.6	25.3	55.9	25	56.9	3.295	22752			26
722	2612	3	Ranunculus lingua	4003	2018-07-09-13-37-39	0	1	x	5	0	53.6	25.3	55.8	25	56.8	3.185	22752			27
723	2613	3	Ranunculus lingua	4003	2018-07-09-13-37-41	0	1	x	5	0	53.6	25.3	55.6	25	56.6	2.963	22752			28
724	2614	3	Ranunculus lingua	4003	2018-07-09-13-37-43	0	1	x	5	0	53.6	25.3	55.6	25.1	56.6	2.963	22752			29
725	2615	3	Ranunculus lingua	4003	2018-07-09-13-37-45	0	1	x	5	0	53.6	25.3	55.4	25	56.3	2.742	22752			30
726	2616	3	Ranunculus lingua	4003	2018-07-09-13-37-47	0	1	x	5	0	53.6	25.3	55.3	25.1	56.2	2.631	22752			31
727	2617	3	Ranunculus lingua	4003	2018-07-09-13-37-49	0	1	x	5	0	53.6	25.3	55.2	25	56.1	2.52	22752			32
728	2618	3	Ranunculus lingua	4003	2018-07-09-13-37-51	0	1	x	5	0	53.6	25.3	55.2	25	56.1	2.52	22752			33
729	2619	3	Ranunculus lingua	4003	2018-07-09-13-37-53	0	1	x	5	0	53.6	25.3	55.2	25.1	56.1	2.52	22752			34
730	2620	3	Ranunculus lingua	4003	2018-07-09-13-37-55	0	1	x	5	0	53.6	25.3	55.1	25	56	2.41	22752			35
731	2621	3	Ranunculus lingua	4003	2018-07-09-13-37-57	0	1	x	5	0	53.6	25.3	55.2	25.1	56.1	2.52	22752			36
732	2622	3	Ranunculus lingua	4003	2018-07-09-13-37-59	0	1	x	5	0	53.6	25.3	55.2	25	56.1	2.52	22752			37
733	2623	3	Ranunculus lingua	4003	2018-07-09-13-38-01	0	1	x	5	0	53.6	25.3	55.4	25.1	56.3	2.742	22752			38
734	2624	3	Ranunculus lingua	4003	2018-07-09-13-38-03	0	1	x	5	0	53.6	25.4	55.5	25.1	56.5	2.853	22752			39
735	2625	3	Ranunculus lingua	4003	2018-07-09-13-38-05	0	1	x	5	0	53.6	25.3	55.5	25.1	56.5	2.853	22752			40
736	2626	3	Ranunculus lingua	4003	2018-07-09-13-38-07	0	1	x	5	0	53.6	25.3	55.5	25.1	56.5	2.853	22752			41
737	2627	3	Ranunculus lingua	4003	2018-07-09-13-38-09	0	1	x	5	0	53.6	25.3	55.4	25	56.3	2.742	22752			42
738	2628	3	Ranunculus lingua	4003	2018-07-09-13-38-11	0	1	x	5	0	53.6	25.3	55.4	25	56.3	2.742	22752			43
739	2629	3	Ranunculus lingua	4003	2018-07-09-13-38-13	0	1	x	5	0	53.6	25.3	55.4	25	56.3	2.742	22752			44
740	2630	3	Ranunculus lingua	4003	2018-07-09-13-38-15	0	1	x	5	0	53.6	25.3	55.3	25	56.2	2.631	22752			45
741	2631	3	Ranunculus lingua	4003	2018-07-09-13-38-17	0	1	x	5	0	53.6	25.4	55.5	25.1	56.5	2.853	22752			46
742	2632	3	Ranunculus lingua	4003	2018-07-09-13-38-19	0	1	x	5	0	53.6	25.3	55.4	25.1	56.3	2.742	22752			47
743	2633	3	Ranunculus lingua	4003	2018-07-09-13-38-21	0	1	x	5	0	53.6	25.3	55.2	25	56.1	2.52	22752			48
744	2634	3	Ranunculus lingua	4003	2018-07-09-13-38-23	0	1	x	5	0	53.6	25.4	55	25	55.9	2.299	22752			49
745	2635	3	Ranunculus lingua	4003	2018-07-09-13-38-25	0	1	x	5	0	53.6	25.3	55	25	55.9	2.299	22752			50
746	2636	3	Ranunculus lingua	4003	2018-07-09-13-38-27	0	1	x	5	0	53.6	25.4	55	25	55.9	2.299	22752			51
747	2637	3	Ranunculus lingua	4003	2018-07-09-13-38-29	0	1	x	5	0	53.6	25.4	55.2	25	56.1	2.52	22752			52
748	2638	3	Ranunculus lingua	4003	2018-07-09-13-38-31	0	1	x	5	0	53.6	25.3	55.4	25.1	56.3	2.742	22752			53
749	2639	3	Ranunculus lingua	4003	2018-07-09-13-38-33	0	1	x	5	0	53.6	25.3	55.3	25.1	56.2	2.631	22752			54
750	2640	3	Ranunculus lingua	4003	2018-07-09-13-38-35	0	1	x	5	0	53.6	25.4	55.3	25.1	56.2	2.631	22752			55
751	2641	3	Ranunculus lingua	4003	2018-07-09-13-38-37	0	1	x	5	0	53.6	25.3	55.2	25	56.1	2.52	22752			56
752	2642	3	Ranunculus lingua	4003	2018-07-09-13-38-39	0	1	x	5	0	53.6	25.4	55.3	25	56.2	2.631	22752			57
753	2643	3	Ranunculus lingua	4003	2018-07-09-13-38-41	0	1	x	5	0	53.6	25.3	55.6	25.1	56.6	2.963	22752			58
754	2644	3	Ranunculus lingua	4003	2018-07-09-13-38-43	0	1	x	5	0	53.5	25.3	55.7	25	56.7	3.174	22752			59
755	2645	3	Ranunculus lingua	4003	2018-07-09-13-38-45	0	1	x	5	0	53.6	25.3	55.7	25	56.7	3.074	22752			60
756	2646	3	Ranunculus lingua	4003	2018-07-09-13-38-47	0	1	x	5	0	53.6	25.3	55.7	25.1	56.7	3.074	22752			61
757	2647	3	Ranunculus lingua	4003	2018-07-09-13-38-49	0	1	x	5	0	53.6	25.3	55.7	25.1	56.7	3.074	22752			62
758	2648	3	Ranunculus lingua	4003	2018-07-09-13-38-51	0	1	x	5	0	53.6	25.3	55.8	25	56.8	3.185	22752			63
759	2649	3	Ranunculus lingua	4003	2018-07-09-13-38-53	0	1	x	5	0	53.6	25.3	55.8	25	56.8	3.185	22752			64
760	2650	3	Ranunculus lingua	4003	2018-07-09-13-38-55	0	1	x	5	0	53.6	25.3	55.9	25	56.9	3.295	22752			65
761	2651	3	Ranunculus lingua	4003	2018-07-09-13-38-57	0	1	x	5	0	53.6	25.3	56.1	25.1	57.1	3.517	22752			66
762	2652	3	Ranunculus lingua	4003	2018-07-09-13-38-59	0	1	x	5	0	53.6	25.3	56.1	25	57.1	3.517	22752			67
763	2653	3	Ranunculus lingua	4003	2018-07-09-13-39-01	0	1	x	5	0	53.6	25.3	56.1	25.1	57.1	3.517	22752			68
764	2654	3	Ranunculus lingua	4003	2018-07-09-13-39-03	0	1	x	5	0	53.5	25.3	55.9	25	56.9	3.395	22752			69
765	2655	3	Ranunculus lingua	4003	2018-07-09-13-39-05	0	1	x	5	0	53.6	25.3	55.8	25.1	56.8	3.185	22752			70
766	2656	3	Ranunculus lingua	4003	2018-07-09-13-39-07	0	1	x	5	0	53.6	25.3	55.7	25	56.7	3.074	22752			71
767	2657	3	Ranunculus lingua	4003	2018-07-09-13-39-09	0	1	x	5	0	53.6	25.3	55.6	25.1	56.6	2.963	22752			72
768	2658	3	Ranunculus lingua	4003	2018-07-09-13-39-11	0	1	x	5	0	53.6	25.3	55.5	25.1	56.5	2.853	22752			73
769	2659	3	Ranunculus lingua	4003	2018-07-09-13-39-13	0	1	x	5	0	53.6	25.3	55.3	25	56.2	2.631	22752			74
770	2660	3	Ranunculus lingua	4003	2018-07-09-13-39-15	0	1	x	5	0	53.6	25.3	55.3	25.1	56.2	2.631	22752			75
771	2661	3	Ranunculus lingua	4003	2018-07-09-13-39-17	0	1	x	5	0	53.6	25.3	55.3	25	56.2	2.631	22752			76
772	2662	3	Ranunculus lingua	4003	2018-07-09-13-39-19	0	1	x	5	0	53.6	25.3	55.4	25.1	56.3	2.742	22752			77
773	2663	3	Ranunculus lingua	4003	2018-07-09-13-39-21	0	1	x	5	0	53.5	25.3	55.5	25.1	56.5	2.953	22752			78
774	2664	3	Ranunculus lingua	4003	2018-07-09-13-39-23	0	1	x	5	0	53.6	25.3	55.5	25.1	56.5	2.853	22752			79
775	2665	3	Ranunculus lingua	4003	2018-07-09-13-39-25	0	1	x	5	0	53.5	25.3	55.5	25.1	56.5	2.953	22752			80
776	2666	3	Ranunculus lingua	4003	2018-07-09-13-39-27	0	1	x	5	0	53.5	25.3	55.5	25.1	56.5	2.953	22752			81
777	2667	3	Ranunculus lingua	4003	2018-07-09-13-39-29	0	1	x	5	0	53.6	25.3	55.4	25	56.3	2.742	22752			82
778	2668	3	Ranunculus lingua	4003	2018-07-09-13-39-31	0	1	x	5	0	53.5	25.3	55.4	25	56.3	2.842	22752			83
779	2669	3	Ranunculus lingua	4003	2018-07-09-13-39-33	0	1	x	5	0	53.6	25.4	55.2	25	56.1	2.52	22752			84
780	2670	3	Ranunculus lingua	4003	2018-07-09-13-39-35	0	1	x	5	0	53.5	25.3	55.2	25.1	56.1	2.62	22752			85
781	2671	3	Ranunculus lingua	4003	2018-07-09-13-39-37	0	1	x	5	0	53.6	25.3	55	25.1	55.9	2.299	22752			86
782	2672	3	Ranunculus lingua	4003	2018-07-09-13-39-39	0	1	x	5	0	53.6	25.3	54.9	25.1	55.8	2.188	22752			87
783	2673	3	Ranunculus lingua	4003	2018-07-09-13-39-41	0	1	x	5	0	53.5	25.3	54.9	25.1	55.8	2.288	22752			88
784	2674	3	Ranunculus lingua	4003	2018-07-09-13-39-43	0	1	x	5	0	53.5	25.3	54.8	25	55.7	2.178	22752			89
785	2675	3	Ranunculus lingua	4003	2018-07-09-13-39-45	0	1	x	5	0	53.5	25.3	54.9	25	55.8	2.288	22752			90
786	2676	3	Ranunculus lingua	4003	2018-07-09-13-39-47	0	1	x	5	0	53.6	25.3	54.9	25.1	55.8	2.188	22752	Last10	Here	91
787	2677	3	Ranunculus lingua	4003	2018-07-09-13-39-49	0	1	x	5	0	53.6	25.4	54.8	25	55.7	2.078	22752	Last10	Here	92
788	2678	3	Ranunculus lingua	4003	2018-07-09-13-39-51	0	1	x	5	0	53.6	25.3	54.8	25.1	55.7	2.078	22752	Last10	Here	93
789	2679	3	Ranunculus lingua	4003	2018-07-09-13-39-53	0	1	x	5	0	53.6	25.4	54.8	25	55.7	2.078	22752	Last10	Here	94
790	2680	3	Ranunculus lingua	4003	2018-07-09-13-39-55	0	1	x	5	0	53.5	25.3	54.9	25	55.8	2.288	22752	Last10	Here	95
791	2681	3	Ranunculus lingua	4003	2018-07-09-13-39-57	0	1	x	5	0	53.5	25.3	55	25	55.9	2.399	22752	Last10	Here	96
792	2682	3	Ranunculus lingua	4003	2018-07-09-13-39-59	0	1	x	5	0	53.5	25.3	55	25.1	55.9	2.399	22752	Last10	Here	97
793	2683	3	Ranunculus lingua	4003	2018-07-09-13-40-01	0	1	x	5	0	53.5	25.3	55	25	55.9	2.399	22752	Last10	Here	98
794	2684	3	Ranunculus lingua	4003	2018-07-09-13-40-03	0	1	x	5	0	53.6	25.4	55.2	25.1	56.1	2.52	22752	Last10	Here	99
795	2685	3	Ranunculus lingua	4003	2018-07-09-13-40-05	0	1	x	5	0	53.5	25.3	55.2	25.1	56.1	2.62	22752	Last10	Here	100
796	2686	3	Ranunculus lingua	4003	2018-07-09-13-40-37	0	1	x	10	0	53.5	25.4	54.6	25.1	55.5	1.956	22753	First10	Here	1
797	2687	3	Ranunculus lingua	4003	2018-07-09-13-40-39	0	1	x	10	0	53.5	25.3	54.6	25.1	55.5	1.956	22753	First10	Here	2
798	2688	3	Ranunculus lingua	4003	2018-07-09-13-40-41	0	1	x	10	0	53.5	25.3	54.6	25.1	55.5	1.956	22753	First10	Here	3
799	2689	3	Ranunculus lingua	4003	2018-07-09-13-40-43	0	1	x	10	0	53.6	25.4	54.7	25.1	55.6	1.967	22753	First10	Here	4
800	2690	3	Ranunculus lingua	4003	2018-07-09-13-40-45	0	1	x	10	0	53.5	25.3	54.6	25	55.5	1.956	22753	First10	Here	5
801	2691	3	Ranunculus lingua	4003	2018-07-09-13-40-47	0	1	x	10	0	53.5	25.3	54.5	25	55.3	1.846	22753	First10	Here	6
802	2692	3	Ranunculus lingua	4003	2018-07-09-13-40-49	0	1	x	10	0	53.5	25.3	54.5	25.1	55.3	1.846	22753	First10	Here	7
803	2693	3	Ranunculus lingua	4003	2018-07-09-13-40-51	0	1	x	10	0	53.5	25.3	54.4	25	55.2	1.735	22753	First10	Here	8
804	2694	3	Ranunculus lingua	4003	2018-07-09-13-40-53	0	1	x	10	0	53.5	25.3	54.5	25.1	55.3	1.846	22753	First10	Here	9
805	2695	3	Ranunculus lingua	4003	2018-07-09-13-40-55	0	1	x	10	0	53.5	25.3	54.5	25	55.3	1.846	22753	First10	Here	10
806	2696	3	Ranunculus lingua	4003	2018-07-09-13-40-57	0	1	x	10	0	53.5	25.3	54.5	25	55.3	1.846	22753			11
807	2697	3	Ranunculus lingua	4003	2018-07-09-13-40-59	0	1	x	10	0	53.5	25.3	54.5	25.1	55.3	1.846	22753			12
808	2698	3	Ranunculus lingua	4003	2018-07-09-13-41-01	0	1	x	10	0	53.5	25.4	54.4	25.1	55.2	1.735	22753			13
809	2699	3	Ranunculus lingua	4003	2018-07-09-13-41-03	0	1	x	10	0	53.5	25.3	54.3	25	55.1	1.624	22753			14
810	2700	3	Ranunculus lingua	4003	2018-07-09-13-41-05	0	1	x	10	0	53.5	25.3	54.3	25.1	55.1	1.624	22753			15
811	2701	3	Ranunculus lingua	4003	2018-07-09-13-41-07	0	1	x	10	0	53.5	25.3	54.2	25.1	55	1.514	22753			16
812	2702	3	Ranunculus lingua	4003	2018-07-09-13-41-09	0	1	x	10	0	53.5	25.3	54.2	25.1	55	1.514	22753			17
813	2703	3	Ranunculus lingua	4003	2018-07-09-13-41-11	0	1	x	10	0	53.5	25.4	54.2	25.1	55	1.514	22753			18
814	2704	3	Ranunculus lingua	4003	2018-07-09-13-41-13	0	1	x	10	0	53.5	25.3	54.4	25.1	55.2	1.735	22753			19
815	2705	3	Ranunculus lingua	4003	2018-07-09-13-41-16	0	1	x	10	0	53.5	25.3	54.5	25.1	55.3	1.846	22753			20
816	2706	3	Ranunculus lingua	4003	2018-07-09-13-41-18	0	1	x	10	0	53.5	25.3	54.6	25.1	55.5	1.956	22753			21
817	2707	3	Ranunculus lingua	4003	2018-07-09-13-41-20	0	1	x	10	0	53.5	25.3	54.6	25.1	55.5	1.956	22753			22
818	2708	3	Ranunculus lingua	4003	2018-07-09-13-41-22	0	1	x	10	0	53.5	25.3	54.6	25.1	55.5	1.956	22753			23
819	2709	3	Ranunculus lingua	4003	2018-07-09-13-41-24	0	1	x	10	0	53.5	25.3	54.5	25.1	55.3	1.846	22753			24
820	2710	3	Ranunculus lingua	4003	2018-07-09-13-41-26	0	1	x	10	0	53.5	25.3	54.4	25.1	55.2	1.735	22753			25
821	2711	3	Ranunculus lingua	4003	2018-07-09-13-41-28	0	1	x	10	0	53.5	25.3	54.4	25.1	55.2	1.735	22753			26
822	2712	3	Ranunculus lingua	4003	2018-07-09-13-41-30	0	1	x	10	0	53.5	25.3	54.5	25.1	55.3	1.846	22753			27
823	2713	3	Ranunculus lingua	4003	2018-07-09-13-41-32	0	1	x	10	0	53.5	25.3	54.6	25.1	55.5	1.956	22753			28
824	2714	3	Ranunculus lingua	4003	2018-07-09-13-41-34	0	1	x	10	0	53.4	25.3	54.6	25.1	55.5	2.056	22753			29
825	2715	3	Ranunculus lingua	4003	2018-07-09-13-41-36	0	1	x	10	0	53.5	25.3	54.6	25.1	55.5	1.956	22753			30
826	2716	3	Ranunculus lingua	4003	2018-07-09-13-41-38	0	1	x	10	0	53.5	25.3	54.5	25.1	55.3	1.846	22753			31
827	2717	3	Ranunculus lingua	4003	2018-07-09-13-41-40	0	1	x	10	0	53.5	25.3	54.4	25.1	55.2	1.735	22753			32
828	2718	3	Ranunculus lingua	4003	2018-07-09-13-41-42	0	1	x	10	0	53.5	25.4	54.4	25.1	55.2	1.735	22753			33
829	2719	3	Ranunculus lingua	4003	2018-07-09-13-41-44	0	1	x	10	0	53.5	25.3	54.6	25.1	55.5	1.956	22753			34
830	2720	3	Ranunculus lingua	4003	2018-07-09-13-41-46	0	1	x	10	0	53.5	25.3	54.6	25.1	55.5	1.956	22753			35
831	2721	3	Ranunculus lingua	4003	2018-07-09-13-41-48	0	1	x	10	0	53.5	25.3	54.6	25.1	55.5	1.956	22753			36
832	2722	3	Ranunculus lingua	4003	2018-07-09-13-41-50	0	1	x	10	0	53.5	25.3	54.5	25.1	55.3	1.846	22753			37
833	2723	3	Ranunculus lingua	4003	2018-07-09-13-41-52	0	1	x	10	0	53.5	25.3	54.5	25.1	55.3	1.846	22753			38
834	2724	3	Ranunculus lingua	4003	2018-07-09-13-41-54	0	1	x	10	0	53.5	25.3	54.5	25.1	55.3	1.846	22753			39
835	2725	3	Ranunculus lingua	4003	2018-07-09-13-41-56	0	1	x	10	0	53.5	25.3	54.5	25.1	55.3	1.846	22753			40
836	2726	3	Ranunculus lingua	4003	2018-07-09-13-41-58	0	1	x	10	0	53.5	25.3	54.5	25.1	55.3	1.846	22753			41
837	2727	3	Ranunculus lingua	4003	2018-07-09-13-42-00	0	1	x	10	0	53.5	25.3	54.5	25.1	55.3	1.846	22753			42
838	2728	3	Ranunculus lingua	4003	2018-07-09-13-42-02	0	1	x	10	0	53.5	25.3	54.4	25	55.2	1.735	22753			43
839	2729	3	Ranunculus lingua	4003	2018-07-09-13-42-04	0	1	x	10	0	53.5	25.3	54.3	25	55.1	1.624	22753			44
840	2730	3	Ranunculus lingua	4003	2018-07-09-13-42-06	0	1	x	10	0	53.5	25.3	54.3	25.1	55.1	1.624	22753			45
841	2731	3	Ranunculus lingua	4003	2018-07-09-13-42-08	0	1	x	10	0	53.5	25.3	54.4	25.1	55.2	1.735	22753			46
842	2732	3	Ranunculus lingua	4003	2018-07-09-13-42-10	0	1	x	10	0	53.5	25.3	54.4	25	55.2	1.735	22753			47
843	2733	3	Ranunculus lingua	4003	2018-07-09-13-42-12	0	1	x	10	0	53.5	25.3	54.4	25.1	55.2	1.735	22753			48
844	2734	3	Ranunculus lingua	4003	2018-07-09-13-42-14	0	1	x	10	0	53.6	25.4	54.4	25.1	55.2	1.635	22753			49
845	2735	3	Ranunculus lingua	4003	2018-07-09-13-42-16	0	1	x	10	0	53.5	25.3	54.6	25.1	55.5	1.956	22753			50
846	2736	3	Ranunculus lingua	4003	2018-07-09-13-42-18	0	1	x	10	0	53.5	25.3	54.7	25.1	55.6	2.067	22753			51
847	2737	3	Ranunculus lingua	4003	2018-07-09-13-42-20	0	1	x	10	0	53.5	25.3	54.8	25.1	55.7	2.178	22753			52
848	2738	3	Ranunculus lingua	4003	2018-07-09-13-42-22	0	1	x	10	0	53.5	25.3	54.9	25.1	55.8	2.288	22753			53
849	2739	3	Ranunculus lingua	4003	2018-07-09-13-42-24	0	1	x	10	0	53.5	25.3	54.9	25.1	55.8	2.288	22753			54
850	2740	3	Ranunculus lingua	4003	2018-07-09-13-42-26	0	1	x	10	0	53.5	25.3	54.8	25	55.7	2.178	22753			55
851	2741	3	Ranunculus lingua	4003	2018-07-09-13-42-28	0	1	x	10	0	53.5	25.3	54.8	25.1	55.7	2.178	22753			56
852	2742	3	Ranunculus lingua	4003	2018-07-09-13-42-30	0	1	x	10	0	53.5	25.3	54.7	25.1	55.6	2.067	22753			57
853	2743	3	Ranunculus lingua	4003	2018-07-09-13-42-32	0	1	x	10	0	53.5	25.3	54.5	25.1	55.3	1.846	22753			58
854	2744	3	Ranunculus lingua	4003	2018-07-09-13-42-34	0	1	x	10	0	53.5	25.3	54.4	25.1	55.2	1.735	22753			59
855	2745	3	Ranunculus lingua	4003	2018-07-09-13-42-36	0	1	x	10	0	53.5	25.3	54.4	25.1	55.2	1.735	22753			60
856	2746	3	Ranunculus lingua	4003	2018-07-09-13-42-38	0	1	x	10	0	53.5	25.3	54.4	25.1	55.2	1.735	22753			61
857	2747	3	Ranunculus lingua	4003	2018-07-09-13-42-40	0	1	x	10	0	53.5	25.3	54.5	25.1	55.3	1.846	22753			62
858	2748	3	Ranunculus lingua	4003	2018-07-09-13-42-42	0	1	x	10	0	53.5	25.3	54.7	25.1	55.6	2.067	22753			63
859	2749	3	Ranunculus lingua	4003	2018-07-09-13-42-44	0	1	x	10	0	53.5	25.4	54.8	25.1	55.7	2.178	22753			64
860	2750	3	Ranunculus lingua	4003	2018-07-09-13-42-46	0	1	x	10	0	53.5	25.3	54.8	25.1	55.7	2.178	22753			65
861	2751	3	Ranunculus lingua	4003	2018-07-09-13-42-48	0	1	x	10	0	53.5	25.3	54.8	25.1	55.7	2.178	22753			66
862	2752	3	Ranunculus lingua	4003	2018-07-09-13-42-50	0	1	x	10	0	53.5	25.3	54.7	25.1	55.6	2.067	22753			67
863	2753	3	Ranunculus lingua	4003	2018-07-09-13-42-52	0	1	x	10	0	53.4	25.3	54.6	25.1	55.5	2.056	22753			68
864	2754	3	Ranunculus lingua	4003	2018-07-09-13-42-54	0	1	x	10	0	53.4	25.3	54.5	25.1	55.3	1.946	22753			69
865	2755	3	Ranunculus lingua	4003	2018-07-09-13-42-56	0	1	x	10	0	53.4	25.3	54.3	25.1	55.1	1.724	22753			70
866	2756	3	Ranunculus lingua	4003	2018-07-09-13-42-58	0	1	x	10	0	53.4	25.3	54.3	25.1	55.1	1.724	22753			71
867	2757	3	Ranunculus lingua	4003	2018-07-09-13-43-00	0	1	x	10	0	53.5	25.4	54.4	25.1	55.2	1.735	22753			72
868	2758	3	Ranunculus lingua	4003	2018-07-09-13-43-02	0	1	x	10	0	53.4	25.3	54.5	25.1	55.3	1.946	22753			73
869	2759	3	Ranunculus lingua	4003	2018-07-09-13-43-04	0	1	x	10	0	53.4	25.3	54.6	25.1	55.5	2.056	22753			74
870	2760	3	Ranunculus lingua	4003	2018-07-09-13-43-06	0	1	x	10	0	53.4	25.3	54.6	25.1	55.5	2.056	22753			75
871	2761	3	Ranunculus lingua	4003	2018-07-09-13-43-08	0	1	x	10	0	53.4	25.3	54.5	25.1	55.3	1.946	22753			76
872	2762	3	Ranunculus lingua	4003	2018-07-09-13-43-10	0	1	x	10	0	53.5	25.4	54.4	25.1	55.2	1.735	22753			77
873	2763	3	Ranunculus lingua	4003	2018-07-09-13-43-12	0	1	x	10	0	53.4	25.3	54.3	25.1	55.1	1.724	22753			78
874	2764	3	Ranunculus lingua	4003	2018-07-09-13-43-14	0	1	x	10	0	53.5	25.3	54.2	25.1	55	1.514	22753			79
875	2765	3	Ranunculus lingua	4003	2018-07-09-13-43-16	0	1	x	10	0	53.5	25.4	54.2	25.1	55	1.514	22753			80
876	2766	3	Ranunculus lingua	4003	2018-07-09-13-43-18	0	1	x	10	0	53.5	25.4	54.1	25.1	54.9	1.403	22753			81
877	2767	3	Ranunculus lingua	4003	2018-07-09-13-43-20	0	1	x	10	0	53.4	25.3	54	25.1	54.8	1.392	22753			82
878	2768	3	Ranunculus lingua	4003	2018-07-09-13-43-22	0	1	x	10	0	53.4	25.3	53.9	25.1	54.7	1.282	22753			83
879	2769	3	Ranunculus lingua	4003	2018-07-09-13-43-24	0	1	x	10	0	53.4	25.3	54	25.1	54.8	1.392	22753			84
880	2770	3	Ranunculus lingua	4003	2018-07-09-13-43-26	0	1	x	10	0	53.5	25.4	53.9	25.1	54.7	1.182	22753			85
881	2771	3	Ranunculus lingua	4003	2018-07-09-13-43-28	0	1	x	10	0	53.4	25.3	54	25.1	54.8	1.392	22753			86
882	2772	3	Ranunculus lingua	4003	2018-07-09-13-43-30	0	1	x	10	0	53.4	25.3	54	25.1	54.8	1.392	22753			87
883	2773	3	Ranunculus lingua	4003	2018-07-09-13-43-32	0	1	x	10	0	53.5	25.4	54	25.1	54.8	1.292	22753			88
884	2774	3	Ranunculus lingua	4003	2018-07-09-13-43-34	0	1	x	10	0	53.4	25.3	54	25.1	54.8	1.392	22753			89
885	2775	3	Ranunculus lingua	4003	2018-07-09-13-43-36	0	1	x	10	0	53.4	25.3	53.9	25.1	54.7	1.282	22753			90
886	2776	3	Ranunculus lingua	4003	2018-07-09-13-43-38	0	1	x	10	0	53.4	25.3	53.9	25.1	54.7	1.282	22753	Last10	Here	91
887	2777	3	Ranunculus lingua	4003	2018-07-09-13-43-40	0	1	x	10	0	53.4	25.3	53.9	25.1	54.7	1.282	22753	Last10	Here	92
888	2778	3	Ranunculus lingua	4003	2018-07-09-13-43-42	0	1	x	10	0	53.4	25.3	54	25.1	54.8	1.392	22753	Last10	Here	93
889	2779	3	Ranunculus lingua	4003	2018-07-09-13-43-44	0	1	x	10	0	53.5	25.4	54.1	25.1	54.9	1.403	22753	Last10	Here	94
890	2780	3	Ranunculus lingua	4003	2018-07-09-13-43-46	0	1	x	10	0	53.4	25.3	54.1	25.1	54.9	1.503	22753	Last10	Here	95
891	2781	3	Ranunculus lingua	4003	2018-07-09-13-43-48	0	1	x	10	0	53.4	25.3	54.1	25.1	54.9	1.503	22753	Last10	Here	96
892	2782	3	Ranunculus lingua	4003	2018-07-09-13-43-50	0	1	x	10	0	53.4	25.3	54	25.1	54.8	1.392	22753	Last10	Here	97
893	2783	3	Ranunculus lingua	4003	2018-07-09-13-43-52	0	1	x	10	0	53.4	25.3	54	25.1	54.8	1.392	22753	Last10	Here	98
894	2784	3	Ranunculus lingua	4003	2018-07-09-13-43-54	0	1	x	10	0	53.4	25.3	54	25.1	54.8	1.392	22753	Last10	Here	99
895	2785	3	Ranunculus lingua	4003	2018-07-09-13-43-56	0	1	x	10	0	53.4	25.3	54	25.1	54.8	1.392	22753	Last10	Here	100
896	2786	3	Ranunculus lingua	4003	2018-07-09-13-44-28	0	1	x	15	0	53.4	25.3	53.5	25.1	54.2	0.839	22754	First10	Here	1
897	2787	3	Ranunculus lingua	4003	2018-07-09-13-44-30	0	1	x	15	0	53.4	25.3	53.5	25.1	54.2	0.839	22754	First10	Here	2
898	2788	3	Ranunculus lingua	4003	2018-07-09-13-44-32	0	1	x	15	0	53.4	25.3	53.5	25.1	54.2	0.839	22754	First10	Here	3
899	2789	3	Ranunculus lingua	4003	2018-07-09-13-44-34	0	1	x	15	0	53.4	25.3	53.5	25.1	54.2	0.839	22754	First10	Here	4
900	2790	3	Ranunculus lingua	4003	2018-07-09-13-44-36	0	1	x	15	0	53.4	25.3	53.5	25.1	54.2	0.839	22754	First10	Here	5
901	2791	3	Ranunculus lingua	4003	2018-07-09-13-44-38	0	1	x	15	0	53.5	25.4	53.5	25.1	54.2	0.739	22754	First10	Here	6
902	2792	3	Ranunculus lingua	4003	2018-07-09-13-44-40	0	1	x	15	0	53.4	25.3	53.4	25.1	54.1	0.728	22754	First10	Here	7
903	2793	3	Ranunculus lingua	4003	2018-07-09-13-44-42	0	1	x	15	0	53.4	25.3	53.4	25.1	54.1	0.728	22754	First10	Here	8
904	2794	3	Ranunculus lingua	4003	2018-07-09-13-44-44	0	1	x	15	0	53.4	25.3	53.4	25.1	54.1	0.728	22754	First10	Here	9
905	2795	3	Ranunculus lingua	4003	2018-07-09-13-44-46	0	1	x	15	0	53.4	25.3	53.4	25.1	54.1	0.728	22754	First10	Here	10
906	2796	3	Ranunculus lingua	4003	2018-07-09-13-44-48	0	1	x	15	0	53.4	25.3	53.4	25.1	54.1	0.728	22754			11
907	2797	3	Ranunculus lingua	4003	2018-07-09-13-44-50	0	1	x	15	0	53.4	25.3	53.4	25.1	54.1	0.728	22754			12
908	2798	3	Ranunculus lingua	4003	2018-07-09-13-44-52	0	1	x	15	0	53.4	25.3	53.3	25.1	54	0.617	22754			13
909	2799	3	Ranunculus lingua	4003	2018-07-09-13-44-54	0	1	x	15	0	53.4	25.3	53.3	25.1	54	0.617	22754			14
910	2800	3	Ranunculus lingua	4003	2018-07-09-13-44-56	0	1	x	15	0	53.4	25.3	53.3	25.1	54	0.617	22754			15
911	2801	3	Ranunculus lingua	4003	2018-07-09-13-44-58	0	1	x	15	0	53.4	25.3	53.3	25.1	54	0.617	22754			16
912	2802	3	Ranunculus lingua	4003	2018-07-09-13-45-00	0	1	x	15	0	53.4	25.3	53.3	25.1	54	0.617	22754			17
913	2803	3	Ranunculus lingua	4003	2018-07-09-13-45-02	0	1	x	15	0	53.4	25.3	53.3	25.1	54	0.617	22754			18
914	2804	3	Ranunculus lingua	4003	2018-07-09-13-45-04	0	1	x	15	0	53.4	25.3	53.3	25.1	54	0.617	22754			19
915	2805	3	Ranunculus lingua	4003	2018-07-09-13-45-06	0	1	x	15	0	53.4	25.3	53.3	25.1	54	0.617	22754			20
916	2806	3	Ranunculus lingua	4003	2018-07-09-13-45-08	0	1	x	15	0	53.5	25.4	53.3	25.1	54	0.517	22754			21
917	2807	3	Ranunculus lingua	4003	2018-07-09-13-45-10	0	1	x	15	0	53.4	25.3	53.3	25.1	54	0.617	22754			22
918	2808	3	Ranunculus lingua	4003	2018-07-09-13-45-12	0	1	x	15	0	53.4	25.3	53.3	25.1	54	0.617	22754			23
919	2809	3	Ranunculus lingua	4003	2018-07-09-13-45-14	0	1	x	15	0	53.4	25.3	53.3	25.1	54	0.617	22754			24
920	2810	3	Ranunculus lingua	4003	2018-07-09-13-45-16	0	1	x	15	0	53.4	25.3	53.2	25.1	53.9	0.507	22754			25
921	2811	3	Ranunculus lingua	4003	2018-07-09-13-45-18	0	1	x	15	0	53.4	25.3	53.3	25.1	54	0.617	22754			26
922	2812	3	Ranunculus lingua	4003	2018-07-09-13-45-20	0	1	x	15	0	53.4	25.3	53.4	25.1	54.1	0.728	22754			27
923	2813	3	Ranunculus lingua	4003	2018-07-09-13-45-22	0	1	x	15	0	53.4	25.3	53.4	25.1	54.1	0.728	22754			28
924	2814	3	Ranunculus lingua	4003	2018-07-09-13-45-24	0	1	x	15	0	53.4	25.3	53.5	25.1	54.2	0.839	22754			29
925	2815	3	Ranunculus lingua	4003	2018-07-09-13-45-26	0	1	x	15	0	53.4	25.3	53.5	25.1	54.2	0.839	22754			30
926	2816	3	Ranunculus lingua	4003	2018-07-09-13-45-28	0	1	x	15	0	53.5	25.4	53.7	25.1	54.5	0.96	22754			31
927	2817	3	Ranunculus lingua	4003	2018-07-09-13-45-30	0	1	x	15	0	53.4	25.3	53.7	25.1	54.5	1.06	22754			32
928	2818	3	Ranunculus lingua	4003	2018-07-09-13-45-32	0	1	x	15	0	53.4	25.3	53.6	25.1	54.3	0.95	22754			33
929	2819	3	Ranunculus lingua	4003	2018-07-09-13-45-34	0	1	x	15	0	53.5	25.4	53.5	25.1	54.2	0.739	22754			34
930	2820	3	Ranunculus lingua	4003	2018-07-09-13-45-36	0	1	x	15	0	53.4	25.3	53.5	25.1	54.2	0.839	22754			35
931	2821	3	Ranunculus lingua	4003	2018-07-09-13-45-38	0	1	x	15	0	53.5	25.3	53.5	25.1	54.2	0.739	22754			36
932	2822	3	Ranunculus lingua	4003	2018-07-09-13-45-40	0	1	x	15	0	53.4	25.3	53.5	25.1	54.2	0.839	22754			37
933	2823	3	Ranunculus lingua	4003	2018-07-09-13-45-42	0	1	x	15	0	53.4	25.3	53.5	25.1	54.2	0.839	22754			38
934	2824	3	Ranunculus lingua	4003	2018-07-09-13-45-44	0	1	x	15	0	53.4	25.3	53.6	25.1	54.3	0.95	22754			39
935	2825	3	Ranunculus lingua	4003	2018-07-09-13-45-46	0	1	x	15	0	53.4	25.3	53.7	25.1	54.5	1.06	22754			40
936	2826	3	Ranunculus lingua	4003	2018-07-09-13-45-48	0	1	x	15	0	53.4	25.3	53.9	25.1	54.7	1.282	22754			41
937	2827	3	Ranunculus lingua	4003	2018-07-09-13-45-50	0	1	x	15	0	53.4	25.3	54.1	25.2	54.9	1.503	22754			42
938	2828	3	Ranunculus lingua	4003	2018-07-09-13-45-52	0	1	x	15	0	53.4	25.3	54.1	25.1	54.9	1.503	22754			43
939	2829	3	Ranunculus lingua	4003	2018-07-09-13-45-54	0	1	x	15	0	53.4	25.3	54.2	25.1	55	1.614	22754			44
940	2830	3	Ranunculus lingua	4003	2018-07-09-13-45-56	0	1	x	15	0	53.5	25.4	54.1	25.1	54.9	1.403	22754			45
941	2831	3	Ranunculus lingua	4003	2018-07-09-13-45-58	0	1	x	15	0	53.4	25.3	54.1	25.1	54.9	1.503	22754			46
942	2832	3	Ranunculus lingua	4003	2018-07-09-13-46-00	0	1	x	15	0	53.4	25.3	54.1	25.1	54.9	1.503	22754			47
943	2833	3	Ranunculus lingua	4003	2018-07-09-13-46-02	0	1	x	15	0	53.4	25.3	54	25.1	54.8	1.392	22754			48
944	2834	3	Ranunculus lingua	4003	2018-07-09-13-46-04	0	1	x	15	0	53.4	25.3	53.9	25.1	54.7	1.282	22754			49
945	2835	3	Ranunculus lingua	4003	2018-07-09-13-46-06	0	1	x	15	0	53.4	25.3	53.8	25.1	54.6	1.171	22754			50
946	2836	3	Ranunculus lingua	4003	2018-07-09-13-46-08	0	1	x	15	0	53.4	25.3	53.8	25.1	54.6	1.171	22754			51
947	2837	3	Ranunculus lingua	4003	2018-07-09-13-46-10	0	1	x	15	0	53.4	25.3	53.8	25.2	54.6	1.171	22754			52
948	2838	3	Ranunculus lingua	4003	2018-07-09-13-46-12	0	1	x	15	0	53.4	25.3	53.7	25.1	54.5	1.06	22754			53
949	2839	3	Ranunculus lingua	4003	2018-07-09-13-46-14	0	1	x	15	0	53.4	25.3	53.7	25.1	54.5	1.06	22754			54
950	2840	3	Ranunculus lingua	4003	2018-07-09-13-46-16	0	1	x	15	0	53.4	25.3	53.6	25.1	54.3	0.95	22754			55
951	2841	3	Ranunculus lingua	4003	2018-07-09-13-46-18	0	1	x	15	0	53.5	25.4	53.5	25.1	54.2	0.739	22754			56
952	2842	3	Ranunculus lingua	4003	2018-07-09-13-46-20	0	1	x	15	0	53.4	25.3	53.5	25.1	54.2	0.839	22754			57
953	2843	3	Ranunculus lingua	4003	2018-07-09-13-46-23	0	1	x	15	0	53.5	25.4	53.5	25.2	54.2	0.739	22754			58
954	2844	3	Ranunculus lingua	4003	2018-07-09-13-46-25	0	1	x	15	0	53.4	25.3	53.4	25.1	54.1	0.728	22754			59
955	2845	3	Ranunculus lingua	4003	2018-07-09-13-46-27	0	1	x	15	0	53.5	25.4	53.4	25.1	54.1	0.628	22754			60
956	2846	3	Ranunculus lingua	4003	2018-07-09-13-46-29	0	1	x	15	0	53.4	25.3	53.4	25.1	54.1	0.728	22754			61
957	2847	3	Ranunculus lingua	4003	2018-07-09-13-46-31	0	1	x	15	0	53.4	25.3	53.4	25.1	54.1	0.728	22754			62
958	2848	3	Ranunculus lingua	4003	2018-07-09-13-46-33	0	1	x	15	0	53.4	25.3	53.5	25.2	54.2	0.839	22754			63
959	2849	3	Ranunculus lingua	4003	2018-07-09-13-46-35	0	1	x	15	0	53.4	25.3	53.4	25.1	54.1	0.728	22754			64
960	2850	3	Ranunculus lingua	4003	2018-07-09-13-46-37	0	1	x	15	0	53.4	25.3	53.5	25.1	54.2	0.839	22754			65
961	2851	3	Ranunculus lingua	4003	2018-07-09-13-46-39	0	1	x	15	0	53.4	25.4	53.5	25.1	54.2	0.839	22754			66
962	2852	3	Ranunculus lingua	4003	2018-07-09-13-46-41	0	1	x	15	0	53.4	25.4	53.5	25.2	54.2	0.839	22754			67
963	2853	3	Ranunculus lingua	4003	2018-07-09-13-46-43	0	1	x	15	0	53.4	25.3	53.5	25.1	54.2	0.839	22754			68
964	2854	3	Ranunculus lingua	4003	2018-07-09-13-46-45	0	1	x	15	0	53.4	25.4	53.5	25.1	54.2	0.839	22754			69
965	2855	3	Ranunculus lingua	4003	2018-07-09-13-46-47	0	1	x	15	0	53.4	25.3	53.5	25.2	54.2	0.839	22754			70
966	2856	3	Ranunculus lingua	4003	2018-07-09-13-46-49	0	1	x	15	0	53.4	25.3	53.4	25.2	54.1	0.728	22754			71
967	2857	3	Ranunculus lingua	4003	2018-07-09-13-46-51	0	1	x	15	0	53.4	25.3	53.3	25.1	54	0.617	22754			72
968	2858	3	Ranunculus lingua	4003	2018-07-09-13-46-53	0	1	x	15	0	53.4	25.4	53.3	25.1	54	0.617	22754			73
969	2859	3	Ranunculus lingua	4003	2018-07-09-13-46-55	0	1	x	15	0	53.4	25.3	53.3	25.1	54	0.617	22754			74
970	2860	3	Ranunculus lingua	4003	2018-07-09-13-46-57	0	1	x	15	0	53.4	25.4	53.4	25.1	54.1	0.728	22754			75
971	2861	3	Ranunculus lingua	4003	2018-07-09-13-46-59	0	1	x	15	0	53.4	25.3	53.5	25.1	54.2	0.839	22754			76
972	2862	3	Ranunculus lingua	4003	2018-07-09-13-47-01	0	1	x	15	0	53.4	25.4	53.5	25.1	54.2	0.839	22754			77
973	2863	3	Ranunculus lingua	4003	2018-07-09-13-47-03	0	1	x	15	0	53.4	25.3	53.5	25.1	54.2	0.839	22754			78
974	2864	3	Ranunculus lingua	4003	2018-07-09-13-47-05	0	1	x	15	0	53.4	25.4	53.5	25.1	54.2	0.839	22754			79
975	2865	3	Ranunculus lingua	4003	2018-07-09-13-47-07	0	1	x	15	0	53.4	25.3	53.4	25.1	54.1	0.728	22754			80
976	2866	3	Ranunculus lingua	4003	2018-07-09-13-47-09	0	1	x	15	0	53.4	25.3	53.4	25.1	54.1	0.728	22754			81
977	2867	3	Ranunculus lingua	4003	2018-07-09-13-47-11	0	1	x	15	0	53.4	25.3	53.4	25.2	54.1	0.728	22754			82
978	2868	3	Ranunculus lingua	4003	2018-07-09-13-47-13	0	1	x	15	0	53.4	25.3	53.4	25.1	54.1	0.728	22754			83
979	2869	3	Ranunculus lingua	4003	2018-07-09-13-47-15	0	1	x	15	0	53.4	25.3	53.4	25.1	54.1	0.728	22754			84
980	2870	3	Ranunculus lingua	4003	2018-07-09-13-47-17	0	1	x	15	0	53.4	25.4	53.4	25.2	54.1	0.728	22754			85
981	2871	3	Ranunculus lingua	4003	2018-07-09-13-47-19	0	1	x	15	0	53.4	25.3	53.3	25.1	54	0.617	22754			86
982	2872	3	Ranunculus lingua	4003	2018-07-09-13-47-21	0	1	x	15	0	53.4	25.3	53.4	25.2	54.1	0.728	22754			87
983	2873	3	Ranunculus lingua	4003	2018-07-09-13-47-23	0	1	x	15	0	53.4	25.3	53.4	25.2	54.1	0.728	22754			88
984	2874	3	Ranunculus lingua	4003	2018-07-09-13-47-25	0	1	x	15	0	53.4	25.3	53.4	25.2	54.1	0.728	22754			89
985	2875	3	Ranunculus lingua	4003	2018-07-09-13-47-27	0	1	x	15	0	53.4	25.3	53.4	25.2	54.1	0.728	22754			90
986	2876	3	Ranunculus lingua	4003	2018-07-09-13-47-29	0	1	x	15	0	53.4	25.3	53.4	25.2	54.1	0.728	22754	Last10	Here	91
987	2877	3	Ranunculus lingua	4003	2018-07-09-13-47-31	0	1	x	15	0	53.4	25.3	53.3	25.1	54	0.617	22754	Last10	Here	92
988	2878	3	Ranunculus lingua	4003	2018-07-09-13-47-33	0	1	x	15	0	53.4	25.3	53.3	25.1	54	0.617	22754	Last10	Here	93
989	2879	3	Ranunculus lingua	4003	2018-07-09-13-47-35	0	1	x	15	0	53.5	25.4	53.3	25.1	54	0.517	22754	Last10	Here	94
990	2880	3	Ranunculus lingua	4003	2018-07-09-13-47-37	0	1	x	15	0	53.4	25.4	53.3	25.2	54	0.617	22754	Last10	Here	95
991	2881	3	Ranunculus lingua	4003	2018-07-09-13-47-39	0	1	x	15	0	53.4	25.3	53.3	25.1	54	0.617	22754	Last10	Here	96
992	2882	3	Ranunculus lingua	4003	2018-07-09-13-47-41	0	1	x	15	0	53.4	25.3	53.4	25.2	54.1	0.728	22754	Last10	Here	97
993	2883	3	Ranunculus lingua	4003	2018-07-09-13-47-43	0	1	x	15	0	53.4	25.4	53.3	25.1	54	0.617	22754	Last10	Here	98
994	2884	3	Ranunculus lingua	4003	2018-07-09-13-47-45	0	1	x	15	0	53.4	25.3	53.3	25.1	54	0.617	22754	Last10	Here	99
995	2885	3	Ranunculus lingua	4003	2018-07-09-13-47-47	0	1	x	15	0	53.4	25.3	53.3	25.2	54	0.617	22754	Last10	Here	100
996	2886	3	Ranunculus lingua	4003	2018-07-09-13-48-19	0	1	x	20	0	53.4	25.3	53.4	25.2	54.1	0.728	22755	First10	Here	1
997	2887	3	Ranunculus lingua	4003	2018-07-09-13-48-21	0	1	x	20	0	53.4	25.4	53.3	25.1	54	0.617	22755	First10	Here	2
998	2888	3	Ranunculus lingua	4003	2018-07-09-13-48-23	0	1	x	20	0	53.4	25.4	53.4	25.2	54.1	0.728	22755	First10	Here	3
999	2889	3	Ranunculus lingua	4003	2018-07-09-13-48-25	0	1	x	20	0	53.4	25.3	53.3	25.2	54	0.617	22755	First10	Here	4
1000	2890	3	Ranunculus lingua	4003	2018-07-09-13-48-27	0	1	x	20	0	53.4	25.3	53.2	25.1	53.9	0.507	22755	First10	Here	5
1001	2891	3	Ranunculus lingua	4003	2018-07-09-13-48-29	0	1	x	20	0	53.4	25.3	53.3	25.2	54	0.617	22755	First10	Here	6
1002	2892	3	Ranunculus lingua	4003	2018-07-09-13-48-31	0	1	x	20	0	53.4	25.3	53.2	25.2	53.9	0.507	22755	First10	Here	7
1003	2893	3	Ranunculus lingua	4003	2018-07-09-13-48-33	0	1	x	20	0	53.4	25.4	53.2	25.2	53.9	0.507	22755	First10	Here	8
1004	2894	3	Ranunculus lingua	4003	2018-07-09-13-48-35	0	1	x	20	0	53.4	25.3	53.2	25.2	53.9	0.507	22755	First10	Here	9
1005	2895	3	Ranunculus lingua	4003	2018-07-09-13-48-37	0	1	x	20	0	53.4	25.4	53.2	25.2	53.9	0.507	22755	First10	Here	10
1006	2896	3	Ranunculus lingua	4003	2018-07-09-13-48-39	0	1	x	20	0	53.3	25.3	53.1	25.1	53.8	0.496	22755			11
1007	2897	3	Ranunculus lingua	4003	2018-07-09-13-48-41	0	1	x	20	0	53.4	25.3	53.1	25.2	53.8	0.396	22755			12
1008	2898	3	Ranunculus lingua	4003	2018-07-09-13-48-43	0	1	x	20	0	53.4	25.4	53.2	25.2	53.9	0.507	22755			13
1009	2899	3	Ranunculus lingua	4003	2018-07-09-13-48-45	0	1	x	20	0	53.4	25.3	53.1	25.2	53.8	0.396	22755			14
1010	2900	3	Ranunculus lingua	4003	2018-07-09-13-48-47	0	1	x	20	0	53.4	25.3	53.1	25.1	53.8	0.396	22755			15
1011	2901	3	Ranunculus lingua	4003	2018-07-09-13-48-49	0	1	x	20	0	53.4	25.3	53.1	25.2	53.8	0.396	22755			16
1012	2902	3	Ranunculus lingua	4003	2018-07-09-13-48-51	0	1	x	20	0	53.4	25.3	53.1	25.2	53.8	0.396	22755			17
1013	2903	3	Ranunculus lingua	4003	2018-07-09-13-48-53	0	1	x	20	0	53.4	25.4	53.1	25.2	53.8	0.396	22755			18
1014	2904	3	Ranunculus lingua	4003	2018-07-09-13-48-55	0	1	x	20	0	53.4	25.4	53.1	25.2	53.8	0.396	22755			19
1015	2905	3	Ranunculus lingua	4003	2018-07-09-13-48-57	0	1	x	20	0	53.4	25.3	53.1	25.2	53.8	0.396	22755			20
1016	2906	3	Ranunculus lingua	4003	2018-07-09-13-48-59	0	1	x	20	0	53.4	25.3	53.1	25.2	53.8	0.396	22755			21
1017	2907	3	Ranunculus lingua	4003	2018-07-09-13-49-01	0	1	x	20	0	53.4	25.4	53	25.2	53.7	0.285	22755			22
1018	2908	3	Ranunculus lingua	4003	2018-07-09-13-49-03	0	1	x	20	0	53.4	25.4	53	25.2	53.7	0.285	22755			23
1019	2909	3	Ranunculus lingua	4003	2018-07-09-13-49-05	0	1	x	20	0	53.3	25.3	53.1	25.2	53.8	0.496	22755			24
1020	2910	3	Ranunculus lingua	4003	2018-07-09-13-49-07	0	1	x	20	0	53.4	25.3	53.1	25.2	53.8	0.396	22755			25
1021	2911	3	Ranunculus lingua	4003	2018-07-09-13-49-09	0	1	x	20	0	53.3	25.3	53	25.1	53.7	0.385	22755			26
1022	2912	3	Ranunculus lingua	4003	2018-07-09-13-49-11	0	1	x	20	0	53.4	25.4	53.1	25.2	53.8	0.396	22755			27
1023	2913	3	Ranunculus lingua	4003	2018-07-09-13-49-13	0	1	x	20	0	53.4	25.4	53.1	25.2	53.8	0.396	22755			28
1024	2914	3	Ranunculus lingua	4003	2018-07-09-13-49-15	0	1	x	20	0	53.4	25.4	53.1	25.2	53.8	0.396	22755			29
1025	2915	3	Ranunculus lingua	4003	2018-07-09-13-49-17	0	1	x	20	0	53.4	25.4	53.2	25.2	53.9	0.507	22755			30
1026	2916	3	Ranunculus lingua	4003	2018-07-09-13-49-19	0	1	x	20	0	53.4	25.4	53.2	25.2	53.9	0.507	22755			31
1027	2917	3	Ranunculus lingua	4003	2018-07-09-13-49-21	0	1	x	20	0	53.4	25.4	53.2	25.2	53.9	0.507	22755			32
1028	2918	3	Ranunculus lingua	4003	2018-07-09-13-49-23	0	1	x	20	0	53.3	25.3	53.3	25.2	54	0.717	22755			33
1029	2919	3	Ranunculus lingua	4003	2018-07-09-13-49-25	0	1	x	20	0	53.4	25.4	53.4	25.2	54.1	0.728	22755			34
1030	2920	3	Ranunculus lingua	4003	2018-07-09-13-49-27	0	1	x	20	0	53.4	25.4	53.4	25.2	54.1	0.728	22755			35
1031	2921	3	Ranunculus lingua	4003	2018-07-09-13-49-29	0	1	x	20	0	53.4	25.4	53.4	25.2	54.1	0.728	22755			36
1032	2922	3	Ranunculus lingua	4003	2018-07-09-13-49-31	0	1	x	20	0	53.4	25.4	53.3	25.2	54	0.617	22755			37
1033	2923	3	Ranunculus lingua	4003	2018-07-09-13-49-33	0	1	x	20	0	53.4	25.4	53.2	25.2	53.9	0.507	22755			38
1034	2924	3	Ranunculus lingua	4003	2018-07-09-13-49-35	0	1	x	20	0	53.4	25.4	53.2	25.2	53.9	0.507	22755			39
1035	2925	3	Ranunculus lingua	4003	2018-07-09-13-49-37	0	1	x	20	0	53.4	25.4	53.2	25.2	53.9	0.507	22755			40
1036	2926	3	Ranunculus lingua	4003	2018-07-09-13-49-39	0	1	x	20	0	53.3	25.3	53.2	25.2	53.9	0.607	22755			41
1037	2927	3	Ranunculus lingua	4003	2018-07-09-13-49-41	0	1	x	20	0	53.4	25.4	53.2	25.2	53.9	0.507	22755			42
1038	2928	3	Ranunculus lingua	4003	2018-07-09-13-49-43	0	1	x	20	0	53.4	25.4	53.2	25.2	53.9	0.507	22755			43
1039	2929	3	Ranunculus lingua	4003	2018-07-09-13-49-45	0	1	x	20	0	53.4	25.4	53.2	25.2	53.9	0.507	22755			44
1040	2930	3	Ranunculus lingua	4003	2018-07-09-13-49-47	0	1	x	20	0	53.3	25.3	53.2	25.2	53.9	0.607	22755			45
1041	2931	3	Ranunculus lingua	4003	2018-07-09-13-49-49	0	1	x	20	0	53.3	25.3	53.2	25.2	53.9	0.607	22755			46
1042	2932	3	Ranunculus lingua	4003	2018-07-09-13-49-51	0	1	x	20	0	53.3	25.3	53.1	25.2	53.8	0.496	22755			47
1043	2933	3	Ranunculus lingua	4003	2018-07-09-13-49-53	0	1	x	20	0	53.4	25.4	53.1	25.2	53.8	0.396	22755			48
1044	2934	3	Ranunculus lingua	4003	2018-07-09-13-49-55	0	1	x	20	0	53.4	25.4	53.1	25.2	53.8	0.396	22755			49
1045	2935	3	Ranunculus lingua	4003	2018-07-09-13-49-57	0	1	x	20	0	53.3	25.3	53.1	25.2	53.8	0.496	22755			50
1046	2936	3	Ranunculus lingua	4003	2018-07-09-13-49-59	0	1	x	20	0	53.4	25.4	53.1	25.2	53.8	0.396	22755			51
1047	2937	3	Ranunculus lingua	4003	2018-07-09-13-50-01	0	1	x	20	0	53.4	25.4	53	25.2	53.7	0.285	22755			52
1048	2938	3	Ranunculus lingua	4003	2018-07-09-13-50-03	0	1	x	20	0	53.3	25.3	53	25.2	53.7	0.385	22755			53
1049	2939	3	Ranunculus lingua	4003	2018-07-09-13-50-05	0	1	x	20	0	53.3	25.3	53	25.2	53.7	0.385	22755			54
1050	2940	3	Ranunculus lingua	4003	2018-07-09-13-50-07	0	1	x	20	0	53.3	25.3	53	25.2	53.7	0.385	22755			55
1051	2941	3	Ranunculus lingua	4003	2018-07-09-13-50-09	0	1	x	20	0	53.4	25.4	53	25.2	53.7	0.285	22755			56
1052	2942	3	Ranunculus lingua	4003	2018-07-09-13-50-11	0	1	x	20	0	53.4	25.4	53	25.2	53.7	0.285	22755			57
1053	2943	3	Ranunculus lingua	4003	2018-07-09-13-50-13	0	1	x	20	0	53.4	25.4	53	25.2	53.7	0.285	22755			58
1054	2944	3	Ranunculus lingua	4003	2018-07-09-13-50-15	0	1	x	20	0	53.4	25.4	53	25.2	53.7	0.285	22755			59
1055	2945	3	Ranunculus lingua	4003	2018-07-09-13-50-17	0	1	x	20	0	53.4	25.4	53	25.2	53.7	0.285	22755			60
1056	2946	3	Ranunculus lingua	4003	2018-07-09-13-50-19	0	1	x	20	0	53.4	25.4	53	25.2	53.7	0.285	22755			61
1057	2947	3	Ranunculus lingua	4003	2018-07-09-13-50-21	0	1	x	20	0	53.4	25.4	53	25.2	53.7	0.285	22755			62
1058	2948	3	Ranunculus lingua	4003	2018-07-09-13-50-23	0	1	x	20	0	53.4	25.4	53	25.2	53.7	0.285	22755			63
1059	2949	3	Ranunculus lingua	4003	2018-07-09-13-50-25	0	1	x	20	0	53.4	25.4	53	25.2	53.7	0.285	22755			64
1060	2950	3	Ranunculus lingua	4003	2018-07-09-13-50-27	0	1	x	20	0	53.4	25.4	53	25.2	53.7	0.285	22755			65
1061	2951	3	Ranunculus lingua	4003	2018-07-09-13-50-29	0	1	x	20	0	53.4	25.4	53	25.2	53.7	0.285	22755			66
1062	2952	3	Ranunculus lingua	4003	2018-07-09-13-50-31	0	1	x	20	0	53.3	25.3	52.9	25.2	53.6	0.275	22755			67
1063	2953	3	Ranunculus lingua	4003	2018-07-09-13-50-33	0	1	x	20	0	53.4	25.4	52.9	25.2	53.6	0.175	22755			68
1064	2954	3	Ranunculus lingua	4003	2018-07-09-13-50-35	0	1	x	20	0	53.3	25.3	52.9	25.2	53.6	0.275	22755			69
1065	2955	3	Ranunculus lingua	4003	2018-07-09-13-50-37	0	1	x	20	0	53.4	25.4	53	25.2	53.7	0.285	22755			70
1066	2956	3	Ranunculus lingua	4003	2018-07-09-13-50-39	0	1	x	20	0	53.3	25.3	52.9	25.2	53.6	0.275	22755			71
1067	2957	3	Ranunculus lingua	4003	2018-07-09-13-50-41	0	1	x	20	0	53.3	25.3	53	25.2	53.7	0.385	22755			72
1068	2958	3	Ranunculus lingua	4003	2018-07-09-13-50-43	0	1	x	20	0	53.4	25.4	53	25.2	53.7	0.285	22755			73
1069	2959	3	Ranunculus lingua	4003	2018-07-09-13-50-45	0	1	x	20	0	53.4	25.4	53	25.2	53.7	0.285	22755			74
1070	2960	3	Ranunculus lingua	4003	2018-07-09-13-50-47	0	1	x	20	0	53.4	25.4	52.9	25.2	53.6	0.175	22755			75
1071	2961	3	Ranunculus lingua	4003	2018-07-09-13-50-49	0	1	x	20	0	53.3	25.3	52.9	25.2	53.6	0.275	22755			76
1072	2962	3	Ranunculus lingua	4003	2018-07-09-13-50-51	0	1	x	20	0	53.4	25.4	52.9	25.2	53.6	0.175	22755			77
1073	2963	3	Ranunculus lingua	4003	2018-07-09-13-50-53	0	1	x	20	0	53.4	25.4	53	25.2	53.7	0.285	22755			78
1074	2964	3	Ranunculus lingua	4003	2018-07-09-13-50-55	0	1	x	20	0	53.4	25.4	53	25.2	53.7	0.285	22755			79
1075	2965	3	Ranunculus lingua	4003	2018-07-09-13-50-57	0	1	x	20	0	53.4	25.4	53	25.2	53.7	0.285	22755			80
1076	2966	3	Ranunculus lingua	4003	2018-07-09-13-50-59	0	1	x	20	0	53.4	25.4	53	25.2	53.7	0.285	22755			81
1077	2967	3	Ranunculus lingua	4003	2018-07-09-13-51-01	0	1	x	20	0	53.4	25.4	53	25.2	53.7	0.285	22755			82
1078	2968	3	Ranunculus lingua	4003	2018-07-09-13-51-03	0	1	x	20	0	53.4	25.4	53	25.2	53.7	0.285	22755			83
1079	2969	3	Ranunculus lingua	4003	2018-07-09-13-51-05	0	1	x	20	0	53.4	25.4	53	25.2	53.7	0.285	22755			84
1080	2970	3	Ranunculus lingua	4003	2018-07-09-13-51-07	0	1	x	20	0	53.3	25.3	52.9	25.2	53.6	0.275	22755			85
1081	2971	3	Ranunculus lingua	4003	2018-07-09-13-51-09	0	1	x	20	0	53.4	25.4	52.9	25.2	53.6	0.175	22755			86
1082	2972	3	Ranunculus lingua	4003	2018-07-09-13-51-11	0	1	x	20	0	53.4	25.4	52.9	25.2	53.6	0.175	22755			87
1083	2973	3	Ranunculus lingua	4003	2018-07-09-13-51-13	0	1	x	20	0	53.3	25.3	52.9	25.2	53.6	0.275	22755			88
1084	2974	3	Ranunculus lingua	4003	2018-07-09-13-51-15	0	1	x	20	0	53.4	25.4	52.9	25.2	53.6	0.175	22755			89
1085	2975	3	Ranunculus lingua	4003	2018-07-09-13-51-17	0	1	x	20	0	53.4	25.4	53	25.2	53.7	0.285	22755			90
1086	2976	3	Ranunculus lingua	4003	2018-07-09-13-51-19	0	1	x	20	0	53.3	25.3	53.1	25.2	53.8	0.496	22755	Last10	Here	91
1087	2977	3	Ranunculus lingua	4003	2018-07-09-13-51-21	0	1	x	20	0	53.3	25.3	53.1	25.2	53.8	0.496	22755	Last10	Here	92
1088	2978	3	Ranunculus lingua	4003	2018-07-09-13-51-23	0	1	x	20	0	53.3	25.3	53.1	25.2	53.8	0.496	22755	Last10	Here	93
1089	2979	3	Ranunculus lingua	4003	2018-07-09-13-51-25	0	1	x	20	0	53.4	25.4	53.1	25.2	53.8	0.396	22755	Last10	Here	94
1090	2980	3	Ranunculus lingua	4003	2018-07-09-13-51-27	0	1	x	20	0	53.3	25.3	53.1	25.2	53.8	0.496	22755	Last10	Here	95
1091	2981	3	Ranunculus lingua	4003	2018-07-09-13-51-29	0	1	x	20	0	53.4	25.4	53.1	25.2	53.8	0.396	22755	Last10	Here	96
1092	2982	3	Ranunculus lingua	4003	2018-07-09-13-51-31	0	1	x	20	0	53.3	25.3	53.1	25.2	53.8	0.496	22755	Last10	Here	97
1093	2983	3	Ranunculus lingua	4003	2018-07-09-13-51-34	0	1	x	20	0	53.4	25.4	53.1	25.2	53.8	0.396	22755	Last10	Here	98
1094	2984	3	Ranunculus lingua	4003	2018-07-09-13-51-36	0	1	x	20	0	53.4	25.4	53.1	25.2	53.8	0.396	22755	Last10	Here	99
1095	2985	3	Ranunculus lingua	4003	2018-07-09-13-51-38	0	1	x	20	0	53.3	25.3	53	25.2	53.7	0.385	22755	Last10	Here	100
1096	2986	3	Ranunculus lingua	4003	2018-07-09-13-52-10	0	1	x	25	0	53.3	25.3	53	25.2	53.7	0.385	22756	First10	Here	1
1097	2987	3	Ranunculus lingua	4003	2018-07-09-13-52-12	0	1	x	25	0	53.3	25.3	53	25.2	53.7	0.385	22756	First10	Here	2
1098	2988	3	Ranunculus lingua	4003	2018-07-09-13-52-14	0	1	x	25	0	53.4	25.4	53	25.2	53.7	0.285	22756	First10	Here	3
1099	2989	3	Ranunculus lingua	4003	2018-07-09-13-52-16	0	1	x	25	0	53.4	25.4	52.9	25.2	53.6	0.175	22756	First10	Here	4
1100	2990	3	Ranunculus lingua	4003	2018-07-09-13-52-18	0	1	x	25	0	53.4	25.4	52.9	25.2	53.6	0.175	22756	First10	Here	5
1101	2991	3	Ranunculus lingua	4003	2018-07-09-13-52-20	0	1	x	25	0	53.4	25.4	52.9	25.2	53.6	0.175	22756	First10	Here	6
1102	2992	3	Ranunculus lingua	4003	2018-07-09-13-52-22	0	1	x	25	0	53.4	25.4	52.9	25.2	53.6	0.175	22756	First10	Here	7
1103	2993	3	Ranunculus lingua	4003	2018-07-09-13-52-24	0	1	x	25	0	53.4	25.4	52.9	25.2	53.6	0.175	22756	First10	Here	8
1104	2994	3	Ranunculus lingua	4003	2018-07-09-13-52-26	0	1	x	25	0	53.4	25.4	52.9	25.2	53.6	0.175	22756	First10	Here	9
1105	2995	3	Ranunculus lingua	4003	2018-07-09-13-52-28	0	1	x	25	0	53.3	25.3	52.9	25.2	53.6	0.275	22756	First10	Here	10
1106	2996	3	Ranunculus lingua	4003	2018-07-09-13-52-30	0	1	x	25	0	53.4	25.4	52.9	25.2	53.6	0.175	22756			11
1107	2997	3	Ranunculus lingua	4003	2018-07-09-13-52-32	0	1	x	25	0	53.4	25.4	52.8	25.2	53.5	0.064	22756			12
1108	2998	3	Ranunculus lingua	4003	2018-07-09-13-52-34	0	1	x	25	0	53.4	25.4	52.8	25.2	53.5	0.064	22756			13
1109	2999	3	Ranunculus lingua	4003	2018-07-09-13-52-36	0	1	x	25	0	53.3	25.3	52.8	25.2	53.5	0.164	22756			14
1110	3000	3	Ranunculus lingua	4003	2018-07-09-13-52-38	0	1	x	25	0	53.4	25.4	52.8	25.2	53.5	0.064	22756			15
1111	3001	3	Ranunculus lingua	4003	2018-07-09-13-52-40	0	1	x	25	0	53.4	25.4	52.8	25.2	53.5	0.064	22756			16
1112	3002	3	Ranunculus lingua	4003	2018-07-09-13-52-42	0	1	x	25	0	53.4	25.4	52.8	25.2	53.5	0.064	22756			17
1113	3003	3	Ranunculus lingua	4003	2018-07-09-13-52-44	0	1	x	25	0	53.3	25.3	52.9	25.2	53.6	0.275	22756			18
1114	3004	3	Ranunculus lingua	4003	2018-07-09-13-52-46	0	1	x	25	0	53.4	25.4	52.9	25.2	53.6	0.175	22756			19
1115	3005	3	Ranunculus lingua	4003	2018-07-09-13-52-48	0	1	x	25	0	53.4	25.4	52.9	25.2	53.6	0.175	22756			20
1116	3006	3	Ranunculus lingua	4003	2018-07-09-13-52-50	0	1	x	25	0	53.4	25.4	52.8	25.2	53.5	0.064	22756			21
1117	3007	3	Ranunculus lingua	4003	2018-07-09-13-52-52	0	1	x	25	0	53.4	25.4	52.8	25.2	53.5	0.064	22756			22
1118	3008	3	Ranunculus lingua	4003	2018-07-09-13-52-54	0	1	x	25	0	53.3	25.3	52.8	25.2	53.5	0.164	22756			23
1119	3009	3	Ranunculus lingua	4003	2018-07-09-13-52-56	0	1	x	25	0	53.4	25.4	52.8	25.2	53.5	0.064	22756			24
1120	3010	3	Ranunculus lingua	4003	2018-07-09-13-52-58	0	1	x	25	0	53.4	25.4	52.8	25.2	53.5	0.064	22756			25
1121	3011	3	Ranunculus lingua	4003	2018-07-09-13-53-00	0	1	x	25	0	53.3	25.3	52.8	25.2	53.5	0.164	22756			26
1122	3012	3	Ranunculus lingua	4003	2018-07-09-13-53-02	0	1	x	25	0	53.4	25.4	52.8	25.2	53.5	0.064	22756			27
1123	3013	3	Ranunculus lingua	4003	2018-07-09-13-53-04	0	1	x	25	0	53.3	25.4	52.8	25.2	53.5	0.164	22756			28
1124	3014	3	Ranunculus lingua	4003	2018-07-09-13-53-06	0	1	x	25	0	53.3	25.4	52.8	25.2	53.5	0.164	22756			29
1125	3015	3	Ranunculus lingua	4003	2018-07-09-13-53-08	0	1	x	25	0	53.3	25.4	52.8	25.2	53.5	0.164	22756			30
1126	3016	3	Ranunculus lingua	4003	2018-07-09-13-53-10	0	1	x	25	0	53.4	25.4	52.8	25.2	53.5	0.064	22756			31
1127	3017	3	Ranunculus lingua	4003	2018-07-09-13-53-12	0	1	x	25	0	53.4	25.4	52.8	25.2	53.5	0.064	22756			32
1128	3018	3	Ranunculus lingua	4003	2018-07-09-13-53-14	0	1	x	25	0	53.4	25.4	52.8	25.2	53.5	0.064	22756			33
1129	3019	3	Ranunculus lingua	4003	2018-07-09-13-53-16	0	1	x	25	0	53.4	25.4	52.8	25.2	53.5	0.064	22756			34
1130	3020	3	Ranunculus lingua	4003	2018-07-09-13-53-18	0	1	x	25	0	53.4	25.4	52.8	25.2	53.5	0.064	22756			35
1131	3021	3	Ranunculus lingua	4003	2018-07-09-13-53-20	0	1	x	25	0	53.4	25.4	52.8	25.2	53.5	0.064	22756			36
1132	3022	3	Ranunculus lingua	4003	2018-07-09-13-53-22	0	1	x	25	0	53.4	25.4	52.8	25.2	53.5	0.064	22756			37
1133	3023	3	Ranunculus lingua	4003	2018-07-09-13-53-24	0	1	x	25	0	53.4	25.4	52.8	25.2	53.5	0.064	22756			38
1134	3024	3	Ranunculus lingua	4003	2018-07-09-13-53-26	0	1	x	25	0	53.4	25.4	52.8	25.2	53.5	0.064	22756			39
1135	3025	3	Ranunculus lingua	4003	2018-07-09-13-53-28	0	1	x	25	0	53.4	25.4	52.8	25.2	53.5	0.064	22756			40
1136	3026	3	Ranunculus lingua	4003	2018-07-09-13-53-30	0	1	x	25	0	53.4	25.4	52.8	25.2	53.5	0.064	22756			41
1137	3027	3	Ranunculus lingua	4003	2018-07-09-13-53-32	0	1	x	25	0	53.4	25.4	52.8	25.2	53.5	0.064	22756			42
1138	3028	3	Ranunculus lingua	4003	2018-07-09-13-53-34	0	1	x	25	0	53.3	25.4	52.8	25.2	53.5	0.164	22756			43
1139	3029	3	Ranunculus lingua	4003	2018-07-09-13-53-36	0	1	x	25	0	53.4	25.4	52.8	25.2	53.5	0.064	22756			44
1140	3030	3	Ranunculus lingua	4003	2018-07-09-13-53-38	0	1	x	25	0	53.4	25.4	52.8	25.2	53.5	0.064	22756			45
1141	3031	3	Ranunculus lingua	4003	2018-07-09-13-53-40	0	1	x	25	0	53.4	25.4	52.8	25.2	53.5	0.064	22756			46
1142	3032	3	Ranunculus lingua	4003	2018-07-09-13-53-42	0	1	x	25	0	53.3	25.4	52.8	25.2	53.5	0.164	22756			47
1143	3033	3	Ranunculus lingua	4003	2018-07-09-13-53-44	0	1	x	25	0	53.3	25.4	52.8	25.2	53.5	0.164	22756			48
1144	3034	3	Ranunculus lingua	4003	2018-07-09-13-53-46	0	1	x	25	0	53.3	25.4	52.8	25.2	53.5	0.164	22756			49
1145	3035	3	Ranunculus lingua	4003	2018-07-09-13-53-48	0	1	x	25	0	53.3	25.4	52.8	25.2	53.5	0.164	22756			50
1146	3036	3	Ranunculus lingua	4003	2018-07-09-13-53-50	0	1	x	25	0	53.3	25.4	52.8	25.2	53.5	0.164	22756			51
1147	3037	3	Ranunculus lingua	4003	2018-07-09-13-53-52	0	1	x	25	0	53.3	25.4	52.8	25.2	53.5	0.164	22756			52
1148	3038	3	Ranunculus lingua	4003	2018-07-09-13-53-54	0	1	x	25	0	53.3	25.4	52.8	25.2	53.5	0.164	22756			53
1149	3039	3	Ranunculus lingua	4003	2018-07-09-13-53-56	0	1	x	25	0	53.3	25.4	52.8	25.2	53.5	0.164	22756			54
1150	3040	3	Ranunculus lingua	4003	2018-07-09-13-53-58	0	1	x	25	0	53.3	25.3	52.8	25.2	53.5	0.164	22756			55
1151	3041	3	Ranunculus lingua	4003	2018-07-09-13-54-00	0	1	x	25	0	53.3	25.4	52.7	25.2	53.4	0.053	22756			56
1152	3042	3	Ranunculus lingua	4003	2018-07-09-13-54-02	0	1	x	25	0	53.3	25.4	52.7	25.2	53.4	0.053	22756			57
1153	3043	3	Ranunculus lingua	4003	2018-07-09-13-54-04	0	1	x	25	0	53.3	25.4	52.7	25.2	53.4	0.053	22756			58
1154	3044	3	Ranunculus lingua	4003	2018-07-09-13-54-06	0	1	x	25	0	53.3	25.4	52.7	25.2	53.4	0.053	22756			59
1155	3045	3	Ranunculus lingua	4003	2018-07-09-13-54-08	0	1	x	25	0	53.3	25.4	52.7	25.2	53.4	0.053	22756			60
1156	3046	3	Ranunculus lingua	4003	2018-07-09-13-54-10	0	1	x	25	0	53.3	25.4	52.7	25.2	53.4	0.053	22756			61
1157	3047	3	Ranunculus lingua	4003	2018-07-09-13-54-12	0	1	x	25	0	53.3	25.3	52.8	25.2	53.5	0.164	22756			62
1158	3048	3	Ranunculus lingua	4003	2018-07-09-13-54-14	0	1	x	25	0	53.3	25.3	52.8	25.2	53.5	0.164	22756			63
1159	3049	3	Ranunculus lingua	4003	2018-07-09-13-54-16	0	1	x	25	0	53.3	25.4	52.8	25.2	53.5	0.164	22756			64
1160	3050	3	Ranunculus lingua	4003	2018-07-09-13-54-18	0	1	x	25	0	53.3	25.4	52.8	25.2	53.5	0.164	22756			65
1161	3051	3	Ranunculus lingua	4003	2018-07-09-13-54-20	0	1	x	25	0	53.3	25.4	52.8	25.2	53.5	0.164	22756			66
1162	3052	3	Ranunculus lingua	4003	2018-07-09-13-54-22	0	1	x	25	0	53.3	25.4	52.8	25.2	53.5	0.164	22756			67
1163	3053	3	Ranunculus lingua	4003	2018-07-09-13-54-24	0	1	x	25	0	53.3	25.4	52.7	25.2	53.4	0.053	22756			68
1164	3054	3	Ranunculus lingua	4003	2018-07-09-13-54-26	0	1	x	25	0	53.3	25.4	52.7	25.2	53.4	0.053	22756			69
1165	3055	3	Ranunculus lingua	4003	2018-07-09-13-54-28	0	1	x	25	0	53.3	25.4	52.7	25.2	53.4	0.053	22756			70
1166	3056	3	Ranunculus lingua	4003	2018-07-09-13-54-30	0	1	x	25	0	53.3	25.4	52.7	25.2	53.4	0.053	22756			71
1167	3057	3	Ranunculus lingua	4003	2018-07-09-13-54-32	0	1	x	25	0	53.3	25.4	52.7	25.2	53.4	0.053	22756			72
1168	3058	3	Ranunculus lingua	4003	2018-07-09-13-54-34	0	1	x	25	0	53.3	25.4	52.7	25.2	53.4	0.053	22756			73
1169	3059	3	Ranunculus lingua	4003	2018-07-09-13-54-36	0	1	x	25	0	53.3	25.4	52.7	25.2	53.4	0.053	22756			74
1170	3060	3	Ranunculus lingua	4003	2018-07-09-13-54-38	0	1	x	25	0	53.2	25.3	52.8	25.2	53.5	0.264	22756			75
1171	3061	3	Ranunculus lingua	4003	2018-07-09-13-54-40	0	1	x	25	0	53.3	25.4	52.8	25.2	53.5	0.164	22756			76
1172	3062	3	Ranunculus lingua	4003	2018-07-09-13-54-42	0	1	x	25	0	53.3	25.4	52.8	25.2	53.5	0.164	22756			77
1173	3063	3	Ranunculus lingua	4003	2018-07-09-13-54-44	0	1	x	25	0	53.3	25.3	52.8	25.2	53.5	0.164	22756			78
1174	3064	3	Ranunculus lingua	4003	2018-07-09-13-54-46	0	1	x	25	0	53.3	25.4	52.8	25.2	53.5	0.164	22756			79
1175	3065	3	Ranunculus lingua	4003	2018-07-09-13-54-48	0	1	x	25	0	53.3	25.4	52.8	25.2	53.5	0.164	22756			80
1176	3066	3	Ranunculus lingua	4003	2018-07-09-13-54-50	0	1	x	25	0	53.3	25.4	52.8	25.2	53.5	0.164	22756			81
1177	3067	3	Ranunculus lingua	4003	2018-07-09-13-54-52	0	1	x	25	0	53.3	25.4	52.8	25.2	53.5	0.164	22756			82
1178	3068	3	Ranunculus lingua	4003	2018-07-09-13-54-54	0	1	x	25	0	53.3	25.4	52.8	25.2	53.5	0.164	22756			83
1179	3069	3	Ranunculus lingua	4003	2018-07-09-13-54-56	0	1	x	25	0	53.3	25.4	52.8	25.2	53.5	0.164	22756			84
1180	3070	3	Ranunculus lingua	4003	2018-07-09-13-54-58	0	1	x	25	0	53.3	25.4	52.8	25.2	53.5	0.164	22756			85
1181	3071	3	Ranunculus lingua	4003	2018-07-09-13-55-00	0	1	x	25	0	53.3	25.4	52.8	25.2	53.5	0.164	22756			86
1182	3072	3	Ranunculus lingua	4003	2018-07-09-13-55-02	0	1	x	25	0	53.3	25.4	52.8	25.2	53.5	0.164	22756			87
1183	3073	3	Ranunculus lingua	4003	2018-07-09-13-55-04	0	1	x	25	0	53.3	25.4	52.8	25.2	53.5	0.164	22756			88
1184	3074	3	Ranunculus lingua	4003	2018-07-09-13-55-06	0	1	x	25	0	53.3	25.4	52.8	25.2	53.5	0.164	22756			89
1185	3075	3	Ranunculus lingua	4003	2018-07-09-13-55-08	0	1	x	25	0	53.3	25.4	52.8	25.2	53.5	0.164	22756			90
1186	3076	3	Ranunculus lingua	4003	2018-07-09-13-55-10	0	1	x	25	0	53.3	25.4	52.8	25.2	53.5	0.164	22756	Last10	Here	91
1187	3077	3	Ranunculus lingua	4003	2018-07-09-13-55-12	0	1	x	25	0	53.3	25.4	52.8	25.2	53.5	0.164	22756	Last10	Here	92
1188	3078	3	Ranunculus lingua	4003	2018-07-09-13-55-14	0	1	x	25	0	53.3	25.4	52.8	25.2	53.5	0.164	22756	Last10	Here	93
1189	3079	3	Ranunculus lingua	4003	2018-07-09-13-55-16	0	1	x	25	0	53.3	25.4	52.8	25.2	53.5	0.164	22756	Last10	Here	94
1190	3080	3	Ranunculus lingua	4003	2018-07-09-13-55-18	0	1	x	25	0	53.3	25.4	52.8	25.2	53.5	0.164	22756	Last10	Here	95
1191	3081	3	Ranunculus lingua	4003	2018-07-09-13-55-20	0	1	x	25	0	53.3	25.4	52.8	25.2	53.5	0.164	22756	Last10	Here	96
1192	3082	3	Ranunculus lingua	4003	2018-07-09-13-55-22	0	1	x	25	0	53.3	25.4	52.8	25.2	53.5	0.164	22756	Last10	Here	97
1193	3083	3	Ranunculus lingua	4003	2018-07-09-13-55-24	0	1	x	25	0	53.3	25.4	52.8	25.2	53.5	0.164	22756	Last10	Here	98
1194	3084	3	Ranunculus lingua	4003	2018-07-09-13-55-26	0	1	x	25	0	53.3	25.4	52.7	25.2	53.4	0.053	22756	Last10	Here	99
1195	3085	3	Ranunculus lingua	4003	2018-07-09-13-55-28	0	1	x	25	0	53.3	25.4	52.7	25.2	53.4	0.053	22756	Last10	Here	100
1196	3086	3	Ranunculus lingua	4003	2018-07-09-13-56-00	0	1	x	30	0	53.3	25.4	52.7	25.2	53.4	0.053	22757	First10	Here	1
1197	3087	3	Ranunculus lingua	4003	2018-07-09-13-56-02	0	1	x	30	0	53.3	25.4	52.6	25.2	53.2	-0.057	22757	First10	Here	2
1198	3088	3	Ranunculus lingua	4003	2018-07-09-13-56-04	0	1	x	30	0	53.3	25.4	52.6	25.2	53.2	-0.057	22757	First10	Here	3
1199	3089	3	Ranunculus lingua	4003	2018-07-09-13-56-06	0	1	x	30	0	53.2	25.3	52.7	25.2	53.4	0.153	22757	First10	Here	4
1200	3090	3	Ranunculus lingua	4003	2018-07-09-13-56-08	0	1	x	30	0	53.3	25.4	52.7	25.2	53.4	0.053	22757	First10	Here	5
1201	3091	3	Ranunculus lingua	4003	2018-07-09-13-56-10	0	1	x	30	0	53.3	25.4	52.7	25.2	53.4	0.053	22757	First10	Here	6
1202	3092	3	Ranunculus lingua	4003	2018-07-09-13-56-12	0	1	x	30	0	53.3	25.4	52.7	25.2	53.4	0.053	22757	First10	Here	7
1203	3093	3	Ranunculus lingua	4003	2018-07-09-13-56-14	0	1	x	30	0	53.3	25.4	52.7	25.2	53.4	0.053	22757	First10	Here	8
1204	3094	3	Ranunculus lingua	4003	2018-07-09-13-56-16	0	1	x	30	0	53.3	25.4	52.7	25.2	53.4	0.053	22757	First10	Here	9
1205	3095	3	Ranunculus lingua	4003	2018-07-09-13-56-18	0	1	x	30	0	53.3	25.4	52.7	25.2	53.4	0.053	22757	First10	Here	10
1206	3096	3	Ranunculus lingua	4003	2018-07-09-13-56-20	0	1	x	30	0	53.2	25.4	52.7	25.2	53.4	0.153	22757			11
1207	3097	3	Ranunculus lingua	4003	2018-07-09-13-56-22	0	1	x	30	0	53.3	25.4	52.7	25.2	53.4	0.053	22757			12
1208	3098	3	Ranunculus lingua	4003	2018-07-09-13-56-24	0	1	x	30	0	53.3	25.4	52.7	25.2	53.4	0.053	22757			13
1209	3099	3	Ranunculus lingua	4003	2018-07-09-13-56-26	0	1	x	30	0	53.3	25.4	52.7	25.2	53.4	0.053	22757			14
1210	3100	3	Ranunculus lingua	4003	2018-07-09-13-56-28	0	1	x	30	0	53.3	25.4	52.7	25.2	53.4	0.053	22757			15
1211	3101	3	Ranunculus lingua	4003	2018-07-09-13-56-30	0	1	x	30	0	53.3	25.4	52.6	25.2	53.2	-0.057	22757			16
1212	3102	3	Ranunculus lingua	4003	2018-07-09-13-56-32	0	1	x	30	0	53.3	25.4	52.7	25.3	53.4	0.053	22757			17
1213	3103	3	Ranunculus lingua	4003	2018-07-09-13-56-34	0	1	x	30	0	53.3	25.4	52.7	25.3	53.4	0.053	22757			18
1214	3104	3	Ranunculus lingua	4003	2018-07-09-13-56-36	0	1	x	30	0	53.3	25.4	52.7	25.2	53.4	0.053	22757			19
1215	3105	3	Ranunculus lingua	4003	2018-07-09-13-56-38	0	1	x	30	0	53.3	25.4	52.6	25.2	53.2	-0.057	22757			20
1216	3106	3	Ranunculus lingua	4003	2018-07-09-13-56-40	0	1	x	30	0	53.3	25.4	52.6	25.2	53.2	-0.057	22757			21
1217	3107	3	Ranunculus lingua	4003	2018-07-09-13-56-42	0	1	x	30	0	53.3	25.4	52.6	25.2	53.2	-0.057	22757			22
1218	3108	3	Ranunculus lingua	4003	2018-07-09-13-56-44	0	1	x	30	0	53.3	25.4	52.6	25.2	53.2	-0.057	22757			23
1219	3109	3	Ranunculus lingua	4003	2018-07-09-13-56-47	0	1	x	30	0	53.3	25.4	52.6	25.2	53.2	-0.057	22757			24
1220	3110	3	Ranunculus lingua	4003	2018-07-09-13-56-49	0	1	x	30	0	53.2	25.4	52.6	25.2	53.2	0.043	22757			25
1221	3111	3	Ranunculus lingua	4003	2018-07-09-13-56-51	0	1	x	30	0	53.3	25.4	52.6	25.2	53.2	-0.057	22757			26
1222	3112	3	Ranunculus lingua	4003	2018-07-09-13-56-53	0	1	x	30	0	53.3	25.4	52.6	25.2	53.2	-0.057	22757			27
1223	3113	3	Ranunculus lingua	4003	2018-07-09-13-56-55	0	1	x	30	0	53.3	25.4	52.6	25.2	53.2	-0.057	22757			28
1224	3114	3	Ranunculus lingua	4003	2018-07-09-13-56-57	0	1	x	30	0	53.3	25.4	52.6	25.2	53.2	-0.057	22757			29
1225	3115	3	Ranunculus lingua	4003	2018-07-09-13-56-59	0	1	x	30	0	53.3	25.4	52.7	25.3	53.4	0.053	22757			30
1226	3116	3	Ranunculus lingua	4003	2018-07-09-13-57-01	0	1	x	30	0	53.2	25.4	52.7	25.2	53.4	0.153	22757			31
1227	3117	3	Ranunculus lingua	4003	2018-07-09-13-57-03	0	1	x	30	0	53.3	25.4	52.7	25.2	53.4	0.053	22757			32
1228	3118	3	Ranunculus lingua	4003	2018-07-09-13-57-05	0	1	x	30	0	53.3	25.4	52.7	25.2	53.4	0.053	22757			33
1229	3119	3	Ranunculus lingua	4003	2018-07-09-13-57-07	0	1	x	30	0	53.2	25.3	52.7	25.2	53.4	0.153	22757			34
1230	3120	3	Ranunculus lingua	4003	2018-07-09-13-57-09	0	1	x	30	0	53.3	25.4	52.6	25.2	53.2	-0.057	22757			35
1231	3121	3	Ranunculus lingua	4003	2018-07-09-13-57-11	0	1	x	30	0	53.3	25.4	52.6	25.2	53.2	-0.057	22757			36
1232	3122	3	Ranunculus lingua	4003	2018-07-09-13-57-13	0	1	x	30	0	53.3	25.4	52.7	25.3	53.4	0.053	22757			37
1233	3123	3	Ranunculus lingua	4003	2018-07-09-13-57-15	0	1	x	30	0	53.2	25.4	52.6	25.2	53.2	0.043	22757			38
1234	3124	3	Ranunculus lingua	4003	2018-07-09-13-57-17	0	1	x	30	0	53.3	25.4	52.6	25.2	53.2	-0.057	22757			39
1235	3125	3	Ranunculus lingua	4003	2018-07-09-13-57-19	0	1	x	30	0	53.3	25.4	52.7	25.2	53.4	0.053	22757			40
1236	3126	3	Ranunculus lingua	4003	2018-07-09-13-57-21	0	1	x	30	0	53.3	25.4	52.7	25.2	53.4	0.053	22757			41
1237	3127	3	Ranunculus lingua	4003	2018-07-09-13-57-23	0	1	x	30	0	53.3	25.4	52.7	25.2	53.4	0.053	22757			42
1238	3128	3	Ranunculus lingua	4003	2018-07-09-13-57-25	0	1	x	30	0	53.3	25.4	52.6	25.2	53.2	-0.057	22757			43
1239	3129	3	Ranunculus lingua	4003	2018-07-09-13-57-27	0	1	x	30	0	53.3	25.4	52.7	25.3	53.4	0.053	22757			44
1240	3130	3	Ranunculus lingua	4003	2018-07-09-13-57-29	0	1	x	30	0	53.3	25.4	52.6	25.2	53.2	-0.057	22757			45
1241	3131	3	Ranunculus lingua	4003	2018-07-09-13-57-31	0	1	x	30	0	53.3	25.4	52.7	25.3	53.4	0.053	22757			46
1242	3132	3	Ranunculus lingua	4003	2018-07-09-13-57-33	0	1	x	30	0	53.2	25.3	52.6	25.2	53.2	0.043	22757			47
1243	3133	3	Ranunculus lingua	4003	2018-07-09-13-57-35	0	1	x	30	0	53.3	25.4	52.6	25.2	53.2	-0.057	22757			48
1244	3134	3	Ranunculus lingua	4003	2018-07-09-13-57-37	0	1	x	30	0	53.2	25.4	52.6	25.2	53.2	0.043	22757			49
1245	3135	3	Ranunculus lingua	4003	2018-07-09-13-57-39	0	1	x	30	0	53.3	25.4	52.6	25.2	53.2	-0.057	22757			50
1246	3136	3	Ranunculus lingua	4003	2018-07-09-13-57-41	0	1	x	30	0	53.3	25.4	52.6	25.2	53.2	-0.057	22757			51
1247	3137	3	Ranunculus lingua	4003	2018-07-09-13-57-43	0	1	x	30	0	53.2	25.4	52.6	25.3	53.2	0.043	22757			52
1248	3138	3	Ranunculus lingua	4003	2018-07-09-13-57-45	0	1	x	30	0	53.2	25.4	52.6	25.2	53.2	0.043	22757			53
1249	3139	3	Ranunculus lingua	4003	2018-07-09-13-57-47	0	1	x	30	0	53.3	25.4	52.6	25.2	53.2	-0.057	22757			54
1250	3140	3	Ranunculus lingua	4003	2018-07-09-13-57-49	0	1	x	30	0	53.3	25.4	52.6	25.2	53.2	-0.057	22757			55
1251	3141	3	Ranunculus lingua	4003	2018-07-09-13-57-51	0	1	x	30	0	53.2	25.3	52.6	25.3	53.2	0.043	22757			56
1252	3142	3	Ranunculus lingua	4003	2018-07-09-13-57-53	0	1	x	30	0	53.2	25.4	52.6	25.2	53.2	0.043	22757			57
1253	3143	3	Ranunculus lingua	4003	2018-07-09-13-57-55	0	1	x	30	0	53.3	25.4	52.6	25.2	53.2	-0.057	22757			58
1254	3144	3	Ranunculus lingua	4003	2018-07-09-13-57-57	0	1	x	30	0	53.2	25.3	52.6	25.2	53.2	0.043	22757			59
1255	3145	3	Ranunculus lingua	4003	2018-07-09-13-57-59	0	1	x	30	0	53.3	25.4	52.5	25.2	53.1	-0.168	22757			60
1256	3146	3	Ranunculus lingua	4003	2018-07-09-13-58-01	0	1	x	30	0	53.3	25.4	52.5	25.2	53.1	-0.168	22757			61
1257	3147	3	Ranunculus lingua	4003	2018-07-09-13-58-03	0	1	x	30	0	53.3	25.4	52.5	25.2	53.1	-0.168	22757			62
1258	3148	3	Ranunculus lingua	4003	2018-07-09-13-58-05	0	1	x	30	0	53.3	25.4	52.5	25.2	53.1	-0.168	22757			63
1259	3149	3	Ranunculus lingua	4003	2018-07-09-13-58-07	0	1	x	30	0	53.3	25.4	52.7	25.3	53.4	0.053	22757			64
1260	3150	3	Ranunculus lingua	4003	2018-07-09-13-58-09	0	1	x	30	0	53.3	25.4	52.7	25.2	53.4	0.053	22757			65
1261	3151	3	Ranunculus lingua	4003	2018-07-09-13-58-11	0	1	x	30	0	53.3	25.4	52.7	25.2	53.4	0.053	22757			66
1262	3152	3	Ranunculus lingua	4003	2018-07-09-13-58-13	0	1	x	30	0	53.3	25.4	52.7	25.2	53.4	0.053	22757			67
1263	3153	3	Ranunculus lingua	4003	2018-07-09-13-58-15	0	1	x	30	0	53.3	25.4	52.7	25.3	53.4	0.053	22757			68
1264	3154	3	Ranunculus lingua	4003	2018-07-09-13-58-17	0	1	x	30	0	53.3	25.4	52.7	25.2	53.4	0.053	22757			69
1265	3155	3	Ranunculus lingua	4003	2018-07-09-13-58-19	0	1	x	30	0	53.3	25.4	52.6	25.2	53.2	-0.057	22757			70
1266	3156	3	Ranunculus lingua	4003	2018-07-09-13-58-21	0	1	x	30	0	53.3	25.4	52.6	25.2	53.2	-0.057	22757			71
1267	3157	3	Ranunculus lingua	4003	2018-07-09-13-58-23	0	1	x	30	0	53.3	25.4	52.7	25.3	53.4	0.053	22757			72
1268	3158	3	Ranunculus lingua	4003	2018-07-09-13-58-25	0	1	x	30	0	53.3	25.4	52.7	25.3	53.4	0.053	22757			73
1269	3159	3	Ranunculus lingua	4003	2018-07-09-13-58-27	0	1	x	30	0	53.3	25.4	52.7	25.3	53.4	0.053	22757			74
1270	3160	3	Ranunculus lingua	4003	2018-07-09-13-58-29	0	1	x	30	0	53.3	25.4	52.7	25.3	53.4	0.053	22757			75
1271	3161	3	Ranunculus lingua	4003	2018-07-09-13-58-31	0	1	x	30	0	53.3	25.4	52.6	25.2	53.2	-0.057	22757			76
1272	3162	3	Ranunculus lingua	4003	2018-07-09-13-58-33	0	1	x	30	0	53.2	25.3	52.6	25.2	53.2	0.043	22757			77
1273	3163	3	Ranunculus lingua	4003	2018-07-09-13-58-35	0	1	x	30	0	53.3	25.4	52.7	25.3	53.4	0.053	22757			78
1274	3164	3	Ranunculus lingua	4003	2018-07-09-13-58-37	0	1	x	30	0	53.3	25.4	52.7	25.3	53.4	0.053	22757			79
1275	3165	3	Ranunculus lingua	4003	2018-07-09-13-58-39	0	1	x	30	0	53.3	25.4	52.7	25.2	53.4	0.053	22757			80
1276	3166	3	Ranunculus lingua	4003	2018-07-09-13-58-41	0	1	x	30	0	53.3	25.4	52.7	25.3	53.4	0.053	22757			81
1277	3167	3	Ranunculus lingua	4003	2018-07-09-13-58-43	0	1	x	30	0	53.3	25.4	52.7	25.3	53.4	0.053	22757			82
1278	3168	3	Ranunculus lingua	4003	2018-07-09-13-58-45	0	1	x	30	0	53.3	25.4	52.8	25.3	53.5	0.164	22757			83
1279	3169	3	Ranunculus lingua	4003	2018-07-09-13-58-47	0	1	x	30	0	53.3	25.4	52.7	25.2	53.4	0.053	22757			84
1280	3170	3	Ranunculus lingua	4003	2018-07-09-13-58-49	0	1	x	30	0	53.3	25.4	52.7	25.2	53.4	0.053	22757			85
1281	3171	3	Ranunculus lingua	4003	2018-07-09-13-58-51	0	1	x	30	0	53.3	25.4	52.7	25.3	53.4	0.053	22757			86
1282	3172	3	Ranunculus lingua	4003	2018-07-09-13-58-53	0	1	x	30	0	53.2	25.3	52.7	25.3	53.4	0.153	22757			87
1283	3173	3	Ranunculus lingua	4003	2018-07-09-13-58-55	0	1	x	30	0	53.3	25.4	52.7	25.3	53.4	0.053	22757			88
1284	3174	3	Ranunculus lingua	4003	2018-07-09-13-58-57	0	1	x	30	0	53.3	25.4	52.7	25.3	53.4	0.053	22757			89
1285	3175	3	Ranunculus lingua	4003	2018-07-09-13-58-59	0	1	x	30	0	53.3	25.4	52.6	25.2	53.2	-0.057	22757			90
1286	3176	3	Ranunculus lingua	4003	2018-07-09-13-59-01	0	1	x	30	0	53.3	25.4	52.6	25.2	53.2	-0.057	22757	Last10	Here	91
1287	3177	3	Ranunculus lingua	4003	2018-07-09-13-59-03	0	1	x	30	0	53.3	25.4	52.7	25.3	53.4	0.053	22757	Last10	Here	92
1288	3178	3	Ranunculus lingua	4003	2018-07-09-13-59-05	0	1	x	30	0	53.3	25.4	52.7	25.3	53.4	0.053	22757	Last10	Here	93
1289	3179	3	Ranunculus lingua	4003	2018-07-09-13-59-07	0	1	x	30	0	53.3	25.4	52.7	25.3	53.4	0.053	22757	Last10	Here	94
1290	3180	3	Ranunculus lingua	4003	2018-07-09-13-59-09	0	1	x	30	0	53.2	25.3	52.7	25.3	53.4	0.153	22757	Last10	Here	95
1291	3181	3	Ranunculus lingua	4003	2018-07-09-13-59-11	0	1	x	30	0	53.3	25.4	52.7	25.3	53.4	0.053	22757	Last10	Here	96
1292	3182	3	Ranunculus lingua	4003	2018-07-09-13-59-13	0	1	x	30	0	53.3	25.4	52.7	25.3	53.4	0.053	22757	Last10	Here	97
1293	3183	3	Ranunculus lingua	4003	2018-07-09-13-59-15	0	1	x	30	0	53.3	25.4	52.7	25.3	53.4	0.053	22757	Last10	Here	98
1294	3184	3	Ranunculus lingua	4003	2018-07-09-13-59-17	0	1	x	30	0	53.3	25.4	52.7	25.3	53.4	0.053	22757	Last10	Here	99
1295	3185	3	Ranunculus lingua	4003	2018-07-09-13-59-19	0	1	x	30	0	53.3	25.4	52.7	25.3	53.4	0.053	22757	Last10	Here	100
1296	3186	3	Ranunculus lingua	4003	2018-07-09-13-59-51	0	1	z	0	5	53.2	25.4	52.6	25.2	53.2	0.043	22758	First10	Here	1
1297	3187	3	Ranunculus lingua	4003	2018-07-09-13-59-53	0	1	z	0	5	53.3	25.4	52.7	25.3	53.4	0.053	22758	First10	Here	2
1298	3188	3	Ranunculus lingua	4003	2018-07-09-13-59-55	0	1	z	0	5	53.3	25.4	52.6	25.2	53.2	-0.057	22758	First10	Here	3
1299	3189	3	Ranunculus lingua	4003	2018-07-09-13-59-57	0	1	z	0	5	53.3	25.4	52.6	25.2	53.2	-0.057	22758	First10	Here	4
1300	3190	3	Ranunculus lingua	4003	2018-07-09-13-59-59	0	1	z	0	5	53.3	25.4	52.7	25.2	53.4	0.053	22758	First10	Here	5
1301	3191	3	Ranunculus lingua	4003	2018-07-09-14-00-01	0	1	z	0	5	53.3	25.4	52.6	25.2	53.2	-0.057	22758	First10	Here	6
1302	3192	3	Ranunculus lingua	4003	2018-07-09-14-00-03	0	1	z	0	5	53.2	25.3	52.6	25.2	53.2	0.043	22758	First10	Here	7
1303	3193	3	Ranunculus lingua	4003	2018-07-09-14-00-05	0	1	z	0	5	53.2	25.4	52.7	25.3	53.4	0.153	22758	First10	Here	8
1304	3194	3	Ranunculus lingua	4003	2018-07-09-14-00-07	0	1	z	0	5	53.3	25.4	52.6	25.2	53.2	-0.057	22758	First10	Here	9
1305	3195	3	Ranunculus lingua	4003	2018-07-09-14-00-09	0	1	z	0	5	53.3	25.4	52.7	25.2	53.4	0.053	22758	First10	Here	10
1306	3196	3	Ranunculus lingua	4003	2018-07-09-14-00-11	0	1	z	0	5	53.3	25.4	52.6	25.2	53.2	-0.057	22758			11
1307	3197	3	Ranunculus lingua	4003	2018-07-09-14-00-13	0	1	z	0	5	53.3	25.4	52.7	25.2	53.4	0.053	22758			12
1308	3198	3	Ranunculus lingua	4003	2018-07-09-14-00-15	0	1	z	0	5	53.3	25.4	52.6	25.2	53.2	-0.057	22758			13
1309	3199	3	Ranunculus lingua	4003	2018-07-09-14-00-17	0	1	z	0	5	53.3	25.4	52.7	25.2	53.4	0.053	22758			14
1310	3200	3	Ranunculus lingua	4003	2018-07-09-14-00-19	0	1	z	0	5	53.2	25.4	52.7	25.2	53.4	0.153	22758			15
1311	3201	3	Ranunculus lingua	4003	2018-07-09-14-00-21	0	1	z	0	5	53.3	25.4	52.7	25.2	53.4	0.053	22758			16
1312	3202	3	Ranunculus lingua	4003	2018-07-09-14-00-23	0	1	z	0	5	53.3	25.4	52.7	25.2	53.4	0.053	22758			17
1313	3203	3	Ranunculus lingua	4003	2018-07-09-14-00-25	0	1	z	0	5	53.3	25.4	52.7	25.2	53.4	0.053	22758			18
1314	3204	3	Ranunculus lingua	4003	2018-07-09-14-00-27	0	1	z	0	5	53.3	25.4	52.7	25.2	53.4	0.053	22758			19
1315	3205	3	Ranunculus lingua	4003	2018-07-09-14-00-29	0	1	z	0	5	53.3	25.4	52.7	25.2	53.4	0.053	22758			20
1316	3206	3	Ranunculus lingua	4003	2018-07-09-14-00-31	0	1	z	0	5	53.3	25.4	52.7	25.2	53.4	0.053	22758			21
1317	3207	3	Ranunculus lingua	4003	2018-07-09-14-00-33	0	1	z	0	5	53.3	25.4	52.8	25.2	53.5	0.164	22758			22
1318	3208	3	Ranunculus lingua	4003	2018-07-09-14-00-35	0	1	z	0	5	53.3	25.4	52.8	25.2	53.5	0.164	22758			23
1319	3209	3	Ranunculus lingua	4003	2018-07-09-14-00-37	0	1	z	0	5	53.3	25.4	52.9	25.2	53.6	0.275	22758			24
1320	3210	3	Ranunculus lingua	4003	2018-07-09-14-00-39	0	1	z	0	5	53.2	25.3	52.9	25.2	53.6	0.375	22758			25
1321	3211	3	Ranunculus lingua	4003	2018-07-09-14-00-41	0	1	z	0	5	53.3	25.4	52.9	25.2	53.6	0.275	22758			26
1322	3212	3	Ranunculus lingua	4003	2018-07-09-14-00-43	0	1	z	0	5	53.3	25.4	53	25.2	53.7	0.385	22758			27
1323	3213	3	Ranunculus lingua	4003	2018-07-09-14-00-45	0	1	z	0	5	53.3	25.4	53.1	25.2	53.8	0.496	22758			28
1324	3214	3	Ranunculus lingua	4003	2018-07-09-14-00-47	0	1	z	0	5	53.3	25.4	53.1	25.2	53.8	0.496	22758			29
1325	3215	3	Ranunculus lingua	4003	2018-07-09-14-00-49	0	1	z	0	5	53.3	25.4	53.1	25.2	53.8	0.496	22758			30
1326	3216	3	Ranunculus lingua	4003	2018-07-09-14-00-51	0	1	z	0	5	53.2	25.3	53.2	25.2	53.9	0.707	22758			31
1327	3217	3	Ranunculus lingua	4003	2018-07-09-14-00-53	0	1	z	0	5	53.3	25.4	53.3	25.2	54	0.717	22758			32
1328	3218	3	Ranunculus lingua	4003	2018-07-09-14-00-55	0	1	z	0	5	53.2	25.3	53.3	25.2	54	0.817	22758			33
1329	3219	3	Ranunculus lingua	4003	2018-07-09-14-00-57	0	1	z	0	5	53.2	25.4	53.3	25.2	54	0.817	22758			34
1330	3220	3	Ranunculus lingua	4003	2018-07-09-14-00-59	0	1	z	0	5	53.2	25.4	53.4	25.2	54.1	0.928	22758			35
1331	3221	3	Ranunculus lingua	4003	2018-07-09-14-01-01	0	1	z	0	5	53.2	25.4	53.5	25.2	54.2	1.039	22758			36
1332	3222	3	Ranunculus lingua	4003	2018-07-09-14-01-03	0	1	z	0	5	53.2	25.4	53.5	25.2	54.2	1.039	22758			37
1333	3223	3	Ranunculus lingua	4003	2018-07-09-14-01-05	0	1	z	0	5	53.2	25.4	53.5	25.2	54.2	1.039	22758			38
1334	3224	3	Ranunculus lingua	4003	2018-07-09-14-01-07	0	1	z	0	5	53.2	25.4	53.5	25.2	54.2	1.039	22758			39
1335	3225	3	Ranunculus lingua	4003	2018-07-09-14-01-09	0	1	z	0	5	53.3	25.4	53.7	25.2	54.5	1.16	22758			40
1336	3226	3	Ranunculus lingua	4003	2018-07-09-14-01-11	0	1	z	0	5	53.3	25.4	53.7	25.2	54.5	1.16	22758			41
1337	3227	3	Ranunculus lingua	4003	2018-07-09-14-01-13	0	1	z	0	5	53.2	25.4	53.6	25.2	54.3	1.15	22758			42
1338	3228	3	Ranunculus lingua	4003	2018-07-09-14-01-15	0	1	z	0	5	53.2	25.4	53.5	25.2	54.2	1.039	22758			43
1339	3229	3	Ranunculus lingua	4003	2018-07-09-14-01-17	0	1	z	0	5	53.2	25.4	53.4	25.2	54.1	0.928	22758			44
1340	3230	3	Ranunculus lingua	4003	2018-07-09-14-01-19	0	1	z	0	5	53.3	25.4	53.4	25.2	54.1	0.828	22758			45
1341	3231	3	Ranunculus lingua	4003	2018-07-09-14-01-21	0	1	z	0	5	53.3	25.4	53.3	25.2	54	0.717	22758			46
1342	3232	3	Ranunculus lingua	4003	2018-07-09-14-01-23	0	1	z	0	5	53.2	25.4	53.2	25.2	53.9	0.707	22758			47
1343	3233	3	Ranunculus lingua	4003	2018-07-09-14-01-25	0	1	z	0	5	53.3	25.4	53.2	25.2	53.9	0.607	22758			48
1344	3234	3	Ranunculus lingua	4003	2018-07-09-14-01-27	0	1	z	0	5	53.3	25.4	53.2	25.2	53.9	0.607	22758			49
1345	3235	3	Ranunculus lingua	4003	2018-07-09-14-01-29	0	1	z	0	5	53.3	25.4	53.2	25.2	53.9	0.607	22758			50
1346	3236	3	Ranunculus lingua	4003	2018-07-09-14-01-31	0	1	z	0	5	53.3	25.4	53.1	25.2	53.8	0.496	22758			51
1347	3237	3	Ranunculus lingua	4003	2018-07-09-14-01-33	0	1	z	0	5	53.2	25.3	53.2	25.2	53.9	0.707	22758			52
1348	3238	3	Ranunculus lingua	4003	2018-07-09-14-01-35	0	1	z	0	5	53.3	25.4	53.3	25.2	54	0.717	22758			53
1349	3239	3	Ranunculus lingua	4003	2018-07-09-14-01-37	0	1	z	0	5	53.3	25.4	53.5	25.2	54.2	0.939	22758			54
1350	3240	3	Ranunculus lingua	4003	2018-07-09-14-01-39	0	1	z	0	5	53.3	25.4	53.6	25.2	54.3	1.05	22758			55
1351	3241	3	Ranunculus lingua	4003	2018-07-09-14-01-41	0	1	z	0	5	53.3	25.4	53.8	25.2	54.6	1.271	22758			56
1352	3242	3	Ranunculus lingua	4003	2018-07-09-14-01-43	0	1	z	0	5	53.2	25.3	54	25.2	54.8	1.592	22758			57
1353	3243	3	Ranunculus lingua	4003	2018-07-09-14-01-45	0	1	z	0	5	53.3	25.4	54	25.2	54.8	1.492	22758			58
1354	3244	3	Ranunculus lingua	4003	2018-07-09-14-01-47	0	1	z	0	5	53.3	25.4	53.9	25.2	54.7	1.382	22758			59
1355	3245	3	Ranunculus lingua	4003	2018-07-09-14-01-49	0	1	z	0	5	53.3	25.4	53.8	25.2	54.6	1.271	22758			60
1356	3246	3	Ranunculus lingua	4003	2018-07-09-14-01-51	0	1	z	0	5	53.3	25.4	53.7	25.2	54.5	1.16	22758			61
1357	3247	3	Ranunculus lingua	4003	2018-07-09-14-01-54	0	1	z	0	5	53.3	25.4	53.7	25.2	54.5	1.16	22758			62
1358	3248	3	Ranunculus lingua	4003	2018-07-09-14-01-56	0	1	z	0	5	53.3	25.4	53.6	25.2	54.3	1.05	22758			63
1359	3249	3	Ranunculus lingua	4003	2018-07-09-14-01-58	0	1	z	0	5	53.3	25.4	53.6	25.2	54.3	1.05	22758			64
1360	3250	3	Ranunculus lingua	4003	2018-07-09-14-02-00	0	1	z	0	5	53.3	25.4	53.6	25.2	54.3	1.05	22758			65
1361	3251	3	Ranunculus lingua	4003	2018-07-09-14-02-02	0	1	z	0	5	53.3	25.4	53.5	25.2	54.2	0.939	22758			66
1362	3252	3	Ranunculus lingua	4003	2018-07-09-14-02-04	0	1	z	0	5	53.3	25.4	53.5	25.2	54.2	0.939	22758			67
1363	3253	3	Ranunculus lingua	4003	2018-07-09-14-02-06	0	1	z	0	5	53.3	25.4	53.6	25.2	54.3	1.05	22758			68
1364	3254	3	Ranunculus lingua	4003	2018-07-09-14-02-08	0	1	z	0	5	53.3	25.4	53.6	25.2	54.3	1.05	22758			69
1365	3255	3	Ranunculus lingua	4003	2018-07-09-14-02-10	0	1	z	0	5	53.3	25.4	53.6	25.2	54.3	1.05	22758			70
1366	3256	3	Ranunculus lingua	4003	2018-07-09-14-02-12	0	1	z	0	5	53.3	25.4	53.6	25.2	54.3	1.05	22758			71
1367	3257	3	Ranunculus lingua	4003	2018-07-09-14-02-14	0	1	z	0	5	53.3	25.4	53.5	25.2	54.2	0.939	22758			72
1368	3258	3	Ranunculus lingua	4003	2018-07-09-14-02-16	0	1	z	0	5	53.3	25.4	53.5	25.2	54.2	0.939	22758			73
1369	3259	3	Ranunculus lingua	4003	2018-07-09-14-02-18	0	1	z	0	5	53.3	25.4	53.6	25.2	54.3	1.05	22758			74
1370	3260	3	Ranunculus lingua	4003	2018-07-09-14-02-20	0	1	z	0	5	53.3	25.4	53.6	25.2	54.3	1.05	22758			75
1371	3261	3	Ranunculus lingua	4003	2018-07-09-14-02-22	0	1	z	0	5	53.2	25.3	53.6	25.2	54.3	1.15	22758			76
1372	3262	3	Ranunculus lingua	4003	2018-07-09-14-02-24	0	1	z	0	5	53.3	25.4	53.6	25.2	54.3	1.05	22758			77
1373	3263	3	Ranunculus lingua	4003	2018-07-09-14-02-26	0	1	z	0	5	53.3	25.4	53.5	25.2	54.2	0.939	22758			78
1374	3264	3	Ranunculus lingua	4003	2018-07-09-14-02-28	0	1	z	0	5	53.3	25.4	53.5	25.2	54.2	0.939	22758			79
1375	3265	3	Ranunculus lingua	4003	2018-07-09-14-02-30	0	1	z	0	5	53.3	25.4	53.4	25.2	54.1	0.828	22758			80
1376	3266	3	Ranunculus lingua	4003	2018-07-09-14-02-32	0	1	z	0	5	53.3	25.4	53.3	25.2	54	0.717	22758			81
1377	3267	3	Ranunculus lingua	4003	2018-07-09-14-02-34	0	1	z	0	5	53.3	25.4	53.3	25.2	54	0.717	22758			82
1378	3268	3	Ranunculus lingua	4003	2018-07-09-14-02-36	0	1	z	0	5	53.3	25.4	53.3	25.2	54	0.717	22758			83
1379	3269	3	Ranunculus lingua	4003	2018-07-09-14-02-38	0	1	z	0	5	53.3	25.4	53.3	25.2	54	0.717	22758			84
1380	3270	3	Ranunculus lingua	4003	2018-07-09-14-02-40	0	1	z	0	5	53.3	25.4	53.4	25.2	54.1	0.828	22758			85
1381	3271	3	Ranunculus lingua	4003	2018-07-09-14-02-42	0	1	z	0	5	53.3	25.4	53.4	25.2	54.1	0.828	22758			86
1382	3272	3	Ranunculus lingua	4003	2018-07-09-14-02-44	0	1	z	0	5	53.3	25.4	53.4	25.2	54.1	0.828	22758			87
1383	3273	3	Ranunculus lingua	4003	2018-07-09-14-02-46	0	1	z	0	5	53.3	25.4	53.3	25.2	54	0.717	22758			88
1384	3274	3	Ranunculus lingua	4003	2018-07-09-14-02-48	0	1	z	0	5	53.3	25.4	53.3	25.2	54	0.717	22758			89
1385	3275	3	Ranunculus lingua	4003	2018-07-09-14-02-50	0	1	z	0	5	53.3	25.4	53.2	25.2	53.9	0.607	22758			90
1386	3276	3	Ranunculus lingua	4003	2018-07-09-14-02-52	0	1	z	0	5	53.3	25.4	53.2	25.2	53.9	0.607	22758	Last10	Here	91
1387	3277	3	Ranunculus lingua	4003	2018-07-09-14-02-54	0	1	z	0	5	53.2	25.3	53.2	25.2	53.9	0.707	22758	Last10	Here	92
1388	3278	3	Ranunculus lingua	4003	2018-07-09-14-02-56	0	1	z	0	5	53.3	25.4	53.1	25.2	53.8	0.496	22758	Last10	Here	93
1389	3279	3	Ranunculus lingua	4003	2018-07-09-14-02-58	0	1	z	0	5	53.2	25.4	53.1	25.2	53.8	0.596	22758	Last10	Here	94
1390	3280	3	Ranunculus lingua	4003	2018-07-09-14-03-00	0	1	z	0	5	53.2	25.4	53.1	25.2	53.8	0.596	22758	Last10	Here	95
1391	3281	3	Ranunculus lingua	4003	2018-07-09-14-03-02	0	1	z	0	5	53.2	25.4	53.1	25.2	53.8	0.596	22758	Last10	Here	96
1392	3282	3	Ranunculus lingua	4003	2018-07-09-14-03-04	0	1	z	0	5	53.2	25.4	53.1	25.2	53.8	0.596	22758	Last10	Here	97
1393	3283	3	Ranunculus lingua	4003	2018-07-09-14-03-06	0	1	z	0	5	53.2	25.4	53	25.2	53.7	0.485	22758	Last10	Here	98
1394	3284	3	Ranunculus lingua	4003	2018-07-09-14-03-08	0	1	z	0	5	53.2	25.4	53.1	25.2	53.8	0.596	22758	Last10	Here	99
1395	3285	3	Ranunculus lingua	4003	2018-07-09-14-03-10	0	1	z	0	5	53.2	25.4	53.1	25.2	53.8	0.596	22758	Last10	Here	100
1396	3286	3	Ranunculus lingua	4003	2018-07-09-14-03-42	0	1	z	0	10	53.3	25.4	53.1	25.2	53.8	0.496	22759	First10	Here	1
1397	3287	3	Ranunculus lingua	4003	2018-07-09-14-03-44	0	1	z	0	10	53.3	25.4	53.2	25.2	53.9	0.607	22759	First10	Here	2
1398	3288	3	Ranunculus lingua	4003	2018-07-09-14-03-46	0	1	z	0	10	53.3	25.4	53.2	25.2	53.9	0.607	22759	First10	Here	3
1399	3289	3	Ranunculus lingua	4003	2018-07-09-14-03-48	0	1	z	0	10	53.2	25.3	53.2	25.2	53.9	0.707	22759	First10	Here	4
1400	3290	3	Ranunculus lingua	4003	2018-07-09-14-03-50	0	1	z	0	10	53.3	25.4	53.2	25.2	53.9	0.607	22759	First10	Here	5
1401	3291	3	Ranunculus lingua	4003	2018-07-09-14-03-52	0	1	z	0	10	53.2	25.4	53.2	25.2	53.9	0.707	22759	First10	Here	6
1402	3292	3	Ranunculus lingua	4003	2018-07-09-14-03-54	0	1	z	0	10	53.3	25.4	53.1	25.2	53.8	0.496	22759	First10	Here	7
1403	3293	3	Ranunculus lingua	4003	2018-07-09-14-03-56	0	1	z	0	10	53.3	25.4	53.1	25.2	53.8	0.496	22759	First10	Here	8
1404	3294	3	Ranunculus lingua	4003	2018-07-09-14-03-58	0	1	z	0	10	53.3	25.4	53	25.2	53.7	0.385	22759	First10	Here	9
1405	3295	3	Ranunculus lingua	4003	2018-07-09-14-04-00	0	1	z	0	10	53.3	25.4	53	25.2	53.7	0.385	22759	First10	Here	10
1406	3296	3	Ranunculus lingua	4003	2018-07-09-14-04-02	0	1	z	0	10	53.3	25.4	53	25.2	53.7	0.385	22759			11
1407	3297	3	Ranunculus lingua	4003	2018-07-09-14-04-04	0	1	z	0	10	53.3	25.4	52.9	25.2	53.6	0.275	22759			12
1408	3298	3	Ranunculus lingua	4003	2018-07-09-14-04-06	0	1	z	0	10	53.3	25.4	52.9	25.2	53.6	0.275	22759			13
1409	3299	3	Ranunculus lingua	4003	2018-07-09-14-04-08	0	1	z	0	10	53.3	25.4	53	25.2	53.7	0.385	22759			14
1410	3300	3	Ranunculus lingua	4003	2018-07-09-14-04-10	0	1	z	0	10	53.3	25.4	53.1	25.2	53.8	0.496	22759			15
1411	3301	3	Ranunculus lingua	4003	2018-07-09-14-04-12	0	1	z	0	10	53.3	25.4	53.1	25.2	53.8	0.496	22759			16
1412	3302	3	Ranunculus lingua	4003	2018-07-09-14-04-14	0	1	z	0	10	53.3	25.4	53.1	25.2	53.8	0.496	22759			17
1413	3303	3	Ranunculus lingua	4003	2018-07-09-14-04-16	0	1	z	0	10	53.3	25.4	53.1	25.2	53.8	0.496	22759			18
1414	3304	3	Ranunculus lingua	4003	2018-07-09-14-04-18	0	1	z	0	10	53.2	25.4	53.1	25.2	53.8	0.596	22759			19
1415	3305	3	Ranunculus lingua	4003	2018-07-09-14-04-20	0	1	z	0	10	53.3	25.4	53.1	25.2	53.8	0.496	22759			20
1416	3306	3	Ranunculus lingua	4003	2018-07-09-14-04-22	0	1	z	0	10	53.3	25.4	53.1	25.2	53.8	0.496	22759			21
1417	3307	3	Ranunculus lingua	4003	2018-07-09-14-04-24	0	1	z	0	10	53.3	25.4	53	25.2	53.7	0.385	22759			22
1418	3308	3	Ranunculus lingua	4003	2018-07-09-14-04-26	0	1	z	0	10	53.3	25.4	53	25.2	53.7	0.385	22759			23
1419	3309	3	Ranunculus lingua	4003	2018-07-09-14-04-28	0	1	z	0	10	53.3	25.4	53.1	25.2	53.8	0.496	22759			24
1420	3310	3	Ranunculus lingua	4003	2018-07-09-14-04-30	0	1	z	0	10	53.2	25.3	53.1	25.2	53.8	0.596	22759			25
1421	3311	3	Ranunculus lingua	4003	2018-07-09-14-04-32	0	1	z	0	10	53.3	25.4	53.1	25.2	53.8	0.496	22759			26
1422	3312	3	Ranunculus lingua	4003	2018-07-09-14-04-34	0	1	z	0	10	53.3	25.4	53.2	25.2	53.9	0.607	22759			27
1423	3313	3	Ranunculus lingua	4003	2018-07-09-14-04-36	0	1	z	0	10	53.3	25.4	53.2	25.2	53.9	0.607	22759			28
1424	3314	3	Ranunculus lingua	4003	2018-07-09-14-04-38	0	1	z	0	10	53.3	25.4	53.1	25.2	53.8	0.496	22759			29
1425	3315	3	Ranunculus lingua	4003	2018-07-09-14-04-40	0	1	z	0	10	53.2	25.4	53.1	25.2	53.8	0.596	22759			30
1426	3316	3	Ranunculus lingua	4003	2018-07-09-14-04-42	0	1	z	0	10	53.3	25.4	53.1	25.2	53.8	0.496	22759			31
1427	3317	3	Ranunculus lingua	4003	2018-07-09-14-04-44	0	1	z	0	10	53.2	25.4	53.1	25.2	53.8	0.596	22759			32
1428	3318	3	Ranunculus lingua	4003	2018-07-09-14-04-46	0	1	z	0	10	53.2	25.4	53	25.2	53.7	0.485	22759			33
1429	3319	3	Ranunculus lingua	4003	2018-07-09-14-04-48	0	1	z	0	10	53.2	25.4	53	25.2	53.7	0.485	22759			34
1430	3320	3	Ranunculus lingua	4003	2018-07-09-14-04-50	0	1	z	0	10	53.2	25.4	53	25.2	53.7	0.485	22759			35
1431	3321	3	Ranunculus lingua	4003	2018-07-09-14-04-52	0	1	z	0	10	53.2	25.4	53	25.2	53.7	0.485	22759			36
1432	3322	3	Ranunculus lingua	4003	2018-07-09-14-04-54	0	1	z	0	10	53.2	25.4	53	25.2	53.7	0.485	22759			37
1433	3323	3	Ranunculus lingua	4003	2018-07-09-14-04-56	0	1	z	0	10	53.2	25.4	53	25.2	53.7	0.485	22759			38
1434	3324	3	Ranunculus lingua	4003	2018-07-09-14-04-58	0	1	z	0	10	53.2	25.4	52.9	25.2	53.6	0.375	22759			39
1435	3325	3	Ranunculus lingua	4003	2018-07-09-14-05-00	0	1	z	0	10	53.2	25.4	52.9	25.2	53.6	0.375	22759			40
1436	3326	3	Ranunculus lingua	4003	2018-07-09-14-05-02	0	1	z	0	10	53.2	25.4	52.9	25.2	53.6	0.375	22759			41
1437	3327	3	Ranunculus lingua	4003	2018-07-09-14-05-04	0	1	z	0	10	53.2	25.4	52.9	25.2	53.6	0.375	22759			42
1438	3328	3	Ranunculus lingua	4003	2018-07-09-14-05-06	0	1	z	0	10	53.2	25.4	52.9	25.2	53.6	0.375	22759			43
1439	3329	3	Ranunculus lingua	4003	2018-07-09-14-05-08	0	1	z	0	10	53.2	25.4	52.8	25.2	53.5	0.264	22759			44
1440	3330	3	Ranunculus lingua	4003	2018-07-09-14-05-10	0	1	z	0	10	53.2	25.4	52.9	25.2	53.6	0.375	22759			45
1441	3331	3	Ranunculus lingua	4003	2018-07-09-14-05-12	0	1	z	0	10	53.2	25.4	52.8	25.2	53.5	0.264	22759			46
1442	3332	3	Ranunculus lingua	4003	2018-07-09-14-05-14	0	1	z	0	10	53.2	25.4	52.8	25.2	53.5	0.264	22759			47
1443	3333	3	Ranunculus lingua	4003	2018-07-09-14-05-16	0	1	z	0	10	53.2	25.4	52.8	25.2	53.5	0.264	22759			48
1444	3334	3	Ranunculus lingua	4003	2018-07-09-14-05-18	0	1	z	0	10	53.2	25.4	52.8	25.2	53.5	0.264	22759			49
1445	3335	3	Ranunculus lingua	4003	2018-07-09-14-05-20	0	1	z	0	10	53.2	25.4	52.8	25.2	53.5	0.264	22759			50
1446	3336	3	Ranunculus lingua	4003	2018-07-09-14-05-22	0	1	z	0	10	53.2	25.4	52.8	25.2	53.5	0.264	22759			51
1447	3337	3	Ranunculus lingua	4003	2018-07-09-14-05-24	0	1	z	0	10	53.2	25.4	52.9	25.2	53.6	0.375	22759			52
1448	3338	3	Ranunculus lingua	4003	2018-07-09-14-05-26	0	1	z	0	10	53.2	25.4	52.9	25.2	53.6	0.375	22759			53
1449	3339	3	Ranunculus lingua	4003	2018-07-09-14-05-28	0	1	z	0	10	53.2	25.4	52.9	25.2	53.6	0.375	22759			54
1450	3340	3	Ranunculus lingua	4003	2018-07-09-14-05-30	0	1	z	0	10	53.2	25.4	52.9	25.2	53.6	0.375	22759			55
1451	3341	3	Ranunculus lingua	4003	2018-07-09-14-05-32	0	1	z	0	10	53.2	25.4	52.9	25.2	53.6	0.375	22759			56
1452	3342	3	Ranunculus lingua	4003	2018-07-09-14-05-34	0	1	z	0	10	53.2	25.4	52.9	25.2	53.6	0.375	22759			57
1453	3343	3	Ranunculus lingua	4003	2018-07-09-14-05-36	0	1	z	0	10	53.2	25.4	52.9	25.2	53.6	0.375	22759			58
1454	3344	3	Ranunculus lingua	4003	2018-07-09-14-05-38	0	1	z	0	10	53.2	25.4	52.9	25.2	53.6	0.375	22759			59
1455	3345	3	Ranunculus lingua	4003	2018-07-09-14-05-40	0	1	z	0	10	53.2	25.4	52.9	25.2	53.6	0.375	22759			60
1456	3346	3	Ranunculus lingua	4003	2018-07-09-14-05-42	0	1	z	0	10	53.2	25.4	52.9	25.2	53.6	0.375	22759			61
1457	3347	3	Ranunculus lingua	4003	2018-07-09-14-05-44	0	1	z	0	10	53.2	25.4	52.9	25.2	53.6	0.375	22759			62
1458	3348	3	Ranunculus lingua	4003	2018-07-09-14-05-46	0	1	z	0	10	53.2	25.4	52.9	25.2	53.6	0.375	22759			63
1459	3349	3	Ranunculus lingua	4003	2018-07-09-14-05-48	0	1	z	0	10	53.2	25.4	52.9	25.2	53.6	0.375	22759			64
1460	3350	3	Ranunculus lingua	4003	2018-07-09-14-05-50	0	1	z	0	10	53.3	25.4	52.9	25.2	53.6	0.275	22759			65
1461	3351	3	Ranunculus lingua	4003	2018-07-09-14-05-52	0	1	z	0	10	53.2	25.4	52.9	25.2	53.6	0.375	22759			66
1462	3352	3	Ranunculus lingua	4003	2018-07-09-14-05-54	0	1	z	0	10	53.2	25.4	52.9	25.2	53.6	0.375	22759			67
1463	3353	3	Ranunculus lingua	4003	2018-07-09-14-05-56	0	1	z	0	10	53.2	25.3	52.9	25.2	53.6	0.375	22759			68
1464	3354	3	Ranunculus lingua	4003	2018-07-09-14-05-58	0	1	z	0	10	53.2	25.4	53	25.2	53.7	0.485	22759			69
1465	3355	3	Ranunculus lingua	4003	2018-07-09-14-06-00	0	1	z	0	10	53.2	25.4	53	25.2	53.7	0.485	22759			70
1466	3356	3	Ranunculus lingua	4003	2018-07-09-14-06-02	0	1	z	0	10	53.2	25.4	52.9	25.2	53.6	0.375	22759			71
1467	3357	3	Ranunculus lingua	4003	2018-07-09-14-06-04	0	1	z	0	10	53.2	25.4	52.9	25.2	53.6	0.375	22759			72
1468	3358	3	Ranunculus lingua	4003	2018-07-09-14-06-06	0	1	z	0	10	53.2	25.4	53	25.2	53.7	0.485	22759			73
1469	3359	3	Ranunculus lingua	4003	2018-07-09-14-06-08	0	1	z	0	10	53.2	25.4	53	25.2	53.7	0.485	22759			74
1470	3360	3	Ranunculus lingua	4003	2018-07-09-14-06-10	0	1	z	0	10	53.2	25.4	52.9	25.2	53.6	0.375	22759			75
1471	3361	3	Ranunculus lingua	4003	2018-07-09-14-06-12	0	1	z	0	10	53.2	25.4	52.9	25.2	53.6	0.375	22759			76
1472	3362	3	Ranunculus lingua	4003	2018-07-09-14-06-14	0	1	z	0	10	53.2	25.4	52.9	25.2	53.6	0.375	22759			77
1473	3363	3	Ranunculus lingua	4003	2018-07-09-14-06-16	0	1	z	0	10	53.2	25.4	52.9	25.2	53.6	0.375	22759			78
1474	3364	3	Ranunculus lingua	4003	2018-07-09-14-06-18	0	1	z	0	10	53.2	25.4	52.9	25.2	53.6	0.375	22759			79
1475	3365	3	Ranunculus lingua	4003	2018-07-09-14-06-20	0	1	z	0	10	53.2	25.4	52.9	25.2	53.6	0.375	22759			80
1476	3366	3	Ranunculus lingua	4003	2018-07-09-14-06-22	0	1	z	0	10	53.2	25.4	52.8	25.2	53.5	0.264	22759			81
1477	3367	3	Ranunculus lingua	4003	2018-07-09-14-06-24	0	1	z	0	10	53.3	25.4	52.8	25.2	53.5	0.164	22759			82
1478	3368	3	Ranunculus lingua	4003	2018-07-09-14-06-26	0	1	z	0	10	53.3	25.4	52.8	25.2	53.5	0.164	22759			83
1479	3369	3	Ranunculus lingua	4003	2018-07-09-14-06-28	0	1	z	0	10	53.2	25.4	52.8	25.2	53.5	0.264	22759			84
1480	3370	3	Ranunculus lingua	4003	2018-07-09-14-06-30	0	1	z	0	10	53.2	25.4	52.8	25.2	53.5	0.264	22759			85
1481	3371	3	Ranunculus lingua	4003	2018-07-09-14-06-32	0	1	z	0	10	53.3	25.4	52.8	25.2	53.5	0.164	22759			86
1482	3372	3	Ranunculus lingua	4003	2018-07-09-14-06-34	0	1	z	0	10	53.2	25.3	52.8	25.2	53.5	0.264	22759			87
1483	3373	3	Ranunculus lingua	4003	2018-07-09-14-06-36	0	1	z	0	10	53.3	25.4	52.8	25.2	53.5	0.164	22759			88
1484	3374	3	Ranunculus lingua	4003	2018-07-09-14-06-38	0	1	z	0	10	53.3	25.4	52.8	25.2	53.5	0.164	22759			89
1485	3375	3	Ranunculus lingua	4003	2018-07-09-14-06-40	0	1	z	0	10	53.3	25.4	52.8	25.2	53.5	0.164	22759			90
1486	3376	3	Ranunculus lingua	4003	2018-07-09-14-06-42	0	1	z	0	10	53.2	25.4	52.8	25.2	53.5	0.264	22759	Last10	Here	91
1487	3377	3	Ranunculus lingua	4003	2018-07-09-14-06-44	0	1	z	0	10	53.3	25.4	52.8	25.2	53.5	0.164	22759	Last10	Here	92
1488	3378	3	Ranunculus lingua	4003	2018-07-09-14-06-46	0	1	z	0	10	53.3	25.4	52.8	25.2	53.5	0.164	22759	Last10	Here	93
1489	3379	3	Ranunculus lingua	4003	2018-07-09-14-06-48	0	1	z	0	10	53.3	25.4	52.7	25.2	53.4	0.053	22759	Last10	Here	94
1490	3380	3	Ranunculus lingua	4003	2018-07-09-14-06-50	0	1	z	0	10	53.2	25.4	52.8	25.2	53.5	0.264	22759	Last10	Here	95
1491	3381	3	Ranunculus lingua	4003	2018-07-09-14-06-52	0	1	z	0	10	53.3	25.4	52.7	25.2	53.4	0.053	22759	Last10	Here	96
1492	3382	3	Ranunculus lingua	4003	2018-07-09-14-06-54	0	1	z	0	10	53.2	25.4	52.7	25.2	53.4	0.153	22759	Last10	Here	97
1493	3383	3	Ranunculus lingua	4003	2018-07-09-14-06-56	0	1	z	0	10	53.2	25.4	52.7	25.2	53.4	0.153	22759	Last10	Here	98
1494	3384	3	Ranunculus lingua	4003	2018-07-09-14-06-58	0	1	z	0	10	53.2	25.4	52.8	25.2	53.5	0.264	22759	Last10	Here	99
1495	3385	3	Ranunculus lingua	4003	2018-07-09-14-07-00	0	1	z	0	10	53.2	25.4	52.7	25.2	53.4	0.153	22759	Last10	Here	100
1496	3386	3	Ranunculus lingua	4003	2018-07-09-14-07-33	0	1	z	0	15	53.3	25.4	52.8	25.2	53.5	0.164	22760	First10	Here	1
1497	3387	3	Ranunculus lingua	4003	2018-07-09-14-07-35	0	1	z	0	15	53.3	25.4	52.9	25.2	53.6	0.275	22760	First10	Here	2
1498	3388	3	Ranunculus lingua	4003	2018-07-09-14-07-37	0	1	z	0	15	53.3	25.4	52.8	25.2	53.5	0.164	22760	First10	Here	3
1499	3389	3	Ranunculus lingua	4003	2018-07-09-14-07-39	0	1	z	0	15	53.3	25.4	52.8	25.2	53.5	0.164	22760	First10	Here	4
1500	3390	3	Ranunculus lingua	4003	2018-07-09-14-07-41	0	1	z	0	15	53.2	25.4	52.8	25.2	53.5	0.264	22760	First10	Here	5
1501	3391	3	Ranunculus lingua	4003	2018-07-09-14-07-43	0	1	z	0	15	53.2	25.4	52.8	25.2	53.5	0.264	22760	First10	Here	6
1502	3392	3	Ranunculus lingua	4003	2018-07-09-14-07-45	0	1	z	0	15	53.2	25.4	52.8	25.2	53.5	0.264	22760	First10	Here	7
1503	3393	3	Ranunculus lingua	4003	2018-07-09-14-07-47	0	1	z	0	15	53.2	25.4	52.7	25.2	53.4	0.153	22760	First10	Here	8
1504	3394	3	Ranunculus lingua	4003	2018-07-09-14-07-49	0	1	z	0	15	53.2	25.4	52.7	25.2	53.4	0.153	22760	First10	Here	9
1505	3395	3	Ranunculus lingua	4003	2018-07-09-14-07-51	0	1	z	0	15	53.2	25.4	52.7	25.2	53.4	0.153	22760	First10	Here	10
1506	3396	3	Ranunculus lingua	4003	2018-07-09-14-07-53	0	1	z	0	15	53.3	25.4	52.7	25.2	53.4	0.053	22760			11
1507	3397	3	Ranunculus lingua	4003	2018-07-09-14-07-55	0	1	z	0	15	53.2	25.4	52.7	25.2	53.4	0.153	22760			12
1508	3398	3	Ranunculus lingua	4003	2018-07-09-14-07-57	0	1	z	0	15	53.2	25.4	52.7	25.2	53.4	0.153	22760			13
1509	3399	3	Ranunculus lingua	4003	2018-07-09-14-07-59	0	1	z	0	15	53.2	25.4	52.7	25.2	53.4	0.153	22760			14
1510	3400	3	Ranunculus lingua	4003	2018-07-09-14-08-01	0	1	z	0	15	53.2	25.4	52.7	25.2	53.4	0.153	22760			15
1511	3401	3	Ranunculus lingua	4003	2018-07-09-14-08-03	0	1	z	0	15	53.3	25.4	52.7	25.2	53.4	0.053	22760			16
1512	3402	3	Ranunculus lingua	4003	2018-07-09-14-08-05	0	1	z	0	15	53.2	25.4	52.7	25.2	53.4	0.153	22760			17
1513	3403	3	Ranunculus lingua	4003	2018-07-09-14-08-07	0	1	z	0	15	53.2	25.4	52.7	25.2	53.4	0.153	22760			18
1514	3404	3	Ranunculus lingua	4003	2018-07-09-14-08-09	0	1	z	0	15	53.3	25.4	52.7	25.2	53.4	0.053	22760			19
1515	3405	3	Ranunculus lingua	4003	2018-07-09-14-08-11	0	1	z	0	15	53.2	25.4	52.7	25.2	53.4	0.153	22760			20
1516	3406	3	Ranunculus lingua	4003	2018-07-09-14-08-13	0	1	z	0	15	53.3	25.4	52.7	25.2	53.4	0.053	22760			21
1517	3407	3	Ranunculus lingua	4003	2018-07-09-14-08-15	0	1	z	0	15	53.2	25.4	52.7	25.2	53.4	0.153	22760			22
1518	3408	3	Ranunculus lingua	4003	2018-07-09-14-08-17	0	1	z	0	15	53.2	25.4	52.6	25.2	53.2	0.043	22760			23
1519	3409	3	Ranunculus lingua	4003	2018-07-09-14-08-19	0	1	z	0	15	53.2	25.4	52.7	25.2	53.4	0.153	22760			24
1520	3410	3	Ranunculus lingua	4003	2018-07-09-14-08-21	0	1	z	0	15	53.3	25.4	52.7	25.2	53.4	0.053	22760			25
1521	3411	3	Ranunculus lingua	4003	2018-07-09-14-08-23	0	1	z	0	15	53.2	25.4	52.7	25.2	53.4	0.153	22760			26
1522	3412	3	Ranunculus lingua	4003	2018-07-09-14-08-25	0	1	z	0	15	53.2	25.4	52.7	25.2	53.4	0.153	22760			27
1523	3413	3	Ranunculus lingua	4003	2018-07-09-14-08-27	0	1	z	0	15	53.2	25.4	52.7	25.2	53.4	0.153	22760			28
1524	3414	3	Ranunculus lingua	4003	2018-07-09-14-08-29	0	1	z	0	15	53.2	25.4	52.7	25.2	53.4	0.153	22760			29
1525	3415	3	Ranunculus lingua	4003	2018-07-09-14-08-31	0	1	z	0	15	53.2	25.4	52.7	25.2	53.4	0.153	22760			30
1526	3416	3	Ranunculus lingua	4003	2018-07-09-14-08-33	0	1	z	0	15	53.2	25.4	52.7	25.2	53.4	0.153	22760			31
1527	3417	3	Ranunculus lingua	4003	2018-07-09-14-08-35	0	1	z	0	15	53.2	25.4	52.6	25.2	53.2	0.043	22760			32
1528	3418	3	Ranunculus lingua	4003	2018-07-09-14-08-37	0	1	z	0	15	53.2	25.4	52.7	25.2	53.4	0.153	22760			33
1529	3419	3	Ranunculus lingua	4003	2018-07-09-14-08-39	0	1	z	0	15	53.2	25.4	52.7	25.2	53.4	0.153	22760			34
1530	3420	3	Ranunculus lingua	4003	2018-07-09-14-08-41	0	1	z	0	15	53.2	25.4	52.7	25.2	53.4	0.153	22760			35
1531	3421	3	Ranunculus lingua	4003	2018-07-09-14-08-43	0	1	z	0	15	53.2	25.4	52.7	25.2	53.4	0.153	22760			36
1532	3422	3	Ranunculus lingua	4003	2018-07-09-14-08-45	0	1	z	0	15	53.2	25.4	52.6	25.2	53.2	0.043	22760			37
1533	3423	3	Ranunculus lingua	4003	2018-07-09-14-08-47	0	1	z	0	15	53.2	25.4	52.6	25.2	53.2	0.043	22760			38
1534	3424	3	Ranunculus lingua	4003	2018-07-09-14-08-49	0	1	z	0	15	53.2	25.4	52.6	25.2	53.2	0.043	22760			39
1535	3425	3	Ranunculus lingua	4003	2018-07-09-14-08-51	0	1	z	0	15	53.2	25.4	52.7	25.2	53.4	0.153	22760			40
1536	3426	3	Ranunculus lingua	4003	2018-07-09-14-08-53	0	1	z	0	15	53.2	25.4	52.7	25.2	53.4	0.153	22760			41
1537	3427	3	Ranunculus lingua	4003	2018-07-09-14-08-55	0	1	z	0	15	53.2	25.4	52.7	25.2	53.4	0.153	22760			42
1538	3428	3	Ranunculus lingua	4003	2018-07-09-14-08-57	0	1	z	0	15	53.2	25.4	52.7	25.2	53.4	0.153	22760			43
1539	3429	3	Ranunculus lingua	4003	2018-07-09-14-08-59	0	1	z	0	15	53.2	25.4	52.7	25.2	53.4	0.153	22760			44
1540	3430	3	Ranunculus lingua	4003	2018-07-09-14-09-01	0	1	z	0	15	53.2	25.4	52.7	25.2	53.4	0.153	22760			45
1541	3431	3	Ranunculus lingua	4003	2018-07-09-14-09-03	0	1	z	0	15	53.2	25.4	52.7	25.2	53.4	0.153	22760			46
1542	3432	3	Ranunculus lingua	4003	2018-07-09-14-09-05	0	1	z	0	15	53.2	25.4	52.7	25.2	53.4	0.153	22760			47
1543	3433	3	Ranunculus lingua	4003	2018-07-09-14-09-07	0	1	z	0	15	53.2	25.4	52.7	25.2	53.4	0.153	22760			48
1544	3434	3	Ranunculus lingua	4003	2018-07-09-14-09-09	0	1	z	0	15	53.2	25.4	52.7	25.2	53.4	0.153	22760			49
1545	3435	3	Ranunculus lingua	4003	2018-07-09-14-09-11	0	1	z	0	15	53.3	25.4	52.7	25.2	53.4	0.053	22760			50
1546	3436	3	Ranunculus lingua	4003	2018-07-09-14-09-13	0	1	z	0	15	53.2	25.4	52.7	25.2	53.4	0.153	22760			51
1547	3437	3	Ranunculus lingua	4003	2018-07-09-14-09-15	0	1	z	0	15	53.2	25.4	52.7	25.2	53.4	0.153	22760			52
1548	3438	3	Ranunculus lingua	4003	2018-07-09-14-09-17	0	1	z	0	15	53.2	25.4	52.7	25.2	53.4	0.153	22760			53
1549	3439	3	Ranunculus lingua	4003	2018-07-09-14-09-19	0	1	z	0	15	53.2	25.4	52.7	25.2	53.4	0.153	22760			54
1550	3440	3	Ranunculus lingua	4003	2018-07-09-14-09-21	0	1	z	0	15	53.2	25.4	52.7	25.2	53.4	0.153	22760			55
1551	3441	3	Ranunculus lingua	4003	2018-07-09-14-09-23	0	1	z	0	15	53.2	25.4	52.7	25.2	53.4	0.153	22760			56
1552	3442	3	Ranunculus lingua	4003	2018-07-09-14-09-25	0	1	z	0	15	53.2	25.4	52.7	25.2	53.4	0.153	22760			57
1553	3443	3	Ranunculus lingua	4003	2018-07-09-14-09-27	0	1	z	0	15	53.2	25.4	52.7	25.2	53.4	0.153	22760			58
1554	3444	3	Ranunculus lingua	4003	2018-07-09-14-09-29	0	1	z	0	15	53.2	25.4	52.7	25.2	53.4	0.153	22760			59
1555	3445	3	Ranunculus lingua	4003	2018-07-09-14-09-31	0	1	z	0	15	53.2	25.4	52.6	25.2	53.2	0.043	22760			60
1556	3446	3	Ranunculus lingua	4003	2018-07-09-14-09-33	0	1	z	0	15	53.2	25.4	52.7	25.2	53.4	0.153	22760			61
1557	3447	3	Ranunculus lingua	4003	2018-07-09-14-09-35	0	1	z	0	15	53.2	25.4	52.7	25.2	53.4	0.153	22760			62
1558	3448	3	Ranunculus lingua	4003	2018-07-09-14-09-37	0	1	z	0	15	53.2	25.4	52.7	25.2	53.4	0.153	22760			63
1559	3449	3	Ranunculus lingua	4003	2018-07-09-14-09-39	0	1	z	0	15	53.2	25.4	52.7	25.2	53.4	0.153	22760			64
1560	3450	3	Ranunculus lingua	4003	2018-07-09-14-09-41	0	1	z	0	15	53.2	25.4	52.6	25.2	53.2	0.043	22760			65
1561	3451	3	Ranunculus lingua	4003	2018-07-09-14-09-43	0	1	z	0	15	53.2	25.4	52.7	25.2	53.4	0.153	22760			66
1562	3452	3	Ranunculus lingua	4003	2018-07-09-14-09-45	0	1	z	0	15	53.2	25.4	52.7	25.2	53.4	0.153	22760			67
1563	3453	3	Ranunculus lingua	4003	2018-07-09-14-09-47	0	1	z	0	15	53.2	25.4	52.7	25.2	53.4	0.153	22760			68
1564	3454	3	Ranunculus lingua	4003	2018-07-09-14-09-49	0	1	z	0	15	53.2	25.4	52.7	25.2	53.4	0.153	22760			69
1565	3455	3	Ranunculus lingua	4003	2018-07-09-14-09-51	0	1	z	0	15	53.2	25.4	52.6	25.2	53.2	0.043	22760			70
1566	3456	3	Ranunculus lingua	4003	2018-07-09-14-09-53	0	1	z	0	15	53.2	25.4	52.7	25.2	53.4	0.153	22760			71
1567	3457	3	Ranunculus lingua	4003	2018-07-09-14-09-55	0	1	z	0	15	53.2	25.4	52.7	25.2	53.4	0.153	22760			72
1568	3458	3	Ranunculus lingua	4003	2018-07-09-14-09-57	0	1	z	0	15	53.2	25.4	52.7	25.2	53.4	0.153	22760			73
1569	3459	3	Ranunculus lingua	4003	2018-07-09-14-09-59	0	1	z	0	15	53.2	25.4	52.6	25.2	53.2	0.043	22760			74
1570	3460	3	Ranunculus lingua	4003	2018-07-09-14-10-01	0	1	z	0	15	53.3	25.4	52.6	25.2	53.2	-0.057	22760			75
1571	3461	3	Ranunculus lingua	4003	2018-07-09-14-10-03	0	1	z	0	15	53.2	25.3	52.7	25.2	53.4	0.153	22760			76
1572	3462	3	Ranunculus lingua	4003	2018-07-09-14-10-05	0	1	z	0	15	53.2	25.4	52.7	25.2	53.4	0.153	22760			77
1573	3463	3	Ranunculus lingua	4003	2018-07-09-14-10-07	0	1	z	0	15	53.2	25.4	52.7	25.2	53.4	0.153	22760			78
1574	3464	3	Ranunculus lingua	4003	2018-07-09-14-10-09	0	1	z	0	15	53.2	25.4	52.7	25.2	53.4	0.153	22760			79
1575	3465	3	Ranunculus lingua	4003	2018-07-09-14-10-11	0	1	z	0	15	53.2	25.4	52.6	25.2	53.2	0.043	22760			80
1576	3466	3	Ranunculus lingua	4003	2018-07-09-14-10-13	0	1	z	0	15	53.3	25.4	52.6	25.2	53.2	-0.057	22760			81
1577	3467	3	Ranunculus lingua	4003	2018-07-09-14-10-15	0	1	z	0	15	53.3	25.4	52.7	25.2	53.4	0.053	22760			82
1578	3468	3	Ranunculus lingua	4003	2018-07-09-14-10-17	0	1	z	0	15	53.2	25.4	52.7	25.2	53.4	0.153	22760			83
1579	3469	3	Ranunculus lingua	4003	2018-07-09-14-10-19	0	1	z	0	15	53.2	25.4	52.7	25.2	53.4	0.153	22760			84
1580	3470	3	Ranunculus lingua	4003	2018-07-09-14-10-21	0	1	z	0	15	53.2	25.4	52.7	25.2	53.4	0.153	22760			85
1581	3471	3	Ranunculus lingua	4003	2018-07-09-14-10-23	0	1	z	0	15	53.3	25.4	52.7	25.2	53.4	0.053	22760			86
1582	3472	3	Ranunculus lingua	4003	2018-07-09-14-10-25	0	1	z	0	15	53.3	25.4	52.7	25.2	53.4	0.053	22760			87
1583	3473	3	Ranunculus lingua	4003	2018-07-09-14-10-27	0	1	z	0	15	53.2	25.4	52.7	25.2	53.4	0.153	22760			88
1584	3474	3	Ranunculus lingua	4003	2018-07-09-14-10-29	0	1	z	0	15	53.2	25.4	52.7	25.2	53.4	0.153	22760			89
1585	3475	3	Ranunculus lingua	4003	2018-07-09-14-10-31	0	1	z	0	15	53.2	25.4	52.7	25.2	53.4	0.153	22760			90
1586	3476	3	Ranunculus lingua	4003	2018-07-09-14-10-33	0	1	z	0	15	53.2	25.4	52.7	25.2	53.4	0.153	22760	Last10	Here	91
1587	3477	3	Ranunculus lingua	4003	2018-07-09-14-10-35	0	1	z	0	15	53.2	25.4	52.7	25.2	53.4	0.153	22760	Last10	Here	92
1588	3478	3	Ranunculus lingua	4003	2018-07-09-14-10-37	0	1	z	0	15	53.3	25.4	52.7	25.2	53.4	0.053	22760	Last10	Here	93
1589	3479	3	Ranunculus lingua	4003	2018-07-09-14-10-39	0	1	z	0	15	53.2	25.4	52.7	25.2	53.4	0.153	22760	Last10	Here	94
1590	3480	3	Ranunculus lingua	4003	2018-07-09-14-10-41	0	1	z	0	15	53.2	25.4	52.8	25.2	53.5	0.264	22760	Last10	Here	95
1591	3481	3	Ranunculus lingua	4003	2018-07-09-14-10-43	0	1	z	0	15	53.2	25.4	52.8	25.2	53.5	0.264	22760	Last10	Here	96
1592	3482	3	Ranunculus lingua	4003	2018-07-09-14-10-45	0	1	z	0	15	53.3	25.4	52.8	25.2	53.5	0.164	22760	Last10	Here	97
1593	3483	3	Ranunculus lingua	4003	2018-07-09-14-10-47	0	1	z	0	15	53.3	25.4	52.8	25.2	53.5	0.164	22760	Last10	Here	98
1594	3484	3	Ranunculus lingua	4003	2018-07-09-14-10-49	0	1	z	0	15	53.2	25.4	52.8	25.2	53.5	0.264	22760	Last10	Here	99
1595	3485	3	Ranunculus lingua	4003	2018-07-09-14-10-51	0	1	z	0	15	53.2	25.4	52.8	25.2	53.5	0.264	22760	Last10	Here	100
1596	3486	3	Ranunculus lingua	4003	2018-07-09-14-11-23	0	1	z	0	20	53.2	25.4	52.7	25.2	53.4	0.153	22761	First10	Here	1
1597	3487	3	Ranunculus lingua	4003	2018-07-09-14-11-25	0	1	z	0	20	53.2	25.4	52.7	25.2	53.4	0.153	22761	First10	Here	2
1598	3488	3	Ranunculus lingua	4003	2018-07-09-14-11-27	0	1	z	0	20	53.2	25.4	52.7	25.2	53.4	0.153	22761	First10	Here	3
1599	3489	3	Ranunculus lingua	4003	2018-07-09-14-11-29	0	1	z	0	20	53.2	25.4	52.7	25.2	53.4	0.153	22761	First10	Here	4
1600	3490	3	Ranunculus lingua	4003	2018-07-09-14-11-31	0	1	z	0	20	53.2	25.4	52.7	25.2	53.4	0.153	22761	First10	Here	5
1601	3491	3	Ranunculus lingua	4003	2018-07-09-14-11-33	0	1	z	0	20	53.3	25.4	52.7	25.2	53.4	0.053	22761	First10	Here	6
1602	3492	3	Ranunculus lingua	4003	2018-07-09-14-11-35	0	1	z	0	20	53.2	25.4	52.7	25.2	53.4	0.153	22761	First10	Here	7
1603	3493	3	Ranunculus lingua	4003	2018-07-09-14-11-37	0	1	z	0	20	53.2	25.4	52.7	25.2	53.4	0.153	22761	First10	Here	8
1604	3494	3	Ranunculus lingua	4003	2018-07-09-14-11-39	0	1	z	0	20	53.2	25.4	52.7	25.2	53.4	0.153	22761	First10	Here	9
1605	3495	3	Ranunculus lingua	4003	2018-07-09-14-11-41	0	1	z	0	20	53.2	25.4	52.7	25.2	53.4	0.153	22761	First10	Here	10
1606	3496	3	Ranunculus lingua	4003	2018-07-09-14-11-43	0	1	z	0	20	53.2	25.4	52.7	25.2	53.4	0.153	22761			11
1607	3497	3	Ranunculus lingua	4003	2018-07-09-14-11-45	0	1	z	0	20	53.2	25.4	52.7	25.2	53.4	0.153	22761			12
1608	3498	3	Ranunculus lingua	4003	2018-07-09-14-11-47	0	1	z	0	20	53.2	25.4	52.7	25.2	53.4	0.153	22761			13
1609	3499	3	Ranunculus lingua	4003	2018-07-09-14-11-49	0	1	z	0	20	53.3	25.4	52.7	25.2	53.4	0.053	22761			14
1610	3500	3	Ranunculus lingua	4003	2018-07-09-14-11-51	0	1	z	0	20	53.2	25.4	52.7	25.2	53.4	0.153	22761			15
1611	3501	3	Ranunculus lingua	4003	2018-07-09-14-11-53	0	1	z	0	20	53.2	25.4	52.7	25.2	53.4	0.153	22761			16
1612	3502	3	Ranunculus lingua	4003	2018-07-09-14-11-55	0	1	z	0	20	53.2	25.4	52.7	25.2	53.4	0.153	22761			17
1613	3503	3	Ranunculus lingua	4003	2018-07-09-14-11-57	0	1	z	0	20	53.3	25.4	52.7	25.2	53.4	0.053	22761			18
1614	3504	3	Ranunculus lingua	4003	2018-07-09-14-11-59	0	1	z	0	20	53.3	25.4	52.7	25.2	53.4	0.053	22761			19
1615	3505	3	Ranunculus lingua	4003	2018-07-09-14-12-01	0	1	z	0	20	53.3	25.4	52.7	25.2	53.4	0.053	22761			20
1616	3506	3	Ranunculus lingua	4003	2018-07-09-14-12-03	0	1	z	0	20	53.3	25.4	52.7	25.2	53.4	0.053	22761			21
1617	3507	3	Ranunculus lingua	4003	2018-07-09-14-12-05	0	1	z	0	20	53.3	25.4	52.7	25.2	53.4	0.053	22761			22
1618	3508	3	Ranunculus lingua	4003	2018-07-09-14-12-07	0	1	z	0	20	53.2	25.4	52.7	25.2	53.4	0.153	22761			23
1619	3509	3	Ranunculus lingua	4003	2018-07-09-14-12-09	0	1	z	0	20	53.3	25.4	52.7	25.2	53.4	0.053	22761			24
1620	3510	3	Ranunculus lingua	4003	2018-07-09-14-12-11	0	1	z	0	20	53.2	25.4	52.7	25.2	53.4	0.153	22761			25
1621	3511	3	Ranunculus lingua	4003	2018-07-09-14-12-13	0	1	z	0	20	53.2	25.4	52.7	25.2	53.4	0.153	22761			26
1622	3512	3	Ranunculus lingua	4003	2018-07-09-14-12-16	0	1	z	0	20	53.3	25.4	52.7	25.2	53.4	0.053	22761			27
1623	3513	3	Ranunculus lingua	4003	2018-07-09-14-12-18	0	1	z	0	20	53.2	25.4	52.7	25.2	53.4	0.153	22761			28
1624	3514	3	Ranunculus lingua	4003	2018-07-09-14-12-20	0	1	z	0	20	53.2	25.4	52.7	25.2	53.4	0.153	22761			29
1625	3515	3	Ranunculus lingua	4003	2018-07-09-14-12-22	0	1	z	0	20	53.2	25.4	52.7	25.2	53.4	0.153	22761			30
1626	3516	3	Ranunculus lingua	4003	2018-07-09-14-12-24	0	1	z	0	20	53.3	25.4	52.7	25.2	53.4	0.053	22761			31
1627	3517	3	Ranunculus lingua	4003	2018-07-09-14-12-26	0	1	z	0	20	53.2	25.4	52.7	25.2	53.4	0.153	22761			32
1628	3518	3	Ranunculus lingua	4003	2018-07-09-14-12-28	0	1	z	0	20	53.2	25.4	52.7	25.2	53.4	0.153	22761			33
1629	3519	3	Ranunculus lingua	4003	2018-07-09-14-12-30	0	1	z	0	20	53.3	25.4	52.7	25.2	53.4	0.053	22761			34
1630	3520	3	Ranunculus lingua	4003	2018-07-09-14-12-32	0	1	z	0	20	53.2	25.4	52.7	25.2	53.4	0.153	22761			35
1631	3521	3	Ranunculus lingua	4003	2018-07-09-14-12-34	0	1	z	0	20	53.3	25.4	52.7	25.2	53.4	0.053	22761			36
1632	3522	3	Ranunculus lingua	4003	2018-07-09-14-12-36	0	1	z	0	20	53.3	25.4	52.8	25.2	53.5	0.164	22761			37
1633	3523	3	Ranunculus lingua	4003	2018-07-09-14-12-38	0	1	z	0	20	53.2	25.4	52.8	25.2	53.5	0.264	22761			38
1634	3524	3	Ranunculus lingua	4003	2018-07-09-14-12-40	0	1	z	0	20	53.3	25.4	52.7	25.2	53.4	0.053	22761			39
1635	3525	3	Ranunculus lingua	4003	2018-07-09-14-12-42	0	1	z	0	20	53.2	25.4	52.7	25.2	53.4	0.153	22761			40
1636	3526	3	Ranunculus lingua	4003	2018-07-09-14-12-44	0	1	z	0	20	53.3	25.4	52.7	25.2	53.4	0.053	22761			41
1637	3527	3	Ranunculus lingua	4003	2018-07-09-14-12-46	0	1	z	0	20	53.2	25.4	52.7	25.2	53.4	0.153	22761			42
1638	3528	3	Ranunculus lingua	4003	2018-07-09-14-12-48	0	1	z	0	20	53.3	25.4	52.7	25.2	53.4	0.053	22761			43
1639	3529	3	Ranunculus lingua	4003	2018-07-09-14-12-50	0	1	z	0	20	53.3	25.4	52.7	25.2	53.4	0.053	22761			44
1640	3530	3	Ranunculus lingua	4003	2018-07-09-14-12-52	0	1	z	0	20	53.3	25.4	52.7	25.2	53.4	0.053	22761			45
1641	3531	3	Ranunculus lingua	4003	2018-07-09-14-12-54	0	1	z	0	20	53.3	25.4	52.7	25.2	53.4	0.053	22761			46
1642	3532	3	Ranunculus lingua	4003	2018-07-09-14-12-56	0	1	z	0	20	53.3	25.4	52.7	25.2	53.4	0.053	22761			47
1643	3533	3	Ranunculus lingua	4003	2018-07-09-14-12-58	0	1	z	0	20	53.3	25.4	52.7	25.2	53.4	0.053	22761			48
1644	3534	3	Ranunculus lingua	4003	2018-07-09-14-13-00	0	1	z	0	20	53.3	25.4	52.7	25.2	53.4	0.053	22761			49
1645	3535	3	Ranunculus lingua	4003	2018-07-09-14-13-02	0	1	z	0	20	53.3	25.4	52.7	25.2	53.4	0.053	22761			50
1646	3536	3	Ranunculus lingua	4003	2018-07-09-14-13-04	0	1	z	0	20	53.3	25.4	52.7	25.2	53.4	0.053	22761			51
1647	3537	3	Ranunculus lingua	4003	2018-07-09-14-13-06	0	1	z	0	20	53.3	25.4	52.7	25.2	53.4	0.053	22761			52
1648	3538	3	Ranunculus lingua	4003	2018-07-09-14-13-08	0	1	z	0	20	53.3	25.4	52.7	25.2	53.4	0.053	22761			53
1649	3539	3	Ranunculus lingua	4003	2018-07-09-14-13-10	0	1	z	0	20	53.3	25.4	52.8	25.2	53.5	0.164	22761			54
1650	3540	3	Ranunculus lingua	4003	2018-07-09-14-13-12	0	1	z	0	20	53.3	25.4	52.8	25.2	53.5	0.164	22761			55
1651	3541	3	Ranunculus lingua	4003	2018-07-09-14-13-14	0	1	z	0	20	53.3	25.4	52.8	25.2	53.5	0.164	22761			56
1652	3542	3	Ranunculus lingua	4003	2018-07-09-14-13-16	0	1	z	0	20	53.3	25.4	52.8	25.2	53.5	0.164	22761			57
1653	3543	3	Ranunculus lingua	4003	2018-07-09-14-13-18	0	1	z	0	20	53.3	25.4	52.8	25.2	53.5	0.164	22761			58
1654	3544	3	Ranunculus lingua	4003	2018-07-09-14-13-20	0	1	z	0	20	53.3	25.4	52.8	25.2	53.5	0.164	22761			59
1655	3545	3	Ranunculus lingua	4003	2018-07-09-14-13-22	0	1	z	0	20	53.3	25.4	52.7	25.2	53.4	0.053	22761			60
1656	3546	3	Ranunculus lingua	4003	2018-07-09-14-13-24	0	1	z	0	20	53.3	25.4	52.7	25.2	53.4	0.053	22761			61
1657	3547	3	Ranunculus lingua	4003	2018-07-09-14-13-26	0	1	z	0	20	53.3	25.4	52.7	25.2	53.4	0.053	22761			62
1658	3548	3	Ranunculus lingua	4003	2018-07-09-14-13-28	0	1	z	0	20	53.3	25.4	52.7	25.2	53.4	0.053	22761			63
1659	3549	3	Ranunculus lingua	4003	2018-07-09-14-13-30	0	1	z	0	20	53.3	25.4	52.7	25.2	53.4	0.053	22761			64
1660	3550	3	Ranunculus lingua	4003	2018-07-09-14-13-32	0	1	z	0	20	53.3	25.4	52.7	25.2	53.4	0.053	22761			65
1661	3551	3	Ranunculus lingua	4003	2018-07-09-14-13-34	0	1	z	0	20	53.3	25.4	52.7	25.2	53.4	0.053	22761			66
1662	3552	3	Ranunculus lingua	4003	2018-07-09-14-13-36	0	1	z	0	20	53.3	25.4	52.8	25.2	53.5	0.164	22761			67
1663	3553	3	Ranunculus lingua	4003	2018-07-09-14-13-38	0	1	z	0	20	53.3	25.4	52.7	25.2	53.4	0.053	22761			68
1664	3554	3	Ranunculus lingua	4003	2018-07-09-14-13-40	0	1	z	0	20	53.3	25.4	52.7	25.2	53.4	0.053	22761			69
1665	3555	3	Ranunculus lingua	4003	2018-07-09-14-13-42	0	1	z	0	20	53.3	25.4	52.7	25.2	53.4	0.053	22761			70
1666	3556	3	Ranunculus lingua	4003	2018-07-09-14-13-44	0	1	z	0	20	53.3	25.4	52.7	25.2	53.4	0.053	22761			71
1667	3557	3	Ranunculus lingua	4003	2018-07-09-14-13-46	0	1	z	0	20	53.3	25.4	52.8	25.2	53.5	0.164	22761			72
1668	3558	3	Ranunculus lingua	4003	2018-07-09-14-13-48	0	1	z	0	20	53.3	25.4	52.7	25.2	53.4	0.053	22761			73
1669	3559	3	Ranunculus lingua	4003	2018-07-09-14-13-50	0	1	z	0	20	53.3	25.4	52.7	25.2	53.4	0.053	22761			74
1670	3560	3	Ranunculus lingua	4003	2018-07-09-14-13-52	0	1	z	0	20	53.3	25.4	52.8	25.2	53.5	0.164	22761			75
1671	3561	3	Ranunculus lingua	4003	2018-07-09-14-13-54	0	1	z	0	20	53.3	25.4	52.8	25.2	53.5	0.164	22761			76
1672	3562	3	Ranunculus lingua	4003	2018-07-09-14-13-56	0	1	z	0	20	53.3	25.4	52.8	25.2	53.5	0.164	22761			77
1673	3563	3	Ranunculus lingua	4003	2018-07-09-14-13-58	0	1	z	0	20	53.3	25.4	52.8	25.2	53.5	0.164	22761			78
1674	3564	3	Ranunculus lingua	4003	2018-07-09-14-14-00	0	1	z	0	20	53.3	25.4	52.8	25.2	53.5	0.164	22761			79
1675	3565	3	Ranunculus lingua	4003	2018-07-09-14-14-02	0	1	z	0	20	53.3	25.4	52.8	25.2	53.5	0.164	22761			80
1676	3566	3	Ranunculus lingua	4003	2018-07-09-14-14-04	0	1	z	0	20	53.3	25.4	52.8	25.2	53.5	0.164	22761			81
1677	3567	3	Ranunculus lingua	4003	2018-07-09-14-14-06	0	1	z	0	20	53.3	25.4	52.8	25.2	53.5	0.164	22761			82
1678	3568	3	Ranunculus lingua	4003	2018-07-09-14-14-08	0	1	z	0	20	53.3	25.4	52.7	25.2	53.4	0.053	22761			83
1679	3569	3	Ranunculus lingua	4003	2018-07-09-14-14-10	0	1	z	0	20	53.3	25.4	52.7	25.2	53.4	0.053	22761			84
1680	3570	3	Ranunculus lingua	4003	2018-07-09-14-14-12	0	1	z	0	20	53.3	25.4	52.7	25.2	53.4	0.053	22761			85
1681	3571	3	Ranunculus lingua	4003	2018-07-09-14-14-14	0	1	z	0	20	53.3	25.4	52.7	25.2	53.4	0.053	22761			86
1682	3572	3	Ranunculus lingua	4003	2018-07-09-14-14-16	0	1	z	0	20	53.3	25.4	52.7	25.2	53.4	0.053	22761			87
1683	3573	3	Ranunculus lingua	4003	2018-07-09-14-14-18	0	1	z	0	20	53.3	25.4	52.7	25.2	53.4	0.053	22761			88
1684	3574	3	Ranunculus lingua	4003	2018-07-09-14-14-20	0	1	z	0	20	53.3	25.4	52.7	25.2	53.4	0.053	22761			89
1685	3575	3	Ranunculus lingua	4003	2018-07-09-14-14-22	0	1	z	0	20	53.3	25.4	52.8	25.2	53.5	0.164	22761			90
1686	3576	3	Ranunculus lingua	4003	2018-07-09-14-14-24	0	1	z	0	20	53.3	25.4	52.8	25.2	53.5	0.164	22761	Last10	Here	91
1687	3577	3	Ranunculus lingua	4003	2018-07-09-14-14-26	0	1	z	0	20	53.3	25.4	52.8	25.2	53.5	0.164	22761	Last10	Here	92
1688	3578	3	Ranunculus lingua	4003	2018-07-09-14-14-28	0	1	z	0	20	53.3	25.4	52.8	25.2	53.5	0.164	22761	Last10	Here	93
1689	3579	3	Ranunculus lingua	4003	2018-07-09-14-14-30	0	1	z	0	20	53.3	25.4	52.8	25.2	53.5	0.164	22761	Last10	Here	94
1690	3580	3	Ranunculus lingua	4003	2018-07-09-14-14-32	0	1	z	0	20	53.3	25.4	52.8	25.2	53.5	0.164	22761	Last10	Here	95
1691	3581	3	Ranunculus lingua	4003	2018-07-09-14-14-34	0	1	z	0	20	53.3	25.4	52.8	25.2	53.5	0.164	22761	Last10	Here	96
1692	3582	3	Ranunculus lingua	4003	2018-07-09-14-14-36	0	1	z	0	20	53.3	25.4	52.8	25.2	53.5	0.164	22761	Last10	Here	97
1693	3583	3	Ranunculus lingua	4003	2018-07-09-14-14-38	0	1	z	0	20	53.3	25.4	52.8	25.2	53.5	0.164	22761	Last10	Here	98
1694	3584	3	Ranunculus lingua	4003	2018-07-09-14-14-40	0	1	z	0	20	53.3	25.4	52.8	25.2	53.5	0.164	22761	Last10	Here	99
1695	3585	3	Ranunculus lingua	4003	2018-07-09-14-14-42	0	1	z	0	20	53.3	25.4	52.8	25.2	53.5	0.164	22761	Last10	Here	100
1696	3586	3	Ranunculus lingua	4003	2018-07-09-14-15-14	0	1	z	0	25	53.3	25.4	52.7	25.2	53.4	0.053	22762	First10	Here	1
1697	3587	3	Ranunculus lingua	4003	2018-07-09-14-15-16	0	1	z	0	25	53.3	25.4	52.7	25.2	53.4	0.053	22762	First10	Here	2
1698	3588	3	Ranunculus lingua	4003	2018-07-09-14-15-18	0	1	z	0	25	53.4	25.4	52.7	25.2	53.4	-0.047	22762	First10	Here	3
1699	3589	3	Ranunculus lingua	4003	2018-07-09-14-15-20	0	1	z	0	25	53.4	25.4	52.7	25.2	53.4	-0.047	22762	First10	Here	4
1700	3590	3	Ranunculus lingua	4003	2018-07-09-14-15-22	0	1	z	0	25	53.4	25.4	52.7	25.2	53.4	-0.047	22762	First10	Here	5
1701	3591	3	Ranunculus lingua	4003	2018-07-09-14-15-24	0	1	z	0	25	53.4	25.4	52.7	25.2	53.4	-0.047	22762	First10	Here	6
1702	3592	3	Ranunculus lingua	4003	2018-07-09-14-15-26	0	1	z	0	25	53.4	25.4	52.7	25.2	53.4	-0.047	22762	First10	Here	7
1703	3593	3	Ranunculus lingua	4003	2018-07-09-14-15-28	0	1	z	0	25	53.4	25.4	52.7	25.2	53.4	-0.047	22762	First10	Here	8
1704	3594	3	Ranunculus lingua	4003	2018-07-09-14-15-30	0	1	z	0	25	53.3	25.4	52.7	25.2	53.4	0.053	22762	First10	Here	9
1705	3595	3	Ranunculus lingua	4003	2018-07-09-14-15-32	0	1	z	0	25	53.3	25.4	52.7	25.2	53.4	0.053	22762	First10	Here	10
1706	3596	3	Ranunculus lingua	4003	2018-07-09-14-15-34	0	1	z	0	25	53.3	25.4	52.7	25.2	53.4	0.053	22762			11
1707	3597	3	Ranunculus lingua	4003	2018-07-09-14-15-36	0	1	z	0	25	53.3	25.4	52.7	25.2	53.4	0.053	22762			12
1708	3598	3	Ranunculus lingua	4003	2018-07-09-14-15-38	0	1	z	0	25	53.3	25.4	52.7	25.2	53.4	0.053	22762			13
1709	3599	3	Ranunculus lingua	4003	2018-07-09-14-15-40	0	1	z	0	25	53.3	25.4	52.7	25.2	53.4	0.053	22762			14
1710	3600	3	Ranunculus lingua	4003	2018-07-09-14-15-42	0	1	z	0	25	53.3	25.4	52.7	25.2	53.4	0.053	22762			15
1711	3601	3	Ranunculus lingua	4003	2018-07-09-14-15-44	0	1	z	0	25	53.3	25.4	52.7	25.2	53.4	0.053	22762			16
1712	3602	3	Ranunculus lingua	4003	2018-07-09-14-15-46	0	1	z	0	25	53.3	25.4	52.7	25.2	53.4	0.053	22762			17
1713	3603	3	Ranunculus lingua	4003	2018-07-09-14-15-48	0	1	z	0	25	53.4	25.4	52.7	25.2	53.4	-0.047	22762			18
1714	3604	3	Ranunculus lingua	4003	2018-07-09-14-15-50	0	1	z	0	25	53.3	25.4	52.7	25.2	53.4	0.053	22762			19
1715	3605	3	Ranunculus lingua	4003	2018-07-09-14-15-52	0	1	z	0	25	53.3	25.4	52.7	25.2	53.4	0.053	22762			20
1716	3606	3	Ranunculus lingua	4003	2018-07-09-14-15-54	0	1	z	0	25	53.4	25.4	52.7	25.2	53.4	-0.047	22762			21
1717	3607	3	Ranunculus lingua	4003	2018-07-09-14-15-56	0	1	z	0	25	53.3	25.4	52.7	25.2	53.4	0.053	22762			22
1718	3608	3	Ranunculus lingua	4003	2018-07-09-14-15-58	0	1	z	0	25	53.4	25.4	52.7	25.2	53.4	-0.047	22762			23
1719	3609	3	Ranunculus lingua	4003	2018-07-09-14-16-00	0	1	z	0	25	53.4	25.4	52.7	25.2	53.4	-0.047	22762			24
1720	3610	3	Ranunculus lingua	4003	2018-07-09-14-16-02	0	1	z	0	25	53.3	25.4	52.7	25.2	53.4	0.053	22762			25
1721	3611	3	Ranunculus lingua	4003	2018-07-09-14-16-04	0	1	z	0	25	53.4	25.4	52.7	25.2	53.4	-0.047	22762			26
1722	3612	3	Ranunculus lingua	4003	2018-07-09-14-16-06	0	1	z	0	25	53.4	25.4	52.7	25.2	53.4	-0.047	22762			27
1723	3613	3	Ranunculus lingua	4003	2018-07-09-14-16-08	0	1	z	0	25	53.4	25.4	52.7	25.2	53.4	-0.047	22762			28
1724	3614	3	Ranunculus lingua	4003	2018-07-09-14-16-10	0	1	z	0	25	53.4	25.4	52.7	25.2	53.4	-0.047	22762			29
1725	3615	3	Ranunculus lingua	4003	2018-07-09-14-16-12	0	1	z	0	25	53.4	25.4	52.7	25.2	53.4	-0.047	22762			30
1726	3616	3	Ranunculus lingua	4003	2018-07-09-14-16-14	0	1	z	0	25	53.4	25.4	52.8	25.2	53.5	0.064	22762			31
1727	3617	3	Ranunculus lingua	4003	2018-07-09-14-16-16	0	1	z	0	25	53.4	25.4	52.8	25.2	53.5	0.064	22762			32
1728	3618	3	Ranunculus lingua	4003	2018-07-09-14-16-18	0	1	z	0	25	53.4	25.4	52.8	25.2	53.5	0.064	22762			33
1729	3619	3	Ranunculus lingua	4003	2018-07-09-14-16-20	0	1	z	0	25	53.4	25.4	52.8	25.2	53.5	0.064	22762			34
1730	3620	3	Ranunculus lingua	4003	2018-07-09-14-16-22	0	1	z	0	25	53.4	25.4	52.8	25.2	53.5	0.064	22762			35
1731	3621	3	Ranunculus lingua	4003	2018-07-09-14-16-24	0	1	z	0	25	53.4	25.4	52.8	25.2	53.5	0.064	22762			36
1732	3622	3	Ranunculus lingua	4003	2018-07-09-14-16-26	0	1	z	0	25	53.4	25.4	52.8	25.2	53.5	0.064	22762			37
1733	3623	3	Ranunculus lingua	4003	2018-07-09-14-16-28	0	1	z	0	25	53.4	25.4	52.8	25.2	53.5	0.064	22762			38
1734	3624	3	Ranunculus lingua	4003	2018-07-09-14-16-30	0	1	z	0	25	53.4	25.4	52.8	25.2	53.5	0.064	22762			39
1735	3625	3	Ranunculus lingua	4003	2018-07-09-14-16-32	0	1	z	0	25	53.4	25.4	52.8	25.2	53.5	0.064	22762			40
1736	3626	3	Ranunculus lingua	4003	2018-07-09-14-16-34	0	1	z	0	25	53.4	25.4	52.8	25.2	53.5	0.064	22762			41
1737	3627	3	Ranunculus lingua	4003	2018-07-09-14-16-36	0	1	z	0	25	53.4	25.4	52.7	25.2	53.4	-0.047	22762			42
1738	3628	3	Ranunculus lingua	4003	2018-07-09-14-16-38	0	1	z	0	25	53.4	25.4	52.7	25.2	53.4	-0.047	22762			43
1739	3629	3	Ranunculus lingua	4003	2018-07-09-14-16-40	0	1	z	0	25	53.4	25.4	52.7	25.2	53.4	-0.047	22762			44
1740	3630	3	Ranunculus lingua	4003	2018-07-09-14-16-42	0	1	z	0	25	53.4	25.4	52.7	25.2	53.4	-0.047	22762			45
1741	3631	3	Ranunculus lingua	4003	2018-07-09-14-16-44	0	1	z	0	25	53.4	25.4	52.7	25.2	53.4	-0.047	22762			46
1742	3632	3	Ranunculus lingua	4003	2018-07-09-14-16-46	0	1	z	0	25	53.4	25.4	52.8	25.2	53.5	0.064	22762			47
1743	3633	3	Ranunculus lingua	4003	2018-07-09-14-16-48	0	1	z	0	25	53.4	25.4	52.7	25.2	53.4	-0.047	22762			48
1744	3634	3	Ranunculus lingua	4003	2018-07-09-14-16-50	0	1	z	0	25	53.4	25.4	52.7	25.2	53.4	-0.047	22762			49
1745	3635	3	Ranunculus lingua	4003	2018-07-09-14-16-52	0	1	z	0	25	53.4	25.4	52.7	25.2	53.4	-0.047	22762			50
1746	3636	3	Ranunculus lingua	4003	2018-07-09-14-16-54	0	1	z	0	25	53.4	25.4	52.7	25.2	53.4	-0.047	22762			51
1747	3637	3	Ranunculus lingua	4003	2018-07-09-14-16-56	0	1	z	0	25	53.4	25.4	52.8	25.3	53.5	0.064	22762			52
1748	3638	3	Ranunculus lingua	4003	2018-07-09-14-16-58	0	1	z	0	25	53.4	25.4	52.7	25.2	53.4	-0.047	22762			53
1749	3639	3	Ranunculus lingua	4003	2018-07-09-14-17-00	0	1	z	0	25	53.4	25.4	52.7	25.2	53.4	-0.047	22762			54
1750	3640	3	Ranunculus lingua	4003	2018-07-09-14-17-02	0	1	z	0	25	53.4	25.4	52.7	25.2	53.4	-0.047	22762			55
1751	3641	3	Ranunculus lingua	4003	2018-07-09-14-17-04	0	1	z	0	25	53.4	25.4	52.7	25.2	53.4	-0.047	22762			56
1752	3642	3	Ranunculus lingua	4003	2018-07-09-14-17-06	0	1	z	0	25	53.4	25.4	52.7	25.2	53.4	-0.047	22762			57
1753	3643	3	Ranunculus lingua	4003	2018-07-09-14-17-08	0	1	z	0	25	53.4	25.4	52.7	25.2	53.4	-0.047	22762			58
1754	3644	3	Ranunculus lingua	4003	2018-07-09-14-17-10	0	1	z	0	25	53.4	25.4	52.7	25.2	53.4	-0.047	22762			59
1755	3645	3	Ranunculus lingua	4003	2018-07-09-14-17-12	0	1	z	0	25	53.4	25.4	52.7	25.2	53.4	-0.047	22762			60
1756	3646	3	Ranunculus lingua	4003	2018-07-09-14-17-14	0	1	z	0	25	53.4	25.4	52.7	25.2	53.4	-0.047	22762			61
1757	3647	3	Ranunculus lingua	4003	2018-07-09-14-17-16	0	1	z	0	25	53.4	25.4	52.7	25.2	53.4	-0.047	22762			62
1758	3648	3	Ranunculus lingua	4003	2018-07-09-14-17-18	0	1	z	0	25	53.4	25.4	52.7	25.2	53.4	-0.047	22762			63
1759	3649	3	Ranunculus lingua	4003	2018-07-09-14-17-20	0	1	z	0	25	53.4	25.4	52.7	25.2	53.4	-0.047	22762			64
1760	3650	3	Ranunculus lingua	4003	2018-07-09-14-17-22	0	1	z	0	25	53.4	25.4	52.7	25.2	53.4	-0.047	22762			65
1761	3651	3	Ranunculus lingua	4003	2018-07-09-14-17-24	0	1	z	0	25	53.4	25.4	52.7	25.2	53.4	-0.047	22762			66
1762	3652	3	Ranunculus lingua	4003	2018-07-09-14-17-27	0	1	z	0	25	53.4	25.4	52.7	25.2	53.4	-0.047	22762			67
1763	3653	3	Ranunculus lingua	4003	2018-07-09-14-17-29	0	1	z	0	25	53.4	25.4	52.7	25.2	53.4	-0.047	22762			68
1764	3654	3	Ranunculus lingua	4003	2018-07-09-14-17-31	0	1	z	0	25	53.4	25.4	52.7	25.2	53.4	-0.047	22762			69
1765	3655	3	Ranunculus lingua	4003	2018-07-09-14-17-33	0	1	z	0	25	53.4	25.4	52.7	25.2	53.4	-0.047	22762			70
1766	3656	3	Ranunculus lingua	4003	2018-07-09-14-17-35	0	1	z	0	25	53.4	25.4	52.7	25.2	53.4	-0.047	22762			71
1767	3657	3	Ranunculus lingua	4003	2018-07-09-14-17-37	0	1	z	0	25	53.4	25.4	52.7	25.2	53.4	-0.047	22762			72
1768	3658	3	Ranunculus lingua	4003	2018-07-09-14-17-39	0	1	z	0	25	53.4	25.4	52.7	25.2	53.4	-0.047	22762			73
1769	3659	3	Ranunculus lingua	4003	2018-07-09-14-17-41	0	1	z	0	25	53.4	25.4	52.7	25.2	53.4	-0.047	22762			74
1770	3660	3	Ranunculus lingua	4003	2018-07-09-14-17-43	0	1	z	0	25	53.4	25.4	52.7	25.2	53.4	-0.047	22762			75
1771	3661	3	Ranunculus lingua	4003	2018-07-09-14-17-45	0	1	z	0	25	53.4	25.4	52.7	25.2	53.4	-0.047	22762			76
1772	3662	3	Ranunculus lingua	4003	2018-07-09-14-17-47	0	1	z	0	25	53.4	25.4	52.7	25.2	53.4	-0.047	22762			77
1773	3663	3	Ranunculus lingua	4003	2018-07-09-14-17-49	0	1	z	0	25	53.4	25.4	52.8	25.2	53.5	0.064	22762			78
1774	3664	3	Ranunculus lingua	4003	2018-07-09-14-17-51	0	1	z	0	25	53.4	25.4	52.8	25.3	53.5	0.064	22762			79
1775	3665	3	Ranunculus lingua	4003	2018-07-09-14-17-53	0	1	z	0	25	53.4	25.4	52.7	25.2	53.4	-0.047	22762			80
1776	3666	3	Ranunculus lingua	4003	2018-07-09-14-17-55	0	1	z	0	25	53.4	25.4	52.8	25.2	53.5	0.064	22762			81
1777	3667	3	Ranunculus lingua	4003	2018-07-09-14-17-57	0	1	z	0	25	53.4	25.4	52.7	25.2	53.4	-0.047	22762			82
1778	3668	3	Ranunculus lingua	4003	2018-07-09-14-17-59	0	1	z	0	25	53.4	25.4	52.8	25.2	53.5	0.064	22762			83
1779	3669	3	Ranunculus lingua	4003	2018-07-09-14-18-01	0	1	z	0	25	53.3	25.4	52.7	25.2	53.4	0.053	22762			84
1780	3670	3	Ranunculus lingua	4003	2018-07-09-14-18-03	0	1	z	0	25	53.4	25.4	52.7	25.2	53.4	-0.047	22762			85
1781	3671	3	Ranunculus lingua	4003	2018-07-09-14-18-05	0	1	z	0	25	53.4	25.4	52.7	25.2	53.4	-0.047	22762			86
1782	3672	3	Ranunculus lingua	4003	2018-07-09-14-18-07	0	1	z	0	25	53.3	25.4	52.7	25.2	53.4	0.053	22762			87
1783	3673	3	Ranunculus lingua	4003	2018-07-09-14-18-09	0	1	z	0	25	53.4	25.4	52.7	25.2	53.4	-0.047	22762			88
1784	3674	3	Ranunculus lingua	4003	2018-07-09-14-18-11	0	1	z	0	25	53.3	25.4	52.7	25.2	53.4	0.053	22762			89
1785	3675	3	Ranunculus lingua	4003	2018-07-09-14-18-13	0	1	z	0	25	53.3	25.4	52.7	25.2	53.4	0.053	22762			90
1786	3676	3	Ranunculus lingua	4003	2018-07-09-14-18-15	0	1	z	0	25	53.4	25.4	52.8	25.3	53.5	0.064	22762	Last10	Here	91
1787	3677	3	Ranunculus lingua	4003	2018-07-09-14-18-17	0	1	z	0	25	53.3	25.4	52.7	25.2	53.4	0.053	22762	Last10	Here	92
1788	3678	3	Ranunculus lingua	4003	2018-07-09-14-18-19	0	1	z	0	25	53.4	25.4	52.7	25.2	53.4	-0.047	22762	Last10	Here	93
1789	3679	3	Ranunculus lingua	4003	2018-07-09-14-18-21	0	1	z	0	25	53.3	25.4	52.7	25.2	53.4	0.053	22762	Last10	Here	94
1790	3680	3	Ranunculus lingua	4003	2018-07-09-14-18-23	0	1	z	0	25	53.4	25.4	52.7	25.2	53.4	-0.047	22762	Last10	Here	95
1791	3681	3	Ranunculus lingua	4003	2018-07-09-14-18-25	0	1	z	0	25	53.4	25.4	52.7	25.2	53.4	-0.047	22762	Last10	Here	96
1792	3682	3	Ranunculus lingua	4003	2018-07-09-14-18-27	0	1	z	0	25	53.3	25.4	52.8	25.3	53.5	0.164	22762	Last10	Here	97
1793	3683	3	Ranunculus lingua	4003	2018-07-09-14-18-29	0	1	z	0	25	53.3	25.4	52.7	25.2	53.4	0.053	22762	Last10	Here	98
1794	3684	3	Ranunculus lingua	4003	2018-07-09-14-18-31	0	1	z	0	25	53.3	25.4	52.7	25.2	53.4	0.053	22762	Last10	Here	99
1795	3685	3	Ranunculus lingua	4003	2018-07-09-14-18-33	0	1	z	0	25	53.3	25.4	52.8	25.3	53.5	0.164	22762	Last10	Here	100
1796	3686	3	Ranunculus lingua	4003	2018-07-09-14-19-05	0	1	z	0	30	53.3	25.4	52.7	25.2	53.4	0.053	22763	First10	Here	1
1797	3687	3	Ranunculus lingua	4003	2018-07-09-14-19-07	0	1	z	0	30	53.3	25.4	52.7	25.2	53.4	0.053	22763	First10	Here	2
1798	3688	3	Ranunculus lingua	4003	2018-07-09-14-19-09	0	1	z	0	30	53.3	25.4	52.7	25.3	53.4	0.053	22763	First10	Here	3
1799	3689	3	Ranunculus lingua	4003	2018-07-09-14-19-11	0	1	z	0	30	53.3	25.4	52.7	25.3	53.4	0.053	22763	First10	Here	4
1800	3690	3	Ranunculus lingua	4003	2018-07-09-14-19-13	0	1	z	0	30	53.3	25.4	52.7	25.3	53.4	0.053	22763	First10	Here	5
1801	3691	3	Ranunculus lingua	4003	2018-07-09-14-19-15	0	1	z	0	30	53.3	25.4	52.7	25.3	53.4	0.053	22763	First10	Here	6
1802	3692	3	Ranunculus lingua	4003	2018-07-09-14-19-17	0	1	z	0	30	53.3	25.4	52.8	25.3	53.5	0.164	22763	First10	Here	7
1803	3693	3	Ranunculus lingua	4003	2018-07-09-14-19-19	0	1	z	0	30	53.3	25.4	52.7	25.3	53.4	0.053	22763	First10	Here	8
1804	3694	3	Ranunculus lingua	4003	2018-07-09-14-19-21	0	1	z	0	30	53.3	25.4	52.7	25.3	53.4	0.053	22763	First10	Here	9
1805	3695	3	Ranunculus lingua	4003	2018-07-09-14-19-23	0	1	z	0	30	53.3	25.4	52.7	25.3	53.4	0.053	22763	First10	Here	10
1806	3696	3	Ranunculus lingua	4003	2018-07-09-14-19-25	0	1	z	0	30	53.4	25.4	52.7	25.2	53.4	-0.047	22763			11
1807	3697	3	Ranunculus lingua	4003	2018-07-09-14-19-27	0	1	z	0	30	53.3	25.4	52.7	25.2	53.4	0.053	22763			12
1808	3698	3	Ranunculus lingua	4003	2018-07-09-14-19-29	0	1	z	0	30	53.3	25.4	52.7	25.3	53.4	0.053	22763			13
1809	3699	3	Ranunculus lingua	4003	2018-07-09-14-19-31	0	1	z	0	30	53.3	25.4	52.7	25.3	53.4	0.053	22763			14
1810	3700	3	Ranunculus lingua	4003	2018-07-09-14-19-33	0	1	z	0	30	53.3	25.4	52.7	25.2	53.4	0.053	22763			15
1811	3701	3	Ranunculus lingua	4003	2018-07-09-14-19-35	0	1	z	0	30	53.3	25.4	52.7	25.2	53.4	0.053	22763			16
1812	3702	3	Ranunculus lingua	4003	2018-07-09-14-19-37	0	1	z	0	30	53.3	25.4	52.7	25.3	53.4	0.053	22763			17
1813	3703	3	Ranunculus lingua	4003	2018-07-09-14-19-39	0	1	z	0	30	53.3	25.4	52.7	25.3	53.4	0.053	22763			18
1814	3704	3	Ranunculus lingua	4003	2018-07-09-14-19-41	0	1	z	0	30	53.3	25.4	52.7	25.3	53.4	0.053	22763			19
1815	3705	3	Ranunculus lingua	4003	2018-07-09-14-19-43	0	1	z	0	30	53.3	25.4	52.7	25.3	53.4	0.053	22763			20
1816	3706	3	Ranunculus lingua	4003	2018-07-09-14-19-45	0	1	z	0	30	53.3	25.4	52.7	25.3	53.4	0.053	22763			21
1817	3707	3	Ranunculus lingua	4003	2018-07-09-14-19-47	0	1	z	0	30	53.3	25.4	52.7	25.3	53.4	0.053	22763			22
1818	3708	3	Ranunculus lingua	4003	2018-07-09-14-19-49	0	1	z	0	30	53.3	25.4	52.7	25.3	53.4	0.053	22763			23
1819	3709	3	Ranunculus lingua	4003	2018-07-09-14-19-51	0	1	z	0	30	53.4	25.4	52.7	25.3	53.4	-0.047	22763			24
1820	3710	3	Ranunculus lingua	4003	2018-07-09-14-19-53	0	1	z	0	30	53.4	25.4	52.7	25.2	53.4	-0.047	22763			25
1821	3711	3	Ranunculus lingua	4003	2018-07-09-14-19-55	0	1	z	0	30	53.4	25.4	52.7	25.3	53.4	-0.047	22763			26
1822	3712	3	Ranunculus lingua	4003	2018-07-09-14-19-57	0	1	z	0	30	53.4	25.4	52.7	25.3	53.4	-0.047	22763			27
1823	3713	3	Ranunculus lingua	4003	2018-07-09-14-19-59	0	1	z	0	30	53.3	25.4	52.8	25.3	53.5	0.164	22763			28
1824	3714	3	Ranunculus lingua	4003	2018-07-09-14-20-01	0	1	z	0	30	53.3	25.4	52.8	25.3	53.5	0.164	22763			29
1825	3715	3	Ranunculus lingua	4003	2018-07-09-14-20-03	0	1	z	0	30	53.3	25.4	52.7	25.2	53.4	0.053	22763			30
1826	3716	3	Ranunculus lingua	4003	2018-07-09-14-20-05	0	1	z	0	30	53.3	25.4	52.7	25.2	53.4	0.053	22763			31
1827	3717	3	Ranunculus lingua	4003	2018-07-09-14-20-07	0	1	z	0	30	53.3	25.4	52.7	25.2	53.4	0.053	22763			32
1828	3718	3	Ranunculus lingua	4003	2018-07-09-14-20-09	0	1	z	0	30	53.3	25.4	52.8	25.3	53.5	0.164	22763			33
1829	3719	3	Ranunculus lingua	4003	2018-07-09-14-20-11	0	1	z	0	30	53.3	25.4	52.7	25.3	53.4	0.053	22763			34
1830	3720	3	Ranunculus lingua	4003	2018-07-09-14-20-13	0	1	z	0	30	53.3	25.4	52.8	25.3	53.5	0.164	22763			35
1831	3721	3	Ranunculus lingua	4003	2018-07-09-14-20-15	0	1	z	0	30	53.3	25.4	52.7	25.2	53.4	0.053	22763			36
1832	3722	3	Ranunculus lingua	4003	2018-07-09-14-20-17	0	1	z	0	30	53.3	25.4	52.7	25.3	53.4	0.053	22763			37
1833	3723	3	Ranunculus lingua	4003	2018-07-09-14-20-19	0	1	z	0	30	53.3	25.4	52.7	25.2	53.4	0.053	22763			38
1834	3724	3	Ranunculus lingua	4003	2018-07-09-14-20-21	0	1	z	0	30	53.3	25.4	52.7	25.3	53.4	0.053	22763			39
1835	3725	3	Ranunculus lingua	4003	2018-07-09-14-20-23	0	1	z	0	30	53.3	25.4	52.8	25.3	53.5	0.164	22763			40
1836	3726	3	Ranunculus lingua	4003	2018-07-09-14-20-25	0	1	z	0	30	53.3	25.4	52.7	25.2	53.4	0.053	22763			41
1837	3727	3	Ranunculus lingua	4003	2018-07-09-14-20-27	0	1	z	0	30	53.3	25.4	52.7	25.3	53.4	0.053	22763			42
1838	3728	3	Ranunculus lingua	4003	2018-07-09-14-20-29	0	1	z	0	30	53.3	25.4	52.7	25.3	53.4	0.053	22763			43
1839	3729	3	Ranunculus lingua	4003	2018-07-09-14-20-31	0	1	z	0	30	53.3	25.4	52.8	25.3	53.5	0.164	22763			44
1840	3730	3	Ranunculus lingua	4003	2018-07-09-14-20-33	0	1	z	0	30	53.3	25.4	52.7	25.2	53.4	0.053	22763			45
1841	3731	3	Ranunculus lingua	4003	2018-07-09-14-20-35	0	1	z	0	30	53.4	25.4	52.8	25.3	53.5	0.064	22763			46
1842	3732	3	Ranunculus lingua	4003	2018-07-09-14-20-37	0	1	z	0	30	53.3	25.4	52.8	25.3	53.5	0.164	22763			47
1843	3733	3	Ranunculus lingua	4003	2018-07-09-14-20-39	0	1	z	0	30	53.3	25.4	52.7	25.2	53.4	0.053	22763			48
1844	3734	3	Ranunculus lingua	4003	2018-07-09-14-20-41	0	1	z	0	30	53.4	25.4	52.7	25.2	53.4	-0.047	22763			49
1845	3735	3	Ranunculus lingua	4003	2018-07-09-14-20-43	0	1	z	0	30	53.3	25.4	52.7	25.2	53.4	0.053	22763			50
1846	3736	3	Ranunculus lingua	4003	2018-07-09-14-20-45	0	1	z	0	30	53.3	25.4	52.7	25.2	53.4	0.053	22763			51
1847	3737	3	Ranunculus lingua	4003	2018-07-09-14-20-47	0	1	z	0	30	53.3	25.4	52.7	25.2	53.4	0.053	22763			52
1848	3738	3	Ranunculus lingua	4003	2018-07-09-14-20-49	0	1	z	0	30	53.3	25.4	52.8	25.3	53.5	0.164	22763			53
1849	3739	3	Ranunculus lingua	4003	2018-07-09-14-20-51	0	1	z	0	30	53.3	25.4	52.7	25.2	53.4	0.053	22763			54
1850	3740	3	Ranunculus lingua	4003	2018-07-09-14-20-53	0	1	z	0	30	53.3	25.4	52.7	25.2	53.4	0.053	22763			55
1851	3741	3	Ranunculus lingua	4003	2018-07-09-14-20-55	0	1	z	0	30	53.3	25.4	52.8	25.3	53.5	0.164	22763			56
1852	3742	3	Ranunculus lingua	4003	2018-07-09-14-20-57	0	1	z	0	30	53.3	25.4	52.7	25.3	53.4	0.053	22763			57
1853	3743	3	Ranunculus lingua	4003	2018-07-09-14-20-59	0	1	z	0	30	53.3	25.4	52.7	25.3	53.4	0.053	22763			58
1854	3744	3	Ranunculus lingua	4003	2018-07-09-14-21-01	0	1	z	0	30	53.3	25.4	52.7	25.3	53.4	0.053	22763			59
1855	3745	3	Ranunculus lingua	4003	2018-07-09-14-21-03	0	1	z	0	30	53.4	25.4	52.7	25.2	53.4	-0.047	22763			60
1856	3746	3	Ranunculus lingua	4003	2018-07-09-14-21-05	0	1	z	0	30	53.3	25.4	52.7	25.2	53.4	0.053	22763			61
1857	3747	3	Ranunculus lingua	4003	2018-07-09-14-21-07	0	1	z	0	30	53.4	25.4	52.7	25.2	53.4	-0.047	22763			62
1858	3748	3	Ranunculus lingua	4003	2018-07-09-14-21-09	0	1	z	0	30	53.3	25.4	52.7	25.3	53.4	0.053	22763			63
1859	3749	3	Ranunculus lingua	4003	2018-07-09-14-21-11	0	1	z	0	30	53.3	25.4	52.7	25.2	53.4	0.053	22763			64
1860	3750	3	Ranunculus lingua	4003	2018-07-09-14-21-13	0	1	z	0	30	53.3	25.4	52.7	25.2	53.4	0.053	22763			65
1861	3751	3	Ranunculus lingua	4003	2018-07-09-14-21-15	0	1	z	0	30	53.3	25.4	52.7	25.3	53.4	0.053	22763			66
1862	3752	3	Ranunculus lingua	4003	2018-07-09-14-21-17	0	1	z	0	30	53.3	25.4	52.7	25.3	53.4	0.053	22763			67
1863	3753	3	Ranunculus lingua	4003	2018-07-09-14-21-19	0	1	z	0	30	53.3	25.4	52.7	25.2	53.4	0.053	22763			68
1864	3754	3	Ranunculus lingua	4003	2018-07-09-14-21-21	0	1	z	0	30	53.3	25.4	52.7	25.3	53.4	0.053	22763			69
1865	3755	3	Ranunculus lingua	4003	2018-07-09-14-21-23	0	1	z	0	30	53.3	25.4	52.8	25.3	53.5	0.164	22763			70
1866	3756	3	Ranunculus lingua	4003	2018-07-09-14-21-25	0	1	z	0	30	53.3	25.4	52.7	25.3	53.4	0.053	22763			71
1867	3757	3	Ranunculus lingua	4003	2018-07-09-14-21-27	0	1	z	0	30	53.3	25.4	52.7	25.3	53.4	0.053	22763			72
1868	3758	3	Ranunculus lingua	4003	2018-07-09-14-21-29	0	1	z	0	30	53.3	25.4	52.7	25.3	53.4	0.053	22763			73
1869	3759	3	Ranunculus lingua	4003	2018-07-09-14-21-31	0	1	z	0	30	53.3	25.4	52.7	25.2	53.4	0.053	22763			74
1870	3760	3	Ranunculus lingua	4003	2018-07-09-14-21-33	0	1	z	0	30	53.3	25.4	52.7	25.3	53.4	0.053	22763			75
1871	3761	3	Ranunculus lingua	4003	2018-07-09-14-21-35	0	1	z	0	30	53.4	25.4	52.7	25.3	53.4	-0.047	22763			76
1872	3762	3	Ranunculus lingua	4003	2018-07-09-14-21-37	0	1	z	0	30	53.4	25.4	52.6	25.2	53.2	-0.157	22763			77
1873	3763	3	Ranunculus lingua	4003	2018-07-09-14-21-39	0	1	z	0	30	53.4	25.4	52.7	25.3	53.4	-0.047	22763			78
1874	3764	3	Ranunculus lingua	4003	2018-07-09-14-21-41	0	1	z	0	30	53.4	25.4	52.7	25.2	53.4	-0.047	22763			79
1875	3765	3	Ranunculus lingua	4003	2018-07-09-14-21-43	0	1	z	0	30	53.3	25.4	52.7	25.3	53.4	0.053	22763			80
1876	3766	3	Ranunculus lingua	4003	2018-07-09-14-21-45	0	1	z	0	30	53.4	25.4	52.7	25.2	53.4	-0.047	22763			81
1877	3767	3	Ranunculus lingua	4003	2018-07-09-14-21-47	0	1	z	0	30	53.4	25.4	52.7	25.2	53.4	-0.047	22763			82
1878	3768	3	Ranunculus lingua	4003	2018-07-09-14-21-49	0	1	z	0	30	53.4	25.4	52.7	25.3	53.4	-0.047	22763			83
1879	3769	3	Ranunculus lingua	4003	2018-07-09-14-21-51	0	1	z	0	30	53.4	25.4	52.7	25.2	53.4	-0.047	22763			84
1880	3770	3	Ranunculus lingua	4003	2018-07-09-14-21-53	0	1	z	0	30	53.4	25.4	52.7	25.2	53.4	-0.047	22763			85
1881	3771	3	Ranunculus lingua	4003	2018-07-09-14-21-55	0	1	z	0	30	53.3	25.4	52.7	25.2	53.4	0.053	22763			86
1882	3772	3	Ranunculus lingua	4003	2018-07-09-14-21-57	0	1	z	0	30	53.4	25.4	52.8	25.3	53.5	0.064	22763			87
1883	3773	3	Ranunculus lingua	4003	2018-07-09-14-21-59	0	1	z	0	30	53.3	25.4	52.8	25.3	53.5	0.164	22763			88
1884	3774	3	Ranunculus lingua	4003	2018-07-09-14-22-01	0	1	z	0	30	53.3	25.4	52.7	25.2	53.4	0.053	22763			89
1885	3775	3	Ranunculus lingua	4003	2018-07-09-14-22-03	0	1	z	0	30	53.3	25.4	52.7	25.2	53.4	0.053	22763			90
1886	3776	3	Ranunculus lingua	4003	2018-07-09-14-22-05	0	1	z	0	30	53.4	25.4	52.7	25.2	53.4	-0.047	22763	Last10	Here	91
1887	3777	3	Ranunculus lingua	4003	2018-07-09-14-22-07	0	1	z	0	30	53.4	25.4	52.7	25.3	53.4	-0.047	22763	Last10	Here	92
1888	3778	3	Ranunculus lingua	4003	2018-07-09-14-22-09	0	1	z	0	30	53.4	25.4	52.7	25.3	53.4	-0.047	22763	Last10	Here	93
1889	3779	3	Ranunculus lingua	4003	2018-07-09-14-22-11	0	1	z	0	30	53.4	25.4	52.7	25.3	53.4	-0.047	22763	Last10	Here	94
1890	3780	3	Ranunculus lingua	4003	2018-07-09-14-22-13	0	1	z	0	30	53.3	25.4	52.7	25.3	53.4	0.053	22763	Last10	Here	95
1891	3781	3	Ranunculus lingua	4003	2018-07-09-14-22-15	0	1	z	0	30	53.3	25.4	52.7	25.3	53.4	0.053	22763	Last10	Here	96
1892	3782	3	Ranunculus lingua	4003	2018-07-09-14-22-17	0	1	z	0	30	53.3	25.4	52.7	25.3	53.4	0.053	22763	Last10	Here	97
1893	3783	3	Ranunculus lingua	4003	2018-07-09-14-22-19	0	1	z	0	30	53.3	25.4	52.7	25.3	53.4	0.053	22763	Last10	Here	98
1894	3784	3	Ranunculus lingua	4003	2018-07-09-14-22-21	0	1	z	0	30	53.3	25.4	52.7	25.3	53.4	0.053	22763	Last10	Here	99
1895	3785	3	Ranunculus lingua	4003	2018-07-09-14-22-23	0	1	z	0	30	53.3	25.4	52.7	25.3	53.4	0.053	22763	Last10	Here	100
1896	3786	2	Ranunculus lingua	4002	2018-07-09-14-27-20	0	2	x	-30	0	53.1	25.4	52.3	25.3	52.9	-0.189	22764	First10	Here	1
1897	3787	2	Ranunculus lingua	4002	2018-07-09-14-27-22	0	2	x	-30	0	53.1	25.4	52.3	25.3	52.9	-0.189	22764	First10	Here	2
1898	3788	2	Ranunculus lingua	4002	2018-07-09-14-27-24	0	2	x	-30	0	53.1	25.4	52.4	25.3	53	-0.079	22764	First10	Here	3
1899	3789	2	Ranunculus lingua	4002	2018-07-09-14-27-26	0	2	x	-30	0	53.1	25.4	52.5	25.3	53.1	0.032	22764	First10	Here	4
1900	3790	2	Ranunculus lingua	4002	2018-07-09-14-27-28	0	2	x	-30	0	53.1	25.4	52.5	25.3	53.1	0.032	22764	First10	Here	5
1901	3791	2	Ranunculus lingua	4002	2018-07-09-14-27-30	0	2	x	-30	0	53.1	25.4	52.6	25.3	53.2	0.143	22764	First10	Here	6
1902	3792	2	Ranunculus lingua	4002	2018-07-09-14-27-32	0	2	x	-30	0	53.1	25.4	52.6	25.3	53.2	0.143	22764	First10	Here	7
1903	3793	2	Ranunculus lingua	4002	2018-07-09-14-27-34	0	2	x	-30	0	53.1	25.4	52.6	25.3	53.2	0.143	22764	First10	Here	8
1904	3794	2	Ranunculus lingua	4002	2018-07-09-14-27-36	0	2	x	-30	0	53.1	25.4	52.6	25.3	53.2	0.143	22764	First10	Here	9
1905	3795	2	Ranunculus lingua	4002	2018-07-09-14-27-38	0	2	x	-30	0	53.1	25.4	52.5	25.3	53.1	0.032	22764	First10	Here	10
1906	3796	2	Ranunculus lingua	4002	2018-07-09-14-27-41	0	2	x	-30	0	53.2	25.5	52.5	25.3	53.1	-0.068	22764			11
1907	3797	2	Ranunculus lingua	4002	2018-07-09-14-27-43	0	2	x	-30	0	53.1	25.4	52.6	25.3	53.2	0.143	22764			12
1908	3798	2	Ranunculus lingua	4002	2018-07-09-14-27-45	0	2	x	-30	0	53.1	25.4	52.6	25.3	53.2	0.143	22764			13
1909	3799	2	Ranunculus lingua	4002	2018-07-09-14-27-47	0	2	x	-30	0	53.1	25.4	52.5	25.3	53.1	0.032	22764			14
1910	3800	2	Ranunculus lingua	4002	2018-07-09-14-27-49	0	2	x	-30	0	53.1	25.4	52.6	25.3	53.2	0.143	22764			15
1911	3801	2	Ranunculus lingua	4002	2018-07-09-14-27-51	0	2	x	-30	0	53.1	25.4	52.7	25.3	53.4	0.253	22764			16
1912	3802	2	Ranunculus lingua	4002	2018-07-09-14-27-53	0	2	x	-30	0	53.1	25.4	52.8	25.3	53.5	0.364	22764			17
1913	3803	2	Ranunculus lingua	4002	2018-07-09-14-27-55	0	2	x	-30	0	53	25.4	52.8	25.3	53.5	0.464	22764			18
1914	3804	2	Ranunculus lingua	4002	2018-07-09-14-27-57	0	2	x	-30	0	53.1	25.4	52.8	25.3	53.5	0.364	22764			19
1915	3805	2	Ranunculus lingua	4002	2018-07-09-14-27-59	0	2	x	-30	0	53.1	25.4	52.7	25.3	53.4	0.253	22764			20
1916	3806	2	Ranunculus lingua	4002	2018-07-09-14-28-01	0	2	x	-30	0	53	25.4	52.6	25.3	53.2	0.243	22764			21
1917	3807	2	Ranunculus lingua	4002	2018-07-09-14-28-03	0	2	x	-30	0	53	25.4	52.6	25.3	53.2	0.243	22764			22
1918	3808	2	Ranunculus lingua	4002	2018-07-09-14-28-05	0	2	x	-30	0	53	25.4	52.6	25.3	53.2	0.243	22764			23
1919	3809	2	Ranunculus lingua	4002	2018-07-09-14-28-07	0	2	x	-30	0	53.1	25.4	52.6	25.3	53.2	0.143	22764			24
1920	3810	2	Ranunculus lingua	4002	2018-07-09-14-28-09	0	2	x	-30	0	53	25.4	52.6	25.3	53.2	0.243	22764			25
1921	3811	2	Ranunculus lingua	4002	2018-07-09-14-28-11	0	2	x	-30	0	53	25.4	52.5	25.3	53.1	0.132	22764			26
1922	3812	2	Ranunculus lingua	4002	2018-07-09-14-28-13	0	2	x	-30	0	53.1	25.4	52.5	25.3	53.1	0.032	22764			27
1923	3813	2	Ranunculus lingua	4002	2018-07-09-14-28-15	0	2	x	-30	0	53	25.4	52.6	25.3	53.2	0.243	22764			28
1924	3814	2	Ranunculus lingua	4002	2018-07-09-14-28-17	0	2	x	-30	0	53.1	25.4	52.6	25.3	53.2	0.143	22764			29
1925	3815	2	Ranunculus lingua	4002	2018-07-09-14-28-19	0	2	x	-30	0	53	25.4	52.6	25.3	53.2	0.243	22764			30
1926	3816	2	Ranunculus lingua	4002	2018-07-09-14-28-21	0	2	x	-30	0	53.1	25.4	52.6	25.3	53.2	0.143	22764			31
1927	3817	2	Ranunculus lingua	4002	2018-07-09-14-28-23	0	2	x	-30	0	53.1	25.4	52.6	25.3	53.2	0.143	22764			32
1928	3818	2	Ranunculus lingua	4002	2018-07-09-14-28-25	0	2	x	-30	0	53.1	25.4	52.7	25.3	53.4	0.253	22764			33
1929	3819	2	Ranunculus lingua	4002	2018-07-09-14-28-27	0	2	x	-30	0	53.1	25.4	52.8	25.3	53.5	0.364	22764			34
1930	3820	2	Ranunculus lingua	4002	2018-07-09-14-28-29	0	2	x	-30	0	53.1	25.4	52.8	25.3	53.5	0.364	22764			35
1931	3821	2	Ranunculus lingua	4002	2018-07-09-14-28-31	0	2	x	-30	0	53.1	25.4	52.8	25.3	53.5	0.364	22764			36
1932	3822	2	Ranunculus lingua	4002	2018-07-09-14-28-33	0	2	x	-30	0	53.1	25.4	52.8	25.3	53.5	0.364	22764			37
1933	3823	2	Ranunculus lingua	4002	2018-07-09-14-28-35	0	2	x	-30	0	53	25.4	52.9	25.3	53.6	0.575	22764			38
1934	3824	2	Ranunculus lingua	4002	2018-07-09-14-28-37	0	2	x	-30	0	53	25.4	53	25.3	53.7	0.685	22764			39
1935	3825	2	Ranunculus lingua	4002	2018-07-09-14-28-39	0	2	x	-30	0	53	25.4	53	25.3	53.7	0.685	22764			40
1936	3826	2	Ranunculus lingua	4002	2018-07-09-14-28-41	0	2	x	-30	0	53	25.4	53	25.3	53.7	0.685	22764			41
1937	3827	2	Ranunculus lingua	4002	2018-07-09-14-28-43	0	2	x	-30	0	53	25.4	53	25.3	53.7	0.685	22764			42
1938	3828	2	Ranunculus lingua	4002	2018-07-09-14-28-45	0	2	x	-30	0	53	25.4	53	25.3	53.7	0.685	22764			43
1939	3829	2	Ranunculus lingua	4002	2018-07-09-14-28-47	0	2	x	-30	0	53	25.4	52.9	25.3	53.6	0.575	22764			44
1940	3830	2	Ranunculus lingua	4002	2018-07-09-14-28-49	0	2	x	-30	0	53	25.4	52.8	25.3	53.5	0.464	22764			45
1941	3831	2	Ranunculus lingua	4002	2018-07-09-14-28-51	0	2	x	-30	0	53	25.4	52.8	25.3	53.5	0.464	22764			46
1942	3832	2	Ranunculus lingua	4002	2018-07-09-14-28-53	0	2	x	-30	0	53	25.4	52.8	25.3	53.5	0.464	22764			47
1943	3833	2	Ranunculus lingua	4002	2018-07-09-14-28-55	0	2	x	-30	0	53	25.4	52.7	25.3	53.4	0.353	22764			48
1944	3834	2	Ranunculus lingua	4002	2018-07-09-14-28-57	0	2	x	-30	0	53	25.4	52.7	25.3	53.4	0.353	22764			49
1945	3835	2	Ranunculus lingua	4002	2018-07-09-14-28-59	0	2	x	-30	0	53	25.4	52.6	25.3	53.2	0.243	22764			50
1946	3836	2	Ranunculus lingua	4002	2018-07-09-14-29-01	0	2	x	-30	0	53	25.4	52.6	25.3	53.2	0.243	22764			51
1947	3837	2	Ranunculus lingua	4002	2018-07-09-14-29-03	0	2	x	-30	0	53	25.4	52.6	25.3	53.2	0.243	22764			52
1948	3838	2	Ranunculus lingua	4002	2018-07-09-14-29-05	0	2	x	-30	0	53	25.4	52.6	25.3	53.2	0.243	22764			53
1949	3839	2	Ranunculus lingua	4002	2018-07-09-14-29-07	0	2	x	-30	0	53	25.4	52.5	25.3	53.1	0.132	22764			54
1950	3840	2	Ranunculus lingua	4002	2018-07-09-14-29-09	0	2	x	-30	0	53	25.4	52.5	25.3	53.1	0.132	22764			55
1951	3841	2	Ranunculus lingua	4002	2018-07-09-14-29-11	0	2	x	-30	0	53	25.4	52.5	25.3	53.1	0.132	22764			56
1952	3842	2	Ranunculus lingua	4002	2018-07-09-14-29-13	0	2	x	-30	0	53	25.4	52.5	25.3	53.1	0.132	22764			57
1953	3843	2	Ranunculus lingua	4002	2018-07-09-14-29-15	0	2	x	-30	0	53	25.4	52.5	25.3	53.1	0.132	22764			58
1954	3844	2	Ranunculus lingua	4002	2018-07-09-14-29-17	0	2	x	-30	0	53	25.4	52.5	25.3	53.1	0.132	22764			59
1955	3845	2	Ranunculus lingua	4002	2018-07-09-14-29-19	0	2	x	-30	0	53	25.4	52.5	25.3	53.1	0.132	22764			60
1956	3846	2	Ranunculus lingua	4002	2018-07-09-14-29-21	0	2	x	-30	0	53	25.4	52.5	25.3	53.1	0.132	22764			61
1957	3847	2	Ranunculus lingua	4002	2018-07-09-14-29-23	0	2	x	-30	0	53	25.4	52.5	25.3	53.1	0.132	22764			62
1958	3848	2	Ranunculus lingua	4002	2018-07-09-14-29-25	0	2	x	-30	0	53	25.4	52.4	25.3	53	0.021	22764			63
1959	3849	2	Ranunculus lingua	4002	2018-07-09-14-29-27	0	2	x	-30	0	53	25.4	52.4	25.3	53	0.021	22764			64
1960	3850	2	Ranunculus lingua	4002	2018-07-09-14-29-29	0	2	x	-30	0	53	25.4	52.4	25.3	53	0.021	22764			65
1961	3851	2	Ranunculus lingua	4002	2018-07-09-14-29-31	0	2	x	-30	0	53	25.4	52.4	25.3	53	0.021	22764			66
1962	3852	2	Ranunculus lingua	4002	2018-07-09-14-29-33	0	2	x	-30	0	53	25.4	52.3	25.2	52.9	-0.089	22764			67
1963	3853	2	Ranunculus lingua	4002	2018-07-09-14-29-35	0	2	x	-30	0	53	25.4	52.4	25.3	53	0.021	22764			68
1964	3854	2	Ranunculus lingua	4002	2018-07-09-14-29-37	0	2	x	-30	0	53	25.4	52.3	25.2	52.9	-0.089	22764			69
1965	3855	2	Ranunculus lingua	4002	2018-07-09-14-29-39	0	2	x	-30	0	53	25.4	52.4	25.3	53	0.021	22764			70
1966	3856	2	Ranunculus lingua	4002	2018-07-09-14-29-41	0	2	x	-30	0	53	25.4	52.4	25.3	53	0.021	22764			71
1967	3857	2	Ranunculus lingua	4002	2018-07-09-14-29-43	0	2	x	-30	0	53	25.4	52.5	25.3	53.1	0.132	22764			72
1968	3858	2	Ranunculus lingua	4002	2018-07-09-14-29-45	0	2	x	-30	0	53	25.4	52.5	25.2	53.1	0.132	22764			73
1969	3859	2	Ranunculus lingua	4002	2018-07-09-14-29-47	0	2	x	-30	0	53	25.4	52.5	25.2	53.1	0.132	22764			74
1970	3860	2	Ranunculus lingua	4002	2018-07-09-14-29-49	0	2	x	-30	0	53	25.4	52.6	25.3	53.2	0.243	22764			75
1971	3861	2	Ranunculus lingua	4002	2018-07-09-14-29-51	0	2	x	-30	0	53	25.4	52.5	25.2	53.1	0.132	22764			76
1972	3862	2	Ranunculus lingua	4002	2018-07-09-14-29-53	0	2	x	-30	0	53	25.4	52.5	25.2	53.1	0.132	22764			77
1973	3863	2	Ranunculus lingua	4002	2018-07-09-14-29-55	0	2	x	-30	0	53	25.4	52.6	25.3	53.2	0.243	22764			78
1974	3864	2	Ranunculus lingua	4002	2018-07-09-14-29-57	0	2	x	-30	0	53	25.4	52.4	25.2	53	0.021	22764			79
1975	3865	2	Ranunculus lingua	4002	2018-07-09-14-29-59	0	2	x	-30	0	53	25.4	52.5	25.3	53.1	0.132	22764			80
1976	3866	2	Ranunculus lingua	4002	2018-07-09-14-30-01	0	2	x	-30	0	53	25.4	52.5	25.2	53.1	0.132	22764			81
1977	3867	2	Ranunculus lingua	4002	2018-07-09-14-30-03	0	2	x	-30	0	53	25.4	52.6	25.3	53.2	0.243	22764			82
1978	3868	2	Ranunculus lingua	4002	2018-07-09-14-30-05	0	2	x	-30	0	53	25.4	52.6	25.2	53.2	0.243	22764			83
1979	3869	2	Ranunculus lingua	4002	2018-07-09-14-30-07	0	2	x	-30	0	53	25.4	52.7	25.3	53.4	0.353	22764			84
1980	3870	2	Ranunculus lingua	4002	2018-07-09-14-30-09	0	2	x	-30	0	53	25.4	52.6	25.2	53.2	0.243	22764			85
1981	3871	2	Ranunculus lingua	4002	2018-07-09-14-30-11	0	2	x	-30	0	53	25.4	52.6	25.3	53.2	0.243	22764			86
1982	3872	2	Ranunculus lingua	4002	2018-07-09-14-30-13	0	2	x	-30	0	53	25.4	52.6	25.3	53.2	0.243	22764			87
1983	3873	2	Ranunculus lingua	4002	2018-07-09-14-30-15	0	2	x	-30	0	53	25.4	52.6	25.3	53.2	0.243	22764			88
1984	3874	2	Ranunculus lingua	4002	2018-07-09-14-30-17	0	2	x	-30	0	53	25.4	52.5	25.3	53.1	0.132	22764			89
1985	3875	2	Ranunculus lingua	4002	2018-07-09-14-30-19	0	2	x	-30	0	53	25.4	52.6	25.3	53.2	0.243	22764			90
1986	3876	2	Ranunculus lingua	4002	2018-07-09-14-30-21	0	2	x	-30	0	53	25.4	52.6	25.3	53.2	0.243	22764	Last10	Here	91
1987	3877	2	Ranunculus lingua	4002	2018-07-09-14-30-23	0	2	x	-30	0	53	25.4	52.6	25.3	53.2	0.243	22764	Last10	Here	92
1988	3878	2	Ranunculus lingua	4002	2018-07-09-14-30-25	0	2	x	-30	0	53	25.4	52.5	25.2	53.1	0.132	22764	Last10	Here	93
1989	3879	2	Ranunculus lingua	4002	2018-07-09-14-30-27	0	2	x	-30	0	53	25.4	52.5	25.3	53.1	0.132	22764	Last10	Here	94
1990	3880	2	Ranunculus lingua	4002	2018-07-09-14-30-29	0	2	x	-30	0	53	25.4	52.4	25.2	53	0.021	22764	Last10	Here	95
1991	3881	2	Ranunculus lingua	4002	2018-07-09-14-30-31	0	2	x	-30	0	53	25.4	52.4	25.2	53	0.021	22764	Last10	Here	96
1992	3882	2	Ranunculus lingua	4002	2018-07-09-14-30-33	0	2	x	-30	0	53	25.4	52.5	25.3	53.1	0.132	22764	Last10	Here	97
1993	3883	2	Ranunculus lingua	4002	2018-07-09-14-30-35	0	2	x	-30	0	53	25.4	52.4	25.2	53	0.021	22764	Last10	Here	98
1994	3884	2	Ranunculus lingua	4002	2018-07-09-14-30-37	0	2	x	-30	0	53	25.4	52.5	25.3	53.1	0.132	22764	Last10	Here	99
1995	3885	2	Ranunculus lingua	4002	2018-07-09-14-31-11	0	2	x	-25	0	53	25.4	52.6	25.2	53.2	0.243	22765	First10	Here	1
1996	3886	2	Ranunculus lingua	4002	2018-07-09-14-31-13	0	2	x	-25	0	52.9	25.4	52.6	25.2	53.2	0.343	22765	First10	Here	2
1997	3887	2	Ranunculus lingua	4002	2018-07-09-14-31-15	0	2	x	-25	0	53	25.4	52.7	25.3	53.4	0.353	22765	First10	Here	3
1998	3888	2	Ranunculus lingua	4002	2018-07-09-14-31-17	0	2	x	-25	0	53	25.4	52.7	25.2	53.4	0.353	22765	First10	Here	4
1999	3889	2	Ranunculus lingua	4002	2018-07-09-14-31-19	0	2	x	-25	0	53	25.4	52.8	25.2	53.5	0.464	22765	First10	Here	5
[truncated: 43,416 more rows]
