# Supplementary material for: Floral Humidity in Flowering Plants: A Preliminary Survey
Source: Front Plant Sci. 2020 Mar 6;11:249. doi: 10.3389/fpls.2020.00249 (PMC7068853; doi:10.3389/fpls.2020.00249)
Supplement: SUPPLEMENTARY FILE 2 — A zipped file containing floral humidity data collected by the robot arm transects as described in the main text. A word document within the zipped files explains the data formatting in detail. Datafiles themselves are in CSV format. [file Data_Sheet_2.zip › Floral humidity data/Flowers/Rudbeckia hirta Means.csv]

	Block	Sp	xORz	Individual	totIndividual	sample..	Sample.order	xoffset	zoffset	x2	z2	Background.Humidity	Background.Temperature	Focal.Humidity	Focal.Temperature	Corrected.Focal.humidity	Change.in.RH.	block
1	1863	Rudbeckia hirta	x	0	200	0	2	-30	0	900	0	53.201	20.7	53.307	20.695	53.307	0.09342	1863
2	1864	Rudbeckia hirta	x	0	200	0	2	-25	0	625	0	53.211	20.7	53.452	20.69	53.452	0.23712	1864
3	1865	Rudbeckia hirta	x	0	200	0	2	-20	0	400	0	53.35252525	20.7	53.53939394	20.65454545	53.53939394	0.188232323	1865
4	1866	Rudbeckia hirta	x	0	200	0	2	-15	0	225	0	53.43333333	20.7	53.66060606	20.63535354	53.66060606	0.235919192	1866
5	1867	Rudbeckia hirta	x	0	200	0	2	-10	0	100	0	53.44747475	20.7	53.73030303	20.67979798	53.73030303	0.295646465	1867
6	1868	Rudbeckia hirta	x	0	200	0	2	-5	0	25	0	53.35050505	20.7	53.62121212	20.63030303	53.62121212	0.276979798	1868
7	1869	Rudbeckia hirta	x	0	200	0	2	0	0	0	0	53.155	20.7	53.599	20.625	53.599	0.44894	1869
8	1870	Rudbeckia hirta	x	0	200	0	2	5	0	25	0	52.96161616	20.7	53.37676768	20.67777778	53.37676768	0.406757576	1870
9	1871	Rudbeckia hirta	x	0	200	0	2	10	0	100	0	52.761	20.702	53.091	20.69	53.091	0.30441	1871
10	1872	Rudbeckia hirta	x	0	200	0	2	15	0	225	0	52.556	20.701	52.801	20.684	52.799	0.20114	1872
11	1873	Rudbeckia hirta	x	0	200	0	2	20	0	400	0	52.323	20.7	52.503	20.666	52.41	0.11818	1873
12	1874	Rudbeckia hirta	x	0	200	0	2	25	0	625	0	51.991	20.7	52.172	20.672	52.072	0.09932	1874
13	1875	Rudbeckia hirta	x	0	200	0	2	30	0	900	0	51.634	20.7	51.809	20.695	51.709	0.07086	1875
14	1939	Rudbeckia hirta	x	0	200	1	2	-30	0	900	0	54.74387755	20.90204082	54.78061224	20.89081633	54.88061224	0.113571429	1939
15	1940	Rudbeckia hirta	x	0	200	1	2	-25	0	625	0	54.67171717	20.9	54.74848485	20.87474747	54.84848485	0.151676768	1940
16	1941	Rudbeckia hirta	x	0	200	1	2	-20	0	400	0	54.527	20.923	54.659	20.882	54.759	0.20154	1941
17	1942	Rudbeckia hirta	x	0	200	1	2	-15	0	225	0	54.404	20.913	54.635	20.884	54.735	0.2991	1942
18	1943	Rudbeckia hirta	x	0	200	1	2	-10	0	100	0	54.443	20.9	54.608	20.824	54.708	0.23148	1943
19	1944	Rudbeckia hirta	x	0	200	1	2	-5	0	25	0	54.4	20.9	54.72	20.815	54.82	0.39328	1944
20	1945	Rudbeckia hirta	x	0	200	1	2	0	0	0	0	54.30505051	20.9	54.74141414	20.8030303	54.84141414	0.510848485	1945
21	1946	Rudbeckia hirta	x	0	200	1	2	5	0	25	0	54.3	20.9	54.782	20.8	54.882	0.55898	1946
22	1947	Rudbeckia hirta	x	0	200	1	2	10	0	100	0	54.327	20.9	54.657	20.801	54.757	0.39942	1947
23	1948	Rudbeckia hirta	x	0	200	1	2	15	0	225	0	54.391	20.9	54.64	20.853	54.74	0.3174	1948
24	1949	Rudbeckia hirta	x	0	200	1	2	20	0	400	0	54.481	20.9	54.661	20.852	54.761	0.24966	1949
25	1950	Rudbeckia hirta	x	0	200	1	2	25	0	625	0	54.61818182	20.9	54.75959596	20.85858586	54.85959596	0.216989899	1950
26	1951	Rudbeckia hirta	x	0	200	1	2	30	0	900	0	54.70909091	20.9	54.86464646	20.84545455	54.96464646	0.237545455	1951
27	2015	Rudbeckia hirta	x	0	200	2	2	-30	0	900	0	55.72727273	20.86464646	55.59393939	20.8	55.69393939	-0.00669697	2015
28	2016	Rudbeckia hirta	x	0	200	2	2	-25	0	625	0	55.537	20.877	55.462	20.8	55.562	0.04372	2016
29	2017	Rudbeckia hirta	x	0	200	2	2	-20	0	400	0	55.293	20.86	55.296	20.797	55.396	0.11176	2017
30	2018	Rudbeckia hirta	x	0	200	2	2	-15	0	225	0	55.081	20.868	55.077	20.799	55.177	0.09162	2018
31	2019	Rudbeckia hirta	x	0	200	2	2	-10	0	100	0	54.844	20.864	54.977	20.777	55.077	0.22213	2019
32	2020	Rudbeckia hirta	x	0	200	2	2	-5	0	25	0	54.6989899	20.88888889	54.96161616	20.77474747	55.06161616	0.350777778	2020
33	2021	Rudbeckia hirta	x	0	200	2	2	0	0	0	0	54.481	20.857	54.719	20.749	54.819	0.31126	2021
34	2022	Rudbeckia hirta	x	0	200	2	2	5	0	25	0	54.33	20.84	54.543	20.734	54.639	0.27558	2022
35	2023	Rudbeckia hirta	x	0	200	2	2	10	0	100	0	54.14040404	20.84949495	54.42222222	20.75757576	54.48282828	0.337151515	2023
36	2024	Rudbeckia hirta	x	0	200	2	2	15	0	225	0	53.98686869	20.86464646	54.16969697	20.77979798	54.16969697	0.223010101	2024
37	2025	Rudbeckia hirta	x	0	200	2	2	20	0	400	0	53.91111111	20.84040404	54.03131313	20.78383838	54.03131313	0.152010101	2025
38	2026	Rudbeckia hirta	x	0	200	2	2	25	0	625	0	53.81530612	20.81836735	53.90204082	20.78469388	53.90204082	0.109959184	2026
39	2027	Rudbeckia hirta	x	0	200	2	2	30	0	900	0	53.772	20.833	53.843	20.798	53.843	0.09058	2027
40	2091	Rudbeckia hirta	x	0	200	3	2	-30	0	900	0	50.782	20.8	50.976	20.766	50.785	0.03956	2091
41	2092	Rudbeckia hirta	x	0	200	3	2	-25	0	625	0	50.725	20.8	50.981	20.704	50.784	0.10186	2092
42	2093	Rudbeckia hirta	x	0	200	3	2	-20	0	400	0	50.692	20.8	50.933	20.711	50.736	0.08398	2093
43	2094	Rudbeckia hirta	x	0	200	3	2	-15	0	225	0	50.641	20.8	50.932	20.712	50.735	0.13382	2094
44	2095	Rudbeckia hirta	x	0	200	3	2	-10	0	100	0	50.65151515	20.8	51.11414141	20.7020202	50.99292929	0.316474747	2095
45	2096	Rudbeckia hirta	x	0	200	3	2	-5	0	25	0	50.5989899	20.8	51.05454545	20.7030303	50.9040404	0.305828283	2096
46	2097	Rudbeckia hirta	x	0	200	3	2	0	0	0	0	50.5969697	20.8	51.32424242	20.70505051	51.22424242	0.593727273	2097
47	2098	Rudbeckia hirta	x	0	200	3	2	5	0	25	0	50.555	20.8	51.084	20.703	50.94	0.38104	2098
48	2099	Rudbeckia hirta	x	0	200	3	2	10	0	100	0	50.54	20.8	50.996	20.705	50.823	0.30276	2099
49	2100	Rudbeckia hirta	x	0	200	3	2	15	0	225	0	50.499	20.8	50.92	20.719	50.723	0.26296	2100
50	2101	Rudbeckia hirta	x	0	200	3	2	20	0	400	0	50.5	20.8	50.782	20.717	50.582	0.11498	2101
51	2102	Rudbeckia hirta	x	0	200	3	2	25	0	625	0	50.46	20.8	50.786	20.704	50.586	0.15923	2102
52	2103	Rudbeckia hirta	x	0	200	3	2	30	0	900	0	50.431	20.8	50.704	20.711	50.504	0.10124	2103
53	2186	Rudbeckia hirta	x	4	204	0	3	-30	0	900	0	44.67755102	21.09897959	44.87346939	21.00510204	44.57346939	-0.119877551	2186
54	2187	Rudbeckia hirta	x	4	204	0	3	-25	0	625	0	44.58585859	21.07272727	44.90808081	21	44.60808081	0.007464646	2187
55	2188	Rudbeckia hirta	x	4	204	0	3	-20	0	400	0	44.51010101	21.09090909	44.86565657	21	44.56565657	0.039525253	2188
56	2189	Rudbeckia hirta	x	4	204	0	3	-15	0	225	0	44.382	21.1	44.822	21	44.522	0.12266	2189
57	2190	Rudbeckia hirta	x	4	204	0	3	-10	0	100	0	44.24	21.096	44.814	20.999	44.514	0.25642	2190
58	2191	Rudbeckia hirta	x	4	204	0	3	-5	0	25	0	44.268	21.049	44.845	20.997	44.545	0.26035	2191
59	2192	Rudbeckia hirta	x	4	204	0	3	0	0	0	0	44.359	21.037	45.053	20.998	44.753	0.38359	2192
60	2193	Rudbeckia hirta	x	4	204	0	3	5	0	25	0	44.50505051	21.04444444	45.24949495	20.9969697	44.94949495	0.439929293	2193
61	2194	Rudbeckia hirta	x	4	204	0	3	10	0	100	0	44.686	21.087	45.457	21	45.157	0.47271	2194
62	2195	Rudbeckia hirta	x	4	204	0	3	15	0	225	0	44.794	21.093	45.468	21	45.168	0.37604	2195
63	2196	Rudbeckia hirta	x	4	204	0	3	20	0	400	0	44.815	21.096	45.332	21	45.032	0.21496	2196
64	2197	Rudbeckia hirta	x	4	204	0	3	25	0	625	0	44.877	21.093	45.286	21	44.986	0.10558	2197
65	2198	Rudbeckia hirta	x	4	204	0	3	30	0	900	0	44.80606061	21.07575758	45.17777778	21	44.87777778	0.065050505	2198
66	2262	Rudbeckia hirta	x	4	204	1	3	-30	0	900	0	49.773	21.2	50.129	21.158	49.929	0.19787	2262
67	2263	Rudbeckia hirta	x	4	204	1	3	-25	0	625	0	49.985	21.2	50.379	21.1	50.243	0.24337	2263
68	2264	Rudbeckia hirta	x	4	204	1	3	-20	0	400	0	50.14848485	21.2	50.6010101	21.1	50.5010101	0.308555556	2264
69	2265	Rudbeckia hirta	x	4	204	1	3	-15	0	225	0	50.35252525	21.1989899	50.83030303	21.1	50.73030303	0.340686869	2265
70	2266	Rudbeckia hirta	x	4	204	1	3	-10	0	100	0	50.46868687	21.2	50.97676768	21.1	50.87676768	0.375383838	2266
71	2267	Rudbeckia hirta	x	4	204	1	3	-5	0	25	0	50.613	21.2	51.225	21.1	51.125	0.48675	2267
72	2268	Rudbeckia hirta	x	4	204	1	3	0	0	0	0	50.74	21.2	51.437	21.1	51.337	0.57811	2268
73	2269	Rudbeckia hirta	x	4	204	1	3	5	0	25	0	50.952	21.2	51.691	21.1	51.591	0.62773	2269
74	2270	Rudbeckia hirta	x	4	204	1	3	10	0	100	0	51.123	21.196	51.75	21.1	51.65	0.5175	2270
75	2271	Rudbeckia hirta	x	4	204	1	3	15	0	225	0	51.22	21.199	51.797	21.1	51.697	0.46891	2271
76	2272	Rudbeckia hirta	x	4	204	1	3	20	0	400	0	51.322	21.2	51.745	21.1	51.645	0.31335	2272
77	2273	Rudbeckia hirta	x	4	204	1	3	25	0	625	0	51.458	21.2	51.886	21.1	51.786	0.32258	2273
78	2274	Rudbeckia hirta	x	4	204	1	3	30	0	900	0	51.595	21.2	51.998	21.102	51.898	0.30094	2274
79	2338	Rudbeckia hirta	x	4	204	2	3	-30	0	900	0	54.642	21.092	54.646	21	54.646	-0.01762	2338
80	2339	Rudbeckia hirta	x	4	204	2	3	-25	0	625	0	54.601	21.083	54.664	20.999	54.664	0.04192	2339
81	2340	Rudbeckia hirta	x	4	204	2	3	-20	0	400	0	54.579	21.066	54.694	20.996	54.694	0.09482	2340
82	2341	Rudbeckia hirta	x	4	204	2	3	-15	0	225	0	54.53737374	21.03434343	54.70707071	20.98181818	54.70707071	0.149909091	2341
83	2342	Rudbeckia hirta	x	4	204	2	3	-10	0	100	0	54.541	21.042	54.753	20.958	54.753	0.19359	2342
84	2343	Rudbeckia hirta	x	4	204	2	3	-5	0	25	0	54.527	21.027	54.712	20.911	54.712	0.16536	2343
85	2344	Rudbeckia hirta	x	4	204	2	3	0	0	0	0	54.5010101	21.05555556	54.91717172	20.93030303	54.91717172	0.402676768	2344
86	2345	Rudbeckia hirta	x	4	204	2	3	5	0	25	0	54.50909091	21.04444444	54.74444444	20.95555556	54.74444444	0.216686869	2345
87	2346	Rudbeckia hirta	x	4	204	2	3	10	0	100	0	54.45656566	21.05555556	54.8030303	20.97676768	54.8030303	0.329555556	2346
88	2347	Rudbeckia hirta	x	4	204	2	3	15	0	225	0	54.43838384	21.03838384	54.76565657	20.95151515	54.76565657	0.309242424	2347
89	2348	Rudbeckia hirta	x	4	204	2	3	20	0	400	0	54.433	21.041	54.623	20.988	54.623	0.16769	2348
90	2349	Rudbeckia hirta	x	4	204	2	3	25	0	625	0	54.417	21.049	54.582	20.988	54.582	0.14146	2349
91	2350	Rudbeckia hirta	x	4	204	2	3	30	0	900	0	54.38080808	21.04242424	54.54242424	20.9959596	54.54242424	0.136888889	2350
92	2414	Rudbeckia hirta	x	4	204	3	3	-30	0	900	0	53.59393939	21	53.54646465	20.95252525	53.44646465	-0.103080808	2414
93	2415	Rudbeckia hirta	x	4	204	3	3	-25	0	625	0	53.60505051	20.99090909	53.62020202	20.9	53.52020202	-0.038242424	2415
94	2416	Rudbeckia hirta	x	4	204	3	3	-20	0	400	0	53.62626263	20.99393939	53.6959596	20.9	53.5959596	0.018575758	2416
95	2417	Rudbeckia hirta	x	4	204	3	3	-15	0	225	0	53.6	21	53.755	20.9	53.693	0.1057	2417
96	2418	Rudbeckia hirta	x	4	204	3	3	-10	0	100	0	53.605	20.999	53.883	20.899	53.867	0.23277	2418
97	2419	Rudbeckia hirta	x	4	204	3	3	-5	0	25	0	53.601	21.001	53.911	20.901	53.907	0.26571	2419
98	2420	Rudbeckia hirta	x	4	204	3	3	0	0	0	0	53.605	21	53.896	20.9	53.896	0.24616	2420
99	2421	Rudbeckia hirta	x	4	204	3	3	5	0	25	0	53.68585859	20.9959596	54.0010101	20.9	54.0010101	0.273616162	2421
100	2422	Rudbeckia hirta	x	4	204	3	3	10	0	100	0	53.644	21	53.974	20.9	53.974	0.28776	2422
101	2423	Rudbeckia hirta	x	4	204	3	3	15	0	225	0	53.65	21	53.896	20.9	53.896	0.20105	2423
102	2424	Rudbeckia hirta	x	4	204	3	3	20	0	400	0	53.66565657	21	53.77676768	20.9020202	53.74343434	0.062414141	2424
103	2425	Rudbeckia hirta	x	4	204	3	3	25	0	625	0	53.66464646	21	53.69292929	20.9030303	53.6010101	-0.022929293	2425
104	2426	Rudbeckia hirta	x	4	204	3	3	30	0	900	0	53.65151515	21	53.66868687	20.90606061	53.57171717	-0.034767677	2426
105	2471	Rudbeckia hirta	x	8	208	0	2	-30	0	900	0	52.46464646	21.4	52.45252525	21.32121212	52.25252525	-0.170242424	2471
106	2472	Rudbeckia hirta	x	8	208	0	2	-25	0	625	0	52.306	21.4	52.425	21.3	52.225	-0.04321	2472
107	2473	Rudbeckia hirta	x	8	208	0	2	-20	0	400	0	52.26	21.4	52.318	21.3	52.118	-0.11948	2473
108	2474	Rudbeckia hirta	x	8	208	0	2	-15	0	225	0	52.208	21.387	52.467	21.3	52.278	0.10302	2474
109	2475	Rudbeckia hirta	x	8	208	0	2	-10	0	100	0	52.228	21.399	52.691	21.297	52.558	0.33951	2475
110	2476	Rudbeckia hirta	x	8	208	0	2	-5	0	25	0	52.253	21.377	52.833	21.292	52.731	0.47705	2476
111	2477	Rudbeckia hirta	x	8	208	0	2	0	0	0	0	52.225	21.382	52.922	21.286	52.822	0.60695	2477
112	2478	Rudbeckia hirta	x	8	208	0	2	5	0	25	0	52.186	21.338	52.832	21.243	52.736	0.54287	2478
113	2479	Rudbeckia hirta	x	8	208	0	2	10	0	100	0	52.215	21.324	52.843	21.26	52.729	0.52649	2479
114	2480	Rudbeckia hirta	x	8	208	0	2	15	0	225	0	52.23939394	21.33131313	52.68181818	21.28585859	52.55858586	0.317565657	2480
115	2481	Rudbeckia hirta	x	8	208	0	2	20	0	400	0	52.32626263	21.33939394	52.67676768	21.29292929	52.57272727	0.224888889	2481
116	2482	Rudbeckia hirta	x	8	208	0	2	25	0	625	0	52.3959596	21.35151515	52.53838384	21.2979798	52.37777778	-0.003212121	2482
117	2483	Rudbeckia hirta	x	8	208	0	2	30	0	900	0	52.46969697	21.33535354	52.64343434	21.28787879	52.53636364	0.043323232	2483
118	2528	Rudbeckia hirta	x	8	208	1	2	-30	0	900	0	57.296	21.3	56.959	21.2	57.459	0.15986	2528
119	2529	Rudbeckia hirta	x	8	208	1	2	-25	0	625	0	57.3020202	21.3	57.10909091	21.2	57.60909091	0.325515152	2529
120	2530	Rudbeckia hirta	x	8	208	1	2	-20	0	400	0	57.431	21.3	57.29	21.2	57.803	0.40371	2530
121	2531	Rudbeckia hirta	x	8	208	1	2	-15	0	225	0	57.53030303	21.3	57.50808081	21.2010101	58.10808081	0.554161616	2531
122	2532	Rudbeckia hirta	x	8	208	1	2	-10	0	100	0	57.67	21.3	57.724	21.201	58.324	0.66188	2532
123	2533	Rudbeckia hirta	x	8	208	1	2	-5	0	25	0	57.7969697	21.3	57.95151515	21.2	58.58989899	0.795575758	2533
124	2534	Rudbeckia hirta	x	8	208	1	2	0	0	0	0	57.949	21.3	58.166	21.2	58.84	0.88928	2534
125	2535	Rudbeckia hirta	x	8	208	1	2	5	0	25	0	58.08787879	21.3	58.30505051	21.2	59.00505051	0.909616162	2535
126	2536	Rudbeckia hirta	x	8	208	1	2	10	0	100	0	58.1979798	21.3	58.25757576	21.2010101	58.95757576	0.745252525	2536
127	2537	Rudbeckia hirta	x	8	208	1	2	15	0	225	0	58.27272727	21.30505051	58.23737374	21.2	58.93737374	0.647343434	2537
128	2538	Rudbeckia hirta	x	8	208	1	2	20	0	400	0	58.41919192	21.3	58.18484848	21.2	58.88484848	0.440535354	2538
129	2539	Rudbeckia hirta	x	8	208	1	2	25	0	625	0	58.472	21.3	58.181	21.2	58.881	0.38345	2539
130	2540	Rudbeckia hirta	x	8	208	1	2	30	0	900	0	58.489	21.301	58.167	21.202	58.867	0.35038	2540
131	2585	Rudbeckia hirta	x	8	208	2	2	-30	0	900	0	61.962	21.222	60.989	21.2	62.089	0.1095	2585
132	2586	Rudbeckia hirta	x	8	208	2	2	-25	0	625	0	62.077	21.212	61.172	21.188	62.272	0.20408	2586
133	2587	Rudbeckia hirta	x	8	208	2	2	-20	0	400	0	62.156	21.2	61.251	21.112	62.351	0.21565	2587
134	2588	Rudbeckia hirta	x	8	208	2	2	-15	0	225	0	62.307	21.202	61.443	21.107	62.579	0.28446	2588
135	2589	Rudbeckia hirta	x	8	208	2	2	-10	0	100	0	62.382	21.207	61.593	21.121	62.772	0.38124	2589
136	2590	Rudbeckia hirta	x	8	208	2	2	-5	0	25	0	62.407	21.216	61.741	21.132	62.94	0.52576	2590
137	2591	Rudbeckia hirta	x	8	208	2	2	0	0	0	0	62.5	21.20606061	61.91515152	21.12727273	63.12727273	0.632282828	2591
138	2592	Rudbeckia hirta	x	8	208	2	2	5	0	25	0	62.5989899	21.2040404	62.12020202	21.15555556	63.36565657	0.76840404	2592
139	2593	Rudbeckia hirta	x	8	208	2	2	10	0	100	0	62.64343434	21.21212121	61.99191919	21.18484848	63.20808081	0.576888889	2593
140	2594	Rudbeckia hirta	x	8	208	2	2	15	0	225	0	62.78989899	21.20505051	61.82525253	21.14141414	63.02525253	0.239323232	2594
141	2595	Rudbeckia hirta	x	8	208	2	2	20	0	400	0	62.848	21.205	61.908	21.164	63.108	0.27621	2595
142	2596	Rudbeckia hirta	x	8	208	2	2	25	0	625	0	62.845	21.218	61.88	21.188	63.08	0.24701	2596
143	2597	Rudbeckia hirta	x	8	208	2	2	30	0	900	0	62.978	21.206	61.874	21.178	63.074	0.10714	2597
144	2642	Rudbeckia hirta	x	8	208	3	2	-30	0	900	0	62.91	21.186	61.677	21.1	62.877	-0.05049	2642
145	2643	Rudbeckia hirta	x	8	208	3	2	-25	0	625	0	62.895	21.2	61.684	21.1	62.884	-0.02753	2643
146	2644	Rudbeckia hirta	x	8	208	3	2	-20	0	400	0	62.798	21.192	61.726	21.1	62.926	0.11752	2644
147	2645	Rudbeckia hirta	x	8	208	3	2	-15	0	225	0	62.78787879	21.1989899	61.8040404	21.1	63.0040404	0.21710101	2645
148	2646	Rudbeckia hirta	x	8	208	3	2	-10	0	100	0	62.76363636	21.1989899	61.83030303	21.1	63.03333333	0.271505051	2646
149	2647	Rudbeckia hirta	x	8	208	3	2	-5	0	25	0	62.75454545	21.16464646	62.05353535	21.09292929	63.28383838	0.536353535	2647
150	2648	Rudbeckia hirta	x	8	208	3	2	0	0	0	0	62.80808081	21.16565657	62.10606061	21.09393939	63.32424242	0.543	2648
151	2649	Rudbeckia hirta	x	8	208	3	2	5	0	25	0	62.78080808	21.17878788	62.17272727	21.0979798	63.42727273	0.646636364	2649
152	2650	Rudbeckia hirta	x	8	208	3	2	10	0	100	0	62.749	21.189	61.964	21.1	63.164	0.43943	2650
153	2651	Rudbeckia hirta	x	8	208	3	2	15	0	225	0	62.588	21.2	61.76	21.1	62.96	0.3664	2651
154	2652	Rudbeckia hirta	x	8	208	3	2	20	0	400	0	62.5877551	21.2	61.5877551	21.1	62.7877551	0.169397959	2652
155	2653	Rudbeckia hirta	x	8	208	3	2	25	0	625	0	62.583	21.199	61.58	21.1	62.78	0.16525	2653
156	2654	Rudbeckia hirta	x	8	208	3	2	30	0	900	0	62.65454545	21.18282828	61.56868687	21.0979798	62.76868687	0.080757576	2654
157	2661	Rudbeckia hirta	x	11	211	0	0	-30	0	900	0	65.198	21.2	63.865	21.164	65.265	0.04021	2661
158	2662	Rudbeckia hirta	x	11	211	0	0	-25	0	625	0	65.2030303	21.19494949	63.83939394	21.1010101	65.23939394	0.006616162	2662
159	2663	Rudbeckia hirta	x	11	211	0	0	-20	0	400	0	65.09090909	21.17979798	63.70909091	21.1	65.1040404	-0.026676768	2663
160	2664	Rudbeckia hirta	x	11	211	0	0	-15	0	225	0	64.94747475	21.16868687	63.7979798	21.1	65.18282828	0.216030303	2664
161	2665	Rudbeckia hirta	x	11	211	0	0	-10	0	100	0	64.84242424	21.14848485	63.78686869	21.1	65.17676768	0.308676768	2665
162	2666	Rudbeckia hirta	x	11	211	0	0	-5	0	25	0	64.686	21.177	63.863	21.1	65.263	0.54991	2666
163	2667	Rudbeckia hirta	x	11	211	0	0	0	0	0	0	64.47	21.2	63.65	21.101	65.011	0.52832	2667
164	2668	Rudbeckia hirta	x	11	211	0	0	5	0	25	0	64.204	21.2	63.41	21.102	64.716	0.52651	2668
165	2669	Rudbeckia hirta	x	11	211	0	0	10	0	100	0	63.97	21.2	63.017	21.101	64.317	0.32209	2669
166	2670	Rudbeckia hirta	x	11	211	0	0	15	0	225	0	63.872	21.201	62.855	21.113	64.143	0.23939	2670
167	2671	Rudbeckia hirta	x	11	211	0	0	20	0	400	0	63.737	21.21	62.739	21.194	63.984	0.24499	2671
168	2672	Rudbeckia hirta	x	11	211	0	0	25	0	625	0	63.637	21.238	62.461	21.2	63.661	0.03489	2672
169	2673	Rudbeckia hirta	x	11	211	0	0	30	0	900	0	63.668	21.212	62.498	21.2	63.698	0.04506	2673
170	2737	Rudbeckia hirta	x	11	211	1	0	-30	0	900	0	60.93	21.3	59.967	21.228	60.867	-0.04059	2737
171	2738	Rudbeckia hirta	x	11	211	1	0	-25	0	625	0	61.089	21.3	60.21	21.2	61.134	0.07134	2738
172	2739	Rudbeckia hirta	x	11	211	1	0	-20	0	400	0	61.13	21.3	60.321	21.201	61.3	0.15418	2739
173	2740	Rudbeckia hirta	x	11	211	1	0	-15	0	225	0	61.338	21.3	60.608	21.2	61.608	0.26664	2740
174	2741	Rudbeckia hirta	x	11	211	1	0	-10	0	100	0	61.60606061	21.3	60.87474747	21.2010101	61.88080808	0.296111111	2741
175	2742	Rudbeckia hirta	x	11	211	1	0	-5	0	25	0	61.78686869	21.3010101	61.12323232	21.2	62.18686869	0.392464646	2742
176	2743	Rudbeckia hirta	x	11	211	1	0	0	0	0	0	61.91313131	21.3	61.36767677	21.2010101	62.46767677	0.53910101	2743
177	2744	Rudbeckia hirta	x	11	211	1	0	5	0	25	0	61.82424242	21.31010101	61.44949495	21.2010101	62.54949495	0.719191919	2744
178	2745	Rudbeckia hirta	x	11	211	1	0	10	0	100	0	61.71	21.307	61.278	21.206	62.374	0.64203	2745
179	2746	Rudbeckia hirta	x	11	211	1	0	15	0	225	0	61.655	21.308	61.027	21.215	62.059	0.41692	2746
180	2747	Rudbeckia hirta	x	11	211	1	0	20	0	400	0	61.575	21.303	60.798	21.227	61.798	0.24157	2747
181	2748	Rudbeckia hirta	x	11	211	1	0	25	0	625	0	61.513	21.305	60.713	21.265	61.713	0.20869	2748
182	2749	Rudbeckia hirta	x	11	211	1	0	30	0	900	0	61.511	21.308	60.698	21.283	61.698	0.19387	2749
183	2813	Rudbeckia hirta	x	11	211	2	0	-30	0	900	0	64.402	21.309	63.181	21.293	64.481	0.07297	2813
184	2814	Rudbeckia hirta	x	11	211	2	0	-25	0	625	0	64.289	21.316	63.165	21.292	64.465	0.1682	2814
185	2815	Rudbeckia hirta	x	11	211	2	0	-20	0	400	0	64.194	21.315	63.134	21.222	64.434	0.22877	2815
186	2816	Rudbeckia hirta	x	11	211	2	0	-15	0	225	0	64.128	21.316	63.061	21.204	64.361	0.21331	2816
187	2817	Rudbeckia hirta	x	11	211	2	0	-10	0	100	0	64.04646465	21.31818182	63.22323232	21.2020202	64.52323232	0.475737374	2817
188	2818	Rudbeckia hirta	x	11	211	2	0	-5	0	25	0	63.95858586	21.32222222	63.23737374	21.2030303	64.53737374	0.579393939	2818
189	2819	Rudbeckia hirta	x	11	211	2	0	0	0	0	0	63.91212121	21.31414141	63.20505051	21.2	64.50505051	0.589818182	2819
190	2820	Rudbeckia hirta	x	11	211	2	0	5	0	25	0	63.78181818	21.31616162	63.27070707	21.2030303	64.57070707	0.793353535	2820
191	2821	Rudbeckia hirta	x	11	211	2	0	10	0	100	0	63.732	21.33	63.116	21.216	64.416	0.67059	2821
192	2822	Rudbeckia hirta	x	11	211	2	0	15	0	225	0	63.805	21.303	63.031	21.201	64.331	0.50283	2822
193	2823	Rudbeckia hirta	x	11	211	2	0	20	0	400	0	63.80204082	21.30204082	62.90918367	21.2	64.20918367	0.37005102	2823
194	2824	Rudbeckia hirta	x	11	211	2	0	25	0	625	0	63.896	21.3	62.894	21.2	64.194	0.25927	2824
195	2825	Rudbeckia hirta	x	11	211	2	0	30	0	900	0	63.926	21.3	62.871	21.203	64.171	0.20351	2825
196	2889	Rudbeckia hirta	x	11	211	3	0	-30	0	900	0	65.8	21.2	64.388	21.149	65.788	0.02157	2889
197	2890	Rudbeckia hirta	x	11	211	3	0	-25	0	625	0	65.8	21.2	64.437	21.103	65.852	0.07629	2890
198	2891	Rudbeckia hirta	x	11	211	3	0	-20	0	400	0	65.71717172	21.2	64.46565657	21.1	65.87272727	0.191292929	2891
199	2892	Rudbeckia hirta	x	11	211	3	0	-15	0	225	0	65.73	21.2	64.611	21.1	66.088	0.34041	2892
200	2893	Rudbeckia hirta	x	11	211	3	0	-10	0	100	0	65.714	21.2	64.691	21.099	66.173	0.44568	2893
201	2894	Rudbeckia hirta	x	11	211	3	0	-5	0	25	0	65.792	21.199	64.775	21.1	66.271	0.46131	2894
202	2895	Rudbeckia hirta	x	11	211	3	0	0	0	0	0	65.755	21.2	64.841	21.1	66.341	0.57192	2895
203	2896	Rudbeckia hirta	x	11	211	3	0	5	0	25	0	65.7	21.2	64.7989899	21.1	66.2989899	0.580080808	2896
204	2897	Rudbeckia hirta	x	11	211	3	0	10	0	100	0	65.76565657	21.2	64.77474747	21.1	66.27474747	0.487424242	2897
205	2898	Rudbeckia hirta	x	11	211	3	0	15	0	225	0	65.6989899	21.2	64.55555556	21.1	66.00505051	0.309717172	2898
206	2899	Rudbeckia hirta	x	11	211	3	0	20	0	400	0	65.70909091	21.1959596	64.44747475	21.1	65.86060606	0.178949495	2899
207	2900	Rudbeckia hirta	x	11	211	3	0	25	0	625	0	65.7	21.2	64.394	21.1	65.794	0.12828	2900
208	2901	Rudbeckia hirta	x	11	211	3	0	30	0	900	0	65.667	21.2	64.37	21.103	65.77	0.1344	2901
209	2984	Rudbeckia hirta	x	15	215	0	1	-30	0	900	0	63.492	21.551	62.257	21.5	63.457	-0.01476	2984
210	2985	Rudbeckia hirta	x	15	215	0	1	-25	0	625	0	63.51515152	21.51313131	62.38787879	21.46363636	63.6010101	0.110282828	2985
211	2986	Rudbeckia hirta	x	15	215	0	1	-20	0	400	0	63.51111111	21.5030303	62.41010101	21.46060606	63.63737374	0.139575758	2986
212	2987	Rudbeckia hirta	x	15	215	0	1	-15	0	225	0	63.51010101	21.5010101	62.50606061	21.47272727	63.77676768	0.249454545	2987
213	2988	Rudbeckia hirta	x	15	215	0	1	-10	0	100	0	63.67676768	21.5020202	62.63131313	21.41414141	63.93131313	0.224888889	2988
214	2989	Rudbeckia hirta	x	15	215	0	1	-5	0	25	0	63.727	21.5	62.738	21.4	64.038	0.29534	2989
215	2990	Rudbeckia hirta	x	15	215	0	1	0	0	0	0	63.70707071	21.5	62.78080808	21.4	64.08080808	0.363868687	2990
216	2991	Rudbeckia hirta	x	15	215	0	1	5	0	25	0	63.739	21.5	62.889	21.4	64.189	0.4546	2991
217	2992	Rudbeckia hirta	x	15	215	0	1	10	0	100	0	63.851	21.5	62.832	21.4	64.132	0.27816	2992
218	2993	Rudbeckia hirta	x	15	215	0	1	15	0	225	0	63.941	21.5	62.891	21.401	64.191	0.25484	2993
219	2994	Rudbeckia hirta	x	15	215	0	1	20	0	400	0	64.052	21.499	62.915	21.4	64.215	0.17095	2994
220	2995	Rudbeckia hirta	x	15	215	0	1	25	0	625	0	64.188	21.481	62.992	21.4	64.292	0.12197	2995
221	2996	Rudbeckia hirta	x	15	215	0	1	30	0	900	0	64.208	21.481	62.997	21.4	64.297	0.10762	2996
222	3060	Rudbeckia hirta	x	15	215	1	1	-30	0	900	0	67.712	21.316	66.049	21.297	67.749	0.06337	3060
223	3061	Rudbeckia hirta	x	15	215	1	1	-25	0	625	0	67.644	21.306	66.063	21.254	67.763	0.14724	3061
224	3062	Rudbeckia hirta	x	15	215	1	1	-20	0	400	0	67.54040404	21.31414141	66.03737374	21.23636364	67.73737374	0.221828283	3062
225	3063	Rudbeckia hirta	x	15	215	1	1	-15	0	225	0	67.54444444	21.31616162	66.0989899	21.20505051	67.7989899	0.287474747	3063
226	3064	Rudbeckia hirta	x	15	215	1	1	-10	0	100	0	67.62626263	21.31313131	66.25555556	21.2	68.01414141	0.383484848	3064
227	3065	Rudbeckia hirta	x	15	215	1	1	-5	0	25	0	67.62323232	21.31111111	66.26666667	21.2020202	68.02929293	0.399020202	3065
228	3066	Rudbeckia hirta	x	15	215	1	1	0	0	0	0	67.5989899	21.30909091	66.25858586	21.2020202	68.01515152	0.414181818	3066
229	3067	Rudbeckia hirta	x	15	215	1	1	5	0	25	0	67.568	21.306	66.325	21.222	68.114	0.52031	3067
230	3068	Rudbeckia hirta	x	15	215	1	1	10	0	100	0	67.454	21.316	66.22	21.29	67.951	0.5154	3068
231	3069	Rudbeckia hirta	x	15	215	1	1	15	0	225	0	67.433	21.315	65.998	21.238	67.698	0.28474	3069
232	3070	Rudbeckia hirta	x	15	215	1	1	20	0	400	0	67.431	21.312	66.052	21.2	67.752	0.34778	3070
233	3071	Rudbeckia hirta	x	15	215	1	1	25	0	625	0	67.392	21.313	65.973	21.255	67.673	0.29748	3071
234	3072	Rudbeckia hirta	x	15	215	1	1	30	0	900	0	67.436	21.314	65.953	21.273	67.653	0.23084	3072
235	3136	Rudbeckia hirta	x	15	215	2	1	-30	0	900	0	67.722	21.202	66.084	21.194	67.792	0.09318	3136
236	3137	Rudbeckia hirta	x	15	215	2	1	-25	0	625	0	67.867	21.205	66.337	21.195	68.136	0.23481	3137
237	3138	Rudbeckia hirta	x	15	215	2	1	-20	0	400	0	68.013	21.225	66.524	21.193	68.324	0.30105	3138
238	3139	Rudbeckia hirta	x	15	215	2	1	-15	0	225	0	68.215	21.24	66.757	21.189	68.557	0.36308	3139
239	3140	Rudbeckia hirta	x	15	215	2	1	-10	0	100	0	68.408	21.254	66.973	21.199	68.826	0.41479	3140
240	3141	Rudbeckia hirta	x	15	215	2	1	-5	0	25	0	68.636	21.244	67.18	21.197	69.08	0.42138	3141
241	3142	Rudbeckia hirta	x	15	215	2	1	0	0	0	0	68.811	21.272	67.366	21.2	69.266	0.45704	3142
242	3143	Rudbeckia hirta	x	15	215	2	1	5	0	25	0	68.98469388	21.2244898	67.55714286	21.17857143	69.46326531	0.500255102	3143
243	3144	Rudbeckia hirta	x	15	215	2	1	10	0	100	0	69.22020202	21.23737374	67.66868687	21.18686869	69.57575758	0.391393939	3144
244	3145	Rudbeckia hirta	x	15	215	2	1	15	0	225	0	69.35252525	21.23333333	67.77575758	21.18888889	69.74444444	0.380161616	3145
245	3146	Rudbeckia hirta	x	15	215	2	1	20	0	400	0	69.53333333	21.26363636	67.79494949	21.1979798	69.78787879	0.220979798	3146
246	3147	Rudbeckia hirta	x	15	215	2	1	25	0	625	0	69.633	21.25	67.901	21.2	69.901	0.24203	3147
247	3148	Rudbeckia hirta	x	15	215	2	1	30	0	900	0	69.793	21.246	67.999	21.2	69.999	0.19287	3148
248	3212	Rudbeckia hirta	x	15	215	3	1	-30	0	900	0	67.24747475	21.2	65.47878788	21.18989899	67.15555556	-0.118424242	3212
249	3213	Rudbeckia hirta	x	15	215	3	1	-25	0	625	0	67.0969697	21.2	65.43333333	21.14343434	67.07575758	-0.019393939	3213
250	3214	Rudbeckia hirta	x	15	215	3	1	-20	0	400	0	67.01515152	21.2010101	65.39393939	21.17171717	67.00505051	0.017828283	3214
251	3215	Rudbeckia hirta	x	15	215	3	1	-15	0	225	0	66.986	21.201	65.415	21.151	67.046	0.07079	3215
252	3216	Rudbeckia hirta	x	15	215	3	1	-10	0	100	0	66.902	21.201	65.337	21.133	66.94	0.06622	3216
253	3217	Rudbeckia hirta	x	15	215	3	1	-5	0	25	0	66.9	21.2	65.382	21.103	67.003	0.11927	3217
254	3218	Rudbeckia hirta	x	15	215	3	1	0	0	0	0	66.901	21.2	65.432	21.1	67.071	0.17509	3218
255	3219	Rudbeckia hirta	x	15	215	3	1	5	0	25	0	66.776	21.2	65.367	21.102	66.979	0.22626	3219
256	3220	Rudbeckia hirta	x	15	215	3	1	10	0	100	0	66.773	21.2	65.316	21.104	66.922	0.17129	3220
257	3221	Rudbeckia hirta	x	15	215	3	1	15	0	225	0	66.711	21.2	65.147	21.129	66.747	0.04211	3221
258	3222	Rudbeckia hirta	x	15	215	3	1	20	0	400	0	66.729	21.199	65.127	21.102	66.727	0.00151	3222
259	3223	Rudbeckia hirta	x	15	215	3	1	25	0	625	0	66.5979798	21.2	65.05555556	21.11414141	66.65555556	0.051282828	3223
260	3224	Rudbeckia hirta	x	15	215	3	1	30	0	900	0	66.54444444	21.2	65.0030303	21.15353535	66.6030303	0.04510101	3224
261	3269	Rudbeckia hirta	x	19	219	0	0	-30	0	900	0	59.482	21.7	59.1	21.563	59.704	0.20874	3269
262	3270	Rudbeckia hirta	x	19	219	0	0	-25	0	625	0	59.449	21.69	59.361	21.476	59.982	0.53693	3270
263	3271	Rudbeckia hirta	x	19	219	0	0	-20	0	400	0	59.291	21.644	59.76	21.4	60.446	1.14581	3271
264	3272	Rudbeckia hirta	x	19	219	0	0	-15	0	225	0	59.15	21.649	60.379	21.386	61.142	1.98709	3272
265	3273	Rudbeckia hirta	x	19	219	0	0	-10	0	100	0	58.968	21.682	60.796	21.3	61.609	2.64064	3273
266	3274	Rudbeckia hirta	x	19	219	0	0	-5	0	25	0	58.77878788	21.6979798	62.01313131	21.24646465	62.98989899	4.206232323	3274
267	3275	Rudbeckia hirta	x	19	219	0	0	0	0	0	0	58.64795918	21.69897959	62.91938776	21.2	64.00714286	5.36205102	3275
268	3276	Rudbeckia hirta	x	19	219	0	0	5	0	25	0	58.47676768	21.7010101	63.53737374	21.2	64.71212121	6.232090909	3276
269	3277	Rudbeckia hirta	x	19	219	0	0	10	0	100	0	58.34545455	21.73535354	63.46767677	21.2	64.63333333	6.28469697	3277
270	3278	Rudbeckia hirta	x	19	219	0	0	15	0	225	0	58.319	21.779	61.864	21.267	62.818	4.49745	3278
271	3279	Rudbeckia hirta	x	19	219	0	0	20	0	400	0	58.307	21.796	61.016	21.349	61.859	3.55044	3279
272	3280	Rudbeckia hirta	x	19	219	0	0	25	0	625	0	58.229	21.8	59.656	21.434	60.319	2.09033	3280
273	3281	Rudbeckia hirta	x	19	219	0	0	30	0	900	0	58.207	21.8	58.903	21.527	59.472	1.26079	3281
274	3326	Rudbeckia hirta	x	19	219	1	0	-30	0	900	0	53.6040404	21.5	53.9979798	21.40909091	53.91414141	0.316737374	3326
275	3327	Rudbeckia hirta	x	19	219	1	0	-25	0	625	0	53.59393939	21.5	54.35656566	21.28787879	54.32323232	0.732212121	3327
276	3328	Rudbeckia hirta	x	19	219	1	0	-20	0	400	0	53.55555556	21.50505051	54.66565657	21.21515152	54.68080808	1.120212121	3328
277	3329	Rudbeckia hirta	x	19	219	1	0	-15	0	225	0	53.509	21.503	55.542	21.148	55.667	2.15795	3329
278	3330	Rudbeckia hirta	x	19	219	1	0	-10	0	100	0	53.483	21.5	56.549	21.1	56.809	3.32272	3330
279	3331	Rudbeckia hirta	x	19	219	1	0	-5	0	25	0	53.502	21.5	57.631	21.006	58.028	4.52735	3331
280	3332	Rudbeckia hirta	x	19	219	1	0	0	0	0	0	53.534	21.5	58.531	20.997	59.046	5.51313	3332
281	3333	Rudbeckia hirta	x	19	219	1	0	5	0	25	0	53.609	21.5	59.065	20.946	59.648	6.04209	3333
282	3334	Rudbeckia hirta	x	19	219	1	0	10	0	100	0	53.577	21.5	59.242	20.967	59.848	6.27421	3334
283	3335	Rudbeckia hirta	x	19	219	1	0	15	0	225	0	53.586	21.5	58.29	21.001	58.778	5.18862	3335
284	3336	Rudbeckia hirta	x	19	219	1	0	20	0	400	0	53.559	21.5	56.497	21.106	56.755	3.18789	3336
285	3337	Rudbeckia hirta	x	19	219	1	0	25	0	625	0	53.56938776	21.5	55.86938776	21.19693878	56.03571429	2.467744898	3337
286	3338	Rudbeckia hirta	x	19	219	1	0	30	0	900	0	53.51010101	21.5	54.96969697	21.25757576	55.01717172	1.509656566	3338
287	3383	Rudbeckia hirta	x	19	219	2	0	-30	0	900	0	55.384	21.31	55.42	21.252	55.52	0.1446	3383
288	3384	Rudbeckia hirta	x	19	219	2	0	-25	0	625	0	55.511	21.331	55.885	21.2	56.068	0.54405	3384
289	3385	Rudbeckia hirta	x	19	219	2	0	-20	0	400	0	55.657	21.326	56.399	21.162	56.631	0.9789	3385
290	3386	Rudbeckia hirta	x	19	219	2	0	-15	0	225	0	55.735	21.335	56.978	21.101	57.299	1.55579	3386
291	3387	Rudbeckia hirta	x	19	219	2	0	-10	0	100	0	55.84081633	21.33469388	57.66326531	21.09285714	58.06020408	2.225010204	3387
292	3388	Rudbeckia hirta	x	19	219	2	0	-5	0	25	0	56.01717172	21.35151515	58.32929293	21	58.82323232	2.80189899	3388
293	3389	Rudbeckia hirta	x	19	219	2	0	0	0	0	0	56.16262626	21.32222222	59.75252525	20.99292929	60.43030303	4.265909091	3389
294	3390	Rudbeckia hirta	x	19	219	2	0	5	0	25	0	56.35151515	21.31818182	59.75454545	21	60.43030303	4.079373737	3390
295	3391	Rudbeckia hirta	x	19	219	2	0	10	0	100	0	56.46464646	21.32020202	58.61515152	21.02323232	59.14646465	2.677808081	3391
296	3392	Rudbeckia hirta	x	19	219	2	0	15	0	225	0	56.519	21.325	58.34	21.1	58.832	2.3121	3392
297	3393	Rudbeckia hirta	x	19	219	2	0	20	0	400	0	56.604	21.304	57.691	21.132	58.102	1.49316	3393
298	3394	Rudbeckia hirta	x	19	219	2	0	25	0	625	0	56.719	21.323	57.341	21.2	57.713	0.98233	3394
299	3395	Rudbeckia hirta	x	19	219	2	0	30	0	900	0	56.737	21.314	57.082	21.2	57.39	0.67166	3395
300	3440	Rudbeckia hirta	x	19	219	3	0	-30	0	900	0	59.881	21.301	59.529	21.219	60.161	0.29477	3440
301	3441	Rudbeckia hirta	x	19	219	3	0	-25	0	625	0	60.006	21.3	59.808	21.199	60.508	0.48504	3441
302	3442	Rudbeckia hirta	x	19	219	3	0	-20	0	400	0	60.182	21.3	60.34	21.159	61.083	0.91088	3442
303	3443	Rudbeckia hirta	x	19	219	3	0	-15	0	225	0	60.43838384	21.3010101	60.98585859	21.1020202	61.82222222	1.384878788	3443
304	3444	Rudbeckia hirta	x	19	219	3	0	-10	0	100	0	60.76363636	21.3	61.88080808	21.07373737	62.83838384	2.071808081	3444
305	3445	Rudbeckia hirta	x	19	219	3	0	-5	0	25	0	61.11616162	21.3	63.42323232	21	64.57373737	3.463626263	3445
306	3446	Rudbeckia hirta	x	19	219	3	0	0	0	0	0	61.475	21.3	63.74	21.001	64.936	3.46306	3446
307	3447	Rudbeckia hirta	x	19	219	3	0	5	0	25	0	61.781	21.3	64.195	21	65.459	3.67166	3447
308	3448	Rudbeckia hirta	x	19	219	3	0	10	0	100	0	61.994	21.3	63.755	21.014	64.951	2.96101	3448
309	3449	Rudbeckia hirta	x	19	219	3	0	15	0	225	0	62.283	21.304	63.429	21.099	64.592	2.30339	3449
310	3450	Rudbeckia hirta	x	19	219	3	0	20	0	400	0	62.643	21.309	62.798	21.139	63.876	1.22974	3450
311	3451	Rudbeckia hirta	x	19	219	3	0	25	0	625	0	62.976	21.302	62.831	21.198	63.921	0.93403	3451
312	3452	Rudbeckia hirta	x	19	219	3	0	30	0	900	0	63.275	21.312	62.935	21.201	64.035	0.75255	3452
313	1876	Rudbeckia hirta	z	0	200	0	2	0	5	0	25	51.344	20.7	51.524	20.699	51.424	0.05844	1876
314	1877	Rudbeckia hirta	z	0	200	0	2	0	10	0	100	51.233	20.7	51.419	20.693	51.319	0.05814	1877
315	1878	Rudbeckia hirta	z	0	200	0	2	0	15	0	225	51.269	20.7	51.43	20.69	51.33	0.0338	1878
316	1879	Rudbeckia hirta	z	0	200	0	2	0	20	0	400	51.292	20.7	51.434	20.688	51.334	0.01504	1879
317	1880	Rudbeckia hirta	z	0	200	0	2	0	25	0	625	51.23232323	20.7	51.39494949	20.6979798	51.29494949	0.033323232	1880
318	1881	Rudbeckia hirta	z	0	200	0	2	0	30	0	900	51.2622449	20.70918367	51.40918367	20.69795918	51.30918367	0.018489796	1881
319	1952	Rudbeckia hirta	z	0	200	1	2	0	5	0	25	54.862	20.9	54.963	20.802	55.063	0.18928	1952
320	1953	Rudbeckia hirta	z	0	200	1	2	0	10	0	100	55.01734694	20.9	55.08061224	20.8	55.18061224	0.159102041	1953
321	1954	Rudbeckia hirta	z	0	200	1	2	0	15	0	225	55.11616162	20.9	55.16060606	20.8	55.26060606	0.145080808	1954
322	1955	Rudbeckia hirta	z	0	200	1	2	0	20	0	400	55.28484848	20.9	55.3040404	20.8	55.4040404	0.128434343	1955
323	1956	Rudbeckia hirta	z	0	200	1	2	0	25	0	625	55.393	20.9	55.308	20.801	55.408	0.02448	1956
324	1957	Rudbeckia hirta	z	0	200	1	2	0	30	0	900	55.388	20.9	55.321	20.821	55.421	0.04326	1957
325	2028	Rudbeckia hirta	z	0	200	2	2	0	5	0	25	53.63979592	20.82040816	53.75918367	20.79285714	53.75918367	0.133938776	2028
326	2029	Rudbeckia hirta	z	0	200	2	2	0	10	0	100	53.62020202	20.81818182	53.7030303	20.77474747	53.7030303	0.094010101	2029
327	2030	Rudbeckia hirta	z	0	200	2	2	0	15	0	225	53.593	20.846	53.653	20.794	53.653	0.06818	2030
328	2031	Rudbeckia hirta	z	0	200	2	2	0	20	0	400	53.534	20.839	53.593	20.79	53.593	0.06358	2031
329	2032	Rudbeckia hirta	z	0	200	2	2	0	25	0	625	53.449	20.844	53.558	20.792	53.558	0.11148	2032
330	2033	Rudbeckia hirta	z	0	200	2	2	0	30	0	900	53.43	20.844	53.482	20.776	53.482	0.04992	2033
331	2104	Rudbeckia hirta	z	0	200	3	2	0	5	0	25	50.389	20.8	50.723	20.708	50.523	0.16338	2104
332	2105	Rudbeckia hirta	z	0	200	3	2	0	10	0	100	50.354	20.8	50.665	20.705	50.465	0.1369	2105
333	2106	Rudbeckia hirta	z	0	200	3	2	0	15	0	225	50.341	20.8	50.617	20.702	50.417	0.09902	2106
334	2107	Rudbeckia hirta	z	0	200	3	2	0	20	0	400	50.309	20.8	50.618	20.707	50.418	0.13208	2107
335	2108	Rudbeckia hirta	z	0	200	3	2	0	25	0	625	50.34242424	20.8	50.58484848	20.71313131	50.38484848	0.063515152	2108
336	2109	Rudbeckia hirta	z	0	200	3	2	0	30	0	900	50.31313131	20.8	50.57272727	20.75252525	50.37272727	0.079959596	2109
337	2199	Rudbeckia hirta	z	4	204	0	3	0	5	0	25	44.895	21.055	45.359	21	45.059	0.16277	2199
338	2200	Rudbeckia hirta	z	4	204	0	3	0	10	0	100	45.098	21.088	45.496	21	45.196	0.10088	2200
339	2201	Rudbeckia hirta	z	4	204	0	3	0	15	0	225	45.28181818	21.08484848	45.62424242	21	45.32424242	0.049151515	2201
340	2202	Rudbeckia hirta	z	4	204	0	3	0	20	0	400	45.31717172	21.0979798	45.68282828	21.0010101	45.38282828	0.074141414	2202
341	2203	Rudbeckia hirta	z	4	204	0	3	0	25	0	625	45.3010101	21.0979798	45.6	21.0010101	45.3	0.004989899	2203
342	2204	Rudbeckia hirta	z	4	204	0	3	0	30	0	900	45.29191919	21.09090909	45.55454545	21	45.25454545	-0.032737374	2204
343	2275	Rudbeckia hirta	z	4	204	1	3	0	5	0	25	51.755	21.184	52.138	21.1	52.038	0.28514	2275
344	2276	Rudbeckia hirta	z	4	204	1	3	0	10	0	100	51.885	21.2	52.206	21.1	52.106	0.22518	2276
345	2277	Rudbeckia hirta	z	4	204	1	3	0	15	0	225	52.014	21.167	52.351	21.1	52.251	0.24553	2277
346	2278	Rudbeckia hirta	z	4	204	1	3	0	20	0	400	52.0979798	21.18888889	52.4010101	21.1	52.3010101	0.213060606	2278
347	2279	Rudbeckia hirta	z	4	204	1	3	0	25	0	625	52.13737374	21.17878788	52.48484848	21.0979798	52.38484848	0.260020202	2279
348	2280	Rudbeckia hirta	z	4	204	1	3	0	30	0	900	52.15408163	21.12857143	52.48571429	21.03979592	52.38571429	0.244204082	2280
349	2351	Rudbeckia hirta	z	4	204	2	3	0	5	0	25	54.391	21.041	54.509	20.957	54.509	0.09227	2351
350	2352	Rudbeckia hirta	z	4	204	2	3	0	10	0	100	54.375	21.043	54.518	20.954	54.518	0.11754	2352
351	2353	Rudbeckia hirta	z	4	204	2	3	0	15	0	225	54.371	21.04	54.471	20.97	54.471	0.07313	2353
352	2354	Rudbeckia hirta	z	4	204	2	3	0	20	0	400	54.34742268	21.04226804	54.4371134	20.99175258	54.4371134	0.061804124	2354
353	2355	Rudbeckia hirta	z	4	204	2	3	0	25	0	625	54.339	21.04	54.4	20.992	54.4	0.032	2355
354	2356	Rudbeckia hirta	z	4	204	2	3	0	30	0	900	54.338	21.045	54.394	20.978	54.394	0.02682	2356
355	2427	Rudbeckia hirta	z	4	204	3	3	0	5	0	25	53.672	20.999	53.714	20.901	53.628	-0.00858	2427
356	2428	Rudbeckia hirta	z	4	204	3	3	0	10	0	100	53.58080808	21	53.68383838	20.9	53.58383838	0.051545455	2428
357	2429	Rudbeckia hirta	z	4	204	3	3	0	15	0	225	53.6	21	53.64242424	20.9	53.54242424	-0.01030303	2429
358	2430	Rudbeckia hirta	z	4	204	3	3	0	20	0	400	53.63939394	20.98888889	53.68282828	20.9	53.58282828	-0.008080808	2430
359	2431	Rudbeckia hirta	z	4	204	3	3	0	25	0	625	53.667	20.986	53.698	20.9	53.598	-0.02006	2431
360	2432	Rudbeckia hirta	z	4	204	3	3	0	30	0	900	53.695	21	53.683	20.9	53.583	-0.06351	2432
361	2484	Rudbeckia hirta	z	8	208	0	2	0	5	0	25	52.52828283	21.35555556	52.8040404	21.3	52.7040404	0.168606061	2484
362	2485	Rudbeckia hirta	z	8	208	0	2	0	10	0	100	52.5989899	21.34444444	52.72626263	21.3	52.62626263	0.008949495	2485
363	2486	Rudbeckia hirta	z	8	208	0	2	0	15	0	225	52.63636364	21.33030303	52.78484848	21.2969697	52.68484848	0.038363636	2486
364	2487	Rudbeckia hirta	z	8	208	0	2	0	20	0	400	52.726	21.331	52.836	21.295	52.736	0.0074	2487
365	2488	Rudbeckia hirta	z	8	208	0	2	0	25	0	625	52.804	21.341	52.968	21.299	52.868	0.08055	2488
366	2489	Rudbeckia hirta	z	8	208	0	2	0	30	0	900	52.924	21.372	53.033	21.3	52.933	0.03495	2489
367	2541	Rudbeckia hirta	z	8	208	1	2	0	5	0	25	58.45454545	21.3	58.17979798	21.2010101	58.87979798	0.399545455	2541
368	2542	Rudbeckia hirta	z	8	208	1	2	0	10	0	100	58.52	21.3	58.21	21.2	58.91	0.36852	2542
369	2543	Rudbeckia hirta	z	8	208	1	2	0	15	0	225	58.466	21.3	58.216	21.2	58.916	0.4294	2543
370	2544	Rudbeckia hirta	z	8	208	1	2	0	20	0	400	58.582	21.3	58.208	21.2	58.908	0.3042	2544
371	2545	Rudbeckia hirta	z	8	208	1	2	0	25	0	625	58.508	21.3	58.176	21.202	58.876	0.34164	2545
372	2546	Rudbeckia hirta	z	8	208	1	2	0	30	0	900	58.49	21.3	58.197	21.2	58.897	0.38358	2546
373	2598	Rudbeckia hirta	z	8	208	2	2	0	5	0	25	63.127	21.2	61.998	21.124	63.198	0.10052	2598
374	2599	Rudbeckia hirta	z	8	208	2	2	0	10	0	100	63.216	21.2	62.054	21.105	63.255	0.07557	2599
375	2600	Rudbeckia hirta	z	8	208	2	2	0	15	0	225	63.419	21.2	62.219	21.1	63.503	0.0615	2600
376	2601	Rudbeckia hirta	z	8	208	2	2	0	20	0	400	63.428	21.203	62.297	21.107	63.597	0.14165	2601
377	2602	Rudbeckia hirta	z	8	208	2	2	0	25	0	625	63.595	21.2	62.308	21.115	63.608	-0.01272	2602
378	2603	Rudbeckia hirta	z	8	208	2	2	0	30	0	900	63.78	21.2	62.46	21.108	63.76	-0.02358	2603
379	2655	Rudbeckia hirta	z	8	208	3	2	0	5	0	25	62.678	21.151	61.604	21.1	62.804	0.0976	2655
380	2656	Rudbeckia hirta	z	8	208	3	2	0	10	0	100	62.754	21.151	61.599	21.099	62.799	0.01586	2656
381	2657	Rudbeckia hirta	z	8	208	3	2	0	15	0	225	62.739	21.144	61.604	21.095	62.804	0.03665	2657
382	2658	Rudbeckia hirta	z	8	208	3	2	0	20	0	400	62.751	21.151	61.61	21.099	62.81	0.03151	2658
383	2659	Rudbeckia hirta	z	8	208	3	2	0	25	0	625	62.72626263	21.14949495	61.64747475	21.1	62.84747475	0.099262626	2659
384	2660	Rudbeckia hirta	z	8	208	3	2	0	30	0	900	62.77070707	21.18787879	61.66868687	21.1	62.86868687	0.079282828	2660
385	2674	Rudbeckia hirta	z	11	211	0	0	0	5	0	25	63.743	21.247	62.603	21.2	63.806	0.0871	2674
386	2675	Rudbeckia hirta	z	11	211	0	0	0	10	0	100	63.741	21.294	62.434	21.2	63.634	-0.09926	2675
387	2676	Rudbeckia hirta	z	11	211	0	0	0	15	0	225	63.57979798	21.3	62.32020202	21.2010101	63.52020202	-0.065161616	2676
388	2677	Rudbeckia hirta	z	11	211	0	0	0	20	0	400	63.637	21.3	62.373	21.2	63.573	-0.06324	2677
389	2678	Rudbeckia hirta	z	11	211	0	0	0	25	0	625	63.76565657	21.2979798	62.42424242	21.2	63.62424242	-0.134747475	2678
390	2679	Rudbeckia hirta	z	11	211	0	0	0	30	0	900	63.85858586	21.27272727	62.54040404	21.2	63.74040404	-0.098333333	2679
391	2750	Rudbeckia hirta	z	11	211	1	0	0	5	0	25	61.518	21.311	60.706	21.275	61.706	0.19586	2750
392	2751	Rudbeckia hirta	z	11	211	1	0	0	10	0	100	61.479	21.317	60.598	21.298	61.598	0.11475	2751
393	2752	Rudbeckia hirta	z	11	211	1	0	0	15	0	225	61.514	21.313	60.624	21.299	61.624	0.10864	2752
394	2753	Rudbeckia hirta	z	11	211	1	0	0	20	0	400	61.528	21.317	60.661	21.295	61.661	0.13569	2753
395	2754	Rudbeckia hirta	z	11	211	1	0	0	25	0	625	61.567	21.319	60.661	21.298	61.661	0.0967	2754
396	2755	Rudbeckia hirta	z	11	211	1	0	0	30	0	900	61.616	21.318	60.669	21.289	61.669	0.0566	2755
397	2826	Rudbeckia hirta	z	11	211	2	0	0	5	0	25	63.908	21.3	62.903	21.2	64.203	0.25727	2826
398	2827	Rudbeckia hirta	z	11	211	2	0	0	10	0	100	63.908	21.3	62.909	21.2	64.209	0.26397	2827
399	2828	Rudbeckia hirta	z	11	211	2	0	0	15	0	225	63.9	21.3	62.88787879	21.2	64.18787879	0.248424242	2828
400	2829	Rudbeckia hirta	z	11	211	2	0	0	20	0	400	63.855	21.3	62.809	21.2	64.109	0.20508	2829
401	2830	Rudbeckia hirta	z	11	211	2	0	0	25	0	625	63.891	21.3	62.803	21.2	64.103	0.16236	2830
402	2831	Rudbeckia hirta	z	11	211	2	0	0	30	0	900	63.9	21.3	62.818	21.2	64.118	0.17016	2831
403	2902	Rudbeckia hirta	z	11	211	3	0	0	5	0	25	65.64444444	21.2	64.43737374	21.1	65.84848485	0.23230303	2902
404	2903	Rudbeckia hirta	z	11	211	3	0	0	10	0	100	65.712	21.196	64.402	21.1	65.802	0.12524	2903
405	2904	Rudbeckia hirta	z	11	211	3	0	0	15	0	225	65.708	21.196	64.4	21.1	65.8	0.127	2904
406	2905	Rudbeckia hirta	z	11	211	3	0	0	20	0	400	65.697	21.196	64.402	21.1	65.802	0.14024	2905
407	2906	Rudbeckia hirta	z	11	211	3	0	0	25	0	625	65.718	21.196	64.454	21.1	65.855	0.17747	2906
408	2907	Rudbeckia hirta	z	11	211	3	0	0	30	0	900	65.797	21.167	64.459	21.1	65.859	0.10408	2907
409	2997	Rudbeckia hirta	z	15	215	0	1	0	5	0	25	64.18181818	21.49191919	62.98787879	21.4	64.28787879	0.123585859	2997
410	2998	Rudbeckia hirta	z	15	215	0	1	0	10	0	100	64.019	21.498	62.816	21.4	64.116	0.09202	2998
411	2999	Rudbeckia hirta	z	15	215	0	1	0	15	0	225	63.883	21.486	62.698	21.4	63.998	0.09374	2999
412	3000	Rudbeckia hirta	z	15	215	0	1	0	20	0	400	63.774	21.498	62.592	21.4	63.892	0.08296	3000
413	3001	Rudbeckia hirta	z	15	215	0	1	0	25	0	625	63.64545455	21.44545455	62.52222222	21.4	63.82222222	0.132656566	3001
414	3002	Rudbeckia hirta	z	15	215	0	1	0	30	0	900	63.5969697	21.42424242	62.51111111	21.3989899	63.80909091	0.168565657	3002
415	3073	Rudbeckia hirta	z	15	215	1	1	0	5	0	25	67.555	21.303	65.922	21.221	67.622	0.07685	3073
416	3074	Rudbeckia hirta	z	15	215	1	1	0	10	0	100	67.493	21.307	65.925	21.225	67.625	0.14225	3074
417	3075	Rudbeckia hirta	z	15	215	1	1	0	15	0	225	67.427	21.308	65.939	21.241	67.639	0.22406	3075
418	3076	Rudbeckia hirta	z	15	215	1	1	0	20	0	400	67.421	21.312	65.926	21.226	67.626	0.21538	3076
419	3077	Rudbeckia hirta	z	15	215	1	1	0	25	0	625	67.506	21.302	65.93	21.207	67.63	0.1349	3077
420	3078	Rudbeckia hirta	z	15	215	1	1	0	30	0	900	67.52828283	21.3010101	66	21.2010101	67.7	0.191717172	3078
421	3149	Rudbeckia hirta	z	15	215	2	1	0	5	0	25	69.99191919	21.23030303	68.19393939	21.1989899	70.19393939	0.214969697	3149
422	3150	Rudbeckia hirta	z	15	215	2	1	0	10	0	100	70.11	21.255	68.276	21.2	70.276	0.18988	3150
423	3151	Rudbeckia hirta	z	15	215	2	1	0	15	0	225	70.234	21.257	68.452	21.2	70.504	0.26528	3151
424	3152	Rudbeckia hirta	z	15	215	2	1	0	20	0	400	70.367	21.278	68.576	21.2	70.676	0.27288	3152
425	3153	Rudbeckia hirta	z	15	215	2	1	0	25	0	625	70.492	21.3	68.675	21.2	70.775	0.25975	3153
426	3154	Rudbeckia hirta	z	15	215	2	1	0	30	0	900	70.66	21.27	68.813	21.2	70.913	0.24854	3154
427	3225	Rudbeckia hirta	z	15	215	3	1	0	5	0	25	66.49	21.2	64.977	21.126	66.577	0.07018	3225
428	3226	Rudbeckia hirta	z	15	215	3	1	0	10	0	100	66.42040816	21.2	64.84081633	21.12653061	66.44081633	-0.014285714	3226
429	3227	Rudbeckia hirta	z	15	215	3	1	0	15	0	225	66.3959596	21.2	64.79292929	21.1020202	66.38383838	-0.044040404	3227
430	3228	Rudbeckia hirta	z	15	215	3	1	0	20	0	400	66.31111111	21.2	64.77171717	21.1010101	66.34343434	0.016646465	3228
431	3229	Rudbeckia hirta	z	15	215	3	1	0	25	0	625	66.247	21.2	64.678	21.101	66.179	-0.02585	3229
432	3230	Rudbeckia hirta	z	15	215	3	1	0	30	0	900	66.174	21.2	64.565	21.107	66.065	-0.08055	3230
433	3282	Rudbeckia hirta	z	19	219	0	0	0	5	0	25	58.251	21.8	59.663	21.499	60.321	2.07634	3282
434	3283	Rudbeckia hirta	z	19	219	0	0	0	10	0	100	58.1979798	21.8	58.93838384	21.4989899	59.52626263	1.309868687	3283
435	3284	Rudbeckia hirta	z	19	219	0	0	0	15	0	225	58.047	21.8	58.414	21.502	58.914	0.86782	3284
436	3285	Rudbeckia hirta	z	19	219	0	0	0	20	0	400	57.922	21.8	58.099	21.594	58.568	0.63687	3285
437	3286	Rudbeckia hirta	z	19	219	0	0	0	25	0	625	57.766	21.8	57.819	21.6	58.219	0.47571	3286
438	3287	Rudbeckia hirta	z	19	219	0	0	0	30	0	900	57.491	21.8	57.539	21.6	57.939	0.43407	3287
439	3339	Rudbeckia hirta	z	19	219	1	0	0	5	0	25	53.498	21.5	54.728	21.207	54.74	1.24847	3339
440	3340	Rudbeckia hirta	z	19	219	1	0	0	10	0	100	53.505	21.5	54.333	21.218	54.293	0.79444	3340
441	3341	Rudbeckia hirta	z	19	219	1	0	0	15	0	225	53.37676768	21.5	54.00707071	21.2989899	53.91616162	0.554222222	3341
442	3342	Rudbeckia hirta	z	19	219	1	0	0	20	0	400	53.28181818	21.5	53.76666667	21.3	53.66666667	0.377515152	3342
443	3343	Rudbeckia hirta	z	19	219	1	0	0	25	0	625	53.15102041	21.5	53.55102041	21.32346939	53.43367347	0.264459184	3343
444	3344	Rudbeckia hirta	z	19	219	1	0	0	30	0	900	53.04141414	21.5	53.40606061	21.37373737	53.22525253	0.209626263	3344
445	3396	Rudbeckia hirta	z	19	219	2	0	0	5	0	25	56.807	21.331	57.388	21.199	57.779	0.94745	3396
446	3397	Rudbeckia hirta	z	19	219	2	0	0	10	0	100	56.828	21.328	57.237	21.2	57.576	0.75581	3397
447	3398	Rudbeckia hirta	z	19	219	2	0	0	15	0	225	56.833	21.331	57.077	21.201	57.377	0.57001	3398
448	3399	Rudbeckia hirta	z	19	219	2	0	0	20	0	400	56.885	21.321	57.018	21.2	57.318	0.45134	3399
449	3400	Rudbeckia hirta	z	19	219	2	0	0	25	0	625	56.918	21.318	57.003	21.202	57.303	0.40139	3400
450	3401	Rudbeckia hirta	z	19	219	2	0	0	30	0	900	56.957	21.322	56.954	21.203	57.254	0.30702	3401
451	3453	Rudbeckia hirta	z	19	219	3	0	0	5	0	25	63.585	21.319	63.223	21.198	64.343	0.76819	3453
452	3454	Rudbeckia hirta	z	19	219	3	0	0	10	0	100	64.03	21.3	63.388	21.198	64.547	0.51003	3454
453	3455	Rudbeckia hirta	z	19	219	3	0	0	15	0	225	64.209	21.301	63.501	21.2	64.696	0.45908	3455
454	3456	Rudbeckia hirta	z	19	219	3	0	0	20	0	400	64.469	21.308	63.657	21.2	64.857	0.37541	3456
455	3457	Rudbeckia hirta	z	19	219	3	0	0	25	0	625	64.786	21.308	63.822	21.202	65.022	0.24486	3457
456	3458	Rudbeckia hirta	z	19	219	3	0	0	30	0	900	65.06122449	21.3	64.00408163	21.20102041	65.20510204	0.175387755	3458
