# Supplementary material for: Floral Humidity in Flowering Plants: A Preliminary Survey
Source: Front Plant Sci. 2020 Mar 6;11:249. doi: 10.3389/fpls.2020.00249 (PMC7068853; doi:10.3389/fpls.2020.00249)
Supplement: SUPPLEMENTARY FILE 2 — A zipped file containing floral humidity data collected by the robot arm transects as described in the main text. A word document within the zipped files explains the data formatting in detail. Datafiles themselves are in CSV format. [file Data_Sheet_2.zip › Floral humidity data/Flowers/Rudbeckia hirta Raw.csv]

	X.	Individual	Species	totIndividual	date	sample..	Sample.order	x.or.z.transect	xoffset	zoffset	Background.Humidity	Background.Temperature	Focal.Humidity	Focal.Temperature	Corrected.Focal.humidity	Change.in.RH.	block	BE	Tag	N
1	3788	0	Rudbeckia hirta	200	2017-09-18-12-58-29	0	2	x	-30	0	53.2	20.7	53.3	20.7	53.3	0.087	1863	First10	Here	1
2	3789	0	Rudbeckia hirta	200	2017-09-18-12-58-31	0	2	x	-30	0	53.2	20.7	53.3	20.7	53.3	0.087	1863	First10	Here	2
3	3790	0	Rudbeckia hirta	200	2017-09-18-12-58-33	0	2	x	-30	0	53.2	20.7	53.3	20.7	53.3	0.087	1863	First10	Here	3
4	3791	0	Rudbeckia hirta	200	2017-09-18-12-58-35	0	2	x	-30	0	53.2	20.7	53.3	20.7	53.3	0.087	1863	First10	Here	4
5	3792	0	Rudbeckia hirta	200	2017-09-18-12-58-37	0	2	x	-30	0	53.2	20.7	53.3	20.7	53.3	0.087	1863	First10	Here	5
6	3793	0	Rudbeckia hirta	200	2017-09-18-12-58-39	0	2	x	-30	0	53.2	20.7	53.3	20.7	53.3	0.087	1863	First10	Here	6
7	3794	0	Rudbeckia hirta	200	2017-09-18-12-58-41	0	2	x	-30	0	53.2	20.7	53.3	20.7	53.3	0.087	1863	First10	Here	7
8	3795	0	Rudbeckia hirta	200	2017-09-18-12-58-43	0	2	x	-30	0	53.2	20.7	53.3	20.7	53.3	0.087	1863	First10	Here	8
9	3796	0	Rudbeckia hirta	200	2017-09-18-12-58-45	0	2	x	-30	0	53.3	20.7	53.3	20.7	53.3	-0.013	1863	First10	Here	9
10	3797	0	Rudbeckia hirta	200	2017-09-18-12-58-47	0	2	x	-30	0	53.2	20.7	53.3	20.7	53.3	0.087	1863	First10	Here	10
11	3798	0	Rudbeckia hirta	200	2017-09-18-12-58-49	0	2	x	-30	0	53.2	20.7	53.3	20.7	53.3	0.087	1863			11
12	3799	0	Rudbeckia hirta	200	2017-09-18-12-58-51	0	2	x	-30	0	53.2	20.7	53.3	20.7	53.3	0.087	1863			12
13	3800	0	Rudbeckia hirta	200	2017-09-18-12-58-53	0	2	x	-30	0	53.2	20.7	53.3	20.7	53.3	0.087	1863			13
14	3801	0	Rudbeckia hirta	200	2017-09-18-12-58-55	0	2	x	-30	0	53.2	20.7	53.3	20.7	53.3	0.087	1863			14
15	3802	0	Rudbeckia hirta	200	2017-09-18-12-58-57	0	2	x	-30	0	53.2	20.7	53.3	20.7	53.3	0.087	1863			15
16	3803	0	Rudbeckia hirta	200	2017-09-18-12-58-59	0	2	x	-30	0	53.2	20.7	53.3	20.7	53.3	0.087	1863			16
17	3804	0	Rudbeckia hirta	200	2017-09-18-12-59-01	0	2	x	-30	0	53.2	20.7	53.3	20.7	53.3	0.087	1863			17
18	3805	0	Rudbeckia hirta	200	2017-09-18-12-59-03	0	2	x	-30	0	53.2	20.7	53.3	20.7	53.3	0.087	1863			18
19	3806	0	Rudbeckia hirta	200	2017-09-18-12-59-05	0	2	x	-30	0	53.2	20.7	53.3	20.7	53.3	0.087	1863			19
20	3807	0	Rudbeckia hirta	200	2017-09-18-12-59-07	0	2	x	-30	0	53.2	20.7	53.3	20.7	53.3	0.087	1863			20
21	3808	0	Rudbeckia hirta	200	2017-09-18-12-59-09	0	2	x	-30	0	53.2	20.7	53.3	20.7	53.3	0.087	1863			21
22	3809	0	Rudbeckia hirta	200	2017-09-18-12-59-11	0	2	x	-30	0	53.2	20.7	53.3	20.7	53.3	0.087	1863			22
23	3810	0	Rudbeckia hirta	200	2017-09-18-12-59-13	0	2	x	-30	0	53.2	20.7	53.3	20.7	53.3	0.087	1863			23
24	3811	0	Rudbeckia hirta	200	2017-09-18-12-59-15	0	2	x	-30	0	53.2	20.7	53.3	20.7	53.3	0.087	1863			24
25	3812	0	Rudbeckia hirta	200	2017-09-18-12-59-17	0	2	x	-30	0	53.2	20.7	53.3	20.7	53.3	0.087	1863			25
26	3813	0	Rudbeckia hirta	200	2017-09-18-12-59-19	0	2	x	-30	0	53.2	20.7	53.3	20.7	53.3	0.087	1863			26
27	3814	0	Rudbeckia hirta	200	2017-09-18-12-59-21	0	2	x	-30	0	53.2	20.7	53.3	20.7	53.3	0.087	1863			27
28	3815	0	Rudbeckia hirta	200	2017-09-18-12-59-23	0	2	x	-30	0	53.2	20.7	53.3	20.7	53.3	0.087	1863			28
29	3816	0	Rudbeckia hirta	200	2017-09-18-12-59-25	0	2	x	-30	0	53.2	20.7	53.3	20.7	53.3	0.087	1863			29
30	3817	0	Rudbeckia hirta	200	2017-09-18-12-59-27	0	2	x	-30	0	53.2	20.7	53.3	20.7	53.3	0.087	1863			30
31	3818	0	Rudbeckia hirta	200	2017-09-18-12-59-29	0	2	x	-30	0	53.2	20.7	53.4	20.7	53.4	0.193	1863			31
32	3819	0	Rudbeckia hirta	200	2017-09-18-12-59-31	0	2	x	-30	0	53.2	20.7	53.3	20.7	53.3	0.087	1863			32
33	3820	0	Rudbeckia hirta	200	2017-09-18-12-59-33	0	2	x	-30	0	53.2	20.7	53.3	20.7	53.3	0.087	1863			33
34	3821	0	Rudbeckia hirta	200	2017-09-18-12-59-35	0	2	x	-30	0	53.2	20.7	53.3	20.7	53.3	0.087	1863			34
35	3822	0	Rudbeckia hirta	200	2017-09-18-12-59-37	0	2	x	-30	0	53.2	20.7	53.2	20.6	53.2	-0.019	1863			35
36	3823	0	Rudbeckia hirta	200	2017-09-18-12-59-39	0	2	x	-30	0	53.2	20.7	53.3	20.7	53.3	0.087	1863			36
37	3824	0	Rudbeckia hirta	200	2017-09-18-12-59-41	0	2	x	-30	0	53.2	20.7	53.3	20.7	53.3	0.087	1863			37
38	3825	0	Rudbeckia hirta	200	2017-09-18-12-59-43	0	2	x	-30	0	53.2	20.7	53.3	20.7	53.3	0.087	1863			38
39	3826	0	Rudbeckia hirta	200	2017-09-18-12-59-45	0	2	x	-30	0	53.2	20.7	53.3	20.7	53.3	0.087	1863			39
40	3827	0	Rudbeckia hirta	200	2017-09-18-12-59-47	0	2	x	-30	0	53.2	20.7	53.3	20.7	53.3	0.087	1863			40
41	3828	0	Rudbeckia hirta	200	2017-09-18-12-59-49	0	2	x	-30	0	53.2	20.7	53.3	20.7	53.3	0.087	1863			41
42	3829	0	Rudbeckia hirta	200	2017-09-18-12-59-51	0	2	x	-30	0	53.2	20.7	53.3	20.7	53.3	0.087	1863			42
43	3830	0	Rudbeckia hirta	200	2017-09-18-12-59-53	0	2	x	-30	0	53.2	20.7	53.3	20.7	53.3	0.087	1863			43
44	3831	0	Rudbeckia hirta	200	2017-09-18-12-59-55	0	2	x	-30	0	53.2	20.7	53.3	20.7	53.3	0.087	1863			44
45	3832	0	Rudbeckia hirta	200	2017-09-18-12-59-57	0	2	x	-30	0	53.2	20.7	53.3	20.7	53.3	0.087	1863			45
46	3833	0	Rudbeckia hirta	200	2017-09-18-12-59-59	0	2	x	-30	0	53.2	20.7	53.3	20.7	53.3	0.087	1863			46
47	3834	0	Rudbeckia hirta	200	2017-09-18-13-00-01	0	2	x	-30	0	53.2	20.7	53.3	20.7	53.3	0.087	1863			47
48	3835	0	Rudbeckia hirta	200	2017-09-18-13-00-03	0	2	x	-30	0	53.2	20.7	53.3	20.7	53.3	0.087	1863			48
49	3836	0	Rudbeckia hirta	200	2017-09-18-13-00-05	0	2	x	-30	0	53.2	20.7	53.3	20.7	53.3	0.087	1863			49
50	3837	0	Rudbeckia hirta	200	2017-09-18-13-00-07	0	2	x	-30	0	53.2	20.7	53.2	20.6	53.2	-0.019	1863			50
51	3838	0	Rudbeckia hirta	200	2017-09-18-13-00-09	0	2	x	-30	0	53.2	20.7	53.3	20.7	53.3	0.087	1863			51
52	3839	0	Rudbeckia hirta	200	2017-09-18-13-00-11	0	2	x	-30	0	53.2	20.7	53.3	20.7	53.3	0.087	1863			52
53	3840	0	Rudbeckia hirta	200	2017-09-18-13-00-14	0	2	x	-30	0	53.2	20.7	53.3	20.7	53.3	0.087	1863			53
54	3841	0	Rudbeckia hirta	200	2017-09-18-13-00-16	0	2	x	-30	0	53.2	20.7	53.3	20.7	53.3	0.087	1863			54
55	3842	0	Rudbeckia hirta	200	2017-09-18-13-00-18	0	2	x	-30	0	53.2	20.7	53.3	20.7	53.3	0.087	1863			55
56	3843	0	Rudbeckia hirta	200	2017-09-18-13-00-20	0	2	x	-30	0	53.2	20.7	53.3	20.7	53.3	0.087	1863			56
57	3844	0	Rudbeckia hirta	200	2017-09-18-13-00-22	0	2	x	-30	0	53.2	20.7	53.3	20.7	53.3	0.087	1863			57
58	3845	0	Rudbeckia hirta	200	2017-09-18-13-00-24	0	2	x	-30	0	53.2	20.7	53.3	20.7	53.3	0.087	1863			58
59	3846	0	Rudbeckia hirta	200	2017-09-18-13-00-26	0	2	x	-30	0	53.2	20.7	53.3	20.7	53.3	0.087	1863			59
60	3847	0	Rudbeckia hirta	200	2017-09-18-13-00-28	0	2	x	-30	0	53.2	20.7	53.3	20.7	53.3	0.087	1863			60
61	3848	0	Rudbeckia hirta	200	2017-09-18-13-00-30	0	2	x	-30	0	53.2	20.7	53.4	20.7	53.4	0.193	1863			61
62	3849	0	Rudbeckia hirta	200	2017-09-18-13-00-32	0	2	x	-30	0	53.2	20.7	53.4	20.7	53.4	0.193	1863			62
63	3850	0	Rudbeckia hirta	200	2017-09-18-13-00-34	0	2	x	-30	0	53.2	20.7	53.3	20.7	53.3	0.087	1863			63
64	3851	0	Rudbeckia hirta	200	2017-09-18-13-00-36	0	2	x	-30	0	53.2	20.7	53.3	20.7	53.3	0.087	1863			64
65	3852	0	Rudbeckia hirta	200	2017-09-18-13-00-38	0	2	x	-30	0	53.2	20.7	53.4	20.7	53.4	0.193	1863			65
66	3853	0	Rudbeckia hirta	200	2017-09-18-13-00-40	0	2	x	-30	0	53.2	20.7	53.4	20.7	53.4	0.193	1863			66
67	3854	0	Rudbeckia hirta	200	2017-09-18-13-00-42	0	2	x	-30	0	53.2	20.7	53.4	20.7	53.4	0.193	1863			67
68	3855	0	Rudbeckia hirta	200	2017-09-18-13-00-44	0	2	x	-30	0	53.2	20.7	53.3	20.7	53.3	0.087	1863			68
69	3856	0	Rudbeckia hirta	200	2017-09-18-13-00-46	0	2	x	-30	0	53.2	20.7	53.3	20.7	53.3	0.087	1863			69
70	3857	0	Rudbeckia hirta	200	2017-09-18-13-00-48	0	2	x	-30	0	53.2	20.7	53.2	20.6	53.2	-0.019	1863			70
71	3858	0	Rudbeckia hirta	200	2017-09-18-13-00-50	0	2	x	-30	0	53.2	20.7	53.3	20.7	53.3	0.087	1863			71
72	3859	0	Rudbeckia hirta	200	2017-09-18-13-00-52	0	2	x	-30	0	53.2	20.7	53.2	20.6	53.2	-0.019	1863			72
73	3860	0	Rudbeckia hirta	200	2017-09-18-13-00-54	0	2	x	-30	0	53.2	20.7	53.3	20.7	53.3	0.087	1863			73
74	3861	0	Rudbeckia hirta	200	2017-09-18-13-00-56	0	2	x	-30	0	53.2	20.7	53.3	20.7	53.3	0.087	1863			74
75	3862	0	Rudbeckia hirta	200	2017-09-18-13-00-58	0	2	x	-30	0	53.2	20.7	53.4	20.7	53.4	0.193	1863			75
76	3863	0	Rudbeckia hirta	200	2017-09-18-13-01-00	0	2	x	-30	0	53.2	20.7	53.3	20.7	53.3	0.087	1863			76
77	3864	0	Rudbeckia hirta	200	2017-09-18-13-01-02	0	2	x	-30	0	53.2	20.7	53.3	20.7	53.3	0.087	1863			77
78	3865	0	Rudbeckia hirta	200	2017-09-18-13-01-04	0	2	x	-30	0	53.2	20.7	53.3	20.7	53.3	0.087	1863			78
79	3866	0	Rudbeckia hirta	200	2017-09-18-13-01-06	0	2	x	-30	0	53.2	20.7	53.4	20.7	53.4	0.193	1863			79
80	3867	0	Rudbeckia hirta	200	2017-09-18-13-01-08	0	2	x	-30	0	53.2	20.7	53.3	20.7	53.3	0.087	1863			80
81	3868	0	Rudbeckia hirta	200	2017-09-18-13-01-10	0	2	x	-30	0	53.2	20.7	53.3	20.7	53.3	0.087	1863			81
82	3869	0	Rudbeckia hirta	200	2017-09-18-13-01-12	0	2	x	-30	0	53.2	20.7	53.3	20.7	53.3	0.087	1863			82
83	3870	0	Rudbeckia hirta	200	2017-09-18-13-01-14	0	2	x	-30	0	53.2	20.7	53.3	20.7	53.3	0.087	1863			83
84	3871	0	Rudbeckia hirta	200	2017-09-18-13-01-16	0	2	x	-30	0	53.2	20.7	53.3	20.7	53.3	0.087	1863			84
85	3872	0	Rudbeckia hirta	200	2017-09-18-13-01-18	0	2	x	-30	0	53.2	20.7	53.3	20.7	53.3	0.087	1863			85
86	3873	0	Rudbeckia hirta	200	2017-09-18-13-01-20	0	2	x	-30	0	53.2	20.7	53.3	20.7	53.3	0.087	1863			86
87	3874	0	Rudbeckia hirta	200	2017-09-18-13-01-22	0	2	x	-30	0	53.2	20.7	53.3	20.7	53.3	0.087	1863			87
88	3875	0	Rudbeckia hirta	200	2017-09-18-13-01-24	0	2	x	-30	0	53.2	20.7	53.3	20.7	53.3	0.087	1863			88
89	3876	0	Rudbeckia hirta	200	2017-09-18-13-01-26	0	2	x	-30	0	53.2	20.7	53.3	20.7	53.3	0.087	1863			89
90	3877	0	Rudbeckia hirta	200	2017-09-18-13-01-28	0	2	x	-30	0	53.2	20.7	53.3	20.7	53.3	0.087	1863			90
91	3878	0	Rudbeckia hirta	200	2017-09-18-13-01-30	0	2	x	-30	0	53.2	20.7	53.3	20.7	53.3	0.087	1863	Last10	Here	91
92	3879	0	Rudbeckia hirta	200	2017-09-18-13-01-32	0	2	x	-30	0	53.2	20.7	53.3	20.7	53.3	0.087	1863	Last10	Here	92
93	3880	0	Rudbeckia hirta	200	2017-09-18-13-01-34	0	2	x	-30	0	53.2	20.7	53.2	20.6	53.2	-0.019	1863	Last10	Here	93
94	3881	0	Rudbeckia hirta	200	2017-09-18-13-01-36	0	2	x	-30	0	53.2	20.7	53.3	20.7	53.3	0.087	1863	Last10	Here	94
95	3882	0	Rudbeckia hirta	200	2017-09-18-13-01-38	0	2	x	-30	0	53.2	20.7	53.3	20.7	53.3	0.087	1863	Last10	Here	95
96	3883	0	Rudbeckia hirta	200	2017-09-18-13-01-40	0	2	x	-30	0	53.2	20.7	53.4	20.7	53.4	0.193	1863	Last10	Here	96
97	3884	0	Rudbeckia hirta	200	2017-09-18-13-01-42	0	2	x	-30	0	53.2	20.7	53.4	20.7	53.4	0.193	1863	Last10	Here	97
98	3885	0	Rudbeckia hirta	200	2017-09-18-13-01-44	0	2	x	-30	0	53.2	20.7	53.3	20.7	53.3	0.087	1863	Last10	Here	98
99	3886	0	Rudbeckia hirta	200	2017-09-18-13-01-46	0	2	x	-30	0	53.2	20.7	53.4	20.7	53.4	0.193	1863	Last10	Here	99
100	3887	0	Rudbeckia hirta	200	2017-09-18-13-01-48	0	2	x	-30	0	53.2	20.7	53.4	20.7	53.4	0.193	1863	Last10	Here	100
101	3888	0	Rudbeckia hirta	200	2017-09-18-13-02-20	0	2	x	-25	0	53.2	20.7	53.4	20.7	53.4	0.193	1864	First10	Here	1
102	3889	0	Rudbeckia hirta	200	2017-09-18-13-02-22	0	2	x	-25	0	53.2	20.7	53.3	20.6	53.3	0.087	1864	First10	Here	2
103	3890	0	Rudbeckia hirta	200	2017-09-18-13-02-24	0	2	x	-25	0	53.2	20.7	53.4	20.7	53.4	0.193	1864	First10	Here	3
104	3891	0	Rudbeckia hirta	200	2017-09-18-13-02-26	0	2	x	-25	0	53.2	20.7	53.4	20.7	53.4	0.193	1864	First10	Here	4
105	3892	0	Rudbeckia hirta	200	2017-09-18-13-02-28	0	2	x	-25	0	53.2	20.7	53.4	20.7	53.4	0.193	1864	First10	Here	5
106	3893	0	Rudbeckia hirta	200	2017-09-18-13-02-30	0	2	x	-25	0	53.2	20.7	53.4	20.7	53.4	0.193	1864	First10	Here	6
107	3894	0	Rudbeckia hirta	200	2017-09-18-13-02-32	0	2	x	-25	0	53.2	20.7	53.3	20.6	53.3	0.087	1864	First10	Here	7
108	3895	0	Rudbeckia hirta	200	2017-09-18-13-02-34	0	2	x	-25	0	53.2	20.7	53.4	20.7	53.4	0.193	1864	First10	Here	8
109	3896	0	Rudbeckia hirta	200	2017-09-18-13-02-36	0	2	x	-25	0	53.2	20.7	53.3	20.7	53.3	0.087	1864	First10	Here	9
110	3897	0	Rudbeckia hirta	200	2017-09-18-13-02-38	0	2	x	-25	0	53.2	20.7	53.4	20.7	53.4	0.193	1864	First10	Here	10
111	3898	0	Rudbeckia hirta	200	2017-09-18-13-02-40	0	2	x	-25	0	53.2	20.7	53.4	20.7	53.4	0.193	1864			11
112	3899	0	Rudbeckia hirta	200	2017-09-18-13-02-42	0	2	x	-25	0	53.2	20.7	53.3	20.6	53.3	0.087	1864			12
113	3900	0	Rudbeckia hirta	200	2017-09-18-13-02-44	0	2	x	-25	0	53.2	20.7	53.4	20.7	53.4	0.193	1864			13
114	3901	0	Rudbeckia hirta	200	2017-09-18-13-02-46	0	2	x	-25	0	53.2	20.7	53.3	20.6	53.3	0.087	1864			14
115	3902	0	Rudbeckia hirta	200	2017-09-18-13-02-48	0	2	x	-25	0	53.2	20.7	53.4	20.7	53.4	0.193	1864			15
116	3903	0	Rudbeckia hirta	200	2017-09-18-13-02-50	0	2	x	-25	0	53.2	20.7	53.4	20.7	53.4	0.193	1864			16
117	3904	0	Rudbeckia hirta	200	2017-09-18-13-02-52	0	2	x	-25	0	53.2	20.7	53.4	20.7	53.4	0.193	1864			17
118	3905	0	Rudbeckia hirta	200	2017-09-18-13-02-54	0	2	x	-25	0	53.2	20.7	53.4	20.7	53.4	0.193	1864			18
119	3906	0	Rudbeckia hirta	200	2017-09-18-13-02-56	0	2	x	-25	0	53.2	20.7	53.4	20.7	53.4	0.193	1864			19
120	3907	0	Rudbeckia hirta	200	2017-09-18-13-02-58	0	2	x	-25	0	53.2	20.7	53.4	20.7	53.4	0.193	1864			20
121	3908	0	Rudbeckia hirta	200	2017-09-18-13-03-00	0	2	x	-25	0	53.2	20.7	53.4	20.7	53.4	0.193	1864			21
122	3909	0	Rudbeckia hirta	200	2017-09-18-13-03-02	0	2	x	-25	0	53.2	20.7	53.4	20.7	53.4	0.193	1864			22
123	3910	0	Rudbeckia hirta	200	2017-09-18-13-03-04	0	2	x	-25	0	53.2	20.7	53.4	20.7	53.4	0.193	1864			23
124	3911	0	Rudbeckia hirta	200	2017-09-18-13-03-06	0	2	x	-25	0	53.2	20.7	53.4	20.7	53.4	0.193	1864			24
125	3912	0	Rudbeckia hirta	200	2017-09-18-13-03-08	0	2	x	-25	0	53.2	20.7	53.4	20.7	53.4	0.193	1864			25
126	3913	0	Rudbeckia hirta	200	2017-09-18-13-03-10	0	2	x	-25	0	53.2	20.7	53.4	20.7	53.4	0.193	1864			26
127	3914	0	Rudbeckia hirta	200	2017-09-18-13-03-12	0	2	x	-25	0	53.2	20.7	53.4	20.7	53.4	0.193	1864			27
128	3915	0	Rudbeckia hirta	200	2017-09-18-13-03-14	0	2	x	-25	0	53.2	20.7	53.4	20.7	53.4	0.193	1864			28
129	3916	0	Rudbeckia hirta	200	2017-09-18-13-03-16	0	2	x	-25	0	53.2	20.7	53.4	20.7	53.4	0.193	1864			29
130	3917	0	Rudbeckia hirta	200	2017-09-18-13-03-18	0	2	x	-25	0	53.2	20.7	53.4	20.7	53.4	0.193	1864			30
131	3918	0	Rudbeckia hirta	200	2017-09-18-13-03-20	0	2	x	-25	0	53.2	20.7	53.4	20.7	53.4	0.193	1864			31
132	3919	0	Rudbeckia hirta	200	2017-09-18-13-03-22	0	2	x	-25	0	53.2	20.7	53.4	20.7	53.4	0.193	1864			32
133	3920	0	Rudbeckia hirta	200	2017-09-18-13-03-24	0	2	x	-25	0	53.2	20.7	53.4	20.7	53.4	0.193	1864			33
134	3921	0	Rudbeckia hirta	200	2017-09-18-13-03-26	0	2	x	-25	0	53.2	20.7	53.4	20.7	53.4	0.193	1864			34
135	3922	0	Rudbeckia hirta	200	2017-09-18-13-03-28	0	2	x	-25	0	53.2	20.7	53.4	20.7	53.4	0.193	1864			35
136	3923	0	Rudbeckia hirta	200	2017-09-18-13-03-30	0	2	x	-25	0	53.2	20.7	53.4	20.7	53.4	0.193	1864			36
137	3924	0	Rudbeckia hirta	200	2017-09-18-13-03-32	0	2	x	-25	0	53.2	20.7	53.5	20.7	53.5	0.299	1864			37
138	3925	0	Rudbeckia hirta	200	2017-09-18-13-03-34	0	2	x	-25	0	53.2	20.7	53.5	20.7	53.5	0.299	1864			38
139	3926	0	Rudbeckia hirta	200	2017-09-18-13-03-36	0	2	x	-25	0	53.2	20.7	53.5	20.7	53.5	0.299	1864			39
140	3927	0	Rudbeckia hirta	200	2017-09-18-13-03-38	0	2	x	-25	0	53.2	20.7	53.4	20.7	53.4	0.193	1864			40
141	3928	0	Rudbeckia hirta	200	2017-09-18-13-03-40	0	2	x	-25	0	53.2	20.7	53.5	20.7	53.5	0.299	1864			41
142	3929	0	Rudbeckia hirta	200	2017-09-18-13-03-42	0	2	x	-25	0	53.2	20.7	53.4	20.7	53.4	0.193	1864			42
143	3930	0	Rudbeckia hirta	200	2017-09-18-13-03-44	0	2	x	-25	0	53.2	20.7	53.5	20.7	53.5	0.299	1864			43
144	3931	0	Rudbeckia hirta	200	2017-09-18-13-03-46	0	2	x	-25	0	53.2	20.7	53.4	20.7	53.4	0.193	1864			44
145	3932	0	Rudbeckia hirta	200	2017-09-18-13-03-48	0	2	x	-25	0	53.2	20.7	53.5	20.7	53.5	0.299	1864			45
146	3933	0	Rudbeckia hirta	200	2017-09-18-13-03-50	0	2	x	-25	0	53.2	20.7	53.5	20.7	53.5	0.299	1864			46
147	3934	0	Rudbeckia hirta	200	2017-09-18-13-03-52	0	2	x	-25	0	53.2	20.7	53.5	20.7	53.5	0.299	1864			47
148	3935	0	Rudbeckia hirta	200	2017-09-18-13-03-54	0	2	x	-25	0	53.2	20.7	53.5	20.7	53.5	0.299	1864			48
149	3936	0	Rudbeckia hirta	200	2017-09-18-13-03-56	0	2	x	-25	0	53.2	20.7	53.5	20.7	53.5	0.299	1864			49
150	3937	0	Rudbeckia hirta	200	2017-09-18-13-03-58	0	2	x	-25	0	53.2	20.7	53.5	20.7	53.5	0.299	1864			50
151	3938	0	Rudbeckia hirta	200	2017-09-18-13-04-00	0	2	x	-25	0	53.2	20.7	53.5	20.7	53.5	0.299	1864			51
152	3939	0	Rudbeckia hirta	200	2017-09-18-13-04-02	0	2	x	-25	0	53.2	20.7	53.5	20.7	53.5	0.299	1864			52
153	3940	0	Rudbeckia hirta	200	2017-09-18-13-04-04	0	2	x	-25	0	53.2	20.7	53.5	20.7	53.5	0.299	1864			53
154	3941	0	Rudbeckia hirta	200	2017-09-18-13-04-06	0	2	x	-25	0	53.2	20.7	53.6	20.7	53.6	0.405	1864			54
155	3942	0	Rudbeckia hirta	200	2017-09-18-13-04-08	0	2	x	-25	0	53.2	20.7	53.6	20.7	53.6	0.405	1864			55
156	3943	0	Rudbeckia hirta	200	2017-09-18-13-04-10	0	2	x	-25	0	53.2	20.7	53.5	20.7	53.5	0.299	1864			56
157	3944	0	Rudbeckia hirta	200	2017-09-18-13-04-12	0	2	x	-25	0	53.2	20.7	53.5	20.7	53.5	0.299	1864			57
158	3945	0	Rudbeckia hirta	200	2017-09-18-13-04-14	0	2	x	-25	0	53.2	20.7	53.5	20.7	53.5	0.299	1864			58
159	3946	0	Rudbeckia hirta	200	2017-09-18-13-04-16	0	2	x	-25	0	53.2	20.7	53.5	20.7	53.5	0.299	1864			59
160	3947	0	Rudbeckia hirta	200	2017-09-18-13-04-18	0	2	x	-25	0	53.2	20.7	53.5	20.7	53.5	0.299	1864			60
161	3948	0	Rudbeckia hirta	200	2017-09-18-13-04-20	0	2	x	-25	0	53.2	20.7	53.5	20.7	53.5	0.299	1864			61
162	3949	0	Rudbeckia hirta	200	2017-09-18-13-04-22	0	2	x	-25	0	53.2	20.7	53.5	20.7	53.5	0.299	1864			62
163	3950	0	Rudbeckia hirta	200	2017-09-18-13-04-24	0	2	x	-25	0	53.2	20.7	53.4	20.6	53.4	0.193	1864			63
164	3951	0	Rudbeckia hirta	200	2017-09-18-13-04-26	0	2	x	-25	0	53.2	20.7	53.5	20.7	53.5	0.299	1864			64
165	3952	0	Rudbeckia hirta	200	2017-09-18-13-04-28	0	2	x	-25	0	53.2	20.7	53.5	20.7	53.5	0.299	1864			65
166	3953	0	Rudbeckia hirta	200	2017-09-18-13-04-30	0	2	x	-25	0	53.2	20.7	53.5	20.7	53.5	0.299	1864			66
167	3954	0	Rudbeckia hirta	200	2017-09-18-13-04-32	0	2	x	-25	0	53.2	20.7	53.4	20.6	53.4	0.193	1864			67
168	3955	0	Rudbeckia hirta	200	2017-09-18-13-04-34	0	2	x	-25	0	53.2	20.7	53.5	20.7	53.5	0.299	1864			68
169	3956	0	Rudbeckia hirta	200	2017-09-18-13-04-36	0	2	x	-25	0	53.2	20.7	53.5	20.7	53.5	0.299	1864			69
170	3957	0	Rudbeckia hirta	200	2017-09-18-13-04-38	0	2	x	-25	0	53.2	20.7	53.5	20.7	53.5	0.299	1864			70
171	3958	0	Rudbeckia hirta	200	2017-09-18-13-04-40	0	2	x	-25	0	53.2	20.7	53.5	20.7	53.5	0.299	1864			71
172	3959	0	Rudbeckia hirta	200	2017-09-18-13-04-42	0	2	x	-25	0	53.2	20.7	53.5	20.7	53.5	0.299	1864			72
173	3960	0	Rudbeckia hirta	200	2017-09-18-13-04-44	0	2	x	-25	0	53.2	20.7	53.5	20.7	53.5	0.299	1864			73
174	3961	0	Rudbeckia hirta	200	2017-09-18-13-04-46	0	2	x	-25	0	53.2	20.7	53.5	20.7	53.5	0.299	1864			74
175	3962	0	Rudbeckia hirta	200	2017-09-18-13-04-48	0	2	x	-25	0	53.2	20.7	53.5	20.7	53.5	0.299	1864			75
176	3963	0	Rudbeckia hirta	200	2017-09-18-13-04-50	0	2	x	-25	0	53.2	20.7	53.4	20.6	53.4	0.193	1864			76
177	3964	0	Rudbeckia hirta	200	2017-09-18-13-04-52	0	2	x	-25	0	53.2	20.7	53.5	20.7	53.5	0.299	1864			77
178	3965	0	Rudbeckia hirta	200	2017-09-18-13-04-54	0	2	x	-25	0	53.2	20.7	53.4	20.6	53.4	0.193	1864			78
179	3966	0	Rudbeckia hirta	200	2017-09-18-13-04-56	0	2	x	-25	0	53.2	20.7	53.5	20.7	53.5	0.299	1864			79
180	3967	0	Rudbeckia hirta	200	2017-09-18-13-04-58	0	2	x	-25	0	53.2	20.7	53.5	20.7	53.5	0.299	1864			80
181	3968	0	Rudbeckia hirta	200	2017-09-18-13-05-00	0	2	x	-25	0	53.2	20.7	53.5	20.7	53.5	0.299	1864			81
182	3969	0	Rudbeckia hirta	200	2017-09-18-13-05-02	0	2	x	-25	0	53.2	20.7	53.5	20.7	53.5	0.299	1864			82
183	3970	0	Rudbeckia hirta	200	2017-09-18-13-05-04	0	2	x	-25	0	53.2	20.7	53.5	20.7	53.5	0.299	1864			83
184	3971	0	Rudbeckia hirta	200	2017-09-18-13-05-06	0	2	x	-25	0	53.2	20.7	53.5	20.7	53.5	0.299	1864			84
185	3972	0	Rudbeckia hirta	200	2017-09-18-13-05-08	0	2	x	-25	0	53.2	20.7	53.4	20.6	53.4	0.193	1864			85
186	3973	0	Rudbeckia hirta	200	2017-09-18-13-05-10	0	2	x	-25	0	53.2	20.7	53.4	20.6	53.4	0.193	1864			86
187	3974	0	Rudbeckia hirta	200	2017-09-18-13-05-12	0	2	x	-25	0	53.2	20.7	53.5	20.7	53.5	0.299	1864			87
188	3975	0	Rudbeckia hirta	200	2017-09-18-13-05-14	0	2	x	-25	0	53.2	20.7	53.5	20.7	53.5	0.299	1864			88
189	3976	0	Rudbeckia hirta	200	2017-09-18-13-05-16	0	2	x	-25	0	53.3	20.7	53.5	20.7	53.5	0.199	1864			89
190	3977	0	Rudbeckia hirta	200	2017-09-18-13-05-18	0	2	x	-25	0	53.3	20.7	53.5	20.7	53.5	0.199	1864			90
191	3978	0	Rudbeckia hirta	200	2017-09-18-13-05-20	0	2	x	-25	0	53.3	20.7	53.5	20.7	53.5	0.199	1864	Last10	Here	91
192	3979	0	Rudbeckia hirta	200	2017-09-18-13-05-23	0	2	x	-25	0	53.3	20.7	53.5	20.7	53.5	0.199	1864	Last10	Here	92
193	3980	0	Rudbeckia hirta	200	2017-09-18-13-05-25	0	2	x	-25	0	53.3	20.7	53.5	20.7	53.5	0.199	1864	Last10	Here	93
194	3981	0	Rudbeckia hirta	200	2017-09-18-13-05-27	0	2	x	-25	0	53.3	20.7	53.5	20.7	53.5	0.199	1864	Last10	Here	94
195	3982	0	Rudbeckia hirta	200	2017-09-18-13-05-29	0	2	x	-25	0	53.3	20.7	53.5	20.7	53.5	0.199	1864	Last10	Here	95
196	3983	0	Rudbeckia hirta	200	2017-09-18-13-05-31	0	2	x	-25	0	53.3	20.7	53.5	20.7	53.5	0.199	1864	Last10	Here	96
197	3984	0	Rudbeckia hirta	200	2017-09-18-13-05-33	0	2	x	-25	0	53.2	20.7	53.5	20.7	53.5	0.299	1864	Last10	Here	97
198	3985	0	Rudbeckia hirta	200	2017-09-18-13-05-35	0	2	x	-25	0	53.3	20.7	53.5	20.7	53.5	0.199	1864	Last10	Here	98
199	3986	0	Rudbeckia hirta	200	2017-09-18-13-05-37	0	2	x	-25	0	53.3	20.7	53.5	20.7	53.5	0.199	1864	Last10	Here	99
200	3987	0	Rudbeckia hirta	200	2017-09-18-13-05-39	0	2	x	-25	0	53.3	20.7	53.5	20.7	53.5	0.199	1864	Last10	Here	100
201	3988	0	Rudbeckia hirta	200	2017-09-18-13-06-11	0	2	x	-20	0	53.3	20.7	53.6	20.7	53.6	0.305	1865	First10	Here	1
202	3989	0	Rudbeckia hirta	200	2017-09-18-13-06-13	0	2	x	-20	0	53.3	20.7	53.6	20.7	53.6	0.305	1865	First10	Here	2
203	3990	0	Rudbeckia hirta	200	2017-09-18-13-06-15	0	2	x	-20	0	53.3	20.7	53.6	20.7	53.6	0.305	1865	First10	Here	3
204	3991	0	Rudbeckia hirta	200	2017-09-18-13-06-17	0	2	x	-20	0	53.3	20.7	53.5	20.7	53.5	0.199	1865	First10	Here	4
205	3992	0	Rudbeckia hirta	200	2017-09-18-13-06-19	0	2	x	-20	0	53.3	20.7	53.5	20.7	53.5	0.199	1865	First10	Here	5
206	3993	0	Rudbeckia hirta	200	2017-09-18-13-06-21	0	2	x	-20	0	53.3	20.7	53.5	20.7	53.5	0.199	1865	First10	Here	6
207	3994	0	Rudbeckia hirta	200	2017-09-18-13-06-23	0	2	x	-20	0	53.3	20.7	53.6	20.7	53.6	0.305	1865	First10	Here	7
208	3995	0	Rudbeckia hirta	200	2017-09-18-13-06-25	0	2	x	-20	0	53.3	20.7	53.5	20.7	53.5	0.199	1865	First10	Here	8
209	3996	0	Rudbeckia hirta	200	2017-09-18-13-06-27	0	2	x	-20	0	53.3	20.7	53.5	20.7	53.5	0.199	1865	First10	Here	9
210	3997	0	Rudbeckia hirta	200	2017-09-18-13-06-29	0	2	x	-20	0	53.3	20.7	53.5	20.7	53.5	0.199	1865	First10	Here	10
211	3998	0	Rudbeckia hirta	200	2017-09-18-13-06-31	0	2	x	-20	0	53.3	20.7	53.5	20.7	53.5	0.199	1865			11
212	3999	0	Rudbeckia hirta	200	2017-09-18-13-06-33	0	2	x	-20	0	53.3	20.7	53.5	20.7	53.5	0.199	1865			12
213	4000	0	Rudbeckia hirta	200	2017-09-18-13-06-35	0	2	x	-20	0	53.3	20.7	53.5	20.7	53.5	0.199	1865			13
214	4001	0	Rudbeckia hirta	200	2017-09-18-13-06-37	0	2	x	-20	0	53.3	20.7	53.5	20.7	53.5	0.199	1865			14
215	4002	0	Rudbeckia hirta	200	2017-09-18-13-06-39	0	2	x	-20	0	53.3	20.7	53.5	20.7	53.5	0.199	1865			15
216	4003	0	Rudbeckia hirta	200	2017-09-18-13-06-41	0	2	x	-20	0	53.3	20.7	53.4	20.6	53.4	0.093	1865			16
217	4004	0	Rudbeckia hirta	200	2017-09-18-13-06-43	0	2	x	-20	0	53.3	20.7	53.5	20.7	53.5	0.199	1865			17
218	4005	0	Rudbeckia hirta	200	2017-09-18-13-06-45	0	2	x	-20	0	53.3	20.7	53.4	20.6	53.4	0.093	1865			18
219	4006	0	Rudbeckia hirta	200	2017-09-18-13-06-47	0	2	x	-20	0	53.3	20.7	53.4	20.6	53.4	0.093	1865			19
220	4007	0	Rudbeckia hirta	200	2017-09-18-13-06-49	0	2	x	-20	0	53.3	20.7	53.5	20.7	53.5	0.199	1865			20
221	4008	0	Rudbeckia hirta	200	2017-09-18-13-06-51	0	2	x	-20	0	53.3	20.7	53.5	20.7	53.5	0.199	1865			21
222	4009	0	Rudbeckia hirta	200	2017-09-18-13-06-53	0	2	x	-20	0	53.3	20.7	53.5	20.7	53.5	0.199	1865			22
223	4010	0	Rudbeckia hirta	200	2017-09-18-13-06-55	0	2	x	-20	0	53.3	20.7	53.5	20.7	53.5	0.199	1865			23
224	4011	0	Rudbeckia hirta	200	2017-09-18-13-06-57	0	2	x	-20	0	53.3	20.7	53.4	20.6	53.4	0.093	1865			24
225	4012	0	Rudbeckia hirta	200	2017-09-18-13-06-59	0	2	x	-20	0	53.3	20.7	53.5	20.7	53.5	0.199	1865			25
226	4013	0	Rudbeckia hirta	200	2017-09-18-13-07-01	0	2	x	-20	0	53.3	20.7	53.5	20.7	53.5	0.199	1865			26
227	4014	0	Rudbeckia hirta	200	2017-09-18-13-07-03	0	2	x	-20	0	53.3	20.7	53.5	20.7	53.5	0.199	1865			27
228	4015	0	Rudbeckia hirta	200	2017-09-18-13-07-05	0	2	x	-20	0	53.3	20.7	53.5	20.7	53.5	0.199	1865			28
229	4016	0	Rudbeckia hirta	200	2017-09-18-13-07-07	0	2	x	-20	0	53.3	20.7	53.5	20.7	53.5	0.199	1865			29
230	4017	0	Rudbeckia hirta	200	2017-09-18-13-07-09	0	2	x	-20	0	53.3	20.7	53.6	20.7	53.6	0.305	1865			30
231	4018	0	Rudbeckia hirta	200	2017-09-18-13-07-11	0	2	x	-20	0	53.3	20.7	53.5	20.6	53.5	0.199	1865			31
232	4019	0	Rudbeckia hirta	200	2017-09-18-13-07-13	0	2	x	-20	0	53.3	20.7	53.5	20.7	53.5	0.199	1865			32
233	4020	0	Rudbeckia hirta	200	2017-09-18-13-07-15	0	2	x	-20	0	53.3	20.7	53.5	20.7	53.5	0.199	1865			33
234	4021	0	Rudbeckia hirta	200	2017-09-18-13-07-17	0	2	x	-20	0	53.3	20.7	53.5	20.6	53.5	0.199	1865			34
235	4022	0	Rudbeckia hirta	200	2017-09-18-13-07-19	0	2	x	-20	0	53.3	20.7	53.5	20.6	53.5	0.199	1865			35
236	4023	0	Rudbeckia hirta	200	2017-09-18-13-07-21	0	2	x	-20	0	53.3	20.7	53.5	20.6	53.5	0.199	1865			36
237	4024	0	Rudbeckia hirta	200	2017-09-18-13-07-23	0	2	x	-20	0	53.3	20.7	53.5	20.7	53.5	0.199	1865			37
238	4025	0	Rudbeckia hirta	200	2017-09-18-13-07-25	0	2	x	-20	0	53.4	20.7	53.5	20.6	53.5	0.099	1865			38
239	4026	0	Rudbeckia hirta	200	2017-09-18-13-07-27	0	2	x	-20	0	53.3	20.7	53.5	20.6	53.5	0.199	1865			39
240	4027	0	Rudbeckia hirta	200	2017-09-18-13-07-29	0	2	x	-20	0	53.3	20.7	53.6	20.7	53.6	0.305	1865			40
241	4028	0	Rudbeckia hirta	200	2017-09-18-13-07-31	0	2	x	-20	0	53.4	20.7	53.5	20.6	53.5	0.099	1865			41
242	4029	0	Rudbeckia hirta	200	2017-09-18-13-07-33	0	2	x	-20	0	53.3	20.7	53.5	20.6	53.5	0.199	1865			42
243	4030	0	Rudbeckia hirta	200	2017-09-18-13-07-35	0	2	x	-20	0	53.3	20.7	53.6	20.7	53.6	0.305	1865			43
244	4031	0	Rudbeckia hirta	200	2017-09-18-13-07-37	0	2	x	-20	0	53.3	20.7	53.5	20.6	53.5	0.199	1865			44
245	4032	0	Rudbeckia hirta	200	2017-09-18-13-07-39	0	2	x	-20	0	53.3	20.7	53.6	20.7	53.6	0.305	1865			45
246	4033	0	Rudbeckia hirta	200	2017-09-18-13-07-41	0	2	x	-20	0	53.3	20.7	53.6	20.7	53.6	0.305	1865			46
247	4034	0	Rudbeckia hirta	200	2017-09-18-13-07-43	0	2	x	-20	0	53.4	20.7	53.5	20.6	53.5	0.099	1865			47
248	4035	0	Rudbeckia hirta	200	2017-09-18-13-07-45	0	2	x	-20	0	53.4	20.7	53.5	20.6	53.5	0.099	1865			48
249	4036	0	Rudbeckia hirta	200	2017-09-18-13-07-47	0	2	x	-20	0	53.3	20.7	53.5	20.6	53.5	0.199	1865			49
250	4037	0	Rudbeckia hirta	200	2017-09-18-13-07-49	0	2	x	-20	0	53.4	20.7	53.5	20.6	53.5	0.099	1865			50
251	4038	0	Rudbeckia hirta	200	2017-09-18-13-07-51	0	2	x	-20	0	53.4	20.7	53.5	20.6	53.5	0.099	1865			51
252	4039	0	Rudbeckia hirta	200	2017-09-18-13-07-53	0	2	x	-20	0	53.4	20.7	53.5	20.6	53.5	0.099	1865			52
253	4040	0	Rudbeckia hirta	200	2017-09-18-13-07-55	0	2	x	-20	0	53.3	20.7	53.5	20.6	53.5	0.199	1865			53
254	4041	0	Rudbeckia hirta	200	2017-09-18-13-07-57	0	2	x	-20	0	53.3	20.7	53.6	20.6	53.6	0.305	1865			54
255	4042	0	Rudbeckia hirta	200	2017-09-18-13-07-59	0	2	x	-20	0	53.4	20.7	53.7	20.7	53.7	0.311	1865			55
256	4043	0	Rudbeckia hirta	200	2017-09-18-13-08-01	0	2	x	-20	0	53.4	20.7	53.7	20.7	53.7	0.311	1865			56
257	4044	0	Rudbeckia hirta	200	2017-09-18-13-08-03	0	2	x	-20	0	53.4	20.7	53.7	20.7	53.7	0.311	1865			57
258	4045	0	Rudbeckia hirta	200	2017-09-18-13-08-05	0	2	x	-20	0	53.4	20.7	53.7	20.7	53.7	0.311	1865			58
259	4046	0	Rudbeckia hirta	200	2017-09-18-13-08-07	0	2	x	-20	0	53.4	20.7	53.6	20.6	53.6	0.205	1865			59
260	4047	0	Rudbeckia hirta	200	2017-09-18-13-08-09	0	2	x	-20	0	53.4	20.7	53.6	20.7	53.6	0.205	1865			60
261	4048	0	Rudbeckia hirta	200	2017-09-18-13-08-11	0	2	x	-20	0	53.4	20.7	53.5	20.6	53.5	0.099	1865			61
262	4049	0	Rudbeckia hirta	200	2017-09-18-13-08-13	0	2	x	-20	0	53.4	20.7	53.5	20.6	53.5	0.099	1865			62
263	4050	0	Rudbeckia hirta	200	2017-09-18-13-08-15	0	2	x	-20	0	53.4	20.7	53.5	20.6	53.5	0.099	1865			63
264	4051	0	Rudbeckia hirta	200	2017-09-18-13-08-17	0	2	x	-20	0	53.4	20.7	53.5	20.6	53.5	0.099	1865			64
265	4052	0	Rudbeckia hirta	200	2017-09-18-13-08-19	0	2	x	-20	0	53.4	20.7	53.5	20.6	53.5	0.099	1865			65
266	4053	0	Rudbeckia hirta	200	2017-09-18-13-08-21	0	2	x	-20	0	53.4	20.7	53.5	20.6	53.5	0.099	1865			66
267	4054	0	Rudbeckia hirta	200	2017-09-18-13-08-23	0	2	x	-20	0	53.4	20.7	53.5	20.6	53.5	0.099	1865			67
268	4055	0	Rudbeckia hirta	200	2017-09-18-13-08-25	0	2	x	-20	0	53.4	20.7	53.6	20.7	53.6	0.205	1865			68
269	4056	0	Rudbeckia hirta	200	2017-09-18-13-08-27	0	2	x	-20	0	53.4	20.7	53.5	20.6	53.5	0.099	1865			69
270	4057	0	Rudbeckia hirta	200	2017-09-18-13-08-29	0	2	x	-20	0	53.4	20.7	53.5	20.6	53.5	0.099	1865			70
271	4058	0	Rudbeckia hirta	200	2017-09-18-13-08-31	0	2	x	-20	0	53.4	20.7	53.5	20.6	53.5	0.099	1865			71
272	4059	0	Rudbeckia hirta	200	2017-09-18-13-08-33	0	2	x	-20	0	53.4	20.7	53.5	20.6	53.5	0.099	1865			72
273	4060	0	Rudbeckia hirta	200	2017-09-18-13-08-35	0	2	x	-20	0	53.4	20.7	53.5	20.6	53.5	0.099	1865			73
274	4061	0	Rudbeckia hirta	200	2017-09-18-13-08-37	0	2	x	-20	0	53.4	20.7	53.6	20.7	53.6	0.205	1865			74
275	4062	0	Rudbeckia hirta	200	2017-09-18-13-08-39	0	2	x	-20	0	53.4	20.7	53.6	20.7	53.6	0.205	1865			75
276	4063	0	Rudbeckia hirta	200	2017-09-18-13-08-41	0	2	x	-20	0	53.4	20.7	53.6	20.7	53.6	0.205	1865			76
277	4064	0	Rudbeckia hirta	200	2017-09-18-13-08-43	0	2	x	-20	0	53.4	20.7	53.6	20.7	53.6	0.205	1865			77
278	4065	0	Rudbeckia hirta	200	2017-09-18-13-08-45	0	2	x	-20	0	53.4	20.7	53.6	20.7	53.6	0.205	1865			78
279	4066	0	Rudbeckia hirta	200	2017-09-18-13-08-47	0	2	x	-20	0	53.4	20.7	53.6	20.7	53.6	0.205	1865			79
280	4067	0	Rudbeckia hirta	200	2017-09-18-13-08-49	0	2	x	-20	0	53.4	20.7	53.6	20.7	53.6	0.205	1865			80
281	4068	0	Rudbeckia hirta	200	2017-09-18-13-08-51	0	2	x	-20	0	53.4	20.7	53.5	20.6	53.5	0.099	1865			81
282	4069	0	Rudbeckia hirta	200	2017-09-18-13-08-53	0	2	x	-20	0	53.4	20.7	53.5	20.6	53.5	0.099	1865			82
283	4070	0	Rudbeckia hirta	200	2017-09-18-13-08-55	0	2	x	-20	0	53.4	20.7	53.5	20.6	53.5	0.099	1865			83
284	4071	0	Rudbeckia hirta	200	2017-09-18-13-08-57	0	2	x	-20	0	53.4	20.7	53.5	20.6	53.5	0.099	1865			84
285	4072	0	Rudbeckia hirta	200	2017-09-18-13-08-59	0	2	x	-20	0	53.4	20.7	53.5	20.6	53.5	0.099	1865			85
286	4073	0	Rudbeckia hirta	200	2017-09-18-13-09-01	0	2	x	-20	0	53.4	20.7	53.7	20.7	53.7	0.311	1865			86
287	4074	0	Rudbeckia hirta	200	2017-09-18-13-09-03	0	2	x	-20	0	53.4	20.7	53.6	20.7	53.6	0.205	1865			87
288	4075	0	Rudbeckia hirta	200	2017-09-18-13-09-05	0	2	x	-20	0	53.4	20.7	53.6	20.7	53.6	0.205	1865			88
289	4076	0	Rudbeckia hirta	200	2017-09-18-13-09-07	0	2	x	-20	0	53.4	20.7	53.6	20.7	53.6	0.205	1865			89
290	4077	0	Rudbeckia hirta	200	2017-09-18-13-09-09	0	2	x	-20	0	53.4	20.7	53.5	20.6	53.5	0.099	1865			90
291	4078	0	Rudbeckia hirta	200	2017-09-18-13-09-11	0	2	x	-20	0	53.4	20.7	53.7	20.7	53.7	0.311	1865	Last10	Here	91
292	4079	0	Rudbeckia hirta	200	2017-09-18-13-09-13	0	2	x	-20	0	53.4	20.7	53.7	20.7	53.7	0.311	1865	Last10	Here	92
293	4080	0	Rudbeckia hirta	200	2017-09-18-13-09-15	0	2	x	-20	0	53.4	20.7	53.6	20.6	53.6	0.205	1865	Last10	Here	93
294	4081	0	Rudbeckia hirta	200	2017-09-18-13-09-17	0	2	x	-20	0	53.4	20.7	53.6	20.6	53.6	0.205	1865	Last10	Here	94
295	4082	0	Rudbeckia hirta	200	2017-09-18-13-09-19	0	2	x	-20	0	53.4	20.7	53.6	20.6	53.6	0.205	1865	Last10	Here	95
296	4083	0	Rudbeckia hirta	200	2017-09-18-13-09-21	0	2	x	-20	0	53.4	20.7	53.6	20.6	53.6	0.205	1865	Last10	Here	96
297	4084	0	Rudbeckia hirta	200	2017-09-18-13-09-23	0	2	x	-20	0	53.4	20.7	53.6	20.7	53.6	0.205	1865	Last10	Here	97
298	4085	0	Rudbeckia hirta	200	2017-09-18-13-09-25	0	2	x	-20	0	53.4	20.7	53.6	20.7	53.6	0.205	1865	Last10	Here	98
299	4086	0	Rudbeckia hirta	200	2017-09-18-13-09-27	0	2	x	-20	0	53.4	20.7	53.5	20.6	53.5	0.099	1865	Last10	Here	99
300	4087	0	Rudbeckia hirta	200	2017-09-18-13-10-01	0	2	x	-15	0	53.4	20.7	53.7	20.7	53.7	0.311	1866	First10	Here	1
301	4088	0	Rudbeckia hirta	200	2017-09-18-13-10-03	0	2	x	-15	0	53.4	20.7	53.6	20.6	53.6	0.205	1866	First10	Here	2
302	4089	0	Rudbeckia hirta	200	2017-09-18-13-10-05	0	2	x	-15	0	53.4	20.7	53.7	20.7	53.7	0.311	1866	First10	Here	3
303	4090	0	Rudbeckia hirta	200	2017-09-18-13-10-07	0	2	x	-15	0	53.4	20.7	53.6	20.6	53.6	0.205	1866	First10	Here	4
304	4091	0	Rudbeckia hirta	200	2017-09-18-13-10-09	0	2	x	-15	0	53.4	20.7	53.6	20.6	53.6	0.205	1866	First10	Here	5
305	4092	0	Rudbeckia hirta	200	2017-09-18-13-10-11	0	2	x	-15	0	53.4	20.7	53.6	20.6	53.6	0.205	1866	First10	Here	6
306	4093	0	Rudbeckia hirta	200	2017-09-18-13-10-13	0	2	x	-15	0	53.4	20.7	53.6	20.6	53.6	0.205	1866	First10	Here	7
307	4094	0	Rudbeckia hirta	200	2017-09-18-13-10-15	0	2	x	-15	0	53.4	20.7	53.6	20.6	53.6	0.205	1866	First10	Here	8
308	4095	0	Rudbeckia hirta	200	2017-09-18-13-10-17	0	2	x	-15	0	53.4	20.7	53.6	20.7	53.6	0.205	1866	First10	Here	9
309	4096	0	Rudbeckia hirta	200	2017-09-18-13-10-19	0	2	x	-15	0	53.4	20.7	53.5	20.6	53.5	0.099	1866	First10	Here	10
310	4097	0	Rudbeckia hirta	200	2017-09-18-13-10-21	0	2	x	-15	0	53.4	20.7	53.6	20.7	53.6	0.205	1866			11
311	4098	0	Rudbeckia hirta	200	2017-09-18-13-10-23	0	2	x	-15	0	53.4	20.7	53.6	20.7	53.6	0.205	1866			12
312	4099	0	Rudbeckia hirta	200	2017-09-18-13-10-25	0	2	x	-15	0	53.4	20.7	53.6	20.7	53.6	0.205	1866			13
313	4100	0	Rudbeckia hirta	200	2017-09-18-13-10-27	0	2	x	-15	0	53.4	20.7	53.5	20.6	53.5	0.099	1866			14
314	4101	0	Rudbeckia hirta	200	2017-09-18-13-10-30	0	2	x	-15	0	53.4	20.7	53.6	20.7	53.6	0.205	1866			15
315	4102	0	Rudbeckia hirta	200	2017-09-18-13-10-32	0	2	x	-15	0	53.4	20.7	53.6	20.7	53.6	0.205	1866			16
316	4103	0	Rudbeckia hirta	200	2017-09-18-13-10-34	0	2	x	-15	0	53.4	20.7	53.6	20.7	53.6	0.205	1866			17
317	4104	0	Rudbeckia hirta	200	2017-09-18-13-10-36	0	2	x	-15	0	53.4	20.7	53.5	20.6	53.5	0.099	1866			18
318	4105	0	Rudbeckia hirta	200	2017-09-18-13-10-38	0	2	x	-15	0	53.4	20.7	53.5	20.6	53.5	0.099	1866			19
319	4106	0	Rudbeckia hirta	200	2017-09-18-13-10-40	0	2	x	-15	0	53.4	20.7	53.6	20.7	53.6	0.205	1866			20
320	4107	0	Rudbeckia hirta	200	2017-09-18-13-10-42	0	2	x	-15	0	53.4	20.7	53.7	20.7	53.7	0.311	1866			21
321	4108	0	Rudbeckia hirta	200	2017-09-18-13-10-44	0	2	x	-15	0	53.4	20.7	53.5	20.6	53.5	0.099	1866			22
322	4109	0	Rudbeckia hirta	200	2017-09-18-13-10-46	0	2	x	-15	0	53.4	20.7	53.7	20.7	53.7	0.311	1866			23
323	4110	0	Rudbeckia hirta	200	2017-09-18-13-10-48	0	2	x	-15	0	53.4	20.7	53.7	20.7	53.7	0.311	1866			24
324	4111	0	Rudbeckia hirta	200	2017-09-18-13-10-50	0	2	x	-15	0	53.4	20.7	53.6	20.6	53.6	0.205	1866			25
325	4112	0	Rudbeckia hirta	200	2017-09-18-13-10-52	0	2	x	-15	0	53.4	20.7	53.7	20.7	53.7	0.311	1866			26
326	4113	0	Rudbeckia hirta	200	2017-09-18-13-10-54	0	2	x	-15	0	53.4	20.7	53.7	20.7	53.7	0.311	1866			27
327	4114	0	Rudbeckia hirta	200	2017-09-18-13-10-56	0	2	x	-15	0	53.4	20.7	53.7	20.7	53.7	0.311	1866			28
328	4115	0	Rudbeckia hirta	200	2017-09-18-13-10-58	0	2	x	-15	0	53.4	20.7	53.7	20.7	53.7	0.311	1866			29
329	4116	0	Rudbeckia hirta	200	2017-09-18-13-11-00	0	2	x	-15	0	53.4	20.7	53.6	20.6	53.6	0.205	1866			30
330	4117	0	Rudbeckia hirta	200	2017-09-18-13-11-02	0	2	x	-15	0	53.4	20.7	53.7	20.7	53.7	0.311	1866			31
331	4118	0	Rudbeckia hirta	200	2017-09-18-13-11-04	0	2	x	-15	0	53.4	20.7	53.6	20.6	53.6	0.205	1866			32
332	4119	0	Rudbeckia hirta	200	2017-09-18-13-11-06	0	2	x	-15	0	53.4	20.7	53.6	20.6	53.6	0.205	1866			33
333	4120	0	Rudbeckia hirta	200	2017-09-18-13-11-08	0	2	x	-15	0	53.4	20.7	53.6	20.6	53.6	0.205	1866			34
334	4121	0	Rudbeckia hirta	200	2017-09-18-13-11-10	0	2	x	-15	0	53.4	20.7	53.6	20.6	53.6	0.205	1866			35
335	4122	0	Rudbeckia hirta	200	2017-09-18-13-11-12	0	2	x	-15	0	53.4	20.7	53.6	20.6	53.6	0.205	1866			36
336	4123	0	Rudbeckia hirta	200	2017-09-18-13-11-14	0	2	x	-15	0	53.4	20.7	53.7	20.7	53.7	0.311	1866			37
337	4124	0	Rudbeckia hirta	200	2017-09-18-13-11-16	0	2	x	-15	0	53.4	20.7	53.6	20.6	53.6	0.205	1866			38
338	4125	0	Rudbeckia hirta	200	2017-09-18-13-11-18	0	2	x	-15	0	53.4	20.7	53.6	20.6	53.6	0.205	1866			39
339	4126	0	Rudbeckia hirta	200	2017-09-18-13-11-20	0	2	x	-15	0	53.4	20.7	53.6	20.6	53.6	0.205	1866			40
340	4127	0	Rudbeckia hirta	200	2017-09-18-13-11-22	0	2	x	-15	0	53.4	20.7	53.6	20.6	53.6	0.205	1866			41
341	4128	0	Rudbeckia hirta	200	2017-09-18-13-11-24	0	2	x	-15	0	53.4	20.7	53.6	20.6	53.6	0.205	1866			42
342	4129	0	Rudbeckia hirta	200	2017-09-18-13-11-26	0	2	x	-15	0	53.4	20.7	53.6	20.6	53.6	0.205	1866			43
343	4130	0	Rudbeckia hirta	200	2017-09-18-13-11-28	0	2	x	-15	0	53.4	20.7	53.6	20.6	53.6	0.205	1866			44
344	4131	0	Rudbeckia hirta	200	2017-09-18-13-11-30	0	2	x	-15	0	53.4	20.7	53.7	20.6	53.7	0.311	1866			45
345	4132	0	Rudbeckia hirta	200	2017-09-18-13-11-32	0	2	x	-15	0	53.4	20.7	53.6	20.6	53.6	0.205	1866			46
346	4133	0	Rudbeckia hirta	200	2017-09-18-13-11-34	0	2	x	-15	0	53.4	20.7	53.6	20.6	53.6	0.205	1866			47
347	4134	0	Rudbeckia hirta	200	2017-09-18-13-11-36	0	2	x	-15	0	53.4	20.7	53.6	20.6	53.6	0.205	1866			48
348	4135	0	Rudbeckia hirta	200	2017-09-18-13-11-38	0	2	x	-15	0	53.4	20.7	53.6	20.6	53.6	0.205	1866			49
349	4136	0	Rudbeckia hirta	200	2017-09-18-13-11-40	0	2	x	-15	0	53.4	20.7	53.6	20.6	53.6	0.205	1866			50
350	4137	0	Rudbeckia hirta	200	2017-09-18-13-11-42	0	2	x	-15	0	53.4	20.7	53.7	20.7	53.7	0.311	1866			51
351	4138	0	Rudbeckia hirta	200	2017-09-18-13-11-44	0	2	x	-15	0	53.4	20.7	53.6	20.6	53.6	0.205	1866			52
352	4139	0	Rudbeckia hirta	200	2017-09-18-13-11-46	0	2	x	-15	0	53.4	20.7	53.6	20.6	53.6	0.205	1866			53
353	4140	0	Rudbeckia hirta	200	2017-09-18-13-11-48	0	2	x	-15	0	53.4	20.7	53.6	20.6	53.6	0.205	1866			54
354	4141	0	Rudbeckia hirta	200	2017-09-18-13-11-50	0	2	x	-15	0	53.4	20.7	53.6	20.6	53.6	0.205	1866			55
355	4142	0	Rudbeckia hirta	200	2017-09-18-13-11-52	0	2	x	-15	0	53.4	20.7	53.6	20.6	53.6	0.205	1866			56
356	4143	0	Rudbeckia hirta	200	2017-09-18-13-11-54	0	2	x	-15	0	53.4	20.7	53.6	20.6	53.6	0.205	1866			57
357	4144	0	Rudbeckia hirta	200	2017-09-18-13-11-56	0	2	x	-15	0	53.4	20.7	53.6	20.6	53.6	0.205	1866			58
358	4145	0	Rudbeckia hirta	200	2017-09-18-13-11-58	0	2	x	-15	0	53.4	20.7	53.6	20.6	53.6	0.205	1866			59
359	4146	0	Rudbeckia hirta	200	2017-09-18-13-12-00	0	2	x	-15	0	53.4	20.7	53.6	20.6	53.6	0.205	1866			60
360	4147	0	Rudbeckia hirta	200	2017-09-18-13-12-02	0	2	x	-15	0	53.5	20.7	53.6	20.6	53.6	0.105	1866			61
361	4148	0	Rudbeckia hirta	200	2017-09-18-13-12-04	0	2	x	-15	0	53.4	20.7	53.6	20.6	53.6	0.205	1866			62
362	4149	0	Rudbeckia hirta	200	2017-09-18-13-12-06	0	2	x	-15	0	53.4	20.7	53.5	20.6	53.5	0.099	1866			63
363	4150	0	Rudbeckia hirta	200	2017-09-18-13-12-08	0	2	x	-15	0	53.5	20.7	53.5	20.6	53.5	-0.001	1866			64
364	4151	0	Rudbeckia hirta	200	2017-09-18-13-12-10	0	2	x	-15	0	53.5	20.7	53.5	20.6	53.5	-0.001	1866			65
365	4152	0	Rudbeckia hirta	200	2017-09-18-13-12-12	0	2	x	-15	0	53.5	20.7	53.5	20.6	53.5	-0.001	1866			66
366	4153	0	Rudbeckia hirta	200	2017-09-18-13-12-14	0	2	x	-15	0	53.4	20.7	53.5	20.6	53.5	0.099	1866			67
367	4154	0	Rudbeckia hirta	200	2017-09-18-13-12-16	0	2	x	-15	0	53.4	20.7	53.7	20.7	53.7	0.311	1866			68
368	4155	0	Rudbeckia hirta	200	2017-09-18-13-12-18	0	2	x	-15	0	53.5	20.7	53.6	20.6	53.6	0.105	1866			69
369	4156	0	Rudbeckia hirta	200	2017-09-18-13-12-20	0	2	x	-15	0	53.5	20.7	53.7	20.6	53.7	0.211	1866			70
370	4157	0	Rudbeckia hirta	200	2017-09-18-13-12-22	0	2	x	-15	0	53.5	20.7	53.8	20.7	53.8	0.317	1866			71
371	4158	0	Rudbeckia hirta	200	2017-09-18-13-12-24	0	2	x	-15	0	53.5	20.7	53.8	20.7	53.8	0.317	1866			72
372	4159	0	Rudbeckia hirta	200	2017-09-18-13-12-26	0	2	x	-15	0	53.4	20.7	53.8	20.7	53.8	0.417	1866			73
373	4160	0	Rudbeckia hirta	200	2017-09-18-13-12-28	0	2	x	-15	0	53.5	20.7	53.8	20.7	53.8	0.317	1866			74
374	4161	0	Rudbeckia hirta	200	2017-09-18-13-12-30	0	2	x	-15	0	53.5	20.7	53.7	20.6	53.7	0.211	1866			75
375	4162	0	Rudbeckia hirta	200	2017-09-18-13-12-32	0	2	x	-15	0	53.5	20.7	53.7	20.6	53.7	0.211	1866			76
376	4163	0	Rudbeckia hirta	200	2017-09-18-13-12-34	0	2	x	-15	0	53.5	20.7	53.8	20.7	53.8	0.317	1866			77
377	4164	0	Rudbeckia hirta	200	2017-09-18-13-12-36	0	2	x	-15	0	53.5	20.7	53.8	20.7	53.8	0.317	1866			78
378	4165	0	Rudbeckia hirta	200	2017-09-18-13-12-38	0	2	x	-15	0	53.5	20.7	53.7	20.6	53.7	0.211	1866			79
379	4166	0	Rudbeckia hirta	200	2017-09-18-13-12-40	0	2	x	-15	0	53.5	20.7	53.8	20.7	53.8	0.317	1866			80
380	4167	0	Rudbeckia hirta	200	2017-09-18-13-12-42	0	2	x	-15	0	53.5	20.7	53.7	20.6	53.7	0.211	1866			81
381	4168	0	Rudbeckia hirta	200	2017-09-18-13-12-44	0	2	x	-15	0	53.5	20.7	53.8	20.7	53.8	0.317	1866			82
382	4169	0	Rudbeckia hirta	200	2017-09-18-13-12-46	0	2	x	-15	0	53.5	20.7	53.8	20.7	53.8	0.317	1866			83
383	4170	0	Rudbeckia hirta	200	2017-09-18-13-12-48	0	2	x	-15	0	53.5	20.7	53.7	20.6	53.7	0.211	1866			84
384	4171	0	Rudbeckia hirta	200	2017-09-18-13-12-50	0	2	x	-15	0	53.5	20.7	53.7	20.6	53.7	0.211	1866			85
385	4172	0	Rudbeckia hirta	200	2017-09-18-13-12-52	0	2	x	-15	0	53.5	20.7	53.7	20.6	53.7	0.211	1866			86
386	4173	0	Rudbeckia hirta	200	2017-09-18-13-12-54	0	2	x	-15	0	53.5	20.7	53.7	20.6	53.7	0.211	1866			87
387	4174	0	Rudbeckia hirta	200	2017-09-18-13-12-56	0	2	x	-15	0	53.5	20.7	53.8	20.7	53.8	0.317	1866			88
388	4175	0	Rudbeckia hirta	200	2017-09-18-13-12-58	0	2	x	-15	0	53.5	20.7	53.8	20.7	53.8	0.317	1866			89
389	4176	0	Rudbeckia hirta	200	2017-09-18-13-13-00	0	2	x	-15	0	53.5	20.7	53.9	20.7	53.9	0.423	1866			90
390	4177	0	Rudbeckia hirta	200	2017-09-18-13-13-02	0	2	x	-15	0	53.5	20.7	53.8	20.6	53.8	0.317	1866	Last10	Here	91
391	4178	0	Rudbeckia hirta	200	2017-09-18-13-13-04	0	2	x	-15	0	53.5	20.7	53.8	20.6	53.8	0.317	1866	Last10	Here	92
392	4179	0	Rudbeckia hirta	200	2017-09-18-13-13-06	0	2	x	-15	0	53.5	20.7	54	20.7	54	0.53	1866	Last10	Here	93
393	4180	0	Rudbeckia hirta	200	2017-09-18-13-13-08	0	2	x	-15	0	53.5	20.7	53.9	20.6	53.9	0.423	1866	Last10	Here	94
394	4181	0	Rudbeckia hirta	200	2017-09-18-13-13-10	0	2	x	-15	0	53.5	20.7	53.9	20.6	53.9	0.423	1866	Last10	Here	95
395	4182	0	Rudbeckia hirta	200	2017-09-18-13-13-12	0	2	x	-15	0	53.5	20.7	53.8	20.6	53.8	0.317	1866	Last10	Here	96
396	4183	0	Rudbeckia hirta	200	2017-09-18-13-13-14	0	2	x	-15	0	53.5	20.7	53.8	20.6	53.8	0.317	1866	Last10	Here	97
397	4184	0	Rudbeckia hirta	200	2017-09-18-13-13-16	0	2	x	-15	0	53.4	20.7	53.7	20.6	53.7	0.311	1866	Last10	Here	98
398	4185	0	Rudbeckia hirta	200	2017-09-18-13-13-18	0	2	x	-15	0	53.5	20.7	53.9	20.7	53.9	0.423	1866	Last10	Here	99
399	4186	0	Rudbeckia hirta	200	2017-09-18-13-13-52	0	2	x	-10	0	53.5	20.7	53.7	20.7	53.7	0.211	1867	First10	Here	1
400	4187	0	Rudbeckia hirta	200	2017-09-18-13-13-54	0	2	x	-10	0	53.5	20.7	53.7	20.7	53.7	0.211	1867	First10	Here	2
401	4188	0	Rudbeckia hirta	200	2017-09-18-13-13-56	0	2	x	-10	0	53.5	20.7	53.7	20.7	53.7	0.211	1867	First10	Here	3
402	4189	0	Rudbeckia hirta	200	2017-09-18-13-13-58	0	2	x	-10	0	53.5	20.7	53.6	20.6	53.6	0.105	1867	First10	Here	4
403	4190	0	Rudbeckia hirta	200	2017-09-18-13-14-00	0	2	x	-10	0	53.5	20.7	53.6	20.6	53.6	0.105	1867	First10	Here	5
404	4191	0	Rudbeckia hirta	200	2017-09-18-13-14-02	0	2	x	-10	0	53.4	20.7	53.7	20.7	53.7	0.311	1867	First10	Here	6
405	4192	0	Rudbeckia hirta	200	2017-09-18-13-14-04	0	2	x	-10	0	53.4	20.7	53.7	20.7	53.7	0.311	1867	First10	Here	7
406	4193	0	Rudbeckia hirta	200	2017-09-18-13-14-06	0	2	x	-10	0	53.4	20.7	53.7	20.7	53.7	0.311	1867	First10	Here	8
407	4194	0	Rudbeckia hirta	200	2017-09-18-13-14-08	0	2	x	-10	0	53.5	20.7	53.7	20.7	53.7	0.211	1867	First10	Here	9
408	4195	0	Rudbeckia hirta	200	2017-09-18-13-14-10	0	2	x	-10	0	53.5	20.7	53.7	20.7	53.7	0.211	1867	First10	Here	10
409	4196	0	Rudbeckia hirta	200	2017-09-18-13-14-12	0	2	x	-10	0	53.4	20.7	53.7	20.7	53.7	0.311	1867			11
410	4197	0	Rudbeckia hirta	200	2017-09-18-13-14-14	0	2	x	-10	0	53.5	20.7	53.7	20.7	53.7	0.211	1867			12
411	4198	0	Rudbeckia hirta	200	2017-09-18-13-14-16	0	2	x	-10	0	53.5	20.7	53.6	20.6	53.6	0.105	1867			13
412	4199	0	Rudbeckia hirta	200	2017-09-18-13-14-18	0	2	x	-10	0	53.5	20.7	53.7	20.7	53.7	0.211	1867			14
413	4200	0	Rudbeckia hirta	200	2017-09-18-13-14-20	0	2	x	-10	0	53.5	20.7	53.8	20.7	53.8	0.317	1867			15
414	4201	0	Rudbeckia hirta	200	2017-09-18-13-14-22	0	2	x	-10	0	53.5	20.7	53.8	20.7	53.8	0.317	1867			16
415	4202	0	Rudbeckia hirta	200	2017-09-18-13-14-24	0	2	x	-10	0	53.5	20.7	53.8	20.7	53.8	0.317	1867			17
416	4203	0	Rudbeckia hirta	200	2017-09-18-13-14-26	0	2	x	-10	0	53.5	20.7	53.8	20.7	53.8	0.317	1867			18
417	4204	0	Rudbeckia hirta	200	2017-09-18-13-14-28	0	2	x	-10	0	53.5	20.7	53.7	20.6	53.7	0.211	1867			19
418	4205	0	Rudbeckia hirta	200	2017-09-18-13-14-30	0	2	x	-10	0	53.5	20.7	53.9	20.7	53.9	0.423	1867			20
419	4206	0	Rudbeckia hirta	200	2017-09-18-13-14-32	0	2	x	-10	0	53.4	20.7	53.8	20.7	53.8	0.417	1867			21
420	4207	0	Rudbeckia hirta	200	2017-09-18-13-14-34	0	2	x	-10	0	53.5	20.7	53.8	20.7	53.8	0.317	1867			22
421	4208	0	Rudbeckia hirta	200	2017-09-18-13-14-36	0	2	x	-10	0	53.5	20.7	53.9	20.7	53.9	0.423	1867			23
422	4209	0	Rudbeckia hirta	200	2017-09-18-13-14-38	0	2	x	-10	0	53.4	20.7	53.9	20.7	53.9	0.523	1867			24
423	4210	0	Rudbeckia hirta	200	2017-09-18-13-14-40	0	2	x	-10	0	53.5	20.7	53.9	20.7	53.9	0.423	1867			25
424	4211	0	Rudbeckia hirta	200	2017-09-18-13-14-42	0	2	x	-10	0	53.5	20.7	53.9	20.7	53.9	0.423	1867			26
425	4212	0	Rudbeckia hirta	200	2017-09-18-13-14-44	0	2	x	-10	0	53.5	20.7	53.9	20.7	53.9	0.423	1867			27
426	4213	0	Rudbeckia hirta	200	2017-09-18-13-14-46	0	2	x	-10	0	53.5	20.7	53.9	20.7	53.9	0.423	1867			28
427	4214	0	Rudbeckia hirta	200	2017-09-18-13-14-48	0	2	x	-10	0	53.5	20.7	53.9	20.7	53.9	0.423	1867			29
428	4215	0	Rudbeckia hirta	200	2017-09-18-13-14-50	0	2	x	-10	0	53.4	20.7	53.7	20.6	53.7	0.311	1867			30
429	4216	0	Rudbeckia hirta	200	2017-09-18-13-14-52	0	2	x	-10	0	53.5	20.7	53.8	20.7	53.8	0.317	1867			31
430	4217	0	Rudbeckia hirta	200	2017-09-18-13-14-54	0	2	x	-10	0	53.5	20.7	53.8	20.7	53.8	0.317	1867			32
431	4218	0	Rudbeckia hirta	200	2017-09-18-13-14-56	0	2	x	-10	0	53.4	20.7	53.8	20.7	53.8	0.417	1867			33
432	4219	0	Rudbeckia hirta	200	2017-09-18-13-14-58	0	2	x	-10	0	53.5	20.7	53.8	20.7	53.8	0.317	1867			34
433	4220	0	Rudbeckia hirta	200	2017-09-18-13-15-00	0	2	x	-10	0	53.5	20.7	53.8	20.7	53.8	0.317	1867			35
434	4221	0	Rudbeckia hirta	200	2017-09-18-13-15-02	0	2	x	-10	0	53.5	20.7	53.9	20.7	53.9	0.423	1867			36
435	4222	0	Rudbeckia hirta	200	2017-09-18-13-15-04	0	2	x	-10	0	53.5	20.7	53.9	20.7	53.9	0.423	1867			37
436	4223	0	Rudbeckia hirta	200	2017-09-18-13-15-06	0	2	x	-10	0	53.5	20.7	53.9	20.7	53.9	0.423	1867			38
437	4224	0	Rudbeckia hirta	200	2017-09-18-13-15-08	0	2	x	-10	0	53.5	20.7	53.9	20.7	53.9	0.423	1867			39
438	4225	0	Rudbeckia hirta	200	2017-09-18-13-15-10	0	2	x	-10	0	53.5	20.7	53.8	20.6	53.8	0.317	1867			40
439	4226	0	Rudbeckia hirta	200	2017-09-18-13-15-12	0	2	x	-10	0	53.4	20.7	53.8	20.7	53.8	0.417	1867			41
440	4227	0	Rudbeckia hirta	200	2017-09-18-13-15-14	0	2	x	-10	0	53.5	20.7	53.7	20.6	53.7	0.211	1867			42
441	4228	0	Rudbeckia hirta	200	2017-09-18-13-15-16	0	2	x	-10	0	53.5	20.7	53.8	20.7	53.8	0.317	1867			43
442	4229	0	Rudbeckia hirta	200	2017-09-18-13-15-18	0	2	x	-10	0	53.5	20.7	53.8	20.7	53.8	0.317	1867			44
443	4230	0	Rudbeckia hirta	200	2017-09-18-13-15-20	0	2	x	-10	0	53.5	20.7	53.7	20.7	53.7	0.211	1867			45
444	4231	0	Rudbeckia hirta	200	2017-09-18-13-15-22	0	2	x	-10	0	53.5	20.7	53.7	20.7	53.7	0.211	1867			46
445	4232	0	Rudbeckia hirta	200	2017-09-18-13-15-24	0	2	x	-10	0	53.5	20.7	53.7	20.7	53.7	0.211	1867			47
446	4233	0	Rudbeckia hirta	200	2017-09-18-13-15-26	0	2	x	-10	0	53.5	20.7	53.6	20.6	53.6	0.105	1867			48
447	4234	0	Rudbeckia hirta	200	2017-09-18-13-15-28	0	2	x	-10	0	53.5	20.7	53.7	20.7	53.7	0.211	1867			49
448	4235	0	Rudbeckia hirta	200	2017-09-18-13-15-30	0	2	x	-10	0	53.5	20.7	53.7	20.7	53.7	0.211	1867			50
449	4236	0	Rudbeckia hirta	200	2017-09-18-13-15-32	0	2	x	-10	0	53.5	20.7	53.7	20.7	53.7	0.211	1867			51
450	4237	0	Rudbeckia hirta	200	2017-09-18-13-15-34	0	2	x	-10	0	53.5	20.7	53.7	20.7	53.7	0.211	1867			52
451	4238	0	Rudbeckia hirta	200	2017-09-18-13-15-36	0	2	x	-10	0	53.5	20.7	53.7	20.7	53.7	0.211	1867			53
452	4239	0	Rudbeckia hirta	200	2017-09-18-13-15-39	0	2	x	-10	0	53.4	20.7	53.6	20.7	53.6	0.205	1867			54
453	4240	0	Rudbeckia hirta	200	2017-09-18-13-15-41	0	2	x	-10	0	53.5	20.7	53.6	20.7	53.6	0.105	1867			55
454	4241	0	Rudbeckia hirta	200	2017-09-18-13-15-43	0	2	x	-10	0	53.5	20.7	53.6	20.7	53.6	0.105	1867			56
455	4242	0	Rudbeckia hirta	200	2017-09-18-13-15-45	0	2	x	-10	0	53.4	20.7	53.7	20.7	53.7	0.311	1867			57
456	4243	0	Rudbeckia hirta	200	2017-09-18-13-15-47	0	2	x	-10	0	53.4	20.7	53.6	20.7	53.6	0.205	1867			58
457	4244	0	Rudbeckia hirta	200	2017-09-18-13-15-49	0	2	x	-10	0	53.4	20.7	53.6	20.7	53.6	0.205	1867			59
458	4245	0	Rudbeckia hirta	200	2017-09-18-13-15-51	0	2	x	-10	0	53.5	20.7	53.6	20.7	53.6	0.105	1867			60
459	4246	0	Rudbeckia hirta	200	2017-09-18-13-15-53	0	2	x	-10	0	53.4	20.7	53.6	20.7	53.6	0.205	1867			61
460	4247	0	Rudbeckia hirta	200	2017-09-18-13-15-55	0	2	x	-10	0	53.4	20.7	53.6	20.7	53.6	0.205	1867			62
461	4248	0	Rudbeckia hirta	200	2017-09-18-13-15-57	0	2	x	-10	0	53.4	20.7	53.6	20.7	53.6	0.205	1867			63
462	4249	0	Rudbeckia hirta	200	2017-09-18-13-15-59	0	2	x	-10	0	53.4	20.7	53.6	20.7	53.6	0.205	1867			64
463	4250	0	Rudbeckia hirta	200	2017-09-18-13-16-01	0	2	x	-10	0	53.4	20.7	53.6	20.7	53.6	0.205	1867			65
464	4251	0	Rudbeckia hirta	200	2017-09-18-13-16-03	0	2	x	-10	0	53.4	20.7	53.6	20.7	53.6	0.205	1867			66
465	4252	0	Rudbeckia hirta	200	2017-09-18-13-16-05	0	2	x	-10	0	53.4	20.7	53.5	20.6	53.5	0.099	1867			67
466	4253	0	Rudbeckia hirta	200	2017-09-18-13-16-07	0	2	x	-10	0	53.4	20.7	53.6	20.7	53.6	0.205	1867			68
467	4254	0	Rudbeckia hirta	200	2017-09-18-13-16-09	0	2	x	-10	0	53.4	20.7	53.7	20.7	53.7	0.311	1867			69
468	4255	0	Rudbeckia hirta	200	2017-09-18-13-16-11	0	2	x	-10	0	53.4	20.7	53.8	20.7	53.8	0.417	1867			70
469	4256	0	Rudbeckia hirta	200	2017-09-18-13-16-13	0	2	x	-10	0	53.4	20.7	53.8	20.7	53.8	0.417	1867			71
470	4257	0	Rudbeckia hirta	200	2017-09-18-13-16-15	0	2	x	-10	0	53.4	20.7	53.7	20.6	53.7	0.311	1867			72
471	4258	0	Rudbeckia hirta	200	2017-09-18-13-16-17	0	2	x	-10	0	53.4	20.7	53.7	20.6	53.7	0.311	1867			73
472	4259	0	Rudbeckia hirta	200	2017-09-18-13-16-19	0	2	x	-10	0	53.4	20.7	53.8	20.7	53.8	0.417	1867			74
473	4260	0	Rudbeckia hirta	200	2017-09-18-13-16-21	0	2	x	-10	0	53.4	20.7	53.7	20.7	53.7	0.311	1867			75
474	4261	0	Rudbeckia hirta	200	2017-09-18-13-16-23	0	2	x	-10	0	53.4	20.7	53.7	20.7	53.7	0.311	1867			76
475	4262	0	Rudbeckia hirta	200	2017-09-18-13-16-25	0	2	x	-10	0	53.4	20.7	53.7	20.7	53.7	0.311	1867			77
476	4263	0	Rudbeckia hirta	200	2017-09-18-13-16-27	0	2	x	-10	0	53.4	20.7	53.8	20.7	53.8	0.417	1867			78
477	4264	0	Rudbeckia hirta	200	2017-09-18-13-16-29	0	2	x	-10	0	53.4	20.7	53.7	20.6	53.7	0.311	1867			79
478	4265	0	Rudbeckia hirta	200	2017-09-18-13-16-31	0	2	x	-10	0	53.4	20.7	53.8	20.7	53.8	0.417	1867			80
479	4266	0	Rudbeckia hirta	200	2017-09-18-13-16-33	0	2	x	-10	0	53.4	20.7	53.7	20.7	53.7	0.311	1867			81
480	4267	0	Rudbeckia hirta	200	2017-09-18-13-16-35	0	2	x	-10	0	53.4	20.7	53.8	20.7	53.8	0.417	1867			82
481	4268	0	Rudbeckia hirta	200	2017-09-18-13-16-37	0	2	x	-10	0	53.4	20.7	53.7	20.7	53.7	0.311	1867			83
482	4269	0	Rudbeckia hirta	200	2017-09-18-13-16-39	0	2	x	-10	0	53.4	20.7	53.7	20.7	53.7	0.311	1867			84
483	4270	0	Rudbeckia hirta	200	2017-09-18-13-16-41	0	2	x	-10	0	53.4	20.7	53.6	20.6	53.6	0.205	1867			85
484	4271	0	Rudbeckia hirta	200	2017-09-18-13-16-43	0	2	x	-10	0	53.4	20.7	53.7	20.7	53.7	0.311	1867			86
485	4272	0	Rudbeckia hirta	200	2017-09-18-13-16-45	0	2	x	-10	0	53.4	20.7	53.6	20.6	53.6	0.205	1867			87
486	4273	0	Rudbeckia hirta	200	2017-09-18-13-16-47	0	2	x	-10	0	53.4	20.7	53.7	20.7	53.7	0.311	1867			88
487	4274	0	Rudbeckia hirta	200	2017-09-18-13-16-49	0	2	x	-10	0	53.4	20.7	53.6	20.6	53.6	0.205	1867			89
488	4275	0	Rudbeckia hirta	200	2017-09-18-13-16-51	0	2	x	-10	0	53.4	20.7	53.6	20.6	53.6	0.205	1867			90
489	4276	0	Rudbeckia hirta	200	2017-09-18-13-16-53	0	2	x	-10	0	53.4	20.7	53.7	20.6	53.7	0.311	1867	Last10	Here	91
490	4277	0	Rudbeckia hirta	200	2017-09-18-13-16-55	0	2	x	-10	0	53.4	20.7	53.8	20.7	53.8	0.417	1867	Last10	Here	92
491	4278	0	Rudbeckia hirta	200	2017-09-18-13-16-57	0	2	x	-10	0	53.4	20.7	53.8	20.6	53.8	0.417	1867	Last10	Here	93
492	4279	0	Rudbeckia hirta	200	2017-09-18-13-16-59	0	2	x	-10	0	53.4	20.7	53.9	20.7	53.9	0.523	1867	Last10	Here	94
493	4280	0	Rudbeckia hirta	200	2017-09-18-13-17-01	0	2	x	-10	0	53.4	20.7	53.9	20.7	53.9	0.523	1867	Last10	Here	95
494	4281	0	Rudbeckia hirta	200	2017-09-18-13-17-03	0	2	x	-10	0	53.4	20.7	53.7	20.6	53.7	0.311	1867	Last10	Here	96
495	4282	0	Rudbeckia hirta	200	2017-09-18-13-17-05	0	2	x	-10	0	53.4	20.7	53.8	20.7	53.8	0.417	1867	Last10	Here	97
496	4283	0	Rudbeckia hirta	200	2017-09-18-13-17-07	0	2	x	-10	0	53.4	20.7	53.8	20.7	53.8	0.417	1867	Last10	Here	98
497	4284	0	Rudbeckia hirta	200	2017-09-18-13-17-09	0	2	x	-10	0	53.4	20.7	53.7	20.6	53.7	0.311	1867	Last10	Here	99
498	4285	0	Rudbeckia hirta	200	2017-09-18-13-17-43	0	2	x	-5	0	53.4	20.7	53.5	20.6	53.5	0.099	1868	First10	Here	1
499	4286	0	Rudbeckia hirta	200	2017-09-18-13-17-45	0	2	x	-5	0	53.4	20.7	53.5	20.6	53.5	0.099	1868	First10	Here	2
500	4287	0	Rudbeckia hirta	200	2017-09-18-13-17-47	0	2	x	-5	0	53.4	20.7	53.5	20.6	53.5	0.099	1868	First10	Here	3
501	4288	0	Rudbeckia hirta	200	2017-09-18-13-17-49	0	2	x	-5	0	53.4	20.7	53.6	20.7	53.6	0.205	1868	First10	Here	4
502	4289	0	Rudbeckia hirta	200	2017-09-18-13-17-51	0	2	x	-5	0	53.4	20.7	53.6	20.7	53.6	0.205	1868	First10	Here	5
503	4290	0	Rudbeckia hirta	200	2017-09-18-13-17-53	0	2	x	-5	0	53.4	20.7	53.6	20.7	53.6	0.205	1868	First10	Here	6
504	4291	0	Rudbeckia hirta	200	2017-09-18-13-17-55	0	2	x	-5	0	53.4	20.7	53.5	20.7	53.5	0.099	1868	First10	Here	7
505	4292	0	Rudbeckia hirta	200	2017-09-18-13-17-57	0	2	x	-5	0	53.4	20.7	53.5	20.6	53.5	0.099	1868	First10	Here	8
506	4293	0	Rudbeckia hirta	200	2017-09-18-13-17-59	0	2	x	-5	0	53.4	20.7	53.5	20.6	53.5	0.099	1868	First10	Here	9
507	4294	0	Rudbeckia hirta	200	2017-09-18-13-18-01	0	2	x	-5	0	53.4	20.7	53.5	20.6	53.5	0.099	1868	First10	Here	10
508	4295	0	Rudbeckia hirta	200	2017-09-18-13-18-03	0	2	x	-5	0	53.4	20.7	53.5	20.6	53.5	0.099	1868			11
509	4296	0	Rudbeckia hirta	200	2017-09-18-13-18-05	0	2	x	-5	0	53.4	20.7	53.4	20.6	53.4	-0.007	1868			12
510	4297	0	Rudbeckia hirta	200	2017-09-18-13-18-07	0	2	x	-5	0	53.4	20.7	53.5	20.6	53.5	0.099	1868			13
511	4298	0	Rudbeckia hirta	200	2017-09-18-13-18-09	0	2	x	-5	0	53.4	20.7	53.6	20.7	53.6	0.205	1868			14
512	4299	0	Rudbeckia hirta	200	2017-09-18-13-18-11	0	2	x	-5	0	53.4	20.7	53.6	20.7	53.6	0.205	1868			15
513	4300	0	Rudbeckia hirta	200	2017-09-18-13-18-13	0	2	x	-5	0	53.4	20.7	53.7	20.7	53.7	0.311	1868			16
514	4301	0	Rudbeckia hirta	200	2017-09-18-13-18-15	0	2	x	-5	0	53.4	20.7	53.6	20.6	53.6	0.205	1868			17
515	4302	0	Rudbeckia hirta	200	2017-09-18-13-18-17	0	2	x	-5	0	53.4	20.7	53.6	20.6	53.6	0.205	1868			18
516	4303	0	Rudbeckia hirta	200	2017-09-18-13-18-19	0	2	x	-5	0	53.4	20.7	53.7	20.7	53.7	0.311	1868			19
517	4304	0	Rudbeckia hirta	200	2017-09-18-13-18-21	0	2	x	-5	0	53.4	20.7	53.5	20.6	53.5	0.099	1868			20
518	4305	0	Rudbeckia hirta	200	2017-09-18-13-18-23	0	2	x	-5	0	53.4	20.7	53.6	20.7	53.6	0.205	1868			21
519	4306	0	Rudbeckia hirta	200	2017-09-18-13-18-25	0	2	x	-5	0	53.4	20.7	53.7	20.7	53.7	0.311	1868			22
520	4307	0	Rudbeckia hirta	200	2017-09-18-13-18-27	0	2	x	-5	0	53.4	20.7	53.6	20.6	53.6	0.205	1868			23
521	4308	0	Rudbeckia hirta	200	2017-09-18-13-18-29	0	2	x	-5	0	53.4	20.7	53.6	20.6	53.6	0.205	1868			24
522	4309	0	Rudbeckia hirta	200	2017-09-18-13-18-31	0	2	x	-5	0	53.4	20.7	53.6	20.6	53.6	0.205	1868			25
523	4310	0	Rudbeckia hirta	200	2017-09-18-13-18-33	0	2	x	-5	0	53.4	20.7	53.7	20.7	53.7	0.311	1868			26
524	4311	0	Rudbeckia hirta	200	2017-09-18-13-18-35	0	2	x	-5	0	53.4	20.7	53.7	20.6	53.7	0.311	1868			27
525	4312	0	Rudbeckia hirta	200	2017-09-18-13-18-37	0	2	x	-5	0	53.4	20.7	53.8	20.7	53.8	0.417	1868			28
526	4313	0	Rudbeckia hirta	200	2017-09-18-13-18-39	0	2	x	-5	0	53.4	20.7	53.7	20.6	53.7	0.311	1868			29
527	4314	0	Rudbeckia hirta	200	2017-09-18-13-18-41	0	2	x	-5	0	53.4	20.7	53.7	20.7	53.7	0.311	1868			30
528	4315	0	Rudbeckia hirta	200	2017-09-18-13-18-43	0	2	x	-5	0	53.4	20.7	53.6	20.6	53.6	0.205	1868			31
529	4316	0	Rudbeckia hirta	200	2017-09-18-13-18-45	0	2	x	-5	0	53.4	20.7	53.7	20.7	53.7	0.311	1868			32
530	4317	0	Rudbeckia hirta	200	2017-09-18-13-18-47	0	2	x	-5	0	53.4	20.7	53.7	20.7	53.7	0.311	1868			33
531	4318	0	Rudbeckia hirta	200	2017-09-18-13-18-49	0	2	x	-5	0	53.4	20.7	53.6	20.6	53.6	0.205	1868			34
532	4319	0	Rudbeckia hirta	200	2017-09-18-13-18-51	0	2	x	-5	0	53.4	20.7	53.7	20.7	53.7	0.311	1868			35
533	4320	0	Rudbeckia hirta	200	2017-09-18-13-18-53	0	2	x	-5	0	53.4	20.7	53.7	20.7	53.7	0.311	1868			36
534	4321	0	Rudbeckia hirta	200	2017-09-18-13-18-55	0	2	x	-5	0	53.4	20.7	53.6	20.6	53.6	0.205	1868			37
535	4322	0	Rudbeckia hirta	200	2017-09-18-13-18-57	0	2	x	-5	0	53.4	20.7	53.6	20.6	53.6	0.205	1868			38
536	4323	0	Rudbeckia hirta	200	2017-09-18-13-18-59	0	2	x	-5	0	53.4	20.7	53.6	20.7	53.6	0.205	1868			39
537	4324	0	Rudbeckia hirta	200	2017-09-18-13-19-01	0	2	x	-5	0	53.4	20.7	53.6	20.7	53.6	0.205	1868			40
538	4325	0	Rudbeckia hirta	200	2017-09-18-13-19-03	0	2	x	-5	0	53.4	20.7	53.6	20.7	53.6	0.205	1868			41
539	4326	0	Rudbeckia hirta	200	2017-09-18-13-19-05	0	2	x	-5	0	53.4	20.7	53.6	20.7	53.6	0.205	1868			42
540	4327	0	Rudbeckia hirta	200	2017-09-18-13-19-07	0	2	x	-5	0	53.4	20.7	53.6	20.7	53.6	0.205	1868			43
541	4328	0	Rudbeckia hirta	200	2017-09-18-13-19-09	0	2	x	-5	0	53.4	20.7	53.5	20.6	53.5	0.099	1868			44
542	4329	0	Rudbeckia hirta	200	2017-09-18-13-19-11	0	2	x	-5	0	53.4	20.7	53.5	20.7	53.5	0.099	1868			45
543	4330	0	Rudbeckia hirta	200	2017-09-18-13-19-13	0	2	x	-5	0	53.4	20.7	53.5	20.6	53.5	0.099	1868			46
544	4331	0	Rudbeckia hirta	200	2017-09-18-13-19-15	0	2	x	-5	0	53.4	20.7	53.5	20.6	53.5	0.099	1868			47
545	4332	0	Rudbeckia hirta	200	2017-09-18-13-19-17	0	2	x	-5	0	53.4	20.7	53.5	20.6	53.5	0.099	1868			48
546	4333	0	Rudbeckia hirta	200	2017-09-18-13-19-19	0	2	x	-5	0	53.3	20.7	53.5	20.7	53.5	0.199	1868			49
547	4334	0	Rudbeckia hirta	200	2017-09-18-13-19-21	0	2	x	-5	0	53.3	20.7	53.5	20.6	53.5	0.199	1868			50
548	4335	0	Rudbeckia hirta	200	2017-09-18-13-19-23	0	2	x	-5	0	53.3	20.7	53.5	20.7	53.5	0.199	1868			51
549	4336	0	Rudbeckia hirta	200	2017-09-18-13-19-25	0	2	x	-5	0	53.3	20.7	53.5	20.6	53.5	0.199	1868			52
550	4337	0	Rudbeckia hirta	200	2017-09-18-13-19-27	0	2	x	-5	0	53.3	20.7	53.5	20.6	53.5	0.199	1868			53
551	4338	0	Rudbeckia hirta	200	2017-09-18-13-19-29	0	2	x	-5	0	53.4	20.7	53.5	20.7	53.5	0.099	1868			54
552	4339	0	Rudbeckia hirta	200	2017-09-18-13-19-31	0	2	x	-5	0	53.4	20.7	53.5	20.6	53.5	0.099	1868			55
553	4340	0	Rudbeckia hirta	200	2017-09-18-13-19-33	0	2	x	-5	0	53.3	20.7	53.4	20.6	53.4	0.093	1868			56
554	4341	0	Rudbeckia hirta	200	2017-09-18-13-19-35	0	2	x	-5	0	53.3	20.7	53.4	20.6	53.4	0.093	1868			57
555	4342	0	Rudbeckia hirta	200	2017-09-18-13-19-37	0	2	x	-5	0	53.3	20.7	53.5	20.6	53.5	0.199	1868			58
556	4343	0	Rudbeckia hirta	200	2017-09-18-13-19-39	0	2	x	-5	0	53.3	20.7	53.6	20.7	53.6	0.305	1868			59
557	4344	0	Rudbeckia hirta	200	2017-09-18-13-19-41	0	2	x	-5	0	53.3	20.7	53.5	20.6	53.5	0.199	1868			60
558	4345	0	Rudbeckia hirta	200	2017-09-18-13-19-43	0	2	x	-5	0	53.3	20.7	53.6	20.6	53.6	0.305	1868			61
559	4346	0	Rudbeckia hirta	200	2017-09-18-13-19-45	0	2	x	-5	0	53.3	20.7	53.6	20.6	53.6	0.305	1868			62
560	4347	0	Rudbeckia hirta	200	2017-09-18-13-19-47	0	2	x	-5	0	53.3	20.7	53.6	20.6	53.6	0.305	1868			63
561	4348	0	Rudbeckia hirta	200	2017-09-18-13-19-49	0	2	x	-5	0	53.3	20.7	53.6	20.6	53.6	0.305	1868			64
562	4349	0	Rudbeckia hirta	200	2017-09-18-13-19-51	0	2	x	-5	0	53.3	20.7	53.6	20.6	53.6	0.305	1868			65
563	4350	0	Rudbeckia hirta	200	2017-09-18-13-19-53	0	2	x	-5	0	53.3	20.7	53.6	20.6	53.6	0.305	1868			66
564	4351	0	Rudbeckia hirta	200	2017-09-18-13-19-55	0	2	x	-5	0	53.3	20.7	53.6	20.6	53.6	0.305	1868			67
565	4352	0	Rudbeckia hirta	200	2017-09-18-13-19-57	0	2	x	-5	0	53.3	20.7	53.6	20.6	53.6	0.305	1868			68
566	4353	0	Rudbeckia hirta	200	2017-09-18-13-19-59	0	2	x	-5	0	53.3	20.7	53.6	20.6	53.6	0.305	1868			69
567	4354	0	Rudbeckia hirta	200	2017-09-18-13-20-01	0	2	x	-5	0	53.3	20.7	53.6	20.6	53.6	0.305	1868			70
568	4355	0	Rudbeckia hirta	200	2017-09-18-13-20-03	0	2	x	-5	0	53.3	20.7	53.6	20.6	53.6	0.305	1868			71
569	4356	0	Rudbeckia hirta	200	2017-09-18-13-20-05	0	2	x	-5	0	53.3	20.7	53.5	20.6	53.5	0.199	1868			72
570	4357	0	Rudbeckia hirta	200	2017-09-18-13-20-07	0	2	x	-5	0	53.3	20.7	53.5	20.6	53.5	0.199	1868			73
571	4358	0	Rudbeckia hirta	200	2017-09-18-13-20-09	0	2	x	-5	0	53.3	20.7	53.6	20.6	53.6	0.305	1868			74
572	4359	0	Rudbeckia hirta	200	2017-09-18-13-20-11	0	2	x	-5	0	53.3	20.7	53.5	20.6	53.5	0.199	1868			75
573	4360	0	Rudbeckia hirta	200	2017-09-18-13-20-13	0	2	x	-5	0	53.3	20.7	53.6	20.6	53.6	0.305	1868			76
574	4361	0	Rudbeckia hirta	200	2017-09-18-13-20-15	0	2	x	-5	0	53.3	20.7	53.6	20.6	53.6	0.305	1868			77
575	4362	0	Rudbeckia hirta	200	2017-09-18-13-20-17	0	2	x	-5	0	53.3	20.7	53.7	20.6	53.7	0.411	1868			78
576	4363	0	Rudbeckia hirta	200	2017-09-18-13-20-19	0	2	x	-5	0	53.3	20.7	53.8	20.7	53.8	0.517	1868			79
577	4364	0	Rudbeckia hirta	200	2017-09-18-13-20-21	0	2	x	-5	0	53.3	20.7	53.7	20.6	53.7	0.411	1868			80
578	4365	0	Rudbeckia hirta	200	2017-09-18-13-20-23	0	2	x	-5	0	53.3	20.7	53.7	20.6	53.7	0.411	1868			81
579	4366	0	Rudbeckia hirta	200	2017-09-18-13-20-25	0	2	x	-5	0	53.3	20.7	53.7	20.6	53.7	0.411	1868			82
580	4367	0	Rudbeckia hirta	200	2017-09-18-13-20-27	0	2	x	-5	0	53.3	20.7	53.8	20.6	53.8	0.517	1868			83
581	4368	0	Rudbeckia hirta	200	2017-09-18-13-20-29	0	2	x	-5	0	53.3	20.7	53.8	20.6	53.8	0.517	1868			84
582	4369	0	Rudbeckia hirta	200	2017-09-18-13-20-31	0	2	x	-5	0	53.3	20.7	53.8	20.6	53.8	0.517	1868			85
583	4370	0	Rudbeckia hirta	200	2017-09-18-13-20-33	0	2	x	-5	0	53.3	20.7	53.8	20.6	53.8	0.517	1868			86
584	4371	0	Rudbeckia hirta	200	2017-09-18-13-20-35	0	2	x	-5	0	53.3	20.7	53.8	20.6	53.8	0.517	1868			87
585	4372	0	Rudbeckia hirta	200	2017-09-18-13-20-37	0	2	x	-5	0	53.3	20.7	53.8	20.6	53.8	0.517	1868			88
586	4373	0	Rudbeckia hirta	200	2017-09-18-13-20-39	0	2	x	-5	0	53.3	20.7	53.8	20.6	53.8	0.517	1868			89
587	4374	0	Rudbeckia hirta	200	2017-09-18-13-20-41	0	2	x	-5	0	53.3	20.7	53.8	20.6	53.8	0.517	1868			90
588	4375	0	Rudbeckia hirta	200	2017-09-18-13-20-43	0	2	x	-5	0	53.3	20.7	53.8	20.6	53.8	0.517	1868	Last10	Here	91
589	4376	0	Rudbeckia hirta	200	2017-09-18-13-20-45	0	2	x	-5	0	53.3	20.7	53.9	20.7	53.9	0.623	1868	Last10	Here	92
590	4377	0	Rudbeckia hirta	200	2017-09-18-13-20-48	0	2	x	-5	0	53.3	20.7	53.9	20.6	53.9	0.623	1868	Last10	Here	93
591	4378	0	Rudbeckia hirta	200	2017-09-18-13-20-50	0	2	x	-5	0	53.3	20.7	53.8	20.6	53.8	0.517	1868	Last10	Here	94
592	4379	0	Rudbeckia hirta	200	2017-09-18-13-20-52	0	2	x	-5	0	53.3	20.7	53.8	20.6	53.8	0.517	1868	Last10	Here	95
593	4380	0	Rudbeckia hirta	200	2017-09-18-13-20-54	0	2	x	-5	0	53.3	20.7	53.9	20.7	53.9	0.623	1868	Last10	Here	96
594	4381	0	Rudbeckia hirta	200	2017-09-18-13-20-56	0	2	x	-5	0	53.3	20.7	53.7	20.6	53.7	0.411	1868	Last10	Here	97
595	4382	0	Rudbeckia hirta	200	2017-09-18-13-20-58	0	2	x	-5	0	53.3	20.7	53.7	20.6	53.7	0.411	1868	Last10	Here	98
596	4383	0	Rudbeckia hirta	200	2017-09-18-13-21-00	0	2	x	-5	0	53.3	20.7	53.8	20.6	53.8	0.517	1868	Last10	Here	99
597	4384	0	Rudbeckia hirta	200	2017-09-18-13-21-32	0	2	x	0	0	53.2	20.7	53.7	20.6	53.7	0.511	1869	First10	Here	1
598	4385	0	Rudbeckia hirta	200	2017-09-18-13-21-34	0	2	x	0	0	53.2	20.7	53.7	20.6	53.7	0.511	1869	First10	Here	2
599	4386	0	Rudbeckia hirta	200	2017-09-18-13-21-36	0	2	x	0	0	53.2	20.7	53.8	20.6	53.8	0.617	1869	First10	Here	3
600	4387	0	Rudbeckia hirta	200	2017-09-18-13-21-38	0	2	x	0	0	53.2	20.7	53.8	20.6	53.8	0.617	1869	First10	Here	4
601	4388	0	Rudbeckia hirta	200	2017-09-18-13-21-40	0	2	x	0	0	53.2	20.7	53.9	20.7	53.9	0.723	1869	First10	Here	5
602	4389	0	Rudbeckia hirta	200	2017-09-18-13-21-42	0	2	x	0	0	53.2	20.7	53.8	20.6	53.8	0.617	1869	First10	Here	6
603	4390	0	Rudbeckia hirta	200	2017-09-18-13-21-44	0	2	x	0	0	53.2	20.7	53.8	20.6	53.8	0.617	1869	First10	Here	7
604	4391	0	Rudbeckia hirta	200	2017-09-18-13-21-46	0	2	x	0	0	53.2	20.7	53.9	20.7	53.9	0.723	1869	First10	Here	8
605	4392	0	Rudbeckia hirta	200	2017-09-18-13-21-48	0	2	x	0	0	53.2	20.7	53.8	20.6	53.8	0.617	1869	First10	Here	9
606	4393	0	Rudbeckia hirta	200	2017-09-18-13-21-50	0	2	x	0	0	53.2	20.7	53.8	20.6	53.8	0.617	1869	First10	Here	10
607	4394	0	Rudbeckia hirta	200	2017-09-18-13-21-52	0	2	x	0	0	53.2	20.7	53.8	20.6	53.8	0.617	1869			11
608	4395	0	Rudbeckia hirta	200	2017-09-18-13-21-54	0	2	x	0	0	53.2	20.7	53.8	20.6	53.8	0.617	1869			12
609	4396	0	Rudbeckia hirta	200	2017-09-18-13-21-56	0	2	x	0	0	53.2	20.7	53.7	20.6	53.7	0.511	1869			13
610	4397	0	Rudbeckia hirta	200	2017-09-18-13-21-58	0	2	x	0	0	53.2	20.7	53.7	20.6	53.7	0.511	1869			14
611	4398	0	Rudbeckia hirta	200	2017-09-18-13-22-00	0	2	x	0	0	53.2	20.7	53.7	20.6	53.7	0.511	1869			15
612	4399	0	Rudbeckia hirta	200	2017-09-18-13-22-02	0	2	x	0	0	53.2	20.7	53.8	20.6	53.8	0.617	1869			16
613	4400	0	Rudbeckia hirta	200	2017-09-18-13-22-04	0	2	x	0	0	53.2	20.7	53.8	20.6	53.8	0.617	1869			17
614	4401	0	Rudbeckia hirta	200	2017-09-18-13-22-06	0	2	x	0	0	53.2	20.7	53.9	20.6	53.9	0.723	1869			18
615	4402	0	Rudbeckia hirta	200	2017-09-18-13-22-08	0	2	x	0	0	53.2	20.7	53.8	20.6	53.8	0.617	1869			19
616	4403	0	Rudbeckia hirta	200	2017-09-18-13-22-10	0	2	x	0	0	53.2	20.7	53.8	20.6	53.8	0.617	1869			20
617	4404	0	Rudbeckia hirta	200	2017-09-18-13-22-12	0	2	x	0	0	53.2	20.7	53.8	20.7	53.8	0.617	1869			21
618	4405	0	Rudbeckia hirta	200	2017-09-18-13-22-14	0	2	x	0	0	53.2	20.7	53.8	20.7	53.8	0.617	1869			22
619	4406	0	Rudbeckia hirta	200	2017-09-18-13-22-16	0	2	x	0	0	53.2	20.7	53.8	20.7	53.8	0.617	1869			23
620	4407	0	Rudbeckia hirta	200	2017-09-18-13-22-18	0	2	x	0	0	53.2	20.7	53.7	20.6	53.7	0.511	1869			24
621	4408	0	Rudbeckia hirta	200	2017-09-18-13-22-20	0	2	x	0	0	53.2	20.7	53.7	20.6	53.7	0.511	1869			25
622	4409	0	Rudbeckia hirta	200	2017-09-18-13-22-22	0	2	x	0	0	53.2	20.7	53.7	20.6	53.7	0.511	1869			26
623	4410	0	Rudbeckia hirta	200	2017-09-18-13-22-24	0	2	x	0	0	53.2	20.7	53.6	20.6	53.6	0.405	1869			27
624	4411	0	Rudbeckia hirta	200	2017-09-18-13-22-26	0	2	x	0	0	53.2	20.7	53.6	20.6	53.6	0.405	1869			28
625	4412	0	Rudbeckia hirta	200	2017-09-18-13-22-28	0	2	x	0	0	53.2	20.7	53.6	20.6	53.6	0.405	1869			29
626	4413	0	Rudbeckia hirta	200	2017-09-18-13-22-30	0	2	x	0	0	53.2	20.7	53.6	20.6	53.6	0.405	1869			30
627	4414	0	Rudbeckia hirta	200	2017-09-18-13-22-32	0	2	x	0	0	53.2	20.7	53.5	20.6	53.5	0.299	1869			31
628	4415	0	Rudbeckia hirta	200	2017-09-18-13-22-34	0	2	x	0	0	53.2	20.7	53.5	20.6	53.5	0.299	1869			32
629	4416	0	Rudbeckia hirta	200	2017-09-18-13-22-36	0	2	x	0	0	53.2	20.7	53.5	20.6	53.5	0.299	1869			33
630	4417	0	Rudbeckia hirta	200	2017-09-18-13-22-38	0	2	x	0	0	53.2	20.7	53.5	20.6	53.5	0.299	1869			34
631	4418	0	Rudbeckia hirta	200	2017-09-18-13-22-40	0	2	x	0	0	53.2	20.7	53.6	20.7	53.6	0.405	1869			35
632	4419	0	Rudbeckia hirta	200	2017-09-18-13-22-42	0	2	x	0	0	53.2	20.7	53.5	20.6	53.5	0.299	1869			36
633	4420	0	Rudbeckia hirta	200	2017-09-18-13-22-44	0	2	x	0	0	53.2	20.7	53.6	20.6	53.6	0.405	1869			37
634	4421	0	Rudbeckia hirta	200	2017-09-18-13-22-46	0	2	x	0	0	53.2	20.7	53.6	20.7	53.6	0.405	1869			38
635	4422	0	Rudbeckia hirta	200	2017-09-18-13-22-48	0	2	x	0	0	53.2	20.7	53.5	20.6	53.5	0.299	1869			39
636	4423	0	Rudbeckia hirta	200	2017-09-18-13-22-50	0	2	x	0	0	53.2	20.7	53.5	20.6	53.5	0.299	1869			40
637	4424	0	Rudbeckia hirta	200	2017-09-18-13-22-52	0	2	x	0	0	53.2	20.7	53.6	20.6	53.6	0.405	1869			41
638	4425	0	Rudbeckia hirta	200	2017-09-18-13-22-54	0	2	x	0	0	53.2	20.7	53.6	20.6	53.6	0.405	1869			42
639	4426	0	Rudbeckia hirta	200	2017-09-18-13-22-56	0	2	x	0	0	53.2	20.7	53.7	20.7	53.7	0.511	1869			43
640	4427	0	Rudbeckia hirta	200	2017-09-18-13-22-58	0	2	x	0	0	53.2	20.7	53.8	20.7	53.8	0.617	1869			44
641	4428	0	Rudbeckia hirta	200	2017-09-18-13-23-00	0	2	x	0	0	53.2	20.7	53.8	20.7	53.8	0.617	1869			45
642	4429	0	Rudbeckia hirta	200	2017-09-18-13-23-02	0	2	x	0	0	53.2	20.7	53.7	20.6	53.7	0.511	1869			46
643	4430	0	Rudbeckia hirta	200	2017-09-18-13-23-04	0	2	x	0	0	53.2	20.7	53.7	20.6	53.7	0.511	1869			47
644	4431	0	Rudbeckia hirta	200	2017-09-18-13-23-06	0	2	x	0	0	53.2	20.7	53.7	20.6	53.7	0.511	1869			48
645	4432	0	Rudbeckia hirta	200	2017-09-18-13-23-08	0	2	x	0	0	53.2	20.7	53.8	20.6	53.8	0.617	1869			49
646	4433	0	Rudbeckia hirta	200	2017-09-18-13-23-10	0	2	x	0	0	53.2	20.7	53.7	20.6	53.7	0.511	1869			50
647	4434	0	Rudbeckia hirta	200	2017-09-18-13-23-12	0	2	x	0	0	53.2	20.7	53.7	20.6	53.7	0.511	1869			51
648	4435	0	Rudbeckia hirta	200	2017-09-18-13-23-14	0	2	x	0	0	53.2	20.7	53.7	20.6	53.7	0.511	1869			52
649	4436	0	Rudbeckia hirta	200	2017-09-18-13-23-16	0	2	x	0	0	53.2	20.7	53.6	20.6	53.6	0.405	1869			53
650	4437	0	Rudbeckia hirta	200	2017-09-18-13-23-18	0	2	x	0	0	53.2	20.7	53.6	20.6	53.6	0.405	1869			54
651	4438	0	Rudbeckia hirta	200	2017-09-18-13-23-20	0	2	x	0	0	53.2	20.7	53.7	20.6	53.7	0.511	1869			55
652	4439	0	Rudbeckia hirta	200	2017-09-18-13-23-22	0	2	x	0	0	53.2	20.7	53.7	20.6	53.7	0.511	1869			56
653	4440	0	Rudbeckia hirta	200	2017-09-18-13-23-24	0	2	x	0	0	53.1	20.7	53.7	20.6	53.7	0.611	1869			57
654	4441	0	Rudbeckia hirta	200	2017-09-18-13-23-26	0	2	x	0	0	53.2	20.7	53.7	20.7	53.7	0.511	1869			58
655	4442	0	Rudbeckia hirta	200	2017-09-18-13-23-28	0	2	x	0	0	53.1	20.7	53.6	20.6	53.6	0.505	1869			59
656	4443	0	Rudbeckia hirta	200	2017-09-18-13-23-30	0	2	x	0	0	53.2	20.7	53.6	20.6	53.6	0.405	1869			60
657	4444	0	Rudbeckia hirta	200	2017-09-18-13-23-32	0	2	x	0	0	53.1	20.7	53.6	20.6	53.6	0.505	1869			61
658	4445	0	Rudbeckia hirta	200	2017-09-18-13-23-34	0	2	x	0	0	53.1	20.7	53.6	20.6	53.6	0.505	1869			62
659	4446	0	Rudbeckia hirta	200	2017-09-18-13-23-36	0	2	x	0	0	53.1	20.7	53.7	20.7	53.7	0.611	1869			63
660	4447	0	Rudbeckia hirta	200	2017-09-18-13-23-38	0	2	x	0	0	53.1	20.7	53.6	20.6	53.6	0.505	1869			64
661	4448	0	Rudbeckia hirta	200	2017-09-18-13-23-40	0	2	x	0	0	53.1	20.7	53.6	20.6	53.6	0.505	1869			65
662	4449	0	Rudbeckia hirta	200	2017-09-18-13-23-42	0	2	x	0	0	53.1	20.7	53.7	20.7	53.7	0.611	1869			66
663	4450	0	Rudbeckia hirta	200	2017-09-18-13-23-44	0	2	x	0	0	53.1	20.7	53.6	20.6	53.6	0.505	1869			67
664	4451	0	Rudbeckia hirta	200	2017-09-18-13-23-46	0	2	x	0	0	53.1	20.7	53.6	20.7	53.6	0.505	1869			68
665	4452	0	Rudbeckia hirta	200	2017-09-18-13-23-48	0	2	x	0	0	53.1	20.7	53.6	20.7	53.6	0.505	1869			69
666	4453	0	Rudbeckia hirta	200	2017-09-18-13-23-50	0	2	x	0	0	53.1	20.7	53.5	20.6	53.5	0.399	1869			70
667	4454	0	Rudbeckia hirta	200	2017-09-18-13-23-52	0	2	x	0	0	53.1	20.7	53.5	20.6	53.5	0.399	1869			71
668	4455	0	Rudbeckia hirta	200	2017-09-18-13-23-54	0	2	x	0	0	53.1	20.7	53.5	20.6	53.5	0.399	1869			72
669	4456	0	Rudbeckia hirta	200	2017-09-18-13-23-56	0	2	x	0	0	53.1	20.7	53.4	20.6	53.4	0.293	1869			73
670	4457	0	Rudbeckia hirta	200	2017-09-18-13-23-58	0	2	x	0	0	53.1	20.7	53.4	20.6	53.4	0.293	1869			74
671	4458	0	Rudbeckia hirta	200	2017-09-18-13-24-00	0	2	x	0	0	53.1	20.7	53.5	20.7	53.5	0.399	1869			75
672	4459	0	Rudbeckia hirta	200	2017-09-18-13-24-02	0	2	x	0	0	53.1	20.7	53.5	20.7	53.5	0.399	1869			76
673	4460	0	Rudbeckia hirta	200	2017-09-18-13-24-04	0	2	x	0	0	53.1	20.7	53.4	20.6	53.4	0.293	1869			77
674	4461	0	Rudbeckia hirta	200	2017-09-18-13-24-06	0	2	x	0	0	53.1	20.7	53.4	20.6	53.4	0.293	1869			78
675	4462	0	Rudbeckia hirta	200	2017-09-18-13-24-08	0	2	x	0	0	53.1	20.7	53.5	20.7	53.5	0.399	1869			79
676	4463	0	Rudbeckia hirta	200	2017-09-18-13-24-10	0	2	x	0	0	53.1	20.7	53.4	20.6	53.4	0.293	1869			80
677	4464	0	Rudbeckia hirta	200	2017-09-18-13-24-12	0	2	x	0	0	53.1	20.7	53.4	20.6	53.4	0.293	1869			81
678	4465	0	Rudbeckia hirta	200	2017-09-18-13-24-14	0	2	x	0	0	53.1	20.7	53.3	20.6	53.3	0.187	1869			82
679	4466	0	Rudbeckia hirta	200	2017-09-18-13-24-16	0	2	x	0	0	53.1	20.7	53.4	20.6	53.4	0.293	1869			83
680	4467	0	Rudbeckia hirta	200	2017-09-18-13-24-18	0	2	x	0	0	53.1	20.7	53.3	20.6	53.3	0.187	1869			84
681	4468	0	Rudbeckia hirta	200	2017-09-18-13-24-20	0	2	x	0	0	53.1	20.7	53.4	20.7	53.4	0.293	1869			85
682	4469	0	Rudbeckia hirta	200	2017-09-18-13-24-22	0	2	x	0	0	53.1	20.7	53.3	20.6	53.3	0.187	1869			86
683	4470	0	Rudbeckia hirta	200	2017-09-18-13-24-24	0	2	x	0	0	53.1	20.7	53.3	20.6	53.3	0.187	1869			87
684	4471	0	Rudbeckia hirta	200	2017-09-18-13-24-26	0	2	x	0	0	53.1	20.7	53.4	20.7	53.4	0.293	1869			88
685	4472	0	Rudbeckia hirta	200	2017-09-18-13-24-28	0	2	x	0	0	53.1	20.7	53.4	20.7	53.4	0.293	1869			89
686	4473	0	Rudbeckia hirta	200	2017-09-18-13-24-30	0	2	x	0	0	53.1	20.7	53.4	20.7	53.4	0.293	1869			90
687	4474	0	Rudbeckia hirta	200	2017-09-18-13-24-32	0	2	x	0	0	53.1	20.7	53.3	20.6	53.3	0.187	1869	Last10	Here	91
688	4475	0	Rudbeckia hirta	200	2017-09-18-13-24-34	0	2	x	0	0	53.1	20.7	53.3	20.6	53.3	0.187	1869	Last10	Here	92
689	4476	0	Rudbeckia hirta	200	2017-09-18-13-24-36	0	2	x	0	0	53	20.7	53.3	20.6	53.3	0.287	1869	Last10	Here	93
690	4477	0	Rudbeckia hirta	200	2017-09-18-13-24-38	0	2	x	0	0	53	20.7	53.5	20.7	53.5	0.499	1869	Last10	Here	94
691	4478	0	Rudbeckia hirta	200	2017-09-18-13-24-40	0	2	x	0	0	53.1	20.7	53.4	20.6	53.4	0.293	1869	Last10	Here	95
692	4479	0	Rudbeckia hirta	200	2017-09-18-13-24-42	0	2	x	0	0	53	20.7	53.4	20.6	53.4	0.393	1869	Last10	Here	96
693	4480	0	Rudbeckia hirta	200	2017-09-18-13-24-44	0	2	x	0	0	53.1	20.7	53.5	20.7	53.5	0.399	1869	Last10	Here	97
694	4481	0	Rudbeckia hirta	200	2017-09-18-13-24-46	0	2	x	0	0	53.1	20.7	53.5	20.7	53.5	0.399	1869	Last10	Here	98
695	4482	0	Rudbeckia hirta	200	2017-09-18-13-24-48	0	2	x	0	0	53.1	20.7	53.4	20.6	53.4	0.293	1869	Last10	Here	99
696	4483	0	Rudbeckia hirta	200	2017-09-18-13-24-50	0	2	x	0	0	53.1	20.7	53.4	20.6	53.4	0.293	1869	Last10	Here	100
697	4484	0	Rudbeckia hirta	200	2017-09-18-13-25-22	0	2	x	5	0	53	20.7	53.3	20.6	53.3	0.287	1870	First10	Here	1
698	4485	0	Rudbeckia hirta	200	2017-09-18-13-25-24	0	2	x	5	0	53	20.7	53.4	20.6	53.4	0.393	1870	First10	Here	2
699	4486	0	Rudbeckia hirta	200	2017-09-18-13-25-26	0	2	x	5	0	53	20.7	53.4	20.7	53.4	0.393	1870	First10	Here	3
700	4487	0	Rudbeckia hirta	200	2017-09-18-13-25-28	0	2	x	5	0	53	20.7	53.4	20.7	53.4	0.393	1870	First10	Here	4
701	4488	0	Rudbeckia hirta	200	2017-09-18-13-25-30	0	2	x	5	0	53	20.7	53.3	20.6	53.3	0.287	1870	First10	Here	5
702	4489	0	Rudbeckia hirta	200	2017-09-18-13-25-32	0	2	x	5	0	53	20.7	53.3	20.6	53.3	0.287	1870	First10	Here	6
703	4490	0	Rudbeckia hirta	200	2017-09-18-13-25-34	0	2	x	5	0	53	20.7	53.4	20.7	53.4	0.393	1870	First10	Here	7
704	4491	0	Rudbeckia hirta	200	2017-09-18-13-25-36	0	2	x	5	0	53	20.7	53.4	20.7	53.4	0.393	1870	First10	Here	8
705	4492	0	Rudbeckia hirta	200	2017-09-18-13-25-38	0	2	x	5	0	53	20.7	53.3	20.6	53.3	0.287	1870	First10	Here	9
706	4493	0	Rudbeckia hirta	200	2017-09-18-13-25-40	0	2	x	5	0	53	20.7	53.5	20.7	53.5	0.499	1870	First10	Here	10
707	4494	0	Rudbeckia hirta	200	2017-09-18-13-25-42	0	2	x	5	0	53	20.7	53.4	20.6	53.4	0.393	1870			11
708	4495	0	Rudbeckia hirta	200	2017-09-18-13-25-44	0	2	x	5	0	53	20.7	53.5	20.7	53.5	0.499	1870			12
709	4496	0	Rudbeckia hirta	200	2017-09-18-13-25-46	0	2	x	5	0	53	20.7	53.4	20.6	53.4	0.393	1870			13
710	4497	0	Rudbeckia hirta	200	2017-09-18-13-25-48	0	2	x	5	0	53	20.7	53.4	20.6	53.4	0.393	1870			14
711	4498	0	Rudbeckia hirta	200	2017-09-18-13-25-50	0	2	x	5	0	53	20.7	53.4	20.6	53.4	0.393	1870			15
712	4499	0	Rudbeckia hirta	200	2017-09-18-13-25-52	0	2	x	5	0	53	20.7	53.5	20.7	53.5	0.499	1870			16
713	4500	0	Rudbeckia hirta	200	2017-09-18-13-25-54	0	2	x	5	0	53	20.7	53.4	20.6	53.4	0.393	1870			17
714	4501	0	Rudbeckia hirta	200	2017-09-18-13-25-57	0	2	x	5	0	53	20.7	53.5	20.7	53.5	0.499	1870			18
715	4502	0	Rudbeckia hirta	200	2017-09-18-13-25-59	0	2	x	5	0	53	20.7	53.4	20.6	53.4	0.393	1870			19
716	4503	0	Rudbeckia hirta	200	2017-09-18-13-26-01	0	2	x	5	0	53	20.7	53.5	20.7	53.5	0.499	1870			20
717	4504	0	Rudbeckia hirta	200	2017-09-18-13-26-03	0	2	x	5	0	53	20.7	53.4	20.6	53.4	0.393	1870			21
718	4505	0	Rudbeckia hirta	200	2017-09-18-13-26-05	0	2	x	5	0	53	20.7	53.4	20.7	53.4	0.393	1870			22
719	4506	0	Rudbeckia hirta	200	2017-09-18-13-26-07	0	2	x	5	0	53	20.7	53.4	20.7	53.4	0.393	1870			23
720	4507	0	Rudbeckia hirta	200	2017-09-18-13-26-09	0	2	x	5	0	53	20.7	53.4	20.6	53.4	0.393	1870			24
721	4508	0	Rudbeckia hirta	200	2017-09-18-13-26-11	0	2	x	5	0	53	20.7	53.4	20.7	53.4	0.393	1870			25
722	4509	0	Rudbeckia hirta	200	2017-09-18-13-26-13	0	2	x	5	0	53	20.7	53.4	20.7	53.4	0.393	1870			26
723	4510	0	Rudbeckia hirta	200	2017-09-18-13-26-15	0	2	x	5	0	53	20.7	53.4	20.7	53.4	0.393	1870			27
724	4511	0	Rudbeckia hirta	200	2017-09-18-13-26-17	0	2	x	5	0	53	20.7	53.5	20.7	53.5	0.499	1870			28
725	4512	0	Rudbeckia hirta	200	2017-09-18-13-26-19	0	2	x	5	0	53	20.7	53.5	20.7	53.5	0.499	1870			29
726	4513	0	Rudbeckia hirta	200	2017-09-18-13-26-21	0	2	x	5	0	53	20.7	53.5	20.7	53.5	0.499	1870			30
727	4514	0	Rudbeckia hirta	200	2017-09-18-13-26-23	0	2	x	5	0	53	20.7	53.6	20.7	53.6	0.605	1870			31
728	4515	0	Rudbeckia hirta	200	2017-09-18-13-26-25	0	2	x	5	0	53	20.7	53.6	20.7	53.6	0.605	1870			32
729	4516	0	Rudbeckia hirta	200	2017-09-18-13-26-27	0	2	x	5	0	53	20.7	53.6	20.7	53.6	0.605	1870			33
730	4517	0	Rudbeckia hirta	200	2017-09-18-13-26-29	0	2	x	5	0	53	20.7	53.5	20.7	53.5	0.499	1870			34
731	4518	0	Rudbeckia hirta	200	2017-09-18-13-26-31	0	2	x	5	0	53	20.7	53.5	20.7	53.5	0.499	1870			35
732	4519	0	Rudbeckia hirta	200	2017-09-18-13-26-33	0	2	x	5	0	53	20.7	53.5	20.7	53.5	0.499	1870			36
733	4520	0	Rudbeckia hirta	200	2017-09-18-13-26-35	0	2	x	5	0	53	20.7	53.5	20.7	53.5	0.499	1870			37
734	4521	0	Rudbeckia hirta	200	2017-09-18-13-26-37	0	2	x	5	0	53	20.7	53.5	20.7	53.5	0.499	1870			38
735	4522	0	Rudbeckia hirta	200	2017-09-18-13-26-39	0	2	x	5	0	53	20.7	53.5	20.7	53.5	0.499	1870			39
736	4523	0	Rudbeckia hirta	200	2017-09-18-13-26-41	0	2	x	5	0	53	20.7	53.5	20.7	53.5	0.499	1870			40
737	4524	0	Rudbeckia hirta	200	2017-09-18-13-26-43	0	2	x	5	0	53	20.7	53.4	20.7	53.4	0.393	1870			41
738	4525	0	Rudbeckia hirta	200	2017-09-18-13-26-45	0	2	x	5	0	53	20.7	53.4	20.7	53.4	0.393	1870			42
739	4526	0	Rudbeckia hirta	200	2017-09-18-13-26-47	0	2	x	5	0	53	20.7	53.4	20.7	53.4	0.393	1870			43
740	4527	0	Rudbeckia hirta	200	2017-09-18-13-26-49	0	2	x	5	0	53	20.7	53.4	20.7	53.4	0.393	1870			44
741	4528	0	Rudbeckia hirta	200	2017-09-18-13-26-51	0	2	x	5	0	53	20.7	53.4	20.7	53.4	0.393	1870			45
742	4529	0	Rudbeckia hirta	200	2017-09-18-13-26-53	0	2	x	5	0	53	20.7	53.4	20.7	53.4	0.393	1870			46
743	4530	0	Rudbeckia hirta	200	2017-09-18-13-26-55	0	2	x	5	0	53	20.7	53.4	20.7	53.4	0.393	1870			47
744	4531	0	Rudbeckia hirta	200	2017-09-18-13-26-57	0	2	x	5	0	53	20.7	53.3	20.7	53.3	0.287	1870			48
745	4532	0	Rudbeckia hirta	200	2017-09-18-13-26-59	0	2	x	5	0	53	20.7	53.4	20.7	53.4	0.393	1870			49
746	4533	0	Rudbeckia hirta	200	2017-09-18-13-27-01	0	2	x	5	0	53	20.7	53.4	20.7	53.4	0.393	1870			50
747	4534	0	Rudbeckia hirta	200	2017-09-18-13-27-03	0	2	x	5	0	53	20.7	53.3	20.7	53.3	0.287	1870			51
748	4535	0	Rudbeckia hirta	200	2017-09-18-13-27-05	0	2	x	5	0	53	20.7	53.2	20.6	53.2	0.181	1870			52
749	4536	0	Rudbeckia hirta	200	2017-09-18-13-27-07	0	2	x	5	0	53	20.7	53.3	20.7	53.3	0.287	1870			53
750	4537	0	Rudbeckia hirta	200	2017-09-18-13-27-09	0	2	x	5	0	53	20.7	53.3	20.7	53.3	0.287	1870			54
751	4538	0	Rudbeckia hirta	200	2017-09-18-13-27-11	0	2	x	5	0	52.9	20.7	53.3	20.7	53.3	0.387	1870			55
752	4539	0	Rudbeckia hirta	200	2017-09-18-13-27-13	0	2	x	5	0	53	20.7	53.3	20.7	53.3	0.287	1870			56
753	4540	0	Rudbeckia hirta	200	2017-09-18-13-27-15	0	2	x	5	0	52.9	20.7	53.3	20.7	53.3	0.387	1870			57
754	4541	0	Rudbeckia hirta	200	2017-09-18-13-27-17	0	2	x	5	0	53	20.7	53.3	20.7	53.3	0.287	1870			58
755	4542	0	Rudbeckia hirta	200	2017-09-18-13-27-19	0	2	x	5	0	53	20.7	53.2	20.6	53.2	0.181	1870			59
756	4543	0	Rudbeckia hirta	200	2017-09-18-13-27-21	0	2	x	5	0	53	20.7	53.3	20.7	53.3	0.287	1870			60
757	4544	0	Rudbeckia hirta	200	2017-09-18-13-27-23	0	2	x	5	0	53	20.7	53.3	20.7	53.3	0.287	1870			61
758	4545	0	Rudbeckia hirta	200	2017-09-18-13-27-25	0	2	x	5	0	52.9	20.7	53.3	20.7	53.3	0.387	1870			62
759	4546	0	Rudbeckia hirta	200	2017-09-18-13-27-27	0	2	x	5	0	53	20.7	53.3	20.7	53.3	0.287	1870			63
760	4547	0	Rudbeckia hirta	200	2017-09-18-13-27-29	0	2	x	5	0	53	20.7	53.2	20.7	53.2	0.181	1870			64
761	4548	0	Rudbeckia hirta	200	2017-09-18-13-27-31	0	2	x	5	0	52.9	20.7	53.2	20.6	53.2	0.281	1870			65
762	4549	0	Rudbeckia hirta	200	2017-09-18-13-27-33	0	2	x	5	0	52.9	20.7	53.2	20.7	53.2	0.281	1870			66
763	4550	0	Rudbeckia hirta	200	2017-09-18-13-27-35	0	2	x	5	0	52.9	20.7	53.1	20.6	53.1	0.175	1870			67
764	4551	0	Rudbeckia hirta	200	2017-09-18-13-27-37	0	2	x	5	0	52.9	20.7	53.1	20.6	53.1	0.175	1870			68
765	4552	0	Rudbeckia hirta	200	2017-09-18-13-27-39	0	2	x	5	0	52.9	20.7	53.3	20.7	53.3	0.387	1870			69
766	4553	0	Rudbeckia hirta	200	2017-09-18-13-27-41	0	2	x	5	0	52.9	20.7	53.1	20.6	53.1	0.175	1870			70
767	4554	0	Rudbeckia hirta	200	2017-09-18-13-27-43	0	2	x	5	0	52.9	20.7	53.2	20.7	53.2	0.281	1870			71
768	4555	0	Rudbeckia hirta	200	2017-09-18-13-27-45	0	2	x	5	0	52.9	20.7	53.3	20.7	53.3	0.387	1870			72
769	4556	0	Rudbeckia hirta	200	2017-09-18-13-27-49	0	2	x	5	0	52.9	20.7	53.2	20.7	53.2	0.281	1870			73
770	4557	0	Rudbeckia hirta	200	2017-09-18-13-27-51	0	2	x	5	0	52.9	20.7	53.2	20.7	53.2	0.281	1870			74
771	4558	0	Rudbeckia hirta	200	2017-09-18-13-27-53	0	2	x	5	0	52.9	20.7	53.2	20.7	53.2	0.281	1870			75
772	4559	0	Rudbeckia hirta	200	2017-09-18-13-27-55	0	2	x	5	0	52.9	20.7	53.3	20.7	53.3	0.387	1870			76
773	4560	0	Rudbeckia hirta	200	2017-09-18-13-27-57	0	2	x	5	0	52.9	20.7	53.2	20.6	53.2	0.281	1870			77
774	4561	0	Rudbeckia hirta	200	2017-09-18-13-27-59	0	2	x	5	0	52.9	20.7	53.3	20.7	53.3	0.387	1870			78
775	4562	0	Rudbeckia hirta	200	2017-09-18-13-28-01	0	2	x	5	0	52.9	20.7	53.2	20.7	53.2	0.281	1870			79
776	4563	0	Rudbeckia hirta	200	2017-09-18-13-28-03	0	2	x	5	0	52.9	20.7	53.2	20.7	53.2	0.281	1870			80
777	4564	0	Rudbeckia hirta	200	2017-09-18-13-28-05	0	2	x	5	0	52.9	20.7	53.2	20.7	53.2	0.281	1870			81
778	4565	0	Rudbeckia hirta	200	2017-09-18-13-28-07	0	2	x	5	0	52.9	20.7	53.2	20.7	53.2	0.281	1870			82
779	4566	0	Rudbeckia hirta	200	2017-09-18-13-28-09	0	2	x	5	0	52.9	20.7	53.1	20.6	53.1	0.175	1870			83
780	4567	0	Rudbeckia hirta	200	2017-09-18-13-28-11	0	2	x	5	0	52.9	20.7	53.2	20.7	53.2	0.281	1870			84
781	4568	0	Rudbeckia hirta	200	2017-09-18-13-28-13	0	2	x	5	0	52.9	20.7	53.3	20.7	53.3	0.387	1870			85
782	4569	0	Rudbeckia hirta	200	2017-09-18-13-28-15	0	2	x	5	0	52.9	20.7	53.3	20.7	53.3	0.387	1870			86
783	4570	0	Rudbeckia hirta	200	2017-09-18-13-28-17	0	2	x	5	0	52.9	20.7	53.3	20.7	53.3	0.387	1870			87
784	4571	0	Rudbeckia hirta	200	2017-09-18-13-28-19	0	2	x	5	0	52.9	20.7	53.4	20.7	53.4	0.493	1870			88
785	4572	0	Rudbeckia hirta	200	2017-09-18-13-28-21	0	2	x	5	0	52.9	20.7	53.4	20.7	53.4	0.493	1870			89
786	4573	0	Rudbeckia hirta	200	2017-09-18-13-28-23	0	2	x	5	0	52.9	20.7	53.4	20.6	53.4	0.493	1870			90
787	4574	0	Rudbeckia hirta	200	2017-09-18-13-28-25	0	2	x	5	0	52.9	20.7	53.5	20.7	53.5	0.599	1870	Last10	Here	91
788	4575	0	Rudbeckia hirta	200	2017-09-18-13-28-27	0	2	x	5	0	52.9	20.7	53.5	20.7	53.5	0.599	1870	Last10	Here	92
789	4576	0	Rudbeckia hirta	200	2017-09-18-13-28-29	0	2	x	5	0	52.9	20.7	53.6	20.7	53.6	0.705	1870	Last10	Here	93
790	4577	0	Rudbeckia hirta	200	2017-09-18-13-28-31	0	2	x	5	0	52.9	20.7	53.6	20.7	53.6	0.705	1870	Last10	Here	94
791	4578	0	Rudbeckia hirta	200	2017-09-18-13-28-33	0	2	x	5	0	52.9	20.7	53.7	20.7	53.7	0.811	1870	Last10	Here	95
792	4579	0	Rudbeckia hirta	200	2017-09-18-13-28-35	0	2	x	5	0	52.9	20.7	53.7	20.7	53.7	0.811	1870	Last10	Here	96
793	4580	0	Rudbeckia hirta	200	2017-09-18-13-28-37	0	2	x	5	0	52.9	20.7	53.7	20.7	53.7	0.811	1870	Last10	Here	97
794	4581	0	Rudbeckia hirta	200	2017-09-18-13-28-39	0	2	x	5	0	52.9	20.7	53.7	20.7	53.7	0.811	1870	Last10	Here	98
795	4582	0	Rudbeckia hirta	200	2017-09-18-13-28-41	0	2	x	5	0	52.9	20.7	53.7	20.7	53.7	0.811	1870	Last10	Here	99
796	4583	0	Rudbeckia hirta	200	2017-09-18-13-29-13	0	2	x	10	0	52.9	20.7	53.5	20.7	53.5	0.599	1871	First10	Here	1
797	4584	0	Rudbeckia hirta	200	2017-09-18-13-29-15	0	2	x	10	0	52.8	20.7	53.5	20.7	53.5	0.699	1871	First10	Here	2
798	4585	0	Rudbeckia hirta	200	2017-09-18-13-29-17	0	2	x	10	0	52.8	20.7	53.5	20.7	53.5	0.699	1871	First10	Here	3
799	4586	0	Rudbeckia hirta	200	2017-09-18-13-29-19	0	2	x	10	0	52.9	20.8	53.4	20.7	53.4	0.493	1871	First10	Here	4
800	4587	0	Rudbeckia hirta	200	2017-09-18-13-29-21	0	2	x	10	0	52.8	20.7	53.4	20.7	53.4	0.593	1871	First10	Here	5
801	4588	0	Rudbeckia hirta	200	2017-09-18-13-29-23	0	2	x	10	0	52.8	20.7	53.3	20.7	53.3	0.487	1871	First10	Here	6
802	4589	0	Rudbeckia hirta	200	2017-09-18-13-29-25	0	2	x	10	0	52.8	20.7	53.2	20.6	53.2	0.381	1871	First10	Here	7
803	4590	0	Rudbeckia hirta	200	2017-09-18-13-29-27	0	2	x	10	0	52.8	20.7	53.3	20.7	53.3	0.487	1871	First10	Here	8
804	4591	0	Rudbeckia hirta	200	2017-09-18-13-29-29	0	2	x	10	0	52.8	20.7	53.3	20.7	53.3	0.487	1871	First10	Here	9
805	4592	0	Rudbeckia hirta	200	2017-09-18-13-29-31	0	2	x	10	0	52.8	20.7	53.2	20.7	53.2	0.381	1871	First10	Here	10
806	4593	0	Rudbeckia hirta	200	2017-09-18-13-29-33	0	2	x	10	0	52.8	20.7	53.2	20.7	53.2	0.381	1871			11
807	4594	0	Rudbeckia hirta	200	2017-09-18-13-29-35	0	2	x	10	0	52.8	20.7	53.2	20.7	53.2	0.381	1871			12
808	4595	0	Rudbeckia hirta	200	2017-09-18-13-29-37	0	2	x	10	0	52.8	20.7	53.2	20.7	53.2	0.381	1871			13
809	4596	0	Rudbeckia hirta	200	2017-09-18-13-29-39	0	2	x	10	0	52.8	20.7	53.2	20.7	53.2	0.381	1871			14
810	4597	0	Rudbeckia hirta	200	2017-09-18-13-29-41	0	2	x	10	0	52.8	20.7	53.2	20.7	53.2	0.381	1871			15
811	4598	0	Rudbeckia hirta	200	2017-09-18-13-29-43	0	2	x	10	0	52.8	20.7	53.1	20.7	53.1	0.275	1871			16
812	4599	0	Rudbeckia hirta	200	2017-09-18-13-29-45	0	2	x	10	0	52.8	20.7	53.1	20.7	53.1	0.275	1871			17
813	4600	0	Rudbeckia hirta	200	2017-09-18-13-29-47	0	2	x	10	0	52.8	20.7	53.1	20.7	53.1	0.275	1871			18
814	4601	0	Rudbeckia hirta	200	2017-09-18-13-29-49	0	2	x	10	0	52.8	20.7	53.1	20.7	53.1	0.275	1871			19
815	4602	0	Rudbeckia hirta	200	2017-09-18-13-29-51	0	2	x	10	0	52.8	20.7	53.1	20.7	53.1	0.275	1871			20
816	4603	0	Rudbeckia hirta	200	2017-09-18-13-29-53	0	2	x	10	0	52.8	20.7	53.1	20.7	53.1	0.275	1871			21
817	4604	0	Rudbeckia hirta	200	2017-09-18-13-29-55	0	2	x	10	0	52.8	20.7	53.1	20.7	53.1	0.275	1871			22
818	4605	0	Rudbeckia hirta	200	2017-09-18-13-29-57	0	2	x	10	0	52.8	20.7	53.1	20.7	53.1	0.275	1871			23
819	4606	0	Rudbeckia hirta	200	2017-09-18-13-29-59	0	2	x	10	0	52.8	20.7	53	20.6	53	0.169	1871			24
820	4607	0	Rudbeckia hirta	200	2017-09-18-13-30-01	0	2	x	10	0	52.8	20.7	53.1	20.7	53.1	0.275	1871			25
821	4608	0	Rudbeckia hirta	200	2017-09-18-13-30-03	0	2	x	10	0	52.8	20.7	53.1	20.7	53.1	0.275	1871			26
822	4609	0	Rudbeckia hirta	200	2017-09-18-13-30-05	0	2	x	10	0	52.8	20.7	53	20.6	53	0.169	1871			27
823	4610	0	Rudbeckia hirta	200	2017-09-18-13-30-07	0	2	x	10	0	52.8	20.7	53	20.6	53	0.169	1871			28
824	4611	0	Rudbeckia hirta	200	2017-09-18-13-30-09	0	2	x	10	0	52.8	20.7	53.1	20.7	53.1	0.275	1871			29
825	4612	0	Rudbeckia hirta	200	2017-09-18-13-30-11	0	2	x	10	0	52.8	20.7	52.9	20.6	52.9	0.062	1871			30
826	4613	0	Rudbeckia hirta	200	2017-09-18-13-30-13	0	2	x	10	0	52.8	20.7	53	20.7	53	0.169	1871			31
827	4614	0	Rudbeckia hirta	200	2017-09-18-13-30-15	0	2	x	10	0	52.8	20.7	53	20.7	53	0.169	1871			32
828	4615	0	Rudbeckia hirta	200	2017-09-18-13-30-17	0	2	x	10	0	52.8	20.7	53.1	20.7	53.1	0.275	1871			33
829	4616	0	Rudbeckia hirta	200	2017-09-18-13-30-19	0	2	x	10	0	52.8	20.7	53.1	20.7	53.1	0.275	1871			34
830	4617	0	Rudbeckia hirta	200	2017-09-18-13-30-21	0	2	x	10	0	52.8	20.7	53	20.6	53	0.169	1871			35
831	4618	0	Rudbeckia hirta	200	2017-09-18-13-30-23	0	2	x	10	0	52.8	20.7	53.1	20.7	53.1	0.275	1871			36
832	4619	0	Rudbeckia hirta	200	2017-09-18-13-30-25	0	2	x	10	0	52.8	20.7	53.1	20.7	53.1	0.275	1871			37
833	4620	0	Rudbeckia hirta	200	2017-09-18-13-30-27	0	2	x	10	0	52.8	20.7	53.1	20.7	53.1	0.275	1871			38
834	4621	0	Rudbeckia hirta	200	2017-09-18-13-30-29	0	2	x	10	0	52.8	20.7	53	20.6	53	0.169	1871			39
835	4622	0	Rudbeckia hirta	200	2017-09-18-13-30-31	0	2	x	10	0	52.8	20.7	53.1	20.7	53.1	0.275	1871			40
836	4623	0	Rudbeckia hirta	200	2017-09-18-13-30-33	0	2	x	10	0	52.7	20.7	53.1	20.7	53.1	0.375	1871			41
837	4624	0	Rudbeckia hirta	200	2017-09-18-13-30-35	0	2	x	10	0	52.8	20.7	53.1	20.7	53.1	0.275	1871			42
838	4625	0	Rudbeckia hirta	200	2017-09-18-13-30-37	0	2	x	10	0	52.8	20.7	53.1	20.7	53.1	0.275	1871			43
839	4626	0	Rudbeckia hirta	200	2017-09-18-13-30-39	0	2	x	10	0	52.8	20.7	53.1	20.7	53.1	0.275	1871			44
840	4627	0	Rudbeckia hirta	200	2017-09-18-13-30-41	0	2	x	10	0	52.8	20.7	53	20.7	53	0.169	1871			45
841	4628	0	Rudbeckia hirta	200	2017-09-18-13-30-43	0	2	x	10	0	52.8	20.7	53	20.7	53	0.169	1871			46
842	4629	0	Rudbeckia hirta	200	2017-09-18-13-30-45	0	2	x	10	0	52.8	20.7	53	20.7	53	0.169	1871			47
843	4630	0	Rudbeckia hirta	200	2017-09-18-13-30-47	0	2	x	10	0	52.8	20.7	53.1	20.7	53.1	0.275	1871			48
844	4631	0	Rudbeckia hirta	200	2017-09-18-13-30-49	0	2	x	10	0	52.8	20.7	53.1	20.7	53.1	0.275	1871			49
845	4632	0	Rudbeckia hirta	200	2017-09-18-13-30-51	0	2	x	10	0	52.8	20.7	53.1	20.7	53.1	0.275	1871			50
846	4633	0	Rudbeckia hirta	200	2017-09-18-13-30-53	0	2	x	10	0	52.8	20.7	53	20.7	53	0.169	1871			51
847	4634	0	Rudbeckia hirta	200	2017-09-18-13-30-55	0	2	x	10	0	52.8	20.7	53	20.6	53	0.169	1871			52
848	4635	0	Rudbeckia hirta	200	2017-09-18-13-30-57	0	2	x	10	0	52.8	20.7	53	20.7	53	0.169	1871			53
849	4636	0	Rudbeckia hirta	200	2017-09-18-13-30-59	0	2	x	10	0	52.8	20.7	53.1	20.7	53.1	0.275	1871			54
850	4637	0	Rudbeckia hirta	200	2017-09-18-13-31-01	0	2	x	10	0	52.8	20.7	53.1	20.7	53.1	0.275	1871			55
851	4638	0	Rudbeckia hirta	200	2017-09-18-13-31-03	0	2	x	10	0	52.9	20.8	53	20.7	53	0.069	1871			56
852	4639	0	Rudbeckia hirta	200	2017-09-18-13-31-06	0	2	x	10	0	52.8	20.7	53	20.7	53	0.169	1871			57
853	4640	0	Rudbeckia hirta	200	2017-09-18-13-31-08	0	2	x	10	0	52.8	20.7	53	20.7	53	0.169	1871			58
854	4641	0	Rudbeckia hirta	200	2017-09-18-13-31-10	0	2	x	10	0	52.7	20.7	53	20.7	53	0.269	1871			59
855	4642	0	Rudbeckia hirta	200	2017-09-18-13-31-12	0	2	x	10	0	52.7	20.7	53	20.7	53	0.269	1871			60
856	4643	0	Rudbeckia hirta	200	2017-09-18-13-31-14	0	2	x	10	0	52.8	20.7	53	20.7	53	0.169	1871			61
857	4644	0	Rudbeckia hirta	200	2017-09-18-13-31-16	0	2	x	10	0	52.7	20.7	53	20.7	53	0.269	1871			62
858	4645	0	Rudbeckia hirta	200	2017-09-18-13-31-18	0	2	x	10	0	52.7	20.7	53	20.7	53	0.269	1871			63
859	4646	0	Rudbeckia hirta	200	2017-09-18-13-31-20	0	2	x	10	0	52.7	20.7	52.9	20.6	52.9	0.162	1871			64
860	4647	0	Rudbeckia hirta	200	2017-09-18-13-31-22	0	2	x	10	0	52.7	20.7	53	20.7	53	0.269	1871			65
861	4648	0	Rudbeckia hirta	200	2017-09-18-13-31-24	0	2	x	10	0	52.7	20.7	53	20.7	53	0.269	1871			66
862	4649	0	Rudbeckia hirta	200	2017-09-18-13-31-26	0	2	x	10	0	52.7	20.7	53	20.7	53	0.269	1871			67
863	4650	0	Rudbeckia hirta	200	2017-09-18-13-31-28	0	2	x	10	0	52.7	20.7	53	20.7	53	0.269	1871			68
864	4651	0	Rudbeckia hirta	200	2017-09-18-13-31-30	0	2	x	10	0	52.7	20.7	53	20.7	53	0.269	1871			69
865	4652	0	Rudbeckia hirta	200	2017-09-18-13-31-32	0	2	x	10	0	52.7	20.7	53	20.7	53	0.269	1871			70
866	4653	0	Rudbeckia hirta	200	2017-09-18-13-31-34	0	2	x	10	0	52.7	20.7	53	20.7	53	0.269	1871			71
867	4654	0	Rudbeckia hirta	200	2017-09-18-13-31-36	0	2	x	10	0	52.7	20.7	52.9	20.6	52.9	0.162	1871			72
868	4655	0	Rudbeckia hirta	200	2017-09-18-13-31-38	0	2	x	10	0	52.7	20.7	53	20.7	53	0.269	1871			73
869	4656	0	Rudbeckia hirta	200	2017-09-18-13-31-40	0	2	x	10	0	52.7	20.7	53	20.7	53	0.269	1871			74
870	4657	0	Rudbeckia hirta	200	2017-09-18-13-31-42	0	2	x	10	0	52.7	20.7	53	20.7	53	0.269	1871			75
871	4658	0	Rudbeckia hirta	200	2017-09-18-13-31-44	0	2	x	10	0	52.7	20.7	53	20.7	53	0.269	1871			76
872	4659	0	Rudbeckia hirta	200	2017-09-18-13-31-46	0	2	x	10	0	52.7	20.7	53	20.7	53	0.269	1871			77
873	4660	0	Rudbeckia hirta	200	2017-09-18-13-31-48	0	2	x	10	0	52.7	20.7	53	20.7	53	0.269	1871			78
874	4661	0	Rudbeckia hirta	200	2017-09-18-13-31-50	0	2	x	10	0	52.7	20.7	52.9	20.7	52.9	0.162	1871			79
875	4662	0	Rudbeckia hirta	200	2017-09-18-13-31-52	0	2	x	10	0	52.7	20.7	53	20.7	53	0.269	1871			80
876	4663	0	Rudbeckia hirta	200	2017-09-18-13-31-54	0	2	x	10	0	52.7	20.7	53	20.7	53	0.269	1871			81
877	4664	0	Rudbeckia hirta	200	2017-09-18-13-31-56	0	2	x	10	0	52.7	20.7	52.9	20.7	52.9	0.162	1871			82
878	4665	0	Rudbeckia hirta	200	2017-09-18-13-31-58	0	2	x	10	0	52.7	20.7	53	20.7	53	0.269	1871			83
879	4666	0	Rudbeckia hirta	200	2017-09-18-13-32-00	0	2	x	10	0	52.7	20.7	53	20.7	53	0.269	1871			84
880	4667	0	Rudbeckia hirta	200	2017-09-18-13-32-02	0	2	x	10	0	52.7	20.7	53	20.7	53	0.269	1871			85
881	4668	0	Rudbeckia hirta	200	2017-09-18-13-32-04	0	2	x	10	0	52.7	20.7	53.1	20.7	53.1	0.375	1871			86
882	4669	0	Rudbeckia hirta	200	2017-09-18-13-32-06	0	2	x	10	0	52.7	20.7	53.1	20.7	53.1	0.375	1871			87
883	4670	0	Rudbeckia hirta	200	2017-09-18-13-32-08	0	2	x	10	0	52.7	20.7	53.2	20.7	53.2	0.481	1871			88
884	4671	0	Rudbeckia hirta	200	2017-09-18-13-32-10	0	2	x	10	0	52.7	20.7	53.2	20.7	53.2	0.481	1871			89
885	4672	0	Rudbeckia hirta	200	2017-09-18-13-32-12	0	2	x	10	0	52.7	20.7	53.2	20.7	53.2	0.481	1871			90
886	4673	0	Rudbeckia hirta	200	2017-09-18-13-32-14	0	2	x	10	0	52.7	20.7	53.2	20.7	53.2	0.481	1871	Last10	Here	91
887	4674	0	Rudbeckia hirta	200	2017-09-18-13-32-16	0	2	x	10	0	52.7	20.7	53.2	20.7	53.2	0.481	1871	Last10	Here	92
888	4675	0	Rudbeckia hirta	200	2017-09-18-13-32-18	0	2	x	10	0	52.7	20.7	53.2	20.7	53.2	0.481	1871	Last10	Here	93
889	4676	0	Rudbeckia hirta	200	2017-09-18-13-32-20	0	2	x	10	0	52.7	20.7	53.2	20.7	53.2	0.481	1871	Last10	Here	94
890	4677	0	Rudbeckia hirta	200	2017-09-18-13-32-22	0	2	x	10	0	52.7	20.7	53.2	20.7	53.2	0.481	1871	Last10	Here	95
891	4678	0	Rudbeckia hirta	200	2017-09-18-13-32-24	0	2	x	10	0	52.7	20.7	53.2	20.7	53.2	0.481	1871	Last10	Here	96
892	4679	0	Rudbeckia hirta	200	2017-09-18-13-32-26	0	2	x	10	0	52.7	20.7	53.1	20.7	53.1	0.375	1871	Last10	Here	97
893	4680	0	Rudbeckia hirta	200	2017-09-18-13-32-28	0	2	x	10	0	52.7	20.7	53.1	20.7	53.1	0.375	1871	Last10	Here	98
894	4681	0	Rudbeckia hirta	200	2017-09-18-13-32-30	0	2	x	10	0	52.7	20.7	53.1	20.7	53.1	0.375	1871	Last10	Here	99
895	4682	0	Rudbeckia hirta	200	2017-09-18-13-32-32	0	2	x	10	0	52.7	20.7	53.1	20.7	53.1	0.375	1871	Last10	Here	100
896	4683	0	Rudbeckia hirta	200	2017-09-18-13-33-04	0	2	x	15	0	52.7	20.7	53.1	20.6	53.1	0.375	1872	First10	Here	1
897	4684	0	Rudbeckia hirta	200	2017-09-18-13-33-06	0	2	x	15	0	52.7	20.7	53.1	20.7	53.1	0.375	1872	First10	Here	2
898	4685	0	Rudbeckia hirta	200	2017-09-18-13-33-08	0	2	x	15	0	52.7	20.7	53.1	20.7	53.1	0.375	1872	First10	Here	3
899	4686	0	Rudbeckia hirta	200	2017-09-18-13-33-10	0	2	x	15	0	52.7	20.7	53.1	20.7	53.1	0.375	1872	First10	Here	4
900	4687	0	Rudbeckia hirta	200	2017-09-18-13-33-12	0	2	x	15	0	52.7	20.7	53	20.6	53	0.269	1872	First10	Here	5
901	4688	0	Rudbeckia hirta	200	2017-09-18-13-33-14	0	2	x	15	0	52.7	20.7	53	20.7	53	0.269	1872	First10	Here	6
902	4689	0	Rudbeckia hirta	200	2017-09-18-13-33-16	0	2	x	15	0	52.7	20.7	53	20.7	53	0.269	1872	First10	Here	7
903	4690	0	Rudbeckia hirta	200	2017-09-18-13-33-18	0	2	x	15	0	52.6	20.7	53	20.7	53	0.369	1872	First10	Here	8
904	4691	0	Rudbeckia hirta	200	2017-09-18-13-33-20	0	2	x	15	0	52.7	20.7	52.9	20.6	52.9	0.162	1872	First10	Here	9
905	4692	0	Rudbeckia hirta	200	2017-09-18-13-33-22	0	2	x	15	0	52.6	20.7	52.9	20.7	52.9	0.262	1872	First10	Here	10
906	4693	0	Rudbeckia hirta	200	2017-09-18-13-33-24	0	2	x	15	0	52.6	20.7	52.9	20.7	52.9	0.262	1872			11
907	4694	0	Rudbeckia hirta	200	2017-09-18-13-33-26	0	2	x	15	0	52.7	20.7	52.9	20.7	52.9	0.162	1872			12
908	4695	0	Rudbeckia hirta	200	2017-09-18-13-33-28	0	2	x	15	0	52.6	20.7	52.9	20.7	52.9	0.262	1872			13
909	4696	0	Rudbeckia hirta	200	2017-09-18-13-33-30	0	2	x	15	0	52.6	20.7	52.9	20.7	52.9	0.262	1872			14
910	4697	0	Rudbeckia hirta	200	2017-09-18-13-33-32	0	2	x	15	0	52.7	20.8	52.9	20.7	52.9	0.162	1872			15
911	4698	0	Rudbeckia hirta	200	2017-09-18-13-33-34	0	2	x	15	0	52.6	20.7	52.8	20.6	52.8	0.156	1872			16
912	4699	0	Rudbeckia hirta	200	2017-09-18-13-33-36	0	2	x	15	0	52.6	20.7	52.9	20.7	52.9	0.262	1872			17
913	4700	0	Rudbeckia hirta	200	2017-09-18-13-33-38	0	2	x	15	0	52.6	20.7	52.9	20.7	52.9	0.262	1872			18
914	4701	0	Rudbeckia hirta	200	2017-09-18-13-33-40	0	2	x	15	0	52.6	20.7	52.9	20.7	52.9	0.262	1872			19
915	4702	0	Rudbeckia hirta	200	2017-09-18-13-33-42	0	2	x	15	0	52.6	20.7	52.9	20.7	52.9	0.262	1872			20
916	4703	0	Rudbeckia hirta	200	2017-09-18-13-33-44	0	2	x	15	0	52.6	20.7	52.8	20.7	52.8	0.156	1872			21
917	4704	0	Rudbeckia hirta	200	2017-09-18-13-33-46	0	2	x	15	0	52.6	20.7	52.8	20.7	52.8	0.156	1872			22
918	4705	0	Rudbeckia hirta	200	2017-09-18-13-33-48	0	2	x	15	0	52.6	20.7	52.8	20.7	52.8	0.156	1872			23
919	4706	0	Rudbeckia hirta	200	2017-09-18-13-33-50	0	2	x	15	0	52.6	20.7	52.8	20.7	52.8	0.156	1872			24
920	4707	0	Rudbeckia hirta	200	2017-09-18-13-33-52	0	2	x	15	0	52.6	20.7	52.8	20.7	52.8	0.156	1872			25
921	4708	0	Rudbeckia hirta	200	2017-09-18-13-33-54	0	2	x	15	0	52.6	20.7	52.8	20.7	52.8	0.156	1872			26
922	4709	0	Rudbeckia hirta	200	2017-09-18-13-33-56	0	2	x	15	0	52.6	20.7	52.8	20.7	52.8	0.156	1872			27
923	4710	0	Rudbeckia hirta	200	2017-09-18-13-33-58	0	2	x	15	0	52.6	20.7	52.8	20.7	52.8	0.156	1872			28
924	4711	0	Rudbeckia hirta	200	2017-09-18-13-34-00	0	2	x	15	0	52.6	20.7	52.8	20.7	52.8	0.156	1872			29
925	4712	0	Rudbeckia hirta	200	2017-09-18-13-34-02	0	2	x	15	0	52.6	20.7	52.7	20.6	52.7	0.05	1872			30
926	4713	0	Rudbeckia hirta	200	2017-09-18-13-34-04	0	2	x	15	0	52.6	20.7	52.8	20.7	52.8	0.156	1872			31
927	4714	0	Rudbeckia hirta	200	2017-09-18-13-34-06	0	2	x	15	0	52.6	20.7	52.8	20.7	52.8	0.156	1872			32
928	4715	0	Rudbeckia hirta	200	2017-09-18-13-34-08	0	2	x	15	0	52.6	20.7	52.8	20.7	52.8	0.156	1872			33
929	4716	0	Rudbeckia hirta	200	2017-09-18-13-34-10	0	2	x	15	0	52.6	20.7	52.8	20.7	52.8	0.156	1872			34
930	4717	0	Rudbeckia hirta	200	2017-09-18-13-34-12	0	2	x	15	0	52.6	20.7	52.8	20.7	52.8	0.156	1872			35
931	4718	0	Rudbeckia hirta	200	2017-09-18-13-34-14	0	2	x	15	0	52.6	20.7	52.8	20.7	52.8	0.156	1872			36
932	4719	0	Rudbeckia hirta	200	2017-09-18-13-34-16	0	2	x	15	0	52.6	20.7	52.8	20.7	52.8	0.156	1872			37
933	4720	0	Rudbeckia hirta	200	2017-09-18-13-34-18	0	2	x	15	0	52.6	20.7	52.8	20.7	52.8	0.156	1872			38
934	4721	0	Rudbeckia hirta	200	2017-09-18-13-34-20	0	2	x	15	0	52.6	20.7	52.8	20.7	52.8	0.156	1872			39
935	4722	0	Rudbeckia hirta	200	2017-09-18-13-34-22	0	2	x	15	0	52.6	20.7	52.8	20.7	52.8	0.156	1872			40
936	4723	0	Rudbeckia hirta	200	2017-09-18-13-34-24	0	2	x	15	0	52.6	20.7	52.8	20.7	52.8	0.156	1872			41
937	4724	0	Rudbeckia hirta	200	2017-09-18-13-34-26	0	2	x	15	0	52.6	20.7	52.8	20.7	52.8	0.156	1872			42
938	4725	0	Rudbeckia hirta	200	2017-09-18-13-34-28	0	2	x	15	0	52.6	20.7	52.8	20.7	52.8	0.156	1872			43
939	4726	0	Rudbeckia hirta	200	2017-09-18-13-34-30	0	2	x	15	0	52.6	20.7	52.8	20.7	52.8	0.156	1872			44
940	4727	0	Rudbeckia hirta	200	2017-09-18-13-34-32	0	2	x	15	0	52.6	20.7	52.7	20.7	52.7	0.05	1872			45
941	4728	0	Rudbeckia hirta	200	2017-09-18-13-34-34	0	2	x	15	0	52.6	20.7	52.7	20.7	52.7	0.05	1872			46
942	4729	0	Rudbeckia hirta	200	2017-09-18-13-34-36	0	2	x	15	0	52.5	20.7	52.8	20.7	52.8	0.256	1872			47
943	4730	0	Rudbeckia hirta	200	2017-09-18-13-34-38	0	2	x	15	0	52.5	20.7	52.8	20.7	52.8	0.256	1872			48
944	4731	0	Rudbeckia hirta	200	2017-09-18-13-34-40	0	2	x	15	0	52.5	20.7	52.8	20.7	52.8	0.256	1872			49
945	4732	0	Rudbeckia hirta	200	2017-09-18-13-34-42	0	2	x	15	0	52.5	20.7	52.8	20.7	52.8	0.256	1872			50
946	4733	0	Rudbeckia hirta	200	2017-09-18-13-34-44	0	2	x	15	0	52.5	20.7	52.8	20.7	52.8	0.256	1872			51
947	4734	0	Rudbeckia hirta	200	2017-09-18-13-34-46	0	2	x	15	0	52.6	20.7	52.8	20.7	52.8	0.156	1872			52
948	4735	0	Rudbeckia hirta	200	2017-09-18-13-34-48	0	2	x	15	0	52.5	20.7	52.8	20.7	52.8	0.256	1872			53
949	4736	0	Rudbeckia hirta	200	2017-09-18-13-34-50	0	2	x	15	0	52.5	20.7	52.8	20.7	52.8	0.256	1872			54
950	4737	0	Rudbeckia hirta	200	2017-09-18-13-34-52	0	2	x	15	0	52.5	20.7	52.8	20.7	52.8	0.256	1872			55
951	4738	0	Rudbeckia hirta	200	2017-09-18-13-34-54	0	2	x	15	0	52.5	20.7	52.8	20.7	52.8	0.256	1872			56
952	4739	0	Rudbeckia hirta	200	2017-09-18-13-34-56	0	2	x	15	0	52.6	20.7	52.8	20.7	52.8	0.156	1872			57
953	4740	0	Rudbeckia hirta	200	2017-09-18-13-34-58	0	2	x	15	0	52.5	20.7	52.8	20.7	52.8	0.256	1872			58
954	4741	0	Rudbeckia hirta	200	2017-09-18-13-35-00	0	2	x	15	0	52.5	20.7	52.8	20.7	52.8	0.256	1872			59
955	4742	0	Rudbeckia hirta	200	2017-09-18-13-35-02	0	2	x	15	0	52.5	20.7	52.8	20.7	52.8	0.256	1872			60
956	4743	0	Rudbeckia hirta	200	2017-09-18-13-35-04	0	2	x	15	0	52.5	20.7	52.7	20.6	52.7	0.15	1872			61
957	4744	0	Rudbeckia hirta	200	2017-09-18-13-35-06	0	2	x	15	0	52.5	20.7	52.8	20.7	52.8	0.256	1872			62
958	4745	0	Rudbeckia hirta	200	2017-09-18-13-35-08	0	2	x	15	0	52.5	20.7	52.8	20.7	52.8	0.256	1872			63
959	4746	0	Rudbeckia hirta	200	2017-09-18-13-35-10	0	2	x	15	0	52.5	20.7	52.8	20.7	52.8	0.256	1872			64
960	4747	0	Rudbeckia hirta	200	2017-09-18-13-35-12	0	2	x	15	0	52.5	20.7	52.8	20.7	52.8	0.256	1872			65
961	4748	0	Rudbeckia hirta	200	2017-09-18-13-35-14	0	2	x	15	0	52.5	20.7	52.8	20.7	52.8	0.256	1872			66
962	4749	0	Rudbeckia hirta	200	2017-09-18-13-35-16	0	2	x	15	0	52.5	20.7	52.7	20.7	52.7	0.15	1872			67
963	4750	0	Rudbeckia hirta	200	2017-09-18-13-35-18	0	2	x	15	0	52.5	20.7	52.7	20.7	52.7	0.15	1872			68
964	4751	0	Rudbeckia hirta	200	2017-09-18-13-35-20	0	2	x	15	0	52.5	20.7	52.7	20.7	52.7	0.15	1872			69
965	4752	0	Rudbeckia hirta	200	2017-09-18-13-35-22	0	2	x	15	0	52.5	20.7	52.8	20.7	52.8	0.256	1872			70
966	4753	0	Rudbeckia hirta	200	2017-09-18-13-35-24	0	2	x	15	0	52.5	20.7	52.8	20.7	52.8	0.256	1872			71
967	4754	0	Rudbeckia hirta	200	2017-09-18-13-35-26	0	2	x	15	0	52.5	20.7	52.6	20.6	52.5	0.044	1872			72
968	4755	0	Rudbeckia hirta	200	2017-09-18-13-35-28	0	2	x	15	0	52.5	20.7	52.7	20.7	52.7	0.15	1872			73
969	4756	0	Rudbeckia hirta	200	2017-09-18-13-35-30	0	2	x	15	0	52.5	20.7	52.7	20.7	52.7	0.15	1872			74
970	4757	0	Rudbeckia hirta	200	2017-09-18-13-35-32	0	2	x	15	0	52.5	20.7	52.7	20.7	52.7	0.15	1872			75
971	4758	0	Rudbeckia hirta	200	2017-09-18-13-35-34	0	2	x	15	0	52.5	20.7	52.7	20.7	52.7	0.15	1872			76
972	4759	0	Rudbeckia hirta	200	2017-09-18-13-35-36	0	2	x	15	0	52.5	20.7	52.6	20.6	52.5	0.044	1872			77
973	4760	0	Rudbeckia hirta	200	2017-09-18-13-35-38	0	2	x	15	0	52.5	20.7	52.7	20.7	52.7	0.15	1872			78
974	4761	0	Rudbeckia hirta	200	2017-09-18-13-35-40	0	2	x	15	0	52.5	20.7	52.7	20.7	52.7	0.15	1872			79
975	4762	0	Rudbeckia hirta	200	2017-09-18-13-35-42	0	2	x	15	0	52.5	20.7	52.7	20.7	52.7	0.15	1872			80
976	4763	0	Rudbeckia hirta	200	2017-09-18-13-35-44	0	2	x	15	0	52.5	20.7	52.7	20.7	52.7	0.15	1872			81
977	4764	0	Rudbeckia hirta	200	2017-09-18-13-35-46	0	2	x	15	0	52.5	20.7	52.7	20.6	52.7	0.15	1872			82
978	4765	0	Rudbeckia hirta	200	2017-09-18-13-35-48	0	2	x	15	0	52.5	20.7	52.7	20.7	52.7	0.15	1872			83
979	4766	0	Rudbeckia hirta	200	2017-09-18-13-35-50	0	2	x	15	0	52.5	20.7	52.7	20.6	52.7	0.15	1872			84
980	4767	0	Rudbeckia hirta	200	2017-09-18-13-35-52	0	2	x	15	0	52.5	20.7	52.7	20.6	52.7	0.15	1872			85
981	4768	0	Rudbeckia hirta	200	2017-09-18-13-35-54	0	2	x	15	0	52.5	20.7	52.8	20.7	52.8	0.256	1872			86
982	4769	0	Rudbeckia hirta	200	2017-09-18-13-35-56	0	2	x	15	0	52.5	20.7	52.7	20.6	52.7	0.15	1872			87
983	4770	0	Rudbeckia hirta	200	2017-09-18-13-35-58	0	2	x	15	0	52.5	20.7	52.7	20.6	52.7	0.15	1872			88
984	4771	0	Rudbeckia hirta	200	2017-09-18-13-36-00	0	2	x	15	0	52.5	20.7	52.7	20.6	52.7	0.15	1872			89
985	4772	0	Rudbeckia hirta	200	2017-09-18-13-36-02	0	2	x	15	0	52.5	20.7	52.8	20.7	52.8	0.256	1872			90
986	4773	0	Rudbeckia hirta	200	2017-09-18-13-36-04	0	2	x	15	0	52.5	20.7	52.7	20.6	52.7	0.15	1872	Last10	Here	91
987	4774	0	Rudbeckia hirta	200	2017-09-18-13-36-06	0	2	x	15	0	52.5	20.7	52.8	20.6	52.8	0.256	1872	Last10	Here	92
988	4775	0	Rudbeckia hirta	200	2017-09-18-13-36-08	0	2	x	15	0	52.5	20.7	52.8	20.7	52.8	0.256	1872	Last10	Here	93
989	4776	0	Rudbeckia hirta	200	2017-09-18-13-36-10	0	2	x	15	0	52.5	20.7	52.8	20.7	52.8	0.256	1872	Last10	Here	94
990	4777	0	Rudbeckia hirta	200	2017-09-18-13-36-12	0	2	x	15	0	52.5	20.7	52.8	20.7	52.8	0.256	1872	Last10	Here	95
991	4778	0	Rudbeckia hirta	200	2017-09-18-13-36-14	0	2	x	15	0	52.5	20.7	52.8	20.7	52.8	0.256	1872	Last10	Here	96
992	4779	0	Rudbeckia hirta	200	2017-09-18-13-36-17	0	2	x	15	0	52.5	20.7	52.8	20.7	52.8	0.256	1872	Last10	Here	97
993	4780	0	Rudbeckia hirta	200	2017-09-18-13-36-19	0	2	x	15	0	52.5	20.7	52.7	20.7	52.7	0.15	1872	Last10	Here	98
994	4781	0	Rudbeckia hirta	200	2017-09-18-13-36-21	0	2	x	15	0	52.4	20.7	52.7	20.7	52.7	0.25	1872	Last10	Here	99
995	4782	0	Rudbeckia hirta	200	2017-09-18-13-36-23	0	2	x	15	0	52.4	20.7	52.7	20.7	52.7	0.25	1872	Last10	Here	100
996	4783	0	Rudbeckia hirta	200	2017-09-18-13-36-55	0	2	x	20	0	52.4	20.7	52.7	20.7	52.7	0.25	1873	First10	Here	1
997	4784	0	Rudbeckia hirta	200	2017-09-18-13-36-57	0	2	x	20	0	52.4	20.7	52.7	20.7	52.7	0.25	1873	First10	Here	2
998	4785	0	Rudbeckia hirta	200	2017-09-18-13-36-59	0	2	x	20	0	52.4	20.7	52.6	20.6	52.5	0.144	1873	First10	Here	3
999	4786	0	Rudbeckia hirta	200	2017-09-18-13-37-01	0	2	x	20	0	52.4	20.7	52.6	20.6	52.5	0.144	1873	First10	Here	4
1000	4787	0	Rudbeckia hirta	200	2017-09-18-13-37-03	0	2	x	20	0	52.4	20.7	52.7	20.7	52.7	0.25	1873	First10	Here	5
1001	4788	0	Rudbeckia hirta	200	2017-09-18-13-37-05	0	2	x	20	0	52.4	20.7	52.7	20.7	52.7	0.25	1873	First10	Here	6
1002	4789	0	Rudbeckia hirta	200	2017-09-18-13-37-07	0	2	x	20	0	52.4	20.7	52.6	20.6	52.5	0.144	1873	First10	Here	7
1003	4790	0	Rudbeckia hirta	200	2017-09-18-13-37-09	0	2	x	20	0	52.4	20.7	52.5	20.6	52.4	0.038	1873	First10	Here	8
1004	4791	0	Rudbeckia hirta	200	2017-09-18-13-37-11	0	2	x	20	0	52.4	20.7	52.5	20.6	52.4	0.038	1873	First10	Here	9
1005	4792	0	Rudbeckia hirta	200	2017-09-18-13-37-13	0	2	x	20	0	52.4	20.7	52.6	20.6	52.5	0.144	1873	First10	Here	10
1006	4793	0	Rudbeckia hirta	200	2017-09-18-13-37-15	0	2	x	20	0	52.4	20.7	52.6	20.6	52.5	0.144	1873			11
1007	4794	0	Rudbeckia hirta	200	2017-09-18-13-37-17	0	2	x	20	0	52.4	20.7	52.6	20.7	52.5	0.144	1873			12
1008	4795	0	Rudbeckia hirta	200	2017-09-18-13-37-19	0	2	x	20	0	52.4	20.7	52.6	20.7	52.5	0.144	1873			13
1009	4796	0	Rudbeckia hirta	200	2017-09-18-13-37-21	0	2	x	20	0	52.4	20.7	52.6	20.7	52.5	0.144	1873			14
1010	4797	0	Rudbeckia hirta	200	2017-09-18-13-37-23	0	2	x	20	0	52.4	20.7	52.6	20.7	52.5	0.144	1873			15
1011	4798	0	Rudbeckia hirta	200	2017-09-18-13-37-25	0	2	x	20	0	52.4	20.7	52.5	20.6	52.4	0.038	1873			16
1012	4799	0	Rudbeckia hirta	200	2017-09-18-13-37-27	0	2	x	20	0	52.4	20.7	52.5	20.6	52.4	0.038	1873			17
1013	4800	0	Rudbeckia hirta	200	2017-09-18-13-37-29	0	2	x	20	0	52.4	20.7	52.5	20.6	52.4	0.038	1873			18
1014	4801	0	Rudbeckia hirta	200	2017-09-18-13-37-31	0	2	x	20	0	52.4	20.7	52.6	20.7	52.5	0.144	1873			19
1015	4802	0	Rudbeckia hirta	200	2017-09-18-13-37-33	0	2	x	20	0	52.4	20.7	52.5	20.6	52.4	0.038	1873			20
1016	4803	0	Rudbeckia hirta	200	2017-09-18-13-37-35	0	2	x	20	0	52.4	20.7	52.6	20.7	52.5	0.144	1873			21
1017	4804	0	Rudbeckia hirta	200	2017-09-18-13-37-37	0	2	x	20	0	52.4	20.7	52.6	20.7	52.5	0.144	1873			22
1018	4805	0	Rudbeckia hirta	200	2017-09-18-13-37-39	0	2	x	20	0	52.4	20.7	52.6	20.7	52.5	0.144	1873			23
1019	4806	0	Rudbeckia hirta	200	2017-09-18-13-37-41	0	2	x	20	0	52.4	20.7	52.6	20.7	52.5	0.144	1873			24
1020	4807	0	Rudbeckia hirta	200	2017-09-18-13-37-43	0	2	x	20	0	52.4	20.7	52.6	20.7	52.5	0.144	1873			25
1021	4808	0	Rudbeckia hirta	200	2017-09-18-13-37-45	0	2	x	20	0	52.4	20.7	52.5	20.6	52.4	0.038	1873			26
1022	4809	0	Rudbeckia hirta	200	2017-09-18-13-37-47	0	2	x	20	0	52.4	20.7	52.5	20.6	52.4	0.038	1873			27
1023	4810	0	Rudbeckia hirta	200	2017-09-18-13-37-49	0	2	x	20	0	52.4	20.7	52.7	20.7	52.7	0.25	1873			28
1024	4811	0	Rudbeckia hirta	200	2017-09-18-13-37-51	0	2	x	20	0	52.4	20.7	52.7	20.7	52.7	0.25	1873			29
1025	4812	0	Rudbeckia hirta	200	2017-09-18-13-37-53	0	2	x	20	0	52.4	20.7	52.7	20.7	52.7	0.25	1873			30
1026	4813	0	Rudbeckia hirta	200	2017-09-18-13-37-55	0	2	x	20	0	52.4	20.7	52.6	20.7	52.5	0.144	1873			31
1027	4814	0	Rudbeckia hirta	200	2017-09-18-13-37-57	0	2	x	20	0	52.4	20.7	52.6	20.7	52.5	0.144	1873			32
1028	4815	0	Rudbeckia hirta	200	2017-09-18-13-37-59	0	2	x	20	0	52.4	20.7	52.6	20.7	52.5	0.144	1873			33
1029	4816	0	Rudbeckia hirta	200	2017-09-18-13-38-01	0	2	x	20	0	52.4	20.7	52.6	20.7	52.5	0.144	1873			34
1030	4817	0	Rudbeckia hirta	200	2017-09-18-13-38-03	0	2	x	20	0	52.3	20.7	52.5	20.6	52.4	0.138	1873			35
1031	4818	0	Rudbeckia hirta	200	2017-09-18-13-38-05	0	2	x	20	0	52.3	20.7	52.6	20.7	52.5	0.244	1873			36
1032	4819	0	Rudbeckia hirta	200	2017-09-18-13-38-07	0	2	x	20	0	52.3	20.7	52.6	20.7	52.5	0.244	1873			37
1033	4820	0	Rudbeckia hirta	200	2017-09-18-13-38-09	0	2	x	20	0	52.3	20.7	52.6	20.7	52.5	0.244	1873			38
1034	4821	0	Rudbeckia hirta	200	2017-09-18-13-38-11	0	2	x	20	0	52.3	20.7	52.6	20.7	52.5	0.244	1873			39
1035	4822	0	Rudbeckia hirta	200	2017-09-18-13-38-13	0	2	x	20	0	52.3	20.7	52.6	20.7	52.5	0.244	1873			40
1036	4823	0	Rudbeckia hirta	200	2017-09-18-13-38-15	0	2	x	20	0	52.3	20.7	52.6	20.7	52.5	0.244	1873			41
1037	4824	0	Rudbeckia hirta	200	2017-09-18-13-38-17	0	2	x	20	0	52.3	20.7	52.5	20.7	52.4	0.138	1873			42
1038	4825	0	Rudbeckia hirta	200	2017-09-18-13-38-19	0	2	x	20	0	52.3	20.7	52.5	20.7	52.4	0.138	1873			43
1039	4826	0	Rudbeckia hirta	200	2017-09-18-13-38-21	0	2	x	20	0	52.3	20.7	52.5	20.7	52.4	0.138	1873			44
1040	4827	0	Rudbeckia hirta	200	2017-09-18-13-38-23	0	2	x	20	0	52.3	20.7	52.5	20.7	52.4	0.138	1873			45
1041	4828	0	Rudbeckia hirta	200	2017-09-18-13-38-25	0	2	x	20	0	52.3	20.7	52.4	20.6	52.3	0.032	1873			46
1042	4829	0	Rudbeckia hirta	200	2017-09-18-13-38-27	0	2	x	20	0	52.3	20.7	52.5	20.7	52.4	0.138	1873			47
1043	4830	0	Rudbeckia hirta	200	2017-09-18-13-38-29	0	2	x	20	0	52.3	20.7	52.5	20.7	52.4	0.138	1873			48
1044	4831	0	Rudbeckia hirta	200	2017-09-18-13-38-31	0	2	x	20	0	52.3	20.7	52.5	20.7	52.4	0.138	1873			49
1045	4832	0	Rudbeckia hirta	200	2017-09-18-13-38-33	0	2	x	20	0	52.3	20.7	52.5	20.7	52.4	0.138	1873			50
1046	4833	0	Rudbeckia hirta	200	2017-09-18-13-38-35	0	2	x	20	0	52.3	20.7	52.4	20.6	52.3	0.032	1873			51
1047	4834	0	Rudbeckia hirta	200	2017-09-18-13-38-37	0	2	x	20	0	52.3	20.7	52.5	20.7	52.4	0.138	1873			52
1048	4835	0	Rudbeckia hirta	200	2017-09-18-13-38-39	0	2	x	20	0	52.3	20.7	52.5	20.7	52.4	0.138	1873			53
1049	4836	0	Rudbeckia hirta	200	2017-09-18-13-38-41	0	2	x	20	0	52.3	20.7	52.5	20.7	52.4	0.138	1873			54
1050	4837	0	Rudbeckia hirta	200	2017-09-18-13-38-43	0	2	x	20	0	52.3	20.7	52.5	20.7	52.4	0.138	1873			55
1051	4838	0	Rudbeckia hirta	200	2017-09-18-13-38-45	0	2	x	20	0	52.3	20.7	52.5	20.7	52.4	0.138	1873			56
1052	4839	0	Rudbeckia hirta	200	2017-09-18-13-38-47	0	2	x	20	0	52.3	20.7	52.4	20.6	52.3	0.032	1873			57
1053	4840	0	Rudbeckia hirta	200	2017-09-18-13-38-49	0	2	x	20	0	52.3	20.7	52.5	20.7	52.4	0.138	1873			58
1054	4841	0	Rudbeckia hirta	200	2017-09-18-13-38-51	0	2	x	20	0	52.3	20.7	52.5	20.7	52.4	0.138	1873			59
1055	4842	0	Rudbeckia hirta	200	2017-09-18-13-38-53	0	2	x	20	0	52.3	20.7	52.5	20.7	52.4	0.138	1873			60
1056	4843	0	Rudbeckia hirta	200	2017-09-18-13-38-55	0	2	x	20	0	52.3	20.7	52.5	20.7	52.4	0.138	1873			61
1057	4844	0	Rudbeckia hirta	200	2017-09-18-13-38-57	0	2	x	20	0	52.3	20.7	52.5	20.7	52.4	0.138	1873			62
1058	4845	0	Rudbeckia hirta	200	2017-09-18-13-38-59	0	2	x	20	0	52.3	20.7	52.5	20.7	52.4	0.138	1873			63
1059	4846	0	Rudbeckia hirta	200	2017-09-18-13-39-01	0	2	x	20	0	52.3	20.7	52.5	20.7	52.4	0.138	1873			64
1060	4847	0	Rudbeckia hirta	200	2017-09-18-13-39-03	0	2	x	20	0	52.3	20.7	52.5	20.7	52.4	0.138	1873			65
1061	4848	0	Rudbeckia hirta	200	2017-09-18-13-39-05	0	2	x	20	0	52.3	20.7	52.4	20.6	52.3	0.032	1873			66
1062	4849	0	Rudbeckia hirta	200	2017-09-18-13-39-07	0	2	x	20	0	52.3	20.7	52.4	20.6	52.3	0.032	1873			67
1063	4850	0	Rudbeckia hirta	200	2017-09-18-13-39-09	0	2	x	20	0	52.3	20.7	52.5	20.7	52.4	0.138	1873			68
1064	4851	0	Rudbeckia hirta	200	2017-09-18-13-39-11	0	2	x	20	0	52.3	20.7	52.5	20.7	52.4	0.138	1873			69
1065	4852	0	Rudbeckia hirta	200	2017-09-18-13-39-13	0	2	x	20	0	52.3	20.7	52.5	20.7	52.4	0.138	1873			70
1066	4853	0	Rudbeckia hirta	200	2017-09-18-13-39-15	0	2	x	20	0	52.3	20.7	52.4	20.6	52.3	0.032	1873			71
1067	4854	0	Rudbeckia hirta	200	2017-09-18-13-39-17	0	2	x	20	0	52.3	20.7	52.5	20.7	52.4	0.138	1873			72
1068	4855	0	Rudbeckia hirta	200	2017-09-18-13-39-19	0	2	x	20	0	52.3	20.7	52.4	20.7	52.3	0.032	1873			73
1069	4856	0	Rudbeckia hirta	200	2017-09-18-13-39-21	0	2	x	20	0	52.3	20.7	52.4	20.6	52.3	0.032	1873			74
1070	4857	0	Rudbeckia hirta	200	2017-09-18-13-39-23	0	2	x	20	0	52.3	20.7	52.4	20.7	52.3	0.032	1873			75
1071	4858	0	Rudbeckia hirta	200	2017-09-18-13-39-25	0	2	x	20	0	52.3	20.7	52.4	20.7	52.3	0.032	1873			76
1072	4859	0	Rudbeckia hirta	200	2017-09-18-13-39-27	0	2	x	20	0	52.3	20.7	52.4	20.7	52.3	0.032	1873			77
1073	4860	0	Rudbeckia hirta	200	2017-09-18-13-39-29	0	2	x	20	0	52.3	20.7	52.3	20.6	52.2	-0.074	1873			78
1074	4861	0	Rudbeckia hirta	200	2017-09-18-13-39-31	0	2	x	20	0	52.3	20.7	52.3	20.6	52.2	-0.074	1873			79
1075	4862	0	Rudbeckia hirta	200	2017-09-18-13-39-33	0	2	x	20	0	52.3	20.7	52.4	20.7	52.3	0.032	1873			80
1076	4863	0	Rudbeckia hirta	200	2017-09-18-13-39-35	0	2	x	20	0	52.3	20.7	52.3	20.6	52.2	-0.074	1873			81
1077	4864	0	Rudbeckia hirta	200	2017-09-18-13-39-37	0	2	x	20	0	52.3	20.7	52.3	20.6	52.2	-0.074	1873			82
1078	4865	0	Rudbeckia hirta	200	2017-09-18-13-39-39	0	2	x	20	0	52.3	20.7	52.4	20.7	52.3	0.032	1873			83
1079	4866	0	Rudbeckia hirta	200	2017-09-18-13-39-41	0	2	x	20	0	52.3	20.7	52.3	20.6	52.2	-0.074	1873			84
1080	4867	0	Rudbeckia hirta	200	2017-09-18-13-39-43	0	2	x	20	0	52.3	20.7	52.4	20.7	52.3	0.032	1873			85
1081	4868	0	Rudbeckia hirta	200	2017-09-18-13-39-45	0	2	x	20	0	52.2	20.7	52.5	20.7	52.4	0.238	1873			86
1082	4869	0	Rudbeckia hirta	200	2017-09-18-13-39-47	0	2	x	20	0	52.2	20.7	52.5	20.7	52.4	0.238	1873			87
1083	4870	0	Rudbeckia hirta	200	2017-09-18-13-39-49	0	2	x	20	0	52.3	20.7	52.5	20.7	52.4	0.138	1873			88
1084	4871	0	Rudbeckia hirta	200	2017-09-18-13-39-51	0	2	x	20	0	52.3	20.7	52.5	20.6	52.4	0.138	1873			89
1085	4872	0	Rudbeckia hirta	200	2017-09-18-13-39-53	0	2	x	20	0	52.3	20.7	52.4	20.6	52.3	0.032	1873			90
1086	4873	0	Rudbeckia hirta	200	2017-09-18-13-39-55	0	2	x	20	0	52.3	20.7	52.4	20.6	52.3	0.032	1873	Last10	Here	91
1087	4874	0	Rudbeckia hirta	200	2017-09-18-13-39-57	0	2	x	20	0	52.2	20.7	52.4	20.6	52.3	0.132	1873	Last10	Here	92
1088	4875	0	Rudbeckia hirta	200	2017-09-18-13-39-59	0	2	x	20	0	52.2	20.7	52.4	20.6	52.3	0.132	1873	Last10	Here	93
1089	4876	0	Rudbeckia hirta	200	2017-09-18-13-40-01	0	2	x	20	0	52.2	20.7	52.5	20.7	52.4	0.238	1873	Last10	Here	94
1090	4877	0	Rudbeckia hirta	200	2017-09-18-13-40-03	0	2	x	20	0	52.2	20.7	52.4	20.6	52.3	0.132	1873	Last10	Here	95
1091	4878	0	Rudbeckia hirta	200	2017-09-18-13-40-05	0	2	x	20	0	52.2	20.7	52.3	20.6	52.2	0.026	1873	Last10	Here	96
1092	4879	0	Rudbeckia hirta	200	2017-09-18-13-40-07	0	2	x	20	0	52.2	20.7	52.4	20.7	52.3	0.132	1873	Last10	Here	97
1093	4880	0	Rudbeckia hirta	200	2017-09-18-13-40-09	0	2	x	20	0	52.2	20.7	52.3	20.6	52.2	0.026	1873	Last10	Here	98
1094	4881	0	Rudbeckia hirta	200	2017-09-18-13-40-11	0	2	x	20	0	52.2	20.7	52.4	20.7	52.3	0.132	1873	Last10	Here	99
1095	4882	0	Rudbeckia hirta	200	2017-09-18-13-40-13	0	2	x	20	0	52.2	20.7	52.4	20.7	52.3	0.132	1873	Last10	Here	100
1096	4883	0	Rudbeckia hirta	200	2017-09-18-13-40-45	0	2	x	25	0	52.1	20.7	52.4	20.7	52.3	0.232	1874	First10	Here	1
1097	4884	0	Rudbeckia hirta	200	2017-09-18-13-40-47	0	2	x	25	0	52.2	20.7	52.4	20.7	52.3	0.132	1874	First10	Here	2
1098	4885	0	Rudbeckia hirta	200	2017-09-18-13-40-49	0	2	x	25	0	52.2	20.7	52.3	20.6	52.2	0.026	1874	First10	Here	3
1099	4886	0	Rudbeckia hirta	200	2017-09-18-13-40-51	0	2	x	25	0	52.2	20.7	52.4	20.7	52.3	0.132	1874	First10	Here	4
1100	4887	0	Rudbeckia hirta	200	2017-09-18-13-40-53	0	2	x	25	0	52.1	20.7	52.3	20.6	52.2	0.126	1874	First10	Here	5
1101	4888	0	Rudbeckia hirta	200	2017-09-18-13-40-55	0	2	x	25	0	52.2	20.7	52.3	20.6	52.2	0.026	1874	First10	Here	6
1102	4889	0	Rudbeckia hirta	200	2017-09-18-13-40-57	0	2	x	25	0	52.2	20.7	52.4	20.7	52.3	0.132	1874	First10	Here	7
1103	4890	0	Rudbeckia hirta	200	2017-09-18-13-40-59	0	2	x	25	0	52.1	20.7	52.4	20.7	52.3	0.232	1874	First10	Here	8
1104	4891	0	Rudbeckia hirta	200	2017-09-18-13-41-01	0	2	x	25	0	52.1	20.7	52.4	20.7	52.3	0.232	1874	First10	Here	9
1105	4892	0	Rudbeckia hirta	200	2017-09-18-13-41-03	0	2	x	25	0	52.1	20.7	52.3	20.6	52.2	0.126	1874	First10	Here	10
1106	4893	0	Rudbeckia hirta	200	2017-09-18-13-41-05	0	2	x	25	0	52.1	20.7	52.3	20.6	52.2	0.126	1874			11
1107	4894	0	Rudbeckia hirta	200	2017-09-18-13-41-07	0	2	x	25	0	52.1	20.7	52.2	20.6	52.1	0.02	1874			12
1108	4895	0	Rudbeckia hirta	200	2017-09-18-13-41-09	0	2	x	25	0	52.1	20.7	52.3	20.6	52.2	0.126	1874			13
1109	4896	0	Rudbeckia hirta	200	2017-09-18-13-41-11	0	2	x	25	0	52.2	20.7	52.3	20.6	52.2	0.026	1874			14
1110	4897	0	Rudbeckia hirta	200	2017-09-18-13-41-13	0	2	x	25	0	52.1	20.7	52.3	20.6	52.2	0.126	1874			15
1111	4898	0	Rudbeckia hirta	200	2017-09-18-13-41-15	0	2	x	25	0	52.2	20.7	52.3	20.6	52.2	0.026	1874			16
1112	4899	0	Rudbeckia hirta	200	2017-09-18-13-41-17	0	2	x	25	0	52.2	20.7	52.3	20.7	52.2	0.026	1874			17
1113	4900	0	Rudbeckia hirta	200	2017-09-18-13-41-19	0	2	x	25	0	52.1	20.7	52.3	20.7	52.2	0.126	1874			18
1114	4901	0	Rudbeckia hirta	200	2017-09-18-13-41-21	0	2	x	25	0	52.1	20.7	52.2	20.6	52.1	0.02	1874			19
1115	4902	0	Rudbeckia hirta	200	2017-09-18-13-41-24	0	2	x	25	0	52.1	20.7	52.3	20.7	52.2	0.126	1874			20
1116	4903	0	Rudbeckia hirta	200	2017-09-18-13-41-26	0	2	x	25	0	52.1	20.7	52.3	20.7	52.2	0.126	1874			21
1117	4904	0	Rudbeckia hirta	200	2017-09-18-13-41-28	0	2	x	25	0	52.1	20.7	52.3	20.7	52.2	0.126	1874			22
1118	4905	0	Rudbeckia hirta	200	2017-09-18-13-41-30	0	2	x	25	0	52.1	20.7	52.2	20.6	52.1	0.02	1874			23
1119	4906	0	Rudbeckia hirta	200	2017-09-18-13-41-32	0	2	x	25	0	52.1	20.7	52.3	20.7	52.2	0.126	1874			24
1120	4907	0	Rudbeckia hirta	200	2017-09-18-13-41-34	0	2	x	25	0	52.1	20.7	52.3	20.7	52.2	0.126	1874			25
1121	4908	0	Rudbeckia hirta	200	2017-09-18-13-41-36	0	2	x	25	0	52.1	20.7	52.2	20.6	52.1	0.02	1874			26
1122	4909	0	Rudbeckia hirta	200	2017-09-18-13-41-38	0	2	x	25	0	52.1	20.7	52.2	20.6	52.1	0.02	1874			27
1123	4910	0	Rudbeckia hirta	200	2017-09-18-13-41-40	0	2	x	25	0	52.1	20.7	52.2	20.6	52.1	0.02	1874			28
1124	4911	0	Rudbeckia hirta	200	2017-09-18-13-41-42	0	2	x	25	0	52.1	20.7	52.3	20.7	52.2	0.126	1874			29
1125	4912	0	Rudbeckia hirta	200	2017-09-18-13-41-44	0	2	x	25	0	52.1	20.7	52.3	20.7	52.2	0.126	1874			30
1126	4913	0	Rudbeckia hirta	200	2017-09-18-13-41-46	0	2	x	25	0	52.1	20.7	52.2	20.6	52.1	0.02	1874			31
1127	4914	0	Rudbeckia hirta	200	2017-09-18-13-41-48	0	2	x	25	0	52.1	20.7	52.3	20.7	52.2	0.126	1874			32
1128	4915	0	Rudbeckia hirta	200	2017-09-18-13-41-50	0	2	x	25	0	52.1	20.7	52.3	20.7	52.2	0.126	1874			33
1129	4916	0	Rudbeckia hirta	200	2017-09-18-13-41-52	0	2	x	25	0	52.1	20.7	52.2	20.6	52.1	0.02	1874			34
1130	4917	0	Rudbeckia hirta	200	2017-09-18-13-41-54	0	2	x	25	0	52.1	20.7	52.3	20.7	52.2	0.126	1874			35
1131	4918	0	Rudbeckia hirta	200	2017-09-18-13-41-56	0	2	x	25	0	52.1	20.7	52.2	20.6	52.1	0.02	1874			36
1132	4919	0	Rudbeckia hirta	200	2017-09-18-13-41-58	0	2	x	25	0	52	20.7	52.3	20.7	52.2	0.226	1874			37
1133	4920	0	Rudbeckia hirta	200	2017-09-18-13-42-00	0	2	x	25	0	52	20.7	52.2	20.7	52.1	0.12	1874			38
1134	4921	0	Rudbeckia hirta	200	2017-09-18-13-42-02	0	2	x	25	0	52	20.7	52.3	20.7	52.2	0.226	1874			39
1135	4922	0	Rudbeckia hirta	200	2017-09-18-13-42-04	0	2	x	25	0	52	20.7	52.3	20.7	52.2	0.226	1874			40
1136	4923	0	Rudbeckia hirta	200	2017-09-18-13-42-06	0	2	x	25	0	52.1	20.7	52.2	20.7	52.1	0.02	1874			41
1137	4924	0	Rudbeckia hirta	200	2017-09-18-13-42-08	0	2	x	25	0	52.1	20.7	52.2	20.7	52.1	0.02	1874			42
1138	4925	0	Rudbeckia hirta	200	2017-09-18-13-42-10	0	2	x	25	0	52.1	20.7	52.2	20.7	52.1	0.02	1874			43
1139	4926	0	Rudbeckia hirta	200	2017-09-18-13-42-12	0	2	x	25	0	52.1	20.7	52.2	20.7	52.1	0.02	1874			44
1140	4927	0	Rudbeckia hirta	200	2017-09-18-13-42-14	0	2	x	25	0	52	20.7	52.1	20.6	52	0.014	1874			45
1141	4928	0	Rudbeckia hirta	200	2017-09-18-13-42-16	0	2	x	25	0	52	20.7	52.2	20.7	52.1	0.12	1874			46
1142	4929	0	Rudbeckia hirta	200	2017-09-18-13-42-18	0	2	x	25	0	52	20.7	52.2	20.7	52.1	0.12	1874			47
1143	4930	0	Rudbeckia hirta	200	2017-09-18-13-42-20	0	2	x	25	0	52	20.7	52.1	20.7	52	0.014	1874			48
1144	4931	0	Rudbeckia hirta	200	2017-09-18-13-42-22	0	2	x	25	0	52	20.7	52.2	20.7	52.1	0.12	1874			49
1145	4932	0	Rudbeckia hirta	200	2017-09-18-13-42-24	0	2	x	25	0	52	20.7	52.1	20.7	52	0.014	1874			50
1146	4933	0	Rudbeckia hirta	200	2017-09-18-13-42-26	0	2	x	25	0	52	20.7	52.1	20.6	52	0.014	1874			51
1147	4934	0	Rudbeckia hirta	200	2017-09-18-13-42-28	0	2	x	25	0	52	20.7	52.2	20.7	52.1	0.12	1874			52
1148	4935	0	Rudbeckia hirta	200	2017-09-18-13-42-30	0	2	x	25	0	52	20.7	52.1	20.7	52	0.014	1874			53
1149	4936	0	Rudbeckia hirta	200	2017-09-18-13-42-32	0	2	x	25	0	52	20.7	52.1	20.7	52	0.014	1874			54
1150	4937	0	Rudbeckia hirta	200	2017-09-18-13-42-34	0	2	x	25	0	52	20.7	52.1	20.7	52	0.014	1874			55
1151	4938	0	Rudbeckia hirta	200	2017-09-18-13-42-36	0	2	x	25	0	52	20.7	52.1	20.7	52	0.014	1874			56
1152	4939	0	Rudbeckia hirta	200	2017-09-18-13-42-38	0	2	x	25	0	52	20.7	52.2	20.7	52.1	0.12	1874			57
1153	4940	0	Rudbeckia hirta	200	2017-09-18-13-42-40	0	2	x	25	0	52	20.7	52.2	20.7	52.1	0.12	1874			58
1154	4941	0	Rudbeckia hirta	200	2017-09-18-13-42-42	0	2	x	25	0	52	20.7	52.2	20.7	52.1	0.12	1874			59
1155	4942	0	Rudbeckia hirta	200	2017-09-18-13-42-44	0	2	x	25	0	51.9	20.7	52.2	20.7	52.1	0.22	1874			60
1156	4943	0	Rudbeckia hirta	200	2017-09-18-13-42-46	0	2	x	25	0	51.9	20.7	52.1	20.7	52	0.114	1874			61
1157	4944	0	Rudbeckia hirta	200	2017-09-18-13-42-48	0	2	x	25	0	51.9	20.7	52.2	20.7	52.1	0.22	1874			62
1158	4945	0	Rudbeckia hirta	200	2017-09-18-13-42-50	0	2	x	25	0	51.9	20.7	52.2	20.7	52.1	0.22	1874			63
1159	4946	0	Rudbeckia hirta	200	2017-09-18-13-42-52	0	2	x	25	0	51.9	20.7	52.2	20.7	52.1	0.22	1874			64
1160	4947	0	Rudbeckia hirta	200	2017-09-18-13-42-54	0	2	x	25	0	51.9	20.7	52.1	20.6	52	0.114	1874			65
1161	4948	0	Rudbeckia hirta	200	2017-09-18-13-42-56	0	2	x	25	0	51.9	20.7	52	20.6	51.9	0.008	1874			66
1162	4949	0	Rudbeckia hirta	200	2017-09-18-13-42-58	0	2	x	25	0	51.9	20.7	52.1	20.7	52	0.114	1874			67
1163	4950	0	Rudbeckia hirta	200	2017-09-18-13-43-00	0	2	x	25	0	51.9	20.7	52	20.6	51.9	0.008	1874			68
1164	4951	0	Rudbeckia hirta	200	2017-09-18-13-43-02	0	2	x	25	0	51.9	20.7	52.1	20.7	52	0.114	1874			69
1165	4952	0	Rudbeckia hirta	200	2017-09-18-13-43-04	0	2	x	25	0	51.9	20.7	52.1	20.7	52	0.114	1874			70
1166	4953	0	Rudbeckia hirta	200	2017-09-18-13-43-06	0	2	x	25	0	51.9	20.7	52.1	20.7	52	0.114	1874			71
1167	4954	0	Rudbeckia hirta	200	2017-09-18-13-43-08	0	2	x	25	0	51.9	20.7	52.1	20.6	52	0.114	1874			72
1168	4955	0	Rudbeckia hirta	200	2017-09-18-13-43-10	0	2	x	25	0	51.9	20.7	52.1	20.7	52	0.114	1874			73
1169	4956	0	Rudbeckia hirta	200	2017-09-18-13-43-12	0	2	x	25	0	51.9	20.7	52.1	20.7	52	0.114	1874			74
1170	4957	0	Rudbeckia hirta	200	2017-09-18-13-43-14	0	2	x	25	0	51.9	20.7	52.1	20.7	52	0.114	1874			75
1171	4958	0	Rudbeckia hirta	200	2017-09-18-13-43-16	0	2	x	25	0	51.9	20.7	52	20.6	51.9	0.008	1874			76
1172	4959	0	Rudbeckia hirta	200	2017-09-18-13-43-18	0	2	x	25	0	51.9	20.7	52.1	20.7	52	0.114	1874			77
1173	4960	0	Rudbeckia hirta	200	2017-09-18-13-43-20	0	2	x	25	0	51.9	20.7	52.1	20.7	52	0.114	1874			78
1174	4961	0	Rudbeckia hirta	200	2017-09-18-13-43-22	0	2	x	25	0	51.9	20.7	52.1	20.7	52	0.114	1874			79
1175	4962	0	Rudbeckia hirta	200	2017-09-18-13-43-24	0	2	x	25	0	51.9	20.7	52.1	20.7	52	0.114	1874			80
1176	4963	0	Rudbeckia hirta	200	2017-09-18-13-43-26	0	2	x	25	0	51.8	20.7	52.1	20.7	52	0.214	1874			81
1177	4964	0	Rudbeckia hirta	200	2017-09-18-13-43-28	0	2	x	25	0	51.8	20.7	52	20.6	51.9	0.108	1874			82
1178	4965	0	Rudbeckia hirta	200	2017-09-18-13-43-30	0	2	x	25	0	51.9	20.7	52.1	20.7	52	0.114	1874			83
1179	4966	0	Rudbeckia hirta	200	2017-09-18-13-43-32	0	2	x	25	0	51.9	20.7	52	20.7	51.9	0.008	1874			84
1180	4967	0	Rudbeckia hirta	200	2017-09-18-13-43-34	0	2	x	25	0	51.9	20.7	52	20.6	51.9	0.008	1874			85
1181	4968	0	Rudbeckia hirta	200	2017-09-18-13-43-36	0	2	x	25	0	51.9	20.7	52.1	20.7	52	0.114	1874			86
1182	4969	0	Rudbeckia hirta	200	2017-09-18-13-43-38	0	2	x	25	0	51.8	20.7	52.1	20.7	52	0.214	1874			87
1183	4970	0	Rudbeckia hirta	200	2017-09-18-13-43-40	0	2	x	25	0	51.8	20.7	52	20.7	51.9	0.108	1874			88
1184	4971	0	Rudbeckia hirta	200	2017-09-18-13-43-42	0	2	x	25	0	51.8	20.7	51.9	20.6	51.8	0.002	1874			89
1185	4972	0	Rudbeckia hirta	200	2017-09-18-13-43-44	0	2	x	25	0	51.8	20.7	52	20.7	51.9	0.108	1874			90
1186	4973	0	Rudbeckia hirta	200	2017-09-18-13-43-46	0	2	x	25	0	51.8	20.7	52	20.7	51.9	0.108	1874	Last10	Here	91
1187	4974	0	Rudbeckia hirta	200	2017-09-18-13-43-48	0	2	x	25	0	51.8	20.7	52	20.7	51.9	0.108	1874	Last10	Here	92
1188	4975	0	Rudbeckia hirta	200	2017-09-18-13-43-50	0	2	x	25	0	51.8	20.7	52	20.7	51.9	0.108	1874	Last10	Here	93
1189	4976	0	Rudbeckia hirta	200	2017-09-18-13-43-52	0	2	x	25	0	51.8	20.7	52	20.7	51.9	0.108	1874	Last10	Here	94
1190	4977	0	Rudbeckia hirta	200	2017-09-18-13-43-54	0	2	x	25	0	51.8	20.7	52	20.7	51.9	0.108	1874	Last10	Here	95
1191	4978	0	Rudbeckia hirta	200	2017-09-18-13-43-56	0	2	x	25	0	51.8	20.7	52	20.7	51.9	0.108	1874	Last10	Here	96
1192	4979	0	Rudbeckia hirta	200	2017-09-18-13-43-58	0	2	x	25	0	51.8	20.7	52	20.7	51.9	0.108	1874	Last10	Here	97
1193	4980	0	Rudbeckia hirta	200	2017-09-18-13-44-00	0	2	x	25	0	51.8	20.7	52	20.7	51.9	0.108	1874	Last10	Here	98
1194	4981	0	Rudbeckia hirta	200	2017-09-18-13-44-02	0	2	x	25	0	51.8	20.7	52	20.7	51.9	0.108	1874	Last10	Here	99
1195	4982	0	Rudbeckia hirta	200	2017-09-18-13-44-04	0	2	x	25	0	51.8	20.7	52.1	20.7	52	0.214	1874	Last10	Here	100
1196	4983	0	Rudbeckia hirta	200	2017-09-18-13-44-36	0	2	x	30	0	51.8	20.7	52	20.7	51.9	0.108	1875	First10	Here	1
1197	4984	0	Rudbeckia hirta	200	2017-09-18-13-44-38	0	2	x	30	0	51.8	20.7	52	20.7	51.9	0.108	1875	First10	Here	2
1198	4985	0	Rudbeckia hirta	200	2017-09-18-13-44-40	0	2	x	30	0	51.8	20.7	52	20.7	51.9	0.108	1875	First10	Here	3
1199	4986	0	Rudbeckia hirta	200	2017-09-18-13-44-42	0	2	x	30	0	51.8	20.7	52	20.7	51.9	0.108	1875	First10	Here	4
1200	4987	0	Rudbeckia hirta	200	2017-09-18-13-44-44	0	2	x	30	0	51.8	20.7	52	20.7	51.9	0.108	1875	First10	Here	5
1201	4988	0	Rudbeckia hirta	200	2017-09-18-13-44-46	0	2	x	30	0	51.8	20.7	52	20.7	51.9	0.108	1875	First10	Here	6
1202	4989	0	Rudbeckia hirta	200	2017-09-18-13-44-48	0	2	x	30	0	51.8	20.7	51.9	20.7	51.8	0.002	1875	First10	Here	7
1203	4990	0	Rudbeckia hirta	200	2017-09-18-13-44-50	0	2	x	30	0	51.8	20.7	51.9	20.7	51.8	0.002	1875	First10	Here	8
1204	4991	0	Rudbeckia hirta	200	2017-09-18-13-44-52	0	2	x	30	0	51.8	20.7	51.9	20.7	51.8	0.002	1875	First10	Here	9
1205	4992	0	Rudbeckia hirta	200	2017-09-18-13-44-54	0	2	x	30	0	51.8	20.7	51.8	20.6	51.7	-0.105	1875	First10	Here	10
1206	4993	0	Rudbeckia hirta	200	2017-09-18-13-44-56	0	2	x	30	0	51.7	20.7	51.9	20.7	51.8	0.102	1875			11
1207	4994	0	Rudbeckia hirta	200	2017-09-18-13-44-58	0	2	x	30	0	51.7	20.7	51.9	20.7	51.8	0.102	1875			12
1208	4995	0	Rudbeckia hirta	200	2017-09-18-13-45-00	0	2	x	30	0	51.7	20.7	51.9	20.7	51.8	0.102	1875			13
1209	4996	0	Rudbeckia hirta	200	2017-09-18-13-45-02	0	2	x	30	0	51.7	20.7	51.9	20.7	51.8	0.102	1875			14
1210	4997	0	Rudbeckia hirta	200	2017-09-18-13-45-04	0	2	x	30	0	51.7	20.7	51.9	20.7	51.8	0.102	1875			15
1211	4998	0	Rudbeckia hirta	200	2017-09-18-13-45-06	0	2	x	30	0	51.7	20.7	51.9	20.7	51.8	0.102	1875			16
1212	4999	0	Rudbeckia hirta	200	2017-09-18-13-45-08	0	2	x	30	0	51.7	20.7	51.8	20.6	51.7	-0.005	1875			17
1213	5000	0	Rudbeckia hirta	200	2017-09-18-13-45-10	0	2	x	30	0	51.7	20.7	51.9	20.7	51.8	0.102	1875			18
1214	5001	0	Rudbeckia hirta	200	2017-09-18-13-45-12	0	2	x	30	0	51.7	20.7	51.9	20.7	51.8	0.102	1875			19
1215	5002	0	Rudbeckia hirta	200	2017-09-18-13-45-14	0	2	x	30	0	51.7	20.7	51.9	20.7	51.8	0.102	1875			20
1216	5003	0	Rudbeckia hirta	200	2017-09-18-13-45-16	0	2	x	30	0	51.7	20.7	51.9	20.7	51.8	0.102	1875			21
1217	5004	0	Rudbeckia hirta	200	2017-09-18-13-45-18	0	2	x	30	0	51.7	20.7	51.9	20.7	51.8	0.102	1875			22
1218	5005	0	Rudbeckia hirta	200	2017-09-18-13-45-20	0	2	x	30	0	51.7	20.7	51.9	20.7	51.8	0.102	1875			23
1219	5006	0	Rudbeckia hirta	200	2017-09-18-13-45-22	0	2	x	30	0	51.7	20.7	51.9	20.7	51.8	0.102	1875			24
1220	5007	0	Rudbeckia hirta	200	2017-09-18-13-45-24	0	2	x	30	0	51.7	20.7	51.8	20.6	51.7	-0.005	1875			25
1221	5008	0	Rudbeckia hirta	200	2017-09-18-13-45-26	0	2	x	30	0	51.7	20.7	51.9	20.7	51.8	0.102	1875			26
1222	5009	0	Rudbeckia hirta	200	2017-09-18-13-45-28	0	2	x	30	0	51.7	20.7	51.9	20.7	51.8	0.102	1875			27
1223	5010	0	Rudbeckia hirta	200	2017-09-18-13-45-30	0	2	x	30	0	51.7	20.7	51.9	20.7	51.8	0.102	1875			28
1224	5011	0	Rudbeckia hirta	200	2017-09-18-13-45-32	0	2	x	30	0	51.7	20.7	51.9	20.7	51.8	0.102	1875			29
1225	5012	0	Rudbeckia hirta	200	2017-09-18-13-45-34	0	2	x	30	0	51.7	20.7	51.9	20.7	51.8	0.102	1875			30
1226	5013	0	Rudbeckia hirta	200	2017-09-18-13-45-36	0	2	x	30	0	51.6	20.7	51.9	20.7	51.8	0.202	1875			31
1227	5014	0	Rudbeckia hirta	200	2017-09-18-13-45-38	0	2	x	30	0	51.7	20.7	51.9	20.7	51.8	0.102	1875			32
1228	5015	0	Rudbeckia hirta	200	2017-09-18-13-45-40	0	2	x	30	0	51.7	20.7	51.9	20.7	51.8	0.102	1875			33
1229	5016	0	Rudbeckia hirta	200	2017-09-18-13-45-42	0	2	x	30	0	51.7	20.7	51.8	20.7	51.7	-0.005	1875			34
1230	5017	0	Rudbeckia hirta	200	2017-09-18-13-45-44	0	2	x	30	0	51.6	20.7	51.9	20.7	51.8	0.202	1875			35
1231	5018	0	Rudbeckia hirta	200	2017-09-18-13-45-46	0	2	x	30	0	51.7	20.7	51.7	20.6	51.6	-0.111	1875			36
1232	5019	0	Rudbeckia hirta	200	2017-09-18-13-45-48	0	2	x	30	0	51.7	20.7	51.9	20.7	51.8	0.102	1875			37
1233	5020	0	Rudbeckia hirta	200	2017-09-18-13-45-50	0	2	x	30	0	51.7	20.7	51.8	20.7	51.7	-0.005	1875			38
1234	5021	0	Rudbeckia hirta	200	2017-09-18-13-45-52	0	2	x	30	0	51.7	20.7	51.8	20.7	51.7	-0.005	1875			39
1235	5022	0	Rudbeckia hirta	200	2017-09-18-13-45-54	0	2	x	30	0	51.6	20.7	51.8	20.7	51.7	0.095	1875			40
1236	5023	0	Rudbeckia hirta	200	2017-09-18-13-45-56	0	2	x	30	0	51.6	20.7	51.8	20.7	51.7	0.095	1875			41
1237	5024	0	Rudbeckia hirta	200	2017-09-18-13-45-58	0	2	x	30	0	51.6	20.7	51.8	20.7	51.7	0.095	1875			42
1238	5025	0	Rudbeckia hirta	200	2017-09-18-13-46-00	0	2	x	30	0	51.6	20.7	51.7	20.7	51.6	-0.011	1875			43
1239	5026	0	Rudbeckia hirta	200	2017-09-18-13-46-02	0	2	x	30	0	51.6	20.7	51.7	20.7	51.6	-0.011	1875			44
1240	5027	0	Rudbeckia hirta	200	2017-09-18-13-46-04	0	2	x	30	0	51.6	20.7	51.7	20.7	51.6	-0.011	1875			45
1241	5028	0	Rudbeckia hirta	200	2017-09-18-13-46-06	0	2	x	30	0	51.6	20.7	51.8	20.7	51.7	0.095	1875			46
1242	5029	0	Rudbeckia hirta	200	2017-09-18-13-46-08	0	2	x	30	0	51.6	20.7	51.7	20.7	51.6	-0.011	1875			47
1243	5030	0	Rudbeckia hirta	200	2017-09-18-13-46-10	0	2	x	30	0	51.6	20.7	51.8	20.7	51.7	0.095	1875			48
1244	5031	0	Rudbeckia hirta	200	2017-09-18-13-46-12	0	2	x	30	0	51.6	20.7	51.8	20.7	51.7	0.095	1875			49
1245	5032	0	Rudbeckia hirta	200	2017-09-18-13-46-14	0	2	x	30	0	51.6	20.7	51.8	20.7	51.7	0.095	1875			50
1246	5033	0	Rudbeckia hirta	200	2017-09-18-13-46-16	0	2	x	30	0	51.6	20.7	51.8	20.7	51.7	0.095	1875			51
1247	5034	0	Rudbeckia hirta	200	2017-09-18-13-46-18	0	2	x	30	0	51.6	20.7	51.8	20.7	51.7	0.095	1875			52
1248	5035	0	Rudbeckia hirta	200	2017-09-18-13-46-20	0	2	x	30	0	51.6	20.7	51.8	20.7	51.7	0.095	1875			53
1249	5036	0	Rudbeckia hirta	200	2017-09-18-13-46-22	0	2	x	30	0	51.6	20.7	51.8	20.7	51.7	0.095	1875			54
1250	5037	0	Rudbeckia hirta	200	2017-09-18-13-46-24	0	2	x	30	0	51.6	20.7	51.8	20.7	51.7	0.095	1875			55
1251	5038	0	Rudbeckia hirta	200	2017-09-18-13-46-26	0	2	x	30	0	51.6	20.7	51.8	20.7	51.7	0.095	1875			56
1252	5039	0	Rudbeckia hirta	200	2017-09-18-13-46-28	0	2	x	30	0	51.6	20.7	51.8	20.7	51.7	0.095	1875			57
1253	5040	0	Rudbeckia hirta	200	2017-09-18-13-46-30	0	2	x	30	0	51.6	20.7	51.8	20.7	51.7	0.095	1875			58
1254	5041	0	Rudbeckia hirta	200	2017-09-18-13-46-32	0	2	x	30	0	51.6	20.7	51.8	20.7	51.7	0.095	1875			59
1255	5042	0	Rudbeckia hirta	200	2017-09-18-13-46-35	0	2	x	30	0	51.6	20.7	51.8	20.7	51.7	0.095	1875			60
1256	5043	0	Rudbeckia hirta	200	2017-09-18-13-46-37	0	2	x	30	0	51.6	20.7	51.8	20.7	51.7	0.095	1875			61
1257	5044	0	Rudbeckia hirta	200	2017-09-18-13-46-39	0	2	x	30	0	51.6	20.7	51.8	20.7	51.7	0.095	1875			62
1258	5045	0	Rudbeckia hirta	200	2017-09-18-13-46-41	0	2	x	30	0	51.6	20.7	51.8	20.7	51.7	0.095	1875			63
1259	5046	0	Rudbeckia hirta	200	2017-09-18-13-46-43	0	2	x	30	0	51.6	20.7	51.8	20.7	51.7	0.095	1875			64
1260	5047	0	Rudbeckia hirta	200	2017-09-18-13-46-45	0	2	x	30	0	51.6	20.7	51.8	20.7	51.7	0.095	1875			65
1261	5048	0	Rudbeckia hirta	200	2017-09-18-13-46-47	0	2	x	30	0	51.6	20.7	51.8	20.7	51.7	0.095	1875			66
1262	5049	0	Rudbeckia hirta	200	2017-09-18-13-46-49	0	2	x	30	0	51.6	20.7	51.8	20.7	51.7	0.095	1875			67
1263	5050	0	Rudbeckia hirta	200	2017-09-18-13-46-51	0	2	x	30	0	51.6	20.7	51.7	20.7	51.6	-0.011	1875			68
1264	5051	0	Rudbeckia hirta	200	2017-09-18-13-46-53	0	2	x	30	0	51.6	20.7	51.7	20.7	51.6	-0.011	1875			69
1265	5052	0	Rudbeckia hirta	200	2017-09-18-13-46-55	0	2	x	30	0	51.6	20.7	51.7	20.7	51.6	-0.011	1875			70
1266	5053	0	Rudbeckia hirta	200	2017-09-18-13-46-57	0	2	x	30	0	51.6	20.7	51.7	20.7	51.6	-0.011	1875			71
1267	5054	0	Rudbeckia hirta	200	2017-09-18-13-46-59	0	2	x	30	0	51.6	20.7	51.7	20.7	51.6	-0.011	1875			72
1268	5055	0	Rudbeckia hirta	200	2017-09-18-13-47-01	0	2	x	30	0	51.6	20.7	51.7	20.7	51.6	-0.011	1875			73
1269	5056	0	Rudbeckia hirta	200	2017-09-18-13-47-03	0	2	x	30	0	51.6	20.7	51.7	20.7	51.6	-0.011	1875			74
1270	5057	0	Rudbeckia hirta	200	2017-09-18-13-47-05	0	2	x	30	0	51.6	20.7	51.7	20.7	51.6	-0.011	1875			75
1271	5058	0	Rudbeckia hirta	200	2017-09-18-13-47-07	0	2	x	30	0	51.6	20.7	51.7	20.7	51.6	-0.011	1875			76
1272	5059	0	Rudbeckia hirta	200	2017-09-18-13-47-09	0	2	x	30	0	51.6	20.7	51.7	20.7	51.6	-0.011	1875			77
1273	5060	0	Rudbeckia hirta	200	2017-09-18-13-47-11	0	2	x	30	0	51.6	20.7	51.7	20.7	51.6	-0.011	1875			78
1274	5061	0	Rudbeckia hirta	200	2017-09-18-13-47-13	0	2	x	30	0	51.6	20.7	51.8	20.7	51.7	0.095	1875			79
1275	5062	0	Rudbeckia hirta	200	2017-09-18-13-47-15	0	2	x	30	0	51.6	20.7	51.8	20.7	51.7	0.095	1875			80
1276	5063	0	Rudbeckia hirta	200	2017-09-18-13-47-17	0	2	x	30	0	51.6	20.7	51.8	20.7	51.7	0.095	1875			81
1277	5064	0	Rudbeckia hirta	200	2017-09-18-13-47-19	0	2	x	30	0	51.6	20.7	51.8	20.7	51.7	0.095	1875			82
1278	5065	0	Rudbeckia hirta	200	2017-09-18-13-47-21	0	2	x	30	0	51.6	20.7	51.7	20.7	51.6	-0.011	1875			83
1279	5066	0	Rudbeckia hirta	200	2017-09-18-13-47-23	0	2	x	30	0	51.6	20.7	51.7	20.6	51.6	-0.011	1875			84
1280	5067	0	Rudbeckia hirta	200	2017-09-18-13-47-25	0	2	x	30	0	51.6	20.7	51.8	20.7	51.7	0.095	1875			85
1281	5068	0	Rudbeckia hirta	200	2017-09-18-13-47-27	0	2	x	30	0	51.5	20.7	51.8	20.7	51.7	0.195	1875			86
1282	5069	0	Rudbeckia hirta	200	2017-09-18-13-47-29	0	2	x	30	0	51.5	20.7	51.8	20.7	51.7	0.195	1875			87
1283	5070	0	Rudbeckia hirta	200	2017-09-18-13-47-31	0	2	x	30	0	51.5	20.7	51.8	20.7	51.7	0.195	1875			88
1284	5071	0	Rudbeckia hirta	200	2017-09-18-13-47-33	0	2	x	30	0	51.5	20.7	51.8	20.7	51.7	0.195	1875			89
1285	5072	0	Rudbeckia hirta	200	2017-09-18-13-47-35	0	2	x	30	0	51.5	20.7	51.7	20.7	51.6	0.089	1875			90
1286	5073	0	Rudbeckia hirta	200	2017-09-18-13-47-37	0	2	x	30	0	51.5	20.7	51.7	20.7	51.6	0.089	1875	Last10	Here	91
1287	5074	0	Rudbeckia hirta	200	2017-09-18-13-47-39	0	2	x	30	0	51.5	20.7	51.7	20.7	51.6	0.089	1875	Last10	Here	92
1288	5075	0	Rudbeckia hirta	200	2017-09-18-13-47-41	0	2	x	30	0	51.5	20.7	51.7	20.7	51.6	0.089	1875	Last10	Here	93
1289	5076	0	Rudbeckia hirta	200	2017-09-18-13-47-43	0	2	x	30	0	51.5	20.7	51.7	20.7	51.6	0.089	1875	Last10	Here	94
1290	5077	0	Rudbeckia hirta	200	2017-09-18-13-47-45	0	2	x	30	0	51.5	20.7	51.7	20.7	51.6	0.089	1875	Last10	Here	95
1291	5078	0	Rudbeckia hirta	200	2017-09-18-13-47-47	0	2	x	30	0	51.5	20.7	51.7	20.7	51.6	0.089	1875	Last10	Here	96
1292	5079	0	Rudbeckia hirta	200	2017-09-18-13-47-49	0	2	x	30	0	51.5	20.7	51.7	20.7	51.6	0.089	1875	Last10	Here	97
1293	5080	0	Rudbeckia hirta	200	2017-09-18-13-47-51	0	2	x	30	0	51.5	20.7	51.7	20.7	51.6	0.089	1875	Last10	Here	98
1294	5081	0	Rudbeckia hirta	200	2017-09-18-13-47-53	0	2	x	30	0	51.6	20.7	51.7	20.7	51.6	-0.011	1875	Last10	Here	99
1295	5082	0	Rudbeckia hirta	200	2017-09-18-13-47-55	0	2	x	30	0	51.6	20.7	51.7	20.7	51.6	-0.011	1875	Last10	Here	100
1296	5083	0	Rudbeckia hirta	200	2017-09-18-13-48-27	0	2	z	0	5	51.4	20.7	51.7	20.7	51.6	0.189	1876	First10	Here	1
1297	5084	0	Rudbeckia hirta	200	2017-09-18-13-48-29	0	2	z	0	5	51.4	20.7	51.7	20.7	51.6	0.189	1876	First10	Here	2
1298	5085	0	Rudbeckia hirta	200	2017-09-18-13-48-31	0	2	z	0	5	51.4	20.7	51.7	20.7	51.6	0.189	1876	First10	Here	3
1299	5086	0	Rudbeckia hirta	200	2017-09-18-13-48-33	0	2	z	0	5	51.4	20.7	51.7	20.7	51.6	0.189	1876	First10	Here	4
1300	5087	0	Rudbeckia hirta	200	2017-09-18-13-48-35	0	2	z	0	5	51.4	20.7	51.7	20.7	51.6	0.189	1876	First10	Here	5
1301	5088	0	Rudbeckia hirta	200	2017-09-18-13-48-37	0	2	z	0	5	51.4	20.7	51.6	20.7	51.5	0.083	1876	First10	Here	6
1302	5089	0	Rudbeckia hirta	200	2017-09-18-13-48-39	0	2	z	0	5	51.4	20.7	51.6	20.7	51.5	0.083	1876	First10	Here	7
1303	5090	0	Rudbeckia hirta	200	2017-09-18-13-48-41	0	2	z	0	5	51.4	20.7	51.6	20.7	51.5	0.083	1876	First10	Here	8
1304	5091	0	Rudbeckia hirta	200	2017-09-18-13-48-43	0	2	z	0	5	51.4	20.7	51.6	20.7	51.5	0.083	1876	First10	Here	9
1305	5092	0	Rudbeckia hirta	200	2017-09-18-13-48-45	0	2	z	0	5	51.4	20.7	51.6	20.7	51.5	0.083	1876	First10	Here	10
1306	5093	0	Rudbeckia hirta	200	2017-09-18-13-48-47	0	2	z	0	5	51.4	20.7	51.6	20.7	51.5	0.083	1876			11
1307	5094	0	Rudbeckia hirta	200	2017-09-18-13-48-49	0	2	z	0	5	51.4	20.7	51.7	20.7	51.6	0.189	1876			12
1308	5095	0	Rudbeckia hirta	200	2017-09-18-13-48-51	0	2	z	0	5	51.4	20.7	51.7	20.7	51.6	0.189	1876			13
1309	5096	0	Rudbeckia hirta	200	2017-09-18-13-48-53	0	2	z	0	5	51.4	20.7	51.6	20.7	51.5	0.083	1876			14
1310	5097	0	Rudbeckia hirta	200	2017-09-18-13-48-55	0	2	z	0	5	51.4	20.7	51.6	20.7	51.5	0.083	1876			15
1311	5098	0	Rudbeckia hirta	200	2017-09-18-13-48-57	0	2	z	0	5	51.4	20.7	51.6	20.7	51.5	0.083	1876			16
1312	5099	0	Rudbeckia hirta	200	2017-09-18-13-48-59	0	2	z	0	5	51.4	20.7	51.6	20.7	51.5	0.083	1876			17
1313	5100	0	Rudbeckia hirta	200	2017-09-18-13-49-01	0	2	z	0	5	51.4	20.7	51.6	20.7	51.5	0.083	1876			18
1314	5101	0	Rudbeckia hirta	200	2017-09-18-13-49-03	0	2	z	0	5	51.4	20.7	51.6	20.7	51.5	0.083	1876			19
1315	5102	0	Rudbeckia hirta	200	2017-09-18-13-49-05	0	2	z	0	5	51.4	20.7	51.6	20.7	51.5	0.083	1876			20
1316	5103	0	Rudbeckia hirta	200	2017-09-18-13-49-07	0	2	z	0	5	51.4	20.7	51.6	20.7	51.5	0.083	1876			21
1317	5104	0	Rudbeckia hirta	200	2017-09-18-13-49-09	0	2	z	0	5	51.4	20.7	51.5	20.7	51.4	-0.023	1876			22
1318	5105	0	Rudbeckia hirta	200	2017-09-18-13-49-11	0	2	z	0	5	51.4	20.7	51.6	20.7	51.5	0.083	1876			23
1319	5106	0	Rudbeckia hirta	200	2017-09-18-13-49-13	0	2	z	0	5	51.4	20.7	51.5	20.7	51.4	-0.023	1876			24
1320	5107	0	Rudbeckia hirta	200	2017-09-18-13-49-15	0	2	z	0	5	51.4	20.7	51.5	20.7	51.4	-0.023	1876			25
1321	5108	0	Rudbeckia hirta	200	2017-09-18-13-49-17	0	2	z	0	5	51.4	20.7	51.5	20.7	51.4	-0.023	1876			26
1322	5109	0	Rudbeckia hirta	200	2017-09-18-13-49-19	0	2	z	0	5	51.4	20.7	51.5	20.7	51.4	-0.023	1876			27
1323	5110	0	Rudbeckia hirta	200	2017-09-18-13-49-21	0	2	z	0	5	51.4	20.7	51.5	20.7	51.4	-0.023	1876			28
1324	5111	0	Rudbeckia hirta	200	2017-09-18-13-49-23	0	2	z	0	5	51.4	20.7	51.5	20.7	51.4	-0.023	1876			29
1325	5112	0	Rudbeckia hirta	200	2017-09-18-13-49-25	0	2	z	0	5	51.4	20.7	51.5	20.7	51.4	-0.023	1876			30
1326	5113	0	Rudbeckia hirta	200	2017-09-18-13-49-27	0	2	z	0	5	51.4	20.7	51.5	20.7	51.4	-0.023	1876			31
1327	5114	0	Rudbeckia hirta	200	2017-09-18-13-49-29	0	2	z	0	5	51.4	20.7	51.5	20.7	51.4	-0.023	1876			32
1328	5115	0	Rudbeckia hirta	200	2017-09-18-13-49-31	0	2	z	0	5	51.4	20.7	51.5	20.7	51.4	-0.023	1876			33
1329	5116	0	Rudbeckia hirta	200	2017-09-18-13-49-33	0	2	z	0	5	51.4	20.7	51.5	20.7	51.4	-0.023	1876			34
1330	5117	0	Rudbeckia hirta	200	2017-09-18-13-49-35	0	2	z	0	5	51.3	20.7	51.5	20.7	51.4	0.077	1876			35
1331	5118	0	Rudbeckia hirta	200	2017-09-18-13-49-37	0	2	z	0	5	51.4	20.7	51.5	20.7	51.4	-0.023	1876			36
1332	5119	0	Rudbeckia hirta	200	2017-09-18-13-49-39	0	2	z	0	5	51.4	20.7	51.5	20.7	51.4	-0.023	1876			37
1333	5120	0	Rudbeckia hirta	200	2017-09-18-13-49-41	0	2	z	0	5	51.3	20.7	51.5	20.7	51.4	0.077	1876			38
1334	5121	0	Rudbeckia hirta	200	2017-09-18-13-49-43	0	2	z	0	5	51.4	20.7	51.5	20.7	51.4	-0.023	1876			39
1335	5122	0	Rudbeckia hirta	200	2017-09-18-13-49-45	0	2	z	0	5	51.4	20.7	51.5	20.7	51.4	-0.023	1876			40
1336	5123	0	Rudbeckia hirta	200	2017-09-18-13-49-47	0	2	z	0	5	51.4	20.7	51.5	20.7	51.4	-0.023	1876			41
1337	5124	0	Rudbeckia hirta	200	2017-09-18-13-49-49	0	2	z	0	5	51.4	20.7	51.5	20.7	51.4	-0.023	1876			42
1338	5125	0	Rudbeckia hirta	200	2017-09-18-13-49-51	0	2	z	0	5	51.3	20.7	51.5	20.7	51.4	0.077	1876			43
1339	5126	0	Rudbeckia hirta	200	2017-09-18-13-49-53	0	2	z	0	5	51.4	20.7	51.4	20.7	51.3	-0.129	1876			44
1340	5127	0	Rudbeckia hirta	200	2017-09-18-13-49-55	0	2	z	0	5	51.4	20.7	51.5	20.7	51.4	-0.023	1876			45
1341	5128	0	Rudbeckia hirta	200	2017-09-18-13-49-57	0	2	z	0	5	51.4	20.7	51.4	20.7	51.3	-0.129	1876			46
1342	5129	0	Rudbeckia hirta	200	2017-09-18-13-49-59	0	2	z	0	5	51.4	20.7	51.5	20.7	51.4	-0.023	1876			47
1343	5130	0	Rudbeckia hirta	200	2017-09-18-13-50-01	0	2	z	0	5	51.3	20.7	51.4	20.7	51.3	-0.029	1876			48
1344	5131	0	Rudbeckia hirta	200	2017-09-18-13-50-03	0	2	z	0	5	51.3	20.7	51.4	20.7	51.3	-0.029	1876			49
1345	5132	0	Rudbeckia hirta	200	2017-09-18-13-50-05	0	2	z	0	5	51.3	20.7	51.4	20.7	51.3	-0.029	1876			50
1346	5133	0	Rudbeckia hirta	200	2017-09-18-13-50-07	0	2	z	0	5	51.3	20.7	51.4	20.7	51.3	-0.029	1876			51
1347	5134	0	Rudbeckia hirta	200	2017-09-18-13-50-09	0	2	z	0	5	51.3	20.7	51.4	20.7	51.3	-0.029	1876			52
1348	5135	0	Rudbeckia hirta	200	2017-09-18-13-50-11	0	2	z	0	5	51.3	20.7	51.4	20.7	51.3	-0.029	1876			53
1349	5136	0	Rudbeckia hirta	200	2017-09-18-13-50-13	0	2	z	0	5	51.3	20.7	51.4	20.7	51.3	-0.029	1876			54
1350	5137	0	Rudbeckia hirta	200	2017-09-18-13-50-15	0	2	z	0	5	51.3	20.7	51.4	20.7	51.3	-0.029	1876			55
1351	5138	0	Rudbeckia hirta	200	2017-09-18-13-50-17	0	2	z	0	5	51.3	20.7	51.4	20.7	51.3	-0.029	1876			56
1352	5139	0	Rudbeckia hirta	200	2017-09-18-13-50-19	0	2	z	0	5	51.3	20.7	51.4	20.7	51.3	-0.029	1876			57
1353	5140	0	Rudbeckia hirta	200	2017-09-18-13-50-21	0	2	z	0	5	51.3	20.7	51.4	20.7	51.3	-0.029	1876			58
1354	5141	0	Rudbeckia hirta	200	2017-09-18-13-50-23	0	2	z	0	5	51.3	20.7	51.4	20.7	51.3	-0.029	1876			59
1355	5142	0	Rudbeckia hirta	200	2017-09-18-13-50-25	0	2	z	0	5	51.3	20.7	51.4	20.7	51.3	-0.029	1876			60
1356	5143	0	Rudbeckia hirta	200	2017-09-18-13-50-27	0	2	z	0	5	51.3	20.7	51.4	20.7	51.3	-0.029	1876			61
1357	5144	0	Rudbeckia hirta	200	2017-09-18-13-50-29	0	2	z	0	5	51.3	20.7	51.4	20.7	51.3	-0.029	1876			62
1358	5145	0	Rudbeckia hirta	200	2017-09-18-13-50-31	0	2	z	0	5	51.3	20.7	51.4	20.7	51.3	-0.029	1876			63
1359	5146	0	Rudbeckia hirta	200	2017-09-18-13-50-33	0	2	z	0	5	51.3	20.7	51.4	20.7	51.3	-0.029	1876			64
1360	5147	0	Rudbeckia hirta	200	2017-09-18-13-50-35	0	2	z	0	5	51.3	20.7	51.5	20.7	51.4	0.077	1876			65
1361	5148	0	Rudbeckia hirta	200	2017-09-18-13-50-37	0	2	z	0	5	51.3	20.7	51.5	20.7	51.4	0.077	1876			66
1362	5149	0	Rudbeckia hirta	200	2017-09-18-13-50-39	0	2	z	0	5	51.3	20.7	51.5	20.7	51.4	0.077	1876			67
1363	5150	0	Rudbeckia hirta	200	2017-09-18-13-50-41	0	2	z	0	5	51.3	20.7	51.5	20.7	51.4	0.077	1876			68
1364	5151	0	Rudbeckia hirta	200	2017-09-18-13-50-43	0	2	z	0	5	51.3	20.7	51.6	20.7	51.5	0.183	1876			69
1365	5152	0	Rudbeckia hirta	200	2017-09-18-13-50-45	0	2	z	0	5	51.3	20.7	51.6	20.7	51.5	0.183	1876			70
1366	5153	0	Rudbeckia hirta	200	2017-09-18-13-50-47	0	2	z	0	5	51.3	20.7	51.6	20.7	51.5	0.183	1876			71
1367	5154	0	Rudbeckia hirta	200	2017-09-18-13-50-49	0	2	z	0	5	51.3	20.7	51.6	20.7	51.5	0.183	1876			72
1368	5155	0	Rudbeckia hirta	200	2017-09-18-13-50-51	0	2	z	0	5	51.3	20.7	51.6	20.7	51.5	0.183	1876			73
1369	5156	0	Rudbeckia hirta	200	2017-09-18-13-50-53	0	2	z	0	5	51.3	20.7	51.5	20.7	51.4	0.077	1876			74
1370	5157	0	Rudbeckia hirta	200	2017-09-18-13-50-55	0	2	z	0	5	51.3	20.7	51.5	20.7	51.4	0.077	1876			75
1371	5158	0	Rudbeckia hirta	200	2017-09-18-13-50-57	0	2	z	0	5	51.3	20.7	51.6	20.7	51.5	0.183	1876			76
1372	5159	0	Rudbeckia hirta	200	2017-09-18-13-50-59	0	2	z	0	5	51.3	20.7	51.6	20.7	51.5	0.183	1876			77
1373	5160	0	Rudbeckia hirta	200	2017-09-18-13-51-01	0	2	z	0	5	51.3	20.7	51.6	20.7	51.5	0.183	1876			78
1374	5161	0	Rudbeckia hirta	200	2017-09-18-13-51-03	0	2	z	0	5	51.3	20.7	51.6	20.7	51.5	0.183	1876			79
1375	5162	0	Rudbeckia hirta	200	2017-09-18-13-51-05	0	2	z	0	5	51.3	20.7	51.6	20.7	51.5	0.183	1876			80
1376	5163	0	Rudbeckia hirta	200	2017-09-18-13-51-07	0	2	z	0	5	51.3	20.7	51.6	20.7	51.5	0.183	1876			81
1377	5164	0	Rudbeckia hirta	200	2017-09-18-13-51-09	0	2	z	0	5	51.3	20.7	51.6	20.7	51.5	0.183	1876			82
1378	5165	0	Rudbeckia hirta	200	2017-09-18-13-51-11	0	2	z	0	5	51.3	20.7	51.6	20.7	51.5	0.183	1876			83
1379	5166	0	Rudbeckia hirta	200	2017-09-18-13-51-13	0	2	z	0	5	51.3	20.7	51.5	20.7	51.4	0.077	1876			84
1380	5167	0	Rudbeckia hirta	200	2017-09-18-13-51-15	0	2	z	0	5	51.3	20.7	51.5	20.7	51.4	0.077	1876			85
1381	5168	0	Rudbeckia hirta	200	2017-09-18-13-51-17	0	2	z	0	5	51.3	20.7	51.5	20.7	51.4	0.077	1876			86
1382	5169	0	Rudbeckia hirta	200	2017-09-18-13-51-19	0	2	z	0	5	51.3	20.7	51.5	20.7	51.4	0.077	1876			87
1383	5170	0	Rudbeckia hirta	200	2017-09-18-13-51-21	0	2	z	0	5	51.3	20.7	51.6	20.7	51.5	0.183	1876			88
1384	5171	0	Rudbeckia hirta	200	2017-09-18-13-51-23	0	2	z	0	5	51.3	20.7	51.6	20.7	51.5	0.183	1876			89
1385	5172	0	Rudbeckia hirta	200	2017-09-18-13-51-25	0	2	z	0	5	51.3	20.7	51.5	20.7	51.4	0.077	1876			90
1386	5173	0	Rudbeckia hirta	200	2017-09-18-13-51-27	0	2	z	0	5	51.3	20.7	51.5	20.7	51.4	0.077	1876	Last10	Here	91
1387	5174	0	Rudbeckia hirta	200	2017-09-18-13-51-29	0	2	z	0	5	51.3	20.7	51.5	20.7	51.4	0.077	1876	Last10	Here	92
1388	5175	0	Rudbeckia hirta	200	2017-09-18-13-51-31	0	2	z	0	5	51.3	20.7	51.4	20.6	51.3	-0.029	1876	Last10	Here	93
1389	5176	0	Rudbeckia hirta	200	2017-09-18-13-51-33	0	2	z	0	5	51.3	20.7	51.5	20.7	51.4	0.077	1876	Last10	Here	94
1390	5177	0	Rudbeckia hirta	200	2017-09-18-13-51-35	0	2	z	0	5	51.3	20.7	51.5	20.7	51.4	0.077	1876	Last10	Here	95
1391	5178	0	Rudbeckia hirta	200	2017-09-18-13-51-37	0	2	z	0	5	51.3	20.7	51.5	20.7	51.4	0.077	1876	Last10	Here	96
1392	5179	0	Rudbeckia hirta	200	2017-09-18-13-51-39	0	2	z	0	5	51.3	20.7	51.5	20.7	51.4	0.077	1876	Last10	Here	97
1393	5180	0	Rudbeckia hirta	200	2017-09-18-13-51-41	0	2	z	0	5	51.3	20.7	51.5	20.7	51.4	0.077	1876	Last10	Here	98
1394	5181	0	Rudbeckia hirta	200	2017-09-18-13-51-43	0	2	z	0	5	51.3	20.7	51.5	20.7	51.4	0.077	1876	Last10	Here	99
1395	5182	0	Rudbeckia hirta	200	2017-09-18-13-51-46	0	2	z	0	5	51.3	20.7	51.5	20.7	51.4	0.077	1876	Last10	Here	100
1396	5183	0	Rudbeckia hirta	200	2017-09-18-13-52-18	0	2	z	0	10	51.2	20.7	51.5	20.7	51.4	0.177	1877	First10	Here	1
1397	5184	0	Rudbeckia hirta	200	2017-09-18-13-52-20	0	2	z	0	10	51.2	20.7	51.5	20.7	51.4	0.177	1877	First10	Here	2
1398	5185	0	Rudbeckia hirta	200	2017-09-18-13-52-22	0	2	z	0	10	51.2	20.7	51.5	20.7	51.4	0.177	1877	First10	Here	3
1399	5186	0	Rudbeckia hirta	200	2017-09-18-13-52-24	0	2	z	0	10	51.2	20.7	51.5	20.7	51.4	0.177	1877	First10	Here	4
1400	5187	0	Rudbeckia hirta	200	2017-09-18-13-52-26	0	2	z	0	10	51.2	20.7	51.5	20.7	51.4	0.177	1877	First10	Here	5
1401	5188	0	Rudbeckia hirta	200	2017-09-18-13-52-28	0	2	z	0	10	51.2	20.7	51.4	20.7	51.3	0.071	1877	First10	Here	6
1402	5189	0	Rudbeckia hirta	200	2017-09-18-13-52-30	0	2	z	0	10	51.2	20.7	51.5	20.7	51.4	0.177	1877	First10	Here	7
1403	5190	0	Rudbeckia hirta	200	2017-09-18-13-52-32	0	2	z	0	10	51.2	20.7	51.4	20.7	51.3	0.071	1877	First10	Here	8
1404	5191	0	Rudbeckia hirta	200	2017-09-18-13-52-34	0	2	z	0	10	51.2	20.7	51.4	20.7	51.3	0.071	1877	First10	Here	9
1405	5192	0	Rudbeckia hirta	200	2017-09-18-13-52-36	0	2	z	0	10	51.2	20.7	51.4	20.7	51.3	0.071	1877	First10	Here	10
1406	5193	0	Rudbeckia hirta	200	2017-09-18-13-52-38	0	2	z	0	10	51.2	20.7	51.4	20.7	51.3	0.071	1877			11
1407	5194	0	Rudbeckia hirta	200	2017-09-18-13-52-40	0	2	z	0	10	51.2	20.7	51.4	20.7	51.3	0.071	1877			12
1408	5195	0	Rudbeckia hirta	200	2017-09-18-13-52-42	0	2	z	0	10	51.2	20.7	51.4	20.7	51.3	0.071	1877			13
1409	5196	0	Rudbeckia hirta	200	2017-09-18-13-52-44	0	2	z	0	10	51.2	20.7	51.4	20.7	51.3	0.071	1877			14
1410	5197	0	Rudbeckia hirta	200	2017-09-18-13-52-46	0	2	z	0	10	51.2	20.7	51.4	20.7	51.3	0.071	1877			15
1411	5198	0	Rudbeckia hirta	200	2017-09-18-13-52-48	0	2	z	0	10	51.2	20.7	51.4	20.7	51.3	0.071	1877			16
1412	5199	0	Rudbeckia hirta	200	2017-09-18-13-52-50	0	2	z	0	10	51.2	20.7	51.4	20.7	51.3	0.071	1877			17
1413	5200	0	Rudbeckia hirta	200	2017-09-18-13-52-52	0	2	z	0	10	51.2	20.7	51.4	20.7	51.3	0.071	1877			18
1414	5201	0	Rudbeckia hirta	200	2017-09-18-13-52-54	0	2	z	0	10	51.2	20.7	51.4	20.7	51.3	0.071	1877			19
1415	5202	0	Rudbeckia hirta	200	2017-09-18-13-52-56	0	2	z	0	10	51.2	20.7	51.4	20.7	51.3	0.071	1877			20
1416	5203	0	Rudbeckia hirta	200	2017-09-18-13-52-58	0	2	z	0	10	51.2	20.7	51.4	20.7	51.3	0.071	1877			21
1417	5204	0	Rudbeckia hirta	200	2017-09-18-13-53-00	0	2	z	0	10	51.2	20.7	51.4	20.7	51.3	0.071	1877			22
1418	5205	0	Rudbeckia hirta	200	2017-09-18-13-53-02	0	2	z	0	10	51.2	20.7	51.4	20.7	51.3	0.071	1877			23
1419	5206	0	Rudbeckia hirta	200	2017-09-18-13-53-04	0	2	z	0	10	51.2	20.7	51.4	20.7	51.3	0.071	1877			24
1420	5207	0	Rudbeckia hirta	200	2017-09-18-13-53-06	0	2	z	0	10	51.2	20.7	51.4	20.7	51.3	0.071	1877			25
1421	5208	0	Rudbeckia hirta	200	2017-09-18-13-53-08	0	2	z	0	10	51.2	20.7	51.4	20.7	51.3	0.071	1877			26
1422	5209	0	Rudbeckia hirta	200	2017-09-18-13-53-10	0	2	z	0	10	51.2	20.7	51.4	20.7	51.3	0.071	1877			27
1423	5210	0	Rudbeckia hirta	200	2017-09-18-13-53-12	0	2	z	0	10	51.2	20.7	51.4	20.7	51.3	0.071	1877			28
1424	5211	0	Rudbeckia hirta	200	2017-09-18-13-53-14	0	2	z	0	10	51.2	20.7	51.4	20.7	51.3	0.071	1877			29
1425	5212	0	Rudbeckia hirta	200	2017-09-18-13-53-16	0	2	z	0	10	51.2	20.7	51.4	20.7	51.3	0.071	1877			30
1426	5213	0	Rudbeckia hirta	200	2017-09-18-13-53-18	0	2	z	0	10	51.3	20.7	51.4	20.7	51.3	-0.029	1877			31
1427	5214	0	Rudbeckia hirta	200	2017-09-18-13-53-20	0	2	z	0	10	51.2	20.7	51.4	20.7	51.3	0.071	1877			32
1428	5215	0	Rudbeckia hirta	200	2017-09-18-13-53-22	0	2	z	0	10	51.2	20.7	51.5	20.7	51.4	0.177	1877			33
1429	5216	0	Rudbeckia hirta	200	2017-09-18-13-53-24	0	2	z	0	10	51.2	20.7	51.5	20.7	51.4	0.177	1877			34
1430	5217	0	Rudbeckia hirta	200	2017-09-18-13-53-26	0	2	z	0	10	51.2	20.7	51.5	20.7	51.4	0.177	1877			35
1431	5218	0	Rudbeckia hirta	200	2017-09-18-13-53-28	0	2	z	0	10	51.2	20.7	51.5	20.7	51.4	0.177	1877			36
1432	5219	0	Rudbeckia hirta	200	2017-09-18-13-53-30	0	2	z	0	10	51.2	20.7	51.5	20.7	51.4	0.177	1877			37
1433	5220	0	Rudbeckia hirta	200	2017-09-18-13-53-32	0	2	z	0	10	51.2	20.7	51.5	20.7	51.4	0.177	1877			38
1434	5221	0	Rudbeckia hirta	200	2017-09-18-13-53-34	0	2	z	0	10	51.2	20.7	51.4	20.6	51.3	0.071	1877			39
1435	5222	0	Rudbeckia hirta	200	2017-09-18-13-53-36	0	2	z	0	10	51.2	20.7	51.5	20.7	51.4	0.177	1877			40
1436	5223	0	Rudbeckia hirta	200	2017-09-18-13-53-38	0	2	z	0	10	51.2	20.7	51.5	20.7	51.4	0.177	1877			41
1437	5224	0	Rudbeckia hirta	200	2017-09-18-13-53-40	0	2	z	0	10	51.2	20.7	51.5	20.7	51.4	0.177	1877			42
1438	5225	0	Rudbeckia hirta	200	2017-09-18-13-53-42	0	2	z	0	10	51.2	20.7	51.5	20.7	51.4	0.177	1877			43
1439	5226	0	Rudbeckia hirta	200	2017-09-18-13-53-44	0	2	z	0	10	51.2	20.7	51.4	20.7	51.3	0.071	1877			44
1440	5227	0	Rudbeckia hirta	200	2017-09-18-13-53-46	0	2	z	0	10	51.2	20.7	51.4	20.7	51.3	0.071	1877			45
1441	5228	0	Rudbeckia hirta	200	2017-09-18-13-53-48	0	2	z	0	10	51.2	20.7	51.5	20.7	51.4	0.177	1877			46
1442	5229	0	Rudbeckia hirta	200	2017-09-18-13-53-50	0	2	z	0	10	51.2	20.7	51.5	20.7	51.4	0.177	1877			47
1443	5230	0	Rudbeckia hirta	200	2017-09-18-13-53-52	0	2	z	0	10	51.2	20.7	51.4	20.7	51.3	0.071	1877			48
1444	5231	0	Rudbeckia hirta	200	2017-09-18-13-53-54	0	2	z	0	10	51.2	20.7	51.4	20.7	51.3	0.071	1877			49
1445	5232	0	Rudbeckia hirta	200	2017-09-18-13-53-56	0	2	z	0	10	51.2	20.7	51.4	20.7	51.3	0.071	1877			50
1446	5233	0	Rudbeckia hirta	200	2017-09-18-13-53-58	0	2	z	0	10	51.3	20.7	51.4	20.7	51.3	-0.029	1877			51
1447	5234	0	Rudbeckia hirta	200	2017-09-18-13-54-00	0	2	z	0	10	51.3	20.7	51.4	20.7	51.3	-0.029	1877			52
1448	5235	0	Rudbeckia hirta	200	2017-09-18-13-54-02	0	2	z	0	10	51.3	20.7	51.4	20.7	51.3	-0.029	1877			53
1449	5236	0	Rudbeckia hirta	200	2017-09-18-13-54-04	0	2	z	0	10	51.3	20.7	51.4	20.7	51.3	-0.029	1877			54
1450	5237	0	Rudbeckia hirta	200	2017-09-18-13-54-06	0	2	z	0	10	51.3	20.7	51.3	20.6	51.2	-0.135	1877			55
1451	5238	0	Rudbeckia hirta	200	2017-09-18-13-54-08	0	2	z	0	10	51.3	20.7	51.4	20.7	51.3	-0.029	1877			56
1452	5239	0	Rudbeckia hirta	200	2017-09-18-13-54-10	0	2	z	0	10	51.3	20.7	51.4	20.7	51.3	-0.029	1877			57
1453	5240	0	Rudbeckia hirta	200	2017-09-18-13-54-12	0	2	z	0	10	51.2	20.7	51.4	20.7	51.3	0.071	1877			58
1454	5241	0	Rudbeckia hirta	200	2017-09-18-13-54-14	0	2	z	0	10	51.2	20.7	51.4	20.7	51.3	0.071	1877			59
1455	5242	0	Rudbeckia hirta	200	2017-09-18-13-54-16	0	2	z	0	10	51.2	20.7	51.4	20.7	51.3	0.071	1877			60
1456	5243	0	Rudbeckia hirta	200	2017-09-18-13-54-18	0	2	z	0	10	51.2	20.7	51.4	20.7	51.3	0.071	1877			61
1457	5244	0	Rudbeckia hirta	200	2017-09-18-13-54-20	0	2	z	0	10	51.2	20.7	51.4	20.7	51.3	0.071	1877			62
1458	5245	0	Rudbeckia hirta	200	2017-09-18-13-54-22	0	2	z	0	10	51.2	20.7	51.3	20.6	51.2	-0.035	1877			63
1459	5246	0	Rudbeckia hirta	200	2017-09-18-13-54-24	0	2	z	0	10	51.2	20.7	51.4	20.7	51.3	0.071	1877			64
1460	5247	0	Rudbeckia hirta	200	2017-09-18-13-54-26	0	2	z	0	10	51.2	20.7	51.4	20.7	51.3	0.071	1877			65
1461	5248	0	Rudbeckia hirta	200	2017-09-18-13-54-28	0	2	z	0	10	51.2	20.7	51.4	20.7	51.3	0.071	1877			66
1462	5249	0	Rudbeckia hirta	200	2017-09-18-13-54-30	0	2	z	0	10	51.2	20.7	51.4	20.6	51.3	0.071	1877			67
1463	5250	0	Rudbeckia hirta	200	2017-09-18-13-54-32	0	2	z	0	10	51.2	20.7	51.5	20.7	51.4	0.177	1877			68
1464	5251	0	Rudbeckia hirta	200	2017-09-18-13-54-34	0	2	z	0	10	51.3	20.7	51.5	20.7	51.4	0.077	1877			69
1465	5252	0	Rudbeckia hirta	200	2017-09-18-13-54-36	0	2	z	0	10	51.3	20.7	51.5	20.7	51.4	0.077	1877			70
1466	5253	0	Rudbeckia hirta	200	2017-09-18-13-54-38	0	2	z	0	10	51.3	20.7	51.4	20.7	51.3	-0.029	1877			71
1467	5254	0	Rudbeckia hirta	200	2017-09-18-13-54-40	0	2	z	0	10	51.2	20.7	51.5	20.7	51.4	0.177	1877			72
1468	5255	0	Rudbeckia hirta	200	2017-09-18-13-54-42	0	2	z	0	10	51.3	20.7	51.4	20.7	51.3	-0.029	1877			73
1469	5256	0	Rudbeckia hirta	200	2017-09-18-13-54-44	0	2	z	0	10	51.3	20.7	51.4	20.6	51.3	-0.029	1877			74
1470	5257	0	Rudbeckia hirta	200	2017-09-18-13-54-46	0	2	z	0	10	51.3	20.7	51.4	20.7	51.3	-0.029	1877			75
1471	5258	0	Rudbeckia hirta	200	2017-09-18-13-54-48	0	2	z	0	10	51.3	20.7	51.4	20.7	51.3	-0.029	1877			76
1472	5259	0	Rudbeckia hirta	200	2017-09-18-13-54-50	0	2	z	0	10	51.3	20.7	51.4	20.7	51.3	-0.029	1877			77
1473	5260	0	Rudbeckia hirta	200	2017-09-18-13-54-52	0	2	z	0	10	51.2	20.7	51.4	20.7	51.3	0.071	1877			78
1474	5261	0	Rudbeckia hirta	200	2017-09-18-13-54-54	0	2	z	0	10	51.2	20.7	51.4	20.7	51.3	0.071	1877			79
1475	5262	0	Rudbeckia hirta	200	2017-09-18-13-54-56	0	2	z	0	10	51.3	20.7	51.4	20.6	51.3	-0.029	1877			80
1476	5263	0	Rudbeckia hirta	200	2017-09-18-13-54-58	0	2	z	0	10	51.2	20.7	51.4	20.7	51.3	0.071	1877			81
1477	5264	0	Rudbeckia hirta	200	2017-09-18-13-55-00	0	2	z	0	10	51.3	20.7	51.4	20.7	51.3	-0.029	1877			82
1478	5265	0	Rudbeckia hirta	200	2017-09-18-13-55-02	0	2	z	0	10	51.3	20.7	51.4	20.7	51.3	-0.029	1877			83
1479	5266	0	Rudbeckia hirta	200	2017-09-18-13-55-04	0	2	z	0	10	51.2	20.7	51.4	20.7	51.3	0.071	1877			84
1480	5267	0	Rudbeckia hirta	200	2017-09-18-13-55-06	0	2	z	0	10	51.3	20.7	51.4	20.7	51.3	-0.029	1877			85
1481	5268	0	Rudbeckia hirta	200	2017-09-18-13-55-08	0	2	z	0	10	51.2	20.7	51.4	20.7	51.3	0.071	1877			86
1482	5269	0	Rudbeckia hirta	200	2017-09-18-13-55-10	0	2	z	0	10	51.3	20.7	51.4	20.7	51.3	-0.029	1877			87
1483	5270	0	Rudbeckia hirta	200	2017-09-18-13-55-12	0	2	z	0	10	51.3	20.7	51.3	20.6	51.2	-0.135	1877			88
1484	5271	0	Rudbeckia hirta	200	2017-09-18-13-55-14	0	2	z	0	10	51.3	20.7	51.4	20.7	51.3	-0.029	1877			89
1485	5272	0	Rudbeckia hirta	200	2017-09-18-13-55-16	0	2	z	0	10	51.3	20.7	51.4	20.7	51.3	-0.029	1877			90
1486	5273	0	Rudbeckia hirta	200	2017-09-18-13-55-18	0	2	z	0	10	51.3	20.7	51.4	20.7	51.3	-0.029	1877	Last10	Here	91
1487	5274	0	Rudbeckia hirta	200	2017-09-18-13-55-20	0	2	z	0	10	51.3	20.7	51.4	20.7	51.3	-0.029	1877	Last10	Here	92
1488	5275	0	Rudbeckia hirta	200	2017-09-18-13-55-22	0	2	z	0	10	51.3	20.7	51.4	20.7	51.3	-0.029	1877	Last10	Here	93
1489	5276	0	Rudbeckia hirta	200	2017-09-18-13-55-24	0	2	z	0	10	51.3	20.7	51.4	20.7	51.3	-0.029	1877	Last10	Here	94
1490	5277	0	Rudbeckia hirta	200	2017-09-18-13-55-26	0	2	z	0	10	51.3	20.7	51.4	20.7	51.3	-0.029	1877	Last10	Here	95
1491	5278	0	Rudbeckia hirta	200	2017-09-18-13-55-28	0	2	z	0	10	51.3	20.7	51.4	20.7	51.3	-0.029	1877	Last10	Here	96
1492	5279	0	Rudbeckia hirta	200	2017-09-18-13-55-30	0	2	z	0	10	51.2	20.7	51.4	20.7	51.3	0.071	1877	Last10	Here	97
1493	5280	0	Rudbeckia hirta	200	2017-09-18-13-55-32	0	2	z	0	10	51.3	20.7	51.4	20.7	51.3	-0.029	1877	Last10	Here	98
1494	5281	0	Rudbeckia hirta	200	2017-09-18-13-55-34	0	2	z	0	10	51.3	20.7	51.4	20.7	51.3	-0.029	1877	Last10	Here	99
1495	5282	0	Rudbeckia hirta	200	2017-09-18-13-55-36	0	2	z	0	10	51.3	20.7	51.4	20.7	51.3	-0.029	1877	Last10	Here	100
1496	5283	0	Rudbeckia hirta	200	2017-09-18-13-56-08	0	2	z	0	15	51.2	20.7	51.4	20.7	51.3	0.071	1878	First10	Here	1
1497	5284	0	Rudbeckia hirta	200	2017-09-18-13-56-10	0	2	z	0	15	51.2	20.7	51.5	20.7	51.4	0.177	1878	First10	Here	2
1498	5285	0	Rudbeckia hirta	200	2017-09-18-13-56-12	0	2	z	0	15	51.2	20.7	51.4	20.7	51.3	0.071	1878	First10	Here	3
1499	5286	0	Rudbeckia hirta	200	2017-09-18-13-56-14	0	2	z	0	15	51.2	20.7	51.4	20.7	51.3	0.071	1878	First10	Here	4
1500	5287	0	Rudbeckia hirta	200	2017-09-18-13-56-16	0	2	z	0	15	51.2	20.7	51.4	20.7	51.3	0.071	1878	First10	Here	5
1501	5288	0	Rudbeckia hirta	200	2017-09-18-13-56-18	0	2	z	0	15	51.2	20.7	51.5	20.7	51.4	0.177	1878	First10	Here	6
1502	5289	0	Rudbeckia hirta	200	2017-09-18-13-56-20	0	2	z	0	15	51.2	20.7	51.5	20.7	51.4	0.177	1878	First10	Here	7
1503	5290	0	Rudbeckia hirta	200	2017-09-18-13-56-22	0	2	z	0	15	51.2	20.7	51.5	20.7	51.4	0.177	1878	First10	Here	8
1504	5291	0	Rudbeckia hirta	200	2017-09-18-13-56-24	0	2	z	0	15	51.2	20.7	51.4	20.7	51.3	0.071	1878	First10	Here	9
1505	5292	0	Rudbeckia hirta	200	2017-09-18-13-56-26	0	2	z	0	15	51.2	20.7	51.4	20.7	51.3	0.071	1878	First10	Here	10
1506	5293	0	Rudbeckia hirta	200	2017-09-18-13-56-28	0	2	z	0	15	51.2	20.7	51.5	20.7	51.4	0.177	1878			11
1507	5294	0	Rudbeckia hirta	200	2017-09-18-13-56-30	0	2	z	0	15	51.2	20.7	51.4	20.7	51.3	0.071	1878			12
1508	5295	0	Rudbeckia hirta	200	2017-09-18-13-56-32	0	2	z	0	15	51.2	20.7	51.5	20.7	51.4	0.177	1878			13
1509	5296	0	Rudbeckia hirta	200	2017-09-18-13-56-34	0	2	z	0	15	51.3	20.7	51.4	20.7	51.3	-0.029	1878			14
1510	5297	0	Rudbeckia hirta	200	2017-09-18-13-56-36	0	2	z	0	15	51.2	20.7	51.4	20.6	51.3	0.071	1878			15
1511	5298	0	Rudbeckia hirta	200	2017-09-18-13-56-38	0	2	z	0	15	51.2	20.7	51.4	20.7	51.3	0.071	1878			16
1512	5299	0	Rudbeckia hirta	200	2017-09-18-13-56-40	0	2	z	0	15	51.2	20.7	51.5	20.7	51.4	0.177	1878			17
1513	5300	0	Rudbeckia hirta	200	2017-09-18-13-56-42	0	2	z	0	15	51.2	20.7	51.5	20.7	51.4	0.177	1878			18
1514	5301	0	Rudbeckia hirta	200	2017-09-18-13-56-44	0	2	z	0	15	51.2	20.7	51.5	20.7	51.4	0.177	1878			19
1515	5302	0	Rudbeckia hirta	200	2017-09-18-13-56-46	0	2	z	0	15	51.2	20.7	51.4	20.6	51.3	0.071	1878			20
1516	5303	0	Rudbeckia hirta	200	2017-09-18-13-56-48	0	2	z	0	15	51.2	20.7	51.5	20.7	51.4	0.177	1878			21
1517	5304	0	Rudbeckia hirta	200	2017-09-18-13-56-50	0	2	z	0	15	51.2	20.7	51.5	20.7	51.4	0.177	1878			22
1518	5305	0	Rudbeckia hirta	200	2017-09-18-13-56-52	0	2	z	0	15	51.3	20.7	51.5	20.7	51.4	0.077	1878			23
1519	5306	0	Rudbeckia hirta	200	2017-09-18-13-56-54	0	2	z	0	15	51.2	20.7	51.5	20.7	51.4	0.177	1878			24
1520	5307	0	Rudbeckia hirta	200	2017-09-18-13-56-57	0	2	z	0	15	51.2	20.7	51.5	20.7	51.4	0.177	1878			25
1521	5308	0	Rudbeckia hirta	200	2017-09-18-13-56-59	0	2	z	0	15	51.2	20.7	51.5	20.7	51.4	0.177	1878			26
1522	5309	0	Rudbeckia hirta	200	2017-09-18-13-57-01	0	2	z	0	15	51.3	20.7	51.5	20.7	51.4	0.077	1878			27
1523	5310	0	Rudbeckia hirta	200	2017-09-18-13-57-03	0	2	z	0	15	51.2	20.7	51.5	20.7	51.4	0.177	1878			28
1524	5311	0	Rudbeckia hirta	200	2017-09-18-13-57-05	0	2	z	0	15	51.3	20.7	51.5	20.7	51.4	0.077	1878			29
1525	5312	0	Rudbeckia hirta	200	2017-09-18-13-57-07	0	2	z	0	15	51.3	20.7	51.4	20.7	51.3	-0.029	1878			30
1526	5313	0	Rudbeckia hirta	200	2017-09-18-13-57-09	0	2	z	0	15	51.3	20.7	51.4	20.7	51.3	-0.029	1878			31
1527	5314	0	Rudbeckia hirta	200	2017-09-18-13-57-11	0	2	z	0	15	51.2	20.7	51.4	20.7	51.3	0.071	1878			32
1528	5315	0	Rudbeckia hirta	200	2017-09-18-13-57-13	0	2	z	0	15	51.3	20.7	51.4	20.7	51.3	-0.029	1878			33
1529	5316	0	Rudbeckia hirta	200	2017-09-18-13-57-15	0	2	z	0	15	51.2	20.7	51.4	20.7	51.3	0.071	1878			34
1530	5317	0	Rudbeckia hirta	200	2017-09-18-13-57-17	0	2	z	0	15	51.2	20.7	51.4	20.7	51.3	0.071	1878			35
1531	5318	0	Rudbeckia hirta	200	2017-09-18-13-57-19	0	2	z	0	15	51.2	20.7	51.4	20.7	51.3	0.071	1878			36
1532	5319	0	Rudbeckia hirta	200	2017-09-18-13-57-21	0	2	z	0	15	51.2	20.7	51.4	20.6	51.3	0.071	1878			37
1533	5320	0	Rudbeckia hirta	200	2017-09-18-13-57-23	0	2	z	0	15	51.3	20.7	51.4	20.6	51.3	-0.029	1878			38
1534	5321	0	Rudbeckia hirta	200	2017-09-18-13-57-25	0	2	z	0	15	51.3	20.7	51.4	20.7	51.3	-0.029	1878			39
1535	5322	0	Rudbeckia hirta	200	2017-09-18-13-57-27	0	2	z	0	15	51.3	20.7	51.4	20.7	51.3	-0.029	1878			40
1536	5323	0	Rudbeckia hirta	200	2017-09-18-13-57-29	0	2	z	0	15	51.3	20.7	51.4	20.6	51.3	-0.029	1878			41
1537	5324	0	Rudbeckia hirta	200	2017-09-18-13-57-31	0	2	z	0	15	51.3	20.7	51.4	20.7	51.3	-0.029	1878			42
1538	5325	0	Rudbeckia hirta	200	2017-09-18-13-57-33	0	2	z	0	15	51.3	20.7	51.4	20.6	51.3	-0.029	1878			43
1539	5326	0	Rudbeckia hirta	200	2017-09-18-13-57-35	0	2	z	0	15	51.3	20.7	51.4	20.7	51.3	-0.029	1878			44
1540	5327	0	Rudbeckia hirta	200	2017-09-18-13-57-37	0	2	z	0	15	51.2	20.7	51.4	20.7	51.3	0.071	1878			45
1541	5328	0	Rudbeckia hirta	200	2017-09-18-13-57-39	0	2	z	0	15	51.3	20.7	51.4	20.7	51.3	-0.029	1878			46
1542	5329	0	Rudbeckia hirta	200	2017-09-18-13-57-41	0	2	z	0	15	51.3	20.7	51.4	20.7	51.3	-0.029	1878			47
1543	5330	0	Rudbeckia hirta	200	2017-09-18-13-57-43	0	2	z	0	15	51.3	20.7	51.4	20.7	51.3	-0.029	1878			48
1544	5331	0	Rudbeckia hirta	200	2017-09-18-13-57-45	0	2	z	0	15	51.3	20.7	51.3	20.6	51.2	-0.135	1878			49
1545	5332	0	Rudbeckia hirta	200	2017-09-18-13-57-47	0	2	z	0	15	51.3	20.7	51.4	20.7	51.3	-0.029	1878			50
1546	5333	0	Rudbeckia hirta	200	2017-09-18-13-57-49	0	2	z	0	15	51.3	20.7	51.4	20.7	51.3	-0.029	1878			51
1547	5334	0	Rudbeckia hirta	200	2017-09-18-13-57-51	0	2	z	0	15	51.3	20.7	51.4	20.7	51.3	-0.029	1878			52
1548	5335	0	Rudbeckia hirta	200	2017-09-18-13-57-53	0	2	z	0	15	51.3	20.7	51.4	20.7	51.3	-0.029	1878			53
1549	5336	0	Rudbeckia hirta	200	2017-09-18-13-57-55	0	2	z	0	15	51.3	20.7	51.4	20.7	51.3	-0.029	1878			54
1550	5337	0	Rudbeckia hirta	200	2017-09-18-13-57-57	0	2	z	0	15	51.3	20.7	51.4	20.7	51.3	-0.029	1878			55
1551	5338	0	Rudbeckia hirta	200	2017-09-18-13-57-59	0	2	z	0	15	51.3	20.7	51.4	20.7	51.3	-0.029	1878			56
1552	5339	0	Rudbeckia hirta	200	2017-09-18-13-58-01	0	2	z	0	15	51.3	20.7	51.4	20.7	51.3	-0.029	1878			57
1553	5340	0	Rudbeckia hirta	200	2017-09-18-13-58-03	0	2	z	0	15	51.3	20.7	51.4	20.7	51.3	-0.029	1878			58
1554	5341	0	Rudbeckia hirta	200	2017-09-18-13-58-05	0	2	z	0	15	51.3	20.7	51.4	20.7	51.3	-0.029	1878			59
1555	5342	0	Rudbeckia hirta	200	2017-09-18-13-58-07	0	2	z	0	15	51.3	20.7	51.5	20.7	51.4	0.077	1878			60
1556	5343	0	Rudbeckia hirta	200	2017-09-18-13-58-09	0	2	z	0	15	51.3	20.7	51.4	20.7	51.3	-0.029	1878			61
1557	5344	0	Rudbeckia hirta	200	2017-09-18-13-58-11	0	2	z	0	15	51.3	20.7	51.4	20.7	51.3	-0.029	1878			62
1558	5345	0	Rudbeckia hirta	200	2017-09-18-13-58-13	0	2	z	0	15	51.3	20.7	51.4	20.7	51.3	-0.029	1878			63
1559	5346	0	Rudbeckia hirta	200	2017-09-18-13-58-15	0	2	z	0	15	51.3	20.7	51.4	20.7	51.3	-0.029	1878			64
1560	5347	0	Rudbeckia hirta	200	2017-09-18-13-58-17	0	2	z	0	15	51.3	20.7	51.4	20.7	51.3	-0.029	1878			65
1561	5348	0	Rudbeckia hirta	200	2017-09-18-13-58-19	0	2	z	0	15	51.3	20.7	51.4	20.7	51.3	-0.029	1878			66
1562	5349	0	Rudbeckia hirta	200	2017-09-18-13-58-21	0	2	z	0	15	51.3	20.7	51.4	20.7	51.3	-0.029	1878			67
1563	5350	0	Rudbeckia hirta	200	2017-09-18-13-58-23	0	2	z	0	15	51.3	20.7	51.4	20.7	51.3	-0.029	1878			68
1564	5351	0	Rudbeckia hirta	200	2017-09-18-13-58-25	0	2	z	0	15	51.3	20.7	51.4	20.7	51.3	-0.029	1878			69
1565	5352	0	Rudbeckia hirta	200	2017-09-18-13-58-27	0	2	z	0	15	51.3	20.7	51.3	20.6	51.2	-0.135	1878			70
1566	5353	0	Rudbeckia hirta	200	2017-09-18-13-58-29	0	2	z	0	15	51.3	20.7	51.4	20.7	51.3	-0.029	1878			71
1567	5354	0	Rudbeckia hirta	200	2017-09-18-13-58-31	0	2	z	0	15	51.3	20.7	51.4	20.7	51.3	-0.029	1878			72
1568	5355	0	Rudbeckia hirta	200	2017-09-18-13-58-33	0	2	z	0	15	51.3	20.7	51.4	20.7	51.3	-0.029	1878			73
1569	5356	0	Rudbeckia hirta	200	2017-09-18-13-58-35	0	2	z	0	15	51.3	20.7	51.5	20.7	51.4	0.077	1878			74
1570	5357	0	Rudbeckia hirta	200	2017-09-18-13-58-37	0	2	z	0	15	51.3	20.7	51.4	20.6	51.3	-0.029	1878			75
1571	5358	0	Rudbeckia hirta	200	2017-09-18-13-58-39	0	2	z	0	15	51.3	20.7	51.4	20.7	51.3	-0.029	1878			76
1572	5359	0	Rudbeckia hirta	200	2017-09-18-13-58-41	0	2	z	0	15	51.3	20.7	51.4	20.7	51.3	-0.029	1878			77
1573	5360	0	Rudbeckia hirta	200	2017-09-18-13-58-43	0	2	z	0	15	51.3	20.7	51.5	20.7	51.4	0.077	1878			78
1574	5361	0	Rudbeckia hirta	200	2017-09-18-13-58-45	0	2	z	0	15	51.3	20.7	51.5	20.7	51.4	0.077	1878			79
1575	5362	0	Rudbeckia hirta	200	2017-09-18-13-58-47	0	2	z	0	15	51.3	20.7	51.5	20.7	51.4	0.077	1878			80
1576	5363	0	Rudbeckia hirta	200	2017-09-18-13-58-49	0	2	z	0	15	51.3	20.7	51.4	20.6	51.3	-0.029	1878			81
1577	5364	0	Rudbeckia hirta	200	2017-09-18-13-58-51	0	2	z	0	15	51.3	20.7	51.5	20.7	51.4	0.077	1878			82
1578	5365	0	Rudbeckia hirta	200	2017-09-18-13-58-53	0	2	z	0	15	51.3	20.7	51.5	20.7	51.4	0.077	1878			83
1579	5366	0	Rudbeckia hirta	200	2017-09-18-13-58-55	0	2	z	0	15	51.3	20.7	51.5	20.7	51.4	0.077	1878			84
1580	5367	0	Rudbeckia hirta	200	2017-09-18-13-58-57	0	2	z	0	15	51.3	20.7	51.5	20.7	51.4	0.077	1878			85
1581	5368	0	Rudbeckia hirta	200	2017-09-18-13-58-59	0	2	z	0	15	51.3	20.7	51.5	20.7	51.4	0.077	1878			86
1582	5369	0	Rudbeckia hirta	200	2017-09-18-13-59-01	0	2	z	0	15	51.3	20.7	51.4	20.7	51.3	-0.029	1878			87
1583	5370	0	Rudbeckia hirta	200	2017-09-18-13-59-03	0	2	z	0	15	51.3	20.7	51.5	20.7	51.4	0.077	1878			88
1584	5371	0	Rudbeckia hirta	200	2017-09-18-13-59-05	0	2	z	0	15	51.3	20.7	51.5	20.7	51.4	0.077	1878			89
1585	5372	0	Rudbeckia hirta	200	2017-09-18-13-59-07	0	2	z	0	15	51.3	20.7	51.5	20.7	51.4	0.077	1878			90
1586	5373	0	Rudbeckia hirta	200	2017-09-18-13-59-09	0	2	z	0	15	51.3	20.7	51.5	20.7	51.4	0.077	1878	Last10	Here	91
1587	5374	0	Rudbeckia hirta	200	2017-09-18-13-59-11	0	2	z	0	15	51.3	20.7	51.4	20.7	51.3	-0.029	1878	Last10	Here	92
1588	5375	0	Rudbeckia hirta	200	2017-09-18-13-59-13	0	2	z	0	15	51.3	20.7	51.4	20.7	51.3	-0.029	1878	Last10	Here	93
1589	5376	0	Rudbeckia hirta	200	2017-09-18-13-59-15	0	2	z	0	15	51.3	20.7	51.4	20.7	51.3	-0.029	1878	Last10	Here	94
1590	5377	0	Rudbeckia hirta	200	2017-09-18-13-59-17	0	2	z	0	15	51.3	20.7	51.4	20.7	51.3	-0.029	1878	Last10	Here	95
1591	5378	0	Rudbeckia hirta	200	2017-09-18-13-59-19	0	2	z	0	15	51.3	20.7	51.4	20.7	51.3	-0.029	1878	Last10	Here	96
1592	5379	0	Rudbeckia hirta	200	2017-09-18-13-59-21	0	2	z	0	15	51.3	20.7	51.4	20.7	51.3	-0.029	1878	Last10	Here	97
1593	5380	0	Rudbeckia hirta	200	2017-09-18-13-59-23	0	2	z	0	15	51.3	20.7	51.4	20.7	51.3	-0.029	1878	Last10	Here	98
1594	5381	0	Rudbeckia hirta	200	2017-09-18-13-59-25	0	2	z	0	15	51.3	20.7	51.4	20.7	51.3	-0.029	1878	Last10	Here	99
1595	5382	0	Rudbeckia hirta	200	2017-09-18-13-59-27	0	2	z	0	15	51.3	20.7	51.4	20.7	51.3	-0.029	1878	Last10	Here	100
1596	5383	0	Rudbeckia hirta	200	2017-09-18-13-59-59	0	2	z	0	20	51.3	20.7	51.4	20.7	51.3	-0.029	1879	First10	Here	1
1597	5384	0	Rudbeckia hirta	200	2017-09-18-14-00-01	0	2	z	0	20	51.3	20.7	51.4	20.7	51.3	-0.029	1879	First10	Here	2
1598	5385	0	Rudbeckia hirta	200	2017-09-18-14-00-03	0	2	z	0	20	51.3	20.7	51.4	20.7	51.3	-0.029	1879	First10	Here	3
1599	5386	0	Rudbeckia hirta	200	2017-09-18-14-00-05	0	2	z	0	20	51.3	20.7	51.4	20.7	51.3	-0.029	1879	First10	Here	4
1600	5387	0	Rudbeckia hirta	200	2017-09-18-14-00-07	0	2	z	0	20	51.3	20.7	51.4	20.7	51.3	-0.029	1879	First10	Here	5
1601	5388	0	Rudbeckia hirta	200	2017-09-18-14-00-09	0	2	z	0	20	51.3	20.7	51.4	20.7	51.3	-0.029	1879	First10	Here	6
1602	5389	0	Rudbeckia hirta	200	2017-09-18-14-00-11	0	2	z	0	20	51.3	20.7	51.4	20.7	51.3	-0.029	1879	First10	Here	7
1603	5390	0	Rudbeckia hirta	200	2017-09-18-14-00-13	0	2	z	0	20	51.3	20.7	51.4	20.7	51.3	-0.029	1879	First10	Here	8
1604	5391	0	Rudbeckia hirta	200	2017-09-18-14-00-15	0	2	z	0	20	51.3	20.7	51.5	20.7	51.4	0.077	1879	First10	Here	9
1605	5392	0	Rudbeckia hirta	200	2017-09-18-14-00-17	0	2	z	0	20	51.3	20.7	51.5	20.7	51.4	0.077	1879	First10	Here	10
1606	5393	0	Rudbeckia hirta	200	2017-09-18-14-00-19	0	2	z	0	20	51.3	20.7	51.5	20.7	51.4	0.077	1879			11
1607	5394	0	Rudbeckia hirta	200	2017-09-18-14-00-21	0	2	z	0	20	51.3	20.7	51.5	20.7	51.4	0.077	1879			12
1608	5395	0	Rudbeckia hirta	200	2017-09-18-14-00-23	0	2	z	0	20	51.3	20.7	51.5	20.7	51.4	0.077	1879			13
1609	5396	0	Rudbeckia hirta	200	2017-09-18-14-00-25	0	2	z	0	20	51.3	20.7	51.4	20.6	51.3	-0.029	1879			14
1610	5397	0	Rudbeckia hirta	200	2017-09-18-14-00-27	0	2	z	0	20	51.3	20.7	51.5	20.7	51.4	0.077	1879			15
1611	5398	0	Rudbeckia hirta	200	2017-09-18-14-00-29	0	2	z	0	20	51.3	20.7	51.4	20.7	51.3	-0.029	1879			16
1612	5399	0	Rudbeckia hirta	200	2017-09-18-14-00-31	0	2	z	0	20	51.3	20.7	51.4	20.7	51.3	-0.029	1879			17
1613	5400	0	Rudbeckia hirta	200	2017-09-18-14-00-33	0	2	z	0	20	51.3	20.7	51.4	20.7	51.3	-0.029	1879			18
1614	5401	0	Rudbeckia hirta	200	2017-09-18-14-00-35	0	2	z	0	20	51.3	20.7	51.4	20.6	51.3	-0.029	1879			19
1615	5402	0	Rudbeckia hirta	200	2017-09-18-14-00-37	0	2	z	0	20	51.3	20.7	51.5	20.7	51.4	0.077	1879			20
1616	5403	0	Rudbeckia hirta	200	2017-09-18-14-00-39	0	2	z	0	20	51.3	20.7	51.5	20.7	51.4	0.077	1879			21
1617	5404	0	Rudbeckia hirta	200	2017-09-18-14-00-41	0	2	z	0	20	51.3	20.7	51.5	20.7	51.4	0.077	1879			22
1618	5405	0	Rudbeckia hirta	200	2017-09-18-14-00-43	0	2	z	0	20	51.3	20.7	51.4	20.7	51.3	-0.029	1879			23
1619	5406	0	Rudbeckia hirta	200	2017-09-18-14-00-45	0	2	z	0	20	51.3	20.7	51.4	20.7	51.3	-0.029	1879			24
1620	5407	0	Rudbeckia hirta	200	2017-09-18-14-00-47	0	2	z	0	20	51.3	20.7	51.4	20.7	51.3	-0.029	1879			25
1621	5408	0	Rudbeckia hirta	200	2017-09-18-14-00-49	0	2	z	0	20	51.3	20.7	51.4	20.7	51.3	-0.029	1879			26
1622	5409	0	Rudbeckia hirta	200	2017-09-18-14-00-51	0	2	z	0	20	51.3	20.7	51.5	20.7	51.4	0.077	1879			27
1623	5410	0	Rudbeckia hirta	200	2017-09-18-14-00-53	0	2	z	0	20	51.3	20.7	51.4	20.6	51.3	-0.029	1879			28
1624	5411	0	Rudbeckia hirta	200	2017-09-18-14-00-55	0	2	z	0	20	51.3	20.7	51.5	20.7	51.4	0.077	1879			29
1625	5412	0	Rudbeckia hirta	200	2017-09-18-14-00-57	0	2	z	0	20	51.3	20.7	51.5	20.7	51.4	0.077	1879			30
1626	5413	0	Rudbeckia hirta	200	2017-09-18-14-00-59	0	2	z	0	20	51.3	20.7	51.5	20.7	51.4	0.077	1879			31
1627	5414	0	Rudbeckia hirta	200	2017-09-18-14-01-01	0	2	z	0	20	51.3	20.7	51.5	20.7	51.4	0.077	1879			32
1628	5415	0	Rudbeckia hirta	200	2017-09-18-14-01-03	0	2	z	0	20	51.3	20.7	51.5	20.7	51.4	0.077	1879			33
1629	5416	0	Rudbeckia hirta	200	2017-09-18-14-01-05	0	2	z	0	20	51.3	20.7	51.4	20.6	51.3	-0.029	1879			34
1630	5417	0	Rudbeckia hirta	200	2017-09-18-14-01-07	0	2	z	0	20	51.3	20.7	51.5	20.7	51.4	0.077	1879			35
1631	5418	0	Rudbeckia hirta	200	2017-09-18-14-01-09	0	2	z	0	20	51.3	20.7	51.5	20.7	51.4	0.077	1879			36
1632	5419	0	Rudbeckia hirta	200	2017-09-18-14-01-11	0	2	z	0	20	51.3	20.7	51.4	20.7	51.3	-0.029	1879			37
1633	5420	0	Rudbeckia hirta	200	2017-09-18-14-01-13	0	2	z	0	20	51.3	20.7	51.5	20.7	51.4	0.077	1879			38
1634	5421	0	Rudbeckia hirta	200	2017-09-18-14-01-15	0	2	z	0	20	51.3	20.7	51.5	20.7	51.4	0.077	1879			39
1635	5422	0	Rudbeckia hirta	200	2017-09-18-14-01-17	0	2	z	0	20	51.3	20.7	51.4	20.7	51.3	-0.029	1879			40
1636	5423	0	Rudbeckia hirta	200	2017-09-18-14-01-19	0	2	z	0	20	51.3	20.7	51.5	20.7	51.4	0.077	1879			41
1637	5424	0	Rudbeckia hirta	200	2017-09-18-14-01-21	0	2	z	0	20	51.3	20.7	51.5	20.7	51.4	0.077	1879			42
1638	5425	0	Rudbeckia hirta	200	2017-09-18-14-01-23	0	2	z	0	20	51.3	20.7	51.5	20.7	51.4	0.077	1879			43
1639	5426	0	Rudbeckia hirta	200	2017-09-18-14-01-25	0	2	z	0	20	51.3	20.7	51.5	20.7	51.4	0.077	1879			44
1640	5427	0	Rudbeckia hirta	200	2017-09-18-14-01-27	0	2	z	0	20	51.3	20.7	51.5	20.7	51.4	0.077	1879			45
1641	5428	0	Rudbeckia hirta	200	2017-09-18-14-01-29	0	2	z	0	20	51.3	20.7	51.5	20.7	51.4	0.077	1879			46
1642	5429	0	Rudbeckia hirta	200	2017-09-18-14-01-31	0	2	z	0	20	51.3	20.7	51.5	20.7	51.4	0.077	1879			47
1643	5430	0	Rudbeckia hirta	200	2017-09-18-14-01-33	0	2	z	0	20	51.3	20.7	51.5	20.7	51.4	0.077	1879			48
1644	5431	0	Rudbeckia hirta	200	2017-09-18-14-01-35	0	2	z	0	20	51.2	20.7	51.5	20.7	51.4	0.177	1879			49
1645	5432	0	Rudbeckia hirta	200	2017-09-18-14-01-37	0	2	z	0	20	51.3	20.7	51.5	20.7	51.4	0.077	1879			50
1646	5433	0	Rudbeckia hirta	200	2017-09-18-14-01-39	0	2	z	0	20	51.3	20.7	51.4	20.6	51.3	-0.029	1879			51
1647	5434	0	Rudbeckia hirta	200	2017-09-18-14-01-41	0	2	z	0	20	51.3	20.7	51.4	20.7	51.3	-0.029	1879			52
1648	5435	0	Rudbeckia hirta	200	2017-09-18-14-01-43	0	2	z	0	20	51.2	20.7	51.4	20.7	51.3	0.071	1879			53
1649	5436	0	Rudbeckia hirta	200	2017-09-18-14-01-45	0	2	z	0	20	51.2	20.7	51.5	20.7	51.4	0.177	1879			54
1650	5437	0	Rudbeckia hirta	200	2017-09-18-14-01-47	0	2	z	0	20	51.2	20.7	51.5	20.7	51.4	0.177	1879			55
1651	5438	0	Rudbeckia hirta	200	2017-09-18-14-01-49	0	2	z	0	20	51.2	20.7	51.4	20.7	51.3	0.071	1879			56
1652	5439	0	Rudbeckia hirta	200	2017-09-18-14-01-51	0	2	z	0	20	51.3	20.7	51.4	20.6	51.3	-0.029	1879			57
1653	5440	0	Rudbeckia hirta	200	2017-09-18-14-01-53	0	2	z	0	20	51.3	20.7	51.4	20.7	51.3	-0.029	1879			58
1654	5441	0	Rudbeckia hirta	200	2017-09-18-14-01-55	0	2	z	0	20	51.3	20.7	51.4	20.6	51.3	-0.029	1879			59
1655	5442	0	Rudbeckia hirta	200	2017-09-18-14-01-57	0	2	z	0	20	51.3	20.7	51.4	20.7	51.3	-0.029	1879			60
1656	5443	0	Rudbeckia hirta	200	2017-09-18-14-01-59	0	2	z	0	20	51.3	20.7	51.4	20.7	51.3	-0.029	1879			61
1657	5444	0	Rudbeckia hirta	200	2017-09-18-14-02-01	0	2	z	0	20	51.3	20.7	51.4	20.7	51.3	-0.029	1879			62
1658	5445	0	Rudbeckia hirta	200	2017-09-18-14-02-03	0	2	z	0	20	51.3	20.7	51.4	20.7	51.3	-0.029	1879			63
1659	5446	0	Rudbeckia hirta	200	2017-09-18-14-02-05	0	2	z	0	20	51.3	20.7	51.4	20.6	51.3	-0.029	1879			64
1660	5447	0	Rudbeckia hirta	200	2017-09-18-14-02-07	0	2	z	0	20	51.3	20.7	51.4	20.7	51.3	-0.029	1879			65
1661	5448	0	Rudbeckia hirta	200	2017-09-18-14-02-10	0	2	z	0	20	51.3	20.7	51.4	20.7	51.3	-0.029	1879			66
1662	5449	0	Rudbeckia hirta	200	2017-09-18-14-02-12	0	2	z	0	20	51.3	20.7	51.4	20.7	51.3	-0.029	1879			67
1663	5450	0	Rudbeckia hirta	200	2017-09-18-14-02-14	0	2	z	0	20	51.3	20.7	51.4	20.7	51.3	-0.029	1879			68
1664	5451	0	Rudbeckia hirta	200	2017-09-18-14-02-16	0	2	z	0	20	51.3	20.7	51.3	20.6	51.2	-0.135	1879			69
1665	5452	0	Rudbeckia hirta	200	2017-09-18-14-02-18	0	2	z	0	20	51.3	20.7	51.4	20.7	51.3	-0.029	1879			70
1666	5453	0	Rudbeckia hirta	200	2017-09-18-14-02-20	0	2	z	0	20	51.3	20.7	51.4	20.7	51.3	-0.029	1879			71
1667	5454	0	Rudbeckia hirta	200	2017-09-18-14-02-22	0	2	z	0	20	51.3	20.7	51.4	20.7	51.3	-0.029	1879			72
1668	5455	0	Rudbeckia hirta	200	2017-09-18-14-02-24	0	2	z	0	20	51.3	20.7	51.4	20.7	51.3	-0.029	1879			73
1669	5456	0	Rudbeckia hirta	200	2017-09-18-14-02-26	0	2	z	0	20	51.3	20.7	51.4	20.7	51.3	-0.029	1879			74
1670	5457	0	Rudbeckia hirta	200	2017-09-18-14-02-28	0	2	z	0	20	51.3	20.7	51.4	20.7	51.3	-0.029	1879			75
1671	5458	0	Rudbeckia hirta	200	2017-09-18-14-02-30	0	2	z	0	20	51.3	20.7	51.4	20.7	51.3	-0.029	1879			76
1672	5459	0	Rudbeckia hirta	200	2017-09-18-14-02-32	0	2	z	0	20	51.3	20.7	51.4	20.7	51.3	-0.029	1879			77
1673	5460	0	Rudbeckia hirta	200	2017-09-18-14-02-34	0	2	z	0	20	51.3	20.7	51.5	20.7	51.4	0.077	1879			78
1674	5461	0	Rudbeckia hirta	200	2017-09-18-14-02-36	0	2	z	0	20	51.3	20.7	51.5	20.7	51.4	0.077	1879			79
1675	5462	0	Rudbeckia hirta	200	2017-09-18-14-02-38	0	2	z	0	20	51.3	20.7	51.5	20.7	51.4	0.077	1879			80
1676	5463	0	Rudbeckia hirta	200	2017-09-18-14-02-40	0	2	z	0	20	51.2	20.7	51.5	20.7	51.4	0.177	1879			81
1677	5464	0	Rudbeckia hirta	200	2017-09-18-14-02-42	0	2	z	0	20	51.2	20.7	51.5	20.7	51.4	0.177	1879			82
1678	5465	0	Rudbeckia hirta	200	2017-09-18-14-02-44	0	2	z	0	20	51.2	20.7	51.4	20.6	51.3	0.071	1879			83
1679	5466	0	Rudbeckia hirta	200	2017-09-18-14-02-46	0	2	z	0	20	51.3	20.7	51.4	20.6	51.3	-0.029	1879			84
1680	5467	0	Rudbeckia hirta	200	2017-09-18-14-02-48	0	2	z	0	20	51.3	20.7	51.4	20.7	51.3	-0.029	1879			85
1681	5468	0	Rudbeckia hirta	200	2017-09-18-14-02-50	0	2	z	0	20	51.3	20.7	51.4	20.7	51.3	-0.029	1879			86
1682	5469	0	Rudbeckia hirta	200	2017-09-18-14-02-52	0	2	z	0	20	51.3	20.7	51.4	20.7	51.3	-0.029	1879			87
1683	5470	0	Rudbeckia hirta	200	2017-09-18-14-02-54	0	2	z	0	20	51.3	20.7	51.4	20.7	51.3	-0.029	1879			88
1684	5471	0	Rudbeckia hirta	200	2017-09-18-14-02-56	0	2	z	0	20	51.3	20.7	51.4	20.7	51.3	-0.029	1879			89
1685	5472	0	Rudbeckia hirta	200	2017-09-18-14-02-58	0	2	z	0	20	51.3	20.7	51.4	20.7	51.3	-0.029	1879			90
1686	5473	0	Rudbeckia hirta	200	2017-09-18-14-03-00	0	2	z	0	20	51.3	20.7	51.4	20.7	51.3	-0.029	1879	Last10	Here	91
1687	5474	0	Rudbeckia hirta	200	2017-09-18-14-03-02	0	2	z	0	20	51.3	20.7	51.4	20.7	51.3	-0.029	1879	Last10	Here	92
1688	5475	0	Rudbeckia hirta	200	2017-09-18-14-03-04	0	2	z	0	20	51.3	20.7	51.4	20.7	51.3	-0.029	1879	Last10	Here	93
1689	5476	0	Rudbeckia hirta	200	2017-09-18-14-03-06	0	2	z	0	20	51.3	20.7	51.4	20.7	51.3	-0.029	1879	Last10	Here	94
1690	5477	0	Rudbeckia hirta	200	2017-09-18-14-03-08	0	2	z	0	20	51.3	20.7	51.4	20.7	51.3	-0.029	1879	Last10	Here	95
1691	5478	0	Rudbeckia hirta	200	2017-09-18-14-03-10	0	2	z	0	20	51.3	20.7	51.4	20.7	51.3	-0.029	1879	Last10	Here	96
1692	5479	0	Rudbeckia hirta	200	2017-09-18-14-03-12	0	2	z	0	20	51.3	20.7	51.4	20.7	51.3	-0.029	1879	Last10	Here	97
1693	5480	0	Rudbeckia hirta	200	2017-09-18-14-03-14	0	2	z	0	20	51.3	20.7	51.4	20.7	51.3	-0.029	1879	Last10	Here	98
1694	5481	0	Rudbeckia hirta	200	2017-09-18-14-03-16	0	2	z	0	20	51.3	20.7	51.4	20.7	51.3	-0.029	1879	Last10	Here	99
1695	5482	0	Rudbeckia hirta	200	2017-09-18-14-03-18	0	2	z	0	20	51.3	20.7	51.3	20.6	51.2	-0.135	1879	Last10	Here	100
1696	5483	0	Rudbeckia hirta	200	2017-09-18-14-03-50	0	2	z	0	25	51.3	20.7	51.4	20.7	51.3	-0.029	1880	First10	Here	1
1697	5484	0	Rudbeckia hirta	200	2017-09-18-14-03-52	0	2	z	0	25	51.3	20.7	51.4	20.7	51.3	-0.029	1880	First10	Here	2
1698	5485	0	Rudbeckia hirta	200	2017-09-18-14-03-54	0	2	z	0	25	51.3	20.7	51.4	20.7	51.3	-0.029	1880	First10	Here	3
1699	5486	0	Rudbeckia hirta	200	2017-09-18-14-03-56	0	2	z	0	25	51.3	20.7	51.4	20.7	51.3	-0.029	1880	First10	Here	4
1700	5487	0	Rudbeckia hirta	200	2017-09-18-14-03-58	0	2	z	0	25	51.3	20.7	51.4	20.7	51.3	-0.029	1880	First10	Here	5
1701	5488	0	Rudbeckia hirta	200	2017-09-18-14-04-00	0	2	z	0	25	51.3	20.7	51.4	20.7	51.3	-0.029	1880	First10	Here	6
1702	5489	0	Rudbeckia hirta	200	2017-09-18-14-04-02	0	2	z	0	25	51.3	20.7	51.4	20.7	51.3	-0.029	1880	First10	Here	7
1703	5490	0	Rudbeckia hirta	200	2017-09-18-14-04-04	0	2	z	0	25	51.3	20.7	51.4	20.7	51.3	-0.029	1880	First10	Here	8
1704	5491	0	Rudbeckia hirta	200	2017-09-18-14-04-06	0	2	z	0	25	51.3	20.7	51.4	20.7	51.3	-0.029	1880	First10	Here	9
1705	5492	0	Rudbeckia hirta	200	2017-09-18-14-04-08	0	2	z	0	25	51.3	20.7	51.4	20.7	51.3	-0.029	1880	First10	Here	10
1706	5493	0	Rudbeckia hirta	200	2017-09-18-14-04-10	0	2	z	0	25	51.3	20.7	51.4	20.7	51.3	-0.029	1880			11
1707	5494	0	Rudbeckia hirta	200	2017-09-18-14-04-12	0	2	z	0	25	51.3	20.7	51.4	20.7	51.3	-0.029	1880			12
1708	5495	0	Rudbeckia hirta	200	2017-09-18-14-04-14	0	2	z	0	25	51.3	20.7	51.4	20.7	51.3	-0.029	1880			13
1709	5496	0	Rudbeckia hirta	200	2017-09-18-14-04-16	0	2	z	0	25	51.2	20.7	51.4	20.7	51.3	0.071	1880			14
1710	5497	0	Rudbeckia hirta	200	2017-09-18-14-04-18	0	2	z	0	25	51.2	20.7	51.4	20.7	51.3	0.071	1880			15
1711	5498	0	Rudbeckia hirta	200	2017-09-18-14-04-20	0	2	z	0	25	51.2	20.7	51.4	20.7	51.3	0.071	1880			16
1712	5499	0	Rudbeckia hirta	200	2017-09-18-14-04-22	0	2	z	0	25	51.2	20.7	51.4	20.7	51.3	0.071	1880			17
1713	5500	0	Rudbeckia hirta	200	2017-09-18-14-04-24	0	2	z	0	25	51.2	20.7	51.4	20.7	51.3	0.071	1880			18
1714	5501	0	Rudbeckia hirta	200	2017-09-18-14-04-26	0	2	z	0	25	51.2	20.7	51.4	20.7	51.3	0.071	1880			19
1715	5502	0	Rudbeckia hirta	200	2017-09-18-14-04-28	0	2	z	0	25	51.2	20.7	51.4	20.7	51.3	0.071	1880			20
1716	5503	0	Rudbeckia hirta	200	2017-09-18-14-04-30	0	2	z	0	25	51.2	20.7	51.4	20.7	51.3	0.071	1880			21
1717	5504	0	Rudbeckia hirta	200	2017-09-18-14-04-32	0	2	z	0	25	51.2	20.7	51.4	20.7	51.3	0.071	1880			22
1718	5505	0	Rudbeckia hirta	200	2017-09-18-14-04-34	0	2	z	0	25	51.2	20.7	51.4	20.7	51.3	0.071	1880			23
1719	5506	0	Rudbeckia hirta	200	2017-09-18-14-04-36	0	2	z	0	25	51.2	20.7	51.4	20.7	51.3	0.071	1880			24
1720	5507	0	Rudbeckia hirta	200	2017-09-18-14-04-38	0	2	z	0	25	51.2	20.7	51.4	20.7	51.3	0.071	1880			25
1721	5508	0	Rudbeckia hirta	200	2017-09-18-14-04-40	0	2	z	0	25	51.2	20.7	51.4	20.7	51.3	0.071	1880			26
1722	5509	0	Rudbeckia hirta	200	2017-09-18-14-04-42	0	2	z	0	25	51.2	20.7	51.4	20.7	51.3	0.071	1880			27
1723	5510	0	Rudbeckia hirta	200	2017-09-18-14-04-44	0	2	z	0	25	51.2	20.7	51.4	20.7	51.3	0.071	1880			28
1724	5511	0	Rudbeckia hirta	200	2017-09-18-14-04-46	0	2	z	0	25	51.3	20.7	51.4	20.7	51.3	-0.029	1880			29
1725	5512	0	Rudbeckia hirta	200	2017-09-18-14-04-48	0	2	z	0	25	51.3	20.7	51.4	20.7	51.3	-0.029	1880			30
1726	5513	0	Rudbeckia hirta	200	2017-09-18-14-04-50	0	2	z	0	25	51.2	20.7	51.4	20.7	51.3	0.071	1880			31
1727	5514	0	Rudbeckia hirta	200	2017-09-18-14-04-52	0	2	z	0	25	51.2	20.7	51.4	20.7	51.3	0.071	1880			32
1728	5515	0	Rudbeckia hirta	200	2017-09-18-14-04-54	0	2	z	0	25	51.2	20.7	51.4	20.7	51.3	0.071	1880			33
1729	5516	0	Rudbeckia hirta	200	2017-09-18-14-04-56	0	2	z	0	25	51.2	20.7	51.4	20.7	51.3	0.071	1880			34
1730	5517	0	Rudbeckia hirta	200	2017-09-18-14-04-58	0	2	z	0	25	51.2	20.7	51.4	20.7	51.3	0.071	1880			35
1731	5518	0	Rudbeckia hirta	200	2017-09-18-14-05-00	0	2	z	0	25	51.3	20.7	51.4	20.7	51.3	-0.029	1880			36
1732	5519	0	Rudbeckia hirta	200	2017-09-18-14-05-02	0	2	z	0	25	51.3	20.7	51.4	20.7	51.3	-0.029	1880			37
1733	5520	0	Rudbeckia hirta	200	2017-09-18-14-05-04	0	2	z	0	25	51.3	20.7	51.4	20.7	51.3	-0.029	1880			38
1734	5521	0	Rudbeckia hirta	200	2017-09-18-14-05-06	0	2	z	0	25	51.3	20.7	51.4	20.7	51.3	-0.029	1880			39
1735	5522	0	Rudbeckia hirta	200	2017-09-18-14-05-08	0	2	z	0	25	51.3	20.7	51.4	20.7	51.3	-0.029	1880			40
1736	5523	0	Rudbeckia hirta	200	2017-09-18-14-05-10	0	2	z	0	25	51.3	20.7	51.4	20.7	51.3	-0.029	1880			41
1737	5524	0	Rudbeckia hirta	200	2017-09-18-14-05-12	0	2	z	0	25	51.2	20.7	51.4	20.7	51.3	0.071	1880			42
1738	5525	0	Rudbeckia hirta	200	2017-09-18-14-05-14	0	2	z	0	25	51.2	20.7	51.4	20.7	51.3	0.071	1880			43
1739	5526	0	Rudbeckia hirta	200	2017-09-18-14-05-16	0	2	z	0	25	51.2	20.7	51.4	20.7	51.3	0.071	1880			44
1740	5527	0	Rudbeckia hirta	200	2017-09-18-14-05-18	0	2	z	0	25	51.2	20.7	51.4	20.7	51.3	0.071	1880			45
1741	5528	0	Rudbeckia hirta	200	2017-09-18-14-05-20	0	2	z	0	25	51.2	20.7	51.4	20.7	51.3	0.071	1880			46
1742	5529	0	Rudbeckia hirta	200	2017-09-18-14-05-22	0	2	z	0	25	51.3	20.7	51.4	20.7	51.3	-0.029	1880			47
1743	5530	0	Rudbeckia hirta	200	2017-09-18-14-05-24	0	2	z	0	25	51.2	20.7	51.4	20.7	51.3	0.071	1880			48
1744	5531	0	Rudbeckia hirta	200	2017-09-18-14-05-26	0	2	z	0	25	51.2	20.7	51.4	20.7	51.3	0.071	1880			49
1745	5532	0	Rudbeckia hirta	200	2017-09-18-14-05-28	0	2	z	0	25	51.2	20.7	51.4	20.7	51.3	0.071	1880			50
1746	5533	0	Rudbeckia hirta	200	2017-09-18-14-05-30	0	2	z	0	25	51.2	20.7	51.4	20.7	51.3	0.071	1880			51
1747	5534	0	Rudbeckia hirta	200	2017-09-18-14-05-32	0	2	z	0	25	51.2	20.7	51.4	20.7	51.3	0.071	1880			52
1748	5535	0	Rudbeckia hirta	200	2017-09-18-14-05-34	0	2	z	0	25	51.2	20.7	51.4	20.7	51.3	0.071	1880			53
1749	5536	0	Rudbeckia hirta	200	2017-09-18-14-05-36	0	2	z	0	25	51.2	20.7	51.4	20.7	51.3	0.071	1880			54
1750	5537	0	Rudbeckia hirta	200	2017-09-18-14-05-38	0	2	z	0	25	51.2	20.7	51.4	20.7	51.3	0.071	1880			55
1751	5538	0	Rudbeckia hirta	200	2017-09-18-14-05-40	0	2	z	0	25	51.2	20.7	51.4	20.7	51.3	0.071	1880			56
1752	5539	0	Rudbeckia hirta	200	2017-09-18-14-05-42	0	2	z	0	25	51.2	20.7	51.4	20.7	51.3	0.071	1880			57
1753	5540	0	Rudbeckia hirta	200	2017-09-18-14-05-44	0	2	z	0	25	51.2	20.7	51.4	20.7	51.3	0.071	1880			58
1754	5541	0	Rudbeckia hirta	200	2017-09-18-14-05-46	0	2	z	0	25	51.2	20.7	51.4	20.7	51.3	0.071	1880			59
1755	5542	0	Rudbeckia hirta	200	2017-09-18-14-05-48	0	2	z	0	25	51.2	20.7	51.4	20.7	51.3	0.071	1880			60
1756	5543	0	Rudbeckia hirta	200	2017-09-18-14-05-50	0	2	z	0	25	51.2	20.7	51.4	20.7	51.3	0.071	1880			61
1757	5544	0	Rudbeckia hirta	200	2017-09-18-14-05-52	0	2	z	0	25	51.2	20.7	51.3	20.6	51.2	-0.035	1880			62
1758	5545	0	Rudbeckia hirta	200	2017-09-18-14-05-54	0	2	z	0	25	51.2	20.7	51.4	20.7	51.3	0.071	1880			63
1759	5546	0	Rudbeckia hirta	200	2017-09-18-14-05-56	0	2	z	0	25	51.2	20.7	51.4	20.7	51.3	0.071	1880			64
1760	5547	0	Rudbeckia hirta	200	2017-09-18-14-05-58	0	2	z	0	25	51.2	20.7	51.4	20.7	51.3	0.071	1880			65
1761	5548	0	Rudbeckia hirta	200	2017-09-18-14-06-00	0	2	z	0	25	51.2	20.7	51.4	20.7	51.3	0.071	1880			66
1762	5549	0	Rudbeckia hirta	200	2017-09-18-14-06-02	0	2	z	0	25	51.2	20.7	51.4	20.7	51.3	0.071	1880			67
1763	5550	0	Rudbeckia hirta	200	2017-09-18-14-06-04	0	2	z	0	25	51.2	20.7	51.4	20.7	51.3	0.071	1880			68
1764	5551	0	Rudbeckia hirta	200	2017-09-18-14-06-06	0	2	z	0	25	51.2	20.7	51.4	20.7	51.3	0.071	1880			69
1765	5552	0	Rudbeckia hirta	200	2017-09-18-14-06-08	0	2	z	0	25	51.2	20.7	51.4	20.7	51.3	0.071	1880			70
1766	5553	0	Rudbeckia hirta	200	2017-09-18-14-06-10	0	2	z	0	25	51.2	20.7	51.4	20.7	51.3	0.071	1880			71
1767	5554	0	Rudbeckia hirta	200	2017-09-18-14-06-12	0	2	z	0	25	51.2	20.7	51.4	20.7	51.3	0.071	1880			72
1768	5555	0	Rudbeckia hirta	200	2017-09-18-14-06-14	0	2	z	0	25	51.2	20.7	51.4	20.7	51.3	0.071	1880			73
1769	5556	0	Rudbeckia hirta	200	2017-09-18-14-06-16	0	2	z	0	25	51.3	20.7	51.4	20.7	51.3	-0.029	1880			74
1770	5557	0	Rudbeckia hirta	200	2017-09-18-14-06-18	0	2	z	0	25	51.2	20.7	51.4	20.7	51.3	0.071	1880			75
1771	5558	0	Rudbeckia hirta	200	2017-09-18-14-06-20	0	2	z	0	25	51.3	20.7	51.4	20.7	51.3	-0.029	1880			76
1772	5559	0	Rudbeckia hirta	200	2017-09-18-14-06-22	0	2	z	0	25	51.2	20.7	51.4	20.7	51.3	0.071	1880			77
1773	5560	0	Rudbeckia hirta	200	2017-09-18-14-06-24	0	2	z	0	25	51.2	20.7	51.4	20.7	51.3	0.071	1880			78
1774	5561	0	Rudbeckia hirta	200	2017-09-18-14-06-26	0	2	z	0	25	51.3	20.7	51.4	20.7	51.3	-0.029	1880			79
1775	5562	0	Rudbeckia hirta	200	2017-09-18-14-06-28	0	2	z	0	25	51.2	20.7	51.4	20.7	51.3	0.071	1880			80
1776	5563	0	Rudbeckia hirta	200	2017-09-18-14-06-30	0	2	z	0	25	51.2	20.7	51.4	20.7	51.3	0.071	1880			81
1777	5564	0	Rudbeckia hirta	200	2017-09-18-14-06-32	0	2	z	0	25	51.3	20.7	51.4	20.7	51.3	-0.029	1880			82
1778	5565	0	Rudbeckia hirta	200	2017-09-18-14-06-34	0	2	z	0	25	51.3	20.7	51.4	20.7	51.3	-0.029	1880			83
1779	5566	0	Rudbeckia hirta	200	2017-09-18-14-06-36	0	2	z	0	25	51.2	20.7	51.3	20.7	51.2	-0.035	1880			84
1780	5567	0	Rudbeckia hirta	200	2017-09-18-14-06-38	0	2	z	0	25	51.3	20.7	51.4	20.7	51.3	-0.029	1880			85
1781	5568	0	Rudbeckia hirta	200	2017-09-18-14-06-40	0	2	z	0	25	51.3	20.7	51.3	20.7	51.2	-0.135	1880			86
1782	5569	0	Rudbeckia hirta	200	2017-09-18-14-06-42	0	2	z	0	25	51.3	20.7	51.4	20.7	51.3	-0.029	1880			87
1783	5570	0	Rudbeckia hirta	200	2017-09-18-14-06-44	0	2	z	0	25	51.3	20.7	51.4	20.7	51.3	-0.029	1880			88
1784	5571	0	Rudbeckia hirta	200	2017-09-18-14-06-46	0	2	z	0	25	51.3	20.7	51.4	20.7	51.3	-0.029	1880			89
1785	5572	0	Rudbeckia hirta	200	2017-09-18-14-06-48	0	2	z	0	25	51.2	20.7	51.4	20.7	51.3	0.071	1880			90
1786	5573	0	Rudbeckia hirta	200	2017-09-18-14-06-50	0	2	z	0	25	51.2	20.7	51.3	20.6	51.2	-0.035	1880	Last10	Here	91
1787	5574	0	Rudbeckia hirta	200	2017-09-18-14-06-52	0	2	z	0	25	51.2	20.7	51.3	20.7	51.2	-0.035	1880	Last10	Here	92
1788	5575	0	Rudbeckia hirta	200	2017-09-18-14-06-54	0	2	z	0	25	51.2	20.7	51.4	20.7	51.3	0.071	1880	Last10	Here	93
1789	5576	0	Rudbeckia hirta	200	2017-09-18-14-06-56	0	2	z	0	25	51.2	20.7	51.4	20.7	51.3	0.071	1880	Last10	Here	94
1790	5577	0	Rudbeckia hirta	200	2017-09-18-14-06-58	0	2	z	0	25	51.2	20.7	51.4	20.7	51.3	0.071	1880	Last10	Here	95
1791	5578	0	Rudbeckia hirta	200	2017-09-18-14-07-00	0	2	z	0	25	51.2	20.7	51.4	20.7	51.3	0.071	1880	Last10	Here	96
1792	5579	0	Rudbeckia hirta	200	2017-09-18-14-07-02	0	2	z	0	25	51.2	20.7	51.4	20.7	51.3	0.071	1880	Last10	Here	97
1793	5580	0	Rudbeckia hirta	200	2017-09-18-14-07-04	0	2	z	0	25	51.2	20.7	51.4	20.7	51.3	0.071	1880	Last10	Here	98
1794	5581	0	Rudbeckia hirta	200	2017-09-18-14-07-06	0	2	z	0	25	51.2	20.7	51.4	20.7	51.3	0.071	1880	Last10	Here	99
1795	5582	0	Rudbeckia hirta	200	2017-09-18-14-07-41	0	2	z	0	30	51.2	20.7	51.4	20.7	51.3	0.071	1881	First10	Here	1
1796	5583	0	Rudbeckia hirta	200	2017-09-18-14-07-43	0	2	z	0	30	51.2	20.7	51.4	20.7	51.3	0.071	1881	First10	Here	2
1797	5584	0	Rudbeckia hirta	200	2017-09-18-14-07-45	0	2	z	0	30	51.2	20.7	51.4	20.7	51.3	0.071	1881	First10	Here	3
1798	5585	0	Rudbeckia hirta	200	2017-09-18-14-07-47	0	2	z	0	30	51.2	20.7	51.4	20.7	51.3	0.071	1881	First10	Here	4
1799	5586	0	Rudbeckia hirta	200	2017-09-18-14-07-49	0	2	z	0	30	51.2	20.7	51.4	20.7	51.3	0.071	1881	First10	Here	5
1800	5587	0	Rudbeckia hirta	200	2017-09-18-14-07-51	0	2	z	0	30	51.2	20.7	51.4	20.7	51.3	0.071	1881	First10	Here	6
1801	5588	0	Rudbeckia hirta	200	2017-09-18-14-07-53	0	2	z	0	30	51.3	20.7	51.4	20.7	51.3	-0.029	1881	First10	Here	7
1802	5589	0	Rudbeckia hirta	200	2017-09-18-14-07-55	0	2	z	0	30	51.3	20.7	51.4	20.7	51.3	-0.029	1881	First10	Here	8
1803	5590	0	Rudbeckia hirta	200	2017-09-18-14-07-57	0	2	z	0	30	51.2	20.7	51.3	20.6	51.2	-0.035	1881	First10	Here	9
1804	5591	0	Rudbeckia hirta	200	2017-09-18-14-07-59	0	2	z	0	30	51.2	20.7	51.4	20.7	51.3	0.071	1881	First10	Here	10
1805	5592	0	Rudbeckia hirta	200	2017-09-18-14-08-01	0	2	z	0	30	51.2	20.7	51.4	20.7	51.3	0.071	1881			11
1806	5593	0	Rudbeckia hirta	200	2017-09-18-14-08-03	0	2	z	0	30	51.2	20.7	51.3	20.6	51.2	-0.035	1881			12
1807	5594	0	Rudbeckia hirta	200	2017-09-18-14-08-05	0	2	z	0	30	51.2	20.7	51.4	20.7	51.3	0.071	1881			13
1808	5595	0	Rudbeckia hirta	200	2017-09-18-14-08-07	0	2	z	0	30	51.2	20.7	51.4	20.7	51.3	0.071	1881			14
1809	5596	0	Rudbeckia hirta	200	2017-09-18-14-08-09	0	2	z	0	30	51.2	20.7	51.4	20.7	51.3	0.071	1881			15
1810	5597	0	Rudbeckia hirta	200	2017-09-18-14-08-11	0	2	z	0	30	51.2	20.7	51.4	20.7	51.3	0.071	1881			16
1811	5598	0	Rudbeckia hirta	200	2017-09-18-14-08-13	0	2	z	0	30	51.2	20.7	51.4	20.7	51.3	0.071	1881			17
1812	5599	0	Rudbeckia hirta	200	2017-09-18-14-08-15	0	2	z	0	30	51.2	20.7	51.4	20.7	51.3	0.071	1881			18
1813	5600	0	Rudbeckia hirta	200	2017-09-18-14-08-17	0	2	z	0	30	51.2	20.7	51.4	20.7	51.3	0.071	1881			19
1814	5601	0	Rudbeckia hirta	200	2017-09-18-14-08-19	0	2	z	0	30	51.2	20.7	51.4	20.7	51.3	0.071	1881			20
1815	5602	0	Rudbeckia hirta	200	2017-09-18-14-08-21	0	2	z	0	30	51.2	20.7	51.4	20.7	51.3	0.071	1881			21
1816	5603	0	Rudbeckia hirta	200	2017-09-18-14-08-23	0	2	z	0	30	51.2	20.7	51.4	20.7	51.3	0.071	1881			22
1817	5604	0	Rudbeckia hirta	200	2017-09-18-14-08-25	0	2	z	0	30	51.2	20.7	51.4	20.7	51.3	0.071	1881			23
1818	5605	0	Rudbeckia hirta	200	2017-09-18-14-08-27	0	2	z	0	30	51.2	20.7	51.4	20.7	51.3	0.071	1881			24
1819	5606	0	Rudbeckia hirta	200	2017-09-18-14-08-29	0	2	z	0	30	51.2	20.7	51.4	20.7	51.3	0.071	1881			25
1820	5607	0	Rudbeckia hirta	200	2017-09-18-14-08-31	0	2	z	0	30	51.2	20.7	51.4	20.7	51.3	0.071	1881			26
1821	5608	0	Rudbeckia hirta	200	2017-09-18-14-08-33	0	2	z	0	30	51.2	20.7	51.4	20.7	51.3	0.071	1881			27
1822	5609	0	Rudbeckia hirta	200	2017-09-18-14-08-35	0	2	z	0	30	51.2	20.7	51.4	20.7	51.3	0.071	1881			28
1823	5610	0	Rudbeckia hirta	200	2017-09-18-14-08-37	0	2	z	0	30	51.2	20.7	51.4	20.7	51.3	0.071	1881			29
1824	5611	0	Rudbeckia hirta	200	2017-09-18-14-08-39	0	2	z	0	30	51.2	20.7	51.4	20.7	51.3	0.071	1881			30
1825	5612	0	Rudbeckia hirta	200	2017-09-18-14-08-41	0	2	z	0	30	51.2	20.7	51.4	20.7	51.3	0.071	1881			31
1826	5613	0	Rudbeckia hirta	200	2017-09-18-14-08-43	0	2	z	0	30	51.2	20.7	51.4	20.7	51.3	0.071	1881			32
1827	5614	0	Rudbeckia hirta	200	2017-09-18-14-08-45	0	2	z	0	30	51.2	20.7	51.4	20.7	51.3	0.071	1881			33
1828	5615	0	Rudbeckia hirta	200	2017-09-18-14-08-47	0	2	z	0	30	51.2	20.7	51.4	20.7	51.3	0.071	1881			34
1829	5616	0	Rudbeckia hirta	200	2017-09-18-14-08-49	0	2	z	0	30	51.2	20.7	51.4	20.7	51.3	0.071	1881			35
1830	5617	0	Rudbeckia hirta	200	2017-09-18-14-08-51	0	2	z	0	30	51.2	20.7	51.4	20.7	51.3	0.071	1881			36
1831	5618	0	Rudbeckia hirta	200	2017-09-18-14-08-53	0	2	z	0	30	51.2	20.7	51.4	20.7	51.3	0.071	1881			37
1832	5619	0	Rudbeckia hirta	200	2017-09-18-14-08-55	0	2	z	0	30	51.2	20.7	51.4	20.7	51.3	0.071	1881			38
1833	5620	0	Rudbeckia hirta	200	2017-09-18-14-08-57	0	2	z	0	30	51.2	20.7	51.5	20.7	51.4	0.177	1881			39
1834	5621	0	Rudbeckia hirta	200	2017-09-18-14-08-59	0	2	z	0	30	51.2	20.7	51.4	20.7	51.3	0.071	1881			40
1835	5622	0	Rudbeckia hirta	200	2017-09-18-14-09-01	0	2	z	0	30	51.2	20.7	51.4	20.7	51.3	0.071	1881			41
1836	5623	0	Rudbeckia hirta	200	2017-09-18-14-09-03	0	2	z	0	30	51.3	20.7	51.4	20.7	51.3	-0.029	1881			42
1837	5624	0	Rudbeckia hirta	200	2017-09-18-14-09-05	0	2	z	0	30	51.2	20.7	51.4	20.7	51.3	0.071	1881			43
1838	5625	0	Rudbeckia hirta	200	2017-09-18-14-09-07	0	2	z	0	30	51.2	20.7	51.4	20.7	51.3	0.071	1881			44
1839	5626	0	Rudbeckia hirta	200	2017-09-18-14-09-09	0	2	z	0	30	51.2	20.7	51.4	20.7	51.3	0.071	1881			45
1840	5627	0	Rudbeckia hirta	200	2017-09-18-14-09-11	0	2	z	0	30	51.2	20.7	51.4	20.7	51.3	0.071	1881			46
1841	5628	0	Rudbeckia hirta	200	2017-09-18-14-09-13	0	2	z	0	30	51.3	20.7	51.4	20.7	51.3	-0.029	1881			47
1842	5629	0	Rudbeckia hirta	200	2017-09-18-14-09-15	0	2	z	0	30	51.3	20.7	51.4	20.7	51.3	-0.029	1881			48
1843	5630	0	Rudbeckia hirta	200	2017-09-18-14-09-17	0	2	z	0	30	51.2	20.7	51.5	20.7	51.4	0.177	1881			49
1844	5631	0	Rudbeckia hirta	200	2017-09-18-14-09-19	0	2	z	0	30	51.2	20.7	51.4	20.7	51.3	0.071	1881			50
1845	5632	0	Rudbeckia hirta	200	2017-09-18-14-09-21	0	2	z	0	30	51.3	20.7	51.4	20.7	51.3	-0.029	1881			51
1846	5633	0	Rudbeckia hirta	200	2017-09-18-14-09-23	0	2	z	0	30	51.3	20.7	51.4	20.7	51.3	-0.029	1881			52
1847	5634	0	Rudbeckia hirta	200	2017-09-18-14-09-25	0	2	z	0	30	51.3	20.7	51.4	20.7	51.3	-0.029	1881			53
1848	5635	0	Rudbeckia hirta	200	2017-09-18-14-09-27	0	2	z	0	30	51.3	20.7	51.4	20.7	51.3	-0.029	1881			54
1849	5636	0	Rudbeckia hirta	200	2017-09-18-14-09-29	0	2	z	0	30	51.3	20.7	51.4	20.7	51.3	-0.029	1881			55
1850	5637	0	Rudbeckia hirta	200	2017-09-18-14-09-31	0	2	z	0	30	51.3	20.7	51.4	20.7	51.3	-0.029	1881			56
1851	5638	0	Rudbeckia hirta	200	2017-09-18-14-09-33	0	2	z	0	30	51.3	20.7	51.4	20.7	51.3	-0.029	1881			57
1852	5639	0	Rudbeckia hirta	200	2017-09-18-14-09-35	0	2	z	0	30	51.3	20.7	51.4	20.7	51.3	-0.029	1881			58
1853	5640	0	Rudbeckia hirta	200	2017-09-18-14-09-37	0	2	z	0	30	51.3	20.7	51.4	20.7	51.3	-0.029	1881			59
1854	5641	0	Rudbeckia hirta	200	2017-09-18-14-09-39	0	2	z	0	30	51.3	20.7	51.4	20.7	51.3	-0.029	1881			60
1855	5642	0	Rudbeckia hirta	200	2017-09-18-14-09-41	0	2	z	0	30	51.3	20.7	51.4	20.7	51.3	-0.029	1881			61
1856	5643	0	Rudbeckia hirta	200	2017-09-18-14-09-43	0	2	z	0	30	51.3	20.7	51.5	20.7	51.4	0.077	1881			62
1857	5644	0	Rudbeckia hirta	200	2017-09-18-14-09-45	0	2	z	0	30	51.3	20.7	51.5	20.7	51.4	0.077	1881			63
1858	5645	0	Rudbeckia hirta	200	2017-09-18-14-09-47	0	2	z	0	30	51.3	20.7	51.5	20.7	51.4	0.077	1881			64
1859	5646	0	Rudbeckia hirta	200	2017-09-18-14-09-49	0	2	z	0	30	51.3	20.7	51.5	20.7	51.4	0.077	1881			65
1860	5647	0	Rudbeckia hirta	200	2017-09-18-14-09-51	0	2	z	0	30	51.3	20.7	51.4	20.7	51.3	-0.029	1881			66
1861	5648	0	Rudbeckia hirta	200	2017-09-18-14-09-53	0	2	z	0	30	51.3	20.7	51.4	20.7	51.3	-0.029	1881			67
1862	5649	0	Rudbeckia hirta	200	2017-09-18-14-09-55	0	2	z	0	30	51.3	20.7	51.4	20.7	51.3	-0.029	1881			68
1863	5650	0	Rudbeckia hirta	200	2017-09-18-14-09-57	0	2	z	0	30	51.3	20.7	51.4	20.7	51.3	-0.029	1881			69
1864	5651	0	Rudbeckia hirta	200	2017-09-18-14-09-59	0	2	z	0	30	51.4	20.8	51.4	20.7	51.3	-0.129	1881			70
1865	5652	0	Rudbeckia hirta	200	2017-09-18-14-10-01	0	2	z	0	30	51.3	20.7	51.4	20.7	51.3	-0.029	1881			71
1866	5653	0	Rudbeckia hirta	200	2017-09-18-14-10-03	0	2	z	0	30	51.3	20.7	51.4	20.7	51.3	-0.029	1881			72
1867	5654	0	Rudbeckia hirta	200	2017-09-18-14-10-05	0	2	z	0	30	51.3	20.7	51.4	20.7	51.3	-0.029	1881			73
1868	5655	0	Rudbeckia hirta	200	2017-09-18-14-10-07	0	2	z	0	30	51.3	20.7	51.4	20.7	51.3	-0.029	1881			74
1869	5656	0	Rudbeckia hirta	200	2017-09-18-14-10-09	0	2	z	0	30	51.3	20.7	51.4	20.7	51.3	-0.029	1881			75
1870	5657	0	Rudbeckia hirta	200	2017-09-18-14-10-11	0	2	z	0	30	51.4	20.8	51.4	20.7	51.3	-0.129	1881			76
1871	5658	0	Rudbeckia hirta	200	2017-09-18-14-10-13	0	2	z	0	30	51.3	20.7	51.4	20.7	51.3	-0.029	1881			77
1872	5659	0	Rudbeckia hirta	200	2017-09-18-14-10-15	0	2	z	0	30	51.3	20.7	51.4	20.7	51.3	-0.029	1881			78
1873	5660	0	Rudbeckia hirta	200	2017-09-18-14-10-17	0	2	z	0	30	51.3	20.7	51.4	20.7	51.3	-0.029	1881			79
1874	5661	0	Rudbeckia hirta	200	2017-09-18-14-10-19	0	2	z	0	30	51.3	20.7	51.4	20.7	51.3	-0.029	1881			80
1875	5662	0	Rudbeckia hirta	200	2017-09-18-14-10-21	0	2	z	0	30	51.3	20.7	51.4	20.7	51.3	-0.029	1881			81
1876	5663	0	Rudbeckia hirta	200	2017-09-18-14-10-23	0	2	z	0	30	51.4	20.8	51.5	20.7	51.4	-0.023	1881			82
1877	5664	0	Rudbeckia hirta	200	2017-09-18-14-10-25	0	2	z	0	30	51.4	20.8	51.4	20.7	51.3	-0.129	1881			83
1878	5665	0	Rudbeckia hirta	200	2017-09-18-14-10-27	0	2	z	0	30	51.4	20.8	51.4	20.7	51.3	-0.129	1881			84
1879	5666	0	Rudbeckia hirta	200	2017-09-18-14-10-29	0	2	z	0	30	51.3	20.7	51.4	20.7	51.3	-0.029	1881			85
1880	5667	0	Rudbeckia hirta	200	2017-09-18-14-10-31	0	2	z	0	30	51.3	20.7	51.4	20.7	51.3	-0.029	1881			86
1881	5668	0	Rudbeckia hirta	200	2017-09-18-14-10-33	0	2	z	0	30	51.3	20.7	51.4	20.7	51.3	-0.029	1881			87
1882	5669	0	Rudbeckia hirta	200	2017-09-18-14-10-35	0	2	z	0	30	51.3	20.7	51.4	20.7	51.3	-0.029	1881			88
1883	5670	0	Rudbeckia hirta	200	2017-09-18-14-10-37	0	2	z	0	30	51.3	20.7	51.4	20.7	51.3	-0.029	1881			89
1884	5671	0	Rudbeckia hirta	200	2017-09-18-14-10-39	0	2	z	0	30	51.4	20.8	51.5	20.7	51.4	-0.023	1881			90
1885	5672	0	Rudbeckia hirta	200	2017-09-18-14-10-41	0	2	z	0	30	51.4	20.8	51.4	20.7	51.3	-0.129	1881	Last10	Here	91
1886	5673	0	Rudbeckia hirta	200	2017-09-18-14-10-45	0	2	z	0	30	51.3	20.7	51.4	20.7	51.3	-0.029	1881	Last10	Here	92
1887	5674	0	Rudbeckia hirta	200	2017-09-18-14-10-47	0	2	z	0	30	51.3	20.7	51.4	20.7	51.3	-0.029	1881	Last10	Here	93
1888	5675	0	Rudbeckia hirta	200	2017-09-18-14-10-49	0	2	z	0	30	51.4	20.8	51.5	20.7	51.4	-0.023	1881	Last10	Here	94
1889	5676	0	Rudbeckia hirta	200	2017-09-18-14-10-51	0	2	z	0	30	51.2	20.7	51.4	20.7	51.3	0.071	1881	Last10	Here	95
1890	5677	0	Rudbeckia hirta	200	2017-09-18-14-10-53	0	2	z	0	30	51.4	20.8	51.4	20.7	51.3	-0.129	1881	Last10	Here	96
1891	5678	0	Rudbeckia hirta	200	2017-09-18-14-10-55	0	2	z	0	30	51.3	20.7	51.5	20.7	51.4	0.077	1881	Last10	Here	97
1892	5679	0	Rudbeckia hirta	200	2017-09-18-14-10-57	0	2	z	0	30	51.3	20.7	51.5	20.7	51.4	0.077	1881	Last10	Here	98
1893	11349	0	Rudbeckia hirta	200	2017-09-18-18-08-05	1	2	x	-30	0	54.8	20.9	54.8	20.9	54.9	0.078	1939	First10	Here	1
1894	11350	0	Rudbeckia hirta	200	2017-09-18-18-08-07	1	2	x	-30	0	54.8	20.9	54.8	20.9	54.9	0.078	1939	First10	Here	2
1895	11351	0	Rudbeckia hirta	200	2017-09-18-18-08-09	1	2	x	-30	0	54.8	20.9	54.8	20.9	54.9	0.078	1939	First10	Here	3
1896	11352	0	Rudbeckia hirta	200	2017-09-18-18-08-11	1	2	x	-30	0	54.8	21	54.7	20.9	54.8	-0.028	1939	First10	Here	4
1897	11353	0	Rudbeckia hirta	200	2017-09-18-18-08-13	1	2	x	-30	0	54.8	20.9	54.7	20.9	54.8	-0.028	1939	First10	Here	5
1898	11354	0	Rudbeckia hirta	200	2017-09-18-18-08-15	1	2	x	-30	0	54.8	20.9	54.8	20.9	54.9	0.078	1939	First10	Here	6
1899	11355	0	Rudbeckia hirta	200	2017-09-18-18-08-17	1	2	x	-30	0	54.8	20.9	54.8	20.9	54.9	0.078	1939	First10	Here	7
1900	11356	0	Rudbeckia hirta	200	2017-09-18-18-08-19	1	2	x	-30	0	54.8	20.9	54.8	20.9	54.9	0.078	1939	First10	Here	8
1901	11357	0	Rudbeckia hirta	200	2017-09-18-18-08-21	1	2	x	-30	0	54.8	21	54.8	20.9	54.9	0.078	1939	First10	Here	9
1902	11358	0	Rudbeckia hirta	200	2017-09-18-18-08-23	1	2	x	-30	0	54.8	20.9	54.8	20.9	54.9	0.078	1939	First10	Here	10
1903	11359	0	Rudbeckia hirta	200	2017-09-18-18-08-25	1	2	x	-30	0	54.8	20.9	54.7	20.9	54.8	-0.028	1939			11
1904	11360	0	Rudbeckia hirta	200	2017-09-18-18-08-29	1	2	x	-30	0	54.7	20.9	54.7	20.9	54.8	0.072	1939			12
1905	11361	0	Rudbeckia hirta	200	2017-09-18-18-08-31	1	2	x	-30	0	54.8	20.9	54.8	20.9	54.9	0.078	1939			13
1906	11362	0	Rudbeckia hirta	200	2017-09-18-18-08-33	1	2	x	-30	0	54.8	20.9	54.7	20.9	54.8	-0.028	1939			14
1907	11363	0	Rudbeckia hirta	200	2017-09-18-18-08-35	1	2	x	-30	0	54.8	20.9	54.8	20.9	54.9	0.078	1939			15
1908	11364	0	Rudbeckia hirta	200	2017-09-18-18-08-37	1	2	x	-30	0	54.8	20.9	54.8	20.9	54.9	0.078	1939			16
1909	11365	0	Rudbeckia hirta	200	2017-09-18-18-08-39	1	2	x	-30	0	54.8	20.9	54.8	20.9	54.9	0.078	1939			17
1910	11366	0	Rudbeckia hirta	200	2017-09-18-18-08-41	1	2	x	-30	0	54.8	20.9	54.8	20.9	54.9	0.078	1939			18
1911	11367	0	Rudbeckia hirta	200	2017-09-18-18-08-43	1	2	x	-30	0	54.8	20.9	54.8	20.9	54.9	0.078	1939			19
1912	11368	0	Rudbeckia hirta	200	2017-09-18-18-08-45	1	2	x	-30	0	54.8	20.9	54.7	20.9	54.8	-0.028	1939			20
1913	11369	0	Rudbeckia hirta	200	2017-09-18-18-08-47	1	2	x	-30	0	54.8	20.9	54.8	20.9	54.9	0.078	1939			21
1914	11370	0	Rudbeckia hirta	200	2017-09-18-18-08-49	1	2	x	-30	0	54.8	20.9	54.7	20.9	54.8	-0.028	1939			22
1915	11371	0	Rudbeckia hirta	200	2017-09-18-18-08-51	1	2	x	-30	0	54.7	20.9	54.8	20.9	54.9	0.178	1939			23
1916	11372	0	Rudbeckia hirta	200	2017-09-18-18-08-53	1	2	x	-30	0	54.7	20.9	54.7	20.9	54.8	0.072	1939			24
1917	11373	0	Rudbeckia hirta	200	2017-09-18-18-08-55	1	2	x	-30	0	54.8	20.9	54.7	20.9	54.8	-0.028	1939			25
1918	11374	0	Rudbeckia hirta	200	2017-09-18-18-08-57	1	2	x	-30	0	54.7	20.9	54.7	20.9	54.8	0.072	1939			26
1919	11375	0	Rudbeckia hirta	200	2017-09-18-18-08-59	1	2	x	-30	0	54.7	20.9	54.8	20.9	54.9	0.178	1939			27
1920	11376	0	Rudbeckia hirta	200	2017-09-18-18-09-01	1	2	x	-30	0	54.7	20.9	54.8	20.9	54.9	0.178	1939			28
1921	11377	0	Rudbeckia hirta	200	2017-09-18-18-09-03	1	2	x	-30	0	54.8	20.9	54.8	20.9	54.9	0.078	1939			29
1922	11378	0	Rudbeckia hirta	200	2017-09-18-18-09-05	1	2	x	-30	0	54.7	20.9	54.8	20.9	54.9	0.178	1939			30
1923	11379	0	Rudbeckia hirta	200	2017-09-18-18-09-07	1	2	x	-30	0	54.8	20.9	54.8	20.9	54.9	0.078	1939			31
1924	11380	0	Rudbeckia hirta	200	2017-09-18-18-09-09	1	2	x	-30	0	54.7	20.9	54.8	20.9	54.9	0.178	1939			32
1925	11381	0	Rudbeckia hirta	200	2017-09-18-18-09-11	1	2	x	-30	0	54.8	20.9	54.8	20.9	54.9	0.078	1939			33
1926	11382	0	Rudbeckia hirta	200	2017-09-18-18-09-13	1	2	x	-30	0	54.7	20.9	54.8	20.9	54.9	0.178	1939			34
1927	11383	0	Rudbeckia hirta	200	2017-09-18-18-09-15	1	2	x	-30	0	54.8	20.9	54.8	20.9	54.9	0.078	1939			35
1928	11384	0	Rudbeckia hirta	200	2017-09-18-18-09-17	1	2	x	-30	0	54.8	20.9	54.8	20.9	54.9	0.078	1939			36
1929	11385	0	Rudbeckia hirta	200	2017-09-18-18-09-19	1	2	x	-30	0	54.8	20.9	54.8	20.9	54.9	0.078	1939			37
1930	11386	0	Rudbeckia hirta	200	2017-09-18-18-09-21	1	2	x	-30	0	54.7	20.9	54.8	20.9	54.9	0.178	1939			38
1931	11387	0	Rudbeckia hirta	200	2017-09-18-18-09-23	1	2	x	-30	0	54.8	20.9	54.8	20.9	54.9	0.078	1939			39
1932	11388	0	Rudbeckia hirta	200	2017-09-18-18-09-25	1	2	x	-30	0	54.8	20.9	54.8	20.9	54.9	0.078	1939			40
1933	11389	0	Rudbeckia hirta	200	2017-09-18-18-09-27	1	2	x	-30	0	54.7	20.9	54.7	20.8	54.8	0.072	1939			41
1934	11390	0	Rudbeckia hirta	200	2017-09-18-18-09-29	1	2	x	-30	0	54.7	20.9	54.8	20.9	54.9	0.178	1939			42
1935	11391	0	Rudbeckia hirta	200	2017-09-18-18-09-31	1	2	x	-30	0	54.8	20.9	54.8	20.9	54.9	0.078	1939			43
1936	11392	0	Rudbeckia hirta	200	2017-09-18-18-09-33	1	2	x	-30	0	54.8	20.9	54.8	20.9	54.9	0.078	1939			44
1937	11393	0	Rudbeckia hirta	200	2017-09-18-18-09-35	1	2	x	-30	0	54.8	20.9	54.8	20.9	54.9	0.078	1939			45
1938	11394	0	Rudbeckia hirta	200	2017-09-18-18-09-37	1	2	x	-30	0	54.8	20.9	54.7	20.8	54.8	-0.028	1939			46
1939	11395	0	Rudbeckia hirta	200	2017-09-18-18-09-39	1	2	x	-30	0	54.8	20.9	54.8	20.9	54.9	0.078	1939			47
1940	11396	0	Rudbeckia hirta	200	2017-09-18-18-09-41	1	2	x	-30	0	54.8	20.9	54.8	20.9	54.9	0.078	1939			48
1941	11397	0	Rudbeckia hirta	200	2017-09-18-18-09-43	1	2	x	-30	0	54.7	20.9	54.8	20.9	54.9	0.178	1939			49
1942	11398	0	Rudbeckia hirta	200	2017-09-18-18-09-45	1	2	x	-30	0	54.7	20.9	54.8	20.9	54.9	0.178	1939			50
1943	11399	0	Rudbeckia hirta	200	2017-09-18-18-09-47	1	2	x	-30	0	54.7	20.9	54.8	20.9	54.9	0.178	1939			51
1944	11400	0	Rudbeckia hirta	200	2017-09-18-18-09-49	1	2	x	-30	0	54.7	20.9	54.8	20.9	54.9	0.178	1939			52
1945	11401	0	Rudbeckia hirta	200	2017-09-18-18-09-51	1	2	x	-30	0	54.8	20.9	54.8	20.9	54.9	0.078	1939			53
1946	11402	0	Rudbeckia hirta	200	2017-09-18-18-09-53	1	2	x	-30	0	54.7	20.9	54.8	20.9	54.9	0.178	1939			54
1947	11403	0	Rudbeckia hirta	200	2017-09-18-18-09-55	1	2	x	-30	0	54.7	20.9	54.7	20.8	54.8	0.072	1939			55
1948	11404	0	Rudbeckia hirta	200	2017-09-18-18-09-57	1	2	x	-30	0	54.7	20.9	54.7	20.8	54.8	0.072	1939			56
1949	11405	0	Rudbeckia hirta	200	2017-09-18-18-09-59	1	2	x	-30	0	54.8	20.9	54.8	20.9	54.9	0.078	1939			57
1950	11406	0	Rudbeckia hirta	200	2017-09-18-18-10-01	1	2	x	-30	0	54.8	20.9	54.8	20.9	54.9	0.078	1939			58
1951	11407	0	Rudbeckia hirta	200	2017-09-18-18-10-03	1	2	x	-30	0	54.7	20.9	54.8	20.9	54.9	0.178	1939			59
1952	11408	0	Rudbeckia hirta	200	2017-09-18-18-10-05	1	2	x	-30	0	54.7	20.9	54.8	20.9	54.9	0.178	1939			60
1953	11409	0	Rudbeckia hirta	200	2017-09-18-18-10-07	1	2	x	-30	0	54.7	20.9	54.8	20.9	54.9	0.178	1939			61
1954	11410	0	Rudbeckia hirta	200	2017-09-18-18-10-09	1	2	x	-30	0	54.7	20.9	54.7	20.8	54.8	0.072	1939			62
1955	11411	0	Rudbeckia hirta	200	2017-09-18-18-10-11	1	2	x	-30	0	54.7	20.9	54.8	20.9	54.9	0.178	1939			63
1956	11412	0	Rudbeckia hirta	200	2017-09-18-18-10-13	1	2	x	-30	0	54.7	20.9	54.8	20.9	54.9	0.178	1939			64
1957	11413	0	Rudbeckia hirta	200	2017-09-18-18-10-15	1	2	x	-30	0	54.7	20.9	54.8	20.9	54.9	0.178	1939			65
1958	11414	0	Rudbeckia hirta	200	2017-09-18-18-10-17	1	2	x	-30	0	54.7	20.9	54.8	20.9	54.9	0.178	1939			66
1959	11415	0	Rudbeckia hirta	200	2017-09-18-18-10-19	1	2	x	-30	0	54.8	20.9	54.8	20.9	54.9	0.078	1939			67
1960	11416	0	Rudbeckia hirta	200	2017-09-18-18-10-21	1	2	x	-30	0	54.8	20.9	54.8	20.9	54.9	0.078	1939			68
1961	11417	0	Rudbeckia hirta	200	2017-09-18-18-10-23	1	2	x	-30	0	54.7	20.9	54.8	20.9	54.9	0.178	1939			69
1962	11418	0	Rudbeckia hirta	200	2017-09-18-18-10-25	1	2	x	-30	0	54.7	20.9	54.8	20.9	54.9	0.178	1939			70
1963	11419	0	Rudbeckia hirta	200	2017-09-18-18-10-27	1	2	x	-30	0	54.7	20.9	54.8	20.9	54.9	0.178	1939			71
1964	11420	0	Rudbeckia hirta	200	2017-09-18-18-10-29	1	2	x	-30	0	54.7	20.9	54.8	20.9	54.9	0.178	1939			72
1965	11421	0	Rudbeckia hirta	200	2017-09-18-18-10-31	1	2	x	-30	0	54.7	20.9	54.8	20.9	54.9	0.178	1939			73
1966	11422	0	Rudbeckia hirta	200	2017-09-18-18-10-33	1	2	x	-30	0	54.7	20.9	54.8	20.9	54.9	0.178	1939			74
1967	11423	0	Rudbeckia hirta	200	2017-09-18-18-10-35	1	2	x	-30	0	54.8	20.9	54.8	20.9	54.9	0.078	1939			75
1968	11424	0	Rudbeckia hirta	200	2017-09-18-18-10-37	1	2	x	-30	0	54.7	20.9	54.7	20.8	54.8	0.072	1939			76
1969	11425	0	Rudbeckia hirta	200	2017-09-18-18-10-39	1	2	x	-30	0	54.7	20.9	54.8	20.9	54.9	0.178	1939			77
1970	11426	0	Rudbeckia hirta	200	2017-09-18-18-10-41	1	2	x	-30	0	54.7	20.9	54.8	20.9	54.9	0.178	1939			78
1971	11427	0	Rudbeckia hirta	200	2017-09-18-18-10-43	1	2	x	-30	0	54.7	20.9	54.8	20.9	54.9	0.178	1939			79
1972	11428	0	Rudbeckia hirta	200	2017-09-18-18-10-45	1	2	x	-30	0	54.7	20.9	54.8	20.9	54.9	0.178	1939			80
1973	11429	0	Rudbeckia hirta	200	2017-09-18-18-10-47	1	2	x	-30	0	54.7	20.9	54.8	20.9	54.9	0.178	1939			81
1974	11430	0	Rudbeckia hirta	200	2017-09-18-18-10-49	1	2	x	-30	0	54.8	20.9	54.8	20.9	54.9	0.078	1939			82
1975	11431	0	Rudbeckia hirta	200	2017-09-18-18-10-51	1	2	x	-30	0	54.7	20.9	54.8	20.9	54.9	0.178	1939			83
1976	11432	0	Rudbeckia hirta	200	2017-09-18-18-10-53	1	2	x	-30	0	54.7	20.9	54.7	20.8	54.8	0.072	1939			84
1977	11433	0	Rudbeckia hirta	200	2017-09-18-18-10-55	1	2	x	-30	0	54.7	20.9	54.8	20.9	54.9	0.178	1939			85
1978	11434	0	Rudbeckia hirta	200	2017-09-18-18-10-57	1	2	x	-30	0	54.7	20.9	54.8	20.9	54.9	0.178	1939			86
1979	11435	0	Rudbeckia hirta	200	2017-09-18-18-10-59	1	2	x	-30	0	54.7	20.9	54.7	20.8	54.8	0.072	1939			87
1980	11436	0	Rudbeckia hirta	200	2017-09-18-18-11-01	1	2	x	-30	0	54.7	20.9	54.8	20.9	54.9	0.178	1939			88
1981	11437	0	Rudbeckia hirta	200	2017-09-18-18-11-03	1	2	x	-30	0	54.7	20.9	54.8	20.9	54.9	0.178	1939			89
1982	11438	0	Rudbeckia hirta	200	2017-09-18-18-11-05	1	2	x	-30	0	54.7	20.9	54.8	20.9	54.9	0.178	1939			90
1983	11439	0	Rudbeckia hirta	200	2017-09-18-18-11-07	1	2	x	-30	0	54.7	20.9	54.8	20.9	54.9	0.178	1939	Last10	Here	91
1984	11440	0	Rudbeckia hirta	200	2017-09-18-18-11-09	1	2	x	-30	0	54.7	20.9	54.7	20.8	54.8	0.072	1939	Last10	Here	92
1985	11441	0	Rudbeckia hirta	200	2017-09-18-18-11-11	1	2	x	-30	0	54.7	20.9	54.8	20.9	54.9	0.178	1939	Last10	Here	93
1986	11442	0	Rudbeckia hirta	200	2017-09-18-18-11-13	1	2	x	-30	0	54.7	20.9	54.8	20.9	54.9	0.178	1939	Last10	Here	94
1987	11443	0	Rudbeckia hirta	200	2017-09-18-18-11-15	1	2	x	-30	0	54.7	20.9	54.8	20.9	54.9	0.178	1939	Last10	Here	95
1988	11444	0	Rudbeckia hirta	200	2017-09-18-18-11-17	1	2	x	-30	0	54.7	20.9	54.8	20.9	54.9	0.178	1939	Last10	Here	96
1989	11445	0	Rudbeckia hirta	200	2017-09-18-18-11-19	1	2	x	-30	0	54.7	20.9	54.8	20.9	54.9	0.178	1939	Last10	Here	97
1990	11446	0	Rudbeckia hirta	200	2017-09-18-18-11-21	1	2	x	-30	0	54.7	20.9	54.8	20.9	54.9	0.178	1939	Last10	Here	98
1991	11447	0	Rudbeckia hirta	200	2017-09-18-18-11-56	1	2	x	-25	0	54.7	20.9	54.8	20.9	54.9	0.178	1940	First10	Here	1
1992	11448	0	Rudbeckia hirta	200	2017-09-18-18-11-58	1	2	x	-25	0	54.7	20.9	54.8	20.9	54.9	0.178	1940	First10	Here	2
1993	11449	0	Rudbeckia hirta	200	2017-09-18-18-12-00	1	2	x	-25	0	54.7	20.9	54.8	20.9	54.9	0.178	1940	First10	Here	3
1994	11450	0	Rudbeckia hirta	200	2017-09-18-18-12-02	1	2	x	-25	0	54.7	20.9	54.8	20.9	54.9	0.178	1940	First10	Here	4
1995	11451	0	Rudbeckia hirta	200	2017-09-18-18-12-04	1	2	x	-25	0	54.7	20.9	54.7	20.8	54.8	0.072	1940	First10	Here	5
1996	11452	0	Rudbeckia hirta	200	2017-09-18-18-12-06	1	2	x	-25	0	54.7	20.9	54.7	20.8	54.8	0.072	1940	First10	Here	6
1997	11453	0	Rudbeckia hirta	200	2017-09-18-18-12-08	1	2	x	-25	0	54.7	20.9	54.7	20.8	54.8	0.072	1940	First10	Here	7
1998	11454	0	Rudbeckia hirta	200	2017-09-18-18-12-10	1	2	x	-25	0	54.7	20.9	54.8	20.9	54.9	0.178	1940	First10	Here	8
1999	11455	0	Rudbeckia hirta	200	2017-09-18-18-12-12	1	2	x	-25	0	54.7	20.9	54.7	20.8	54.8	0.072	1940	First10	Here	9
[truncated: 43,421 more rows]
