# Supplementary material for: Floral Humidity in Flowering Plants: A Preliminary Survey
Source: Front Plant Sci. 2020 Mar 6;11:249. doi: 10.3389/fpls.2020.00249 (PMC7068853; doi:10.3389/fpls.2020.00249)
Supplement: SUPPLEMENTARY FILE 2 — A zipped file containing floral humidity data collected by the robot arm transects as described in the main text. A word document within the zipped files explains the data formatting in detail. Datafiles themselves are in CSV format. [file Data_Sheet_2.zip › Floral humidity data/Flowers/Scabiosa Means.csv]

	Block	Sp	xORz	Individual	totIndividual	sample..	Sample.order	xoffset	zoffset	x2	z2	Background.Humidity	Background.Temperature	Focal.Humidity	Focal.Temperature	Corrected.Focal.humidity	Change.in.RH.	block
1	39	Scabiosa	x	2	102	0	2	-30	0	900	0	59.112	21.914	58.404	21.898	59.502	0.35745	39
2	40	Scabiosa	x	2	102	0	2	-25	0	625	0	59.178	21.934	58.568	21.887	59.668	0.47401	40
3	41	Scabiosa	x	2	102	0	2	-20	0	400	0	59.289	21.988	58.771	21.833	59.878	0.58872	41
4	42	Scabiosa	x	2	102	0	2	-15	0	225	0	59.346	21.999	58.976	21.831	60.106	0.75936	42
5	43	Scabiosa	x	2	102	0	2	-10	0	100	0	59.35959596	22	59.53939394	21.86969697	60.73737374	1.371212121	43
6	44	Scabiosa	x	2	102	0	2	-5	0	25	0	59.351	22.006	60.458	21.891	61.752	2.40017	44
7	45	Scabiosa	x	2	102	0	2	0	0	0	0	59.33030303	22.0030303	60.44444444	21.88989899	61.73838384	2.405939394	45
8	46	Scabiosa	x	2	102	0	2	5	0	25	0	59.34949495	22.00707071	60.55858586	21.8959596	61.86161616	2.513444444	46
9	47	Scabiosa	x	2	102	0	2	10	0	100	0	59.38080808	22.01010101	59.62525253	21.9	60.83131313	1.445292929	47
10	48	Scabiosa	x	2	102	0	2	15	0	225	0	59.32020202	22.00707071	59.3989899	21.9	60.57575758	1.254676768	48
11	49	Scabiosa	x	2	102	0	2	20	0	400	0	59.335	22.035	58.976	21.919	60.092	0.77036	49
12	50	Scabiosa	x	2	102	0	2	25	0	625	0	59.346	22.046	58.93	21.949	60.041	0.7083	50
13	51	Scabiosa	x	2	102	0	2	30	0	900	0	59.399	22.004	58.823	21.948	59.923	0.53653	51
14	115	Scabiosa	x	2	102	1	2	-30	0	900	0	68.91326531	21.8	66.87755102	21.71428571	68.87755102	-0.032183673	115
15	116	Scabiosa	x	2	102	1	2	-25	0	625	0	68.87979798	21.8	66.88888889	21.7	68.88888889	0.013868687	116
16	117	Scabiosa	x	2	102	1	2	-20	0	400	0	68.741	21.8	67.116	21.7	69.14	0.40476	117
17	118	Scabiosa	x	2	102	1	2	-15	0	225	0	68.697	21.8	67.4	21.7	69.462	0.76415	118
18	119	Scabiosa	x	2	102	1	2	-10	0	100	0	68.696	21.8	67.539	21.699	69.615	0.91955	119
19	120	Scabiosa	x	2	102	1	2	-5	0	25	0	68.645	21.799	67.991	21.639	70.12	1.47261	120
20	121	Scabiosa	x	2	102	1	2	0	0	0	0	68.601	21.775	68.201	21.61	70.345	1.7499	121
21	122	Scabiosa	x	2	102	1	2	5	0	25	0	68.49	21.791	68.183	21.608	70.322	1.84113	122
22	123	Scabiosa	x	2	102	1	2	10	0	100	0	68.344	21.799	67.7	21.653	69.794	1.4505	123
23	124	Scabiosa	x	2	102	1	2	15	0	225	0	68.299	21.799	67.371	21.681	69.438	1.12985	124
24	125	Scabiosa	x	2	102	1	2	20	0	400	0	68.23131313	21.7959596	66.83333333	21.6979798	68.84040404	0.600686869	125
25	126	Scabiosa	x	2	102	1	2	25	0	625	0	68.21515152	21.75858586	66.47070707	21.6989899	68.46363636	0.214333333	126
26	127	Scabiosa	x	2	102	1	2	30	0	900	0	68.11313131	21.75454545	66.27272727	21.7	68.18181818	0.096232323	127
27	191	Scabiosa	x	2	102	2	2	-30	0	900	0	74.154	21.8	71.639	21.703	74.147	0.01529	191
28	192	Scabiosa	x	2	102	2	2	-25	0	625	0	74.152	21.8	71.905	21.7	74.482	0.31255	192
29	193	Scabiosa	x	2	102	2	2	-20	0	400	0	74.17575758	21.8	72.23737374	21.7	74.84040404	0.657838384	193
30	194	Scabiosa	x	2	102	2	2	-15	0	225	0	74.15353535	21.75555556	72.27878788	21.69090909	74.87979798	0.726090909	194
31	195	Scabiosa	x	2	102	2	2	-10	0	100	0	74.10606061	21.74141414	72.2969697	21.60808081	74.9020202	0.793828283	195
32	196	Scabiosa	x	2	102	2	2	-5	0	25	0	74.1020202	21.72929293	72.88383838	21.6	75.54848485	1.450020202	196
33	197	Scabiosa	x	2	102	2	2	0	0	0	0	73.983	21.736	73.266	21.601	75.977	1.99326	197
34	198	Scabiosa	x	2	102	2	2	5	0	25	0	73.794	21.765	72.856	21.601	75.526	1.72716	198
35	199	Scabiosa	x	2	102	2	2	10	0	100	0	73.707	21.735	72.598	21.602	75.227	1.52744	199
36	200	Scabiosa	x	2	102	2	2	15	0	225	0	73.517	21.754	71.784	21.667	74.321	0.81324	200
37	201	Scabiosa	x	2	102	2	2	20	0	400	0	73.426	21.757	71.544	21.696	74.045	0.63784	201
38	202	Scabiosa	x	2	102	2	2	25	0	625	0	73.361	21.718	71.247	21.695	73.747	0.37317	202
39	203	Scabiosa	x	2	102	2	2	30	0	900	0	73.328	21.721	71.073	21.7	73.573	0.21303	203
40	267	Scabiosa	x	2	102	3	2	-30	0	900	0	76.724	21.731	74.071	21.7	76.871	0.14666	267
41	268	Scabiosa	x	2	102	3	2	-25	0	625	0	76.686	21.732	74.276	21.696	77.076	0.41236	268
42	269	Scabiosa	x	2	102	3	2	-20	0	400	0	76.647	21.742	74.389	21.691	77.201	0.57679	269
43	270	Scabiosa	x	2	102	3	2	-15	0	225	0	76.618	21.792	74.544	21.684	77.382	0.77784	270
44	271	Scabiosa	x	2	102	3	2	-10	0	100	0	76.705	21.751	74.982	21.605	77.882	1.17702	271
45	272	Scabiosa	x	2	102	3	2	-5	0	25	0	76.80606061	21.75151515	75.36767677	21.61111111	78.31616162	1.504545455	272
46	273	Scabiosa	x	2	102	3	2	0	0	0	0	76.84646465	21.72727273	75.52121212	21.60808081	78.48383838	1.634707071	273
47	274	Scabiosa	x	2	102	3	2	5	0	25	0	76.90808081	21.72323232	75.51414141	21.60808081	78.47070707	1.565181818	274
48	275	Scabiosa	x	2	102	3	2	10	0	100	0	77.02424242	21.74040404	75.30909091	21.63131313	78.23333333	1.221090909	275
49	276	Scabiosa	x	2	102	3	2	15	0	225	0	77.113	21.749	75.501	21.659	78.459	1.34569	276
50	277	Scabiosa	x	2	102	3	2	20	0	400	0	77.342	21.757	75.262	21.695	78.171	0.85091	277
51	278	Scabiosa	x	2	102	3	2	25	0	625	0	77.543	21.757	75.174	21.7	78.074	0.55214	278
52	279	Scabiosa	x	2	102	3	2	30	0	900	0	77.597	21.785	75.191	21.7	78.091	0.51701	279
53	343	Scabiosa	x	6	106	0	2	-30	0	900	0	77.64242424	22.5989899	75.02929293	22.50505051	77.62929293	0.015919192	343
54	344	Scabiosa	x	6	106	0	2	-25	0	625	0	77.53838384	22.6	75.16969697	22.5	77.78181818	0.270070707	344
55	345	Scabiosa	x	6	106	0	2	-20	0	400	0	77.554	22.6	75.265	22.5	77.884	0.35636	345
56	346	Scabiosa	x	6	106	0	2	-15	0	225	0	77.602	22.6	75.757	22.496	78.457	0.83387	346
57	347	Scabiosa	x	6	106	0	2	-10	0	100	0	77.601	22.6	75.78	22.484	78.48	0.85946	347
58	348	Scabiosa	x	6	106	0	2	-5	0	25	0	77.559	22.6	76.464	22.486	79.179	1.63233	348
59	349	Scabiosa	x	6	106	0	2	0	0	0	0	77.52	22.62	77.007	22.493	79.789	2.25134	349
60	350	Scabiosa	x	6	106	0	2	5	0	25	0	77.496	22.623	76.925	22.5	79.695	2.18787	350
61	351	Scabiosa	x	6	106	0	2	10	0	100	0	77.495	22.6	76.713	22.5	79.459	1.96219	351
62	352	Scabiosa	x	6	106	0	2	15	0	225	0	77.456	22.6	75.99	22.5	78.69	1.22902	352
63	353	Scabiosa	x	6	106	0	2	20	0	400	0	77.41919192	22.6	75.54646465	22.5	78.23030303	0.791686869	353
64	354	Scabiosa	x	6	106	0	2	25	0	625	0	77.32222222	22.6	75.26767677	22.5	77.9010101	0.590858586	354
65	355	Scabiosa	x	6	106	0	2	30	0	900	0	77.24545455	22.6040404	74.92929293	22.50909091	77.52929293	0.305959596	355
66	419	Scabiosa	x	6	106	1	2	-30	0	900	0	78.692	22.408	76.222	22.37	78.922	0.24054	419
67	420	Scabiosa	x	6	106	1	2	-25	0	625	0	78.546	22.402	76.2	22.301	78.9	0.363	420
68	421	Scabiosa	x	6	106	1	2	-20	0	400	0	78.505	22.403	76.441	22.3	79.158	0.66166	421
69	422	Scabiosa	x	6	106	1	2	-15	0	225	0	78.413	22.4	76.744	22.295	79.498	1.0775	422
70	423	Scabiosa	x	6	106	1	2	-10	0	100	0	78.296	22.4	76.603	22.271	79.333	1.04381	423
71	424	Scabiosa	x	6	106	1	2	-5	0	25	0	78.22929293	22.39494949	76.95252525	22.2030303	79.72424242	1.483919192	424
72	425	Scabiosa	x	6	106	1	2	0	0	0	0	78.07878788	22.38282828	77.0989899	22.2010101	79.87878788	1.790888889	425
73	426	Scabiosa	x	6	106	1	2	5	0	25	0	77.87575758	22.31414141	76.92727273	22.2	79.70808081	1.810464646	426
74	427	Scabiosa	x	6	106	1	2	10	0	100	0	77.764	22.324	76.596	22.2	79.312	1.5683	427
75	428	Scabiosa	x	6	106	1	2	15	0	225	0	77.698	22.314	76.105	22.206	78.805	1.10976	428
76	429	Scabiosa	x	6	106	1	2	20	0	400	0	77.697	22.303	75.679	22.201	78.379	0.65553	429
77	430	Scabiosa	x	6	106	1	2	25	0	625	0	77.678	22.3	75.482	22.202	78.171	0.46385	430
78	431	Scabiosa	x	6	106	1	2	30	0	900	0	77.63434343	22.3	75.30505051	22.2	77.91515152	0.318959596	431
79	495	Scabiosa	x	6	106	2	2	-30	0	900	0	76.219	22.019	73.794	21.999	76.317	0.11958	495
80	496	Scabiosa	x	6	106	2	2	-25	0	625	0	76.21	22.026	73.803	21.937	76.332	0.13821	496
81	497	Scabiosa	x	6	106	2	2	-20	0	400	0	76.134	22.005	74.069	21.901	76.655	0.49851	497
82	498	Scabiosa	x	6	106	2	2	-15	0	225	0	76.104	22.004	74.172	21.9	76.772	0.6386	498
83	499	Scabiosa	x	6	106	2	2	-10	0	100	0	76.105	22.005	74.496	21.9	77.096	0.98364	499
84	500	Scabiosa	x	6	106	2	2	-5	0	25	0	76.067	22.003	74.721	21.9	77.326	1.26199	500
85	501	Scabiosa	x	6	106	2	2	0	0	0	0	76.008	22.006	75.109	21.9	77.739	1.73551	501
86	502	Scabiosa	x	6	106	2	2	5	0	25	0	76.04848485	22.0010101	74.68383838	21.9	77.28383838	1.240888889	502
87	503	Scabiosa	x	6	106	2	2	10	0	100	0	76.0959596	22	74.65353535	21.9	77.25353535	1.160868687	503
88	504	Scabiosa	x	6	106	2	2	15	0	225	0	75.98989899	22	74.24747475	21.9	76.84747475	0.833151515	504
89	505	Scabiosa	x	6	106	2	2	20	0	400	0	75.841	22	73.98	21.9	76.557	0.69644	505
90	506	Scabiosa	x	6	106	2	2	25	0	625	0	75.816	22	73.7	21.9	76.206	0.422	506
91	507	Scabiosa	x	6	106	2	2	30	0	900	0	75.844	22	73.487	21.9	75.987	0.16632	507
92	571	Scabiosa	x	6	106	3	2	-30	0	900	0	76.039	21.883	73.531	21.802	76.031	0.01819	571
93	572	Scabiosa	x	6	106	3	2	-25	0	625	0	75.92222222	21.87373737	73.63737374	21.8	76.14444444	0.248767677	572
94	573	Scabiosa	x	6	106	3	2	-20	0	400	0	75.72424242	21.84444444	73.57474747	21.78989899	76.07777778	0.379969697	573
95	574	Scabiosa	x	6	106	3	2	-15	0	225	0	75.52424242	21.81212121	73.56161616	21.71313131	76.06767677	0.565929293	574
96	575	Scabiosa	x	6	106	3	2	-10	0	100	0	75.31515152	21.81717172	73.68282828	21.70606061	76.21313131	0.904646465	575
97	576	Scabiosa	x	6	106	3	2	-5	0	25	0	75.17979798	21.8	73.6979798	21.7030303	76.22323232	1.056151515	576
98	577	Scabiosa	x	6	106	3	2	0	0	0	0	75.021	21.812	73.923	21.701	76.491	1.45547	577
99	578	Scabiosa	x	6	106	3	2	5	0	25	0	74.92	21.808	73.789	21.7	76.335	1.41327	578
100	579	Scabiosa	x	6	106	3	2	10	0	100	0	74.87	21.8	73.557	21.7	76.065	1.21527	579
101	580	Scabiosa	x	6	106	3	2	15	0	225	0	74.827	21.8	73.207	21.7	75.707	0.88443	580
102	581	Scabiosa	x	6	106	3	2	20	0	400	0	74.739	21.8	72.832	21.7	75.332	0.5719	581
103	582	Scabiosa	x	6	106	3	2	25	0	625	0	74.7020202	21.8	72.61212121	21.7040404	75.11212121	0.373949495	582
104	583	Scabiosa	x	6	106	3	2	30	0	900	0	74.73333333	21.8010101	72.5	21.71313131	74.98080808	0.222666667	583
105	609	Scabiosa	x	10	110	0	0	-30	0	900	0	42.63	22.335	43.132	22.242	42.186	-0.44114	609
106	610	Scabiosa	x	10	110	0	0	-25	0	625	0	42.565	22.201	43.172	22.132	42.232	-0.33274	610
107	611	Scabiosa	x	10	110	0	0	-20	0	400	0	42.484	22.193	43.101	22.097	42.153	-0.32893	611
108	612	Scabiosa	x	10	110	0	0	-15	0	225	0	42.42	22.154	43.129	22.078	42.185	-0.23446	612
109	613	Scabiosa	x	10	110	0	0	-10	0	100	0	42.213	22.115	43.212	22.016	42.28	0.06272	613
110	614	Scabiosa	x	10	110	0	0	-5	0	25	0	42.16565657	22.10606061	43.88888889	22	42.99090909	0.845878788	614
111	615	Scabiosa	x	10	110	0	0	0	0	0	0	42.395	22.11	44.332	22	43.495	1.09827	615
112	616	Scabiosa	x	10	110	0	0	5	0	25	0	42.497	22.125	44.708	22	43.906	1.40501	616
113	617	Scabiosa	x	10	110	0	0	10	0	100	0	42.36868687	22.1989899	44.08080808	22.04444444	43.1969697	0.851525253	617
114	618	Scabiosa	x	10	110	0	0	15	0	225	0	42.11515152	22.2	43.37373737	22.08080808	42.44646465	0.336343434	618
115	619	Scabiosa	x	10	110	0	0	20	0	400	0	41.83939394	22.1989899	42.87777778	22.09090909	41.88585859	0.073090909	619
116	620	Scabiosa	x	10	110	0	0	25	0	625	0	41.736	22.2	42.737	22.1	41.742	0.02342	620
117	621	Scabiosa	x	10	110	0	0	30	0	900	0	41.436	22.2	42.1	22.1	41.086	-0.36911	621
118	685	Scabiosa	x	10	110	1	0	-30	0	900	0	44.863	21.9	45.647	21.847	44.947	0.05975	685
119	686	Scabiosa	x	10	110	1	0	-25	0	625	0	45.165	21.9	45.998	21.8	45.298	0.1395	686
120	687	Scabiosa	x	10	110	1	0	-20	0	400	0	45.369	21.9	46.323	21.799	45.638	0.28875	687
121	688	Scabiosa	x	10	110	1	0	-15	0	225	0	45.452	21.9	46.538	21.8	45.877	0.43937	688
122	689	Scabiosa	x	10	110	1	0	-10	0	100	0	45.56326531	21.9	46.95102041	21.79591837	46.35102041	0.777122449	689
123	690	Scabiosa	x	10	110	1	0	-5	0	25	0	45.63737374	21.9	47.26060606	21.78080808	46.67373737	1.039717172	690
124	691	Scabiosa	x	10	110	1	0	0	0	0	0	45.74242424	21.8979798	47.12929293	21.73030303	46.53737374	0.791737374	691
125	692	Scabiosa	x	10	110	1	0	5	0	25	0	45.801	21.9	47.433	21.744	46.856	1.06343	692
126	693	Scabiosa	x	10	110	1	0	10	0	100	0	45.894	21.873	47.354	21.708	46.772	0.88445	693
127	694	Scabiosa	x	10	110	1	0	15	0	225	0	45.969	21.865	47.312	21.709	46.715	0.76384	694
128	695	Scabiosa	x	10	110	1	0	20	0	400	0	45.98181818	21.88282828	47.11717172	21.78585859	46.51717172	0.539131313	695
129	696	Scabiosa	x	10	110	1	0	25	0	625	0	45.983	21.897	46.986	21.797	46.386	0.39558	696
130	697	Scabiosa	x	10	110	1	0	30	0	900	0	45.983	21.9	47.004	21.8	46.404	0.41495	697
131	761	Scabiosa	x	10	110	2	0	-30	0	900	0	49.30918367	21.61020408	50.03265306	21.6	49.7255102	0.381336735	761
132	762	Scabiosa	x	10	110	2	0	-25	0	625	0	49.3010101	21.6	50.11010101	21.53636364	49.81010101	0.473686869	762
133	763	Scabiosa	x	10	110	2	0	-20	0	400	0	49.394	21.6	50.266	21.5	49.966	0.55015	763
134	764	Scabiosa	x	10	110	2	0	-15	0	225	0	49.466	21.6	50.499	21.5	50.199	0.73156	764
135	765	Scabiosa	x	10	110	2	0	-10	0	100	0	49.607	21.599	50.666	21.5	50.366	0.77207	765
136	766	Scabiosa	x	10	110	2	0	-5	0	25	0	49.775	21.599	50.991	21.499	50.723	0.95738	766
137	767	Scabiosa	x	10	110	2	0	0	0	0	0	49.941	21.6	51.423	21.5	51.212	1.26095	767
138	768	Scabiosa	x	10	110	2	0	5	0	25	0	50.124	21.6	51.533	21.499	51.333	1.19753	768
139	769	Scabiosa	x	10	110	2	0	10	0	100	0	50.304	21.6	51.455	21.499	51.255	0.93274	769
140	770	Scabiosa	x	10	110	2	0	15	0	225	0	50.495	21.6	51.674	21.498	51.474	0.97983	770
141	771	Scabiosa	x	10	110	2	0	20	0	400	0	50.67373737	21.5989899	51.61212121	21.5	51.41212121	0.733949495	771
142	772	Scabiosa	x	10	110	2	0	25	0	625	0	50.85959596	21.5989899	51.64747475	21.4989899	51.44747475	0.586292929	772
143	773	Scabiosa	x	10	110	2	0	30	0	900	0	51.03131313	21.5979798	51.77878788	21.5	51.57878788	0.557565657	773
144	837	Scabiosa	x	10	110	3	0	-30	0	900	0	58.96666667	21.54040404	58.75454545	21.5	59.15454545	0.205737374	837
145	838	Scabiosa	x	10	110	3	0	-25	0	625	0	59.184	21.554	59.019	21.5	59.419	0.27571	838
146	839	Scabiosa	x	10	110	3	0	-20	0	400	0	59.411	21.562	59.232	21.5	59.714	0.28045	839
147	840	Scabiosa	x	10	110	3	0	-15	0	225	0	59.62	21.558	59.531	21.496	60.031	0.39656	840
148	841	Scabiosa	x	10	110	3	0	-10	0	100	0	59.783	21.55	59.865	21.483	60.382	0.59634	841
149	842	Scabiosa	x	10	110	3	0	-5	0	25	0	59.928	21.56	60.247	21.492	60.789	0.86663	842
150	843	Scabiosa	x	10	110	3	0	0	0	0	0	60.006	21.588	60.276	21.462	60.836	0.82023	843
151	844	Scabiosa	x	10	110	3	0	5	0	25	0	60.317	21.55	60.374	21.433	60.929	0.61578	844
152	845	Scabiosa	x	10	110	3	0	10	0	100	0	60.453	21.59	60.423	21.466	61.012	0.53298	845
153	846	Scabiosa	x	10	110	3	0	15	0	225	0	60.66	21.585	60.607	21.487	61.207	0.52589	846
154	847	Scabiosa	x	10	110	3	0	20	0	400	0	60.84040404	21.5959596	60.59494949	21.5	61.19494949	0.332464646	847
155	848	Scabiosa	x	10	110	3	0	25	0	625	0	60.9989899	21.53939394	60.64040404	21.4969697	61.24040404	0.223171717	848
156	849	Scabiosa	x	10	110	3	0	30	0	900	0	61.13939394	21.56464646	60.57474747	21.4989899	61.17474747	0.011454545	849
157	970	Scabiosa	x	14	114	0	3	-30	0	900	0	55.4030303	22.3	55.76767677	22.21313131	55.45757576	0.025343434	970
158	971	Scabiosa	x	14	114	0	3	-25	0	625	0	55.32626263	22.3010101	55.91111111	22.2	55.61111111	0.267939394	971
159	972	Scabiosa	x	14	114	0	3	-20	0	400	0	55.253	22.309	55.904	22.2	55.606	0.33302	972
160	973	Scabiosa	x	14	114	0	3	-15	0	225	0	55.223	22.364	56.308	22.2	56.046	0.83025	973
161	974	Scabiosa	x	14	114	0	3	-10	0	100	0	55.253	22.393	56.42	22.2	56.171	0.92971	974
162	975	Scabiosa	x	14	114	0	3	-5	0	25	0	55.223	22.399	56.592	22.2	56.376	1.15869	975
163	976	Scabiosa	x	14	114	0	3	0	0	0	0	55.247	22.4	56.593	22.201	56.388	1.13589	976
164	977	Scabiosa	x	14	114	0	3	5	0	25	0	55.33535354	22.4	57.48282828	22.2	57.40909091	2.076535354	977
165	978	Scabiosa	x	14	114	0	3	10	0	100	0	55.391	22.401	57.184	22.209	57.061	1.67534	978
166	979	Scabiosa	x	14	114	0	3	15	0	225	0	55.42222222	22.4020202	56.84444444	22.28787879	56.68383838	1.251484848	979
167	980	Scabiosa	x	14	114	0	3	20	0	400	0	55.44343434	22.42222222	56.53838384	22.3	56.31616162	0.876292929	980
168	981	Scabiosa	x	14	114	0	3	25	0	625	0	55.44949495	22.45757576	56.27575758	22.37777778	56.0020202	0.566494949	981
169	982	Scabiosa	x	14	114	0	3	30	0	900	0	55.41616162	22.49292929	56.07575758	22.4	55.77575758	0.368505051	982
170	1046	Scabiosa	x	14	114	1	3	-30	0	900	0	58.6	22	58.68	21.935	58.78	0.19668	1046
171	1047	Scabiosa	x	14	114	1	3	-25	0	625	0	58.64040404	22	58.84343434	21.9	58.99191919	0.345161616	1047
172	1048	Scabiosa	x	14	114	1	3	-20	0	400	0	58.7	22	59.15454545	21.8979798	59.35454545	0.645292929	1048
173	1049	Scabiosa	x	14	114	1	3	-15	0	225	0	58.66666667	22	59.27676768	21.88989899	59.47979798	0.819868687	1049
174	1050	Scabiosa	x	14	114	1	3	-10	0	100	0	58.78787879	21.9989899	59.66060606	21.81717172	59.93030303	1.142585859	1050
175	1051	Scabiosa	x	14	114	1	3	-5	0	25	0	58.882	21.999	59.81	21.8	60.108	1.22125	1051
176	1052	Scabiosa	x	14	114	1	3	0	0	0	0	59.06	21.999	60.357	21.8	60.728	1.67592	1052
177	1053	Scabiosa	x	14	114	1	3	5	0	25	0	59.226	21.999	60.549	21.8	60.957	1.73195	1053
178	1054	Scabiosa	x	14	114	1	3	10	0	100	0	59.308	22	60.409	21.801	60.799	1.48801	1054
179	1055	Scabiosa	x	14	114	1	3	15	0	225	0	59.453	22	60.198	21.808	60.555	1.09897	1055
180	1056	Scabiosa	x	14	114	1	3	20	0	400	0	59.576	22	59.927	21.889	60.234	0.66254	1056
181	1057	Scabiosa	x	14	114	1	3	25	0	625	0	59.696	21.999	60.072	21.9	60.401	0.71023	1057
182	1058	Scabiosa	x	14	114	1	3	30	0	900	0	59.7979798	22	59.81414141	21.8989899	60.11414141	0.310282828	1058
183	1122	Scabiosa	x	14	114	2	3	-30	0	900	0	62.991	21.8	62.425	21.731	63.125	0.13667	1122
184	1123	Scabiosa	x	14	114	2	3	-25	0	625	0	63.025	21.799	62.562	21.699	63.275	0.26104	1123
185	1124	Scabiosa	x	14	114	2	3	-20	0	400	0	63.05858586	21.79292929	62.82323232	21.68282828	63.58989899	0.529535354	1124
186	1125	Scabiosa	x	14	114	2	3	-15	0	225	0	63.14040404	21.78585859	63.17676768	21.61010101	64.0020202	0.856434343	1125
187	1126	Scabiosa	x	14	114	2	3	-10	0	100	0	63.15252525	21.76868687	63.45858586	21.6030303	64.32626263	1.170212121	1126
188	1127	Scabiosa	x	14	114	2	3	-5	0	25	0	63.13737374	21.75959596	63.47979798	21.6	64.34545455	1.209959596	1127
189	1128	Scabiosa	x	14	114	2	3	0	0	0	0	63.117	21.719	64.065	21.599	65.02	1.90717	1128
190	1129	Scabiosa	x	14	114	2	3	5	0	25	0	63.109	21.71	64.026	21.6	64.978	1.87006	1129
191	1130	Scabiosa	x	14	114	2	3	10	0	100	0	63.047	21.723	63.862	21.6	64.79	1.74237	1130
192	1131	Scabiosa	x	14	114	2	3	15	0	225	0	63.113	21.704	63.278	21.6	64.109	1.00086	1131
193	1132	Scabiosa	x	14	114	2	3	20	0	400	0	63.131	21.701	63.065	21.601	63.869	0.73663	1132
194	1133	Scabiosa	x	14	114	2	3	25	0	625	0	63.122	21.7	62.805	21.612	63.559	0.44503	1133
195	1134	Scabiosa	x	14	114	2	3	30	0	900	0	63.087	21.702	62.657	21.674	63.369	0.309	1134
196	1198	Scabiosa	x	14	114	3	3	-30	0	900	0	64.459	21.574	63.718	21.501	64.618	0.16388	1198
197	1199	Scabiosa	x	14	114	3	3	-25	0	625	0	64.157	21.583	63.627	21.497	64.527	0.36048	1199
198	1200	Scabiosa	x	14	114	3	3	-20	0	400	0	63.894	21.552	63.626	21.427	64.523	0.62244	1200
199	1201	Scabiosa	x	14	114	3	3	-15	0	225	0	63.627	21.571	63.988	21.401	64.936	1.30814	1201
200	1202	Scabiosa	x	14	114	3	3	-10	0	100	0	63.33030303	21.52222222	63.87272727	21.37878788	64.8020202	1.471555556	1202
201	1203	Scabiosa	x	14	114	3	3	-5	0	25	0	63.05353535	21.51515152	64.84646465	21.31818182	65.93232323	2.874353535	1203
202	1204	Scabiosa	x	14	114	3	3	0	0	0	0	62.70606061	21.53131313	65.07979798	21.3040404	66.2040404	3.491707071	1204
203	1205	Scabiosa	x	14	114	3	3	5	0	25	0	62.32828283	21.52020202	64.3040404	21.33232323	65.2969697	2.972323232	1205
204	1206	Scabiosa	x	14	114	3	3	10	0	100	0	62.0040404	21.52222222	63.7	21.31212121	64.6040404	2.597959596	1206
205	1207	Scabiosa	x	14	114	3	3	15	0	225	0	61.785	21.512	62.628	21.385	63.359	1.57733	1207
206	1208	Scabiosa	x	14	114	3	3	20	0	400	0	61.639	21.522	62.014	21.4	62.647	1.01324	1208
207	1209	Scabiosa	x	14	114	3	3	25	0	625	0	61.324	21.522	61.416	21.419	61.953	0.63643	1209
208	1210	Scabiosa	x	14	114	3	3	30	0	900	0	61.085	21.567	61.149	21.493	61.654	0.5669	1210
209	1236	Scabiosa	x	18	118	0	1	-30	0	900	0	54.636	22.249	55.094	22.192	54.758	0.11273	1236
210	1237	Scabiosa	x	18	118	0	1	-25	0	625	0	54.742	22.2	55.305	22.108	55.005	0.25088	1237
211	1238	Scabiosa	x	18	118	0	1	-20	0	400	0	54.878	22.2	55.759	22.094	55.513	0.64077	1238
212	1239	Scabiosa	x	18	118	0	1	-15	0	225	0	55.109	22.154	56.214	22.011	56.056	0.93666	1239
213	1240	Scabiosa	x	18	118	0	1	-10	0	100	0	55.22346939	22.10510204	56.31734694	21.99693878	56.17346939	0.941816327	1240
214	1241	Scabiosa	x	18	118	0	1	-5	0	25	0	55.18787879	22.1	56.7979798	21.95252525	56.73434343	1.534131313	1241
215	1242	Scabiosa	x	18	118	0	1	0	0	0	0	55.18080808	22.0989899	56.77878788	21.9	56.69494949	1.518808081	1242
216	1243	Scabiosa	x	18	118	0	1	5	0	25	0	55.28686869	22.0969697	56.98585859	21.9	56.94040404	1.652636364	1243
217	1244	Scabiosa	x	18	118	0	1	10	0	100	0	55.371	22.071	56.734	21.9	56.653	1.27681	1244
218	1245	Scabiosa	x	18	118	0	1	15	0	225	0	55.409	22.023	56.425	21.9	56.286	0.88094	1245
219	1246	Scabiosa	x	18	118	0	1	20	0	400	0	55.402	22.008	56.211	21.901	56.014	0.64002	1246
220	1247	Scabiosa	x	18	118	0	1	25	0	625	0	55.369	22.003	56.108	21.9	55.918	0.55397	1247
221	1248	Scabiosa	x	18	118	0	1	30	0	900	0	55.211	22.002	55.802	21.911	55.602	0.35732	1248
222	1312	Scabiosa	x	18	118	1	1	-30	0	900	0	60.554	22.342	60.423	22.273	60.923	0.36569	1312
223	1313	Scabiosa	x	18	118	1	1	-25	0	625	0	60.496	22.3	60.517	22.2	61.023	0.53266	1313
224	1314	Scabiosa	x	18	118	1	1	-20	0	400	0	60.4989899	22.3	60.69191919	22.1989899	61.22828283	0.732272727	1314
225	1315	Scabiosa	x	18	118	1	1	-15	0	225	0	60.52424242	22.2969697	61.16969697	22.13939394	61.7969697	1.260212121	1315
226	1316	Scabiosa	x	18	118	1	1	-10	0	100	0	60.68686869	22.29494949	61.43939394	22.1	62.1010101	1.410030303	1316
227	1317	Scabiosa	x	18	118	1	1	-5	0	25	0	60.92121212	22.28686869	62.06565657	22.1	62.83535354	1.900878788	1317
228	1318	Scabiosa	x	18	118	1	1	0	0	0	0	61.103	22.229	62.464	22.09	63.275	2.18035	1318
229	1319	Scabiosa	x	18	118	1	1	5	0	25	0	61.258	22.215	62.437	22.087	63.253	1.994	1319
230	1320	Scabiosa	x	18	118	1	1	10	0	100	0	61.476	22.208	62.348	22.094	63.145	1.67306	1320
231	1321	Scabiosa	x	18	118	1	1	15	0	225	0	61.86	22.202	62.449	22.096	63.258	1.40593	1321
232	1322	Scabiosa	x	18	118	1	1	20	0	400	0	62.355	22.2	62.55	22.1	63.388	1.02781	1322
233	1323	Scabiosa	x	18	118	1	1	25	0	625	0	62.74	22.2	62.549	22.101	63.373	0.64173	1323
234	1324	Scabiosa	x	18	118	1	1	30	0	900	0	63.086	22.202	62.628	22.135	63.468	0.38734	1324
235	1388	Scabiosa	x	18	118	2	1	-30	0	900	0	66.128	22.076	65.018	21.999	66.237	0.11288	1388
236	1389	Scabiosa	x	18	118	2	1	-25	0	625	0	66.201	22.021	65.43	21.945	66.729	0.51697	1389
237	1390	Scabiosa	x	18	118	2	1	-20	0	400	0	66.17979798	22.02525253	65.60808081	21.9010101	66.92525253	0.74440404	1390
238	1391	Scabiosa	x	18	118	2	1	-15	0	225	0	66.21010101	22.0040404	65.63939394	21.9010101	66.96060606	0.750323232	1391
239	1392	Scabiosa	x	18	118	2	1	-10	0	100	0	66.26326531	22.00204082	66.0744898	21.9	67.45714286	1.201010204	1392
240	1393	Scabiosa	x	18	118	2	1	-5	0	25	0	66.22929293	22.0040404	66.53434343	21.9	68.0030303	1.767555556	1393
241	1394	Scabiosa	x	18	118	2	1	0	0	0	0	66.231	22.005	66.716	21.9	68.199	1.97611	1394
242	1395	Scabiosa	x	18	118	2	1	5	0	25	0	66.368	22.003	66.849	21.899	68.364	1.99312	1395
243	1396	Scabiosa	x	18	118	2	1	10	0	100	0	66.422	22.002	66.429	21.9	67.869	1.4527	1396
244	1397	Scabiosa	x	18	118	2	1	15	0	225	0	66.487	22.001	66.199	21.9	67.6	1.12145	1397
245	1398	Scabiosa	x	18	118	2	1	20	0	400	0	66.548	22.002	65.905	21.9	67.271	0.72002	1398
246	1399	Scabiosa	x	18	118	2	1	25	0	625	0	66.658	22.004	65.728	21.9	67.029	0.40519	1399
247	1400	Scabiosa	x	18	118	2	1	30	0	900	0	66.707	22.003	65.693	21.9	66.994	0.31565	1400
248	1464	Scabiosa	x	18	118	3	1	-30	0	900	0	64.527	21.804	63.673	21.746	64.673	0.1564	1464
249	1465	Scabiosa	x	18	118	3	1	-25	0	625	0	64.62828283	21.8	63.8010101	21.7	64.80606061	0.203080808	1465
250	1466	Scabiosa	x	18	118	3	1	-20	0	400	0	64.69489796	21.79693878	64.02040816	21.7	65.07755102	0.390683673	1466
251	1467	Scabiosa	x	18	118	3	1	-15	0	225	0	64.67979798	21.7989899	64.40808081	21.7	65.53232323	0.85479798	1467
252	1468	Scabiosa	x	18	118	3	1	-10	0	100	0	64.6979798	21.7989899	64.73535354	21.65555556	65.91414141	1.215545455	1468
253	1469	Scabiosa	x	18	118	3	1	-5	0	25	0	64.70808081	21.7989899	65.16767677	21.60505051	66.41313131	1.706060606	1469
254	1470	Scabiosa	x	18	118	3	1	0	0	0	0	64.789	21.797	65.484	21.603	66.783	1.99144	1470
255	1471	Scabiosa	x	18	118	3	1	5	0	25	0	64.84	21.797	65.305	21.607	66.565	1.73321	1471
256	1472	Scabiosa	x	18	118	3	1	10	0	100	0	64.973	21.798	65.306	21.601	66.573	1.60132	1472
257	1473	Scabiosa	x	18	118	3	1	15	0	225	0	65.041	21.8	64.854	21.671	66.056	1.00988	1473
258	1474	Scabiosa	x	18	118	3	1	20	0	400	0	65.166	21.8	64.615	21.699	65.776	0.60822	1474
259	1475	Scabiosa	x	18	118	3	1	25	0	625	0	65.41	21.792	64.638	21.7	65.814	0.39091	1475
260	1476	Scabiosa	x	18	118	3	1	30	0	900	0	65.604	21.773	64.682	21.7	65.882	0.24804	1476
261	1521	Scabiosa	x	22	122	0	0	-30	0	900	0	63.98686869	20.42929293	62.57777778	20.41111111	64.17474747	0.162929293	1521
262	1522	Scabiosa	x	22	122	0	0	-25	0	625	0	64.31428571	20.4	62.92755102	20.4	64.52755102	0.235122449	1522
263	1523	Scabiosa	x	22	122	0	0	-20	0	400	0	64.4030303	20.44747475	63.04343434	20.44949495	64.66868687	0.278737374	1523
264	1524	Scabiosa	x	22	122	0	0	-15	0	225	0	64.421	20.496	63.402	20.484	65.085	0.67044	1524
265	1525	Scabiosa	x	22	122	0	0	-10	0	100	0	64.263	20.503	63.454	20.497	65.141	0.88775	1525
266	1526	Scabiosa	x	22	122	0	0	-5	0	25	0	64.219	20.546	63.812	20.5	65.562	1.34074	1526
267	1527	Scabiosa	x	22	122	0	0	0	0	0	0	64.15	20.565	63.619	20.5	65.344	1.18937	1527
268	1528	Scabiosa	x	22	122	0	0	5	0	25	0	64.09393939	20.59191919	63.62727273	20.5	65.33939394	1.254838384	1528
269	1529	Scabiosa	x	22	122	0	0	10	0	100	0	64.028	20.596	63.424	20.5	65.124	1.08846	1529
270	1530	Scabiosa	x	22	122	0	0	15	0	225	0	64.00808081	20.5989899	63.02929293	20.51919192	64.64444444	0.657464646	1530
271	1531	Scabiosa	x	22	122	0	0	20	0	400	0	63.901	20.6	62.852	20.588	64.452	0.56228	1531
272	1532	Scabiosa	x	22	122	0	0	25	0	625	0	63.78686869	20.6040404	62.65050505	20.6	64.25050505	0.446111111	1532
273	1533	Scabiosa	x	22	122	0	0	30	0	900	0	63.72929293	20.61212121	62.45252525	20.6	64.00505051	0.277585859	1533
274	1597	Scabiosa	x	22	122	1	0	-30	0	900	0	57.257	21.4	56.353	21.395	57.053	-0.21758	1597
275	1598	Scabiosa	x	22	122	1	0	-25	0	625	0	56.989	21.4	56.187	21.383	56.883	-0.13908	1598
276	1599	Scabiosa	x	22	122	1	0	-20	0	400	0	56.798	21.399	56.028	21.389	56.657	-0.13	1599
277	1600	Scabiosa	x	22	122	1	0	-15	0	225	0	56.5010101	21.4020202	55.88686869	21.4	56.48686869	0.006010101	1600
278	1601	Scabiosa	x	22	122	1	0	-10	0	100	0	56.21836735	21.4377551	55.64591837	21.4	56.24591837	0.013295918	1601
279	1602	Scabiosa	x	22	122	1	0	-5	0	25	0	55.96666667	21.4979798	55.76767677	21.40505051	56.37272727	0.403989899	1602
280	1603	Scabiosa	x	22	122	1	0	0	0	0	0	55.82222222	21.5	56.45353535	21.42929293	57.15757576	1.331969697	1603
281	1604	Scabiosa	x	22	122	1	0	5	0	25	0	55.691	21.521	56.358	21.452	57.055	1.35408	1604
282	1605	Scabiosa	x	22	122	1	0	10	0	100	0	55.55	21.579	55.789	21.491	56.406	0.84503	1605
283	1606	Scabiosa	x	22	122	1	0	15	0	225	0	55.394	21.6	55.549	21.516	56.131	0.72697	1606
284	1607	Scabiosa	x	22	122	1	0	20	0	400	0	55.26666667	21.6	55.01212121	21.52020202	55.51717172	0.241050505	1607
285	1608	Scabiosa	x	22	122	1	0	25	0	625	0	55.187	21.6	54.879	21.526	55.377	0.16869	1608
286	1609	Scabiosa	x	22	122	1	0	30	0	900	0	55.079	21.6	54.624	21.532	55.06	-0.01464	1609
287	1673	Scabiosa	x	22	122	2	0	-30	0	900	0	55.458	21.109	55.167	21.098	55.667	0.22643	1673
288	1674	Scabiosa	x	22	122	2	0	-25	0	625	0	55.509	21.109	55.162	21.071	55.662	0.16981	1674
289	1675	Scabiosa	x	22	122	2	0	-20	0	400	0	55.487	21.102	55.386	21.078	55.945	0.44797	1675
290	1676	Scabiosa	x	22	122	2	0	-15	0	225	0	55.41616162	21.1	55.38484848	21.02424242	55.94040404	0.517454545	1676
291	1677	Scabiosa	x	22	122	2	0	-10	0	100	0	55.40606061	21.1	55.64242424	21	56.24242424	0.821515152	1677
292	1678	Scabiosa	x	22	122	2	0	-5	0	25	0	55.41632653	21.1	56.1	21	56.75714286	1.333979592	1678
293	1679	Scabiosa	x	22	122	2	0	0	0	0	0	55.36767677	21.1	56.07979798	21	56.72929293	1.359545455	1679
294	1680	Scabiosa	x	22	122	2	0	5	0	25	0	55.315	21.1	55.95	21	56.58	1.26393	1680
295	1681	Scabiosa	x	22	122	2	0	10	0	100	0	55.303	21.1	55.497	21	56.079	0.75859	1681
296	1682	Scabiosa	x	22	122	2	0	15	0	225	0	55.308	21.1	55.246	21	55.755	0.46687	1682
297	1683	Scabiosa	x	22	122	2	0	20	0	400	0	55.289	21.085	55.198	21	55.698	0.43099	1683
298	1684	Scabiosa	x	22	122	2	0	25	0	625	0	55.29090909	21.07979798	55.00808081	21	55.50808081	0.21230303	1684
299	1685	Scabiosa	x	22	122	2	0	30	0	900	0	55.296	21.073	54.935	21	55.435	0.1239	1685
300	1749	Scabiosa	x	22	122	3	0	-30	0	900	0	55.02	20.966	54.67	20.904	55.14	0.0968	1749
301	1750	Scabiosa	x	22	122	3	0	-25	0	625	0	55.013	20.972	54.85	20.9	55.35	0.30945	1750
302	1751	Scabiosa	x	22	122	3	0	-20	0	400	0	55.008	20.977	55.02	20.9	55.52	0.50886	1751
303	1752	Scabiosa	x	22	122	3	0	-15	0	225	0	54.995	20.985	55.087	20.9	55.6	0.59834	1752
304	1753	Scabiosa	x	22	122	3	0	-10	0	100	0	55	20.97575758	55.44848485	20.9	56.02727273	1.006151515	1753
305	1754	Scabiosa	x	22	122	3	0	-5	0	25	0	55.019	20.916	55.75	20.887	56.362	1.33153	1754
306	1755	Scabiosa	x	22	122	3	0	0	0	0	0	55.01515152	20.91414141	55.49494949	20.86565657	56.06464646	1.044080808	1755
307	1756	Scabiosa	x	22	122	3	0	5	0	25	0	55.01010101	20.9	55.43838384	20.83535354	56.00606061	0.984606061	1756
308	1757	Scabiosa	x	22	122	3	0	10	0	100	0	55.02020202	20.9	55.6	20.88686869	56.18585859	1.158959596	1757
309	1758	Scabiosa	x	22	122	3	0	15	0	225	0	55.0030303	20.9020202	55.17474747	20.89393939	55.68282828	0.690474747	1758
310	1759	Scabiosa	x	22	122	3	0	20	0	400	0	55.004	20.903	54.963	20.899	55.463	0.4478	1759
311	1760	Scabiosa	x	22	122	3	0	25	0	625	0	55.042	20.9	54.888	20.895	55.388	0.32407	1760
312	1761	Scabiosa	x	22	122	3	0	30	0	900	0	55.03	20.901	54.847	20.9	55.347	0.28905	1761
313	52	Scabiosa	z	2	102	0	2	0	5	0	25	59.503	22.001	59.066	21.9	60.195	0.70226	52
314	53	Scabiosa	z	2	102	0	2	0	10	0	100	59.573	22	58.912	21.9	60.012	0.46132	53
315	54	Scabiosa	z	2	102	0	2	0	15	0	225	59.619	22	58.922	21.9	60.022	0.42642	54
316	55	Scabiosa	z	2	102	0	2	0	20	0	400	59.714	22	58.923	21.9	60.023	0.33253	55
317	56	Scabiosa	z	2	102	0	2	0	25	0	625	59.796	21.996	59.041	21.9	60.141	0.38151	56
318	57	Scabiosa	z	2	102	0	2	0	30	0	900	59.841	21.969	59.06	21.899	60.16	0.3576	57
319	128	Scabiosa	z	2	102	1	2	0	5	0	25	68.05050505	21.75454545	66.37474747	21.7	68.33232323	0.272242424	128
320	129	Scabiosa	z	2	102	1	2	0	10	0	100	67.96363636	21.75050505	66.17575758	21.7	68.07575758	0.137656566	129
321	130	Scabiosa	z	2	102	1	2	0	15	0	225	67.94848485	21.74444444	66.15353535	21.6979798	68.05353535	0.127949495	130
322	131	Scabiosa	z	2	102	1	2	0	20	0	400	67.91515152	21.73030303	66.02424242	21.7	67.92424242	0.017757576	131
323	132	Scabiosa	z	2	102	1	2	0	25	0	625	67.832	21.746	65.961	21.7	67.861	0.03071	132
324	133	Scabiosa	z	2	102	1	2	0	30	0	900	67.778	21.721	65.907	21.7	67.807	0.02477	133
325	204	Scabiosa	z	2	102	2	2	0	5	0	25	73.228	21.732	71.189	21.698	73.689	0.44179	204
326	205	Scabiosa	z	2	102	2	2	0	10	0	100	73.208	21.726	71.079	21.689	73.573	0.33969	205
327	206	Scabiosa	z	2	102	2	2	0	15	0	225	73.125	21.742	70.902	21.699	73.323	0.22603	206
328	207	Scabiosa	z	2	102	2	2	0	20	0	400	73.09191919	21.74242424	70.78282828	21.7	73.18282828	0.126020202	207
329	208	Scabiosa	z	2	102	2	2	0	25	0	625	73.02727273	21.70909091	70.7030303	21.6969697	73.1030303	0.102090909	208
330	209	Scabiosa	z	2	102	2	2	0	30	0	900	72.96363636	21.7040404	70.61717172	21.69292929	73.01717172	0.070424242	209
331	280	Scabiosa	z	2	102	3	2	0	5	0	25	77.813	21.769	75.563	21.699	78.516	0.71446	280
332	281	Scabiosa	z	2	102	3	2	0	10	0	100	77.971	21.766	75.591	21.7	78.589	0.58799	281
333	282	Scabiosa	z	2	102	3	2	0	15	0	225	78.008	21.791	75.549	21.699	78.549	0.50439	282
334	283	Scabiosa	z	2	102	3	2	0	20	0	400	78.134	21.79	75.583	21.7	78.583	0.41613	283
335	284	Scabiosa	z	2	102	3	2	0	25	0	625	78.095	21.789	75.537	21.7	78.535	0.40405	284
336	285	Scabiosa	z	2	102	3	2	0	30	0	900	78.17777778	21.78383838	75.51515152	21.7	78.5040404	0.296929293	285
337	356	Scabiosa	z	6	106	0	2	0	5	0	25	77.28484848	22.6	75.17373737	22.5020202	77.79292929	0.527858586	356
338	357	Scabiosa	z	6	106	0	2	0	10	0	100	77.21919192	22.6	74.97272727	22.5	77.57272727	0.378626263	357
339	358	Scabiosa	z	6	106	0	2	0	15	0	225	77.18888889	22.6	74.83131313	22.5	77.43131313	0.257626263	358
340	359	Scabiosa	z	6	106	0	2	0	20	0	400	77.14040404	22.6	74.78181818	22.5	77.38181818	0.253525253	359
341	360	Scabiosa	z	6	106	0	2	0	25	0	625	77.092	22.6	74.66	22.5	77.26	0.17213	360
342	361	Scabiosa	z	6	106	0	2	0	30	0	900	77.18888889	22.5979798	74.62222222	22.5	77.22222222	0.034888889	361
343	432	Scabiosa	z	6	106	1	2	0	5	0	25	77.611	22.3	75.611	22.2	78.3	0.66886	432
344	433	Scabiosa	z	6	106	1	2	0	10	0	100	77.608	22.3	75.387	22.2	78.062	0.43234	433
345	434	Scabiosa	z	6	106	1	2	0	15	0	225	77.609	22.298	75.225	22.2	77.825	0.25875	434
346	435	Scabiosa	z	6	106	1	2	0	20	0	400	77.634	22.239	75.283	22.194	77.883	0.29581	435
347	436	Scabiosa	z	6	106	1	2	0	25	0	625	77.622	22.22	75.238	22.198	77.838	0.25966	436
348	437	Scabiosa	z	6	106	1	2	0	30	0	900	77.55252525	22.21616162	75.11515152	22.1959596	77.71515152	0.197686869	437
349	508	Scabiosa	z	6	106	2	2	0	5	0	25	75.94	22	73.679	21.9	76.181	0.27553	508
350	509	Scabiosa	z	6	106	2	2	0	10	0	100	75.995	21.999	73.629	21.9	76.129	0.16703	509
351	510	Scabiosa	z	6	106	2	2	0	15	0	225	76.001	22	73.597	21.9	76.097	0.12679	510
352	511	Scabiosa	z	6	106	2	2	0	20	0	400	75.984	22	73.597	21.9	76.097	0.14379	511
353	512	Scabiosa	z	6	106	2	2	0	25	0	625	76	22	73.52	21.9	76.02	0.0454	512
354	513	Scabiosa	z	6	106	2	2	0	30	0	900	76.056	22	73.593	21.9	76.093	0.06751	513
355	584	Scabiosa	z	6	106	3	2	0	5	0	25	74.799	21.8	72.577	21.705	75.077	0.23939	584
356	585	Scabiosa	z	6	106	3	2	0	10	0	100	74.80606061	21.8	72.5959596	21.7010101	75.0959596	0.252616162	585
357	586	Scabiosa	z	6	106	3	2	0	15	0	225	74.92020202	21.8	72.57171717	21.7	75.07171717	0.112535354	586
358	587	Scabiosa	z	6	106	3	2	0	20	0	400	74.97474747	21.8	72.52121212	21.7010101	75.02020202	0.003949495	587
359	588	Scabiosa	z	6	106	3	2	0	25	0	625	75.0010101	21.8	72.57272727	21.7	75.07272727	0.032808081	588
360	589	Scabiosa	z	6	106	3	2	0	30	0	900	74.957	21.8	72.505	21.702	75.001	0.00435	589
361	622	Scabiosa	z	10	110	0	0	0	5	0	25	41.23333333	22.1969697	42.0979798	22.1	41.06767677	-0.168636364	622
362	623	Scabiosa	z	10	110	0	0	0	10	0	100	41.29292929	22.1979798	41.98282828	22.1	40.94949495	-0.353464646	623
363	624	Scabiosa	z	10	110	0	0	0	15	0	225	41.356	22.199	42.023	22.1	40.998	-0.37287	624
364	625	Scabiosa	z	10	110	0	0	0	20	0	400	41.622	22.199	42.178	22.1	41.178	-0.47002	625
365	626	Scabiosa	z	10	110	0	0	0	25	0	625	41.54545455	22.19494949	42.08383838	22.1	41.08080808	-0.496161616	626
366	627	Scabiosa	z	10	110	0	0	0	30	0	900	41.634	22.199	42.059	22.1	41.058	-0.61169	627
367	698	Scabiosa	z	10	110	1	0	0	5	0	25	45.815	21.873	46.754	21.796	46.154	0.31145	698
368	699	Scabiosa	z	10	110	1	0	0	10	0	100	45.713	21.824	46.584	21.784	45.98	0.22852	699
369	700	Scabiosa	z	10	110	1	0	0	15	0	225	45.678	21.848	46.461	21.797	45.813	0.12949	700
370	701	Scabiosa	z	10	110	1	0	0	20	0	400	45.679	21.831	46.525	21.797	45.914	0.19825	701
371	702	Scabiosa	z	10	110	1	0	0	25	0	625	45.731	21.847	46.501	21.798	45.887	0.12009	702
372	703	Scabiosa	z	10	110	1	0	0	30	0	900	45.75816327	21.84897959	46.43979592	21.79897959	45.77959184	0.026214286	703
373	774	Scabiosa	z	10	110	2	0	0	5	0	25	51.20808081	21.5969697	51.98181818	21.4989899	51.78181818	0.601535354	774
374	775	Scabiosa	z	10	110	2	0	0	10	0	100	51.35757576	21.5959596	52.03333333	21.5	51.83333333	0.507757576	775
375	776	Scabiosa	z	10	110	2	0	0	15	0	225	51.45151515	21.58686869	52.07777778	21.5	51.87777778	0.462262626	776
376	777	Scabiosa	z	10	110	2	0	0	20	0	400	51.56464646	21.57575758	52.13838384	21.5	51.94545455	0.415121212	777
377	778	Scabiosa	z	10	110	2	0	0	25	0	625	51.67171717	21.5959596	52.23636364	21.5	52.07171717	0.414565657	778
378	779	Scabiosa	z	10	110	2	0	0	30	0	900	51.6989899	21.5989899	52.21111111	21.5	52.02222222	0.360010101	779
379	850	Scabiosa	z	10	110	3	0	0	5	0	25	61.20808081	21.55656566	60.65858586	21.4989899	61.25858586	0.033787879	850
380	851	Scabiosa	z	10	110	3	0	0	10	0	100	61.2010101	21.58888889	60.73131313	21.5	61.33131313	0.120121212	851
381	852	Scabiosa	z	10	110	3	0	0	15	0	225	61.26666667	21.59292929	60.6989899	21.4989899	61.2989899	0.019232323	852
382	853	Scabiosa	z	10	110	3	0	0	20	0	400	61.321	21.576	60.695	21.5	61.295	-0.03945	853
383	854	Scabiosa	z	10	110	3	0	0	25	0	625	61.36565657	21.57171717	60.73434343	21.5	61.33434343	-0.041222222	854
384	855	Scabiosa	z	10	110	3	0	0	30	0	900	61.397	21.58	60.734	21.5	61.334	-0.07294	855
385	983	Scabiosa	z	14	114	0	3	0	5	0	25	55.3979798	22.4959596	55.95757576	22.4	55.65757576	0.24979798	983
386	984	Scabiosa	z	14	114	0	3	0	10	0	100	55.41530612	22.5	55.80918367	22.4	55.50918367	0.061214286	984
387	985	Scabiosa	z	14	114	0	3	0	15	0	225	55.43434343	22.5	55.75252525	22.40505051	55.45252525	-0.023444444	985
388	986	Scabiosa	z	14	114	0	3	0	20	0	400	55.31734694	22.5	55.69183673	22.40612245	55.37959184	0.023183673	986
389	987	Scabiosa	z	14	114	0	3	0	25	0	625	55.217	22.5	55.601	22.402	55.209	0.01823	987
390	988	Scabiosa	z	14	114	0	3	0	30	0	900	55.20510204	22.5	55.58061224	22.40102041	55.18265306	0.006622449	988
391	1059	Scabiosa	z	14	114	1	3	0	5	0	25	59.959	21.998	60.117	21.897	60.451	0.49938	1059
392	1060	Scabiosa	z	14	114	1	3	0	10	0	100	60.049	22	60.134	21.898	60.478	0.429	1060
393	1061	Scabiosa	z	14	114	1	3	0	15	0	225	60.16363636	21.9979798	60.14747475	21.8979798	60.49393939	0.329969697	1061
394	1062	Scabiosa	z	14	114	1	3	0	20	0	400	60.27272727	21.9979798	60.22727273	21.8969697	60.62424242	0.312939394	1062
395	1063	Scabiosa	z	14	114	1	3	0	25	0	625	60.39393939	21.96161616	60.24949495	21.8989899	60.64949495	0.217474747	1063
396	1064	Scabiosa	z	14	114	1	3	0	30	0	900	60.51919192	21.96767677	60.31818182	21.8979798	60.71818182	0.17189899	1064
397	1135	Scabiosa	z	14	114	2	3	0	5	0	25	63.098	21.7	62.847	21.601	63.621	0.51751	1135
398	1136	Scabiosa	z	14	114	2	3	0	10	0	100	63.083	21.7	62.667	21.6	63.369	0.3247	1136
399	1137	Scabiosa	z	14	114	2	3	0	15	0	225	63.084	21.7	62.662	21.6	63.365	0.31789	1137
400	1138	Scabiosa	z	14	114	2	3	0	20	0	400	63.00707071	21.7	62.5040404	21.6	63.2040404	0.211626263	1138
401	1139	Scabiosa	z	14	114	2	3	0	25	0	625	62.91616162	21.7	62.44040404	21.6010101	63.14040404	0.229313131	1139
402	1140	Scabiosa	z	14	114	2	3	0	30	0	900	62.88282828	21.6979798	62.36969697	21.6	63.06969697	0.181020202	1140
403	1211	Scabiosa	z	14	114	3	3	0	5	0	25	60.931	21.569	61.246	21.483	61.764	0.83301	1211
404	1212	Scabiosa	z	14	114	3	3	0	10	0	100	60.817	21.544	60.855	21.473	61.305	0.49486	1212
405	1213	Scabiosa	z	14	114	3	3	0	15	0	225	60.667	21.589	60.62	21.499	61.02	0.3732	1213
406	1214	Scabiosa	z	14	114	3	3	0	20	0	400	60.446	21.574	60.329	21.488	60.729	0.25764	1214
407	1215	Scabiosa	z	14	114	3	3	0	25	0	625	60.154	21.569	60.072	21.499	60.383	0.25241	1215
408	1216	Scabiosa	z	14	114	3	3	0	30	0	900	59.964	21.596	59.891	21.498	60.191	0.23284	1216
409	1249	Scabiosa	z	18	118	0	1	0	5	0	25	55.076	22	55.728	21.9	55.495	0.40681	1249
410	1250	Scabiosa	z	18	118	0	1	0	10	0	100	54.839	22	55.463	21.9	55.177	0.33694	1250
411	1251	Scabiosa	z	18	118	0	1	0	15	0	225	54.614	22	55.112	21.9	54.79	0.15562	1251
412	1252	Scabiosa	z	18	118	0	1	0	20	0	400	54.36262626	22.0030303	54.87676768	21.9030303	54.47676768	0.134424242	1252
413	1253	Scabiosa	z	18	118	0	1	0	25	0	625	54.061	22.01	54.589	21.976	54.176	0.10292	1253
414	1254	Scabiosa	z	18	118	0	1	0	30	0	900	53.789	22.066	54.237	21.999	53.737	-0.03294	1254
415	1325	Scabiosa	z	18	118	1	1	0	5	0	25	63.575	22.2	63.181	22.1	64.129	0.53848	1325
416	1326	Scabiosa	z	18	118	1	1	0	10	0	100	63.936	22.2	63.423	22.1	64.423	0.45768	1326
417	1327	Scabiosa	z	18	118	1	1	0	15	0	225	64.084	22.2	63.513	22.1	64.513	0.41408	1327
418	1328	Scabiosa	z	18	118	1	1	0	20	0	400	64.267	22.2	63.503	22.1	64.503	0.21948	1328
419	1329	Scabiosa	z	18	118	1	1	0	25	0	625	64.257	22.2	63.489	22.1	64.489	0.21324	1329
420	1330	Scabiosa	z	18	118	1	1	0	30	0	900	64.202	22.198	63.45	22.1	64.45	0.223	1330
421	1401	Scabiosa	z	18	118	2	1	0	5	0	25	66.629	22.003	65.865	21.901	67.207	0.59253	1401
422	1402	Scabiosa	z	18	118	2	1	0	10	0	100	66.633	22.005	65.713	21.9	67.014	0.41279	1402
423	1403	Scabiosa	z	18	118	2	1	0	15	0	225	66.60707071	22.0030303	65.53636364	21.9010101	66.83636364	0.234111111	1403
424	1404	Scabiosa	z	18	118	2	1	0	20	0	400	66.551	22.006	65.392	21.905	66.692	0.12272	1404
425	1405	Scabiosa	z	18	118	2	1	0	25	0	625	66.499	22.006	65.302	21.902	66.602	0.07032	1405
426	1406	Scabiosa	z	18	118	2	1	0	30	0	900	66.465	22.001	65.303	21.9	66.603	0.10548	1406
427	1477	Scabiosa	z	18	118	3	1	0	5	0	25	65.761	21.792	64.895	21.7	66.095	0.33722	1477
428	1478	Scabiosa	z	18	118	3	1	0	10	0	100	65.984	21.775	64.993	21.7	66.195	0.22788	1478
429	1479	Scabiosa	z	18	118	3	1	0	15	0	225	66.122	21.777	65.057	21.7	66.259	0.16412	1479
430	1480	Scabiosa	z	18	118	3	1	0	20	0	400	66.303	21.771	65.211	21.7	66.506	0.1616	1480
431	1481	Scabiosa	z	18	118	3	1	0	25	0	625	66.54	21.769	65.357	21.7	66.657	0.09312	1481
432	1482	Scabiosa	z	18	118	3	1	0	30	0	900	66.656	21.747	65.51	21.7	66.81	0.1546	1482
433	1534	Scabiosa	z	22	122	0	0	0	5	0	25	63.761	20.665	62.57	20.6	64.16	0.38001	1534
434	1535	Scabiosa	z	22	122	0	0	0	10	0	100	63.74040404	20.69292929	62.3989899	20.6	63.91717172	0.205444444	1535
435	1536	Scabiosa	z	22	122	0	0	0	15	0	225	63.79494949	20.7	62.39393939	20.6020202	63.9	0.145141414	1536
436	1537	Scabiosa	z	22	122	0	0	0	20	0	400	63.81515152	20.7	62.43232323	20.63131313	63.96262626	0.16869697	1537
437	1538	Scabiosa	z	22	122	0	0	0	25	0	625	63.896	20.7	62.517	20.643	64.088	0.1844	1538
438	1539	Scabiosa	z	22	122	0	0	0	30	0	900	63.99292929	20.7	62.55151515	20.63737374	64.14545455	0.126828283	1539
439	1610	Scabiosa	z	22	122	1	0	0	5	0	25	54.887	21.6	54.616	21.517	55.071	0.16805	1610
440	1611	Scabiosa	z	22	122	1	0	0	10	0	100	54.686	21.6	54.305	21.505	54.705	0.01375	1611
441	1612	Scabiosa	z	22	122	1	0	0	15	0	225	54.392	21.6	53.989	21.524	54.348	-0.05295	1612
442	1613	Scabiosa	z	22	122	1	0	0	20	0	400	54.11	21.6	53.729	21.536	54.029	-0.06794	1613
443	1614	Scabiosa	z	22	122	1	0	0	25	0	625	53.84747475	21.6	53.45656566	21.56666667	53.75555556	-0.116828283	1614
444	1615	Scabiosa	z	22	122	1	0	0	30	0	900	53.56565657	21.6	53.14242424	21.55252525	53.36161616	-0.193787879	1615
445	1686	Scabiosa	z	22	122	2	0	0	5	0	25	55.237	21.083	55.071	21	55.571	0.33798	1686
446	1687	Scabiosa	z	22	122	2	0	0	10	0	100	55.157	21.067	54.925	21	55.425	0.25143	1687
447	1688	Scabiosa	z	22	122	2	0	0	15	0	225	55.128	21.073	54.791	21	55.291	0.12692	1688
448	1689	Scabiosa	z	22	122	2	0	0	20	0	400	55.047	21.07	54.706	21	55.204	0.11084	1689
449	1690	Scabiosa	z	22	122	2	0	0	25	0	625	55.024	21.038	54.647	21	55.094	0.06658	1690
450	1691	Scabiosa	z	22	122	2	0	0	30	0	900	54.95555556	21.04242424	54.6030303	21	55.00707071	0.08489899	1691
451	1762	Scabiosa	z	22	122	3	0	0	5	0	25	55	20.9	54.94	20.9	55.44	0.42531	1762
452	1763	Scabiosa	z	22	122	3	0	0	10	0	100	54.985	20.9	54.772	20.9	55.272	0.24817	1763
453	1764	Scabiosa	z	22	122	3	0	0	15	0	225	54.955	20.9	54.675	20.887	55.141	0.1675	1764
454	1765	Scabiosa	z	22	122	3	0	0	20	0	400	54.969	20.9	54.665	20.868	55.127	0.1421	1765
455	1766	Scabiosa	z	22	122	3	0	0	25	0	625	54.926	20.9	54.63	20.857	55.06	0.1452	1766
456	1767	Scabiosa	z	22	122	3	0	0	30	0	900	54.8969697	20.9	54.56363636	20.86060606	54.96363636	0.098575758	1767
