# Supplementary material for: Floral Humidity in Flowering Plants: A Preliminary Survey
Source: Front Plant Sci. 2020 Mar 6;11:249. doi: 10.3389/fpls.2020.00249 (PMC7068853; doi:10.3389/fpls.2020.00249)
Supplement: SUPPLEMENTARY FILE 2 — A zipped file containing floral humidity data collected by the robot arm transects as described in the main text. A word document within the zipped files explains the data formatting in detail. Datafiles themselves are in CSV format. [file Data_Sheet_2.zip › Floral humidity data/Flowers/Scabiosa Raw.csv]

	X.	Individual	Species	totIndividual	date	sample..	Sample.order	x.or.z.transect	xoffset	zoffset	Background.Humidity	Background.Temperature	Focal.Humidity	Focal.Temperature	Corrected.Focal.humidity	Change.in.RH.	block	BE	Tag	N
1	3783	2	Scabiosa	102	2017-07-18-15-07-20	0	2	x	-30	0	59.1	21.9	58.2	21.9	59.2	0.143	39	First10	Here	1
2	3784	2	Scabiosa	102	2017-07-18-15-07-22	0	2	x	-30	0	59.1	21.9	58.2	21.9	59.2	0.143	39	First10	Here	2
3	3785	2	Scabiosa	102	2017-07-18-15-07-24	0	2	x	-30	0	59.1	21.9	58.3	21.9	59.4	0.254	39	First10	Here	3
4	3786	2	Scabiosa	102	2017-07-18-15-07-26	0	2	x	-30	0	59.1	21.9	58.3	21.9	59.4	0.254	39	First10	Here	4
5	3787	2	Scabiosa	102	2017-07-18-15-07-28	0	2	x	-30	0	59.1	21.9	58.3	21.9	59.4	0.254	39	First10	Here	5
6	3788	2	Scabiosa	102	2017-07-18-15-07-30	0	2	x	-30	0	59.2	22	58.3	21.9	59.4	0.154	39	First10	Here	6
7	3789	2	Scabiosa	102	2017-07-18-15-07-32	0	2	x	-30	0	59.1	21.9	58.3	21.9	59.4	0.254	39	First10	Here	7
8	3790	2	Scabiosa	102	2017-07-18-15-07-34	0	2	x	-30	0	59.1	21.9	58.3	21.9	59.4	0.254	39	First10	Here	8
9	3791	2	Scabiosa	102	2017-07-18-15-07-36	0	2	x	-30	0	59.1	21.9	58.3	21.9	59.4	0.254	39	First10	Here	9
10	3792	2	Scabiosa	102	2017-07-18-15-07-38	0	2	x	-30	0	59.1	21.9	58.4	21.9	59.5	0.365	39	First10	Here	10
11	3793	2	Scabiosa	102	2017-07-18-15-07-40	0	2	x	-30	0	59.1	21.9	58.4	21.9	59.5	0.365	39			11
12	3794	2	Scabiosa	102	2017-07-18-15-07-42	0	2	x	-30	0	59.1	21.9	58.4	21.9	59.5	0.365	39			12
13	3795	2	Scabiosa	102	2017-07-18-15-07-44	0	2	x	-30	0	59.1	21.9	58.4	21.9	59.5	0.365	39			13
14	3796	2	Scabiosa	102	2017-07-18-15-07-46	0	2	x	-30	0	59.1	21.9	58.4	21.9	59.5	0.365	39			14
15	3797	2	Scabiosa	102	2017-07-18-15-07-48	0	2	x	-30	0	59.1	21.9	58.4	21.9	59.5	0.365	39			15
16	3798	2	Scabiosa	102	2017-07-18-15-07-50	0	2	x	-30	0	59.1	21.9	58.4	21.9	59.5	0.365	39			16
17	3799	2	Scabiosa	102	2017-07-18-15-07-52	0	2	x	-30	0	59.1	21.9	58.4	21.9	59.5	0.365	39			17
18	3800	2	Scabiosa	102	2017-07-18-15-07-54	0	2	x	-30	0	59.1	21.9	58.4	21.9	59.5	0.365	39			18
19	3801	2	Scabiosa	102	2017-07-18-15-07-56	0	2	x	-30	0	59.1	21.9	58.4	21.9	59.5	0.365	39			19
20	3802	2	Scabiosa	102	2017-07-18-15-07-59	0	2	x	-30	0	59.1	21.9	58.4	21.9	59.5	0.365	39			20
21	3803	2	Scabiosa	102	2017-07-18-15-08-01	0	2	x	-30	0	59.1	21.9	58.4	21.9	59.5	0.365	39			21
22	3804	2	Scabiosa	102	2017-07-18-15-08-03	0	2	x	-30	0	59.1	21.9	58.4	21.9	59.5	0.365	39			22
23	3805	2	Scabiosa	102	2017-07-18-15-08-05	0	2	x	-30	0	59.1	22	58.4	21.9	59.5	0.365	39			23
24	3806	2	Scabiosa	102	2017-07-18-15-08-07	0	2	x	-30	0	59.1	21.9	58.4	21.9	59.5	0.365	39			24
25	3807	2	Scabiosa	102	2017-07-18-15-08-09	0	2	x	-30	0	59.1	21.9	58.3	21.9	59.4	0.254	39			25
26	3808	2	Scabiosa	102	2017-07-18-15-08-11	0	2	x	-30	0	59.2	22	58.3	21.9	59.4	0.154	39			26
27	3809	2	Scabiosa	102	2017-07-18-15-08-13	0	2	x	-30	0	59.1	21.9	58.4	21.9	59.5	0.365	39			27
28	3810	2	Scabiosa	102	2017-07-18-15-08-15	0	2	x	-30	0	59.1	21.9	58.4	21.9	59.5	0.365	39			28
29	3811	2	Scabiosa	102	2017-07-18-15-08-17	0	2	x	-30	0	59.1	21.9	58.4	21.9	59.5	0.365	39			29
30	3812	2	Scabiosa	102	2017-07-18-15-08-19	0	2	x	-30	0	59.2	22	58.4	21.9	59.5	0.265	39			30
31	3813	2	Scabiosa	102	2017-07-18-15-08-21	0	2	x	-30	0	59.1	21.9	58.4	21.9	59.5	0.365	39			31
32	3814	2	Scabiosa	102	2017-07-18-15-08-23	0	2	x	-30	0	59.1	21.9	58.4	21.9	59.5	0.365	39			32
33	3815	2	Scabiosa	102	2017-07-18-15-08-25	0	2	x	-30	0	59.1	21.9	58.4	21.9	59.5	0.365	39			33
34	3816	2	Scabiosa	102	2017-07-18-15-08-27	0	2	x	-30	0	59.1	21.9	58.4	21.9	59.5	0.365	39			34
35	3817	2	Scabiosa	102	2017-07-18-15-08-29	0	2	x	-30	0	59.1	21.9	58.4	21.9	59.5	0.365	39			35
36	3818	2	Scabiosa	102	2017-07-18-15-08-31	0	2	x	-30	0	59.1	21.9	58.3	21.9	59.4	0.254	39			36
37	3819	2	Scabiosa	102	2017-07-18-15-08-33	0	2	x	-30	0	59.1	21.9	58.3	21.9	59.4	0.254	39			37
38	3820	2	Scabiosa	102	2017-07-18-15-08-35	0	2	x	-30	0	59.1	21.9	58.4	21.9	59.5	0.365	39			38
39	3821	2	Scabiosa	102	2017-07-18-15-08-37	0	2	x	-30	0	59.1	21.9	58.4	21.9	59.5	0.365	39			39
40	3822	2	Scabiosa	102	2017-07-18-15-08-39	0	2	x	-30	0	59.1	21.9	58.4	21.9	59.5	0.365	39			40
41	3823	2	Scabiosa	102	2017-07-18-15-08-41	0	2	x	-30	0	59.1	21.9	58.4	21.9	59.5	0.365	39			41
42	3824	2	Scabiosa	102	2017-07-18-15-08-43	0	2	x	-30	0	59.1	21.9	58.4	21.9	59.5	0.365	39			42
43	3825	2	Scabiosa	102	2017-07-18-15-08-45	0	2	x	-30	0	59.1	21.9	58.4	21.9	59.5	0.365	39			43
44	3826	2	Scabiosa	102	2017-07-18-15-08-47	0	2	x	-30	0	59.2	22	58.5	21.9	59.6	0.376	39			44
45	3827	2	Scabiosa	102	2017-07-18-15-08-49	0	2	x	-30	0	59.1	22	58.5	21.9	59.6	0.476	39			45
46	3828	2	Scabiosa	102	2017-07-18-15-08-51	0	2	x	-30	0	59.2	22	58.5	21.9	59.6	0.376	39			46
47	3829	2	Scabiosa	102	2017-07-18-15-08-53	0	2	x	-30	0	59.2	22	58.4	21.9	59.5	0.265	39			47
48	3830	2	Scabiosa	102	2017-07-18-15-08-55	0	2	x	-30	0	59.1	21.9	58.4	21.9	59.5	0.365	39			48
49	3831	2	Scabiosa	102	2017-07-18-15-08-57	0	2	x	-30	0	59.1	21.9	58.4	21.9	59.5	0.365	39			49
50	3832	2	Scabiosa	102	2017-07-18-15-08-59	0	2	x	-30	0	59.1	21.9	58.4	21.9	59.5	0.365	39			50
51	3833	2	Scabiosa	102	2017-07-18-15-09-01	0	2	x	-30	0	59.1	21.9	58.4	21.9	59.5	0.365	39			51
52	3834	2	Scabiosa	102	2017-07-18-15-09-03	0	2	x	-30	0	59.1	21.9	58.4	21.9	59.5	0.365	39			52
53	3835	2	Scabiosa	102	2017-07-18-15-09-05	0	2	x	-30	0	59.1	21.9	58.4	21.9	59.5	0.365	39			53
54	3836	2	Scabiosa	102	2017-07-18-15-09-07	0	2	x	-30	0	59.1	21.9	58.3	21.9	59.4	0.254	39			54
55	3837	2	Scabiosa	102	2017-07-18-15-09-09	0	2	x	-30	0	59.1	21.9	58.3	21.9	59.4	0.254	39			55
56	3838	2	Scabiosa	102	2017-07-18-15-09-11	0	2	x	-30	0	59.1	21.9	58.3	21.9	59.4	0.254	39			56
57	3839	2	Scabiosa	102	2017-07-18-15-09-13	0	2	x	-30	0	59.1	21.9	58.3	21.9	59.4	0.254	39			57
58	3840	2	Scabiosa	102	2017-07-18-15-09-15	0	2	x	-30	0	59.1	21.9	58.3	21.9	59.4	0.254	39			58
59	3841	2	Scabiosa	102	2017-07-18-15-09-17	0	2	x	-30	0	59.1	21.9	58.3	21.9	59.4	0.254	39			59
60	3842	2	Scabiosa	102	2017-07-18-15-09-19	0	2	x	-30	0	59.1	21.9	58.3	21.9	59.4	0.254	39			60
61	3843	2	Scabiosa	102	2017-07-18-15-09-21	0	2	x	-30	0	59.1	21.9	58.3	21.9	59.4	0.254	39			61
62	3844	2	Scabiosa	102	2017-07-18-15-09-23	0	2	x	-30	0	59.2	22	58.4	21.9	59.5	0.265	39			62
63	3845	2	Scabiosa	102	2017-07-18-15-09-25	0	2	x	-30	0	59.1	21.9	58.4	21.9	59.5	0.365	39			63
64	3846	2	Scabiosa	102	2017-07-18-15-09-27	0	2	x	-30	0	59.1	21.9	58.5	21.9	59.6	0.476	39			64
65	3847	2	Scabiosa	102	2017-07-18-15-09-29	0	2	x	-30	0	59.1	21.9	58.5	21.9	59.6	0.476	39			65
66	3848	2	Scabiosa	102	2017-07-18-15-09-31	0	2	x	-30	0	59.1	21.9	58.4	21.9	59.5	0.365	39			66
67	3849	2	Scabiosa	102	2017-07-18-15-09-33	0	2	x	-30	0	59.1	21.9	58.5	21.9	59.6	0.476	39			67
68	3850	2	Scabiosa	102	2017-07-18-15-09-35	0	2	x	-30	0	59.1	21.9	58.4	21.9	59.5	0.365	39			68
69	3851	2	Scabiosa	102	2017-07-18-15-09-37	0	2	x	-30	0	59.1	21.9	58.5	21.9	59.6	0.476	39			69
70	3852	2	Scabiosa	102	2017-07-18-15-09-39	0	2	x	-30	0	59.1	21.9	58.5	21.9	59.6	0.476	39			70
71	3853	2	Scabiosa	102	2017-07-18-15-09-41	0	2	x	-30	0	59.1	21.9	58.5	21.9	59.6	0.476	39			71
72	3854	2	Scabiosa	102	2017-07-18-15-09-43	0	2	x	-30	0	59.1	21.9	58.5	21.9	59.6	0.476	39			72
73	3855	2	Scabiosa	102	2017-07-18-15-09-45	0	2	x	-30	0	59.1	21.9	58.5	21.9	59.6	0.476	39			73
74	3856	2	Scabiosa	102	2017-07-18-15-09-47	0	2	x	-30	0	59.1	21.9	58.5	21.9	59.6	0.476	39			74
75	3857	2	Scabiosa	102	2017-07-18-15-09-49	0	2	x	-30	0	59.1	21.9	58.5	21.9	59.6	0.476	39			75
76	3858	2	Scabiosa	102	2017-07-18-15-09-51	0	2	x	-30	0	59.1	21.9	58.6	21.9	59.7	0.588	39			76
77	3859	2	Scabiosa	102	2017-07-18-15-09-53	0	2	x	-30	0	59.1	21.9	58.5	21.9	59.6	0.476	39			77
78	3860	2	Scabiosa	102	2017-07-18-15-09-55	0	2	x	-30	0	59.1	21.9	58.5	21.9	59.6	0.476	39			78
79	3861	2	Scabiosa	102	2017-07-18-15-09-57	0	2	x	-30	0	59.1	21.9	58.5	21.9	59.6	0.476	39			79
80	3862	2	Scabiosa	102	2017-07-18-15-09-59	0	2	x	-30	0	59.1	21.9	58.5	21.9	59.6	0.476	39			80
81	3863	2	Scabiosa	102	2017-07-18-15-10-01	0	2	x	-30	0	59.1	21.9	58.5	21.9	59.6	0.476	39			81
82	3864	2	Scabiosa	102	2017-07-18-15-10-03	0	2	x	-30	0	59.1	21.9	58.5	21.9	59.6	0.476	39			82
83	3865	2	Scabiosa	102	2017-07-18-15-10-05	0	2	x	-30	0	59.1	21.9	58.5	21.9	59.6	0.476	39			83
84	3866	2	Scabiosa	102	2017-07-18-15-10-07	0	2	x	-30	0	59.1	21.9	58.5	21.9	59.6	0.476	39			84
85	3867	2	Scabiosa	102	2017-07-18-15-10-09	0	2	x	-30	0	59.1	21.9	58.4	21.8	59.5	0.365	39			85
86	3868	2	Scabiosa	102	2017-07-18-15-10-11	0	2	x	-30	0	59.2	22	58.5	21.9	59.6	0.376	39			86
87	3869	2	Scabiosa	102	2017-07-18-15-10-13	0	2	x	-30	0	59.1	21.9	58.5	21.9	59.6	0.476	39			87
88	3870	2	Scabiosa	102	2017-07-18-15-10-15	0	2	x	-30	0	59.1	21.9	58.5	21.9	59.6	0.476	39			88
89	3871	2	Scabiosa	102	2017-07-18-15-10-17	0	2	x	-30	0	59.1	21.9	58.5	21.9	59.6	0.476	39			89
90	3872	2	Scabiosa	102	2017-07-18-15-10-19	0	2	x	-30	0	59.1	21.9	58.4	21.9	59.5	0.365	39			90
91	3873	2	Scabiosa	102	2017-07-18-15-10-21	0	2	x	-30	0	59.1	21.9	58.4	21.9	59.5	0.365	39	Last10	Here	91
92	3874	2	Scabiosa	102	2017-07-18-15-10-23	0	2	x	-30	0	59.1	21.9	58.4	21.9	59.5	0.365	39	Last10	Here	92
93	3875	2	Scabiosa	102	2017-07-18-15-10-25	0	2	x	-30	0	59.2	22	58.4	21.9	59.5	0.265	39	Last10	Here	93
94	3876	2	Scabiosa	102	2017-07-18-15-10-27	0	2	x	-30	0	59.2	22	58.4	21.9	59.5	0.265	39	Last10	Here	94
95	3877	2	Scabiosa	102	2017-07-18-15-10-29	0	2	x	-30	0	59.2	22	58.4	21.9	59.5	0.265	39	Last10	Here	95
96	3878	2	Scabiosa	102	2017-07-18-15-10-31	0	2	x	-30	0	59.2	22	58.4	21.9	59.5	0.265	39	Last10	Here	96
97	3879	2	Scabiosa	102	2017-07-18-15-10-33	0	2	x	-30	0	59.1	21.9	58.4	21.9	59.5	0.365	39	Last10	Here	97
98	3880	2	Scabiosa	102	2017-07-18-15-10-35	0	2	x	-30	0	59.1	21.9	58.4	21.9	59.5	0.365	39	Last10	Here	98
99	3881	2	Scabiosa	102	2017-07-18-15-10-37	0	2	x	-30	0	59.1	21.9	58.4	21.8	59.5	0.365	39	Last10	Here	99
100	3882	2	Scabiosa	102	2017-07-18-15-10-39	0	2	x	-30	0	59.1	21.9	58.4	21.9	59.5	0.365	39	Last10	Here	100
101	3883	2	Scabiosa	102	2017-07-18-15-11-11	0	2	x	-25	0	59.1	21.9	58.4	21.9	59.5	0.365	40	First10	Here	1
102	3884	2	Scabiosa	102	2017-07-18-15-11-13	0	2	x	-25	0	59.1	21.9	58.4	21.9	59.5	0.365	40	First10	Here	2
103	3885	2	Scabiosa	102	2017-07-18-15-11-15	0	2	x	-25	0	59.2	22	58.4	21.9	59.5	0.265	40	First10	Here	3
104	3886	2	Scabiosa	102	2017-07-18-15-11-17	0	2	x	-25	0	59.2	22	58.4	21.9	59.5	0.265	40	First10	Here	4
105	3887	2	Scabiosa	102	2017-07-18-15-11-19	0	2	x	-25	0	59.2	22	58.4	21.9	59.5	0.265	40	First10	Here	5
106	3888	2	Scabiosa	102	2017-07-18-15-11-21	0	2	x	-25	0	59.1	21.9	58.4	21.9	59.5	0.365	40	First10	Here	6
107	3889	2	Scabiosa	102	2017-07-18-15-11-23	0	2	x	-25	0	59.1	21.9	58.4	21.9	59.5	0.365	40	First10	Here	7
108	3890	2	Scabiosa	102	2017-07-18-15-11-25	0	2	x	-25	0	59.2	22	58.4	21.9	59.5	0.265	40	First10	Here	8
109	3891	2	Scabiosa	102	2017-07-18-15-11-27	0	2	x	-25	0	59.1	21.9	58.5	21.9	59.6	0.476	40	First10	Here	9
110	3892	2	Scabiosa	102	2017-07-18-15-11-29	0	2	x	-25	0	59.2	22	58.4	21.9	59.5	0.265	40	First10	Here	10
111	3893	2	Scabiosa	102	2017-07-18-15-11-31	0	2	x	-25	0	59.1	21.9	58.5	21.9	59.6	0.476	40			11
112	3894	2	Scabiosa	102	2017-07-18-15-11-33	0	2	x	-25	0	59.1	21.9	58.5	21.9	59.6	0.476	40			12
113	3895	2	Scabiosa	102	2017-07-18-15-11-35	0	2	x	-25	0	59.2	22	58.5	21.9	59.6	0.376	40			13
114	3896	2	Scabiosa	102	2017-07-18-15-11-37	0	2	x	-25	0	59.1	21.9	58.4	21.9	59.5	0.365	40			14
115	3897	2	Scabiosa	102	2017-07-18-15-11-39	0	2	x	-25	0	59.1	21.9	58.5	21.9	59.6	0.476	40			15
116	3898	2	Scabiosa	102	2017-07-18-15-11-41	0	2	x	-25	0	59.1	21.9	58.4	21.9	59.5	0.365	40			16
117	3899	2	Scabiosa	102	2017-07-18-15-11-43	0	2	x	-25	0	59.1	21.9	58.4	21.9	59.5	0.365	40			17
118	3900	2	Scabiosa	102	2017-07-18-15-11-45	0	2	x	-25	0	59.2	22	58.4	21.8	59.5	0.265	40			18
119	3901	2	Scabiosa	102	2017-07-18-15-11-47	0	2	x	-25	0	59.1	21.9	58.4	21.9	59.5	0.365	40			19
120	3902	2	Scabiosa	102	2017-07-18-15-11-49	0	2	x	-25	0	59.2	22	58.4	21.9	59.5	0.265	40			20
121	3903	2	Scabiosa	102	2017-07-18-15-11-51	0	2	x	-25	0	59.1	21.9	58.5	21.9	59.6	0.476	40			21
122	3904	2	Scabiosa	102	2017-07-18-15-11-53	0	2	x	-25	0	59.1	21.9	58.5	21.9	59.6	0.476	40			22
123	3905	2	Scabiosa	102	2017-07-18-15-11-55	0	2	x	-25	0	59.1	21.9	58.6	21.9	59.7	0.588	40			23
124	3906	2	Scabiosa	102	2017-07-18-15-11-57	0	2	x	-25	0	59.1	21.9	58.7	21.9	59.8	0.699	40			24
125	3907	2	Scabiosa	102	2017-07-18-15-11-59	0	2	x	-25	0	59.1	21.9	58.7	21.9	59.8	0.699	40			25
126	3908	2	Scabiosa	102	2017-07-18-15-12-01	0	2	x	-25	0	59.1	21.9	58.7	21.9	59.8	0.699	40			26
127	3909	2	Scabiosa	102	2017-07-18-15-12-03	0	2	x	-25	0	59.1	21.9	58.8	21.9	59.9	0.81	40			27
128	3910	2	Scabiosa	102	2017-07-18-15-12-05	0	2	x	-25	0	59.2	22	58.7	21.9	59.8	0.599	40			28
129	3911	2	Scabiosa	102	2017-07-18-15-12-07	0	2	x	-25	0	59.2	22	58.7	21.9	59.8	0.599	40			29
130	3912	2	Scabiosa	102	2017-07-18-15-12-09	0	2	x	-25	0	59.1	21.9	58.7	21.9	59.8	0.699	40			30
131	3913	2	Scabiosa	102	2017-07-18-15-12-11	0	2	x	-25	0	59.1	21.9	58.7	21.9	59.8	0.699	40			31
132	3914	2	Scabiosa	102	2017-07-18-15-12-13	0	2	x	-25	0	59.1	21.9	58.5	21.8	59.6	0.476	40			32
133	3915	2	Scabiosa	102	2017-07-18-15-12-15	0	2	x	-25	0	59.2	22	58.6	21.9	59.7	0.488	40			33
134	3916	2	Scabiosa	102	2017-07-18-15-12-17	0	2	x	-25	0	59.1	21.9	58.6	21.9	59.7	0.588	40			34
135	3917	2	Scabiosa	102	2017-07-18-15-12-19	0	2	x	-25	0	59.1	21.9	58.6	21.9	59.7	0.588	40			35
136	3918	2	Scabiosa	102	2017-07-18-15-12-21	0	2	x	-25	0	59.1	21.9	58.6	21.9	59.7	0.588	40			36
137	3919	2	Scabiosa	102	2017-07-18-15-12-23	0	2	x	-25	0	59.1	21.9	58.6	21.9	59.7	0.588	40			37
138	3920	2	Scabiosa	102	2017-07-18-15-12-25	0	2	x	-25	0	59.1	21.9	58.5	21.9	59.6	0.476	40			38
139	3921	2	Scabiosa	102	2017-07-18-15-12-27	0	2	x	-25	0	59.1	21.9	58.5	21.9	59.6	0.476	40			39
140	3922	2	Scabiosa	102	2017-07-18-15-12-29	0	2	x	-25	0	59.1	21.9	58.5	21.9	59.6	0.476	40			40
141	3923	2	Scabiosa	102	2017-07-18-15-12-31	0	2	x	-25	0	59.1	21.9	58.5	21.9	59.6	0.476	40			41
142	3924	2	Scabiosa	102	2017-07-18-15-12-33	0	2	x	-25	0	59.1	21.9	58.5	21.9	59.6	0.476	40			42
143	3925	2	Scabiosa	102	2017-07-18-15-12-35	0	2	x	-25	0	59.1	21.9	58.5	21.9	59.6	0.476	40			43
144	3926	2	Scabiosa	102	2017-07-18-15-12-37	0	2	x	-25	0	59.1	21.9	58.5	21.9	59.6	0.476	40			44
145	3927	2	Scabiosa	102	2017-07-18-15-12-39	0	2	x	-25	0	59.2	22	58.5	21.9	59.6	0.376	40			45
146	3928	2	Scabiosa	102	2017-07-18-15-12-41	0	2	x	-25	0	59.2	22	58.5	21.9	59.6	0.376	40			46
147	3929	2	Scabiosa	102	2017-07-18-15-12-43	0	2	x	-25	0	59.2	22	58.5	21.9	59.6	0.376	40			47
148	3930	2	Scabiosa	102	2017-07-18-15-12-45	0	2	x	-25	0	59.2	22	58.5	21.9	59.6	0.376	40			48
149	3931	2	Scabiosa	102	2017-07-18-15-12-47	0	2	x	-25	0	59.1	21.9	58.5	21.9	59.6	0.476	40			49
150	3932	2	Scabiosa	102	2017-07-18-15-12-49	0	2	x	-25	0	59.2	22	58.5	21.9	59.6	0.376	40			50
151	3933	2	Scabiosa	102	2017-07-18-15-12-51	0	2	x	-25	0	59.2	21.9	58.6	21.9	59.7	0.488	40			51
152	3934	2	Scabiosa	102	2017-07-18-15-12-53	0	2	x	-25	0	59.2	21.9	58.6	21.9	59.7	0.488	40			52
153	3935	2	Scabiosa	102	2017-07-18-15-12-55	0	2	x	-25	0	59.1	21.9	58.5	21.9	59.6	0.476	40			53
154	3936	2	Scabiosa	102	2017-07-18-15-12-57	0	2	x	-25	0	59.3	22	58.5	21.9	59.6	0.276	40			54
155	3937	2	Scabiosa	102	2017-07-18-15-12-59	0	2	x	-25	0	59.3	22	58.5	21.9	59.6	0.276	40			55
156	3938	2	Scabiosa	102	2017-07-18-15-13-01	0	2	x	-25	0	59.1	21.9	58.5	21.8	59.6	0.476	40			56
157	3939	2	Scabiosa	102	2017-07-18-15-13-03	0	2	x	-25	0	59.1	21.9	58.6	21.9	59.7	0.588	40			57
158	3940	2	Scabiosa	102	2017-07-18-15-13-05	0	2	x	-25	0	59.3	22	58.6	21.9	59.7	0.388	40			58
159	3941	2	Scabiosa	102	2017-07-18-15-13-07	0	2	x	-25	0	59.2	22	58.6	21.8	59.7	0.488	40			59
160	3942	2	Scabiosa	102	2017-07-18-15-13-10	0	2	x	-25	0	59.2	21.9	58.6	21.8	59.7	0.488	40			60
161	3943	2	Scabiosa	102	2017-07-18-15-13-12	0	2	x	-25	0	59.2	21.9	58.7	21.9	59.8	0.599	40			61
162	3944	2	Scabiosa	102	2017-07-18-15-13-14	0	2	x	-25	0	59.2	21.9	58.7	21.9	59.8	0.599	40			62
163	3945	2	Scabiosa	102	2017-07-18-15-13-16	0	2	x	-25	0	59.2	21.9	58.7	21.9	59.8	0.599	40			63
164	3946	2	Scabiosa	102	2017-07-18-15-13-18	0	2	x	-25	0	59.2	21.9	58.7	21.9	59.8	0.599	40			64
165	3947	2	Scabiosa	102	2017-07-18-15-13-20	0	2	x	-25	0	59.3	22	58.6	21.9	59.7	0.388	40			65
166	3948	2	Scabiosa	102	2017-07-18-15-13-22	0	2	x	-25	0	59.2	21.9	58.6	21.9	59.7	0.488	40			66
167	3949	2	Scabiosa	102	2017-07-18-15-13-24	0	2	x	-25	0	59.3	22	58.6	21.8	59.7	0.388	40			67
168	3950	2	Scabiosa	102	2017-07-18-15-13-26	0	2	x	-25	0	59.2	21.9	58.8	21.9	59.9	0.71	40			68
169	3951	2	Scabiosa	102	2017-07-18-15-13-28	0	2	x	-25	0	59.3	22	58.8	21.9	59.9	0.61	40			69
170	3952	2	Scabiosa	102	2017-07-18-15-13-30	0	2	x	-25	0	59.3	22	58.7	21.8	59.8	0.499	40			70
171	3953	2	Scabiosa	102	2017-07-18-15-13-32	0	2	x	-25	0	59.3	22	58.8	21.9	59.9	0.61	40			71
172	3954	2	Scabiosa	102	2017-07-18-15-13-34	0	2	x	-25	0	59.2	21.9	58.8	21.9	59.9	0.71	40			72
173	3955	2	Scabiosa	102	2017-07-18-15-13-36	0	2	x	-25	0	59.2	21.9	58.8	21.9	59.9	0.71	40			73
174	3956	2	Scabiosa	102	2017-07-18-15-13-38	0	2	x	-25	0	59.2	21.9	58.7	21.9	59.8	0.599	40			74
175	3957	2	Scabiosa	102	2017-07-18-15-13-40	0	2	x	-25	0	59.2	21.9	58.7	21.9	59.8	0.599	40			75
176	3958	2	Scabiosa	102	2017-07-18-15-13-42	0	2	x	-25	0	59.3	22	58.7	21.9	59.8	0.499	40			76
177	3959	2	Scabiosa	102	2017-07-18-15-13-44	0	2	x	-25	0	59.3	22	58.7	21.9	59.8	0.499	40			77
178	3960	2	Scabiosa	102	2017-07-18-15-13-46	0	2	x	-25	0	59.2	21.9	58.7	21.9	59.8	0.599	40			78
179	3961	2	Scabiosa	102	2017-07-18-15-13-48	0	2	x	-25	0	59.2	21.9	58.7	21.9	59.8	0.599	40			79
180	3962	2	Scabiosa	102	2017-07-18-15-13-50	0	2	x	-25	0	59.2	21.9	58.6	21.9	59.7	0.488	40			80
181	3963	2	Scabiosa	102	2017-07-18-15-13-52	0	2	x	-25	0	59.2	21.9	58.5	21.8	59.6	0.376	40			81
182	3964	2	Scabiosa	102	2017-07-18-15-13-54	0	2	x	-25	0	59.2	21.9	58.6	21.9	59.7	0.488	40			82
183	3965	2	Scabiosa	102	2017-07-18-15-13-56	0	2	x	-25	0	59.1	21.9	58.5	21.8	59.6	0.476	40			83
184	3966	2	Scabiosa	102	2017-07-18-15-13-58	0	2	x	-25	0	59.1	21.9	58.5	21.8	59.6	0.476	40			84
185	3967	2	Scabiosa	102	2017-07-18-15-14-00	0	2	x	-25	0	59.3	22	58.5	21.8	59.6	0.276	40			85
186	3968	2	Scabiosa	102	2017-07-18-15-14-02	0	2	x	-25	0	59.2	21.9	58.6	21.9	59.7	0.488	40			86
187	3969	2	Scabiosa	102	2017-07-18-15-14-04	0	2	x	-25	0	59.2	21.9	58.6	21.9	59.7	0.488	40			87
188	3970	2	Scabiosa	102	2017-07-18-15-14-06	0	2	x	-25	0	59.2	21.9	58.6	21.9	59.7	0.488	40			88
189	3971	2	Scabiosa	102	2017-07-18-15-14-08	0	2	x	-25	0	59.2	21.9	58.5	21.8	59.6	0.376	40			89
190	3972	2	Scabiosa	102	2017-07-18-15-14-10	0	2	x	-25	0	59.3	22	58.6	21.9	59.7	0.388	40			90
191	3973	2	Scabiosa	102	2017-07-18-15-14-12	0	2	x	-25	0	59.2	21.9	58.6	21.9	59.7	0.488	40	Last10	Here	91
192	3974	2	Scabiosa	102	2017-07-18-15-14-14	0	2	x	-25	0	59.3	22	58.6	21.9	59.7	0.388	40	Last10	Here	92
193	3975	2	Scabiosa	102	2017-07-18-15-14-16	0	2	x	-25	0	59.2	21.9	58.5	21.9	59.6	0.376	40	Last10	Here	93
194	3976	2	Scabiosa	102	2017-07-18-15-14-18	0	2	x	-25	0	59.2	21.9	58.6	21.9	59.7	0.488	40	Last10	Here	94
195	3977	2	Scabiosa	102	2017-07-18-15-14-20	0	2	x	-25	0	59.2	21.9	58.6	21.9	59.7	0.488	40	Last10	Here	95
196	3978	2	Scabiosa	102	2017-07-18-15-14-22	0	2	x	-25	0	59.2	21.9	58.6	21.9	59.7	0.488	40	Last10	Here	96
197	3979	2	Scabiosa	102	2017-07-18-15-14-24	0	2	x	-25	0	59.3	22	58.6	21.9	59.7	0.388	40	Last10	Here	97
198	3980	2	Scabiosa	102	2017-07-18-15-14-26	0	2	x	-25	0	59.3	22	58.5	21.8	59.6	0.276	40	Last10	Here	98
199	3981	2	Scabiosa	102	2017-07-18-15-14-28	0	2	x	-25	0	59.3	22	58.6	21.9	59.7	0.388	40	Last10	Here	99
200	3982	2	Scabiosa	102	2017-07-18-15-14-30	0	2	x	-25	0	59.3	22	58.6	21.9	59.7	0.388	40	Last10	Here	100
201	3983	2	Scabiosa	102	2017-07-18-15-15-02	0	2	x	-20	0	59.2	21.9	58.8	21.8	59.9	0.71	41	First10	Here	1
202	3984	2	Scabiosa	102	2017-07-18-15-15-04	0	2	x	-20	0	59.3	22	58.8	21.8	59.9	0.61	41	First10	Here	2
203	3985	2	Scabiosa	102	2017-07-18-15-15-06	0	2	x	-20	0	59.2	21.9	58.9	21.9	60	0.821	41	First10	Here	3
204	3986	2	Scabiosa	102	2017-07-18-15-15-08	0	2	x	-20	0	59.3	22	58.7	21.8	59.8	0.499	41	First10	Here	4
205	3987	2	Scabiosa	102	2017-07-18-15-15-10	0	2	x	-20	0	59.2	21.9	58.7	21.8	59.8	0.599	41	First10	Here	5
206	3988	2	Scabiosa	102	2017-07-18-15-15-12	0	2	x	-20	0	59.2	21.9	58.7	21.8	59.8	0.599	41	First10	Here	6
207	3989	2	Scabiosa	102	2017-07-18-15-15-14	0	2	x	-20	0	59.3	22	58.7	21.8	59.8	0.499	41	First10	Here	7
208	3990	2	Scabiosa	102	2017-07-18-15-15-16	0	2	x	-20	0	59.2	21.9	58.7	21.9	59.8	0.599	41	First10	Here	8
209	3991	2	Scabiosa	102	2017-07-18-15-15-18	0	2	x	-20	0	59.3	22	58.6	21.8	59.7	0.388	41	First10	Here	9
210	3992	2	Scabiosa	102	2017-07-18-15-15-20	0	2	x	-20	0	59.2	21.9	58.7	21.9	59.8	0.599	41	First10	Here	10
211	3993	2	Scabiosa	102	2017-07-18-15-15-22	0	2	x	-20	0	59.2	21.9	58.7	21.9	59.8	0.599	41			11
212	3994	2	Scabiosa	102	2017-07-18-15-15-24	0	2	x	-20	0	59.3	22	58.6	21.8	59.7	0.388	41			12
213	3995	2	Scabiosa	102	2017-07-18-15-15-26	0	2	x	-20	0	59.3	22	58.6	21.9	59.7	0.388	41			13
214	3996	2	Scabiosa	102	2017-07-18-15-15-28	0	2	x	-20	0	59.3	22	58.6	21.9	59.7	0.388	41			14
215	3997	2	Scabiosa	102	2017-07-18-15-15-30	0	2	x	-20	0	59.3	22	58.6	21.9	59.7	0.388	41			15
216	3998	2	Scabiosa	102	2017-07-18-15-15-32	0	2	x	-20	0	59.3	22	58.5	21.8	59.6	0.276	41			16
217	3999	2	Scabiosa	102	2017-07-18-15-15-34	0	2	x	-20	0	59.3	22	58.5	21.8	59.6	0.276	41			17
218	4000	2	Scabiosa	102	2017-07-18-15-15-36	0	2	x	-20	0	59.3	22	58.5	21.8	59.6	0.276	41			18
219	4001	2	Scabiosa	102	2017-07-18-15-15-38	0	2	x	-20	0	59.3	22	58.5	21.8	59.6	0.276	41			19
220	4002	2	Scabiosa	102	2017-07-18-15-15-40	0	2	x	-20	0	59.3	22	58.5	21.8	59.6	0.276	41			20
221	4003	2	Scabiosa	102	2017-07-18-15-15-42	0	2	x	-20	0	59.3	22	58.6	21.9	59.7	0.388	41			21
222	4004	2	Scabiosa	102	2017-07-18-15-15-44	0	2	x	-20	0	59.3	22	58.6	21.9	59.7	0.388	41			22
223	4005	2	Scabiosa	102	2017-07-18-15-15-46	0	2	x	-20	0	59.2	21.9	58.6	21.9	59.7	0.488	41			23
224	4006	2	Scabiosa	102	2017-07-18-15-15-48	0	2	x	-20	0	59.3	22	58.5	21.8	59.6	0.276	41			24
225	4007	2	Scabiosa	102	2017-07-18-15-15-50	0	2	x	-20	0	59.3	22	58.6	21.9	59.7	0.388	41			25
226	4008	2	Scabiosa	102	2017-07-18-15-15-52	0	2	x	-20	0	59.3	22	58.5	21.8	59.6	0.276	41			26
227	4009	2	Scabiosa	102	2017-07-18-15-15-54	0	2	x	-20	0	59.3	22	58.5	21.8	59.6	0.276	41			27
228	4010	2	Scabiosa	102	2017-07-18-15-15-56	0	2	x	-20	0	59.3	22	58.6	21.9	59.7	0.388	41			28
229	4011	2	Scabiosa	102	2017-07-18-15-15-58	0	2	x	-20	0	59.3	22	58.6	21.8	59.7	0.388	41			29
230	4012	2	Scabiosa	102	2017-07-18-15-16-00	0	2	x	-20	0	59.3	22	58.7	21.8	59.8	0.499	41			30
231	4013	2	Scabiosa	102	2017-07-18-15-16-02	0	2	x	-20	0	59.3	22	58.7	21.9	59.8	0.499	41			31
232	4014	2	Scabiosa	102	2017-07-18-15-16-04	0	2	x	-20	0	59.3	22	58.6	21.8	59.7	0.388	41			32
233	4015	2	Scabiosa	102	2017-07-18-15-16-06	0	2	x	-20	0	59.3	22	58.6	21.8	59.7	0.388	41			33
234	4016	2	Scabiosa	102	2017-07-18-15-16-08	0	2	x	-20	0	59.3	22	58.8	21.8	59.9	0.61	41			34
235	4017	2	Scabiosa	102	2017-07-18-15-16-10	0	2	x	-20	0	59.3	22	58.9	21.9	60	0.721	41			35
236	4018	2	Scabiosa	102	2017-07-18-15-16-12	0	2	x	-20	0	59.3	22	58.8	21.8	59.9	0.61	41			36
237	4019	2	Scabiosa	102	2017-07-18-15-16-14	0	2	x	-20	0	59.3	22	58.8	21.8	59.9	0.61	41			37
238	4020	2	Scabiosa	102	2017-07-18-15-16-16	0	2	x	-20	0	59.3	22	58.9	21.9	60	0.721	41			38
239	4021	2	Scabiosa	102	2017-07-18-15-16-18	0	2	x	-20	0	59.3	22	58.8	21.8	59.9	0.61	41			39
240	4022	2	Scabiosa	102	2017-07-18-15-16-20	0	2	x	-20	0	59.3	22	58.8	21.8	59.9	0.61	41			40
241	4023	2	Scabiosa	102	2017-07-18-15-16-22	0	2	x	-20	0	59.3	22	59	21.9	60.1	0.832	41			41
242	4024	2	Scabiosa	102	2017-07-18-15-16-24	0	2	x	-20	0	59.3	22	59	21.8	60.1	0.832	41			42
243	4025	2	Scabiosa	102	2017-07-18-15-16-26	0	2	x	-20	0	59.3	22	59.1	21.8	60.2	0.943	41			43
244	4026	2	Scabiosa	102	2017-07-18-15-16-28	0	2	x	-20	0	59.3	22	59.1	21.8	60.2	0.943	41			44
245	4027	2	Scabiosa	102	2017-07-18-15-16-30	0	2	x	-20	0	59.3	22	59.2	21.9	60.4	1.054	41			45
246	4028	2	Scabiosa	102	2017-07-18-15-16-32	0	2	x	-20	0	59.3	22	59.2	21.8	60.4	1.054	41			46
247	4029	2	Scabiosa	102	2017-07-18-15-16-34	0	2	x	-20	0	59.3	22	59.2	21.8	60.4	1.054	41			47
248	4030	2	Scabiosa	102	2017-07-18-15-16-36	0	2	x	-20	0	59.3	22	59.4	21.9	60.6	1.276	41			48
249	4031	2	Scabiosa	102	2017-07-18-15-16-38	0	2	x	-20	0	59.3	22	59.3	21.8	60.5	1.165	41			49
250	4032	2	Scabiosa	102	2017-07-18-15-16-40	0	2	x	-20	0	59.3	22	59.3	21.8	60.5	1.165	41			50
251	4033	2	Scabiosa	102	2017-07-18-15-16-42	0	2	x	-20	0	59.3	22	59.2	21.8	60.4	1.054	41			51
252	4034	2	Scabiosa	102	2017-07-18-15-16-44	0	2	x	-20	0	59.2	21.9	59.1	21.8	60.2	1.043	41			52
253	4035	2	Scabiosa	102	2017-07-18-15-16-46	0	2	x	-20	0	59.3	22	59.1	21.8	60.2	0.943	41			53
254	4036	2	Scabiosa	102	2017-07-18-15-16-48	0	2	x	-20	0	59.3	22	59.1	21.8	60.2	0.943	41			54
255	4037	2	Scabiosa	102	2017-07-18-15-16-50	0	2	x	-20	0	59.3	22	59	21.8	60.1	0.832	41			55
256	4038	2	Scabiosa	102	2017-07-18-15-16-52	0	2	x	-20	0	59.3	22	59	21.8	60.1	0.832	41			56
257	4039	2	Scabiosa	102	2017-07-18-15-16-54	0	2	x	-20	0	59.3	22	59	21.8	60.1	0.832	41			57
258	4040	2	Scabiosa	102	2017-07-18-15-16-56	0	2	x	-20	0	59.3	22	58.9	21.8	60	0.721	41			58
259	4041	2	Scabiosa	102	2017-07-18-15-16-58	0	2	x	-20	0	59.3	22	58.9	21.8	60	0.721	41			59
260	4042	2	Scabiosa	102	2017-07-18-15-17-00	0	2	x	-20	0	59.3	22	58.9	21.8	60	0.721	41			60
261	4043	2	Scabiosa	102	2017-07-18-15-17-02	0	2	x	-20	0	59.3	22	58.8	21.8	59.9	0.61	41			61
262	4044	2	Scabiosa	102	2017-07-18-15-17-04	0	2	x	-20	0	59.3	22	58.9	21.8	60	0.721	41			62
263	4045	2	Scabiosa	102	2017-07-18-15-17-06	0	2	x	-20	0	59.3	21.9	58.8	21.8	59.9	0.61	41			63
264	4046	2	Scabiosa	102	2017-07-18-15-17-08	0	2	x	-20	0	59.3	22	58.8	21.8	59.9	0.61	41			64
265	4047	2	Scabiosa	102	2017-07-18-15-17-10	0	2	x	-20	0	59.3	22	58.8	21.8	59.9	0.61	41			65
266	4048	2	Scabiosa	102	2017-07-18-15-17-12	0	2	x	-20	0	59.3	22	58.8	21.8	59.9	0.61	41			66
267	4049	2	Scabiosa	102	2017-07-18-15-17-14	0	2	x	-20	0	59.2	21.9	58.7	21.8	59.8	0.599	41			67
268	4050	2	Scabiosa	102	2017-07-18-15-17-16	0	2	x	-20	0	59.3	22	58.8	21.9	59.9	0.61	41			68
269	4051	2	Scabiosa	102	2017-07-18-15-17-18	0	2	x	-20	0	59.3	22	58.7	21.8	59.8	0.499	41			69
270	4052	2	Scabiosa	102	2017-07-18-15-17-20	0	2	x	-20	0	59.3	22	58.7	21.8	59.8	0.499	41			70
271	4053	2	Scabiosa	102	2017-07-18-15-17-22	0	2	x	-20	0	59.3	22	58.7	21.8	59.8	0.499	41			71
272	4054	2	Scabiosa	102	2017-07-18-15-17-24	0	2	x	-20	0	59.3	22	58.7	21.8	59.8	0.499	41			72
273	4055	2	Scabiosa	102	2017-07-18-15-17-26	0	2	x	-20	0	59.3	22	58.7	21.8	59.8	0.499	41			73
274	4056	2	Scabiosa	102	2017-07-18-15-17-28	0	2	x	-20	0	59.3	22	58.7	21.8	59.8	0.499	41			74
275	4057	2	Scabiosa	102	2017-07-18-15-17-30	0	2	x	-20	0	59.3	22	58.7	21.8	59.8	0.499	41			75
276	4058	2	Scabiosa	102	2017-07-18-15-17-32	0	2	x	-20	0	59.3	22	58.6	21.8	59.7	0.388	41			76
277	4059	2	Scabiosa	102	2017-07-18-15-17-34	0	2	x	-20	0	59.3	22	58.8	21.9	59.9	0.61	41			77
278	4060	2	Scabiosa	102	2017-07-18-15-17-36	0	2	x	-20	0	59.3	22	58.7	21.9	59.8	0.499	41			78
279	4061	2	Scabiosa	102	2017-07-18-15-17-38	0	2	x	-20	0	59.3	22	58.7	21.9	59.8	0.499	41			79
280	4062	2	Scabiosa	102	2017-07-18-15-17-40	0	2	x	-20	0	59.3	22	58.6	21.8	59.7	0.388	41			80
281	4063	2	Scabiosa	102	2017-07-18-15-17-42	0	2	x	-20	0	59.3	22	58.6	21.8	59.7	0.388	41			81
282	4064	2	Scabiosa	102	2017-07-18-15-17-44	0	2	x	-20	0	59.3	22	58.7	21.9	59.8	0.499	41			82
283	4065	2	Scabiosa	102	2017-07-18-15-17-46	0	2	x	-20	0	59.3	22	58.7	21.9	59.8	0.499	41			83
284	4066	2	Scabiosa	102	2017-07-18-15-17-48	0	2	x	-20	0	59.2	21.9	58.7	21.9	59.8	0.599	41			84
285	4067	2	Scabiosa	102	2017-07-18-15-17-50	0	2	x	-20	0	59.3	22	58.6	21.8	59.7	0.388	41			85
286	4068	2	Scabiosa	102	2017-07-18-15-17-52	0	2	x	-20	0	59.3	22	58.7	21.9	59.8	0.499	41			86
287	4069	2	Scabiosa	102	2017-07-18-15-17-54	0	2	x	-20	0	59.3	22	58.6	21.8	59.7	0.388	41			87
288	4070	2	Scabiosa	102	2017-07-18-15-17-56	0	2	x	-20	0	59.3	22	58.7	21.9	59.8	0.499	41			88
289	4071	2	Scabiosa	102	2017-07-18-15-17-58	0	2	x	-20	0	59.3	22	58.6	21.8	59.7	0.388	41			89
290	4072	2	Scabiosa	102	2017-07-18-15-18-00	0	2	x	-20	0	59.3	22	58.7	21.9	59.8	0.499	41			90
291	4073	2	Scabiosa	102	2017-07-18-15-18-02	0	2	x	-20	0	59.3	22	58.5	21.8	59.6	0.276	41	Last10	Here	91
292	4074	2	Scabiosa	102	2017-07-18-15-18-04	0	2	x	-20	0	59.3	22	58.6	21.9	59.7	0.388	41	Last10	Here	92
293	4075	2	Scabiosa	102	2017-07-18-15-18-06	0	2	x	-20	0	59.3	22	58.7	21.9	59.8	0.499	41	Last10	Here	93
294	4076	2	Scabiosa	102	2017-07-18-15-18-08	0	2	x	-20	0	59.3	22	58.7	21.9	59.8	0.499	41	Last10	Here	94
295	4077	2	Scabiosa	102	2017-07-18-15-18-10	0	2	x	-20	0	59.3	22	58.6	21.8	59.7	0.388	41	Last10	Here	95
296	4078	2	Scabiosa	102	2017-07-18-15-18-12	0	2	x	-20	0	59.3	22	58.6	21.8	59.7	0.388	41	Last10	Here	96
297	4079	2	Scabiosa	102	2017-07-18-15-18-14	0	2	x	-20	0	59.3	22	58.8	21.9	59.9	0.61	41	Last10	Here	97
298	4080	2	Scabiosa	102	2017-07-18-15-18-16	0	2	x	-20	0	59.3	22	58.8	21.8	59.9	0.61	41	Last10	Here	98
299	4081	2	Scabiosa	102	2017-07-18-15-18-19	0	2	x	-20	0	59.3	22	59	21.8	60.1	0.832	41	Last10	Here	99
300	4082	2	Scabiosa	102	2017-07-18-15-18-21	0	2	x	-20	0	59.3	22	59.1	21.9	60.2	0.943	41	Last10	Here	100
301	4083	2	Scabiosa	102	2017-07-18-15-18-53	0	2	x	-15	0	59.3	22	59.5	21.8	60.7	1.387	42	First10	Here	1
302	4084	2	Scabiosa	102	2017-07-18-15-18-55	0	2	x	-15	0	59.3	22	59.6	21.8	60.8	1.498	42	First10	Here	2
303	4085	2	Scabiosa	102	2017-07-18-15-18-57	0	2	x	-15	0	59.3	22	59.5	21.8	60.7	1.387	42	First10	Here	3
304	4086	2	Scabiosa	102	2017-07-18-15-18-59	0	2	x	-15	0	59.3	22	59.5	21.8	60.7	1.387	42	First10	Here	4
305	4087	2	Scabiosa	102	2017-07-18-15-19-01	0	2	x	-15	0	59.3	22	59.4	21.8	60.6	1.276	42	First10	Here	5
306	4088	2	Scabiosa	102	2017-07-18-15-19-03	0	2	x	-15	0	59.3	22	59.4	21.8	60.6	1.276	42	First10	Here	6
307	4089	2	Scabiosa	102	2017-07-18-15-19-05	0	2	x	-15	0	59.3	22	59.4	21.8	60.6	1.276	42	First10	Here	7
308	4090	2	Scabiosa	102	2017-07-18-15-19-07	0	2	x	-15	0	59.3	22	59.3	21.8	60.5	1.165	42	First10	Here	8
309	4091	2	Scabiosa	102	2017-07-18-15-19-09	0	2	x	-15	0	59.3	22	59.2	21.8	60.4	1.054	42	First10	Here	9
310	4092	2	Scabiosa	102	2017-07-18-15-19-11	0	2	x	-15	0	59.3	22	59.2	21.8	60.4	1.054	42	First10	Here	10
311	4093	2	Scabiosa	102	2017-07-18-15-19-13	0	2	x	-15	0	59.3	22	59.2	21.8	60.4	1.054	42			11
312	4094	2	Scabiosa	102	2017-07-18-15-19-15	0	2	x	-15	0	59.3	22	59.1	21.8	60.2	0.943	42			12
313	4095	2	Scabiosa	102	2017-07-18-15-19-17	0	2	x	-15	0	59.3	22	59.1	21.8	60.2	0.943	42			13
314	4096	2	Scabiosa	102	2017-07-18-15-19-19	0	2	x	-15	0	59.3	22	59	21.8	60.1	0.832	42			14
315	4097	2	Scabiosa	102	2017-07-18-15-19-21	0	2	x	-15	0	59.3	22	59	21.8	60.1	0.832	42			15
316	4098	2	Scabiosa	102	2017-07-18-15-19-23	0	2	x	-15	0	59.3	21.9	59	21.8	60.1	0.832	42			16
317	4099	2	Scabiosa	102	2017-07-18-15-19-25	0	2	x	-15	0	59.3	22	58.9	21.8	60	0.721	42			17
318	4100	2	Scabiosa	102	2017-07-18-15-19-27	0	2	x	-15	0	59.3	22	58.9	21.8	60	0.721	42			18
319	4101	2	Scabiosa	102	2017-07-18-15-19-29	0	2	x	-15	0	59.3	22	58.9	21.8	60	0.721	42			19
320	4102	2	Scabiosa	102	2017-07-18-15-19-31	0	2	x	-15	0	59.3	22	58.9	21.8	60	0.721	42			20
321	4103	2	Scabiosa	102	2017-07-18-15-19-33	0	2	x	-15	0	59.3	22	58.9	21.8	60	0.721	42			21
322	4104	2	Scabiosa	102	2017-07-18-15-19-35	0	2	x	-15	0	59.3	22	58.9	21.8	60	0.721	42			22
323	4105	2	Scabiosa	102	2017-07-18-15-19-37	0	2	x	-15	0	59.3	22	58.8	21.8	59.9	0.61	42			23
324	4106	2	Scabiosa	102	2017-07-18-15-19-39	0	2	x	-15	0	59.3	22	58.8	21.8	59.9	0.61	42			24
325	4107	2	Scabiosa	102	2017-07-18-15-19-41	0	2	x	-15	0	59.3	22	58.8	21.8	59.9	0.61	42			25
326	4108	2	Scabiosa	102	2017-07-18-15-19-43	0	2	x	-15	0	59.3	22	58.8	21.8	59.9	0.61	42			26
327	4109	2	Scabiosa	102	2017-07-18-15-19-45	0	2	x	-15	0	59.4	22	58.9	21.9	60	0.621	42			27
328	4110	2	Scabiosa	102	2017-07-18-15-19-47	0	2	x	-15	0	59.4	22	58.8	21.9	59.9	0.51	42			28
329	4111	2	Scabiosa	102	2017-07-18-15-19-49	0	2	x	-15	0	59.3	22	58.7	21.8	59.8	0.499	42			29
330	4112	2	Scabiosa	102	2017-07-18-15-19-51	0	2	x	-15	0	59.4	22	58.7	21.8	59.8	0.399	42			30
331	4113	2	Scabiosa	102	2017-07-18-15-19-53	0	2	x	-15	0	59.4	22	58.7	21.8	59.8	0.399	42			31
332	4114	2	Scabiosa	102	2017-07-18-15-19-55	0	2	x	-15	0	59.4	22	58.7	21.8	59.8	0.399	42			32
333	4115	2	Scabiosa	102	2017-07-18-15-19-57	0	2	x	-15	0	59.4	22	58.8	21.9	59.9	0.51	42			33
334	4116	2	Scabiosa	102	2017-07-18-15-19-59	0	2	x	-15	0	59.4	22	58.7	21.8	59.8	0.399	42			34
335	4117	2	Scabiosa	102	2017-07-18-15-20-01	0	2	x	-15	0	59.4	22	58.7	21.8	59.8	0.399	42			35
336	4118	2	Scabiosa	102	2017-07-18-15-20-03	0	2	x	-15	0	59.4	22	58.7	21.8	59.8	0.399	42			36
337	4119	2	Scabiosa	102	2017-07-18-15-20-05	0	2	x	-15	0	59.3	22	58.7	21.8	59.8	0.499	42			37
338	4120	2	Scabiosa	102	2017-07-18-15-20-07	0	2	x	-15	0	59.3	22	58.7	21.8	59.8	0.499	42			38
339	4121	2	Scabiosa	102	2017-07-18-15-20-09	0	2	x	-15	0	59.3	22	58.7	21.8	59.8	0.499	42			39
340	4122	2	Scabiosa	102	2017-07-18-15-20-11	0	2	x	-15	0	59.3	22	58.8	21.8	59.9	0.61	42			40
341	4123	2	Scabiosa	102	2017-07-18-15-20-13	0	2	x	-15	0	59.3	22	58.7	21.8	59.8	0.499	42			41
342	4124	2	Scabiosa	102	2017-07-18-15-20-15	0	2	x	-15	0	59.4	22	58.7	21.8	59.8	0.399	42			42
343	4125	2	Scabiosa	102	2017-07-18-15-20-17	0	2	x	-15	0	59.4	22	58.7	21.8	59.8	0.399	42			43
344	4126	2	Scabiosa	102	2017-07-18-15-20-19	0	2	x	-15	0	59.4	22	58.7	21.8	59.8	0.399	42			44
345	4127	2	Scabiosa	102	2017-07-18-15-20-21	0	2	x	-15	0	59.4	22	58.7	21.8	59.8	0.399	42			45
346	4128	2	Scabiosa	102	2017-07-18-15-20-23	0	2	x	-15	0	59.4	22	58.7	21.8	59.8	0.399	42			46
347	4129	2	Scabiosa	102	2017-07-18-15-20-25	0	2	x	-15	0	59.4	22	58.8	21.9	59.9	0.51	42			47
348	4130	2	Scabiosa	102	2017-07-18-15-20-27	0	2	x	-15	0	59.4	22	58.7	21.8	59.8	0.399	42			48
349	4131	2	Scabiosa	102	2017-07-18-15-20-29	0	2	x	-15	0	59.4	22	58.7	21.8	59.8	0.399	42			49
350	4132	2	Scabiosa	102	2017-07-18-15-20-31	0	2	x	-15	0	59.4	22	58.7	21.8	59.8	0.399	42			50
351	4133	2	Scabiosa	102	2017-07-18-15-20-33	0	2	x	-15	0	59.4	22	58.6	21.8	59.7	0.288	42			51
352	4134	2	Scabiosa	102	2017-07-18-15-20-35	0	2	x	-15	0	59.4	22	58.8	21.9	59.9	0.51	42			52
353	4135	2	Scabiosa	102	2017-07-18-15-20-37	0	2	x	-15	0	59.4	22	58.7	21.8	59.8	0.399	42			53
354	4136	2	Scabiosa	102	2017-07-18-15-20-39	0	2	x	-15	0	59.4	22	58.8	21.9	59.9	0.51	42			54
355	4137	2	Scabiosa	102	2017-07-18-15-20-41	0	2	x	-15	0	59.3	22	58.7	21.8	59.8	0.499	42			55
356	4138	2	Scabiosa	102	2017-07-18-15-20-43	0	2	x	-15	0	59.4	22	58.8	21.9	59.9	0.51	42			56
357	4139	2	Scabiosa	102	2017-07-18-15-20-45	0	2	x	-15	0	59.4	22	58.9	21.8	60	0.621	42			57
358	4140	2	Scabiosa	102	2017-07-18-15-20-47	0	2	x	-15	0	59.4	22	59.1	21.8	60.2	0.843	42			58
359	4141	2	Scabiosa	102	2017-07-18-15-20-49	0	2	x	-15	0	59.4	22	59.2	21.8	60.4	0.954	42			59
360	4142	2	Scabiosa	102	2017-07-18-15-20-51	0	2	x	-15	0	59.4	22	59.2	21.8	60.4	0.954	42			60
361	4143	2	Scabiosa	102	2017-07-18-15-20-53	0	2	x	-15	0	59.4	22	59.2	21.8	60.4	0.954	42			61
362	4144	2	Scabiosa	102	2017-07-18-15-20-55	0	2	x	-15	0	59.3	22	59.2	21.8	60.4	1.054	42			62
363	4145	2	Scabiosa	102	2017-07-18-15-20-57	0	2	x	-15	0	59.4	22	59.2	21.8	60.4	0.954	42			63
364	4146	2	Scabiosa	102	2017-07-18-15-20-59	0	2	x	-15	0	59.3	22	59.2	21.8	60.4	1.054	42			64
365	4147	2	Scabiosa	102	2017-07-18-15-21-01	0	2	x	-15	0	59.4	22	59.1	21.8	60.2	0.843	42			65
366	4148	2	Scabiosa	102	2017-07-18-15-21-03	0	2	x	-15	0	59.4	22	59.1	21.9	60.2	0.843	42			66
367	4149	2	Scabiosa	102	2017-07-18-15-21-05	0	2	x	-15	0	59.3	22	59.2	21.9	60.4	1.054	42			67
368	4150	2	Scabiosa	102	2017-07-18-15-21-07	0	2	x	-15	0	59.3	22	59.2	21.9	60.4	1.054	42			68
369	4151	2	Scabiosa	102	2017-07-18-15-21-09	0	2	x	-15	0	59.3	22	59.3	21.9	60.5	1.165	42			69
370	4152	2	Scabiosa	102	2017-07-18-15-21-11	0	2	x	-15	0	59.3	22	59.1	21.8	60.2	0.943	42			70
371	4153	2	Scabiosa	102	2017-07-18-15-21-13	0	2	x	-15	0	59.3	22	59.2	21.8	60.4	1.054	42			71
372	4154	2	Scabiosa	102	2017-07-18-15-21-15	0	2	x	-15	0	59.3	22	59.2	21.9	60.4	1.054	42			72
373	4155	2	Scabiosa	102	2017-07-18-15-21-17	0	2	x	-15	0	59.3	22	59.1	21.8	60.2	0.943	42			73
374	4156	2	Scabiosa	102	2017-07-18-15-21-19	0	2	x	-15	0	59.3	22	59.2	21.8	60.4	1.054	42			74
375	4157	2	Scabiosa	102	2017-07-18-15-21-21	0	2	x	-15	0	59.3	22	59.2	21.8	60.4	1.054	42			75
376	4158	2	Scabiosa	102	2017-07-18-15-21-23	0	2	x	-15	0	59.3	22	59.2	21.8	60.4	1.054	42			76
377	4159	2	Scabiosa	102	2017-07-18-15-21-25	0	2	x	-15	0	59.3	22	59.1	21.8	60.2	0.943	42			77
378	4160	2	Scabiosa	102	2017-07-18-15-21-27	0	2	x	-15	0	59.3	22	59.2	21.9	60.4	1.054	42			78
379	4161	2	Scabiosa	102	2017-07-18-15-21-29	0	2	x	-15	0	59.4	22	59.2	21.9	60.4	0.954	42			79
380	4162	2	Scabiosa	102	2017-07-18-15-21-31	0	2	x	-15	0	59.4	22	59.2	21.9	60.4	0.954	42			80
381	4163	2	Scabiosa	102	2017-07-18-15-21-33	0	2	x	-15	0	59.4	22	59.1	21.8	60.2	0.843	42			81
382	4164	2	Scabiosa	102	2017-07-18-15-21-35	0	2	x	-15	0	59.4	22	59.1	21.9	60.2	0.843	42			82
383	4165	2	Scabiosa	102	2017-07-18-15-21-37	0	2	x	-15	0	59.4	22	59.1	21.9	60.2	0.843	42			83
384	4166	2	Scabiosa	102	2017-07-18-15-21-39	0	2	x	-15	0	59.4	22	59	21.9	60.1	0.732	42			84
385	4167	2	Scabiosa	102	2017-07-18-15-21-41	0	2	x	-15	0	59.4	22	59	21.9	60.1	0.732	42			85
386	4168	2	Scabiosa	102	2017-07-18-15-21-43	0	2	x	-15	0	59.4	22	59	21.9	60.1	0.732	42			86
387	4169	2	Scabiosa	102	2017-07-18-15-21-45	0	2	x	-15	0	59.4	22	58.8	21.8	59.9	0.51	42			87
388	4170	2	Scabiosa	102	2017-07-18-15-21-47	0	2	x	-15	0	59.4	22	58.8	21.8	59.9	0.51	42			88
389	4171	2	Scabiosa	102	2017-07-18-15-21-49	0	2	x	-15	0	59.4	22	58.9	21.9	60	0.621	42			89
390	4172	2	Scabiosa	102	2017-07-18-15-21-51	0	2	x	-15	0	59.3	22	58.8	21.8	59.9	0.61	42			90
391	4173	2	Scabiosa	102	2017-07-18-15-21-53	0	2	x	-15	0	59.4	22	58.8	21.9	59.9	0.51	42	Last10	Here	91
392	4174	2	Scabiosa	102	2017-07-18-15-21-55	0	2	x	-15	0	59.4	22	58.8	21.9	59.9	0.51	42	Last10	Here	92
393	4175	2	Scabiosa	102	2017-07-18-15-21-57	0	2	x	-15	0	59.3	22	58.8	21.9	59.9	0.61	42	Last10	Here	93
394	4176	2	Scabiosa	102	2017-07-18-15-21-59	0	2	x	-15	0	59.3	22	58.8	21.9	59.9	0.61	42	Last10	Here	94
395	4177	2	Scabiosa	102	2017-07-18-15-22-01	0	2	x	-15	0	59.4	22	58.8	21.9	59.9	0.51	42	Last10	Here	95
396	4178	2	Scabiosa	102	2017-07-18-15-22-03	0	2	x	-15	0	59.3	22	58.8	21.9	59.9	0.61	42	Last10	Here	96
397	4179	2	Scabiosa	102	2017-07-18-15-22-05	0	2	x	-15	0	59.4	22	58.9	21.9	60	0.621	42	Last10	Here	97
398	4180	2	Scabiosa	102	2017-07-18-15-22-07	0	2	x	-15	0	59.3	22	59.1	21.9	60.2	0.943	42	Last10	Here	98
399	4181	2	Scabiosa	102	2017-07-18-15-22-09	0	2	x	-15	0	59.3	22	59.2	21.9	60.4	1.054	42	Last10	Here	99
400	4182	2	Scabiosa	102	2017-07-18-15-22-11	0	2	x	-15	0	59.3	22	59.2	21.9	60.4	1.054	42	Last10	Here	100
401	4183	2	Scabiosa	102	2017-07-18-15-22-43	0	2	x	-10	0	59.4	22	59.6	21.8	60.8	1.398	43	First10	Here	1
402	4184	2	Scabiosa	102	2017-07-18-15-22-45	0	2	x	-10	0	59.4	22	59.6	21.8	60.8	1.398	43	First10	Here	2
403	4185	2	Scabiosa	102	2017-07-18-15-22-47	0	2	x	-10	0	59.4	22	59.6	21.9	60.8	1.398	43	First10	Here	3
404	4186	2	Scabiosa	102	2017-07-18-15-22-49	0	2	x	-10	0	59.3	22	59.5	21.8	60.7	1.387	43	First10	Here	4
405	4187	2	Scabiosa	102	2017-07-18-15-22-51	0	2	x	-10	0	59.3	22	59.6	21.9	60.8	1.498	43	First10	Here	5
406	4188	2	Scabiosa	102	2017-07-18-15-22-53	0	2	x	-10	0	59.3	22	59.5	21.8	60.7	1.387	43	First10	Here	6
407	4189	2	Scabiosa	102	2017-07-18-15-22-55	0	2	x	-10	0	59.4	22	59.6	21.8	60.8	1.398	43	First10	Here	7
408	4190	2	Scabiosa	102	2017-07-18-15-22-57	0	2	x	-10	0	59.3	22	59.7	21.8	60.9	1.609	43	First10	Here	8
409	4191	2	Scabiosa	102	2017-07-18-15-22-59	0	2	x	-10	0	59.3	22	59.7	21.9	60.9	1.609	43	First10	Here	9
410	4192	2	Scabiosa	102	2017-07-18-15-23-01	0	2	x	-10	0	59.4	22	59.7	21.8	60.9	1.509	43	First10	Here	10
411	4193	2	Scabiosa	102	2017-07-18-15-23-03	0	2	x	-10	0	59.4	22	59.8	21.9	61	1.62	43			11
412	4194	2	Scabiosa	102	2017-07-18-15-23-05	0	2	x	-10	0	59.4	22	59.8	21.9	61	1.62	43			12
413	4195	2	Scabiosa	102	2017-07-18-15-23-07	0	2	x	-10	0	59.3	22	59.7	21.9	60.9	1.609	43			13
414	4196	2	Scabiosa	102	2017-07-18-15-23-09	0	2	x	-10	0	59.3	22	59.5	21.8	60.7	1.387	43			14
415	4197	2	Scabiosa	102	2017-07-18-15-23-11	0	2	x	-10	0	59.3	22	59.4	21.8	60.6	1.276	43			15
416	4198	2	Scabiosa	102	2017-07-18-15-23-13	0	2	x	-10	0	59.4	22	59.3	21.8	60.5	1.065	43			16
417	4199	2	Scabiosa	102	2017-07-18-15-23-15	0	2	x	-10	0	59.4	22	59.2	21.8	60.4	0.954	43			17
418	4200	2	Scabiosa	102	2017-07-18-15-23-17	0	2	x	-10	0	59.4	22	59.3	21.9	60.5	1.065	43			18
419	4201	2	Scabiosa	102	2017-07-18-15-23-19	0	2	x	-10	0	59.4	22	59.2	21.9	60.4	0.954	43			19
420	4202	2	Scabiosa	102	2017-07-18-15-23-21	0	2	x	-10	0	59.3	22	59.1	21.8	60.2	0.943	43			20
421	4203	2	Scabiosa	102	2017-07-18-15-23-23	0	2	x	-10	0	59.3	22	59.2	21.9	60.4	1.054	43			21
422	4204	2	Scabiosa	102	2017-07-18-15-23-25	0	2	x	-10	0	59.4	22	59.2	21.8	60.4	0.954	43			22
423	4205	2	Scabiosa	102	2017-07-18-15-23-28	0	2	x	-10	0	59.4	22	59.3	21.8	60.5	1.065	43			23
424	4206	2	Scabiosa	102	2017-07-18-15-23-30	0	2	x	-10	0	59.4	22	59.5	21.8	60.7	1.287	43			24
425	4207	2	Scabiosa	102	2017-07-18-15-23-32	0	2	x	-10	0	59.3	22	59.6	21.9	60.8	1.498	43			25
426	4208	2	Scabiosa	102	2017-07-18-15-23-34	0	2	x	-10	0	59.4	22	59.5	21.8	60.7	1.287	43			26
427	4209	2	Scabiosa	102	2017-07-18-15-23-36	0	2	x	-10	0	59.3	22	59.6	21.9	60.8	1.498	43			27
428	4210	2	Scabiosa	102	2017-07-18-15-23-38	0	2	x	-10	0	59.3	22	59.3	21.8	60.5	1.165	43			28
429	4211	2	Scabiosa	102	2017-07-18-15-23-40	0	2	x	-10	0	59.3	22	59.4	21.9	60.6	1.276	43			29
430	4212	2	Scabiosa	102	2017-07-18-15-23-42	0	2	x	-10	0	59.3	22	59.3	21.9	60.5	1.165	43			30
431	4213	2	Scabiosa	102	2017-07-18-15-23-44	0	2	x	-10	0	59.3	22	59.3	21.9	60.5	1.165	43			31
432	4214	2	Scabiosa	102	2017-07-18-15-23-46	0	2	x	-10	0	59.3	22	59.2	21.9	60.4	1.054	43			32
433	4215	2	Scabiosa	102	2017-07-18-15-23-48	0	2	x	-10	0	59.3	22	59.1	21.8	60.2	0.943	43			33
434	4216	2	Scabiosa	102	2017-07-18-15-23-50	0	2	x	-10	0	59.3	22	59.1	21.8	60.2	0.943	43			34
435	4217	2	Scabiosa	102	2017-07-18-15-23-52	0	2	x	-10	0	59.3	22	59.1	21.8	60.2	0.943	43			35
436	4218	2	Scabiosa	102	2017-07-18-15-23-54	0	2	x	-10	0	59.3	22	59.1	21.9	60.2	0.943	43			36
437	4219	2	Scabiosa	102	2017-07-18-15-23-56	0	2	x	-10	0	59.3	22	59.2	21.9	60.4	1.054	43			37
438	4220	2	Scabiosa	102	2017-07-18-15-23-58	0	2	x	-10	0	59.4	22	59.3	21.9	60.5	1.065	43			38
439	4221	2	Scabiosa	102	2017-07-18-15-24-00	0	2	x	-10	0	59.3	22	59.3	21.9	60.5	1.165	43			39
440	4222	2	Scabiosa	102	2017-07-18-15-24-02	0	2	x	-10	0	59.4	22	59.4	21.9	60.6	1.176	43			40
441	4223	2	Scabiosa	102	2017-07-18-15-24-04	0	2	x	-10	0	59.4	22	59.3	21.8	60.5	1.065	43			41
442	4224	2	Scabiosa	102	2017-07-18-15-24-06	0	2	x	-10	0	59.3	22	59.4	21.9	60.6	1.276	43			42
443	4225	2	Scabiosa	102	2017-07-18-15-24-08	0	2	x	-10	0	59.4	22	59.5	21.9	60.7	1.287	43			43
444	4226	2	Scabiosa	102	2017-07-18-15-24-10	0	2	x	-10	0	59.4	22	59.6	21.9	60.8	1.398	43			44
445	4227	2	Scabiosa	102	2017-07-18-15-24-12	0	2	x	-10	0	59.3	22	59.7	21.9	60.9	1.609	43			45
446	4228	2	Scabiosa	102	2017-07-18-15-24-14	0	2	x	-10	0	59.4	22	59.8	21.8	61	1.62	43			46
447	4229	2	Scabiosa	102	2017-07-18-15-24-16	0	2	x	-10	0	59.4	22	59.8	21.9	61	1.62	43			47
448	4230	2	Scabiosa	102	2017-07-18-15-24-18	0	2	x	-10	0	59.4	22	59.8	21.9	61	1.62	43			48
449	4231	2	Scabiosa	102	2017-07-18-15-24-20	0	2	x	-10	0	59.4	22	59.7	21.8	60.9	1.509	43			49
450	4232	2	Scabiosa	102	2017-07-18-15-24-22	0	2	x	-10	0	59.4	22	59.8	21.9	61	1.62	43			50
451	4233	2	Scabiosa	102	2017-07-18-15-24-24	0	2	x	-10	0	59.4	22	60	21.9	61.2	1.842	43			51
452	4234	2	Scabiosa	102	2017-07-18-15-24-26	0	2	x	-10	0	59.4	22	60.2	21.9	61.5	2.065	43			52
453	4235	2	Scabiosa	102	2017-07-18-15-24-28	0	2	x	-10	0	59.4	22	60.2	21.9	61.5	2.065	43			53
454	4236	2	Scabiosa	102	2017-07-18-15-24-30	0	2	x	-10	0	59.3	22	60.3	21.9	61.6	2.276	43			54
455	4237	2	Scabiosa	102	2017-07-18-15-24-32	0	2	x	-10	0	59.3	22	60.3	21.8	61.6	2.276	43			55
456	4238	2	Scabiosa	102	2017-07-18-15-24-34	0	2	x	-10	0	59.3	22	60.4	21.9	61.7	2.387	43			56
457	4239	2	Scabiosa	102	2017-07-18-15-24-36	0	2	x	-10	0	59.4	22	60.4	21.9	61.7	2.287	43			57
458	4240	2	Scabiosa	102	2017-07-18-15-24-38	0	2	x	-10	0	59.3	22	60.2	21.8	61.5	2.165	43			58
459	4241	2	Scabiosa	102	2017-07-18-15-24-40	0	2	x	-10	0	59.3	22	60.1	21.9	61.4	2.054	43			59
460	4242	2	Scabiosa	102	2017-07-18-15-24-42	0	2	x	-10	0	59.4	22	60	21.9	61.2	1.842	43			60
461	4243	2	Scabiosa	102	2017-07-18-15-24-44	0	2	x	-10	0	59.3	22	59.8	21.9	61	1.72	43			61
462	4244	2	Scabiosa	102	2017-07-18-15-24-46	0	2	x	-10	0	59.3	22	59.8	21.9	61	1.72	43			62
463	4245	2	Scabiosa	102	2017-07-18-15-24-48	0	2	x	-10	0	59.4	22	59.7	21.9	60.9	1.509	43			63
464	4246	2	Scabiosa	102	2017-07-18-15-24-50	0	2	x	-10	0	59.3	22	59.6	21.9	60.8	1.498	43			64
465	4247	2	Scabiosa	102	2017-07-18-15-24-52	0	2	x	-10	0	59.4	22	59.5	21.9	60.7	1.287	43			65
466	4248	2	Scabiosa	102	2017-07-18-15-24-54	0	2	x	-10	0	59.3	22	59.5	21.9	60.7	1.387	43			66
467	4249	2	Scabiosa	102	2017-07-18-15-24-56	0	2	x	-10	0	59.4	22	59.4	21.9	60.6	1.176	43			67
468	4250	2	Scabiosa	102	2017-07-18-15-24-58	0	2	x	-10	0	59.3	22	59.4	21.9	60.6	1.276	43			68
469	4251	2	Scabiosa	102	2017-07-18-15-25-00	0	2	x	-10	0	59.4	22	59.3	21.9	60.5	1.065	43			69
470	4252	2	Scabiosa	102	2017-07-18-15-25-02	0	2	x	-10	0	59.3	22	59.3	21.9	60.5	1.165	43			70
471	4253	2	Scabiosa	102	2017-07-18-15-25-04	0	2	x	-10	0	59.4	22	59.3	21.9	60.5	1.065	43			71
472	4254	2	Scabiosa	102	2017-07-18-15-25-06	0	2	x	-10	0	59.3	22	59.3	21.9	60.5	1.165	43			72
473	4255	2	Scabiosa	102	2017-07-18-15-25-08	0	2	x	-10	0	59.4	22	59.2	21.9	60.4	0.954	43			73
474	4256	2	Scabiosa	102	2017-07-18-15-25-10	0	2	x	-10	0	59.3	22	59.2	21.9	60.4	1.054	43			74
475	4257	2	Scabiosa	102	2017-07-18-15-25-14	0	2	x	-10	0	59.4	22	59.2	21.9	60.4	0.954	43			75
476	4258	2	Scabiosa	102	2017-07-18-15-25-16	0	2	x	-10	0	59.4	22	59.2	21.9	60.4	0.954	43			76
477	4259	2	Scabiosa	102	2017-07-18-15-25-18	0	2	x	-10	0	59.4	22	59.2	21.9	60.4	0.954	43			77
478	4260	2	Scabiosa	102	2017-07-18-15-25-20	0	2	x	-10	0	59.3	22	59.1	21.8	60.2	0.943	43			78
479	4261	2	Scabiosa	102	2017-07-18-15-25-22	0	2	x	-10	0	59.4	22	59	21.8	60.1	0.732	43			79
480	4262	2	Scabiosa	102	2017-07-18-15-25-24	0	2	x	-10	0	59.4	22	59	21.8	60.1	0.732	43			80
481	4263	2	Scabiosa	102	2017-07-18-15-25-26	0	2	x	-10	0	59.4	22	59.2	21.9	60.4	0.954	43			81
482	4264	2	Scabiosa	102	2017-07-18-15-25-28	0	2	x	-10	0	59.4	22	59.1	21.9	60.2	0.843	43			82
483	4265	2	Scabiosa	102	2017-07-18-15-25-30	0	2	x	-10	0	59.4	22	59.1	21.9	60.2	0.843	43			83
484	4266	2	Scabiosa	102	2017-07-18-15-25-32	0	2	x	-10	0	59.4	22	59.2	21.9	60.4	0.954	43			84
485	4267	2	Scabiosa	102	2017-07-18-15-25-34	0	2	x	-10	0	59.4	22	59.3	21.9	60.5	1.065	43			85
486	4268	2	Scabiosa	102	2017-07-18-15-25-36	0	2	x	-10	0	59.4	22	59.5	21.9	60.7	1.287	43			86
487	4269	2	Scabiosa	102	2017-07-18-15-25-38	0	2	x	-10	0	59.4	22	59.5	21.9	60.7	1.287	43			87
488	4270	2	Scabiosa	102	2017-07-18-15-25-40	0	2	x	-10	0	59.4	22	59.6	21.9	60.8	1.398	43			88
489	4271	2	Scabiosa	102	2017-07-18-15-25-42	0	2	x	-10	0	59.4	22	59.6	21.9	60.8	1.398	43			89
490	4272	2	Scabiosa	102	2017-07-18-15-25-44	0	2	x	-10	0	59.4	22	59.7	21.9	60.9	1.509	43			90
491	4273	2	Scabiosa	102	2017-07-18-15-25-46	0	2	x	-10	0	59.3	22	59.9	21.9	61.1	1.831	43	Last10	Here	91
492	4274	2	Scabiosa	102	2017-07-18-15-25-48	0	2	x	-10	0	59.4	22	59.9	21.9	61.1	1.731	43	Last10	Here	92
493	4275	2	Scabiosa	102	2017-07-18-15-25-50	0	2	x	-10	0	59.4	22	59.8	21.8	61	1.62	43	Last10	Here	93
494	4276	2	Scabiosa	102	2017-07-18-15-25-52	0	2	x	-10	0	59.4	22	59.8	21.9	61	1.62	43	Last10	Here	94
495	4277	2	Scabiosa	102	2017-07-18-15-25-54	0	2	x	-10	0	59.4	22	59.8	21.9	61	1.62	43	Last10	Here	95
496	4278	2	Scabiosa	102	2017-07-18-15-25-56	0	2	x	-10	0	59.4	22	59.8	21.8	61	1.62	43	Last10	Here	96
497	4279	2	Scabiosa	102	2017-07-18-15-25-58	0	2	x	-10	0	59.4	22	59.9	21.9	61.1	1.731	43	Last10	Here	97
498	4280	2	Scabiosa	102	2017-07-18-15-26-00	0	2	x	-10	0	59.4	22	59.9	21.9	61.1	1.731	43	Last10	Here	98
499	4281	2	Scabiosa	102	2017-07-18-15-26-02	0	2	x	-10	0	59.4	22	59.9	21.9	61.1	1.731	43	Last10	Here	99
500	4282	2	Scabiosa	102	2017-07-18-15-26-34	0	2	x	-5	0	59.3	22	59.8	21.9	61	1.72	44	First10	Here	1
501	4283	2	Scabiosa	102	2017-07-18-15-26-36	0	2	x	-5	0	59.3	22	59.7	21.9	60.9	1.609	44	First10	Here	2
502	4284	2	Scabiosa	102	2017-07-18-15-26-38	0	2	x	-5	0	59.3	22	59.7	21.9	60.9	1.609	44	First10	Here	3
503	4285	2	Scabiosa	102	2017-07-18-15-26-40	0	2	x	-5	0	59.4	22	59.6	21.8	60.8	1.398	44	First10	Here	4
504	4286	2	Scabiosa	102	2017-07-18-15-26-42	0	2	x	-5	0	59.4	22	59.6	21.8	60.8	1.398	44	First10	Here	5
505	4287	2	Scabiosa	102	2017-07-18-15-26-44	0	2	x	-5	0	59.3	22	59.8	21.9	61	1.72	44	First10	Here	6
506	4288	2	Scabiosa	102	2017-07-18-15-26-46	0	2	x	-5	0	59.4	22	59.9	21.8	61.1	1.731	44	First10	Here	7
507	4289	2	Scabiosa	102	2017-07-18-15-26-48	0	2	x	-5	0	59.3	22	60.2	21.9	61.5	2.165	44	First10	Here	8
508	4290	2	Scabiosa	102	2017-07-18-15-26-50	0	2	x	-5	0	59.3	22	60.4	21.9	61.7	2.387	44	First10	Here	9
509	4291	2	Scabiosa	102	2017-07-18-15-26-52	0	2	x	-5	0	59.3	22	60.4	21.9	61.7	2.387	44	First10	Here	10
510	4292	2	Scabiosa	102	2017-07-18-15-26-54	0	2	x	-5	0	59.3	22	60.4	21.9	61.7	2.387	44			11
511	4293	2	Scabiosa	102	2017-07-18-15-26-56	0	2	x	-5	0	59.3	22	60.5	21.9	61.8	2.498	44			12
512	4294	2	Scabiosa	102	2017-07-18-15-26-58	0	2	x	-5	0	59.3	22	60.6	21.9	61.9	2.609	44			13
513	4295	2	Scabiosa	102	2017-07-18-15-27-00	0	2	x	-5	0	59.4	22.1	60.7	21.9	62	2.62	44			14
514	4296	2	Scabiosa	102	2017-07-18-15-27-02	0	2	x	-5	0	59.3	22	60.9	21.9	62.2	2.942	44			15
515	4297	2	Scabiosa	102	2017-07-18-15-27-04	0	2	x	-5	0	59.4	22	60.9	21.9	62.2	2.842	44			16
516	4298	2	Scabiosa	102	2017-07-18-15-27-06	0	2	x	-5	0	59.4	22	60.9	21.9	62.2	2.842	44			17
517	4299	2	Scabiosa	102	2017-07-18-15-27-08	0	2	x	-5	0	59.4	22	60.8	21.9	62.1	2.731	44			18
518	4300	2	Scabiosa	102	2017-07-18-15-27-10	0	2	x	-5	0	59.4	22	60.7	21.9	62	2.62	44			19
519	4301	2	Scabiosa	102	2017-07-18-15-27-12	0	2	x	-5	0	59.3	22	60.5	21.9	61.8	2.498	44			20
520	4302	2	Scabiosa	102	2017-07-18-15-27-14	0	2	x	-5	0	59.4	22	60.4	21.9	61.7	2.287	44			21
521	4303	2	Scabiosa	102	2017-07-18-15-27-16	0	2	x	-5	0	59.3	22	60.2	21.9	61.5	2.165	44			22
522	4304	2	Scabiosa	102	2017-07-18-15-27-18	0	2	x	-5	0	59.4	22	60.1	21.9	61.4	1.954	44			23
523	4305	2	Scabiosa	102	2017-07-18-15-27-20	0	2	x	-5	0	59.4	22	60	21.9	61.2	1.842	44			24
524	4306	2	Scabiosa	102	2017-07-18-15-27-22	0	2	x	-5	0	59.4	22	59.9	21.9	61.1	1.731	44			25
525	4307	2	Scabiosa	102	2017-07-18-15-27-24	0	2	x	-5	0	59.4	22	59.8	21.9	61	1.62	44			26
526	4308	2	Scabiosa	102	2017-07-18-15-27-26	0	2	x	-5	0	59.4	22	59.7	21.8	60.9	1.509	44			27
527	4309	2	Scabiosa	102	2017-07-18-15-27-28	0	2	x	-5	0	59.4	22	59.7	21.9	60.9	1.509	44			28
528	4310	2	Scabiosa	102	2017-07-18-15-27-30	0	2	x	-5	0	59.3	22	59.7	21.9	60.9	1.609	44			29
529	4311	2	Scabiosa	102	2017-07-18-15-27-32	0	2	x	-5	0	59.4	22	59.7	21.8	60.9	1.509	44			30
530	4312	2	Scabiosa	102	2017-07-18-15-27-34	0	2	x	-5	0	59.4	22	59.8	21.9	61	1.62	44			31
531	4313	2	Scabiosa	102	2017-07-18-15-27-36	0	2	x	-5	0	59.4	22	59.8	21.9	61	1.62	44			32
532	4314	2	Scabiosa	102	2017-07-18-15-27-38	0	2	x	-5	0	59.3	22	59.9	21.9	61.1	1.831	44			33
533	4315	2	Scabiosa	102	2017-07-18-15-27-40	0	2	x	-5	0	59.4	22	60.1	21.9	61.4	1.954	44			34
534	4316	2	Scabiosa	102	2017-07-18-15-27-42	0	2	x	-5	0	59.4	22	60.3	21.9	61.6	2.176	44			35
535	4317	2	Scabiosa	102	2017-07-18-15-27-44	0	2	x	-5	0	59.4	22	60.2	21.8	61.5	2.065	44			36
536	4318	2	Scabiosa	102	2017-07-18-15-27-46	0	2	x	-5	0	59.4	22	60.3	21.9	61.6	2.176	44			37
537	4319	2	Scabiosa	102	2017-07-18-15-27-48	0	2	x	-5	0	59.4	22	60.3	21.9	61.6	2.176	44			38
538	4320	2	Scabiosa	102	2017-07-18-15-27-50	0	2	x	-5	0	59.3	22	60.4	21.9	61.7	2.387	44			39
539	4321	2	Scabiosa	102	2017-07-18-15-27-52	0	2	x	-5	0	59.3	22	60.5	21.9	61.8	2.498	44			40
540	4322	2	Scabiosa	102	2017-07-18-15-27-54	0	2	x	-5	0	59.4	22	60.6	21.9	61.9	2.509	44			41
541	4323	2	Scabiosa	102	2017-07-18-15-27-56	0	2	x	-5	0	59.3	22	60.7	21.9	62	2.72	44			42
542	4324	2	Scabiosa	102	2017-07-18-15-27-58	0	2	x	-5	0	59.3	22	60.7	21.9	62	2.72	44			43
543	4325	2	Scabiosa	102	2017-07-18-15-28-00	0	2	x	-5	0	59.4	22	60.8	21.9	62.1	2.731	44			44
544	4326	2	Scabiosa	102	2017-07-18-15-28-02	0	2	x	-5	0	59.4	22	60.9	21.9	62.2	2.842	44			45
545	4327	2	Scabiosa	102	2017-07-18-15-28-04	0	2	x	-5	0	59.4	22	61	21.9	62.4	2.953	44			46
546	4328	2	Scabiosa	102	2017-07-18-15-28-06	0	2	x	-5	0	59.4	22	61.1	21.9	62.5	3.064	44			47
547	4329	2	Scabiosa	102	2017-07-18-15-28-08	0	2	x	-5	0	59.5	22.1	61	21.9	62.4	2.853	44			48
548	4330	2	Scabiosa	102	2017-07-18-15-28-10	0	2	x	-5	0	59.4	22	60.9	21.8	62.2	2.842	44			49
549	4331	2	Scabiosa	102	2017-07-18-15-28-12	0	2	x	-5	0	59.3	22	61.1	21.9	62.5	3.164	44			50
550	4332	2	Scabiosa	102	2017-07-18-15-28-14	0	2	x	-5	0	59.4	22	61.2	21.9	62.6	3.175	44			51
551	4333	2	Scabiosa	102	2017-07-18-15-28-16	0	2	x	-5	0	59.4	22	61.3	21.9	62.7	3.286	44			52
552	4334	2	Scabiosa	102	2017-07-18-15-28-18	0	2	x	-5	0	59.3	22	61.2	21.9	62.6	3.275	44			53
553	4335	2	Scabiosa	102	2017-07-18-15-28-20	0	2	x	-5	0	59.4	22	61	21.9	62.4	2.953	44			54
554	4336	2	Scabiosa	102	2017-07-18-15-28-22	0	2	x	-5	0	59.4	22	61	21.9	62.4	2.953	44			55
555	4337	2	Scabiosa	102	2017-07-18-15-28-24	0	2	x	-5	0	59.4	22	61.1	21.9	62.5	3.064	44			56
556	4338	2	Scabiosa	102	2017-07-18-15-28-26	0	2	x	-5	0	59.4	22	60.9	21.9	62.2	2.842	44			57
557	4339	2	Scabiosa	102	2017-07-18-15-28-28	0	2	x	-5	0	59.3	22	60.9	21.9	62.2	2.942	44			58
558	4340	2	Scabiosa	102	2017-07-18-15-28-30	0	2	x	-5	0	59.3	22	61	21.9	62.4	3.053	44			59
559	4341	2	Scabiosa	102	2017-07-18-15-28-32	0	2	x	-5	0	59.3	22	61.1	21.9	62.5	3.164	44			60
560	4342	2	Scabiosa	102	2017-07-18-15-28-35	0	2	x	-5	0	59.4	22	61.2	21.9	62.6	3.175	44			61
561	4343	2	Scabiosa	102	2017-07-18-15-28-37	0	2	x	-5	0	59.4	22	61	21.9	62.4	2.953	44			62
562	4344	2	Scabiosa	102	2017-07-18-15-28-39	0	2	x	-5	0	59.3	22	60.8	21.9	62.1	2.831	44			63
563	4345	2	Scabiosa	102	2017-07-18-15-28-41	0	2	x	-5	0	59.3	22	60.7	21.9	62	2.72	44			64
564	4346	2	Scabiosa	102	2017-07-18-15-28-43	0	2	x	-5	0	59.3	22	60.6	21.9	61.9	2.609	44			65
565	4347	2	Scabiosa	102	2017-07-18-15-28-45	0	2	x	-5	0	59.3	22	60.5	21.9	61.8	2.498	44			66
566	4348	2	Scabiosa	102	2017-07-18-15-28-47	0	2	x	-5	0	59.5	22.1	60.4	21.9	61.7	2.187	44			67
567	4349	2	Scabiosa	102	2017-07-18-15-28-49	0	2	x	-5	0	59.4	22	60.4	21.9	61.7	2.287	44			68
568	4350	2	Scabiosa	102	2017-07-18-15-28-51	0	2	x	-5	0	59.4	22	60.6	21.9	61.9	2.509	44			69
569	4351	2	Scabiosa	102	2017-07-18-15-28-53	0	2	x	-5	0	59.3	22	60.7	21.9	62	2.72	44			70
570	4352	2	Scabiosa	102	2017-07-18-15-28-55	0	2	x	-5	0	59.4	22	60.6	21.9	61.9	2.509	44			71
571	4353	2	Scabiosa	102	2017-07-18-15-28-57	0	2	x	-5	0	59.3	22	60.5	21.9	61.8	2.498	44			72
572	4354	2	Scabiosa	102	2017-07-18-15-28-59	0	2	x	-5	0	59.3	22	60.3	21.8	61.6	2.276	44			73
573	4355	2	Scabiosa	102	2017-07-18-15-29-01	0	2	x	-5	0	59.3	22	60.4	21.9	61.7	2.387	44			74
574	4356	2	Scabiosa	102	2017-07-18-15-29-03	0	2	x	-5	0	59.3	22	60.4	21.9	61.7	2.387	44			75
575	4357	2	Scabiosa	102	2017-07-18-15-29-05	0	2	x	-5	0	59.3	22	60.4	21.9	61.7	2.387	44			76
576	4358	2	Scabiosa	102	2017-07-18-15-29-07	0	2	x	-5	0	59.3	22	60.3	21.9	61.6	2.276	44			77
577	4359	2	Scabiosa	102	2017-07-18-15-29-09	0	2	x	-5	0	59.4	22	60.2	21.9	61.5	2.065	44			78
578	4360	2	Scabiosa	102	2017-07-18-15-29-11	0	2	x	-5	0	59.3	22	60.2	21.9	61.5	2.165	44			79
579	4361	2	Scabiosa	102	2017-07-18-15-29-13	0	2	x	-5	0	59.3	22	60.1	21.9	61.4	2.054	44			80
580	4362	2	Scabiosa	102	2017-07-18-15-29-15	0	2	x	-5	0	59.4	22	60	21.8	61.2	1.842	44			81
581	4363	2	Scabiosa	102	2017-07-18-15-29-17	0	2	x	-5	0	59.4	22	60	21.9	61.2	1.842	44			82
582	4364	2	Scabiosa	102	2017-07-18-15-29-19	0	2	x	-5	0	59.4	22.1	59.9	21.9	61.1	1.731	44			83
583	4365	2	Scabiosa	102	2017-07-18-15-29-21	0	2	x	-5	0	59.3	22	60	21.9	61.2	1.942	44			84
584	4366	2	Scabiosa	102	2017-07-18-15-29-23	0	2	x	-5	0	59.4	22	60.2	21.9	61.5	2.065	44			85
585	4367	2	Scabiosa	102	2017-07-18-15-29-25	0	2	x	-5	0	59.3	22	60.2	21.9	61.5	2.165	44			86
586	4368	2	Scabiosa	102	2017-07-18-15-29-27	0	2	x	-5	0	59.3	22	60.3	21.9	61.6	2.276	44			87
587	4369	2	Scabiosa	102	2017-07-18-15-29-29	0	2	x	-5	0	59.3	22	60.5	21.9	61.8	2.498	44			88
588	4370	2	Scabiosa	102	2017-07-18-15-29-31	0	2	x	-5	0	59.4	22.1	60.6	21.9	61.9	2.509	44			89
589	4371	2	Scabiosa	102	2017-07-18-15-29-33	0	2	x	-5	0	59.3	22	60.7	21.9	62	2.72	44			90
590	4372	2	Scabiosa	102	2017-07-18-15-29-35	0	2	x	-5	0	59.4	22.1	60.7	21.9	62	2.62	44	Last10	Here	91
591	4373	2	Scabiosa	102	2017-07-18-15-29-37	0	2	x	-5	0	59.3	22	60.8	21.9	62.1	2.831	44	Last10	Here	92
592	4374	2	Scabiosa	102	2017-07-18-15-29-39	0	2	x	-5	0	59.3	22	60.9	21.9	62.2	2.942	44	Last10	Here	93
593	4375	2	Scabiosa	102	2017-07-18-15-29-41	0	2	x	-5	0	59.3	22	61	21.9	62.4	3.053	44	Last10	Here	94
594	4376	2	Scabiosa	102	2017-07-18-15-29-43	0	2	x	-5	0	59.3	22	60.9	21.9	62.2	2.942	44	Last10	Here	95
595	4377	2	Scabiosa	102	2017-07-18-15-29-45	0	2	x	-5	0	59.3	22	60.8	21.9	62.1	2.831	44	Last10	Here	96
596	4378	2	Scabiosa	102	2017-07-18-15-29-47	0	2	x	-5	0	59.3	22	60.6	21.9	61.9	2.609	44	Last10	Here	97
597	4379	2	Scabiosa	102	2017-07-18-15-29-49	0	2	x	-5	0	59.3	22	60.5	21.9	61.8	2.498	44	Last10	Here	98
598	4380	2	Scabiosa	102	2017-07-18-15-29-51	0	2	x	-5	0	59.3	22	60.4	21.9	61.7	2.387	44	Last10	Here	99
599	4381	2	Scabiosa	102	2017-07-18-15-29-53	0	2	x	-5	0	59.3	22	60.2	21.9	61.5	2.165	44	Last10	Here	100
600	4382	2	Scabiosa	102	2017-07-18-15-30-25	0	2	x	0	0	59.3	22	59.5	21.9	60.7	1.387	45	First10	Here	1
601	4383	2	Scabiosa	102	2017-07-18-15-30-27	0	2	x	0	0	59.3	22	59.6	21.9	60.8	1.498	45	First10	Here	2
602	4384	2	Scabiosa	102	2017-07-18-15-30-29	0	2	x	0	0	59.3	22	59.7	21.9	60.9	1.609	45	First10	Here	3
603	4385	2	Scabiosa	102	2017-07-18-15-30-31	0	2	x	0	0	59.3	22	59.8	21.9	61	1.72	45	First10	Here	4
604	4386	2	Scabiosa	102	2017-07-18-15-30-33	0	2	x	0	0	59.3	22	59.9	21.9	61.1	1.831	45	First10	Here	5
605	4387	2	Scabiosa	102	2017-07-18-15-30-35	0	2	x	0	0	59.4	22	59.8	21.9	61	1.62	45	First10	Here	6
606	4388	2	Scabiosa	102	2017-07-18-15-30-37	0	2	x	0	0	59.3	22	59.9	21.9	61.1	1.831	45	First10	Here	7
607	4389	2	Scabiosa	102	2017-07-18-15-30-39	0	2	x	0	0	59.3	22	60	21.9	61.2	1.942	45	First10	Here	8
608	4390	2	Scabiosa	102	2017-07-18-15-30-41	0	2	x	0	0	59.3	22	60.1	21.9	61.4	2.054	45	First10	Here	9
609	4391	2	Scabiosa	102	2017-07-18-15-30-43	0	2	x	0	0	59.3	22	60.2	21.9	61.5	2.165	45	First10	Here	10
610	4392	2	Scabiosa	102	2017-07-18-15-30-45	0	2	x	0	0	59.3	22	60.2	21.9	61.5	2.165	45			11
611	4393	2	Scabiosa	102	2017-07-18-15-30-47	0	2	x	0	0	59.3	22	60.2	21.9	61.5	2.165	45			12
612	4394	2	Scabiosa	102	2017-07-18-15-30-49	0	2	x	0	0	59.3	22	60.1	21.9	61.4	2.054	45			13
613	4395	2	Scabiosa	102	2017-07-18-15-30-51	0	2	x	0	0	59.3	22	60	21.8	61.2	1.942	45			14
614	4396	2	Scabiosa	102	2017-07-18-15-30-53	0	2	x	0	0	59.3	22	60.2	21.9	61.5	2.165	45			15
615	4397	2	Scabiosa	102	2017-07-18-15-30-55	0	2	x	0	0	59.3	22	60.2	21.9	61.5	2.165	45			16
616	4398	2	Scabiosa	102	2017-07-18-15-30-57	0	2	x	0	0	59.3	22	60.3	21.9	61.6	2.276	45			17
617	4399	2	Scabiosa	102	2017-07-18-15-30-59	0	2	x	0	0	59.3	22	60.4	21.9	61.7	2.387	45			18
618	4400	2	Scabiosa	102	2017-07-18-15-31-01	0	2	x	0	0	59.3	22	60.4	21.9	61.7	2.387	45			19
619	4401	2	Scabiosa	102	2017-07-18-15-31-03	0	2	x	0	0	59.3	22	60.5	21.9	61.8	2.498	45			20
620	4402	2	Scabiosa	102	2017-07-18-15-31-05	0	2	x	0	0	59.3	22	60.6	21.9	61.9	2.609	45			21
621	4403	2	Scabiosa	102	2017-07-18-15-31-07	0	2	x	0	0	59.4	22.1	60.7	21.9	62	2.62	45			22
622	4404	2	Scabiosa	102	2017-07-18-15-31-09	0	2	x	0	0	59.3	22	60.7	21.9	62	2.72	45			23
623	4405	2	Scabiosa	102	2017-07-18-15-31-11	0	2	x	0	0	59.3	22	60.7	21.9	62	2.72	45			24
624	4406	2	Scabiosa	102	2017-07-18-15-31-13	0	2	x	0	0	59.3	22	60.6	21.9	61.9	2.609	45			25
625	4407	2	Scabiosa	102	2017-07-18-15-31-15	0	2	x	0	0	59.3	22	60.6	21.9	61.9	2.609	45			26
626	4408	2	Scabiosa	102	2017-07-18-15-31-17	0	2	x	0	0	59.3	22	60.6	21.9	61.9	2.609	45			27
627	4409	2	Scabiosa	102	2017-07-18-15-31-19	0	2	x	0	0	59.3	22	60.5	21.9	61.8	2.498	45			28
628	4410	2	Scabiosa	102	2017-07-18-15-31-21	0	2	x	0	0	59.3	22	60.4	21.9	61.7	2.387	45			29
629	4411	2	Scabiosa	102	2017-07-18-15-31-23	0	2	x	0	0	59.3	22	60.3	21.8	61.6	2.276	45			30
630	4412	2	Scabiosa	102	2017-07-18-15-31-25	0	2	x	0	0	59.3	22	60.2	21.9	61.5	2.165	45			31
631	4413	2	Scabiosa	102	2017-07-18-15-31-27	0	2	x	0	0	59.3	22	60.2	21.9	61.5	2.165	45			32
632	4414	2	Scabiosa	102	2017-07-18-15-31-29	0	2	x	0	0	59.3	22	60.1	21.8	61.4	2.054	45			33
633	4415	2	Scabiosa	102	2017-07-18-15-31-31	0	2	x	0	0	59.3	22	60.2	21.9	61.5	2.165	45			34
634	4416	2	Scabiosa	102	2017-07-18-15-31-33	0	2	x	0	0	59.3	22	60.3	21.9	61.6	2.276	45			35
635	4417	2	Scabiosa	102	2017-07-18-15-31-35	0	2	x	0	0	59.3	22	60.5	21.9	61.8	2.498	45			36
636	4418	2	Scabiosa	102	2017-07-18-15-31-37	0	2	x	0	0	59.3	22	60.6	21.9	61.9	2.609	45			37
637	4419	2	Scabiosa	102	2017-07-18-15-31-39	0	2	x	0	0	59.3	22	60.5	21.9	61.8	2.498	45			38
638	4420	2	Scabiosa	102	2017-07-18-15-31-41	0	2	x	0	0	59.3	22	60.4	21.9	61.7	2.387	45			39
639	4421	2	Scabiosa	102	2017-07-18-15-31-43	0	2	x	0	0	59.3	22	60.3	21.9	61.6	2.276	45			40
640	4422	2	Scabiosa	102	2017-07-18-15-31-45	0	2	x	0	0	59.3	22	60.1	21.8	61.4	2.054	45			41
641	4423	2	Scabiosa	102	2017-07-18-15-31-47	0	2	x	0	0	59.3	22	60.2	21.9	61.5	2.165	45			42
642	4424	2	Scabiosa	102	2017-07-18-15-31-49	0	2	x	0	0	59.4	22.1	60.3	21.9	61.6	2.176	45			43
643	4425	2	Scabiosa	102	2017-07-18-15-31-51	0	2	x	0	0	59.3	22	60.4	21.9	61.7	2.387	45			44
644	4426	2	Scabiosa	102	2017-07-18-15-31-53	0	2	x	0	0	59.3	22	60.3	21.9	61.6	2.276	45			45
645	4427	2	Scabiosa	102	2017-07-18-15-31-55	0	2	x	0	0	59.3	22	60.3	21.9	61.6	2.276	45			46
646	4428	2	Scabiosa	102	2017-07-18-15-31-57	0	2	x	0	0	59.3	22	60.2	21.9	61.5	2.165	45			47
647	4429	2	Scabiosa	102	2017-07-18-15-31-59	0	2	x	0	0	59.3	22	60.4	21.9	61.7	2.387	45			48
648	4430	2	Scabiosa	102	2017-07-18-15-32-01	0	2	x	0	0	59.3	22	60.4	21.9	61.7	2.387	45			49
649	4431	2	Scabiosa	102	2017-07-18-15-32-03	0	2	x	0	0	59.3	22	60.5	21.9	61.8	2.498	45			50
650	4432	2	Scabiosa	102	2017-07-18-15-32-05	0	2	x	0	0	59.3	22	60.5	21.8	61.8	2.498	45			51
651	4433	2	Scabiosa	102	2017-07-18-15-32-07	0	2	x	0	0	59.3	22	60.5	21.9	61.8	2.498	45			52
652	4434	2	Scabiosa	102	2017-07-18-15-32-09	0	2	x	0	0	59.3	22	60.5	21.9	61.8	2.498	45			53
653	4435	2	Scabiosa	102	2017-07-18-15-32-11	0	2	x	0	0	59.3	22	60.7	21.9	62	2.72	45			54
654	4436	2	Scabiosa	102	2017-07-18-15-32-13	0	2	x	0	0	59.3	22	60.8	21.9	62.1	2.831	45			55
655	4437	2	Scabiosa	102	2017-07-18-15-32-15	0	2	x	0	0	59.4	22	60.8	21.9	62.1	2.731	45			56
656	4438	2	Scabiosa	102	2017-07-18-15-32-17	0	2	x	0	0	59.3	22	60.7	21.9	62	2.72	45			57
657	4439	2	Scabiosa	102	2017-07-18-15-32-19	0	2	x	0	0	59.4	22	60.6	21.8	61.9	2.509	45			58
658	4440	2	Scabiosa	102	2017-07-18-15-32-21	0	2	x	0	0	59.3	22	60.6	21.9	61.9	2.609	45			59
659	4441	2	Scabiosa	102	2017-07-18-15-32-23	0	2	x	0	0	59.4	22	60.6	21.9	61.9	2.509	45			60
660	4442	2	Scabiosa	102	2017-07-18-15-32-25	0	2	x	0	0	59.3	22	60.6	21.9	61.9	2.609	45			61
661	4443	2	Scabiosa	102	2017-07-18-15-32-27	0	2	x	0	0	59.3	22	60.5	21.9	61.8	2.498	45			62
662	4444	2	Scabiosa	102	2017-07-18-15-32-29	0	2	x	0	0	59.4	22	60.5	21.9	61.8	2.398	45			63
663	4445	2	Scabiosa	102	2017-07-18-15-32-31	0	2	x	0	0	59.4	22	60.5	21.9	61.8	2.398	45			64
664	4446	2	Scabiosa	102	2017-07-18-15-32-33	0	2	x	0	0	59.4	22	60.6	21.9	61.9	2.509	45			65
665	4447	2	Scabiosa	102	2017-07-18-15-32-35	0	2	x	0	0	59.4	22	60.6	21.9	61.9	2.509	45			66
666	4448	2	Scabiosa	102	2017-07-18-15-32-37	0	2	x	0	0	59.5	22.1	60.6	21.9	61.9	2.409	45			67
667	4449	2	Scabiosa	102	2017-07-18-15-32-39	0	2	x	0	0	59.4	22	60.6	21.9	61.9	2.509	45			68
668	4450	2	Scabiosa	102	2017-07-18-15-32-41	0	2	x	0	0	59.3	22	60.6	21.9	61.9	2.609	45			69
669	4451	2	Scabiosa	102	2017-07-18-15-32-43	0	2	x	0	0	59.4	22	60.7	21.9	62	2.62	45			70
670	4452	2	Scabiosa	102	2017-07-18-15-32-45	0	2	x	0	0	59.4	22	60.7	21.8	62	2.62	45			71
671	4453	2	Scabiosa	102	2017-07-18-15-32-47	0	2	x	0	0	59.4	22	60.7	21.8	62	2.62	45			72
672	4454	2	Scabiosa	102	2017-07-18-15-32-49	0	2	x	0	0	59.4	22	60.6	21.9	61.9	2.509	45			73
673	4455	2	Scabiosa	102	2017-07-18-15-32-51	0	2	x	0	0	59.4	22	60.7	21.9	62	2.62	45			74
674	4456	2	Scabiosa	102	2017-07-18-15-32-53	0	2	x	0	0	59.4	22	60.6	21.9	61.9	2.509	45			75
675	4457	2	Scabiosa	102	2017-07-18-15-32-55	0	2	x	0	0	59.4	22	60.6	21.9	61.9	2.509	45			76
676	4458	2	Scabiosa	102	2017-07-18-15-32-57	0	2	x	0	0	59.4	22	60.7	21.9	62	2.62	45			77
677	4459	2	Scabiosa	102	2017-07-18-15-32-59	0	2	x	0	0	59.3	22	60.7	21.9	62	2.72	45			78
678	4460	2	Scabiosa	102	2017-07-18-15-33-01	0	2	x	0	0	59.3	22	60.8	21.9	62.1	2.831	45			79
679	4461	2	Scabiosa	102	2017-07-18-15-33-03	0	2	x	0	0	59.4	22	60.8	21.8	62.1	2.731	45			80
680	4462	2	Scabiosa	102	2017-07-18-15-33-05	0	2	x	0	0	59.4	22	61	21.9	62.4	2.953	45			81
681	4463	2	Scabiosa	102	2017-07-18-15-33-07	0	2	x	0	0	59.4	22	61	21.9	62.4	2.953	45			82
682	4464	2	Scabiosa	102	2017-07-18-15-33-09	0	2	x	0	0	59.3	22	61	21.9	62.4	3.053	45			83
683	4465	2	Scabiosa	102	2017-07-18-15-33-11	0	2	x	0	0	59.4	22	60.8	21.9	62.1	2.731	45			84
684	4466	2	Scabiosa	102	2017-07-18-15-33-13	0	2	x	0	0	59.3	22	60.6	21.9	61.9	2.609	45			85
685	4467	2	Scabiosa	102	2017-07-18-15-33-15	0	2	x	0	0	59.3	22	60.5	21.9	61.8	2.498	45			86
686	4468	2	Scabiosa	102	2017-07-18-15-33-17	0	2	x	0	0	59.4	22	60.4	21.9	61.7	2.287	45			87
687	4469	2	Scabiosa	102	2017-07-18-15-33-19	0	2	x	0	0	59.4	22	60.4	21.9	61.7	2.287	45			88
688	4470	2	Scabiosa	102	2017-07-18-15-33-21	0	2	x	0	0	59.4	22	60.5	21.9	61.8	2.398	45			89
689	4471	2	Scabiosa	102	2017-07-18-15-33-23	0	2	x	0	0	59.3	22	60.6	21.9	61.9	2.609	45			90
690	4472	2	Scabiosa	102	2017-07-18-15-33-25	0	2	x	0	0	59.3	22	60.7	21.9	62	2.72	45	Last10	Here	91
691	4473	2	Scabiosa	102	2017-07-18-15-33-27	0	2	x	0	0	59.3	22	60.7	21.9	62	2.72	45	Last10	Here	92
692	4474	2	Scabiosa	102	2017-07-18-15-33-29	0	2	x	0	0	59.3	22	60.4	21.8	61.7	2.387	45	Last10	Here	93
693	4475	2	Scabiosa	102	2017-07-18-15-33-31	0	2	x	0	0	59.3	22	60.4	21.9	61.7	2.387	45	Last10	Here	94
694	4476	2	Scabiosa	102	2017-07-18-15-33-33	0	2	x	0	0	59.3	22	60.4	21.9	61.7	2.387	45	Last10	Here	95
695	4477	2	Scabiosa	102	2017-07-18-15-33-35	0	2	x	0	0	59.3	22	60.5	21.9	61.8	2.498	45	Last10	Here	96
696	4478	2	Scabiosa	102	2017-07-18-15-33-38	0	2	x	0	0	59.4	22	60.6	21.9	61.9	2.509	45	Last10	Here	97
697	4479	2	Scabiosa	102	2017-07-18-15-33-40	0	2	x	0	0	59.3	22	60.7	21.9	62	2.72	45	Last10	Here	98
698	4480	2	Scabiosa	102	2017-07-18-15-33-42	0	2	x	0	0	59.4	22	60.7	21.9	62	2.62	45	Last10	Here	99
699	4481	2	Scabiosa	102	2017-07-18-15-34-16	0	2	x	5	0	59.4	22	59.9	21.9	61.1	1.731	46	First10	Here	1
700	4482	2	Scabiosa	102	2017-07-18-15-34-18	0	2	x	5	0	59.3	22	59.9	21.9	61.1	1.831	46	First10	Here	2
701	4483	2	Scabiosa	102	2017-07-18-15-34-20	0	2	x	5	0	59.3	22	59.9	21.9	61.1	1.831	46	First10	Here	3
702	4484	2	Scabiosa	102	2017-07-18-15-34-22	0	2	x	5	0	59.5	22.1	59.8	21.8	61	1.52	46	First10	Here	4
703	4485	2	Scabiosa	102	2017-07-18-15-34-24	0	2	x	5	0	59.4	22	59.9	21.9	61.1	1.731	46	First10	Here	5
704	4486	2	Scabiosa	102	2017-07-18-15-34-26	0	2	x	5	0	59.4	22	60	21.9	61.2	1.842	46	First10	Here	6
705	4487	2	Scabiosa	102	2017-07-18-15-34-28	0	2	x	5	0	59.4	22	60.1	21.8	61.4	1.954	46	First10	Here	7
706	4488	2	Scabiosa	102	2017-07-18-15-34-30	0	2	x	5	0	59.4	22	60.3	21.9	61.6	2.176	46	First10	Here	8
707	4489	2	Scabiosa	102	2017-07-18-15-34-32	0	2	x	5	0	59.4	22	60.2	21.9	61.5	2.065	46	First10	Here	9
708	4490	2	Scabiosa	102	2017-07-18-15-34-34	0	2	x	5	0	59.4	22	60.3	21.9	61.6	2.176	46	First10	Here	10
709	4491	2	Scabiosa	102	2017-07-18-15-34-36	0	2	x	5	0	59.4	22	60.5	21.9	61.8	2.398	46			11
710	4492	2	Scabiosa	102	2017-07-18-15-34-38	0	2	x	5	0	59.3	22	60.6	21.9	61.9	2.609	46			12
711	4493	2	Scabiosa	102	2017-07-18-15-34-40	0	2	x	5	0	59.4	22	60.7	21.9	62	2.62	46			13
712	4494	2	Scabiosa	102	2017-07-18-15-34-42	0	2	x	5	0	59.3	22	60.6	21.9	61.9	2.609	46			14
713	4495	2	Scabiosa	102	2017-07-18-15-34-44	0	2	x	5	0	59.4	22	60.5	21.9	61.8	2.398	46			15
714	4496	2	Scabiosa	102	2017-07-18-15-34-46	0	2	x	5	0	59.3	22	60.5	21.9	61.8	2.498	46			16
715	4497	2	Scabiosa	102	2017-07-18-15-34-48	0	2	x	5	0	59.3	22	60.5	21.9	61.8	2.498	46			17
716	4498	2	Scabiosa	102	2017-07-18-15-34-50	0	2	x	5	0	59.4	22.1	60.6	21.9	61.9	2.509	46			18
717	4499	2	Scabiosa	102	2017-07-18-15-34-52	0	2	x	5	0	59.3	22	60.8	21.9	62.1	2.831	46			19
718	4500	2	Scabiosa	102	2017-07-18-15-34-54	0	2	x	5	0	59.3	22	60.8	21.9	62.1	2.831	46			20
719	4501	2	Scabiosa	102	2017-07-18-15-34-56	0	2	x	5	0	59.3	22	60.7	21.9	62	2.72	46			21
720	4502	2	Scabiosa	102	2017-07-18-15-34-58	0	2	x	5	0	59.4	22.1	60.5	21.9	61.8	2.398	46			22
721	4503	2	Scabiosa	102	2017-07-18-15-35-00	0	2	x	5	0	59.3	22	60.3	21.9	61.6	2.276	46			23
722	4504	2	Scabiosa	102	2017-07-18-15-35-02	0	2	x	5	0	59.3	22	60.2	21.9	61.5	2.165	46			24
723	4505	2	Scabiosa	102	2017-07-18-15-35-04	0	2	x	5	0	59.3	22	60	21.9	61.2	1.942	46			25
724	4506	2	Scabiosa	102	2017-07-18-15-35-06	0	2	x	5	0	59.3	22	60	21.9	61.2	1.942	46			26
725	4507	2	Scabiosa	102	2017-07-18-15-35-08	0	2	x	5	0	59.4	22.1	60	21.8	61.2	1.842	46			27
726	4508	2	Scabiosa	102	2017-07-18-15-35-10	0	2	x	5	0	59.4	22.1	60.2	21.9	61.5	2.065	46			28
727	4509	2	Scabiosa	102	2017-07-18-15-35-12	0	2	x	5	0	59.3	22	60.3	21.9	61.6	2.276	46			29
728	4510	2	Scabiosa	102	2017-07-18-15-35-14	0	2	x	5	0	59.4	22.1	60.4	21.9	61.7	2.287	46			30
729	4511	2	Scabiosa	102	2017-07-18-15-35-16	0	2	x	5	0	59.3	22	60.6	21.9	61.9	2.609	46			31
730	4512	2	Scabiosa	102	2017-07-18-15-35-18	0	2	x	5	0	59.3	22	60.7	21.9	62	2.72	46			32
731	4513	2	Scabiosa	102	2017-07-18-15-35-20	0	2	x	5	0	59.3	22	60.9	21.9	62.2	2.942	46			33
732	4514	2	Scabiosa	102	2017-07-18-15-35-22	0	2	x	5	0	59.3	22	61	21.9	62.4	3.053	46			34
733	4515	2	Scabiosa	102	2017-07-18-15-35-24	0	2	x	5	0	59.3	22	61	21.9	62.4	3.053	46			35
734	4516	2	Scabiosa	102	2017-07-18-15-35-26	0	2	x	5	0	59.3	22	61	21.9	62.4	3.053	46			36
735	4517	2	Scabiosa	102	2017-07-18-15-35-28	0	2	x	5	0	59.3	22	60.9	21.9	62.2	2.942	46			37
736	4518	2	Scabiosa	102	2017-07-18-15-35-30	0	2	x	5	0	59.3	22	60.9	21.9	62.2	2.942	46			38
737	4519	2	Scabiosa	102	2017-07-18-15-35-32	0	2	x	5	0	59.3	22	60.9	21.9	62.2	2.942	46			39
738	4520	2	Scabiosa	102	2017-07-18-15-35-34	0	2	x	5	0	59.3	22	60.9	21.9	62.2	2.942	46			40
739	4521	2	Scabiosa	102	2017-07-18-15-35-36	0	2	x	5	0	59.3	22	60.9	21.9	62.2	2.942	46			41
740	4522	2	Scabiosa	102	2017-07-18-15-35-38	0	2	x	5	0	59.3	22	61	21.9	62.4	3.053	46			42
741	4523	2	Scabiosa	102	2017-07-18-15-35-40	0	2	x	5	0	59.3	22	61.1	21.9	62.5	3.164	46			43
742	4524	2	Scabiosa	102	2017-07-18-15-35-42	0	2	x	5	0	59.3	22	61.3	21.9	62.7	3.386	46			44
743	4525	2	Scabiosa	102	2017-07-18-15-35-44	0	2	x	5	0	59.3	22	61.2	21.9	62.6	3.275	46			45
744	4526	2	Scabiosa	102	2017-07-18-15-35-46	0	2	x	5	0	59.3	22	61	21.9	62.4	3.053	46			46
745	4527	2	Scabiosa	102	2017-07-18-15-35-48	0	2	x	5	0	59.3	22	60.8	21.9	62.1	2.831	46			47
746	4528	2	Scabiosa	102	2017-07-18-15-35-50	0	2	x	5	0	59.3	22	60.8	21.9	62.1	2.831	46			48
747	4529	2	Scabiosa	102	2017-07-18-15-35-52	0	2	x	5	0	59.3	22	60.9	21.9	62.2	2.942	46			49
748	4530	2	Scabiosa	102	2017-07-18-15-35-54	0	2	x	5	0	59.3	22	60.9	21.9	62.2	2.942	46			50
749	4531	2	Scabiosa	102	2017-07-18-15-35-56	0	2	x	5	0	59.4	22.1	61.1	21.9	62.5	3.064	46			51
750	4532	2	Scabiosa	102	2017-07-18-15-35-58	0	2	x	5	0	59.3	22	61.1	21.9	62.5	3.164	46			52
751	4533	2	Scabiosa	102	2017-07-18-15-36-00	0	2	x	5	0	59.3	22	61.1	21.9	62.5	3.164	46			53
752	4534	2	Scabiosa	102	2017-07-18-15-36-02	0	2	x	5	0	59.3	22	60.9	21.9	62.2	2.942	46			54
753	4535	2	Scabiosa	102	2017-07-18-15-36-04	0	2	x	5	0	59.3	22	61	21.9	62.4	3.053	46			55
754	4536	2	Scabiosa	102	2017-07-18-15-36-06	0	2	x	5	0	59.3	22	60.9	21.9	62.2	2.942	46			56
755	4537	2	Scabiosa	102	2017-07-18-15-36-08	0	2	x	5	0	59.3	22	60.8	21.9	62.1	2.831	46			57
756	4538	2	Scabiosa	102	2017-07-18-15-36-10	0	2	x	5	0	59.3	22	60.8	21.9	62.1	2.831	46			58
757	4539	2	Scabiosa	102	2017-07-18-15-36-12	0	2	x	5	0	59.3	22	60.9	21.9	62.2	2.942	46			59
758	4540	2	Scabiosa	102	2017-07-18-15-36-14	0	2	x	5	0	59.4	22	60.8	21.8	62.1	2.731	46			60
759	4541	2	Scabiosa	102	2017-07-18-15-36-16	0	2	x	5	0	59.4	22	60.9	21.9	62.2	2.842	46			61
760	4542	2	Scabiosa	102	2017-07-18-15-36-18	0	2	x	5	0	59.4	22	60.8	21.9	62.1	2.731	46			62
761	4543	2	Scabiosa	102	2017-07-18-15-36-20	0	2	x	5	0	59.4	22	60.7	21.9	62	2.62	46			63
762	4544	2	Scabiosa	102	2017-07-18-15-36-22	0	2	x	5	0	59.3	22	60.8	21.9	62.1	2.831	46			64
763	4545	2	Scabiosa	102	2017-07-18-15-36-24	0	2	x	5	0	59.3	22	60.8	21.9	62.1	2.831	46			65
764	4546	2	Scabiosa	102	2017-07-18-15-36-26	0	2	x	5	0	59.4	22	60.7	21.9	62	2.62	46			66
765	4547	2	Scabiosa	102	2017-07-18-15-36-28	0	2	x	5	0	59.4	22	60.6	21.9	61.9	2.509	46			67
766	4548	2	Scabiosa	102	2017-07-18-15-36-30	0	2	x	5	0	59.4	22	60.6	21.9	61.9	2.509	46			68
767	4549	2	Scabiosa	102	2017-07-18-15-36-32	0	2	x	5	0	59.3	22	60.5	21.9	61.8	2.498	46			69
768	4550	2	Scabiosa	102	2017-07-18-15-36-34	0	2	x	5	0	59.4	22	60.6	21.9	61.9	2.509	46			70
769	4551	2	Scabiosa	102	2017-07-18-15-36-36	0	2	x	5	0	59.4	22	60.6	21.9	61.9	2.509	46			71
770	4552	2	Scabiosa	102	2017-07-18-15-36-38	0	2	x	5	0	59.4	22	60.6	21.9	61.9	2.509	46			72
771	4553	2	Scabiosa	102	2017-07-18-15-36-40	0	2	x	5	0	59.4	22	60.5	21.9	61.8	2.398	46			73
772	4554	2	Scabiosa	102	2017-07-18-15-36-42	0	2	x	5	0	59.4	22	60.6	21.9	61.9	2.509	46			74
773	4555	2	Scabiosa	102	2017-07-18-15-36-44	0	2	x	5	0	59.4	22	60.4	21.9	61.7	2.287	46			75
774	4556	2	Scabiosa	102	2017-07-18-15-36-46	0	2	x	5	0	59.4	22	60.4	21.9	61.7	2.287	46			76
775	4557	2	Scabiosa	102	2017-07-18-15-36-48	0	2	x	5	0	59.4	22	60.6	21.9	61.9	2.509	46			77
776	4558	2	Scabiosa	102	2017-07-18-15-36-50	0	2	x	5	0	59.4	22	60.6	21.9	61.9	2.509	46			78
777	4559	2	Scabiosa	102	2017-07-18-15-36-52	0	2	x	5	0	59.4	22	60.4	21.9	61.7	2.287	46			79
778	4560	2	Scabiosa	102	2017-07-18-15-36-54	0	2	x	5	0	59.3	22	60.4	21.9	61.7	2.387	46			80
779	4561	2	Scabiosa	102	2017-07-18-15-36-56	0	2	x	5	0	59.3	22	60.6	21.9	61.9	2.609	46			81
780	4562	2	Scabiosa	102	2017-07-18-15-36-58	0	2	x	5	0	59.3	22	60.6	21.9	61.9	2.609	46			82
781	4563	2	Scabiosa	102	2017-07-18-15-37-00	0	2	x	5	0	59.3	22	60.6	21.9	61.9	2.609	46			83
782	4564	2	Scabiosa	102	2017-07-18-15-37-02	0	2	x	5	0	59.4	22	60.5	21.9	61.8	2.398	46			84
783	4565	2	Scabiosa	102	2017-07-18-15-37-04	0	2	x	5	0	59.3	22	60.4	21.9	61.7	2.387	46			85
784	4566	2	Scabiosa	102	2017-07-18-15-37-06	0	2	x	5	0	59.4	22	60.2	21.9	61.5	2.065	46			86
785	4567	2	Scabiosa	102	2017-07-18-15-37-08	0	2	x	5	0	59.3	22	60.2	21.9	61.5	2.165	46			87
786	4568	2	Scabiosa	102	2017-07-18-15-37-10	0	2	x	5	0	59.4	22	60.4	21.9	61.7	2.287	46			88
787	4569	2	Scabiosa	102	2017-07-18-15-37-12	0	2	x	5	0	59.4	22	60.5	21.9	61.8	2.398	46			89
788	4570	2	Scabiosa	102	2017-07-18-15-37-14	0	2	x	5	0	59.4	22	60.4	21.9	61.7	2.287	46			90
789	4571	2	Scabiosa	102	2017-07-18-15-37-16	0	2	x	5	0	59.4	22	60.4	21.9	61.7	2.287	46	Last10	Here	91
790	4572	2	Scabiosa	102	2017-07-18-15-37-18	0	2	x	5	0	59.4	22	60.2	21.9	61.5	2.065	46	Last10	Here	92
791	4573	2	Scabiosa	102	2017-07-18-15-37-20	0	2	x	5	0	59.4	22	60.2	21.9	61.5	2.065	46	Last10	Here	93
792	4574	2	Scabiosa	102	2017-07-18-15-37-22	0	2	x	5	0	59.4	22	60.1	21.9	61.4	1.954	46	Last10	Here	94
793	4575	2	Scabiosa	102	2017-07-18-15-37-24	0	2	x	5	0	59.4	22	60.2	21.9	61.5	2.065	46	Last10	Here	95
794	4576	2	Scabiosa	102	2017-07-18-15-37-26	0	2	x	5	0	59.4	22	60.2	21.9	61.5	2.065	46	Last10	Here	96
795	4577	2	Scabiosa	102	2017-07-18-15-37-28	0	2	x	5	0	59.4	22	60.2	21.9	61.5	2.065	46	Last10	Here	97
796	4578	2	Scabiosa	102	2017-07-18-15-37-30	0	2	x	5	0	59.4	22	60.1	21.9	61.4	1.954	46	Last10	Here	98
797	4579	2	Scabiosa	102	2017-07-18-15-37-32	0	2	x	5	0	59.4	22	60.1	21.9	61.4	1.954	46	Last10	Here	99
798	4580	2	Scabiosa	102	2017-07-18-15-38-06	0	2	x	10	0	59.4	22	60	21.9	61.2	1.842	47	First10	Here	1
799	4581	2	Scabiosa	102	2017-07-18-15-38-08	0	2	x	10	0	59.4	22	60.1	21.9	61.4	1.954	47	First10	Here	2
800	4582	2	Scabiosa	102	2017-07-18-15-38-10	0	2	x	10	0	59.4	22	60.2	21.9	61.5	2.065	47	First10	Here	3
801	4583	2	Scabiosa	102	2017-07-18-15-38-12	0	2	x	10	0	59.4	22	60	21.9	61.2	1.842	47	First10	Here	4
802	4584	2	Scabiosa	102	2017-07-18-15-38-14	0	2	x	10	0	59.4	22	60	21.9	61.2	1.842	47	First10	Here	5
803	4585	2	Scabiosa	102	2017-07-18-15-38-16	0	2	x	10	0	59.4	22	60	21.9	61.2	1.842	47	First10	Here	6
804	4586	2	Scabiosa	102	2017-07-18-15-38-18	0	2	x	10	0	59.4	22	60.1	21.9	61.4	1.954	47	First10	Here	7
805	4587	2	Scabiosa	102	2017-07-18-15-38-20	0	2	x	10	0	59.4	22	60.1	21.9	61.4	1.954	47	First10	Here	8
806	4588	2	Scabiosa	102	2017-07-18-15-38-22	0	2	x	10	0	59.4	22	60.2	21.9	61.5	2.065	47	First10	Here	9
807	4589	2	Scabiosa	102	2017-07-18-15-38-24	0	2	x	10	0	59.4	22	60.2	21.9	61.5	2.065	47	First10	Here	10
808	4590	2	Scabiosa	102	2017-07-18-15-38-26	0	2	x	10	0	59.4	22	60.1	21.9	61.4	1.954	47			11
809	4591	2	Scabiosa	102	2017-07-18-15-38-28	0	2	x	10	0	59.4	22	60	21.9	61.2	1.842	47			12
810	4592	2	Scabiosa	102	2017-07-18-15-38-30	0	2	x	10	0	59.4	22	59.9	21.9	61.1	1.731	47			13
811	4593	2	Scabiosa	102	2017-07-18-15-38-32	0	2	x	10	0	59.4	22	59.8	21.9	61	1.62	47			14
812	4594	2	Scabiosa	102	2017-07-18-15-38-34	0	2	x	10	0	59.4	22	59.8	21.9	61	1.62	47			15
813	4595	2	Scabiosa	102	2017-07-18-15-38-36	0	2	x	10	0	59.4	22	59.8	21.9	61	1.62	47			16
814	4596	2	Scabiosa	102	2017-07-18-15-38-38	0	2	x	10	0	59.4	22	59.7	21.9	60.9	1.509	47			17
815	4597	2	Scabiosa	102	2017-07-18-15-38-41	0	2	x	10	0	59.3	22	59.6	21.9	60.8	1.498	47			18
816	4598	2	Scabiosa	102	2017-07-18-15-38-43	0	2	x	10	0	59.4	22	59.7	21.9	60.9	1.509	47			19
817	4599	2	Scabiosa	102	2017-07-18-15-38-45	0	2	x	10	0	59.4	22	59.7	21.9	60.9	1.509	47			20
818	4600	2	Scabiosa	102	2017-07-18-15-38-47	0	2	x	10	0	59.4	22.1	59.7	21.9	60.9	1.509	47			21
819	4601	2	Scabiosa	102	2017-07-18-15-38-49	0	2	x	10	0	59.4	22	59.7	21.9	60.9	1.509	47			22
820	4602	2	Scabiosa	102	2017-07-18-15-38-51	0	2	x	10	0	59.4	22	59.6	21.9	60.8	1.398	47			23
821	4603	2	Scabiosa	102	2017-07-18-15-38-53	0	2	x	10	0	59.4	22	59.6	21.9	60.8	1.398	47			24
822	4604	2	Scabiosa	102	2017-07-18-15-38-55	0	2	x	10	0	59.4	22	59.6	21.9	60.8	1.398	47			25
823	4605	2	Scabiosa	102	2017-07-18-15-38-57	0	2	x	10	0	59.4	22	59.6	21.9	60.8	1.398	47			26
824	4606	2	Scabiosa	102	2017-07-18-15-38-59	0	2	x	10	0	59.4	22	59.6	21.9	60.8	1.398	47			27
825	4607	2	Scabiosa	102	2017-07-18-15-39-01	0	2	x	10	0	59.4	22	59.7	21.9	60.9	1.509	47			28
826	4608	2	Scabiosa	102	2017-07-18-15-39-03	0	2	x	10	0	59.4	22	59.8	21.9	61	1.62	47			29
827	4609	2	Scabiosa	102	2017-07-18-15-39-05	0	2	x	10	0	59.4	22	59.9	21.9	61.1	1.731	47			30
828	4610	2	Scabiosa	102	2017-07-18-15-39-07	0	2	x	10	0	59.4	22	59.9	21.9	61.1	1.731	47			31
829	4611	2	Scabiosa	102	2017-07-18-15-39-09	0	2	x	10	0	59.4	22	60	21.9	61.2	1.842	47			32
830	4612	2	Scabiosa	102	2017-07-18-15-39-11	0	2	x	10	0	59.4	22	59.9	21.9	61.1	1.731	47			33
831	4613	2	Scabiosa	102	2017-07-18-15-39-13	0	2	x	10	0	59.4	22	59.9	21.9	61.1	1.731	47			34
832	4614	2	Scabiosa	102	2017-07-18-15-39-15	0	2	x	10	0	59.4	22	59.9	21.9	61.1	1.731	47			35
833	4615	2	Scabiosa	102	2017-07-18-15-39-17	0	2	x	10	0	59.5	22.1	59.8	21.9	61	1.52	47			36
834	4616	2	Scabiosa	102	2017-07-18-15-39-19	0	2	x	10	0	59.5	22.1	59.9	21.9	61.1	1.631	47			37
835	4617	2	Scabiosa	102	2017-07-18-15-39-21	0	2	x	10	0	59.4	22	60	21.9	61.2	1.842	47			38
836	4618	2	Scabiosa	102	2017-07-18-15-39-23	0	2	x	10	0	59.4	22	60	21.9	61.2	1.842	47			39
837	4619	2	Scabiosa	102	2017-07-18-15-39-25	0	2	x	10	0	59.4	22	60	21.9	61.2	1.842	47			40
838	4620	2	Scabiosa	102	2017-07-18-15-39-27	0	2	x	10	0	59.4	22.1	60	21.9	61.2	1.842	47			41
839	4621	2	Scabiosa	102	2017-07-18-15-39-29	0	2	x	10	0	59.4	22	60	21.9	61.2	1.842	47			42
840	4622	2	Scabiosa	102	2017-07-18-15-39-31	0	2	x	10	0	59.4	22	59.9	21.9	61.1	1.731	47			43
841	4623	2	Scabiosa	102	2017-07-18-15-39-33	0	2	x	10	0	59.4	22	59.8	21.9	61	1.62	47			44
842	4624	2	Scabiosa	102	2017-07-18-15-39-35	0	2	x	10	0	59.3	22	59.8	21.9	61	1.72	47			45
843	4625	2	Scabiosa	102	2017-07-18-15-39-37	0	2	x	10	0	59.4	22	59.8	21.9	61	1.62	47			46
844	4626	2	Scabiosa	102	2017-07-18-15-39-39	0	2	x	10	0	59.3	22	59.7	21.9	60.9	1.609	47			47
845	4627	2	Scabiosa	102	2017-07-18-15-39-41	0	2	x	10	0	59.4	22	59.7	21.9	60.9	1.509	47			48
846	4628	2	Scabiosa	102	2017-07-18-15-39-43	0	2	x	10	0	59.3	22	59.7	21.9	60.9	1.609	47			49
847	4629	2	Scabiosa	102	2017-07-18-15-39-45	0	2	x	10	0	59.3	22	59.8	21.9	61	1.72	47			50
848	4630	2	Scabiosa	102	2017-07-18-15-39-47	0	2	x	10	0	59.5	22.1	59.9	21.9	61.1	1.631	47			51
849	4631	2	Scabiosa	102	2017-07-18-15-39-49	0	2	x	10	0	59.3	22	59.8	21.9	61	1.72	47			52
850	4632	2	Scabiosa	102	2017-07-18-15-39-51	0	2	x	10	0	59.3	22	59.7	21.9	60.9	1.609	47			53
851	4633	2	Scabiosa	102	2017-07-18-15-39-53	0	2	x	10	0	59.3	22	59.7	21.9	60.9	1.609	47			54
852	4634	2	Scabiosa	102	2017-07-18-15-39-55	0	2	x	10	0	59.3	22	59.6	21.9	60.8	1.498	47			55
853	4635	2	Scabiosa	102	2017-07-18-15-39-57	0	2	x	10	0	59.3	22	59.7	21.9	60.9	1.609	47			56
854	4636	2	Scabiosa	102	2017-07-18-15-39-59	0	2	x	10	0	59.3	22	59.8	21.9	61	1.72	47			57
855	4637	2	Scabiosa	102	2017-07-18-15-40-01	0	2	x	10	0	59.4	22.1	59.7	21.9	60.9	1.509	47			58
856	4638	2	Scabiosa	102	2017-07-18-15-40-03	0	2	x	10	0	59.3	22	59.6	21.9	60.8	1.498	47			59
857	4639	2	Scabiosa	102	2017-07-18-15-40-05	0	2	x	10	0	59.4	22	59.6	21.9	60.8	1.398	47			60
858	4640	2	Scabiosa	102	2017-07-18-15-40-07	0	2	x	10	0	59.4	22	59.5	21.9	60.7	1.287	47			61
859	4641	2	Scabiosa	102	2017-07-18-15-40-09	0	2	x	10	0	59.4	22	59.5	21.9	60.7	1.287	47			62
860	4642	2	Scabiosa	102	2017-07-18-15-40-11	0	2	x	10	0	59.4	22	59.5	21.9	60.7	1.287	47			63
861	4643	2	Scabiosa	102	2017-07-18-15-40-13	0	2	x	10	0	59.4	22	59.4	21.9	60.6	1.176	47			64
862	4644	2	Scabiosa	102	2017-07-18-15-40-15	0	2	x	10	0	59.3	22	59.4	21.9	60.6	1.276	47			65
863	4645	2	Scabiosa	102	2017-07-18-15-40-17	0	2	x	10	0	59.3	22	59.3	21.9	60.5	1.165	47			66
864	4646	2	Scabiosa	102	2017-07-18-15-40-19	0	2	x	10	0	59.3	22	59.3	21.9	60.5	1.165	47			67
865	4647	2	Scabiosa	102	2017-07-18-15-40-21	0	2	x	10	0	59.4	22	59.3	21.9	60.5	1.065	47			68
866	4648	2	Scabiosa	102	2017-07-18-15-40-23	0	2	x	10	0	59.3	22	59.3	21.9	60.5	1.165	47			69
867	4649	2	Scabiosa	102	2017-07-18-15-40-25	0	2	x	10	0	59.3	22	59.2	21.9	60.4	1.054	47			70
868	4650	2	Scabiosa	102	2017-07-18-15-40-27	0	2	x	10	0	59.3	22	59.2	21.9	60.4	1.054	47			71
869	4651	2	Scabiosa	102	2017-07-18-15-40-29	0	2	x	10	0	59.3	22	59.2	21.9	60.4	1.054	47			72
870	4652	2	Scabiosa	102	2017-07-18-15-40-31	0	2	x	10	0	59.3	22	59.2	21.9	60.4	1.054	47			73
871	4653	2	Scabiosa	102	2017-07-18-15-40-33	0	2	x	10	0	59.3	22	59.1	21.9	60.2	0.943	47			74
872	4654	2	Scabiosa	102	2017-07-18-15-40-35	0	2	x	10	0	59.3	22	59.2	21.9	60.4	1.054	47			75
873	4655	2	Scabiosa	102	2017-07-18-15-40-37	0	2	x	10	0	59.5	22.1	59.2	21.9	60.4	0.854	47			76
874	4656	2	Scabiosa	102	2017-07-18-15-40-39	0	2	x	10	0	59.4	22	59.3	21.9	60.5	1.065	47			77
875	4657	2	Scabiosa	102	2017-07-18-15-40-41	0	2	x	10	0	59.4	22	59.3	21.9	60.5	1.065	47			78
876	4658	2	Scabiosa	102	2017-07-18-15-40-43	0	2	x	10	0	59.4	22	59.3	21.9	60.5	1.065	47			79
877	4659	2	Scabiosa	102	2017-07-18-15-40-45	0	2	x	10	0	59.4	22	59.3	21.9	60.5	1.065	47			80
878	4660	2	Scabiosa	102	2017-07-18-15-40-47	0	2	x	10	0	59.4	22	59.3	21.9	60.5	1.065	47			81
879	4661	2	Scabiosa	102	2017-07-18-15-40-49	0	2	x	10	0	59.4	22.1	59.4	21.9	60.6	1.176	47			82
880	4662	2	Scabiosa	102	2017-07-18-15-40-51	0	2	x	10	0	59.4	22	59.4	21.9	60.6	1.176	47			83
881	4663	2	Scabiosa	102	2017-07-18-15-40-53	0	2	x	10	0	59.4	22	59.3	21.9	60.5	1.065	47			84
882	4664	2	Scabiosa	102	2017-07-18-15-40-55	0	2	x	10	0	59.4	22	59.3	21.9	60.5	1.065	47			85
883	4665	2	Scabiosa	102	2017-07-18-15-40-57	0	2	x	10	0	59.5	22.1	59.3	21.9	60.5	0.965	47			86
884	4666	2	Scabiosa	102	2017-07-18-15-40-59	0	2	x	10	0	59.4	22	59.3	21.9	60.5	1.065	47			87
885	4667	2	Scabiosa	102	2017-07-18-15-41-01	0	2	x	10	0	59.4	22	59.3	21.9	60.5	1.065	47			88
886	4668	2	Scabiosa	102	2017-07-18-15-41-03	0	2	x	10	0	59.4	22	59.3	21.9	60.5	1.065	47			89
887	4669	2	Scabiosa	102	2017-07-18-15-41-05	0	2	x	10	0	59.3	22	59.2	21.9	60.4	1.054	47			90
888	4670	2	Scabiosa	102	2017-07-18-15-41-07	0	2	x	10	0	59.3	22	59.2	21.9	60.4	1.054	47	Last10	Here	91
889	4671	2	Scabiosa	102	2017-07-18-15-41-09	0	2	x	10	0	59.4	22	59.2	21.9	60.4	0.954	47	Last10	Here	92
890	4672	2	Scabiosa	102	2017-07-18-15-41-11	0	2	x	10	0	59.5	22.1	59.2	21.9	60.4	0.854	47	Last10	Here	93
891	4673	2	Scabiosa	102	2017-07-18-15-41-13	0	2	x	10	0	59.4	22	59.3	21.9	60.5	1.065	47	Last10	Here	94
892	4674	2	Scabiosa	102	2017-07-18-15-41-15	0	2	x	10	0	59.4	22	59.2	21.9	60.4	0.954	47	Last10	Here	95
893	4675	2	Scabiosa	102	2017-07-18-15-41-17	0	2	x	10	0	59.4	22	59.2	21.9	60.4	0.954	47	Last10	Here	96
894	4676	2	Scabiosa	102	2017-07-18-15-41-19	0	2	x	10	0	59.4	22	59.3	21.9	60.5	1.065	47	Last10	Here	97
895	4677	2	Scabiosa	102	2017-07-18-15-41-21	0	2	x	10	0	59.4	22	59.4	21.9	60.6	1.176	47	Last10	Here	98
896	4678	2	Scabiosa	102	2017-07-18-15-41-23	0	2	x	10	0	59.3	22	59.4	21.9	60.6	1.276	47	Last10	Here	99
897	4679	2	Scabiosa	102	2017-07-18-15-41-57	0	2	x	15	0	59.5	22.1	59.6	21.9	60.8	1.298	48	First10	Here	1
898	4680	2	Scabiosa	102	2017-07-18-15-41-59	0	2	x	15	0	59.4	22	59.6	21.9	60.8	1.398	48	First10	Here	2
899	4681	2	Scabiosa	102	2017-07-18-15-42-01	0	2	x	15	0	59.3	22	59.6	21.9	60.8	1.498	48	First10	Here	3
900	4682	2	Scabiosa	102	2017-07-18-15-42-03	0	2	x	15	0	59.3	22	59.6	21.9	60.8	1.498	48	First10	Here	4
901	4683	2	Scabiosa	102	2017-07-18-15-42-05	0	2	x	15	0	59.3	22	59.6	21.9	60.8	1.498	48	First10	Here	5
902	4684	2	Scabiosa	102	2017-07-18-15-42-07	0	2	x	15	0	59.3	22	59.6	21.9	60.8	1.498	48	First10	Here	6
903	4685	2	Scabiosa	102	2017-07-18-15-42-09	0	2	x	15	0	59.3	22	59.5	21.9	60.7	1.387	48	First10	Here	7
904	4686	2	Scabiosa	102	2017-07-18-15-42-11	0	2	x	15	0	59.5	22.1	59.5	21.9	60.7	1.187	48	First10	Here	8
905	4687	2	Scabiosa	102	2017-07-18-15-42-13	0	2	x	15	0	59.4	22	59.5	21.9	60.7	1.287	48	First10	Here	9
906	4688	2	Scabiosa	102	2017-07-18-15-42-15	0	2	x	15	0	59.3	22	59.5	21.9	60.7	1.387	48	First10	Here	10
907	4689	2	Scabiosa	102	2017-07-18-15-42-17	0	2	x	15	0	59.3	22	59.5	21.9	60.7	1.387	48			11
908	4690	2	Scabiosa	102	2017-07-18-15-42-19	0	2	x	15	0	59.3	22	59.5	21.9	60.7	1.387	48			12
909	4691	2	Scabiosa	102	2017-07-18-15-42-21	0	2	x	15	0	59.3	22	59.6	21.9	60.8	1.498	48			13
910	4692	2	Scabiosa	102	2017-07-18-15-42-23	0	2	x	15	0	59.3	22	59.6	21.9	60.8	1.498	48			14
911	4693	2	Scabiosa	102	2017-07-18-15-42-25	0	2	x	15	0	59.3	22	59.7	21.9	60.9	1.609	48			15
912	4694	2	Scabiosa	102	2017-07-18-15-42-27	0	2	x	15	0	59.3	22	59.6	21.9	60.8	1.498	48			16
913	4695	2	Scabiosa	102	2017-07-18-15-42-29	0	2	x	15	0	59.3	22	59.6	21.9	60.8	1.498	48			17
914	4696	2	Scabiosa	102	2017-07-18-15-42-31	0	2	x	15	0	59.3	22	59.6	21.9	60.8	1.498	48			18
915	4697	2	Scabiosa	102	2017-07-18-15-42-33	0	2	x	15	0	59.3	22	59.7	21.9	60.9	1.609	48			19
916	4698	2	Scabiosa	102	2017-07-18-15-42-35	0	2	x	15	0	59.3	22	59.7	21.9	60.9	1.609	48			20
917	4699	2	Scabiosa	102	2017-07-18-15-42-37	0	2	x	15	0	59.3	22	59.7	21.9	60.9	1.609	48			21
918	4700	2	Scabiosa	102	2017-07-18-15-42-39	0	2	x	15	0	59.3	22	59.7	21.9	60.9	1.609	48			22
919	4701	2	Scabiosa	102	2017-07-18-15-42-41	0	2	x	15	0	59.3	22	59.8	21.9	61	1.72	48			23
920	4702	2	Scabiosa	102	2017-07-18-15-42-43	0	2	x	15	0	59.3	22	59.7	21.9	60.9	1.609	48			24
921	4703	2	Scabiosa	102	2017-07-18-15-42-45	0	2	x	15	0	59.3	22	59.8	21.9	61	1.72	48			25
922	4704	2	Scabiosa	102	2017-07-18-15-42-47	0	2	x	15	0	59.4	22	59.7	21.9	60.9	1.509	48			26
923	4705	2	Scabiosa	102	2017-07-18-15-42-49	0	2	x	15	0	59.3	22	59.7	21.9	60.9	1.609	48			27
924	4706	2	Scabiosa	102	2017-07-18-15-42-51	0	2	x	15	0	59.4	22	59.7	21.9	60.9	1.509	48			28
925	4707	2	Scabiosa	102	2017-07-18-15-42-53	0	2	x	15	0	59.3	22	59.7	21.9	60.9	1.609	48			29
926	4708	2	Scabiosa	102	2017-07-18-15-42-55	0	2	x	15	0	59.3	22	59.7	21.9	60.9	1.609	48			30
927	4709	2	Scabiosa	102	2017-07-18-15-42-57	0	2	x	15	0	59.3	22	59.8	21.9	61	1.72	48			31
928	4710	2	Scabiosa	102	2017-07-18-15-42-59	0	2	x	15	0	59.3	22	59.8	21.9	61	1.72	48			32
929	4711	2	Scabiosa	102	2017-07-18-15-43-01	0	2	x	15	0	59.4	22	59.7	21.9	60.9	1.509	48			33
930	4712	2	Scabiosa	102	2017-07-18-15-43-03	0	2	x	15	0	59.3	22	59.6	21.9	60.8	1.498	48			34
931	4713	2	Scabiosa	102	2017-07-18-15-43-05	0	2	x	15	0	59.3	22	59.5	21.9	60.7	1.387	48			35
932	4714	2	Scabiosa	102	2017-07-18-15-43-07	0	2	x	15	0	59.3	22	59.5	21.9	60.7	1.387	48			36
933	4715	2	Scabiosa	102	2017-07-18-15-43-09	0	2	x	15	0	59.3	22	59.5	21.9	60.7	1.387	48			37
934	4716	2	Scabiosa	102	2017-07-18-15-43-11	0	2	x	15	0	59.3	22	59.6	21.9	60.8	1.498	48			38
935	4717	2	Scabiosa	102	2017-07-18-15-43-13	0	2	x	15	0	59.3	22	59.6	21.9	60.8	1.498	48			39
936	4718	2	Scabiosa	102	2017-07-18-15-43-15	0	2	x	15	0	59.3	22	59.5	21.9	60.7	1.387	48			40
937	4719	2	Scabiosa	102	2017-07-18-15-43-17	0	2	x	15	0	59.3	22	59.5	21.9	60.7	1.387	48			41
938	4720	2	Scabiosa	102	2017-07-18-15-43-19	0	2	x	15	0	59.3	22	59.5	21.9	60.7	1.387	48			42
939	4721	2	Scabiosa	102	2017-07-18-15-43-21	0	2	x	15	0	59.3	22	59.5	21.9	60.7	1.387	48			43
940	4722	2	Scabiosa	102	2017-07-18-15-43-23	0	2	x	15	0	59.3	22	59.5	21.9	60.7	1.387	48			44
941	4723	2	Scabiosa	102	2017-07-18-15-43-25	0	2	x	15	0	59.3	22	59.5	21.9	60.7	1.387	48			45
942	4724	2	Scabiosa	102	2017-07-18-15-43-27	0	2	x	15	0	59.3	22	59.4	21.9	60.6	1.276	48			46
943	4725	2	Scabiosa	102	2017-07-18-15-43-29	0	2	x	15	0	59.3	22	59.4	21.9	60.6	1.276	48			47
944	4726	2	Scabiosa	102	2017-07-18-15-43-31	0	2	x	15	0	59.4	22	59.3	21.9	60.5	1.065	48			48
945	4727	2	Scabiosa	102	2017-07-18-15-43-33	0	2	x	15	0	59.4	22.1	59.3	21.9	60.5	1.065	48			49
946	4728	2	Scabiosa	102	2017-07-18-15-43-35	0	2	x	15	0	59.4	22	59.2	21.9	60.4	0.954	48			50
947	4729	2	Scabiosa	102	2017-07-18-15-43-37	0	2	x	15	0	59.3	22	59.2	21.9	60.4	1.054	48			51
948	4730	2	Scabiosa	102	2017-07-18-15-43-39	0	2	x	15	0	59.3	22	59.2	21.9	60.4	1.054	48			52
949	4731	2	Scabiosa	102	2017-07-18-15-43-41	0	2	x	15	0	59.4	22	59.2	21.9	60.4	0.954	48			53
950	4732	2	Scabiosa	102	2017-07-18-15-43-43	0	2	x	15	0	59.4	22	59.2	21.9	60.4	0.954	48			54
951	4733	2	Scabiosa	102	2017-07-18-15-43-45	0	2	x	15	0	59.4	22	59.2	21.9	60.4	0.954	48			55
952	4734	2	Scabiosa	102	2017-07-18-15-43-47	0	2	x	15	0	59.4	22	59.1	21.9	60.2	0.843	48			56
953	4735	2	Scabiosa	102	2017-07-18-15-43-50	0	2	x	15	0	59.3	22	59.1	21.9	60.2	0.943	48			57
954	4736	2	Scabiosa	102	2017-07-18-15-43-52	0	2	x	15	0	59.3	22	59.1	21.9	60.2	0.943	48			58
955	4737	2	Scabiosa	102	2017-07-18-15-43-54	0	2	x	15	0	59.3	22	59.1	21.9	60.2	0.943	48			59
956	4738	2	Scabiosa	102	2017-07-18-15-43-56	0	2	x	15	0	59.3	22	59.1	21.9	60.2	0.943	48			60
957	4739	2	Scabiosa	102	2017-07-18-15-43-58	0	2	x	15	0	59.3	22	59.1	21.9	60.2	0.943	48			61
958	4740	2	Scabiosa	102	2017-07-18-15-44-00	0	2	x	15	0	59.3	22	59.2	21.9	60.4	1.054	48			62
959	4741	2	Scabiosa	102	2017-07-18-15-44-02	0	2	x	15	0	59.3	22	59.2	21.9	60.4	1.054	48			63
960	4742	2	Scabiosa	102	2017-07-18-15-44-04	0	2	x	15	0	59.3	22	59.1	21.9	60.2	0.943	48			64
961	4743	2	Scabiosa	102	2017-07-18-15-44-06	0	2	x	15	0	59.3	22	59.1	21.9	60.2	0.943	48			65
962	4744	2	Scabiosa	102	2017-07-18-15-44-08	0	2	x	15	0	59.3	22	59	21.9	60.1	0.832	48			66
963	4745	2	Scabiosa	102	2017-07-18-15-44-10	0	2	x	15	0	59.3	22	59.1	21.9	60.2	0.943	48			67
964	4746	2	Scabiosa	102	2017-07-18-15-44-12	0	2	x	15	0	59.3	22	59	21.9	60.1	0.832	48			68
965	4747	2	Scabiosa	102	2017-07-18-15-44-14	0	2	x	15	0	59.3	22	59	21.9	60.1	0.832	48			69
966	4748	2	Scabiosa	102	2017-07-18-15-44-16	0	2	x	15	0	59.3	22	58.9	21.9	60	0.721	48			70
967	4749	2	Scabiosa	102	2017-07-18-15-44-18	0	2	x	15	0	59.3	22	59	21.9	60.1	0.832	48			71
968	4750	2	Scabiosa	102	2017-07-18-15-44-20	0	2	x	15	0	59.3	22	59.1	21.9	60.2	0.943	48			72
969	4751	2	Scabiosa	102	2017-07-18-15-44-22	0	2	x	15	0	59.3	22	59.2	21.9	60.4	1.054	48			73
970	4752	2	Scabiosa	102	2017-07-18-15-44-24	0	2	x	15	0	59.3	22	59.3	21.9	60.5	1.165	48			74
971	4753	2	Scabiosa	102	2017-07-18-15-44-26	0	2	x	15	0	59.4	22.1	59.4	21.9	60.6	1.176	48			75
972	4754	2	Scabiosa	102	2017-07-18-15-44-28	0	2	x	15	0	59.3	22	59.5	21.9	60.7	1.387	48			76
973	4755	2	Scabiosa	102	2017-07-18-15-44-30	0	2	x	15	0	59.3	22	59.5	21.9	60.7	1.387	48			77
974	4756	2	Scabiosa	102	2017-07-18-15-44-32	0	2	x	15	0	59.3	22	59.5	21.9	60.7	1.387	48			78
975	4757	2	Scabiosa	102	2017-07-18-15-44-34	0	2	x	15	0	59.3	22	59.6	21.9	60.8	1.498	48			79
976	4758	2	Scabiosa	102	2017-07-18-15-44-36	0	2	x	15	0	59.3	22	59.5	21.9	60.7	1.387	48			80
977	4759	2	Scabiosa	102	2017-07-18-15-44-38	0	2	x	15	0	59.3	22	59.5	21.9	60.7	1.387	48			81
978	4760	2	Scabiosa	102	2017-07-18-15-44-40	0	2	x	15	0	59.3	22	59.6	21.9	60.8	1.498	48			82
979	4761	2	Scabiosa	102	2017-07-18-15-44-42	0	2	x	15	0	59.3	22	59.5	21.9	60.7	1.387	48			83
980	4762	2	Scabiosa	102	2017-07-18-15-44-44	0	2	x	15	0	59.3	22	59.5	21.9	60.7	1.387	48			84
981	4763	2	Scabiosa	102	2017-07-18-15-44-46	0	2	x	15	0	59.3	22	59.4	21.9	60.6	1.276	48			85
982	4764	2	Scabiosa	102	2017-07-18-15-44-48	0	2	x	15	0	59.3	22	59.3	21.9	60.5	1.165	48			86
983	4765	2	Scabiosa	102	2017-07-18-15-44-50	0	2	x	15	0	59.3	22	59.3	21.9	60.5	1.165	48			87
984	4766	2	Scabiosa	102	2017-07-18-15-44-52	0	2	x	15	0	59.3	22	59.3	21.9	60.5	1.165	48			88
985	4767	2	Scabiosa	102	2017-07-18-15-44-54	0	2	x	15	0	59.3	22	59.2	21.9	60.4	1.054	48			89
986	4768	2	Scabiosa	102	2017-07-18-15-44-56	0	2	x	15	0	59.3	22	59.2	21.9	60.4	1.054	48			90
987	4769	2	Scabiosa	102	2017-07-18-15-44-58	0	2	x	15	0	59.3	22	59.2	21.9	60.4	1.054	48	Last10	Here	91
988	4770	2	Scabiosa	102	2017-07-18-15-45-00	0	2	x	15	0	59.4	22.1	59.1	21.9	60.2	0.843	48	Last10	Here	92
989	4771	2	Scabiosa	102	2017-07-18-15-45-02	0	2	x	15	0	59.4	22.1	59.1	21.9	60.2	0.843	48	Last10	Here	93
990	4772	2	Scabiosa	102	2017-07-18-15-45-04	0	2	x	15	0	59.4	22.1	59.1	21.9	60.2	0.843	48	Last10	Here	94
991	4773	2	Scabiosa	102	2017-07-18-15-45-06	0	2	x	15	0	59.3	22	59.1	21.9	60.2	0.943	48	Last10	Here	95
992	4774	2	Scabiosa	102	2017-07-18-15-45-08	0	2	x	15	0	59.3	22	59.1	21.9	60.2	0.943	48	Last10	Here	96
993	4775	2	Scabiosa	102	2017-07-18-15-45-10	0	2	x	15	0	59.3	22	59	21.9	60.1	0.832	48	Last10	Here	97
994	4776	2	Scabiosa	102	2017-07-18-15-45-12	0	2	x	15	0	59.3	22	59	21.9	60.1	0.832	48	Last10	Here	98
995	4777	2	Scabiosa	102	2017-07-18-15-45-14	0	2	x	15	0	59.3	22	59.1	21.9	60.2	0.943	48	Last10	Here	99
996	4778	2	Scabiosa	102	2017-07-18-15-45-46	0	2	x	20	0	59.3	22	58.9	21.9	60	0.721	49	First10	Here	1
997	4779	2	Scabiosa	102	2017-07-18-15-45-48	0	2	x	20	0	59.3	22	58.9	21.9	60	0.721	49	First10	Here	2
998	4780	2	Scabiosa	102	2017-07-18-15-45-50	0	2	x	20	0	59.3	22	59	21.9	60.1	0.832	49	First10	Here	3
999	4781	2	Scabiosa	102	2017-07-18-15-45-52	0	2	x	20	0	59.3	22	59	21.9	60.1	0.832	49	First10	Here	4
1000	4782	2	Scabiosa	102	2017-07-18-15-45-54	0	2	x	20	0	59.3	22	59	21.9	60.1	0.832	49	First10	Here	5
1001	4783	2	Scabiosa	102	2017-07-18-15-45-56	0	2	x	20	0	59.3	22	59	21.9	60.1	0.832	49	First10	Here	6
1002	4784	2	Scabiosa	102	2017-07-18-15-45-58	0	2	x	20	0	59.3	22	58.9	21.9	60	0.721	49	First10	Here	7
1003	4785	2	Scabiosa	102	2017-07-18-15-46-00	0	2	x	20	0	59.3	22	58.9	21.9	60	0.721	49	First10	Here	8
1004	4786	2	Scabiosa	102	2017-07-18-15-46-02	0	2	x	20	0	59.3	22	58.9	21.9	60	0.721	49	First10	Here	9
1005	4787	2	Scabiosa	102	2017-07-18-15-46-04	0	2	x	20	0	59.3	22	58.9	21.9	60	0.721	49	First10	Here	10
1006	4788	2	Scabiosa	102	2017-07-18-15-46-06	0	2	x	20	0	59.3	22	58.9	21.9	60	0.721	49			11
1007	4789	2	Scabiosa	102	2017-07-18-15-46-08	0	2	x	20	0	59.4	22.1	59	21.9	60.1	0.732	49			12
1008	4790	2	Scabiosa	102	2017-07-18-15-46-10	0	2	x	20	0	59.3	22	59	21.9	60.1	0.832	49			13
1009	4791	2	Scabiosa	102	2017-07-18-15-46-12	0	2	x	20	0	59.4	22.1	59	21.9	60.1	0.732	49			14
1010	4792	2	Scabiosa	102	2017-07-18-15-46-14	0	2	x	20	0	59.4	22.1	59	21.9	60.1	0.732	49			15
1011	4793	2	Scabiosa	102	2017-07-18-15-46-16	0	2	x	20	0	59.3	22	58.9	21.9	60	0.721	49			16
1012	4794	2	Scabiosa	102	2017-07-18-15-46-18	0	2	x	20	0	59.3	22	58.9	21.9	60	0.721	49			17
1013	4795	2	Scabiosa	102	2017-07-18-15-46-20	0	2	x	20	0	59.3	22	58.9	21.9	60	0.721	49			18
1014	4796	2	Scabiosa	102	2017-07-18-15-46-22	0	2	x	20	0	59.4	22.1	58.9	21.9	60	0.621	49			19
1015	4797	2	Scabiosa	102	2017-07-18-15-46-24	0	2	x	20	0	59.3	22	58.9	21.9	60	0.721	49			20
1016	4798	2	Scabiosa	102	2017-07-18-15-46-26	0	2	x	20	0	59.3	22	58.9	21.9	60	0.721	49			21
1017	4799	2	Scabiosa	102	2017-07-18-15-46-28	0	2	x	20	0	59.3	22	58.8	21.9	59.9	0.61	49			22
1018	4800	2	Scabiosa	102	2017-07-18-15-46-30	0	2	x	20	0	59.3	22	58.9	21.9	60	0.721	49			23
1019	4801	2	Scabiosa	102	2017-07-18-15-46-32	0	2	x	20	0	59.4	22.1	58.9	21.9	60	0.621	49			24
1020	4802	2	Scabiosa	102	2017-07-18-15-46-34	0	2	x	20	0	59.3	22	58.9	21.9	60	0.721	49			25
1021	4803	2	Scabiosa	102	2017-07-18-15-46-36	0	2	x	20	0	59.3	22	58.9	21.9	60	0.721	49			26
1022	4804	2	Scabiosa	102	2017-07-18-15-46-38	0	2	x	20	0	59.3	22	58.8	21.9	59.9	0.61	49			27
1023	4805	2	Scabiosa	102	2017-07-18-15-46-40	0	2	x	20	0	59.3	22	58.8	21.9	59.9	0.61	49			28
1024	4806	2	Scabiosa	102	2017-07-18-15-46-42	0	2	x	20	0	59.3	22	58.8	21.9	59.9	0.61	49			29
1025	4807	2	Scabiosa	102	2017-07-18-15-46-44	0	2	x	20	0	59.3	22	58.9	21.9	60	0.721	49			30
1026	4808	2	Scabiosa	102	2017-07-18-15-46-46	0	2	x	20	0	59.4	22.1	58.9	21.9	60	0.621	49			31
1027	4809	2	Scabiosa	102	2017-07-18-15-46-48	0	2	x	20	0	59.3	22	58.9	21.9	60	0.721	49			32
1028	4810	2	Scabiosa	102	2017-07-18-15-46-50	0	2	x	20	0	59.3	22	58.9	21.9	60	0.721	49			33
1029	4811	2	Scabiosa	102	2017-07-18-15-46-52	0	2	x	20	0	59.3	22	58.8	21.9	59.9	0.61	49			34
1030	4812	2	Scabiosa	102	2017-07-18-15-46-54	0	2	x	20	0	59.3	22	58.9	21.9	60	0.721	49			35
1031	4813	2	Scabiosa	102	2017-07-18-15-46-56	0	2	x	20	0	59.3	22	58.9	21.9	60	0.721	49			36
1032	4814	2	Scabiosa	102	2017-07-18-15-46-58	0	2	x	20	0	59.3	22	58.9	21.9	60	0.721	49			37
1033	4815	2	Scabiosa	102	2017-07-18-15-47-00	0	2	x	20	0	59.3	22	58.9	21.9	60	0.721	49			38
1034	4816	2	Scabiosa	102	2017-07-18-15-47-02	0	2	x	20	0	59.3	22	58.8	21.9	59.9	0.61	49			39
1035	4817	2	Scabiosa	102	2017-07-18-15-47-04	0	2	x	20	0	59.3	22	58.9	22	60	0.721	49			40
1036	4818	2	Scabiosa	102	2017-07-18-15-47-06	0	2	x	20	0	59.3	22	58.8	21.9	59.9	0.61	49			41
1037	4819	2	Scabiosa	102	2017-07-18-15-47-08	0	2	x	20	0	59.3	22	58.8	21.9	59.9	0.61	49			42
1038	4820	2	Scabiosa	102	2017-07-18-15-47-10	0	2	x	20	0	59.3	22	58.8	21.9	59.9	0.61	49			43
1039	4821	2	Scabiosa	102	2017-07-18-15-47-12	0	2	x	20	0	59.3	22	58.8	21.9	59.9	0.61	49			44
1040	4822	2	Scabiosa	102	2017-07-18-15-47-14	0	2	x	20	0	59.3	22	58.9	21.9	60	0.721	49			45
1041	4823	2	Scabiosa	102	2017-07-18-15-47-16	0	2	x	20	0	59.3	22	58.9	21.9	60	0.721	49			46
1042	4824	2	Scabiosa	102	2017-07-18-15-47-18	0	2	x	20	0	59.3	22	58.9	21.9	60	0.721	49			47
1043	4825	2	Scabiosa	102	2017-07-18-15-47-20	0	2	x	20	0	59.3	22	58.8	21.9	59.9	0.61	49			48
1044	4826	2	Scabiosa	102	2017-07-18-15-47-22	0	2	x	20	0	59.4	22.1	58.8	21.9	59.9	0.51	49			49
1045	4827	2	Scabiosa	102	2017-07-18-15-47-24	0	2	x	20	0	59.4	22.1	58.8	21.9	59.9	0.51	49			50
1046	4828	2	Scabiosa	102	2017-07-18-15-47-26	0	2	x	20	0	59.3	22	58.8	21.9	59.9	0.61	49			51
1047	4829	2	Scabiosa	102	2017-07-18-15-47-28	0	2	x	20	0	59.3	22	58.8	21.9	59.9	0.61	49			52
1048	4830	2	Scabiosa	102	2017-07-18-15-47-30	0	2	x	20	0	59.3	22	58.8	22	59.9	0.61	49			53
1049	4831	2	Scabiosa	102	2017-07-18-15-47-32	0	2	x	20	0	59.3	22	58.8	21.9	59.9	0.61	49			54
1050	4832	2	Scabiosa	102	2017-07-18-15-47-34	0	2	x	20	0	59.3	22	58.8	21.9	59.9	0.61	49			55
1051	4833	2	Scabiosa	102	2017-07-18-15-47-36	0	2	x	20	0	59.4	22.1	58.8	21.9	59.9	0.51	49			56
1052	4834	2	Scabiosa	102	2017-07-18-15-47-38	0	2	x	20	0	59.4	22.1	58.9	22	60	0.621	49			57
1053	4835	2	Scabiosa	102	2017-07-18-15-47-40	0	2	x	20	0	59.3	22	58.8	21.9	59.9	0.61	49			58
1054	4836	2	Scabiosa	102	2017-07-18-15-47-42	0	2	x	20	0	59.3	22	58.8	21.9	59.9	0.61	49			59
1055	4837	2	Scabiosa	102	2017-07-18-15-47-44	0	2	x	20	0	59.4	22.1	58.9	22	60	0.621	49			60
1056	4838	2	Scabiosa	102	2017-07-18-15-47-46	0	2	x	20	0	59.3	22	59	22	60.1	0.832	49			61
1057	4839	2	Scabiosa	102	2017-07-18-15-47-48	0	2	x	20	0	59.4	22.1	59	22	60.1	0.732	49			62
1058	4840	2	Scabiosa	102	2017-07-18-15-47-50	0	2	x	20	0	59.4	22.1	58.9	21.9	60	0.621	49			63
1059	4841	2	Scabiosa	102	2017-07-18-15-47-52	0	2	x	20	0	59.3	22	58.9	22	60	0.721	49			64
1060	4842	2	Scabiosa	102	2017-07-18-15-47-54	0	2	x	20	0	59.4	22.1	58.8	21.9	59.9	0.51	49			65
1061	4843	2	Scabiosa	102	2017-07-18-15-47-56	0	2	x	20	0	59.3	22	58.9	22	60	0.721	49			66
1062	4844	2	Scabiosa	102	2017-07-18-15-47-58	0	2	x	20	0	59.3	22	58.9	22	60	0.721	49			67
1063	4845	2	Scabiosa	102	2017-07-18-15-48-00	0	2	x	20	0	59.4	22.1	58.8	21.9	59.9	0.51	49			68
1064	4846	2	Scabiosa	102	2017-07-18-15-48-02	0	2	x	20	0	59.3	22	58.8	22	59.9	0.61	49			69
1065	4847	2	Scabiosa	102	2017-07-18-15-48-04	0	2	x	20	0	59.3	22	58.8	21.9	59.9	0.61	49			70
1066	4848	2	Scabiosa	102	2017-07-18-15-48-06	0	2	x	20	0	59.4	22.1	58.9	22	60	0.621	49			71
1067	4849	2	Scabiosa	102	2017-07-18-15-48-08	0	2	x	20	0	59.3	22	58.9	22	60	0.721	49			72
1068	4850	2	Scabiosa	102	2017-07-18-15-48-10	0	2	x	20	0	59.3	22	59	22	60.1	0.832	49			73
1069	4851	2	Scabiosa	102	2017-07-18-15-48-12	0	2	x	20	0	59.4	22.1	59	22	60.1	0.732	49			74
1070	4852	2	Scabiosa	102	2017-07-18-15-48-14	0	2	x	20	0	59.3	22	59.1	22	60.2	0.943	49			75
1071	4853	2	Scabiosa	102	2017-07-18-15-48-16	0	2	x	20	0	59.4	22.1	59	21.9	60.1	0.732	49			76
1072	4854	2	Scabiosa	102	2017-07-18-15-48-18	0	2	x	20	0	59.3	22	59.1	22	60.2	0.943	49			77
1073	4855	2	Scabiosa	102	2017-07-18-15-48-20	0	2	x	20	0	59.3	22	59.1	21.9	60.2	0.943	49			78
1074	4856	2	Scabiosa	102	2017-07-18-15-48-22	0	2	x	20	0	59.4	22.1	59.1	21.9	60.2	0.843	49			79
1075	4857	2	Scabiosa	102	2017-07-18-15-48-24	0	2	x	20	0	59.3	22	59.2	21.9	60.4	1.054	49			80
1076	4858	2	Scabiosa	102	2017-07-18-15-48-26	0	2	x	20	0	59.3	22	59.2	22	60.4	1.054	49			81
1077	4859	2	Scabiosa	102	2017-07-18-15-48-28	0	2	x	20	0	59.4	22.1	59.1	21.9	60.2	0.843	49			82
1078	4860	2	Scabiosa	102	2017-07-18-15-48-30	0	2	x	20	0	59.4	22.1	59.1	21.9	60.2	0.843	49			83
1079	4861	2	Scabiosa	102	2017-07-18-15-48-32	0	2	x	20	0	59.3	22	59	21.9	60.1	0.832	49			84
1080	4862	2	Scabiosa	102	2017-07-18-15-48-34	0	2	x	20	0	59.3	22	59.1	21.9	60.2	0.943	49			85
1081	4863	2	Scabiosa	102	2017-07-18-15-48-36	0	2	x	20	0	59.4	22.1	59.1	21.9	60.2	0.843	49			86
1082	4864	2	Scabiosa	102	2017-07-18-15-48-38	0	2	x	20	0	59.4	22.1	59.2	21.9	60.4	0.954	49			87
1083	4865	2	Scabiosa	102	2017-07-18-15-48-40	0	2	x	20	0	59.4	22.1	59.3	22	60.5	1.065	49			88
1084	4866	2	Scabiosa	102	2017-07-18-15-48-42	0	2	x	20	0	59.3	22	59.2	21.9	60.4	1.054	49			89
1085	4867	2	Scabiosa	102	2017-07-18-15-48-44	0	2	x	20	0	59.4	22.1	59.3	21.9	60.5	1.065	49			90
1086	4868	2	Scabiosa	102	2017-07-18-15-48-46	0	2	x	20	0	59.4	22.1	59.3	21.9	60.5	1.065	49	Last10	Here	91
1087	4869	2	Scabiosa	102	2017-07-18-15-48-48	0	2	x	20	0	59.4	22.1	59.3	21.9	60.5	1.065	49	Last10	Here	92
1088	4870	2	Scabiosa	102	2017-07-18-15-48-50	0	2	x	20	0	59.4	22.1	59.3	21.9	60.5	1.065	49	Last10	Here	93
1089	4871	2	Scabiosa	102	2017-07-18-15-48-52	0	2	x	20	0	59.4	22.1	59.4	21.9	60.6	1.176	49	Last10	Here	94
1090	4872	2	Scabiosa	102	2017-07-18-15-48-54	0	2	x	20	0	59.4	22.1	59.4	21.9	60.6	1.176	49	Last10	Here	95
1091	4873	2	Scabiosa	102	2017-07-18-15-48-57	0	2	x	20	0	59.4	22.1	59.4	21.9	60.6	1.176	49	Last10	Here	96
1092	4874	2	Scabiosa	102	2017-07-18-15-48-59	0	2	x	20	0	59.4	22.1	59.5	21.9	60.7	1.287	49	Last10	Here	97
1093	4875	2	Scabiosa	102	2017-07-18-15-49-01	0	2	x	20	0	59.4	22.1	59.5	21.9	60.7	1.287	49	Last10	Here	98
1094	4876	2	Scabiosa	102	2017-07-18-15-49-03	0	2	x	20	0	59.4	22.1	59.5	21.9	60.7	1.287	49	Last10	Here	99
1095	4877	2	Scabiosa	102	2017-07-18-15-49-05	0	2	x	20	0	59.4	22.1	59.5	22	60.7	1.287	49	Last10	Here	100
1096	4878	2	Scabiosa	102	2017-07-18-15-49-37	0	2	x	25	0	59.4	22.1	59	21.9	60.1	0.732	50	First10	Here	1
1097	4879	2	Scabiosa	102	2017-07-18-15-49-39	0	2	x	25	0	59.4	22.1	59	21.9	60.1	0.732	50	First10	Here	2
1098	4880	2	Scabiosa	102	2017-07-18-15-49-41	0	2	x	25	0	59.4	22.1	59.2	22	60.4	0.954	50	First10	Here	3
1099	4881	2	Scabiosa	102	2017-07-18-15-49-43	0	2	x	25	0	59.4	22.1	59.2	21.9	60.4	0.954	50	First10	Here	4
1100	4882	2	Scabiosa	102	2017-07-18-15-49-45	0	2	x	25	0	59.4	22.1	59.3	21.9	60.5	1.065	50	First10	Here	5
1101	4883	2	Scabiosa	102	2017-07-18-15-49-47	0	2	x	25	0	59.3	22	59.3	21.9	60.5	1.165	50	First10	Here	6
1102	4884	2	Scabiosa	102	2017-07-18-15-49-49	0	2	x	25	0	59.4	22.1	59.3	22	60.5	1.065	50	First10	Here	7
1103	4885	2	Scabiosa	102	2017-07-18-15-49-51	0	2	x	25	0	59.3	22	59.2	21.9	60.4	1.054	50	First10	Here	8
1104	4886	2	Scabiosa	102	2017-07-18-15-49-53	0	2	x	25	0	59.3	22	59.2	22	60.4	1.054	50	First10	Here	9
1105	4887	2	Scabiosa	102	2017-07-18-15-49-55	0	2	x	25	0	59.3	22	59.2	21.9	60.4	1.054	50	First10	Here	10
1106	4888	2	Scabiosa	102	2017-07-18-15-49-57	0	2	x	25	0	59.3	22	59.1	21.9	60.2	0.943	50			11
1107	4889	2	Scabiosa	102	2017-07-18-15-49-59	0	2	x	25	0	59.4	22.1	59.1	21.9	60.2	0.843	50			12
1108	4890	2	Scabiosa	102	2017-07-18-15-50-01	0	2	x	25	0	59.4	22.1	59.1	22	60.2	0.843	50			13
1109	4891	2	Scabiosa	102	2017-07-18-15-50-03	0	2	x	25	0	59.4	22.1	59	21.9	60.1	0.732	50			14
1110	4892	2	Scabiosa	102	2017-07-18-15-50-05	0	2	x	25	0	59.4	22.1	58.9	21.9	60	0.621	50			15
1111	4893	2	Scabiosa	102	2017-07-18-15-50-07	0	2	x	25	0	59.4	22.1	58.9	21.9	60	0.621	50			16
1112	4894	2	Scabiosa	102	2017-07-18-15-50-09	0	2	x	25	0	59.4	22.1	58.9	21.9	60	0.621	50			17
1113	4895	2	Scabiosa	102	2017-07-18-15-50-11	0	2	x	25	0	59.3	22	58.9	21.9	60	0.721	50			18
1114	4896	2	Scabiosa	102	2017-07-18-15-50-13	0	2	x	25	0	59.3	22	58.9	21.9	60	0.721	50			19
1115	4897	2	Scabiosa	102	2017-07-18-15-50-15	0	2	x	25	0	59.3	22	58.8	21.9	59.9	0.61	50			20
1116	4898	2	Scabiosa	102	2017-07-18-15-50-17	0	2	x	25	0	59.4	22.1	58.8	21.9	59.9	0.51	50			21
1117	4899	2	Scabiosa	102	2017-07-18-15-50-19	0	2	x	25	0	59.4	22.1	58.9	22	60	0.621	50			22
1118	4900	2	Scabiosa	102	2017-07-18-15-50-21	0	2	x	25	0	59.3	22	58.8	21.9	59.9	0.61	50			23
1119	4901	2	Scabiosa	102	2017-07-18-15-50-23	0	2	x	25	0	59.3	22	58.8	21.9	59.9	0.61	50			24
1120	4902	2	Scabiosa	102	2017-07-18-15-50-25	0	2	x	25	0	59.3	22	58.8	21.9	59.9	0.61	50			25
1121	4903	2	Scabiosa	102	2017-07-18-15-50-27	0	2	x	25	0	59.3	22	58.8	21.9	59.9	0.61	50			26
1122	4904	2	Scabiosa	102	2017-07-18-15-50-29	0	2	x	25	0	59.3	22	58.8	22	59.9	0.61	50			27
1123	4905	2	Scabiosa	102	2017-07-18-15-50-31	0	2	x	25	0	59.3	22	58.7	21.9	59.8	0.499	50			28
1124	4906	2	Scabiosa	102	2017-07-18-15-50-33	0	2	x	25	0	59.4	22.1	58.8	22	59.9	0.51	50			29
1125	4907	2	Scabiosa	102	2017-07-18-15-50-35	0	2	x	25	0	59.3	22	58.8	22	59.9	0.61	50			30
1126	4908	2	Scabiosa	102	2017-07-18-15-50-37	0	2	x	25	0	59.3	22	58.8	21.9	59.9	0.61	50			31
1127	4909	2	Scabiosa	102	2017-07-18-15-50-39	0	2	x	25	0	59.4	22.1	58.8	22	59.9	0.51	50			32
1128	4910	2	Scabiosa	102	2017-07-18-15-50-41	0	2	x	25	0	59.4	22.1	58.8	21.9	59.9	0.51	50			33
1129	4911	2	Scabiosa	102	2017-07-18-15-50-43	0	2	x	25	0	59.4	22.1	58.8	22	59.9	0.51	50			34
1130	4912	2	Scabiosa	102	2017-07-18-15-50-45	0	2	x	25	0	59.4	22.1	58.8	21.9	59.9	0.51	50			35
1131	4913	2	Scabiosa	102	2017-07-18-15-50-47	0	2	x	25	0	59.4	22.1	58.8	22	59.9	0.51	50			36
1132	4914	2	Scabiosa	102	2017-07-18-15-50-49	0	2	x	25	0	59.4	22.1	58.8	21.9	59.9	0.51	50			37
1133	4915	2	Scabiosa	102	2017-07-18-15-50-51	0	2	x	25	0	59.4	22.1	58.8	22	59.9	0.51	50			38
1134	4916	2	Scabiosa	102	2017-07-18-15-50-53	0	2	x	25	0	59.4	22.1	58.8	21.9	59.9	0.51	50			39
1135	4917	2	Scabiosa	102	2017-07-18-15-50-55	0	2	x	25	0	59.3	22	58.8	22	59.9	0.61	50			40
1136	4918	2	Scabiosa	102	2017-07-18-15-50-57	0	2	x	25	0	59.3	22	58.8	22	59.9	0.61	50			41
1137	4919	2	Scabiosa	102	2017-07-18-15-50-59	0	2	x	25	0	59.4	22.1	58.8	22	59.9	0.51	50			42
1138	4920	2	Scabiosa	102	2017-07-18-15-51-01	0	2	x	25	0	59.4	22.1	58.8	21.9	59.9	0.51	50			43
1139	4921	2	Scabiosa	102	2017-07-18-15-51-03	0	2	x	25	0	59.3	22	58.8	22	59.9	0.61	50			44
1140	4922	2	Scabiosa	102	2017-07-18-15-51-05	0	2	x	25	0	59.4	22.1	58.8	21.9	59.9	0.51	50			45
1141	4923	2	Scabiosa	102	2017-07-18-15-51-07	0	2	x	25	0	59.3	22	58.8	22	59.9	0.61	50			46
1142	4924	2	Scabiosa	102	2017-07-18-15-51-09	0	2	x	25	0	59.4	22.1	58.9	22	60	0.621	50			47
1143	4925	2	Scabiosa	102	2017-07-18-15-51-11	0	2	x	25	0	59.4	22.1	58.8	21.9	59.9	0.51	50			48
1144	4926	2	Scabiosa	102	2017-07-18-15-51-13	0	2	x	25	0	59.3	22	58.8	22	59.9	0.61	50			49
1145	4927	2	Scabiosa	102	2017-07-18-15-51-15	0	2	x	25	0	59.3	22	58.9	22	60	0.721	50			50
1146	4928	2	Scabiosa	102	2017-07-18-15-51-17	0	2	x	25	0	59.3	22	58.8	21.9	59.9	0.61	50			51
1147	4929	2	Scabiosa	102	2017-07-18-15-51-19	0	2	x	25	0	59.3	22	58.9	21.9	60	0.721	50			52
1148	4930	2	Scabiosa	102	2017-07-18-15-51-21	0	2	x	25	0	59.4	22.1	58.8	21.9	59.9	0.51	50			53
1149	4931	2	Scabiosa	102	2017-07-18-15-51-23	0	2	x	25	0	59.4	22.1	58.9	22	60	0.621	50			54
1150	4932	2	Scabiosa	102	2017-07-18-15-51-25	0	2	x	25	0	59.3	22	58.9	21.9	60	0.721	50			55
1151	4933	2	Scabiosa	102	2017-07-18-15-51-27	0	2	x	25	0	59.4	22.1	58.8	21.9	59.9	0.51	50			56
1152	4934	2	Scabiosa	102	2017-07-18-15-51-29	0	2	x	25	0	59.3	22	58.9	22	60	0.721	50			57
1153	4935	2	Scabiosa	102	2017-07-18-15-51-31	0	2	x	25	0	59.3	22	58.9	22	60	0.721	50			58
1154	4936	2	Scabiosa	102	2017-07-18-15-51-33	0	2	x	25	0	59.3	22	58.8	22	59.9	0.61	50			59
1155	4937	2	Scabiosa	102	2017-07-18-15-51-35	0	2	x	25	0	59.4	22.1	58.9	22	60	0.621	50			60
1156	4938	2	Scabiosa	102	2017-07-18-15-51-37	0	2	x	25	0	59.4	22.1	58.8	22	59.9	0.51	50			61
1157	4939	2	Scabiosa	102	2017-07-18-15-51-39	0	2	x	25	0	59.3	22	58.8	22	59.9	0.61	50			62
1158	4940	2	Scabiosa	102	2017-07-18-15-51-41	0	2	x	25	0	59.4	22.1	58.8	22	59.9	0.51	50			63
1159	4941	2	Scabiosa	102	2017-07-18-15-51-43	0	2	x	25	0	59.3	22	58.8	22	59.9	0.61	50			64
1160	4942	2	Scabiosa	102	2017-07-18-15-51-45	0	2	x	25	0	59.3	22	58.9	22	60	0.721	50			65
1161	4943	2	Scabiosa	102	2017-07-18-15-51-47	0	2	x	25	0	59.3	22	58.9	22	60	0.721	50			66
1162	4944	2	Scabiosa	102	2017-07-18-15-51-49	0	2	x	25	0	59.3	22	59	22	60.1	0.832	50			67
1163	4945	2	Scabiosa	102	2017-07-18-15-51-51	0	2	x	25	0	59.3	22	59	22	60.1	0.832	50			68
1164	4946	2	Scabiosa	102	2017-07-18-15-51-53	0	2	x	25	0	59.4	22.1	59	22	60.1	0.732	50			69
1165	4947	2	Scabiosa	102	2017-07-18-15-51-55	0	2	x	25	0	59.4	22.1	58.9	21.9	60	0.621	50			70
1166	4948	2	Scabiosa	102	2017-07-18-15-51-57	0	2	x	25	0	59.3	22	58.9	21.9	60	0.721	50			71
1167	4949	2	Scabiosa	102	2017-07-18-15-51-59	0	2	x	25	0	59.3	22	59.1	22	60.2	0.943	50			72
1168	4950	2	Scabiosa	102	2017-07-18-15-52-01	0	2	x	25	0	59.3	22	59.1	21.9	60.2	0.943	50			73
1169	4951	2	Scabiosa	102	2017-07-18-15-52-03	0	2	x	25	0	59.3	22	59.2	22	60.4	1.054	50			74
1170	4952	2	Scabiosa	102	2017-07-18-15-52-05	0	2	x	25	0	59.4	22.1	59.2	22	60.4	0.954	50			75
1171	4953	2	Scabiosa	102	2017-07-18-15-52-07	0	2	x	25	0	59.3	22	59.2	22	60.4	1.054	50			76
1172	4954	2	Scabiosa	102	2017-07-18-15-52-09	0	2	x	25	0	59.3	22	59.1	22	60.2	0.943	50			77
1173	4955	2	Scabiosa	102	2017-07-18-15-52-11	0	2	x	25	0	59.4	22.1	59.1	22	60.2	0.843	50			78
1174	4956	2	Scabiosa	102	2017-07-18-15-52-13	0	2	x	25	0	59.4	22.1	59.1	22	60.2	0.843	50			79
1175	4957	2	Scabiosa	102	2017-07-18-15-52-15	0	2	x	25	0	59.4	22.1	59.1	22	60.2	0.843	50			80
1176	4958	2	Scabiosa	102	2017-07-18-15-52-17	0	2	x	25	0	59.4	22.1	59	22	60.1	0.732	50			81
1177	4959	2	Scabiosa	102	2017-07-18-15-52-19	0	2	x	25	0	59.3	22	59	22	60.1	0.832	50			82
1178	4960	2	Scabiosa	102	2017-07-18-15-52-21	0	2	x	25	0	59.3	22	59	22	60.1	0.832	50			83
1179	4961	2	Scabiosa	102	2017-07-18-15-52-23	0	2	x	25	0	59.4	22.1	58.9	21.9	60	0.621	50			84
1180	4962	2	Scabiosa	102	2017-07-18-15-52-25	0	2	x	25	0	59.3	22	59	22	60.1	0.832	50			85
1181	4963	2	Scabiosa	102	2017-07-18-15-52-27	0	2	x	25	0	59.3	22	58.9	21.9	60	0.721	50			86
1182	4964	2	Scabiosa	102	2017-07-18-15-52-29	0	2	x	25	0	59.3	22	58.9	21.9	60	0.721	50			87
1183	4965	2	Scabiosa	102	2017-07-18-15-52-31	0	2	x	25	0	59.4	22.1	58.9	21.9	60	0.621	50			88
1184	4966	2	Scabiosa	102	2017-07-18-15-52-33	0	2	x	25	0	59.4	22.1	58.9	21.9	60	0.621	50			89
1185	4967	2	Scabiosa	102	2017-07-18-15-52-35	0	2	x	25	0	59.3	22	58.9	21.9	60	0.721	50			90
1186	4968	2	Scabiosa	102	2017-07-18-15-52-37	0	2	x	25	0	59.4	22.1	58.9	21.9	60	0.621	50	Last10	Here	91
1187	4969	2	Scabiosa	102	2017-07-18-15-52-39	0	2	x	25	0	59.3	22	58.9	21.9	60	0.721	50	Last10	Here	92
1188	4970	2	Scabiosa	102	2017-07-18-15-52-41	0	2	x	25	0	59.3	22	59	21.9	60.1	0.832	50	Last10	Here	93
1189	4971	2	Scabiosa	102	2017-07-18-15-52-43	0	2	x	25	0	59.3	22	59.1	22	60.2	0.943	50	Last10	Here	94
1190	4972	2	Scabiosa	102	2017-07-18-15-52-45	0	2	x	25	0	59.3	22	58.9	21.9	60	0.721	50	Last10	Here	95
1191	4973	2	Scabiosa	102	2017-07-18-15-52-47	0	2	x	25	0	59.4	22.1	58.9	21.9	60	0.621	50	Last10	Here	96
1192	4974	2	Scabiosa	102	2017-07-18-15-52-49	0	2	x	25	0	59.3	22	58.9	21.9	60	0.721	50	Last10	Here	97
1193	4975	2	Scabiosa	102	2017-07-18-15-52-51	0	2	x	25	0	59.3	22	58.9	21.9	60	0.721	50	Last10	Here	98
1194	4976	2	Scabiosa	102	2017-07-18-15-52-53	0	2	x	25	0	59.3	22	58.9	22	60	0.721	50	Last10	Here	99
1195	4977	2	Scabiosa	102	2017-07-18-15-52-55	0	2	x	25	0	59.3	22	58.9	22	60	0.721	50	Last10	Here	100
1196	4978	2	Scabiosa	102	2017-07-18-15-53-27	0	2	x	30	0	59.3	22	59.1	22	60.2	0.943	51	First10	Here	1
1197	4979	2	Scabiosa	102	2017-07-18-15-53-29	0	2	x	30	0	59.3	22	59	21.9	60.1	0.832	51	First10	Here	2
1198	4980	2	Scabiosa	102	2017-07-18-15-53-31	0	2	x	30	0	59.4	22	58.9	21.9	60	0.621	51	First10	Here	3
1199	4981	2	Scabiosa	102	2017-07-18-15-53-33	0	2	x	30	0	59.4	22	59	22	60.1	0.732	51	First10	Here	4
1200	4982	2	Scabiosa	102	2017-07-18-15-53-35	0	2	x	30	0	59.4	22	58.9	21.9	60	0.621	51	First10	Here	5
1201	4983	2	Scabiosa	102	2017-07-18-15-53-37	0	2	x	30	0	59.4	22	58.9	21.9	60	0.621	51	First10	Here	6
1202	4984	2	Scabiosa	102	2017-07-18-15-53-39	0	2	x	30	0	59.4	22	59	22	60.1	0.732	51	First10	Here	7
1203	4985	2	Scabiosa	102	2017-07-18-15-53-41	0	2	x	30	0	59.4	22	59	22	60.1	0.732	51	First10	Here	8
1204	4986	2	Scabiosa	102	2017-07-18-15-53-43	0	2	x	30	0	59.3	22	59	22	60.1	0.832	51	First10	Here	9
1205	4987	2	Scabiosa	102	2017-07-18-15-53-45	0	2	x	30	0	59.3	22	58.9	22	60	0.721	51	First10	Here	10
1206	4988	2	Scabiosa	102	2017-07-18-15-53-47	0	2	x	30	0	59.4	22	58.8	21.9	59.9	0.51	51			11
1207	4989	2	Scabiosa	102	2017-07-18-15-53-49	0	2	x	30	0	59.5	22.1	58.9	22	60	0.521	51			12
1208	4990	2	Scabiosa	102	2017-07-18-15-53-51	0	2	x	30	0	59.4	22	58.9	22	60	0.621	51			13
1209	4991	2	Scabiosa	102	2017-07-18-15-53-53	0	2	x	30	0	59.3	22	58.8	21.9	59.9	0.61	51			14
1210	4992	2	Scabiosa	102	2017-07-18-15-53-55	0	2	x	30	0	59.4	22	58.8	21.9	59.9	0.51	51			15
1211	4993	2	Scabiosa	102	2017-07-18-15-53-57	0	2	x	30	0	59.4	22	58.8	21.9	59.9	0.51	51			16
1212	4994	2	Scabiosa	102	2017-07-18-15-53-59	0	2	x	30	0	59.4	22	58.9	22	60	0.621	51			17
1213	4995	2	Scabiosa	102	2017-07-18-15-54-01	0	2	x	30	0	59.4	22	58.8	21.9	59.9	0.51	51			18
1214	4996	2	Scabiosa	102	2017-07-18-15-54-04	0	2	x	30	0	59.4	22	58.9	22	60	0.621	51			19
1215	4997	2	Scabiosa	102	2017-07-18-15-54-06	0	2	x	30	0	59.4	22	58.9	22	60	0.621	51			20
1216	4998	2	Scabiosa	102	2017-07-18-15-54-08	0	2	x	30	0	59.3	22	58.8	21.9	59.9	0.61	51			21
1217	4999	2	Scabiosa	102	2017-07-18-15-54-10	0	2	x	30	0	59.3	22	58.9	22	60	0.721	51			22
1218	5000	2	Scabiosa	102	2017-07-18-15-54-12	0	2	x	30	0	59.4	22	58.9	22	60	0.621	51			23
1219	5001	2	Scabiosa	102	2017-07-18-15-54-14	0	2	x	30	0	59.4	22	58.8	22	59.9	0.51	51			24
1220	5002	2	Scabiosa	102	2017-07-18-15-54-16	0	2	x	30	0	59.4	22	58.8	21.9	59.9	0.51	51			25
1221	5003	2	Scabiosa	102	2017-07-18-15-54-18	0	2	x	30	0	59.4	22	58.8	21.9	59.9	0.51	51			26
1222	5004	2	Scabiosa	102	2017-07-18-15-54-20	0	2	x	30	0	59.4	22	58.8	21.9	59.9	0.51	51			27
1223	5005	2	Scabiosa	102	2017-07-18-15-54-22	0	2	x	30	0	59.4	22	58.8	22	59.9	0.51	51			28
1224	5006	2	Scabiosa	102	2017-07-18-15-54-24	0	2	x	30	0	59.4	22	58.7	21.9	59.8	0.399	51			29
1225	5007	2	Scabiosa	102	2017-07-18-15-54-26	0	2	x	30	0	59.4	22	58.7	21.9	59.8	0.399	51			30
1226	5008	2	Scabiosa	102	2017-07-18-15-54-28	0	2	x	30	0	59.4	22	58.7	21.9	59.8	0.399	51			31
1227	5009	2	Scabiosa	102	2017-07-18-15-54-30	0	2	x	30	0	59.4	22	58.7	21.9	59.8	0.399	51			32
1228	5010	2	Scabiosa	102	2017-07-18-15-54-32	0	2	x	30	0	59.4	22	58.7	22	59.8	0.399	51			33
1229	5011	2	Scabiosa	102	2017-07-18-15-54-34	0	2	x	30	0	59.4	22	58.7	22	59.8	0.399	51			34
1230	5012	2	Scabiosa	102	2017-07-18-15-54-36	0	2	x	30	0	59.4	22	58.7	21.9	59.8	0.399	51			35
1231	5013	2	Scabiosa	102	2017-07-18-15-54-38	0	2	x	30	0	59.4	22	58.7	22	59.8	0.399	51			36
1232	5014	2	Scabiosa	102	2017-07-18-15-54-40	0	2	x	30	0	59.4	22	58.7	22	59.8	0.399	51			37
1233	5015	2	Scabiosa	102	2017-07-18-15-54-42	0	2	x	30	0	59.4	22	58.7	21.9	59.8	0.399	51			38
1234	5016	2	Scabiosa	102	2017-07-18-15-54-44	0	2	x	30	0	59.4	22	58.6	21.9	59.7	0.288	51			39
1235	5017	2	Scabiosa	102	2017-07-18-15-54-46	0	2	x	30	0	59.4	22	58.6	21.9	59.7	0.288	51			40
1236	5018	2	Scabiosa	102	2017-07-18-15-54-48	0	2	x	30	0	59.4	22	58.6	21.9	59.7	0.288	51			41
1237	5019	2	Scabiosa	102	2017-07-18-15-54-50	0	2	x	30	0	59.4	22	58.6	21.9	59.7	0.288	51			42
1238	5020	2	Scabiosa	102	2017-07-18-15-54-52	0	2	x	30	0	59.4	22	58.6	21.9	59.7	0.288	51			43
1239	5021	2	Scabiosa	102	2017-07-18-15-54-54	0	2	x	30	0	59.4	22	58.7	22	59.8	0.399	51			44
1240	5022	2	Scabiosa	102	2017-07-18-15-54-56	0	2	x	30	0	59.4	22	58.6	21.9	59.7	0.288	51			45
1241	5023	2	Scabiosa	102	2017-07-18-15-54-58	0	2	x	30	0	59.4	22	58.7	22	59.8	0.399	51			46
1242	5024	2	Scabiosa	102	2017-07-18-15-55-00	0	2	x	30	0	59.4	22	58.6	21.9	59.7	0.288	51			47
1243	5025	2	Scabiosa	102	2017-07-18-15-55-02	0	2	x	30	0	59.4	22	58.7	22	59.8	0.399	51			48
1244	5026	2	Scabiosa	102	2017-07-18-15-55-04	0	2	x	30	0	59.4	22	58.7	22	59.8	0.399	51			49
1245	5027	2	Scabiosa	102	2017-07-18-15-55-06	0	2	x	30	0	59.4	22	58.7	22	59.8	0.399	51			50
1246	5028	2	Scabiosa	102	2017-07-18-15-55-08	0	2	x	30	0	59.4	22	58.7	22	59.8	0.399	51			51
1247	5029	2	Scabiosa	102	2017-07-18-15-55-10	0	2	x	30	0	59.4	22	58.7	22	59.8	0.399	51			52
1248	5030	2	Scabiosa	102	2017-07-18-15-55-12	0	2	x	30	0	59.4	22	58.8	22	59.9	0.51	51			53
1249	5031	2	Scabiosa	102	2017-07-18-15-55-14	0	2	x	30	0	59.4	22	58.7	21.9	59.8	0.399	51			54
1250	5032	2	Scabiosa	102	2017-07-18-15-55-16	0	2	x	30	0	59.4	22	58.8	22	59.9	0.51	51			55
1251	5033	2	Scabiosa	102	2017-07-18-15-55-18	0	2	x	30	0	59.4	22	58.7	22	59.8	0.399	51			56
1252	5034	2	Scabiosa	102	2017-07-18-15-55-20	0	2	x	30	0	59.4	22	58.7	22	59.8	0.399	51			57
1253	5035	2	Scabiosa	102	2017-07-18-15-55-22	0	2	x	30	0	59.4	22	58.8	22	59.9	0.51	51			58
1254	5036	2	Scabiosa	102	2017-07-18-15-55-24	0	2	x	30	0	59.4	22	58.7	22	59.8	0.399	51			59
1255	5037	2	Scabiosa	102	2017-07-18-15-55-26	0	2	x	30	0	59.4	22	58.7	22	59.8	0.399	51			60
1256	5038	2	Scabiosa	102	2017-07-18-15-55-28	0	2	x	30	0	59.4	22	58.7	22	59.8	0.399	51			61
1257	5039	2	Scabiosa	102	2017-07-18-15-55-30	0	2	x	30	0	59.4	22	58.7	22	59.8	0.399	51			62
1258	5040	2	Scabiosa	102	2017-07-18-15-55-32	0	2	x	30	0	59.4	22	58.7	21.9	59.8	0.399	51			63
1259	5041	2	Scabiosa	102	2017-07-18-15-55-34	0	2	x	30	0	59.4	22	58.8	22	59.9	0.51	51			64
1260	5042	2	Scabiosa	102	2017-07-18-15-55-36	0	2	x	30	0	59.5	22.1	58.8	21.9	59.9	0.41	51			65
1261	5043	2	Scabiosa	102	2017-07-18-15-55-38	0	2	x	30	0	59.5	22.1	58.8	22	59.9	0.41	51			66
1262	5044	2	Scabiosa	102	2017-07-18-15-55-40	0	2	x	30	0	59.4	22	58.8	21.9	59.9	0.51	51			67
1263	5045	2	Scabiosa	102	2017-07-18-15-55-42	0	2	x	30	0	59.4	22	58.8	21.9	59.9	0.51	51			68
1264	5046	2	Scabiosa	102	2017-07-18-15-55-44	0	2	x	30	0	59.4	22	58.9	22	60	0.621	51			69
1265	5047	2	Scabiosa	102	2017-07-18-15-55-46	0	2	x	30	0	59.4	22	58.9	22	60	0.621	51			70
1266	5048	2	Scabiosa	102	2017-07-18-15-55-48	0	2	x	30	0	59.4	22	59	22	60.1	0.732	51			71
1267	5049	2	Scabiosa	102	2017-07-18-15-55-50	0	2	x	30	0	59.4	22	58.9	21.9	60	0.621	51			72
1268	5050	2	Scabiosa	102	2017-07-18-15-55-52	0	2	x	30	0	59.4	22	58.8	21.9	59.9	0.51	51			73
1269	5051	2	Scabiosa	102	2017-07-18-15-55-54	0	2	x	30	0	59.4	22	58.8	21.9	59.9	0.51	51			74
1270	5052	2	Scabiosa	102	2017-07-18-15-55-56	0	2	x	30	0	59.4	22	58.9	22	60	0.621	51			75
1271	5053	2	Scabiosa	102	2017-07-18-15-55-58	0	2	x	30	0	59.4	22	58.9	22	60	0.621	51			76
1272	5054	2	Scabiosa	102	2017-07-18-15-56-00	0	2	x	30	0	59.4	22	58.8	21.9	59.9	0.51	51			77
1273	5055	2	Scabiosa	102	2017-07-18-15-56-02	0	2	x	30	0	59.4	22	58.9	22	60	0.621	51			78
1274	5056	2	Scabiosa	102	2017-07-18-15-56-04	0	2	x	30	0	59.4	22	58.9	21.9	60	0.621	51			79
1275	5057	2	Scabiosa	102	2017-07-18-15-56-06	0	2	x	30	0	59.4	22	59	22	60.1	0.732	51			80
1276	5058	2	Scabiosa	102	2017-07-18-15-56-08	0	2	x	30	0	59.4	22	58.9	22	60	0.621	51			81
1277	5059	2	Scabiosa	102	2017-07-18-15-56-10	0	2	x	30	0	59.4	22	59	22	60.1	0.732	51			82
1278	5060	2	Scabiosa	102	2017-07-18-15-56-12	0	2	x	30	0	59.4	22	58.9	21.9	60	0.621	51			83
1279	5061	2	Scabiosa	102	2017-07-18-15-56-14	0	2	x	30	0	59.4	22	58.9	22	60	0.621	51			84
1280	5062	2	Scabiosa	102	2017-07-18-15-56-16	0	2	x	30	0	59.4	22	58.9	21.9	60	0.621	51			85
1281	5063	2	Scabiosa	102	2017-07-18-15-56-18	0	2	x	30	0	59.4	22	58.9	21.9	60	0.621	51			86
1282	5064	2	Scabiosa	102	2017-07-18-15-56-20	0	2	x	30	0	59.5	22.1	58.9	21.9	60	0.521	51			87
1283	5065	2	Scabiosa	102	2017-07-18-15-56-22	0	2	x	30	0	59.4	22	59	21.9	60.1	0.732	51			88
1284	5066	2	Scabiosa	102	2017-07-18-15-56-24	0	2	x	30	0	59.4	22	59.1	21.9	60.2	0.843	51			89
1285	5067	2	Scabiosa	102	2017-07-18-15-56-26	0	2	x	30	0	59.4	22	59	21.9	60.1	0.732	51			90
1286	5068	2	Scabiosa	102	2017-07-18-15-56-28	0	2	x	30	0	59.4	22	59	21.9	60.1	0.732	51	Last10	Here	91
1287	5069	2	Scabiosa	102	2017-07-18-15-56-30	0	2	x	30	0	59.4	22	59	21.9	60.1	0.732	51	Last10	Here	92
1288	5070	2	Scabiosa	102	2017-07-18-15-56-32	0	2	x	30	0	59.4	22	59	21.9	60.1	0.732	51	Last10	Here	93
1289	5071	2	Scabiosa	102	2017-07-18-15-56-34	0	2	x	30	0	59.4	22	58.9	21.9	60	0.621	51	Last10	Here	94
1290	5072	2	Scabiosa	102	2017-07-18-15-56-36	0	2	x	30	0	59.4	22	58.9	21.9	60	0.621	51	Last10	Here	95
1291	5073	2	Scabiosa	102	2017-07-18-15-56-38	0	2	x	30	0	59.4	22	58.9	21.9	60	0.621	51	Last10	Here	96
1292	5074	2	Scabiosa	102	2017-07-18-15-56-40	0	2	x	30	0	59.4	22	58.9	21.9	60	0.621	51	Last10	Here	97
1293	5075	2	Scabiosa	102	2017-07-18-15-56-42	0	2	x	30	0	59.5	22	58.9	22	60	0.521	51	Last10	Here	98
1294	5076	2	Scabiosa	102	2017-07-18-15-56-44	0	2	x	30	0	59.4	22	58.9	21.9	60	0.621	51	Last10	Here	99
1295	5077	2	Scabiosa	102	2017-07-18-15-56-46	0	2	x	30	0	59.5	22	58.8	21.9	59.9	0.41	51	Last10	Here	100
1296	5078	2	Scabiosa	102	2017-07-18-15-57-18	0	2	z	0	5	59.5	22	58.8	21.9	59.9	0.41	52	First10	Here	1
1297	5079	2	Scabiosa	102	2017-07-18-15-57-20	0	2	z	0	5	59.5	22	58.7	21.9	59.8	0.299	52	First10	Here	2
1298	5080	2	Scabiosa	102	2017-07-18-15-57-22	0	2	z	0	5	59.5	22	58.7	21.9	59.8	0.299	52	First10	Here	3
1299	5081	2	Scabiosa	102	2017-07-18-15-57-24	0	2	z	0	5	59.5	22	58.8	21.9	59.9	0.41	52	First10	Here	4
1300	5082	2	Scabiosa	102	2017-07-18-15-57-26	0	2	z	0	5	59.5	22	58.7	21.9	59.8	0.299	52	First10	Here	5
1301	5083	2	Scabiosa	102	2017-07-18-15-57-28	0	2	z	0	5	59.5	22	58.7	21.9	59.8	0.299	52	First10	Here	6
1302	5084	2	Scabiosa	102	2017-07-18-15-57-30	0	2	z	0	5	59.5	22	58.7	21.9	59.8	0.299	52	First10	Here	7
1303	5085	2	Scabiosa	102	2017-07-18-15-57-32	0	2	z	0	5	59.5	22	58.7	21.9	59.8	0.299	52	First10	Here	8
1304	5086	2	Scabiosa	102	2017-07-18-15-57-34	0	2	z	0	5	59.5	22	58.8	21.9	59.9	0.41	52	First10	Here	9
1305	5087	2	Scabiosa	102	2017-07-18-15-57-36	0	2	z	0	5	59.5	22	58.8	21.9	59.9	0.41	52	First10	Here	10
1306	5088	2	Scabiosa	102	2017-07-18-15-57-38	0	2	z	0	5	59.5	22	58.8	21.9	59.9	0.41	52			11
1307	5089	2	Scabiosa	102	2017-07-18-15-57-40	0	2	z	0	5	59.5	22	58.8	21.9	59.9	0.41	52			12
1308	5090	2	Scabiosa	102	2017-07-18-15-57-42	0	2	z	0	5	59.5	22	58.8	21.9	59.9	0.41	52			13
1309	5091	2	Scabiosa	102	2017-07-18-15-57-44	0	2	z	0	5	59.5	22	58.9	21.9	60	0.521	52			14
1310	5092	2	Scabiosa	102	2017-07-18-15-57-46	0	2	z	0	5	59.5	22	58.9	21.9	60	0.521	52			15
1311	5093	2	Scabiosa	102	2017-07-18-15-57-48	0	2	z	0	5	59.5	22	58.9	21.9	60	0.521	52			16
1312	5094	2	Scabiosa	102	2017-07-18-15-57-50	0	2	z	0	5	59.5	22	59	21.9	60.1	0.632	52			17
1313	5095	2	Scabiosa	102	2017-07-18-15-57-52	0	2	z	0	5	59.5	22	58.9	21.9	60	0.521	52			18
1314	5096	2	Scabiosa	102	2017-07-18-15-57-54	0	2	z	0	5	59.5	22	58.9	21.9	60	0.521	52			19
1315	5097	2	Scabiosa	102	2017-07-18-15-57-56	0	2	z	0	5	59.5	22	59	21.9	60.1	0.632	52			20
1316	5098	2	Scabiosa	102	2017-07-18-15-57-58	0	2	z	0	5	59.5	22	59	21.9	60.1	0.632	52			21
1317	5099	2	Scabiosa	102	2017-07-18-15-58-00	0	2	z	0	5	59.5	22	59.1	21.9	60.2	0.743	52			22
1318	5100	2	Scabiosa	102	2017-07-18-15-58-02	0	2	z	0	5	59.5	22	59	21.9	60.1	0.632	52			23
1319	5101	2	Scabiosa	102	2017-07-18-15-58-04	0	2	z	0	5	59.5	22	59	21.9	60.1	0.632	52			24
1320	5102	2	Scabiosa	102	2017-07-18-15-58-06	0	2	z	0	5	59.5	22	59	21.9	60.1	0.632	52			25
1321	5103	2	Scabiosa	102	2017-07-18-15-58-08	0	2	z	0	5	59.5	22	58.9	21.9	60	0.521	52			26
1322	5104	2	Scabiosa	102	2017-07-18-15-58-10	0	2	z	0	5	59.5	22	58.9	21.9	60	0.521	52			27
1323	5105	2	Scabiosa	102	2017-07-18-15-58-12	0	2	z	0	5	59.5	22	58.9	21.9	60	0.521	52			28
1324	5106	2	Scabiosa	102	2017-07-18-15-58-14	0	2	z	0	5	59.5	22	58.9	21.9	60	0.521	52			29
1325	5107	2	Scabiosa	102	2017-07-18-15-58-16	0	2	z	0	5	59.5	22	58.9	21.9	60	0.521	52			30
1326	5108	2	Scabiosa	102	2017-07-18-15-58-18	0	2	z	0	5	59.5	22	58.9	21.9	60	0.521	52			31
1327	5109	2	Scabiosa	102	2017-07-18-15-58-20	0	2	z	0	5	59.5	22	59	21.9	60.1	0.632	52			32
1328	5110	2	Scabiosa	102	2017-07-18-15-58-22	0	2	z	0	5	59.5	22	59.1	21.9	60.2	0.743	52			33
1329	5111	2	Scabiosa	102	2017-07-18-15-58-24	0	2	z	0	5	59.5	22	59.1	21.9	60.2	0.743	52			34
1330	5112	2	Scabiosa	102	2017-07-18-15-58-26	0	2	z	0	5	59.5	22	59.1	21.9	60.2	0.743	52			35
1331	5113	2	Scabiosa	102	2017-07-18-15-58-28	0	2	z	0	5	59.5	22	59.1	21.9	60.2	0.743	52			36
1332	5114	2	Scabiosa	102	2017-07-18-15-58-30	0	2	z	0	5	59.5	22	59.1	21.9	60.2	0.743	52			37
1333	5115	2	Scabiosa	102	2017-07-18-15-58-32	0	2	z	0	5	59.5	22	59.1	21.9	60.2	0.743	52			38
1334	5116	2	Scabiosa	102	2017-07-18-15-58-34	0	2	z	0	5	59.5	22	59.2	21.9	60.4	0.854	52			39
1335	5117	2	Scabiosa	102	2017-07-18-15-58-36	0	2	z	0	5	59.5	22	59.2	21.9	60.4	0.854	52			40
1336	5118	2	Scabiosa	102	2017-07-18-15-58-38	0	2	z	0	5	59.5	22	59.1	21.9	60.2	0.743	52			41
1337	5119	2	Scabiosa	102	2017-07-18-15-58-40	0	2	z	0	5	59.5	22	59.2	21.9	60.4	0.854	52			42
1338	5120	2	Scabiosa	102	2017-07-18-15-58-42	0	2	z	0	5	59.5	22	59.1	21.9	60.2	0.743	52			43
1339	5121	2	Scabiosa	102	2017-07-18-15-58-44	0	2	z	0	5	59.5	22	59.2	21.9	60.4	0.854	52			44
1340	5122	2	Scabiosa	102	2017-07-18-15-58-46	0	2	z	0	5	59.5	22	59.2	21.9	60.4	0.854	52			45
1341	5123	2	Scabiosa	102	2017-07-18-15-58-48	0	2	z	0	5	59.5	22	59.2	21.9	60.4	0.854	52			46
1342	5124	2	Scabiosa	102	2017-07-18-15-58-50	0	2	z	0	5	59.5	22	59.1	21.9	60.2	0.743	52			47
1343	5125	2	Scabiosa	102	2017-07-18-15-58-52	0	2	z	0	5	59.5	22	59.2	21.9	60.4	0.854	52			48
1344	5126	2	Scabiosa	102	2017-07-18-15-58-54	0	2	z	0	5	59.5	22	59.3	21.9	60.5	0.965	52			49
1345	5127	2	Scabiosa	102	2017-07-18-15-58-56	0	2	z	0	5	59.5	22	59.2	21.9	60.4	0.854	52			50
1346	5128	2	Scabiosa	102	2017-07-18-15-58-58	0	2	z	0	5	59.5	22	59.2	21.9	60.4	0.854	52			51
1347	5129	2	Scabiosa	102	2017-07-18-15-59-00	0	2	z	0	5	59.5	22	59.2	21.9	60.4	0.854	52			52
1348	5130	2	Scabiosa	102	2017-07-18-15-59-02	0	2	z	0	5	59.5	22	59.2	21.9	60.4	0.854	52			53
1349	5131	2	Scabiosa	102	2017-07-18-15-59-04	0	2	z	0	5	59.5	22	59.1	21.9	60.2	0.743	52			54
1350	5132	2	Scabiosa	102	2017-07-18-15-59-06	0	2	z	0	5	59.5	22	59.1	21.9	60.2	0.743	52			55
1351	5133	2	Scabiosa	102	2017-07-18-15-59-08	0	2	z	0	5	59.5	22	59.1	21.9	60.2	0.743	52			56
1352	5134	2	Scabiosa	102	2017-07-18-15-59-10	0	2	z	0	5	59.5	22	59.1	21.9	60.2	0.743	52			57
1353	5135	2	Scabiosa	102	2017-07-18-15-59-13	0	2	z	0	5	59.5	22	59.1	21.9	60.2	0.743	52			58
1354	5136	2	Scabiosa	102	2017-07-18-15-59-15	0	2	z	0	5	59.5	22	59.1	21.9	60.2	0.743	52			59
1355	5137	2	Scabiosa	102	2017-07-18-15-59-17	0	2	z	0	5	59.5	22	59.1	21.9	60.2	0.743	52			60
1356	5138	2	Scabiosa	102	2017-07-18-15-59-19	0	2	z	0	5	59.5	22	59.1	21.9	60.2	0.743	52			61
1357	5139	2	Scabiosa	102	2017-07-18-15-59-21	0	2	z	0	5	59.5	22	59.1	21.9	60.2	0.743	52			62
1358	5140	2	Scabiosa	102	2017-07-18-15-59-23	0	2	z	0	5	59.5	22	59.1	21.9	60.2	0.743	52			63
1359	5141	2	Scabiosa	102	2017-07-18-15-59-25	0	2	z	0	5	59.5	22	59.1	21.9	60.2	0.743	52			64
1360	5142	2	Scabiosa	102	2017-07-18-15-59-27	0	2	z	0	5	59.5	22	59.1	21.9	60.2	0.743	52			65
1361	5143	2	Scabiosa	102	2017-07-18-15-59-29	0	2	z	0	5	59.5	22	59.1	21.9	60.2	0.743	52			66
1362	5144	2	Scabiosa	102	2017-07-18-15-59-31	0	2	z	0	5	59.5	22	59.1	21.9	60.2	0.743	52			67
1363	5145	2	Scabiosa	102	2017-07-18-15-59-33	0	2	z	0	5	59.5	22	59.2	21.9	60.4	0.854	52			68
1364	5146	2	Scabiosa	102	2017-07-18-15-59-35	0	2	z	0	5	59.5	22	59.2	21.9	60.4	0.854	52			69
1365	5147	2	Scabiosa	102	2017-07-18-15-59-37	0	2	z	0	5	59.5	22	59.1	21.9	60.2	0.743	52			70
1366	5148	2	Scabiosa	102	2017-07-18-15-59-39	0	2	z	0	5	59.5	22	59.1	21.9	60.2	0.743	52			71
1367	5149	2	Scabiosa	102	2017-07-18-15-59-41	0	2	z	0	5	59.5	22	59.1	21.9	60.2	0.743	52			72
1368	5150	2	Scabiosa	102	2017-07-18-15-59-43	0	2	z	0	5	59.5	22	59	21.9	60.1	0.632	52			73
1369	5151	2	Scabiosa	102	2017-07-18-15-59-45	0	2	z	0	5	59.5	22	59	21.9	60.1	0.632	52			74
1370	5152	2	Scabiosa	102	2017-07-18-15-59-47	0	2	z	0	5	59.5	22	59	21.9	60.1	0.632	52			75
1371	5153	2	Scabiosa	102	2017-07-18-15-59-49	0	2	z	0	5	59.5	22	59	21.9	60.1	0.632	52			76
1372	5154	2	Scabiosa	102	2017-07-18-15-59-51	0	2	z	0	5	59.5	22	59	21.9	60.1	0.632	52			77
1373	5155	2	Scabiosa	102	2017-07-18-15-59-53	0	2	z	0	5	59.5	22	59	21.9	60.1	0.632	52			78
1374	5156	2	Scabiosa	102	2017-07-18-15-59-55	0	2	z	0	5	59.5	22	59	21.9	60.1	0.632	52			79
1375	5157	2	Scabiosa	102	2017-07-18-15-59-57	0	2	z	0	5	59.5	22	59.1	21.9	60.2	0.743	52			80
1376	5158	2	Scabiosa	102	2017-07-18-15-59-59	0	2	z	0	5	59.5	22	59.1	21.9	60.2	0.743	52			81
1377	5159	2	Scabiosa	102	2017-07-18-16-00-01	0	2	z	0	5	59.5	22	59.1	21.9	60.2	0.743	52			82
1378	5160	2	Scabiosa	102	2017-07-18-16-00-03	0	2	z	0	5	59.5	22	59.1	21.9	60.2	0.743	52			83
1379	5161	2	Scabiosa	102	2017-07-18-16-00-05	0	2	z	0	5	59.5	22	59.1	21.9	60.2	0.743	52			84
1380	5162	2	Scabiosa	102	2017-07-18-16-00-07	0	2	z	0	5	59.5	22	59.1	21.9	60.2	0.743	52			85
1381	5163	2	Scabiosa	102	2017-07-18-16-00-09	0	2	z	0	5	59.5	22	59.2	21.9	60.4	0.854	52			86
1382	5164	2	Scabiosa	102	2017-07-18-16-00-11	0	2	z	0	5	59.5	22	59.3	21.9	60.5	0.965	52			87
1383	5165	2	Scabiosa	102	2017-07-18-16-00-13	0	2	z	0	5	59.5	22	59.4	21.9	60.6	1.076	52			88
1384	5166	2	Scabiosa	102	2017-07-18-16-00-15	0	2	z	0	5	59.6	22.1	59.4	21.9	60.6	0.976	52			89
1385	5167	2	Scabiosa	102	2017-07-18-16-00-17	0	2	z	0	5	59.5	22	59.4	21.9	60.6	1.076	52			90
1386	5168	2	Scabiosa	102	2017-07-18-16-00-19	0	2	z	0	5	59.5	22	59.4	21.9	60.6	1.076	52	Last10	Here	91
1387	5169	2	Scabiosa	102	2017-07-18-16-00-21	0	2	z	0	5	59.5	22	59.4	21.9	60.6	1.076	52	Last10	Here	92
1388	5170	2	Scabiosa	102	2017-07-18-16-00-23	0	2	z	0	5	59.5	22	59.3	21.9	60.5	0.965	52	Last10	Here	93
1389	5171	2	Scabiosa	102	2017-07-18-16-00-25	0	2	z	0	5	59.5	22	59.3	21.9	60.5	0.965	52	Last10	Here	94
1390	5172	2	Scabiosa	102	2017-07-18-16-00-27	0	2	z	0	5	59.5	22	59.3	21.9	60.5	0.965	52	Last10	Here	95
1391	5173	2	Scabiosa	102	2017-07-18-16-00-29	0	2	z	0	5	59.6	22	59.3	21.9	60.5	0.865	52	Last10	Here	96
1392	5174	2	Scabiosa	102	2017-07-18-16-00-31	0	2	z	0	5	59.6	22	59.3	21.9	60.5	0.865	52	Last10	Here	97
1393	5175	2	Scabiosa	102	2017-07-18-16-00-33	0	2	z	0	5	59.5	22	59.3	21.9	60.5	0.965	52	Last10	Here	98
1394	5176	2	Scabiosa	102	2017-07-18-16-00-35	0	2	z	0	5	59.5	22	59.2	21.9	60.4	0.854	52	Last10	Here	99
1395	5177	2	Scabiosa	102	2017-07-18-16-00-37	0	2	z	0	5	59.5	22	59.2	21.9	60.4	0.854	52	Last10	Here	100
1396	5178	2	Scabiosa	102	2017-07-18-16-01-09	0	2	z	0	10	59.5	22	59	21.9	60.1	0.632	53	First10	Here	1
1397	5179	2	Scabiosa	102	2017-07-18-16-01-11	0	2	z	0	10	59.5	22	59	21.9	60.1	0.632	53	First10	Here	2
1398	5180	2	Scabiosa	102	2017-07-18-16-01-13	0	2	z	0	10	59.5	22	59	21.9	60.1	0.632	53	First10	Here	3
1399	5181	2	Scabiosa	102	2017-07-18-16-01-15	0	2	z	0	10	59.5	22	59	21.9	60.1	0.632	53	First10	Here	4
1400	5182	2	Scabiosa	102	2017-07-18-16-01-17	0	2	z	0	10	59.5	22	59	21.9	60.1	0.632	53	First10	Here	5
1401	5183	2	Scabiosa	102	2017-07-18-16-01-19	0	2	z	0	10	59.6	22	59	21.9	60.1	0.532	53	First10	Here	6
1402	5184	2	Scabiosa	102	2017-07-18-16-01-21	0	2	z	0	10	59.6	22	58.9	21.9	60	0.421	53	First10	Here	7
1403	5185	2	Scabiosa	102	2017-07-18-16-01-23	0	2	z	0	10	59.6	22	58.9	21.9	60	0.421	53	First10	Here	8
1404	5186	2	Scabiosa	102	2017-07-18-16-01-25	0	2	z	0	10	59.6	22	58.9	21.9	60	0.421	53	First10	Here	9
1405	5187	2	Scabiosa	102	2017-07-18-16-01-27	0	2	z	0	10	59.6	22	58.9	21.9	60	0.421	53	First10	Here	10
1406	5188	2	Scabiosa	102	2017-07-18-16-01-29	0	2	z	0	10	59.6	22	58.9	21.9	60	0.421	53			11
1407	5189	2	Scabiosa	102	2017-07-18-16-01-31	0	2	z	0	10	59.6	22	58.9	21.9	60	0.421	53			12
1408	5190	2	Scabiosa	102	2017-07-18-16-01-33	0	2	z	0	10	59.6	22	58.9	21.9	60	0.421	53			13
1409	5191	2	Scabiosa	102	2017-07-18-16-01-35	0	2	z	0	10	59.5	22	58.9	21.9	60	0.521	53			14
1410	5192	2	Scabiosa	102	2017-07-18-16-01-37	0	2	z	0	10	59.6	22	58.9	21.9	60	0.421	53			15
1411	5193	2	Scabiosa	102	2017-07-18-16-01-39	0	2	z	0	10	59.6	22	58.9	21.9	60	0.421	53			16
1412	5194	2	Scabiosa	102	2017-07-18-16-01-41	0	2	z	0	10	59.6	22	58.9	21.9	60	0.421	53			17
1413	5195	2	Scabiosa	102	2017-07-18-16-01-43	0	2	z	0	10	59.6	22	58.9	21.9	60	0.421	53			18
1414	5196	2	Scabiosa	102	2017-07-18-16-01-45	0	2	z	0	10	59.6	22	58.9	21.9	60	0.421	53			19
1415	5197	2	Scabiosa	102	2017-07-18-16-01-47	0	2	z	0	10	59.6	22	58.9	21.9	60	0.421	53			20
1416	5198	2	Scabiosa	102	2017-07-18-16-01-49	0	2	z	0	10	59.6	22	58.9	21.9	60	0.421	53			21
1417	5199	2	Scabiosa	102	2017-07-18-16-01-51	0	2	z	0	10	59.6	22	58.9	21.9	60	0.421	53			22
1418	5200	2	Scabiosa	102	2017-07-18-16-01-53	0	2	z	0	10	59.6	22	58.9	21.9	60	0.421	53			23
1419	5201	2	Scabiosa	102	2017-07-18-16-01-55	0	2	z	0	10	59.6	22	58.9	21.9	60	0.421	53			24
1420	5202	2	Scabiosa	102	2017-07-18-16-01-57	0	2	z	0	10	59.6	22	58.9	21.9	60	0.421	53			25
1421	5203	2	Scabiosa	102	2017-07-18-16-01-59	0	2	z	0	10	59.5	22	58.9	21.9	60	0.521	53			26
1422	5204	2	Scabiosa	102	2017-07-18-16-02-01	0	2	z	0	10	59.5	22	58.9	21.9	60	0.521	53			27
1423	5205	2	Scabiosa	102	2017-07-18-16-02-03	0	2	z	0	10	59.6	22	58.9	21.9	60	0.421	53			28
1424	5206	2	Scabiosa	102	2017-07-18-16-02-05	0	2	z	0	10	59.5	22	58.9	21.9	60	0.521	53			29
1425	5207	2	Scabiosa	102	2017-07-18-16-02-07	0	2	z	0	10	59.6	22	58.9	21.9	60	0.421	53			30
1426	5208	2	Scabiosa	102	2017-07-18-16-02-09	0	2	z	0	10	59.6	22	58.9	21.9	60	0.421	53			31
1427	5209	2	Scabiosa	102	2017-07-18-16-02-11	0	2	z	0	10	59.6	22	58.9	21.9	60	0.421	53			32
1428	5210	2	Scabiosa	102	2017-07-18-16-02-13	0	2	z	0	10	59.6	22	59	21.9	60.1	0.532	53			33
1429	5211	2	Scabiosa	102	2017-07-18-16-02-15	0	2	z	0	10	59.6	22	59	21.9	60.1	0.532	53			34
1430	5212	2	Scabiosa	102	2017-07-18-16-02-17	0	2	z	0	10	59.6	22	59	21.9	60.1	0.532	53			35
1431	5213	2	Scabiosa	102	2017-07-18-16-02-19	0	2	z	0	10	59.5	22	58.9	21.9	60	0.521	53			36
1432	5214	2	Scabiosa	102	2017-07-18-16-02-21	0	2	z	0	10	59.6	22	58.9	21.9	60	0.421	53			37
1433	5215	2	Scabiosa	102	2017-07-18-16-02-23	0	2	z	0	10	59.6	22	58.9	21.9	60	0.421	53			38
1434	5216	2	Scabiosa	102	2017-07-18-16-02-25	0	2	z	0	10	59.6	22	58.9	21.9	60	0.421	53			39
1435	5217	2	Scabiosa	102	2017-07-18-16-02-27	0	2	z	0	10	59.5	22	58.9	21.9	60	0.521	53			40
1436	5218	2	Scabiosa	102	2017-07-18-16-02-29	0	2	z	0	10	59.5	22	58.9	21.9	60	0.521	53			41
1437	5219	2	Scabiosa	102	2017-07-18-16-02-31	0	2	z	0	10	59.5	22	58.9	21.9	60	0.521	53			42
1438	5220	2	Scabiosa	102	2017-07-18-16-02-33	0	2	z	0	10	59.5	22	58.9	21.9	60	0.521	53			43
1439	5221	2	Scabiosa	102	2017-07-18-16-02-35	0	2	z	0	10	59.5	22	58.9	21.9	60	0.521	53			44
1440	5222	2	Scabiosa	102	2017-07-18-16-02-37	0	2	z	0	10	59.5	22	58.9	21.9	60	0.521	53			45
1441	5223	2	Scabiosa	102	2017-07-18-16-02-39	0	2	z	0	10	59.5	22	58.9	21.9	60	0.521	53			46
1442	5224	2	Scabiosa	102	2017-07-18-16-02-41	0	2	z	0	10	59.6	22	58.9	21.9	60	0.421	53			47
1443	5225	2	Scabiosa	102	2017-07-18-16-02-43	0	2	z	0	10	59.6	22	58.9	21.9	60	0.421	53			48
1444	5226	2	Scabiosa	102	2017-07-18-16-02-45	0	2	z	0	10	59.5	22	58.9	21.9	60	0.521	53			49
1445	5227	2	Scabiosa	102	2017-07-18-16-02-47	0	2	z	0	10	59.6	22	58.9	21.9	60	0.421	53			50
1446	5228	2	Scabiosa	102	2017-07-18-16-02-49	0	2	z	0	10	59.6	22	58.9	21.9	60	0.421	53			51
1447	5229	2	Scabiosa	102	2017-07-18-16-02-51	0	2	z	0	10	59.6	22	58.9	21.9	60	0.421	53			52
1448	5230	2	Scabiosa	102	2017-07-18-16-02-53	0	2	z	0	10	59.5	22	58.9	21.9	60	0.521	53			53
1449	5231	2	Scabiosa	102	2017-07-18-16-02-55	0	2	z	0	10	59.5	22	58.9	21.9	60	0.521	53			54
1450	5232	2	Scabiosa	102	2017-07-18-16-02-57	0	2	z	0	10	59.5	22	58.9	21.9	60	0.521	53			55
1451	5233	2	Scabiosa	102	2017-07-18-16-02-59	0	2	z	0	10	59.5	22	58.9	21.9	60	0.521	53			56
1452	5234	2	Scabiosa	102	2017-07-18-16-03-01	0	2	z	0	10	59.5	22	58.9	21.9	60	0.521	53			57
1453	5235	2	Scabiosa	102	2017-07-18-16-03-03	0	2	z	0	10	59.6	22	58.9	21.9	60	0.421	53			58
1454	5236	2	Scabiosa	102	2017-07-18-16-03-05	0	2	z	0	10	59.6	22	58.9	21.9	60	0.421	53			59
1455	5237	2	Scabiosa	102	2017-07-18-16-03-07	0	2	z	0	10	59.6	22	58.9	21.9	60	0.421	53			60
1456	5238	2	Scabiosa	102	2017-07-18-16-03-09	0	2	z	0	10	59.6	22	58.9	21.9	60	0.421	53			61
1457	5239	2	Scabiosa	102	2017-07-18-16-03-11	0	2	z	0	10	59.5	22	58.9	21.9	60	0.521	53			62
1458	5240	2	Scabiosa	102	2017-07-18-16-03-13	0	2	z	0	10	59.5	22	58.9	21.9	60	0.521	53			63
1459	5241	2	Scabiosa	102	2017-07-18-16-03-15	0	2	z	0	10	59.6	22	58.9	21.9	60	0.421	53			64
1460	5242	2	Scabiosa	102	2017-07-18-16-03-17	0	2	z	0	10	59.6	22	58.9	21.9	60	0.421	53			65
1461	5243	2	Scabiosa	102	2017-07-18-16-03-19	0	2	z	0	10	59.6	22	58.9	21.9	60	0.421	53			66
1462	5244	2	Scabiosa	102	2017-07-18-16-03-21	0	2	z	0	10	59.6	22	58.9	21.9	60	0.421	53			67
1463	5245	2	Scabiosa	102	2017-07-18-16-03-23	0	2	z	0	10	59.6	22	58.9	21.9	60	0.421	53			68
1464	5246	2	Scabiosa	102	2017-07-18-16-03-25	0	2	z	0	10	59.6	22	58.9	21.9	60	0.421	53			69
1465	5247	2	Scabiosa	102	2017-07-18-16-03-27	0	2	z	0	10	59.6	22	58.9	21.9	60	0.421	53			70
1466	5248	2	Scabiosa	102	2017-07-18-16-03-29	0	2	z	0	10	59.6	22	58.9	21.9	60	0.421	53			71
1467	5249	2	Scabiosa	102	2017-07-18-16-03-31	0	2	z	0	10	59.5	22	58.9	21.9	60	0.521	53			72
1468	5250	2	Scabiosa	102	2017-07-18-16-03-33	0	2	z	0	10	59.6	22	58.9	21.9	60	0.421	53			73
1469	5251	2	Scabiosa	102	2017-07-18-16-03-35	0	2	z	0	10	59.6	22	58.9	21.9	60	0.421	53			74
1470	5252	2	Scabiosa	102	2017-07-18-16-03-37	0	2	z	0	10	59.6	22	58.9	21.9	60	0.421	53			75
1471	5253	2	Scabiosa	102	2017-07-18-16-03-39	0	2	z	0	10	59.5	22	58.9	21.9	60	0.521	53			76
1472	5254	2	Scabiosa	102	2017-07-18-16-03-41	0	2	z	0	10	59.6	22	58.9	21.9	60	0.421	53			77
1473	5255	2	Scabiosa	102	2017-07-18-16-03-43	0	2	z	0	10	59.6	22	58.9	21.9	60	0.421	53			78
1474	5256	2	Scabiosa	102	2017-07-18-16-03-45	0	2	z	0	10	59.6	22	58.9	21.9	60	0.421	53			79
1475	5257	2	Scabiosa	102	2017-07-18-16-03-47	0	2	z	0	10	59.6	22	58.9	21.9	60	0.421	53			80
1476	5258	2	Scabiosa	102	2017-07-18-16-03-49	0	2	z	0	10	59.6	22	58.9	21.9	60	0.421	53			81
1477	5259	2	Scabiosa	102	2017-07-18-16-03-51	0	2	z	0	10	59.6	22	58.9	21.9	60	0.421	53			82
1478	5260	2	Scabiosa	102	2017-07-18-16-03-53	0	2	z	0	10	59.6	22	58.9	21.9	60	0.421	53			83
1479	5261	2	Scabiosa	102	2017-07-18-16-03-55	0	2	z	0	10	59.6	22	58.9	21.9	60	0.421	53			84
1480	5262	2	Scabiosa	102	2017-07-18-16-03-57	0	2	z	0	10	59.6	22	58.9	21.9	60	0.421	53			85
1481	5263	2	Scabiosa	102	2017-07-18-16-03-59	0	2	z	0	10	59.6	22	58.9	21.9	60	0.421	53			86
1482	5264	2	Scabiosa	102	2017-07-18-16-04-01	0	2	z	0	10	59.6	22	58.9	21.9	60	0.421	53			87
1483	5265	2	Scabiosa	102	2017-07-18-16-04-03	0	2	z	0	10	59.6	22	58.9	21.9	60	0.421	53			88
1484	5266	2	Scabiosa	102	2017-07-18-16-04-05	0	2	z	0	10	59.6	22	58.9	21.9	60	0.421	53			89
1485	5267	2	Scabiosa	102	2017-07-18-16-04-07	0	2	z	0	10	59.6	22	58.9	21.9	60	0.421	53			90
1486	5268	2	Scabiosa	102	2017-07-18-16-04-09	0	2	z	0	10	59.6	22	58.9	21.9	60	0.421	53	Last10	Here	91
1487	5269	2	Scabiosa	102	2017-07-18-16-04-11	0	2	z	0	10	59.6	22	58.9	21.9	60	0.421	53	Last10	Here	92
1488	5270	2	Scabiosa	102	2017-07-18-16-04-13	0	2	z	0	10	59.6	22	58.9	21.9	60	0.421	53	Last10	Here	93
1489	5271	2	Scabiosa	102	2017-07-18-16-04-15	0	2	z	0	10	59.6	22	58.9	21.9	60	0.421	53	Last10	Here	94
1490	5272	2	Scabiosa	102	2017-07-18-16-04-18	0	2	z	0	10	59.6	22	58.9	21.9	60	0.421	53	Last10	Here	95
1491	5273	2	Scabiosa	102	2017-07-18-16-04-20	0	2	z	0	10	59.6	22	58.9	21.9	60	0.421	53	Last10	Here	96
1492	5274	2	Scabiosa	102	2017-07-18-16-04-22	0	2	z	0	10	59.6	22	58.9	21.9	60	0.421	53	Last10	Here	97
1493	5275	2	Scabiosa	102	2017-07-18-16-04-24	0	2	z	0	10	59.6	22	59	21.9	60.1	0.532	53	Last10	Here	98
1494	5276	2	Scabiosa	102	2017-07-18-16-04-26	0	2	z	0	10	59.6	22	59	21.9	60.1	0.532	53	Last10	Here	99
1495	5277	2	Scabiosa	102	2017-07-18-16-04-28	0	2	z	0	10	59.6	22	59	21.9	60.1	0.532	53	Last10	Here	100
1496	5278	2	Scabiosa	102	2017-07-18-16-05-00	0	2	z	0	15	59.6	22	58.9	21.9	60	0.421	54	First10	Here	1
1497	5279	2	Scabiosa	102	2017-07-18-16-05-02	0	2	z	0	15	59.6	22	58.9	21.9	60	0.421	54	First10	Here	2
1498	5280	2	Scabiosa	102	2017-07-18-16-05-04	0	2	z	0	15	59.6	22	58.9	21.9	60	0.421	54	First10	Here	3
1499	5281	2	Scabiosa	102	2017-07-18-16-05-06	0	2	z	0	15	59.6	22	58.9	21.9	60	0.421	54	First10	Here	4
1500	5282	2	Scabiosa	102	2017-07-18-16-05-08	0	2	z	0	15	59.6	22	58.9	21.9	60	0.421	54	First10	Here	5
1501	5283	2	Scabiosa	102	2017-07-18-16-05-10	0	2	z	0	15	59.6	22	58.9	21.9	60	0.421	54	First10	Here	6
1502	5284	2	Scabiosa	102	2017-07-18-16-05-12	0	2	z	0	15	59.6	22	58.9	21.9	60	0.421	54	First10	Here	7
1503	5285	2	Scabiosa	102	2017-07-18-16-05-14	0	2	z	0	15	59.6	22	58.9	21.9	60	0.421	54	First10	Here	8
1504	5286	2	Scabiosa	102	2017-07-18-16-05-16	0	2	z	0	15	59.6	22	58.9	21.9	60	0.421	54	First10	Here	9
1505	5287	2	Scabiosa	102	2017-07-18-16-05-18	0	2	z	0	15	59.6	22	58.9	21.9	60	0.421	54	First10	Here	10
1506	5288	2	Scabiosa	102	2017-07-18-16-05-20	0	2	z	0	15	59.6	22	58.9	21.9	60	0.421	54			11
1507	5289	2	Scabiosa	102	2017-07-18-16-05-22	0	2	z	0	15	59.6	22	58.9	21.9	60	0.421	54			12
1508	5290	2	Scabiosa	102	2017-07-18-16-05-24	0	2	z	0	15	59.6	22	58.9	21.9	60	0.421	54			13
1509	5291	2	Scabiosa	102	2017-07-18-16-05-26	0	2	z	0	15	59.6	22	58.9	21.9	60	0.421	54			14
1510	5292	2	Scabiosa	102	2017-07-18-16-05-28	0	2	z	0	15	59.6	22	58.9	21.9	60	0.421	54			15
1511	5293	2	Scabiosa	102	2017-07-18-16-05-30	0	2	z	0	15	59.6	22	58.9	21.9	60	0.421	54			16
1512	5294	2	Scabiosa	102	2017-07-18-16-05-32	0	2	z	0	15	59.6	22	58.9	21.9	60	0.421	54			17
1513	5295	2	Scabiosa	102	2017-07-18-16-05-34	0	2	z	0	15	59.6	22	58.9	21.9	60	0.421	54			18
1514	5296	2	Scabiosa	102	2017-07-18-16-05-36	0	2	z	0	15	59.6	22	58.9	21.9	60	0.421	54			19
1515	5297	2	Scabiosa	102	2017-07-18-16-05-38	0	2	z	0	15	59.6	22	58.9	21.9	60	0.421	54			20
1516	5298	2	Scabiosa	102	2017-07-18-16-05-40	0	2	z	0	15	59.6	22	58.9	21.9	60	0.421	54			21
1517	5299	2	Scabiosa	102	2017-07-18-16-05-42	0	2	z	0	15	59.6	22	59	21.9	60.1	0.532	54			22
1518	5300	2	Scabiosa	102	2017-07-18-16-05-44	0	2	z	0	15	59.6	22	58.9	21.9	60	0.421	54			23
1519	5301	2	Scabiosa	102	2017-07-18-16-05-46	0	2	z	0	15	59.6	22	59	21.9	60.1	0.532	54			24
1520	5302	2	Scabiosa	102	2017-07-18-16-05-48	0	2	z	0	15	59.6	22	59	21.9	60.1	0.532	54			25
1521	5303	2	Scabiosa	102	2017-07-18-16-05-50	0	2	z	0	15	59.6	22	59	21.9	60.1	0.532	54			26
1522	5304	2	Scabiosa	102	2017-07-18-16-05-52	0	2	z	0	15	59.6	22	59	21.9	60.1	0.532	54			27
1523	5305	2	Scabiosa	102	2017-07-18-16-05-54	0	2	z	0	15	59.6	22	59	21.9	60.1	0.532	54			28
1524	5306	2	Scabiosa	102	2017-07-18-16-05-56	0	2	z	0	15	59.6	22	59	21.9	60.1	0.532	54			29
1525	5307	2	Scabiosa	102	2017-07-18-16-05-58	0	2	z	0	15	59.6	22	59	21.9	60.1	0.532	54			30
1526	5308	2	Scabiosa	102	2017-07-18-16-06-00	0	2	z	0	15	59.6	22	59	21.9	60.1	0.532	54			31
1527	5309	2	Scabiosa	102	2017-07-18-16-06-02	0	2	z	0	15	59.6	22	59	21.9	60.1	0.532	54			32
1528	5310	2	Scabiosa	102	2017-07-18-16-06-04	0	2	z	0	15	59.6	22	58.9	21.9	60	0.421	54			33
1529	5311	2	Scabiosa	102	2017-07-18-16-06-06	0	2	z	0	15	59.6	22	58.9	21.9	60	0.421	54			34
1530	5312	2	Scabiosa	102	2017-07-18-16-06-08	0	2	z	0	15	59.6	22	58.9	21.9	60	0.421	54			35
1531	5313	2	Scabiosa	102	2017-07-18-16-06-10	0	2	z	0	15	59.6	22	58.9	21.9	60	0.421	54			36
1532	5314	2	Scabiosa	102	2017-07-18-16-06-12	0	2	z	0	15	59.6	22	58.9	21.9	60	0.421	54			37
1533	5315	2	Scabiosa	102	2017-07-18-16-06-14	0	2	z	0	15	59.6	22	58.9	21.9	60	0.421	54			38
1534	5316	2	Scabiosa	102	2017-07-18-16-06-16	0	2	z	0	15	59.6	22	58.9	21.9	60	0.421	54			39
1535	5317	2	Scabiosa	102	2017-07-18-16-06-18	0	2	z	0	15	59.6	22	58.9	21.9	60	0.421	54			40
1536	5318	2	Scabiosa	102	2017-07-18-16-06-20	0	2	z	0	15	59.6	22	58.9	21.9	60	0.421	54			41
1537	5319	2	Scabiosa	102	2017-07-18-16-06-22	0	2	z	0	15	59.6	22	58.9	21.9	60	0.421	54			42
1538	5320	2	Scabiosa	102	2017-07-18-16-06-24	0	2	z	0	15	59.6	22	58.9	21.9	60	0.421	54			43
1539	5321	2	Scabiosa	102	2017-07-18-16-06-26	0	2	z	0	15	59.6	22	58.9	21.9	60	0.421	54			44
1540	5322	2	Scabiosa	102	2017-07-18-16-06-28	0	2	z	0	15	59.6	22	58.9	21.9	60	0.421	54			45
1541	5323	2	Scabiosa	102	2017-07-18-16-06-30	0	2	z	0	15	59.6	22	58.9	21.9	60	0.421	54			46
1542	5324	2	Scabiosa	102	2017-07-18-16-06-32	0	2	z	0	15	59.6	22	58.9	21.9	60	0.421	54			47
1543	5325	2	Scabiosa	102	2017-07-18-16-06-34	0	2	z	0	15	59.6	22	58.9	21.9	60	0.421	54			48
1544	5326	2	Scabiosa	102	2017-07-18-16-06-36	0	2	z	0	15	59.6	22	58.9	21.9	60	0.421	54			49
1545	5327	2	Scabiosa	102	2017-07-18-16-06-38	0	2	z	0	15	59.6	22	58.9	21.9	60	0.421	54			50
1546	5328	2	Scabiosa	102	2017-07-18-16-06-40	0	2	z	0	15	59.6	22	58.9	21.9	60	0.421	54			51
1547	5329	2	Scabiosa	102	2017-07-18-16-06-42	0	2	z	0	15	59.6	22	58.9	21.9	60	0.421	54			52
1548	5330	2	Scabiosa	102	2017-07-18-16-06-44	0	2	z	0	15	59.6	22	58.9	21.9	60	0.421	54			53
1549	5331	2	Scabiosa	102	2017-07-18-16-06-46	0	2	z	0	15	59.6	22	58.9	21.9	60	0.421	54			54
1550	5332	2	Scabiosa	102	2017-07-18-16-06-48	0	2	z	0	15	59.6	22	58.9	21.9	60	0.421	54			55
1551	5333	2	Scabiosa	102	2017-07-18-16-06-50	0	2	z	0	15	59.6	22	58.9	21.9	60	0.421	54			56
1552	5334	2	Scabiosa	102	2017-07-18-16-06-52	0	2	z	0	15	59.6	22	58.9	21.9	60	0.421	54			57
1553	5335	2	Scabiosa	102	2017-07-18-16-06-54	0	2	z	0	15	59.6	22	58.9	21.9	60	0.421	54			58
1554	5336	2	Scabiosa	102	2017-07-18-16-06-56	0	2	z	0	15	59.6	22	58.9	21.9	60	0.421	54			59
1555	5337	2	Scabiosa	102	2017-07-18-16-06-58	0	2	z	0	15	59.6	22	58.9	21.9	60	0.421	54			60
1556	5338	2	Scabiosa	102	2017-07-18-16-07-00	0	2	z	0	15	59.6	22	58.9	21.9	60	0.421	54			61
1557	5339	2	Scabiosa	102	2017-07-18-16-07-02	0	2	z	0	15	59.6	22	58.9	21.9	60	0.421	54			62
1558	5340	2	Scabiosa	102	2017-07-18-16-07-04	0	2	z	0	15	59.6	22	58.9	21.9	60	0.421	54			63
1559	5341	2	Scabiosa	102	2017-07-18-16-07-06	0	2	z	0	15	59.6	22	58.9	21.9	60	0.421	54			64
1560	5342	2	Scabiosa	102	2017-07-18-16-07-08	0	2	z	0	15	59.6	22	58.9	21.9	60	0.421	54			65
1561	5343	2	Scabiosa	102	2017-07-18-16-07-10	0	2	z	0	15	59.7	22	58.9	21.9	60	0.321	54			66
1562	5344	2	Scabiosa	102	2017-07-18-16-07-12	0	2	z	0	15	59.7	22	58.9	21.9	60	0.321	54			67
1563	5345	2	Scabiosa	102	2017-07-18-16-07-14	0	2	z	0	15	59.6	22	58.9	21.9	60	0.421	54			68
1564	5346	2	Scabiosa	102	2017-07-18-16-07-16	0	2	z	0	15	59.6	22	58.9	21.9	60	0.421	54			69
1565	5347	2	Scabiosa	102	2017-07-18-16-07-18	0	2	z	0	15	59.6	22	59	21.9	60.1	0.532	54			70
1566	5348	2	Scabiosa	102	2017-07-18-16-07-20	0	2	z	0	15	59.7	22	59	21.9	60.1	0.432	54			71
1567	5349	2	Scabiosa	102	2017-07-18-16-07-22	0	2	z	0	15	59.7	22	59	21.9	60.1	0.432	54			72
1568	5350	2	Scabiosa	102	2017-07-18-16-07-24	0	2	z	0	15	59.6	22	59	21.9	60.1	0.532	54			73
1569	5351	2	Scabiosa	102	2017-07-18-16-07-26	0	2	z	0	15	59.6	22	59	21.9	60.1	0.532	54			74
1570	5352	2	Scabiosa	102	2017-07-18-16-07-28	0	2	z	0	15	59.7	22	59	21.9	60.1	0.432	54			75
1571	5353	2	Scabiosa	102	2017-07-18-16-07-30	0	2	z	0	15	59.7	22	59	21.9	60.1	0.432	54			76
1572	5354	2	Scabiosa	102	2017-07-18-16-07-32	0	2	z	0	15	59.7	22	59	21.9	60.1	0.432	54			77
1573	5355	2	Scabiosa	102	2017-07-18-16-07-34	0	2	z	0	15	59.6	22	58.9	21.9	60	0.421	54			78
1574	5356	2	Scabiosa	102	2017-07-18-16-07-36	0	2	z	0	15	59.6	22	58.9	21.9	60	0.421	54			79
1575	5357	2	Scabiosa	102	2017-07-18-16-07-38	0	2	z	0	15	59.6	22	58.9	21.9	60	0.421	54			80
1576	5358	2	Scabiosa	102	2017-07-18-16-07-40	0	2	z	0	15	59.7	22	58.9	21.9	60	0.321	54			81
1577	5359	2	Scabiosa	102	2017-07-18-16-07-42	0	2	z	0	15	59.6	22	58.9	21.9	60	0.421	54			82
1578	5360	2	Scabiosa	102	2017-07-18-16-07-44	0	2	z	0	15	59.6	22	58.9	21.9	60	0.421	54			83
1579	5361	2	Scabiosa	102	2017-07-18-16-07-46	0	2	z	0	15	59.6	22	58.9	21.9	60	0.421	54			84
1580	5362	2	Scabiosa	102	2017-07-18-16-07-48	0	2	z	0	15	59.6	22	59	21.9	60.1	0.532	54			85
1581	5363	2	Scabiosa	102	2017-07-18-16-07-50	0	2	z	0	15	59.6	22	59	21.9	60.1	0.532	54			86
1582	5364	2	Scabiosa	102	2017-07-18-16-07-52	0	2	z	0	15	59.7	22	59	21.9	60.1	0.432	54			87
1583	5365	2	Scabiosa	102	2017-07-18-16-07-54	0	2	z	0	15	59.7	22	59	21.9	60.1	0.432	54			88
1584	5366	2	Scabiosa	102	2017-07-18-16-07-56	0	2	z	0	15	59.7	22	58.9	21.9	60	0.321	54			89
1585	5367	2	Scabiosa	102	2017-07-18-16-07-58	0	2	z	0	15	59.7	22	58.9	21.9	60	0.321	54			90
1586	5368	2	Scabiosa	102	2017-07-18-16-08-00	0	2	z	0	15	59.7	22	58.9	21.9	60	0.321	54	Last10	Here	91
1587	5369	2	Scabiosa	102	2017-07-18-16-08-02	0	2	z	0	15	59.7	22	58.9	21.9	60	0.321	54	Last10	Here	92
1588	5370	2	Scabiosa	102	2017-07-18-16-08-04	0	2	z	0	15	59.7	22	58.9	21.9	60	0.321	54	Last10	Here	93
1589	5371	2	Scabiosa	102	2017-07-18-16-08-06	0	2	z	0	15	59.6	22	58.9	21.9	60	0.421	54	Last10	Here	94
1590	5372	2	Scabiosa	102	2017-07-18-16-08-08	0	2	z	0	15	59.7	22	58.9	21.9	60	0.321	54	Last10	Here	95
1591	5373	2	Scabiosa	102	2017-07-18-16-08-10	0	2	z	0	15	59.7	22	58.9	21.9	60	0.321	54	Last10	Here	96
1592	5374	2	Scabiosa	102	2017-07-18-16-08-12	0	2	z	0	15	59.6	22	58.9	21.9	60	0.421	54	Last10	Here	97
1593	5375	2	Scabiosa	102	2017-07-18-16-08-14	0	2	z	0	15	59.7	22	58.9	21.9	60	0.321	54	Last10	Here	98
1594	5376	2	Scabiosa	102	2017-07-18-16-08-16	0	2	z	0	15	59.6	22	58.9	21.9	60	0.421	54	Last10	Here	99
1595	5377	2	Scabiosa	102	2017-07-18-16-08-18	0	2	z	0	15	59.7	22	58.9	21.9	60	0.321	54	Last10	Here	100
1596	5378	2	Scabiosa	102	2017-07-18-16-08-50	0	2	z	0	20	59.7	22	58.9	21.9	60	0.321	55	First10	Here	1
1597	5379	2	Scabiosa	102	2017-07-18-16-08-52	0	2	z	0	20	59.7	22	58.9	21.9	60	0.321	55	First10	Here	2
1598	5380	2	Scabiosa	102	2017-07-18-16-08-54	0	2	z	0	20	59.7	22	58.9	21.9	60	0.321	55	First10	Here	3
1599	5381	2	Scabiosa	102	2017-07-18-16-08-56	0	2	z	0	20	59.7	22	58.9	21.9	60	0.321	55	First10	Here	4
1600	5382	2	Scabiosa	102	2017-07-18-16-08-58	0	2	z	0	20	59.7	22	58.9	21.9	60	0.321	55	First10	Here	5
1601	5383	2	Scabiosa	102	2017-07-18-16-09-00	0	2	z	0	20	59.7	22	58.9	21.9	60	0.321	55	First10	Here	6
1602	5384	2	Scabiosa	102	2017-07-18-16-09-02	0	2	z	0	20	59.7	22	58.9	21.9	60	0.321	55	First10	Here	7
1603	5385	2	Scabiosa	102	2017-07-18-16-09-04	0	2	z	0	20	59.7	22	58.9	21.9	60	0.321	55	First10	Here	8
1604	5386	2	Scabiosa	102	2017-07-18-16-09-06	0	2	z	0	20	59.7	22	58.9	21.9	60	0.321	55	First10	Here	9
1605	5387	2	Scabiosa	102	2017-07-18-16-09-08	0	2	z	0	20	59.7	22	58.9	21.9	60	0.321	55	First10	Here	10
1606	5388	2	Scabiosa	102	2017-07-18-16-09-10	0	2	z	0	20	59.7	22	58.9	21.9	60	0.321	55			11
1607	5389	2	Scabiosa	102	2017-07-18-16-09-12	0	2	z	0	20	59.7	22	58.9	21.9	60	0.321	55			12
1608	5390	2	Scabiosa	102	2017-07-18-16-09-14	0	2	z	0	20	59.7	22	58.9	21.9	60	0.321	55			13
1609	5391	2	Scabiosa	102	2017-07-18-16-09-16	0	2	z	0	20	59.7	22	58.9	21.9	60	0.321	55			14
1610	5392	2	Scabiosa	102	2017-07-18-16-09-18	0	2	z	0	20	59.7	22	58.9	21.9	60	0.321	55			15
1611	5393	2	Scabiosa	102	2017-07-18-16-09-20	0	2	z	0	20	59.7	22	58.9	21.9	60	0.321	55			16
1612	5394	2	Scabiosa	102	2017-07-18-16-09-22	0	2	z	0	20	59.7	22	58.9	21.9	60	0.321	55			17
1613	5395	2	Scabiosa	102	2017-07-18-16-09-25	0	2	z	0	20	59.7	22	58.9	21.9	60	0.321	55			18
1614	5396	2	Scabiosa	102	2017-07-18-16-09-27	0	2	z	0	20	59.7	22	58.9	21.9	60	0.321	55			19
1615	5397	2	Scabiosa	102	2017-07-18-16-09-29	0	2	z	0	20	59.7	22	58.9	21.9	60	0.321	55			20
1616	5398	2	Scabiosa	102	2017-07-18-16-09-31	0	2	z	0	20	59.7	22	58.9	21.9	60	0.321	55			21
1617	5399	2	Scabiosa	102	2017-07-18-16-09-33	0	2	z	0	20	59.7	22	58.9	21.9	60	0.321	55			22
1618	5400	2	Scabiosa	102	2017-07-18-16-09-35	0	2	z	0	20	59.7	22	58.9	21.9	60	0.321	55			23
1619	5401	2	Scabiosa	102	2017-07-18-16-09-37	0	2	z	0	20	59.7	22	58.9	21.9	60	0.321	55			24
1620	5402	2	Scabiosa	102	2017-07-18-16-09-39	0	2	z	0	20	59.7	22	58.9	21.9	60	0.321	55			25
1621	5403	2	Scabiosa	102	2017-07-18-16-09-41	0	2	z	0	20	59.7	22	58.9	21.9	60	0.321	55			26
1622	5404	2	Scabiosa	102	2017-07-18-16-09-43	0	2	z	0	20	59.7	22	58.9	21.9	60	0.321	55			27
1623	5405	2	Scabiosa	102	2017-07-18-16-09-45	0	2	z	0	20	59.7	22	58.9	21.9	60	0.321	55			28
1624	5406	2	Scabiosa	102	2017-07-18-16-09-47	0	2	z	0	20	59.7	22	58.9	21.9	60	0.321	55			29
1625	5407	2	Scabiosa	102	2017-07-18-16-09-49	0	2	z	0	20	59.7	22	58.9	21.9	60	0.321	55			30
1626	5408	2	Scabiosa	102	2017-07-18-16-09-51	0	2	z	0	20	59.7	22	58.9	21.9	60	0.321	55			31
1627	5409	2	Scabiosa	102	2017-07-18-16-09-53	0	2	z	0	20	59.7	22	58.9	21.9	60	0.321	55			32
1628	5410	2	Scabiosa	102	2017-07-18-16-09-55	0	2	z	0	20	59.7	22	58.9	21.9	60	0.321	55			33
1629	5411	2	Scabiosa	102	2017-07-18-16-09-57	0	2	z	0	20	59.7	22	58.9	21.9	60	0.321	55			34
1630	5412	2	Scabiosa	102	2017-07-18-16-09-59	0	2	z	0	20	59.7	22	58.9	21.9	60	0.321	55			35
1631	5413	2	Scabiosa	102	2017-07-18-16-10-01	0	2	z	0	20	59.7	22	58.9	21.9	60	0.321	55			36
1632	5414	2	Scabiosa	102	2017-07-18-16-10-03	0	2	z	0	20	59.7	22	58.9	21.9	60	0.321	55			37
1633	5415	2	Scabiosa	102	2017-07-18-16-10-05	0	2	z	0	20	59.7	22	58.9	21.9	60	0.321	55			38
1634	5416	2	Scabiosa	102	2017-07-18-16-10-07	0	2	z	0	20	59.7	22	58.9	21.9	60	0.321	55			39
1635	5417	2	Scabiosa	102	2017-07-18-16-10-09	0	2	z	0	20	59.7	22	58.9	21.9	60	0.321	55			40
1636	5418	2	Scabiosa	102	2017-07-18-16-10-11	0	2	z	0	20	59.7	22	58.9	21.9	60	0.321	55			41
1637	5419	2	Scabiosa	102	2017-07-18-16-10-13	0	2	z	0	20	59.7	22	58.9	21.9	60	0.321	55			42
1638	5420	2	Scabiosa	102	2017-07-18-16-10-15	0	2	z	0	20	59.7	22	58.9	21.9	60	0.321	55			43
1639	5421	2	Scabiosa	102	2017-07-18-16-10-17	0	2	z	0	20	59.7	22	58.9	21.9	60	0.321	55			44
1640	5422	2	Scabiosa	102	2017-07-18-16-10-19	0	2	z	0	20	59.7	22	58.9	21.9	60	0.321	55			45
1641	5423	2	Scabiosa	102	2017-07-18-16-10-21	0	2	z	0	20	59.7	22	58.9	21.9	60	0.321	55			46
1642	5424	2	Scabiosa	102	2017-07-18-16-10-23	0	2	z	0	20	59.7	22	58.9	21.9	60	0.321	55			47
1643	5425	2	Scabiosa	102	2017-07-18-16-10-25	0	2	z	0	20	59.7	22	58.9	21.9	60	0.321	55			48
1644	5426	2	Scabiosa	102	2017-07-18-16-10-27	0	2	z	0	20	59.7	22	58.9	21.9	60	0.321	55			49
1645	5427	2	Scabiosa	102	2017-07-18-16-10-29	0	2	z	0	20	59.7	22	58.9	21.9	60	0.321	55			50
1646	5428	2	Scabiosa	102	2017-07-18-16-10-31	0	2	z	0	20	59.7	22	58.9	21.9	60	0.321	55			51
1647	5429	2	Scabiosa	102	2017-07-18-16-10-33	0	2	z	0	20	59.7	22	59	21.9	60.1	0.432	55			52
1648	5430	2	Scabiosa	102	2017-07-18-16-10-35	0	2	z	0	20	59.7	22	59	21.9	60.1	0.432	55			53
1649	5431	2	Scabiosa	102	2017-07-18-16-10-37	0	2	z	0	20	59.7	22	59	21.9	60.1	0.432	55			54
1650	5432	2	Scabiosa	102	2017-07-18-16-10-39	0	2	z	0	20	59.7	22	59	21.9	60.1	0.432	55			55
1651	5433	2	Scabiosa	102	2017-07-18-16-10-41	0	2	z	0	20	59.7	22	58.9	21.9	60	0.321	55			56
1652	5434	2	Scabiosa	102	2017-07-18-16-10-43	0	2	z	0	20	59.7	22	59	21.9	60.1	0.432	55			57
1653	5435	2	Scabiosa	102	2017-07-18-16-10-45	0	2	z	0	20	59.7	22	58.9	21.9	60	0.321	55			58
1654	5436	2	Scabiosa	102	2017-07-18-16-10-47	0	2	z	0	20	59.7	22	58.9	21.9	60	0.321	55			59
1655	5437	2	Scabiosa	102	2017-07-18-16-10-49	0	2	z	0	20	59.7	22	58.9	21.9	60	0.321	55			60
1656	5438	2	Scabiosa	102	2017-07-18-16-10-51	0	2	z	0	20	59.7	22	58.9	21.9	60	0.321	55			61
1657	5439	2	Scabiosa	102	2017-07-18-16-10-53	0	2	z	0	20	59.7	22	58.9	21.9	60	0.321	55			62
1658	5440	2	Scabiosa	102	2017-07-18-16-10-55	0	2	z	0	20	59.7	22	58.9	21.9	60	0.321	55			63
1659	5441	2	Scabiosa	102	2017-07-18-16-10-57	0	2	z	0	20	59.7	22	58.9	21.9	60	0.321	55			64
1660	5442	2	Scabiosa	102	2017-07-18-16-10-59	0	2	z	0	20	59.7	22	59	21.9	60.1	0.432	55			65
1661	5443	2	Scabiosa	102	2017-07-18-16-11-01	0	2	z	0	20	59.7	22	58.9	21.9	60	0.321	55			66
1662	5444	2	Scabiosa	102	2017-07-18-16-11-03	0	2	z	0	20	59.7	22	58.9	21.9	60	0.321	55			67
1663	5445	2	Scabiosa	102	2017-07-18-16-11-05	0	2	z	0	20	59.7	22	58.9	21.9	60	0.321	55			68
1664	5446	2	Scabiosa	102	2017-07-18-16-11-07	0	2	z	0	20	59.7	22	58.9	21.9	60	0.321	55			69
1665	5447	2	Scabiosa	102	2017-07-18-16-11-09	0	2	z	0	20	59.7	22	58.9	21.9	60	0.321	55			70
1666	5448	2	Scabiosa	102	2017-07-18-16-11-11	0	2	z	0	20	59.7	22	58.9	21.9	60	0.321	55			71
1667	5449	2	Scabiosa	102	2017-07-18-16-11-13	0	2	z	0	20	59.7	22	58.9	21.9	60	0.321	55			72
1668	5450	2	Scabiosa	102	2017-07-18-16-11-15	0	2	z	0	20	59.7	22	58.9	21.9	60	0.321	55			73
1669	5451	2	Scabiosa	102	2017-07-18-16-11-17	0	2	z	0	20	59.7	22	58.9	21.9	60	0.321	55			74
1670	5452	2	Scabiosa	102	2017-07-18-16-11-19	0	2	z	0	20	59.7	22	58.9	21.9	60	0.321	55			75
1671	5453	2	Scabiosa	102	2017-07-18-16-11-21	0	2	z	0	20	59.7	22	58.9	21.9	60	0.321	55			76
1672	5454	2	Scabiosa	102	2017-07-18-16-11-23	0	2	z	0	20	59.7	22	58.9	21.9	60	0.321	55			77
1673	5455	2	Scabiosa	102	2017-07-18-16-11-25	0	2	z	0	20	59.7	22	58.9	21.9	60	0.321	55			78
1674	5456	2	Scabiosa	102	2017-07-18-16-11-27	0	2	z	0	20	59.8	22	58.9	21.9	60	0.221	55			79
1675	5457	2	Scabiosa	102	2017-07-18-16-11-29	0	2	z	0	20	59.8	22	58.9	21.9	60	0.221	55			80
1676	5458	2	Scabiosa	102	2017-07-18-16-11-31	0	2	z	0	20	59.7	22	58.9	21.9	60	0.321	55			81
1677	5459	2	Scabiosa	102	2017-07-18-16-11-33	0	2	z	0	20	59.8	22	58.9	21.9	60	0.221	55			82
1678	5460	2	Scabiosa	102	2017-07-18-16-11-35	0	2	z	0	20	59.8	22	59	21.9	60.1	0.332	55			83
1679	5461	2	Scabiosa	102	2017-07-18-16-11-37	0	2	z	0	20	59.7	22	58.9	21.9	60	0.321	55			84
1680	5462	2	Scabiosa	102	2017-07-18-16-11-39	0	2	z	0	20	59.7	22	59	21.9	60.1	0.432	55			85
1681	5463	2	Scabiosa	102	2017-07-18-16-11-41	0	2	z	0	20	59.8	22	59	21.9	60.1	0.332	55			86
1682	5464	2	Scabiosa	102	2017-07-18-16-11-43	0	2	z	0	20	59.8	22	59	21.9	60.1	0.332	55			87
1683	5465	2	Scabiosa	102	2017-07-18-16-11-45	0	2	z	0	20	59.7	22	59	21.9	60.1	0.432	55			88
1684	5466	2	Scabiosa	102	2017-07-18-16-11-47	0	2	z	0	20	59.7	22	59	21.9	60.1	0.432	55			89
1685	5467	2	Scabiosa	102	2017-07-18-16-11-49	0	2	z	0	20	59.7	22	59	21.9	60.1	0.432	55			90
1686	5468	2	Scabiosa	102	2017-07-18-16-11-51	0	2	z	0	20	59.7	22	59	21.9	60.1	0.432	55	Last10	Here	91
1687	5469	2	Scabiosa	102	2017-07-18-16-11-53	0	2	z	0	20	59.8	22	59	21.9	60.1	0.332	55	Last10	Here	92
1688	5470	2	Scabiosa	102	2017-07-18-16-11-55	0	2	z	0	20	59.7	22	59	21.9	60.1	0.432	55	Last10	Here	93
1689	5471	2	Scabiosa	102	2017-07-18-16-11-57	0	2	z	0	20	59.8	22	59	21.9	60.1	0.332	55	Last10	Here	94
1690	5472	2	Scabiosa	102	2017-07-18-16-11-59	0	2	z	0	20	59.8	22	59	21.9	60.1	0.332	55	Last10	Here	95
1691	5473	2	Scabiosa	102	2017-07-18-16-12-01	0	2	z	0	20	59.8	22	59	21.9	60.1	0.332	55	Last10	Here	96
1692	5474	2	Scabiosa	102	2017-07-18-16-12-03	0	2	z	0	20	59.8	22	59	21.9	60.1	0.332	55	Last10	Here	97
1693	5475	2	Scabiosa	102	2017-07-18-16-12-05	0	2	z	0	20	59.8	22	59	21.9	60.1	0.332	55	Last10	Here	98
1694	5476	2	Scabiosa	102	2017-07-18-16-12-07	0	2	z	0	20	59.8	22	59	21.9	60.1	0.332	55	Last10	Here	99
1695	5477	2	Scabiosa	102	2017-07-18-16-12-09	0	2	z	0	20	59.8	22	59	21.9	60.1	0.332	55	Last10	Here	100
1696	5478	2	Scabiosa	102	2017-07-18-16-12-41	0	2	z	0	25	59.8	22	58.9	21.9	60	0.221	56	First10	Here	1
1697	5479	2	Scabiosa	102	2017-07-18-16-12-43	0	2	z	0	25	59.8	22	59	21.9	60.1	0.332	56	First10	Here	2
1698	5480	2	Scabiosa	102	2017-07-18-16-12-45	0	2	z	0	25	59.8	22	59	21.9	60.1	0.332	56	First10	Here	3
1699	5481	2	Scabiosa	102	2017-07-18-16-12-47	0	2	z	0	25	59.8	22	59	21.9	60.1	0.332	56	First10	Here	4
1700	5482	2	Scabiosa	102	2017-07-18-16-12-49	0	2	z	0	25	59.8	22	59	21.9	60.1	0.332	56	First10	Here	5
1701	5483	2	Scabiosa	102	2017-07-18-16-12-51	0	2	z	0	25	59.8	22	59	21.9	60.1	0.332	56	First10	Here	6
1702	5484	2	Scabiosa	102	2017-07-18-16-12-53	0	2	z	0	25	59.8	22	59	21.9	60.1	0.332	56	First10	Here	7
1703	5485	2	Scabiosa	102	2017-07-18-16-12-55	0	2	z	0	25	59.8	22	59	21.9	60.1	0.332	56	First10	Here	8
1704	5486	2	Scabiosa	102	2017-07-18-16-12-57	0	2	z	0	25	59.8	22	59	21.9	60.1	0.332	56	First10	Here	9
1705	5487	2	Scabiosa	102	2017-07-18-16-12-59	0	2	z	0	25	59.7	21.9	59	21.9	60.1	0.432	56	First10	Here	10
1706	5488	2	Scabiosa	102	2017-07-18-16-13-01	0	2	z	0	25	59.8	22	59	21.9	60.1	0.332	56			11
1707	5489	2	Scabiosa	102	2017-07-18-16-13-03	0	2	z	0	25	59.8	22	59	21.9	60.1	0.332	56			12
1708	5490	2	Scabiosa	102	2017-07-18-16-13-05	0	2	z	0	25	59.8	22	59	21.9	60.1	0.332	56			13
1709	5491	2	Scabiosa	102	2017-07-18-16-13-07	0	2	z	0	25	59.8	22	59	21.9	60.1	0.332	56			14
1710	5492	2	Scabiosa	102	2017-07-18-16-13-09	0	2	z	0	25	59.8	22	59	21.9	60.1	0.332	56			15
1711	5493	2	Scabiosa	102	2017-07-18-16-13-11	0	2	z	0	25	59.8	22	59	21.9	60.1	0.332	56			16
1712	5494	2	Scabiosa	102	2017-07-18-16-13-13	0	2	z	0	25	59.8	22	59	21.9	60.1	0.332	56			17
1713	5495	2	Scabiosa	102	2017-07-18-16-13-15	0	2	z	0	25	59.8	22	59	21.9	60.1	0.332	56			18
1714	5496	2	Scabiosa	102	2017-07-18-16-13-17	0	2	z	0	25	59.8	22	59	21.9	60.1	0.332	56			19
1715	5497	2	Scabiosa	102	2017-07-18-16-13-19	0	2	z	0	25	59.8	22	59	21.9	60.1	0.332	56			20
1716	5498	2	Scabiosa	102	2017-07-18-16-13-21	0	2	z	0	25	59.8	22	59	21.9	60.1	0.332	56			21
1717	5499	2	Scabiosa	102	2017-07-18-16-13-23	0	2	z	0	25	59.8	22	59	21.9	60.1	0.332	56			22
1718	5500	2	Scabiosa	102	2017-07-18-16-13-25	0	2	z	0	25	59.8	22	59	21.9	60.1	0.332	56			23
1719	5501	2	Scabiosa	102	2017-07-18-16-13-27	0	2	z	0	25	59.8	22	59	21.9	60.1	0.332	56			24
1720	5502	2	Scabiosa	102	2017-07-18-16-13-29	0	2	z	0	25	59.8	22	59	21.9	60.1	0.332	56			25
1721	5503	2	Scabiosa	102	2017-07-18-16-13-31	0	2	z	0	25	59.8	22	59	21.9	60.1	0.332	56			26
1722	5504	2	Scabiosa	102	2017-07-18-16-13-33	0	2	z	0	25	59.8	22	59.1	21.9	60.2	0.443	56			27
1723	5505	2	Scabiosa	102	2017-07-18-16-13-35	0	2	z	0	25	59.8	22	59.1	21.9	60.2	0.443	56			28
1724	5506	2	Scabiosa	102	2017-07-18-16-13-37	0	2	z	0	25	59.8	22	59	21.9	60.1	0.332	56			29
1725	5507	2	Scabiosa	102	2017-07-18-16-13-39	0	2	z	0	25	59.8	22	59.1	21.9	60.2	0.443	56			30
1726	5508	2	Scabiosa	102	2017-07-18-16-13-41	0	2	z	0	25	59.8	22	59.1	21.9	60.2	0.443	56			31
1727	5509	2	Scabiosa	102	2017-07-18-16-13-43	0	2	z	0	25	59.8	22	59.1	21.9	60.2	0.443	56			32
1728	5510	2	Scabiosa	102	2017-07-18-16-13-45	0	2	z	0	25	59.8	22	59	21.9	60.1	0.332	56			33
1729	5511	2	Scabiosa	102	2017-07-18-16-13-47	0	2	z	0	25	59.8	22	59	21.9	60.1	0.332	56			34
1730	5512	2	Scabiosa	102	2017-07-18-16-13-49	0	2	z	0	25	59.8	22	59	21.9	60.1	0.332	56			35
1731	5513	2	Scabiosa	102	2017-07-18-16-13-51	0	2	z	0	25	59.8	22	59	21.9	60.1	0.332	56			36
1732	5514	2	Scabiosa	102	2017-07-18-16-13-53	0	2	z	0	25	59.8	22	59	21.9	60.1	0.332	56			37
1733	5515	2	Scabiosa	102	2017-07-18-16-13-55	0	2	z	0	25	59.8	22	59	21.9	60.1	0.332	56			38
1734	5516	2	Scabiosa	102	2017-07-18-16-13-57	0	2	z	0	25	59.8	22	59	21.9	60.1	0.332	56			39
1735	5517	2	Scabiosa	102	2017-07-18-16-13-59	0	2	z	0	25	59.8	22	59	21.9	60.1	0.332	56			40
1736	5518	2	Scabiosa	102	2017-07-18-16-14-01	0	2	z	0	25	59.8	22	59	21.9	60.1	0.332	56			41
1737	5519	2	Scabiosa	102	2017-07-18-16-14-03	0	2	z	0	25	59.8	22	59	21.9	60.1	0.332	56			42
1738	5520	2	Scabiosa	102	2017-07-18-16-14-05	0	2	z	0	25	59.8	22	59	21.9	60.1	0.332	56			43
1739	5521	2	Scabiosa	102	2017-07-18-16-14-07	0	2	z	0	25	59.8	22	59	21.9	60.1	0.332	56			44
1740	5522	2	Scabiosa	102	2017-07-18-16-14-09	0	2	z	0	25	59.8	22	59	21.9	60.1	0.332	56			45
1741	5523	2	Scabiosa	102	2017-07-18-16-14-11	0	2	z	0	25	59.8	22	59	21.9	60.1	0.332	56			46
1742	5524	2	Scabiosa	102	2017-07-18-16-14-13	0	2	z	0	25	59.7	21.9	59	21.9	60.1	0.432	56			47
1743	5525	2	Scabiosa	102	2017-07-18-16-14-15	0	2	z	0	25	59.8	22	59	21.9	60.1	0.332	56			48
1744	5526	2	Scabiosa	102	2017-07-18-16-14-17	0	2	z	0	25	59.8	22	59.1	21.9	60.2	0.443	56			49
1745	5527	2	Scabiosa	102	2017-07-18-16-14-19	0	2	z	0	25	59.8	22	59	21.9	60.1	0.332	56			50
1746	5528	2	Scabiosa	102	2017-07-18-16-14-21	0	2	z	0	25	59.8	22	59.1	21.9	60.2	0.443	56			51
1747	5529	2	Scabiosa	102	2017-07-18-16-14-23	0	2	z	0	25	59.8	22	59.1	21.9	60.2	0.443	56			52
1748	5530	2	Scabiosa	102	2017-07-18-16-14-25	0	2	z	0	25	59.8	22	59.1	21.9	60.2	0.443	56			53
1749	5531	2	Scabiosa	102	2017-07-18-16-14-27	0	2	z	0	25	59.8	22	59.1	21.9	60.2	0.443	56			54
1750	5532	2	Scabiosa	102	2017-07-18-16-14-30	0	2	z	0	25	59.8	22	59.1	21.9	60.2	0.443	56			55
1751	5533	2	Scabiosa	102	2017-07-18-16-14-32	0	2	z	0	25	59.8	22	59.1	21.9	60.2	0.443	56			56
1752	5534	2	Scabiosa	102	2017-07-18-16-14-34	0	2	z	0	25	59.8	22	59.1	21.9	60.2	0.443	56			57
1753	5535	2	Scabiosa	102	2017-07-18-16-14-36	0	2	z	0	25	59.8	22	59.1	21.9	60.2	0.443	56			58
1754	5536	2	Scabiosa	102	2017-07-18-16-14-38	0	2	z	0	25	59.8	22	59.1	21.9	60.2	0.443	56			59
1755	5537	2	Scabiosa	102	2017-07-18-16-14-40	0	2	z	0	25	59.8	22	59	21.9	60.1	0.332	56			60
1756	5538	2	Scabiosa	102	2017-07-18-16-14-42	0	2	z	0	25	59.8	22	59	21.9	60.1	0.332	56			61
1757	5539	2	Scabiosa	102	2017-07-18-16-14-44	0	2	z	0	25	59.8	22	59	21.9	60.1	0.332	56			62
1758	5540	2	Scabiosa	102	2017-07-18-16-14-46	0	2	z	0	25	59.8	22	59	21.9	60.1	0.332	56			63
1759	5541	2	Scabiosa	102	2017-07-18-16-14-48	0	2	z	0	25	59.8	22	59	21.9	60.1	0.332	56			64
1760	5542	2	Scabiosa	102	2017-07-18-16-14-50	0	2	z	0	25	59.8	22	59	21.9	60.1	0.332	56			65
1761	5543	2	Scabiosa	102	2017-07-18-16-14-52	0	2	z	0	25	59.8	22	59	21.9	60.1	0.332	56			66
1762	5544	2	Scabiosa	102	2017-07-18-16-14-54	0	2	z	0	25	59.8	22	59	21.9	60.1	0.332	56			67
1763	5545	2	Scabiosa	102	2017-07-18-16-14-56	0	2	z	0	25	59.8	22	59	21.9	60.1	0.332	56			68
1764	5546	2	Scabiosa	102	2017-07-18-16-14-58	0	2	z	0	25	59.8	22	59	21.9	60.1	0.332	56			69
1765	5547	2	Scabiosa	102	2017-07-18-16-15-00	0	2	z	0	25	59.8	22	59	21.9	60.1	0.332	56			70
1766	5548	2	Scabiosa	102	2017-07-18-16-15-02	0	2	z	0	25	59.8	22	59.1	21.9	60.2	0.443	56			71
1767	5549	2	Scabiosa	102	2017-07-18-16-15-04	0	2	z	0	25	59.8	22	59.1	21.9	60.2	0.443	56			72
1768	5550	2	Scabiosa	102	2017-07-18-16-15-06	0	2	z	0	25	59.8	22	59	21.9	60.1	0.332	56			73
1769	5551	2	Scabiosa	102	2017-07-18-16-15-08	0	2	z	0	25	59.8	22	59	21.9	60.1	0.332	56			74
1770	5552	2	Scabiosa	102	2017-07-18-16-15-10	0	2	z	0	25	59.8	22	59.1	21.9	60.2	0.443	56			75
1771	5553	2	Scabiosa	102	2017-07-18-16-15-12	0	2	z	0	25	59.8	22	59.1	21.9	60.2	0.443	56			76
1772	5554	2	Scabiosa	102	2017-07-18-16-15-14	0	2	z	0	25	59.8	22	59.1	21.9	60.2	0.443	56			77
1773	5555	2	Scabiosa	102	2017-07-18-16-15-16	0	2	z	0	25	59.8	22	59.1	21.9	60.2	0.443	56			78
1774	5556	2	Scabiosa	102	2017-07-18-16-15-18	0	2	z	0	25	59.8	22	59.1	21.9	60.2	0.443	56			79
1775	5557	2	Scabiosa	102	2017-07-18-16-15-20	0	2	z	0	25	59.8	22	59.1	21.9	60.2	0.443	56			80
1776	5558	2	Scabiosa	102	2017-07-18-16-15-22	0	2	z	0	25	59.8	22	59.1	21.9	60.2	0.443	56			81
1777	5559	2	Scabiosa	102	2017-07-18-16-15-24	0	2	z	0	25	59.8	22	59.1	21.9	60.2	0.443	56			82
1778	5560	2	Scabiosa	102	2017-07-18-16-15-26	0	2	z	0	25	59.8	22	59.1	21.9	60.2	0.443	56			83
1779	5561	2	Scabiosa	102	2017-07-18-16-15-28	0	2	z	0	25	59.8	22	59.1	21.9	60.2	0.443	56			84
1780	5562	2	Scabiosa	102	2017-07-18-16-15-30	0	2	z	0	25	59.8	22	59.1	21.9	60.2	0.443	56			85
1781	5563	2	Scabiosa	102	2017-07-18-16-15-32	0	2	z	0	25	59.8	22	59.1	21.9	60.2	0.443	56			86
1782	5564	2	Scabiosa	102	2017-07-18-16-15-34	0	2	z	0	25	59.8	22	59.1	21.9	60.2	0.443	56			87
1783	5565	2	Scabiosa	102	2017-07-18-16-15-36	0	2	z	0	25	59.7	21.9	59.1	21.9	60.2	0.543	56			88
1784	5566	2	Scabiosa	102	2017-07-18-16-15-38	0	2	z	0	25	59.8	22	59.1	21.9	60.2	0.443	56			89
1785	5567	2	Scabiosa	102	2017-07-18-16-15-40	0	2	z	0	25	59.8	22	59	21.9	60.1	0.332	56			90
1786	5568	2	Scabiosa	102	2017-07-18-16-15-42	0	2	z	0	25	59.8	22	59.1	21.9	60.2	0.443	56	Last10	Here	91
1787	5569	2	Scabiosa	102	2017-07-18-16-15-44	0	2	z	0	25	59.8	22	59.1	21.9	60.2	0.443	56	Last10	Here	92
1788	5570	2	Scabiosa	102	2017-07-18-16-15-46	0	2	z	0	25	59.8	22	59.1	21.9	60.2	0.443	56	Last10	Here	93
1789	5571	2	Scabiosa	102	2017-07-18-16-15-48	0	2	z	0	25	59.8	22	59.1	21.9	60.2	0.443	56	Last10	Here	94
1790	5572	2	Scabiosa	102	2017-07-18-16-15-50	0	2	z	0	25	59.8	22	59.1	21.9	60.2	0.443	56	Last10	Here	95
1791	5573	2	Scabiosa	102	2017-07-18-16-15-52	0	2	z	0	25	59.8	22	59.1	21.9	60.2	0.443	56	Last10	Here	96
1792	5574	2	Scabiosa	102	2017-07-18-16-15-54	0	2	z	0	25	59.8	22	59.1	21.9	60.2	0.443	56	Last10	Here	97
1793	5575	2	Scabiosa	102	2017-07-18-16-15-56	0	2	z	0	25	59.8	22	59.1	21.9	60.2	0.443	56	Last10	Here	98
1794	5576	2	Scabiosa	102	2017-07-18-16-15-58	0	2	z	0	25	59.7	21.9	59.1	21.9	60.2	0.543	56	Last10	Here	99
1795	5577	2	Scabiosa	102	2017-07-18-16-16-00	0	2	z	0	25	59.8	22	59.1	21.9	60.2	0.443	56	Last10	Here	100
1796	5578	2	Scabiosa	102	2017-07-18-16-16-32	0	2	z	0	30	59.7	21.9	59.1	21.9	60.2	0.543	57	First10	Here	1
1797	5579	2	Scabiosa	102	2017-07-18-16-16-34	0	2	z	0	30	59.8	22	59.1	21.9	60.2	0.443	57	First10	Here	2
1798	5580	2	Scabiosa	102	2017-07-18-16-16-36	0	2	z	0	30	59.8	22	59.1	21.9	60.2	0.443	57	First10	Here	3
1799	5581	2	Scabiosa	102	2017-07-18-16-16-38	0	2	z	0	30	59.8	22	59.1	21.9	60.2	0.443	57	First10	Here	4
1800	5582	2	Scabiosa	102	2017-07-18-16-16-40	0	2	z	0	30	59.8	22	59	21.9	60.1	0.332	57	First10	Here	5
1801	5583	2	Scabiosa	102	2017-07-18-16-16-42	0	2	z	0	30	59.8	22	59	21.9	60.1	0.332	57	First10	Here	6
1802	5584	2	Scabiosa	102	2017-07-18-16-16-44	0	2	z	0	30	59.8	22	59	21.9	60.1	0.332	57	First10	Here	7
1803	5585	2	Scabiosa	102	2017-07-18-16-16-46	0	2	z	0	30	59.8	22	59	21.9	60.1	0.332	57	First10	Here	8
1804	5586	2	Scabiosa	102	2017-07-18-16-16-48	0	2	z	0	30	59.8	22	59	21.9	60.1	0.332	57	First10	Here	9
1805	5587	2	Scabiosa	102	2017-07-18-16-16-50	0	2	z	0	30	59.8	22	59	21.9	60.1	0.332	57	First10	Here	10
1806	5588	2	Scabiosa	102	2017-07-18-16-16-52	0	2	z	0	30	59.8	22	59	21.9	60.1	0.332	57			11
1807	5589	2	Scabiosa	102	2017-07-18-16-16-54	0	2	z	0	30	59.8	22	59	21.9	60.1	0.332	57			12
1808	5590	2	Scabiosa	102	2017-07-18-16-16-56	0	2	z	0	30	59.8	22	59	21.9	60.1	0.332	57			13
1809	5591	2	Scabiosa	102	2017-07-18-16-16-58	0	2	z	0	30	59.7	21.9	59	21.9	60.1	0.432	57			14
1810	5592	2	Scabiosa	102	2017-07-18-16-17-00	0	2	z	0	30	59.8	22	59	21.9	60.1	0.332	57			15
1811	5593	2	Scabiosa	102	2017-07-18-16-17-02	0	2	z	0	30	59.8	22	59	21.9	60.1	0.332	57			16
1812	5594	2	Scabiosa	102	2017-07-18-16-17-04	0	2	z	0	30	59.8	22	59	21.9	60.1	0.332	57			17
1813	5595	2	Scabiosa	102	2017-07-18-16-17-06	0	2	z	0	30	59.8	22	59	21.9	60.1	0.332	57			18
1814	5596	2	Scabiosa	102	2017-07-18-16-17-08	0	2	z	0	30	59.8	22	59	21.9	60.1	0.332	57			19
1815	5597	2	Scabiosa	102	2017-07-18-16-17-10	0	2	z	0	30	59.8	22	59	21.9	60.1	0.332	57			20
1816	5598	2	Scabiosa	102	2017-07-18-16-17-12	0	2	z	0	30	59.8	22	59	21.9	60.1	0.332	57			21
1817	5599	2	Scabiosa	102	2017-07-18-16-17-14	0	2	z	0	30	59.8	22	59	21.9	60.1	0.332	57			22
1818	5600	2	Scabiosa	102	2017-07-18-16-17-16	0	2	z	0	30	59.8	22	59	21.9	60.1	0.332	57			23
1819	5601	2	Scabiosa	102	2017-07-18-16-17-18	0	2	z	0	30	59.9	22	59	21.9	60.1	0.232	57			24
1820	5602	2	Scabiosa	102	2017-07-18-16-17-20	0	2	z	0	30	59.8	22	59	21.9	60.1	0.332	57			25
1821	5603	2	Scabiosa	102	2017-07-18-16-17-22	0	2	z	0	30	59.8	22	59	21.9	60.1	0.332	57			26
1822	5604	2	Scabiosa	102	2017-07-18-16-17-24	0	2	z	0	30	59.7	21.9	59	21.9	60.1	0.432	57			27
1823	5605	2	Scabiosa	102	2017-07-18-16-17-26	0	2	z	0	30	59.8	22	59	21.9	60.1	0.332	57			28
1824	5606	2	Scabiosa	102	2017-07-18-16-17-28	0	2	z	0	30	59.7	21.9	59	21.9	60.1	0.432	57			29
1825	5607	2	Scabiosa	102	2017-07-18-16-17-30	0	2	z	0	30	59.9	22	59	21.9	60.1	0.232	57			30
1826	5608	2	Scabiosa	102	2017-07-18-16-17-32	0	2	z	0	30	59.8	22	59	21.9	60.1	0.332	57			31
1827	5609	2	Scabiosa	102	2017-07-18-16-17-34	0	2	z	0	30	59.8	22	59	21.9	60.1	0.332	57			32
1828	5610	2	Scabiosa	102	2017-07-18-16-17-36	0	2	z	0	30	59.9	22	59	21.9	60.1	0.232	57			33
1829	5611	2	Scabiosa	102	2017-07-18-16-17-38	0	2	z	0	30	59.8	22	59	21.9	60.1	0.332	57			34
1830	5612	2	Scabiosa	102	2017-07-18-16-17-40	0	2	z	0	30	59.9	22	59	21.9	60.1	0.232	57			35
1831	5613	2	Scabiosa	102	2017-07-18-16-17-42	0	2	z	0	30	59.9	22	59	21.9	60.1	0.232	57			36
1832	5614	2	Scabiosa	102	2017-07-18-16-17-44	0	2	z	0	30	59.8	22	59	21.9	60.1	0.332	57			37
1833	5615	2	Scabiosa	102	2017-07-18-16-17-46	0	2	z	0	30	59.7	21.9	59.1	21.9	60.2	0.543	57			38
1834	5616	2	Scabiosa	102	2017-07-18-16-17-48	0	2	z	0	30	59.9	22	59	21.9	60.1	0.232	57			39
1835	5617	2	Scabiosa	102	2017-07-18-16-17-50	0	2	z	0	30	59.9	22	59	21.9	60.1	0.232	57			40
1836	5618	2	Scabiosa	102	2017-07-18-16-17-52	0	2	z	0	30	59.9	22	59.1	21.9	60.2	0.343	57			41
1837	5619	2	Scabiosa	102	2017-07-18-16-17-54	0	2	z	0	30	59.8	22	59	21.9	60.1	0.332	57			42
1838	5620	2	Scabiosa	102	2017-07-18-16-17-56	0	2	z	0	30	59.8	22	59	21.9	60.1	0.332	57			43
1839	5621	2	Scabiosa	102	2017-07-18-16-17-58	0	2	z	0	30	59.8	22	59.1	21.9	60.2	0.443	57			44
1840	5622	2	Scabiosa	102	2017-07-18-16-18-00	0	2	z	0	30	59.8	22	59.1	21.9	60.2	0.443	57			45
1841	5623	2	Scabiosa	102	2017-07-18-16-18-02	0	2	z	0	30	59.8	22	59	21.9	60.1	0.332	57			46
1842	5624	2	Scabiosa	102	2017-07-18-16-18-04	0	2	z	0	30	59.8	22	59.1	21.9	60.2	0.443	57			47
1843	5625	2	Scabiosa	102	2017-07-18-16-18-06	0	2	z	0	30	59.8	21.9	59.1	21.9	60.2	0.443	57			48
1844	5626	2	Scabiosa	102	2017-07-18-16-18-08	0	2	z	0	30	59.8	21.9	59.1	21.9	60.2	0.443	57			49
1845	5627	2	Scabiosa	102	2017-07-18-16-18-10	0	2	z	0	30	59.9	22	59.1	21.9	60.2	0.343	57			50
1846	5628	2	Scabiosa	102	2017-07-18-16-18-12	0	2	z	0	30	59.9	22	59	21.9	60.1	0.232	57			51
1847	5629	2	Scabiosa	102	2017-07-18-16-18-14	0	2	z	0	30	59.8	22	59.1	21.9	60.2	0.443	57			52
1848	5630	2	Scabiosa	102	2017-07-18-16-18-16	0	2	z	0	30	59.9	22	59.1	21.9	60.2	0.343	57			53
1849	5631	2	Scabiosa	102	2017-07-18-16-18-18	0	2	z	0	30	59.7	21.9	59.1	21.9	60.2	0.543	57			54
1850	5632	2	Scabiosa	102	2017-07-18-16-18-20	0	2	z	0	30	59.8	21.9	59.1	21.9	60.2	0.443	57			55
1851	5633	2	Scabiosa	102	2017-07-18-16-18-22	0	2	z	0	30	59.9	22	59.1	21.9	60.2	0.343	57			56
1852	5634	2	Scabiosa	102	2017-07-18-16-18-24	0	2	z	0	30	59.9	22	59.1	21.9	60.2	0.343	57			57
1853	5635	2	Scabiosa	102	2017-07-18-16-18-26	0	2	z	0	30	59.8	21.9	59.1	21.9	60.2	0.443	57			58
1854	5636	2	Scabiosa	102	2017-07-18-16-18-28	0	2	z	0	30	59.9	22	59.1	21.9	60.2	0.343	57			59
1855	5637	2	Scabiosa	102	2017-07-18-16-18-30	0	2	z	0	30	59.9	22	59.1	21.9	60.2	0.343	57			60
1856	5638	2	Scabiosa	102	2017-07-18-16-18-32	0	2	z	0	30	59.9	22	59.1	21.9	60.2	0.343	57			61
1857	5639	2	Scabiosa	102	2017-07-18-16-18-34	0	2	z	0	30	59.9	22	59.1	21.9	60.2	0.343	57			62
1858	5640	2	Scabiosa	102	2017-07-18-16-18-36	0	2	z	0	30	59.8	21.9	59.1	21.9	60.2	0.443	57			63
1859	5641	2	Scabiosa	102	2017-07-18-16-18-38	0	2	z	0	30	59.9	22	59.1	21.9	60.2	0.343	57			64
1860	5642	2	Scabiosa	102	2017-07-18-16-18-40	0	2	z	0	30	59.8	21.9	59.1	21.9	60.2	0.443	57			65
1861	5643	2	Scabiosa	102	2017-07-18-16-18-42	0	2	z	0	30	59.9	22	59.1	21.9	60.2	0.343	57			66
1862	5644	2	Scabiosa	102	2017-07-18-16-18-44	0	2	z	0	30	59.8	21.9	59.1	21.9	60.2	0.443	57			67
1863	5645	2	Scabiosa	102	2017-07-18-16-18-46	0	2	z	0	30	59.9	22	59.1	21.9	60.2	0.343	57			68
1864	5646	2	Scabiosa	102	2017-07-18-16-18-48	0	2	z	0	30	59.8	21.9	59.1	21.9	60.2	0.443	57			69
1865	5647	2	Scabiosa	102	2017-07-18-16-18-50	0	2	z	0	30	59.8	21.9	59.1	21.9	60.2	0.443	57			70
1866	5648	2	Scabiosa	102	2017-07-18-16-18-52	0	2	z	0	30	59.9	22	59.1	21.9	60.2	0.343	57			71
1867	5649	2	Scabiosa	102	2017-07-18-16-18-54	0	2	z	0	30	59.9	22	59.1	21.9	60.2	0.343	57			72
1868	5650	2	Scabiosa	102	2017-07-18-16-18-56	0	2	z	0	30	59.9	22	59.1	21.9	60.2	0.343	57			73
1869	5651	2	Scabiosa	102	2017-07-18-16-18-58	0	2	z	0	30	59.8	21.9	59.1	21.9	60.2	0.443	57			74
1870	5652	2	Scabiosa	102	2017-07-18-16-19-00	0	2	z	0	30	59.8	21.9	59.1	21.9	60.2	0.443	57			75
1871	5653	2	Scabiosa	102	2017-07-18-16-19-02	0	2	z	0	30	59.9	22	59.1	21.9	60.2	0.343	57			76
1872	5654	2	Scabiosa	102	2017-07-18-16-19-04	0	2	z	0	30	59.9	22	59.1	21.9	60.2	0.343	57			77
1873	5655	2	Scabiosa	102	2017-07-18-16-19-06	0	2	z	0	30	59.9	22	59.1	21.9	60.2	0.343	57			78
1874	5656	2	Scabiosa	102	2017-07-18-16-19-08	0	2	z	0	30	59.8	21.9	59.1	21.9	60.2	0.443	57			79
1875	5657	2	Scabiosa	102	2017-07-18-16-19-10	0	2	z	0	30	59.9	22	59.1	21.9	60.2	0.343	57			80
1876	5658	2	Scabiosa	102	2017-07-18-16-19-12	0	2	z	0	30	59.9	22	59.1	21.9	60.2	0.343	57			81
1877	5659	2	Scabiosa	102	2017-07-18-16-19-14	0	2	z	0	30	59.8	21.9	59.1	21.9	60.2	0.443	57			82
1878	5660	2	Scabiosa	102	2017-07-18-16-19-16	0	2	z	0	30	59.9	22	59.1	21.9	60.2	0.343	57			83
1879	5661	2	Scabiosa	102	2017-07-18-16-19-18	0	2	z	0	30	59.8	21.9	59.1	21.9	60.2	0.443	57			84
1880	5662	2	Scabiosa	102	2017-07-18-16-19-20	0	2	z	0	30	60	22	59.1	21.9	60.2	0.243	57			85
1881	5663	2	Scabiosa	102	2017-07-18-16-19-22	0	2	z	0	30	59.8	21.9	59.1	21.9	60.2	0.443	57			86
1882	5664	2	Scabiosa	102	2017-07-18-16-19-24	0	2	z	0	30	59.9	21.9	59.1	21.9	60.2	0.343	57			87
1883	5665	2	Scabiosa	102	2017-07-18-16-19-26	0	2	z	0	30	59.9	21.9	59.1	21.9	60.2	0.343	57			88
1884	5666	2	Scabiosa	102	2017-07-18-16-19-28	0	2	z	0	30	59.9	21.9	59.1	21.9	60.2	0.343	57			89
1885	5667	2	Scabiosa	102	2017-07-18-16-19-30	0	2	z	0	30	59.8	21.9	59.1	21.9	60.2	0.443	57			90
1886	5668	2	Scabiosa	102	2017-07-18-16-19-32	0	2	z	0	30	59.9	22	59	21.8	60.1	0.232	57	Last10	Here	91
1887	5669	2	Scabiosa	102	2017-07-18-16-19-35	0	2	z	0	30	59.9	21.9	59.1	21.9	60.2	0.343	57	Last10	Here	92
1888	5670	2	Scabiosa	102	2017-07-18-16-19-37	0	2	z	0	30	59.9	21.9	59.1	21.9	60.2	0.343	57	Last10	Here	93
1889	5671	2	Scabiosa	102	2017-07-18-16-19-39	0	2	z	0	30	60	22	59.1	21.9	60.2	0.243	57	Last10	Here	94
1890	5672	2	Scabiosa	102	2017-07-18-16-19-41	0	2	z	0	30	59.9	21.9	59.1	21.9	60.2	0.343	57	Last10	Here	95
1891	5673	2	Scabiosa	102	2017-07-18-16-19-43	0	2	z	0	30	60	22	59.1	21.9	60.2	0.243	57	Last10	Here	96
1892	5674	2	Scabiosa	102	2017-07-18-16-19-45	0	2	z	0	30	59.9	21.9	59.1	21.9	60.2	0.343	57	Last10	Here	97
1893	5675	2	Scabiosa	102	2017-07-18-16-19-47	0	2	z	0	30	59.9	21.9	59.1	21.9	60.2	0.343	57	Last10	Here	98
1894	5676	2	Scabiosa	102	2017-07-18-16-19-49	0	2	z	0	30	60	22	59.1	21.9	60.2	0.243	57	Last10	Here	99
1895	5677	2	Scabiosa	102	2017-07-18-16-19-51	0	2	z	0	30	59.9	21.9	59.1	21.9	60.2	0.343	57	Last10	Here	100
1896	11354	2	Scabiosa	102	2017-07-18-20-16-57	1	2	x	-30	0	69	21.8	66.7	21.8	68.7	-0.316	115	First10	Here	1
1897	11355	2	Scabiosa	102	2017-07-18-20-16-59	1	2	x	-30	0	68.9	21.8	66.7	21.8	68.7	-0.216	115	First10	Here	2
1898	11356	2	Scabiosa	102	2017-07-18-20-17-01	1	2	x	-30	0	68.9	21.8	66.7	21.8	68.7	-0.216	115	First10	Here	3
1899	11357	2	Scabiosa	102	2017-07-18-20-17-03	1	2	x	-30	0	68.9	21.8	66.7	21.8	68.7	-0.216	115	First10	Here	4
1900	11358	2	Scabiosa	102	2017-07-18-20-17-05	1	2	x	-30	0	68.9	21.8	66.7	21.8	68.7	-0.216	115	First10	Here	5
1901	11359	2	Scabiosa	102	2017-07-18-20-17-07	1	2	x	-30	0	68.9	21.8	66.8	21.8	68.8	-0.105	115	First10	Here	6
1902	11360	2	Scabiosa	102	2017-07-18-20-17-09	1	2	x	-30	0	68.9	21.8	66.7	21.8	68.7	-0.216	115	First10	Here	7
1903	11361	2	Scabiosa	102	2017-07-18-20-17-11	1	2	x	-30	0	68.9	21.8	66.8	21.8	68.8	-0.105	115	First10	Here	8
1904	11362	2	Scabiosa	102	2017-07-18-20-17-13	1	2	x	-30	0	68.9	21.8	66.8	21.8	68.8	-0.105	115	First10	Here	9
1905	11363	2	Scabiosa	102	2017-07-18-20-17-15	1	2	x	-30	0	68.9	21.8	66.8	21.8	68.8	-0.105	115	First10	Here	10
1906	11364	2	Scabiosa	102	2017-07-18-20-17-17	1	2	x	-30	0	68.9	21.8	66.8	21.8	68.8	-0.105	115			11
1907	11365	2	Scabiosa	102	2017-07-18-20-17-19	1	2	x	-30	0	68.9	21.8	66.8	21.8	68.8	-0.105	115			12
1908	11366	2	Scabiosa	102	2017-07-18-20-17-21	1	2	x	-30	0	68.9	21.8	66.8	21.8	68.8	-0.105	115			13
1909	11367	2	Scabiosa	102	2017-07-18-20-17-25	1	2	x	-30	0	68.9	21.8	66.6	21.7	68.6	-0.327	115			14
1910	11368	2	Scabiosa	102	2017-07-18-20-17-27	1	2	x	-30	0	68.9	21.8	66.6	21.7	68.6	-0.327	115			15
1911	11369	2	Scabiosa	102	2017-07-18-20-17-29	1	2	x	-30	0	69	21.8	66.6	21.7	68.6	-0.427	115			16
1912	11370	2	Scabiosa	102	2017-07-18-20-17-31	1	2	x	-30	0	69	21.8	66.6	21.7	68.6	-0.427	115			17
1913	11371	2	Scabiosa	102	2017-07-18-20-17-33	1	2	x	-30	0	69	21.8	66.7	21.7	68.7	-0.316	115			18
1914	11372	2	Scabiosa	102	2017-07-18-20-17-35	1	2	x	-30	0	68.9	21.8	66.6	21.7	68.6	-0.327	115			19
1915	11373	2	Scabiosa	102	2017-07-18-20-17-37	1	2	x	-30	0	68.9	21.8	66.7	21.7	68.7	-0.216	115			20
1916	11374	2	Scabiosa	102	2017-07-18-20-17-39	1	2	x	-30	0	69	21.8	66.7	21.7	68.7	-0.316	115			21
1917	11375	2	Scabiosa	102	2017-07-18-20-17-41	1	2	x	-30	0	68.9	21.8	66.7	21.7	68.7	-0.216	115			22
1918	11376	2	Scabiosa	102	2017-07-18-20-17-43	1	2	x	-30	0	68.9	21.8	66.8	21.7	68.8	-0.105	115			23
1919	11377	2	Scabiosa	102	2017-07-18-20-17-45	1	2	x	-30	0	68.9	21.8	66.8	21.7	68.8	-0.105	115			24
1920	11378	2	Scabiosa	102	2017-07-18-20-17-47	1	2	x	-30	0	68.9	21.8	66.8	21.7	68.8	-0.105	115			25
1921	11379	2	Scabiosa	102	2017-07-18-20-17-49	1	2	x	-30	0	69	21.8	66.8	21.7	68.8	-0.205	115			26
1922	11380	2	Scabiosa	102	2017-07-18-20-17-51	1	2	x	-30	0	68.9	21.8	66.8	21.7	68.8	-0.105	115			27
1923	11381	2	Scabiosa	102	2017-07-18-20-17-53	1	2	x	-30	0	69	21.8	66.7	21.7	68.7	-0.316	115			28
1924	11382	2	Scabiosa	102	2017-07-18-20-17-55	1	2	x	-30	0	68.9	21.8	66.8	21.7	68.8	-0.105	115			29
1925	11383	2	Scabiosa	102	2017-07-18-20-17-57	1	2	x	-30	0	69	21.8	66.8	21.7	68.8	-0.205	115			30
1926	11384	2	Scabiosa	102	2017-07-18-20-17-59	1	2	x	-30	0	69	21.8	66.7	21.7	68.7	-0.316	115			31
1927	11385	2	Scabiosa	102	2017-07-18-20-18-01	1	2	x	-30	0	68.9	21.8	66.7	21.7	68.7	-0.216	115			32
1928	11386	2	Scabiosa	102	2017-07-18-20-18-03	1	2	x	-30	0	69	21.8	66.7	21.7	68.7	-0.316	115			33
1929	11387	2	Scabiosa	102	2017-07-18-20-18-05	1	2	x	-30	0	68.9	21.8	66.7	21.7	68.7	-0.216	115			34
1930	11388	2	Scabiosa	102	2017-07-18-20-18-07	1	2	x	-30	0	69	21.8	66.7	21.7	68.7	-0.316	115			35
1931	11389	2	Scabiosa	102	2017-07-18-20-18-09	1	2	x	-30	0	68.9	21.8	66.7	21.7	68.7	-0.216	115			36
1932	11390	2	Scabiosa	102	2017-07-18-20-18-11	1	2	x	-30	0	68.9	21.8	66.7	21.7	68.7	-0.216	115			37
1933	11391	2	Scabiosa	102	2017-07-18-20-18-13	1	2	x	-30	0	68.9	21.8	66.7	21.7	68.7	-0.216	115			38
1934	11392	2	Scabiosa	102	2017-07-18-20-18-15	1	2	x	-30	0	69	21.8	66.7	21.7	68.7	-0.316	115			39
1935	11393	2	Scabiosa	102	2017-07-18-20-18-17	1	2	x	-30	0	69	21.8	66.7	21.7	68.7	-0.316	115			40
1936	11394	2	Scabiosa	102	2017-07-18-20-18-19	1	2	x	-30	0	68.9	21.8	66.7	21.7	68.7	-0.216	115			41
1937	11395	2	Scabiosa	102	2017-07-18-20-18-21	1	2	x	-30	0	68.9	21.8	66.7	21.7	68.7	-0.216	115			42
1938	11396	2	Scabiosa	102	2017-07-18-20-18-23	1	2	x	-30	0	68.9	21.8	66.7	21.7	68.7	-0.216	115			43
1939	11397	2	Scabiosa	102	2017-07-18-20-18-25	1	2	x	-30	0	68.9	21.8	66.8	21.8	68.8	-0.105	115			44
1940	11398	2	Scabiosa	102	2017-07-18-20-18-27	1	2	x	-30	0	68.9	21.8	66.7	21.7	68.7	-0.216	115			45
1941	11399	2	Scabiosa	102	2017-07-18-20-18-29	1	2	x	-30	0	68.9	21.8	66.7	21.7	68.7	-0.216	115			46
1942	11400	2	Scabiosa	102	2017-07-18-20-18-31	1	2	x	-30	0	68.9	21.8	66.7	21.7	68.7	-0.216	115			47
1943	11401	2	Scabiosa	102	2017-07-18-20-18-33	1	2	x	-30	0	68.9	21.8	66.7	21.7	68.7	-0.216	115			48
1944	11402	2	Scabiosa	102	2017-07-18-20-18-35	1	2	x	-30	0	68.9	21.8	66.7	21.7	68.7	-0.216	115			49
1945	11403	2	Scabiosa	102	2017-07-18-20-18-37	1	2	x	-30	0	68.9	21.8	66.7	21.7	68.7	-0.216	115			50
1946	11404	2	Scabiosa	102	2017-07-18-20-18-39	1	2	x	-30	0	68.9	21.8	66.8	21.7	68.8	-0.105	115			51
1947	11405	2	Scabiosa	102	2017-07-18-20-18-41	1	2	x	-30	0	68.9	21.8	66.8	21.7	68.8	-0.105	115			52
1948	11406	2	Scabiosa	102	2017-07-18-20-18-43	1	2	x	-30	0	68.9	21.8	66.8	21.7	68.8	-0.105	115			53
1949	11407	2	Scabiosa	102	2017-07-18-20-18-45	1	2	x	-30	0	68.9	21.8	66.9	21.7	68.9	0.006	115			54
1950	11408	2	Scabiosa	102	2017-07-18-20-18-47	1	2	x	-30	0	68.9	21.8	67	21.7	69	0.117	115			55
1951	11409	2	Scabiosa	102	2017-07-18-20-18-49	1	2	x	-30	0	68.9	21.8	67	21.7	69	0.117	115			56
1952	11410	2	Scabiosa	102	2017-07-18-20-18-51	1	2	x	-30	0	68.9	21.8	67	21.7	69	0.117	115			57
1953	11411	2	Scabiosa	102	2017-07-18-20-18-53	1	2	x	-30	0	68.9	21.8	67.1	21.7	69.1	0.228	115			58
1954	11412	2	Scabiosa	102	2017-07-18-20-18-55	1	2	x	-30	0	68.9	21.8	67	21.7	69	0.117	115			59
1955	11413	2	Scabiosa	102	2017-07-18-20-18-57	1	2	x	-30	0	68.9	21.8	67	21.7	69	0.117	115			60
1956	11414	2	Scabiosa	102	2017-07-18-20-18-59	1	2	x	-30	0	68.9	21.8	67	21.7	69	0.117	115			61
1957	11415	2	Scabiosa	102	2017-07-18-20-19-01	1	2	x	-30	0	68.9	21.8	67	21.7	69	0.117	115			62
1958	11416	2	Scabiosa	102	2017-07-18-20-19-03	1	2	x	-30	0	68.9	21.8	67	21.7	69	0.117	115			63
1959	11417	2	Scabiosa	102	2017-07-18-20-19-05	1	2	x	-30	0	68.9	21.8	67	21.7	69	0.117	115			64
1960	11418	2	Scabiosa	102	2017-07-18-20-19-07	1	2	x	-30	0	68.9	21.8	67.1	21.7	69.1	0.228	115			65
1961	11419	2	Scabiosa	102	2017-07-18-20-19-09	1	2	x	-30	0	68.8	21.8	67	21.7	69	0.217	115			66
1962	11420	2	Scabiosa	102	2017-07-18-20-19-11	1	2	x	-30	0	68.9	21.8	67	21.7	69	0.117	115			67
1963	11421	2	Scabiosa	102	2017-07-18-20-19-13	1	2	x	-30	0	68.9	21.8	67	21.7	69	0.117	115			68
1964	11422	2	Scabiosa	102	2017-07-18-20-19-15	1	2	x	-30	0	68.9	21.8	67.1	21.7	69.1	0.228	115			69
1965	11423	2	Scabiosa	102	2017-07-18-20-19-17	1	2	x	-30	0	68.9	21.8	67.1	21.7	69.1	0.228	115			70
1966	11424	2	Scabiosa	102	2017-07-18-20-19-19	1	2	x	-30	0	68.9	21.8	67.1	21.7	69.1	0.228	115			71
1967	11425	2	Scabiosa	102	2017-07-18-20-19-21	1	2	x	-30	0	68.9	21.8	67	21.7	69	0.117	115			72
1968	11426	2	Scabiosa	102	2017-07-18-20-19-23	1	2	x	-30	0	68.9	21.8	67	21.7	69	0.117	115			73
1969	11427	2	Scabiosa	102	2017-07-18-20-19-25	1	2	x	-30	0	68.9	21.8	67.1	21.7	69.1	0.228	115			74
1970	11428	2	Scabiosa	102	2017-07-18-20-19-27	1	2	x	-30	0	68.9	21.8	67.1	21.7	69.1	0.228	115			75
1971	11429	2	Scabiosa	102	2017-07-18-20-19-29	1	2	x	-30	0	68.9	21.8	67.1	21.7	69.1	0.228	115			76
1972	11430	2	Scabiosa	102	2017-07-18-20-19-31	1	2	x	-30	0	68.9	21.8	67.1	21.7	69.1	0.228	115			77
1973	11431	2	Scabiosa	102	2017-07-18-20-19-33	1	2	x	-30	0	68.9	21.8	67.1	21.7	69.1	0.228	115			78
1974	11432	2	Scabiosa	102	2017-07-18-20-19-35	1	2	x	-30	0	68.9	21.8	67.1	21.7	69.1	0.228	115			79
1975	11433	2	Scabiosa	102	2017-07-18-20-19-37	1	2	x	-30	0	68.9	21.8	67.1	21.7	69.1	0.228	115			80
1976	11434	2	Scabiosa	102	2017-07-18-20-19-39	1	2	x	-30	0	68.9	21.8	67.2	21.7	69.2	0.339	115			81
1977	11435	2	Scabiosa	102	2017-07-18-20-19-41	1	2	x	-30	0	68.9	21.8	67.1	21.7	69.1	0.228	115			82
1978	11436	2	Scabiosa	102	2017-07-18-20-19-44	1	2	x	-30	0	68.9	21.8	67.1	21.7	69.1	0.228	115			83
1979	11437	2	Scabiosa	102	2017-07-18-20-19-46	1	2	x	-30	0	68.9	21.8	67.1	21.7	69.1	0.228	115			84
1980	11438	2	Scabiosa	102	2017-07-18-20-19-48	1	2	x	-30	0	68.9	21.8	67.1	21.7	69.1	0.228	115			85
1981	11439	2	Scabiosa	102	2017-07-18-20-19-50	1	2	x	-30	0	68.9	21.8	67	21.7	69	0.117	115			86
1982	11440	2	Scabiosa	102	2017-07-18-20-19-52	1	2	x	-30	0	68.9	21.8	67	21.7	69	0.117	115			87
1983	11441	2	Scabiosa	102	2017-07-18-20-19-54	1	2	x	-30	0	68.9	21.8	67	21.7	69	0.117	115			88
1984	11442	2	Scabiosa	102	2017-07-18-20-19-56	1	2	x	-30	0	68.9	21.8	67	21.7	69	0.117	115			89
1985	11443	2	Scabiosa	102	2017-07-18-20-19-58	1	2	x	-30	0	68.9	21.8	67	21.7	69	0.117	115			90
1986	11444	2	Scabiosa	102	2017-07-18-20-20-00	1	2	x	-30	0	68.9	21.8	67	21.7	69	0.117	115	Last10	Here	91
1987	11445	2	Scabiosa	102	2017-07-18-20-20-02	1	2	x	-30	0	68.9	21.8	67	21.7	69	0.117	115	Last10	Here	92
1988	11446	2	Scabiosa	102	2017-07-18-20-20-04	1	2	x	-30	0	68.9	21.8	67.1	21.7	69.1	0.228	115	Last10	Here	93
1989	11447	2	Scabiosa	102	2017-07-18-20-20-06	1	2	x	-30	0	68.9	21.8	67.1	21.7	69.1	0.228	115	Last10	Here	94
1990	11448	2	Scabiosa	102	2017-07-18-20-20-08	1	2	x	-30	0	68.9	21.8	67.2	21.7	69.2	0.339	115	Last10	Here	95
1991	11449	2	Scabiosa	102	2017-07-18-20-20-10	1	2	x	-30	0	68.9	21.8	67.2	21.7	69.2	0.339	115	Last10	Here	96
1992	11450	2	Scabiosa	102	2017-07-18-20-20-12	1	2	x	-30	0	68.9	21.8	67.2	21.7	69.2	0.339	115	Last10	Here	97
1993	11451	2	Scabiosa	102	2017-07-18-20-20-14	1	2	x	-30	0	69	21.8	67.1	21.7	69.1	0.128	115	Last10	Here	98
1994	11452	2	Scabiosa	102	2017-07-18-20-20-48	1	2	x	-25	0	68.9	21.8	66.9	21.7	68.9	0.006	116	First10	Here	1
1995	11453	2	Scabiosa	102	2017-07-18-20-20-50	1	2	x	-25	0	68.9	21.8	66.9	21.7	68.9	0.006	116	First10	Here	2
1996	11454	2	Scabiosa	102	2017-07-18-20-20-52	1	2	x	-25	0	68.9	21.8	66.9	21.7	68.9	0.006	116	First10	Here	3
1997	11455	2	Scabiosa	102	2017-07-18-20-20-54	1	2	x	-25	0	68.9	21.8	66.9	21.7	68.9	0.006	116	First10	Here	4
1998	11456	2	Scabiosa	102	2017-07-18-20-20-56	1	2	x	-25	0	68.9	21.8	66.9	21.7	68.9	0.006	116	First10	Here	5
1999	11457	2	Scabiosa	102	2017-07-18-20-20-58	1	2	x	-25	0	68.9	21.8	66.9	21.7	68.9	0.006	116	First10	Here	6
[truncated: 43,420 more rows]
