# Supplementary material for: Floral Humidity in Flowering Plants: A Preliminary Survey
Source: Front Plant Sci. 2020 Mar 6;11:249. doi: 10.3389/fpls.2020.00249 (PMC7068853; doi:10.3389/fpls.2020.00249)
Supplement: SUPPLEMENTARY FILE 2 — A zipped file containing floral humidity data collected by the robot arm transects as described in the main text. A word document within the zipped files explains the data formatting in detail. Datafiles themselves are in CSV format. [file Data_Sheet_2.zip › Floral humidity data/Flowers/Taraxacum Means.csv]

	Block	Sp	xORz	Individual	totIndividual	sample..	Sample.order	xoffset	zoffset	x2	z2	Background.Humidity	Background.Temperature	Focal.Humidity	Focal.Temperature	Corrected.Focal.humidity	Change.in.RH.	block
1	13605	Taraxacum	x	5	1005	0	0	-30	0	900	0	35.21212121	22.3989899	34.62020202	22.30606061	35.12020202	-0.065373737	13605
2	13606	Taraxacum	x	5	1005	0	0	-25	0	625	0	35.17777778	22.3979798	34.67373737	22.26868687	35.17373737	0.017989899	13606
3	13607	Taraxacum	x	5	1005	0	0	-20	0	400	0	34.95353535	22.3979798	34.46969697	22.22828283	35.0020202	0.056020202	13607
4	13608	Taraxacum	x	5	1005	0	0	-15	0	225	0	34.706	22.357	34.404	22.212	34.945	0.24368	13608
5	13609	Taraxacum	x	5	1005	0	0	-10	0	100	0	34.532	22.376	34.679	22.216	35.182	0.66838	13609
6	13610	Taraxacum	x	5	1005	0	0	-5	0	25	0	34.498	22.4	34.859	22.218	35.377	0.86653	13610
7	13611	Taraxacum	x	5	1005	0	0	0	0	0	0	34.378	22.4	35.133	22.264	35.626	1.23638	13611
8	13612	Taraxacum	x	5	1005	0	0	5	0	25	0	34.23434343	22.4	34.71111111	22.2989899	35.22020202	0.995363636	13612
9	13613	Taraxacum	x	5	1005	0	0	10	0	100	0	33.944	22.412	34.041	22.301	34.628	0.67474	13613
10	13614	Taraxacum	x	5	1005	0	0	15	0	225	0	33.772	22.452	33.443	22.344	34.049	0.30174	13614
11	13615	Taraxacum	x	5	1005	0	0	20	0	400	0	33.656	22.489	33.126	22.4	33.816	0.12867	13615
12	13616	Taraxacum	x	5	1005	0	0	25	0	625	0	33.495	22.5	32.843	22.404	33.543	0.03155	13616
13	13617	Taraxacum	x	5	1005	0	0	30	0	900	0	33.43737374	22.5030303	32.73434343	22.47575758	33.43434343	-0.010121212	13617
14	13624	Taraxacum	x	6	1006	0	1	-30	0	900	0	33.199	22.596	32.403	22.499	33.103	-0.07341	13624
15	13625	Taraxacum	x	6	1006	0	1	-25	0	625	0	33.146	22.555	32.394	22.436	33.094	-0.02846	13625
16	13626	Taraxacum	x	6	1006	0	1	-20	0	400	0	33.027	22.534	32.544	22.401	33.244	0.22685	13626
17	13627	Taraxacum	x	6	1006	0	1	-15	0	225	0	32.882	22.522	32.856	22.399	33.533	0.65652	13627
18	13628	Taraxacum	x	6	1006	0	1	-10	0	100	0	32.821	22.5	33.311	22.316	33.951	1.13228	13628
19	13629	Taraxacum	x	6	1006	0	1	-5	0	25	0	32.70606061	22.5	33.31515152	22.3020202	33.95959596	1.250989899	13629
20	13630	Taraxacum	x	6	1006	0	1	0	0	0	0	32.6969697	22.5	33.42020202	22.3	34.05858586	1.35579798	13630
21	13631	Taraxacum	x	6	1006	0	1	5	0	25	0	32.5959596	22.48484848	33.80505051	22.29494949	34.40505051	1.80769697	13631
22	13632	Taraxacum	x	6	1006	0	1	10	0	100	0	32.58383838	22.48383838	32.94343434	22.2989899	33.63434343	1.034282828	13632
23	13633	Taraxacum	x	6	1006	0	1	15	0	225	0	32.495	22.479	32.665	22.3	33.365	0.86925	13633
24	13634	Taraxacum	x	6	1006	0	1	20	0	400	0	32.362	22.451	32.229	22.31	32.942	0.60477	13634
25	13635	Taraxacum	x	6	1006	0	1	25	0	625	0	32.282	22.44	31.795	22.311	32.594	0.2894	13635
26	13636	Taraxacum	x	6	1006	0	1	30	0	900	0	32.134	22.406	31.404	22.312	32.204	0.08064	13636
27	13662	Taraxacum	x	4	1004	0	3	-30	0	900	0	32.2040404	22.60606061	31.35858586	22.53030303	32.15858586	-0.030727273	13662
28	13663	Taraxacum	x	4	1004	0	3	-25	0	625	0	32.207	22.603	31.409	22.5	32.209	0.01219	13663
29	13664	Taraxacum	x	4	1004	0	3	-20	0	400	0	32.182	22.601	31.473	22.499	32.273	0.09549	13664
30	13665	Taraxacum	x	4	1004	0	3	-15	0	225	0	32.087	22.6	31.763	22.497	32.549	0.45507	13665
31	13666	Taraxacum	x	4	1004	0	3	-10	0	100	0	32.098	22.6	32.099	22.459	32.838	0.75024	13666
32	13667	Taraxacum	x	4	1004	0	3	-5	0	25	0	32.165	22.592	32.113	22.407	32.863	0.69617	13667
33	13668	Taraxacum	x	4	1004	0	3	0	0	0	0	32.28585859	22.58181818	32.5989899	22.4020202	33.2989899	1.018333333	13668
34	13669	Taraxacum	x	4	1004	0	3	5	0	25	0	32.299	22.578	32.554	22.404	33.254	0.96406	13669
35	13670	Taraxacum	x	4	1004	0	3	10	0	100	0	32.37373737	22.59393939	32.26969697	22.41818182	32.97777778	0.630171717	13670
36	13671	Taraxacum	x	4	1004	0	3	15	0	225	0	32.363	22.56	32.121	22.418	32.852	0.50523	13671
37	13672	Taraxacum	x	4	1004	0	3	20	0	400	0	32.193	22.52	31.767	22.416	32.567	0.35276	13672
38	13673	Taraxacum	x	4	1004	0	3	25	0	625	0	31.97575758	22.51111111	31.31010101	22.48080808	32.11010101	0.153393939	13673
39	13674	Taraxacum	x	4	1004	0	3	30	0	900	0	31.78181818	22.52121212	31.03939394	22.48383838	31.86060606	0.100585859	13674
40	13681	Taraxacum	x	5	1005	1	0	-30	0	900	0	30.705	22.5	29.748	22.414	30.74	-0.00024	13681
41	13682	Taraxacum	x	5	1005	1	0	-25	0	625	0	30.45151515	22.5	29.66868687	22.3959596	30.66868687	0.180989899	13682
42	13683	Taraxacum	x	5	1005	1	0	-20	0	400	0	30.18787879	22.5	29.54545455	22.36060606	30.54545455	0.332484848	13683
43	13684	Taraxacum	x	5	1005	1	0	-15	0	225	0	30.01515152	22.49393939	29.50808081	22.30808081	30.50707071	0.471212121	13684
44	13685	Taraxacum	x	5	1005	1	0	-10	0	100	0	29.89191919	22.48888889	29.9969697	22.3	30.92424242	1.040181818	13685
45	13686	Taraxacum	x	5	1005	1	0	-5	0	25	0	29.786	22.49	30.123	22.299	31.036	1.26096	13686
46	13687	Taraxacum	x	5	1005	1	0	0	0	0	0	29.825	22.483	30.667	22.277	31.546	1.71784	13687
47	13688	Taraxacum	x	5	1005	1	0	5	0	25	0	29.937	22.453	30.803	22.296	31.678	1.72979	13688
48	13689	Taraxacum	x	5	1005	1	0	10	0	100	0	30	22.476	30.33	22.3	31.23	1.23561	13689
49	13690	Taraxacum	x	5	1005	1	0	15	0	225	0	30.00707071	22.48888889	29.78585859	22.30909091	30.75757576	0.732343434	13690
50	13691	Taraxacum	x	5	1005	1	0	20	0	400	0	29.997	22.478	29.505	22.347	30.505	0.48655	13691
51	13692	Taraxacum	x	5	1005	1	0	25	0	625	0	29.995	22.474	29.38	22.397	30.38	0.37479	13692
52	13693	Taraxacum	x	5	1005	1	0	30	0	900	0	30	22.47171717	29.33333333	22.4	30.33333333	0.327333333	13693
53	13700	Taraxacum	x	6	1006	1	1	-30	0	900	0	30.364	22.448	29.555	22.397	30.555	0.16505	13700
54	13701	Taraxacum	x	6	1006	1	1	-25	0	625	0	30.273	22.48	29.47	22.312	30.47	0.1787	13701
55	13702	Taraxacum	x	6	1006	1	1	-20	0	400	0	30.043	22.464	29.665	22.3	30.646	0.58634	13702
56	13703	Taraxacum	x	6	1006	1	1	-15	0	225	0	29.993	22.447	29.759	22.295	30.73	0.72205	13703
57	13704	Taraxacum	x	6	1006	1	1	-10	0	100	0	29.915	22.419	30.448	22.214	31.337	1.42823	13704
58	13705	Taraxacum	x	6	1006	1	1	-5	0	25	0	29.904	22.404	31.613	22.2	32.403	2.50124	13705
59	13706	Taraxacum	x	6	1006	1	1	0	0	0	0	29.768	22.412	32.134	22.2	32.873	3.11222	13706
60	13707	Taraxacum	x	6	1006	1	1	5	0	25	0	29.701	22.402	32.07	22.2	32.814	3.12088	13707
61	13708	Taraxacum	x	6	1006	1	1	10	0	100	0	29.69494949	22.4040404	30.81818182	22.2010101	31.67373737	1.985646465	13708
62	13709	Taraxacum	x	6	1006	1	1	15	0	225	0	29.69393939	22.41818182	29.81515152	22.26262626	30.77171717	1.072282828	13709
63	13710	Taraxacum	x	6	1006	1	1	20	0	400	0	29.70707071	22.4020202	29.48989899	22.2969697	30.48989899	0.762737374	13710
64	13711	Taraxacum	x	6	1006	1	1	25	0	625	0	29.78484848	22.40808081	29.28484848	22.3020202	30.28484848	0.498050505	13711
65	13712	Taraxacum	x	6	1006	1	1	30	0	900	0	29.809	22.403	29.23	22.307	30.23	0.42371	13712
66	13738	Taraxacum	x	4	1004	1	3	-30	0	900	0	32.13	22.434	31.326	22.397	32.126	0.01366	13738
67	13739	Taraxacum	x	4	1004	1	3	-25	0	625	0	32.28686869	22.43535354	31.5959596	22.34747475	32.3959596	0.102676768	13739
68	13740	Taraxacum	x	4	1004	1	3	-20	0	400	0	32.39090909	22.42525253	31.75656566	22.31010101	32.55656566	0.145555556	13740
69	13741	Taraxacum	x	4	1004	1	3	-15	0	225	0	32.46868687	22.40909091	32.07575758	22.3030303	32.82828283	0.358505051	13741
70	13742	Taraxacum	x	4	1004	1	3	-10	0	100	0	32.51515152	22.41515152	32.14444444	22.3040404	32.87575758	0.374555556	13742
71	13743	Taraxacum	x	4	1004	1	3	-5	0	25	0	32.597	22.426	32.705	22.303	33.396	0.80384	13743
72	13744	Taraxacum	x	4	1004	1	3	0	0	0	0	32.649	22.44	33.276	22.3	33.928	1.27238	13744
73	13745	Taraxacum	x	4	1004	1	3	5	0	25	0	32.72828283	22.44848485	33.26161616	22.3030303	33.92020202	1.179969697	13745
74	13746	Taraxacum	x	4	1004	1	3	10	0	100	0	32.762	22.459	32.753	22.304	33.453	0.68264	13746
75	13747	Taraxacum	x	4	1004	1	3	15	0	225	0	32.806	22.408	32.558	22.312	33.258	0.46078	13747
76	13748	Taraxacum	x	4	1004	1	3	20	0	400	0	32.813	22.413	32.318	22.331	33.018	0.23508	13748
77	13749	Taraxacum	x	4	1004	1	3	25	0	625	0	32.813	22.428	32.209	22.4	32.909	0.13543	13749
78	13750	Taraxacum	x	4	1004	1	3	30	0	900	0	32.751	22.454	32.088	22.4	32.821	0.08708	13750
79	13757	Taraxacum	x	5	1005	2	0	-30	0	900	0	32.356	22.444	31.572	22.395	32.372	0.01155	13757
80	13758	Taraxacum	x	5	1005	2	0	-25	0	625	0	32.391	22.432	31.701	22.307	32.501	0.09467	13758
81	13759	Taraxacum	x	5	1005	2	0	-20	0	400	0	32.435	22.403	32.018	22.3	32.777	0.33954	13759
82	13760	Taraxacum	x	5	1005	2	0	-15	0	225	0	32.50808081	22.41111111	32.35959596	22.28787879	33.06161616	0.577818182	13760
83	13761	Taraxacum	x	5	1005	2	0	-10	0	100	0	32.52929293	22.42929293	32.97676768	22.21818182	33.65959596	1.119353535	13761
84	13762	Taraxacum	x	5	1005	2	0	-5	0	25	0	32.54949495	22.44949495	33.93535354	22.2	34.53232323	1.972969697	13762
85	13763	Taraxacum	x	5	1005	2	0	0	0	0	0	32.55252525	22.43434343	33.84747475	22.2	34.44747475	1.889838384	13763
86	13764	Taraxacum	x	5	1005	2	0	5	0	25	0	32.588	22.445	33.911	22.2	34.511	1.91229	13764
87	13765	Taraxacum	x	5	1005	2	0	10	0	100	0	32.669	22.431	33.421	22.241	34.038	1.3845	13765
88	13766	Taraxacum	x	5	1005	2	0	15	0	225	0	32.717	22.428	32.704	22.3	33.404	0.68271	13766
89	13767	Taraxacum	x	5	1005	2	0	20	0	400	0	32.719	22.406	32.462	22.3	33.162	0.46042	13767
90	13768	Taraxacum	x	5	1005	2	0	25	0	625	0	32.753	22.408	32.235	22.331	32.935	0.21923	13768
91	13769	Taraxacum	x	5	1005	2	0	30	0	900	0	32.803	22.409	32.16	22.381	32.86	0.10071	13769
92	13776	Taraxacum	x	6	1006	2	1	-30	0	900	0	33.254	22.454	32.608	22.394	33.308	0.05828	13776
93	13777	Taraxacum	x	6	1006	2	1	-25	0	625	0	33.3020202	22.42222222	32.9010101	22.3030303	33.6010101	0.277424242	13777
94	13778	Taraxacum	x	6	1006	2	1	-20	0	400	0	33.386	22.401	33.587	22.298	34.197	0.81889	13778
95	13779	Taraxacum	x	6	1006	2	1	-15	0	225	0	33.401	22.402	34.156	22.221	34.734	1.32259	13779
96	13780	Taraxacum	x	6	1006	2	1	-10	0	100	0	33.51	22.41	36.232	22.199	36.603	3.10624	13780
97	13781	Taraxacum	x	6	1006	2	1	-5	0	25	0	33.512	22.41	38.104	22.197	38.316	4.81095	13781
98	13782	Taraxacum	x	6	1006	2	1	0	0	0	0	33.594	22.403	38.706	22.157	38.876	5.27769	13782
99	13783	Taraxacum	x	6	1006	2	1	5	0	25	0	33.602	22.402	37.9	22.186	38.127	4.53485	13783
100	13784	Taraxacum	x	6	1006	2	1	10	0	100	0	33.617	22.407	36.554	22.2	36.919	3.29281	13784
101	13785	Taraxacum	x	6	1006	2	1	15	0	225	0	33.7020202	22.41010101	35.0030303	22.23333333	35.5	1.79379798	13785
102	13786	Taraxacum	x	6	1006	2	1	20	0	400	0	33.7020202	22.4	34.10808081	22.2969697	34.6989899	0.977929293	13786
103	13787	Taraxacum	x	6	1006	2	1	25	0	625	0	33.77979798	22.4	33.62727273	22.3	34.22727273	0.462020202	13787
104	13788	Taraxacum	x	6	1006	2	1	30	0	900	0	33.82626263	22.4	33.50606061	22.31010101	34.10606061	0.305121212	13788
105	13814	Taraxacum	x	4	1004	2	3	-30	0	900	0	34.80505051	22.4020202	34.31414141	22.37272727	34.89090909	0.062818182	13814
106	13815	Taraxacum	x	4	1004	2	3	-25	0	625	0	34.82653061	22.4	34.56734694	22.3	35.06836735	0.271979592	13815
107	13816	Taraxacum	x	4	1004	2	3	-20	0	400	0	34.90505051	22.41010101	34.81818182	22.3	35.31818182	0.422393939	13816
108	13817	Taraxacum	x	4	1004	2	3	-15	0	225	0	34.909	22.418	35.467	22.299	35.908	1.00982	13817
109	13818	Taraxacum	x	4	1004	2	3	-10	0	100	0	34.922	22.426	36.698	22.298	37.042	2.1191	13818
110	13819	Taraxacum	x	4	1004	2	3	-5	0	25	0	34.906	22.4	37.072	22.233	37.381	2.47602	13819
111	13820	Taraxacum	x	4	1004	2	3	0	0	0	0	34.971	22.4	37.064	22.213	37.369	2.40374	13820
112	13821	Taraxacum	x	4	1004	2	3	5	0	25	0	34.98	22.4	37.005	22.259	37.317	2.341	13821
113	13822	Taraxacum	x	4	1004	2	3	10	0	100	0	35.001	22.401	36.547	22.298	36.908	1.9024	13822
114	13823	Taraxacum	x	4	1004	2	3	15	0	225	0	35.036	22.4	36.025	22.299	36.425	1.39154	13823
115	13824	Taraxacum	x	4	1004	2	3	20	0	400	0	35.131	22.4	35.373	22.3	35.839	0.70219	13824
116	13825	Taraxacum	x	4	1004	2	3	25	0	625	0	35.20408163	22.40408163	35.15	22.30918367	35.65	0.425581633	13825
117	13826	Taraxacum	x	4	1004	2	3	30	0	900	0	35.27878788	22.40808081	35.02929293	22.33131313	35.52929293	0.240868687	13826
118	13833	Taraxacum	x	5	1005	3	0	-30	0	900	0	35.881	22.405	35.474	22.355	35.904	0.04434	13833
119	13834	Taraxacum	x	5	1005	3	0	-25	0	625	0	35.98484848	22.4	35.70707071	22.3	36.10707071	0.152626263	13834
120	13835	Taraxacum	x	5	1005	3	0	-20	0	400	0	36.06666667	22.4	35.98282828	22.27777778	36.38282828	0.32240404	13835
121	13836	Taraxacum	x	5	1005	3	0	-15	0	225	0	36.1	22.4020202	36.46262626	22.21919192	36.84343434	0.726464646	13836
122	13837	Taraxacum	x	5	1005	3	0	-10	0	100	0	36.1	22.4	37.19393939	22.2040404	37.5020202	1.393282828	13837
123	13838	Taraxacum	x	5	1005	3	0	-5	0	25	0	36.096	22.4	37.665	22.2	37.917	1.82661	13838
124	13839	Taraxacum	x	5	1005	3	0	0	0	0	0	36.1	22.4	38.074	22.2	38.291	2.19554	13839
125	13840	Taraxacum	x	5	1005	3	0	5	0	25	0	36.2	22.4	37.842	22.2	38.069	1.88402	13840
126	13841	Taraxacum	x	5	1005	3	0	10	0	100	0	36.288	22.4	37.193	22.204	37.493	1.20447	13841
127	13842	Taraxacum	x	5	1005	3	0	15	0	225	0	36.307	22.4	36.909	22.256	37.209	0.92624	13842
128	13843	Taraxacum	x	5	1005	3	0	20	0	400	0	36.42	22.4	36.728	22.297	37.05	0.64848	13843
129	13844	Taraxacum	x	5	1005	3	0	25	0	625	0	36.5	22.4	36.384	22.3	36.784	0.25459	13844
130	13845	Taraxacum	x	5	1005	3	0	30	0	900	0	36.503	22.4	36.364	22.31	36.764	0.23328	13845
131	13852	Taraxacum	x	6	1006	3	1	-30	0	900	0	36.5	22.4	36.251	22.315	36.651	0.13348	13852
132	13853	Taraxacum	x	6	1006	3	1	-25	0	625	0	36.5	22.4	36.432	22.28	36.823	0.29835	13853
133	13854	Taraxacum	x	6	1006	3	1	-20	0	400	0	36.5	22.4	37.239	22.202	37.529	1.03426	13854
134	13855	Taraxacum	x	6	1006	3	1	-15	0	225	0	36.501	22.4	38.812	22.195	38.973	2.46739	13855
135	13856	Taraxacum	x	6	1006	3	1	-10	0	100	0	36.575	22.4	40.828	22.116	40.8	4.23133	13856
136	13857	Taraxacum	x	6	1006	3	1	-5	0	25	0	36.60714286	22.4	43.11326531	22.1	42.89489796	6.282520408	13857
137	13858	Taraxacum	x	6	1006	3	1	0	0	0	0	36.65656566	22.4	43.5040404	22.1	43.26363636	6.589323232	13858
138	13859	Taraxacum	x	6	1006	3	1	5	0	25	0	36.73838384	22.4	42.35050505	22.1	42.18181818	5.455888889	13859
139	13860	Taraxacum	x	6	1006	3	1	10	0	100	0	36.84646465	22.4	40.50808081	22.11414141	40.51919192	3.668222222	13860
140	13861	Taraxacum	x	6	1006	3	1	15	0	225	0	36.904	22.4	39.404	22.192	39.504	2.60407	13861
141	13862	Taraxacum	x	6	1006	3	1	20	0	400	0	36.923	22.4	38.13	22.202	38.341	1.42351	13862
142	13863	Taraxacum	x	6	1006	3	1	25	0	625	0	36.97979798	22.4	37.41313131	22.27777778	37.71313131	0.713151515	13863
143	13864	Taraxacum	x	6	1006	3	1	30	0	900	0	37.038	22.398	37.194	22.299	37.494	0.45551	13864
144	13890	Taraxacum	x	4	1004	3	3	-30	0	900	0	38.699	22.4	38.52	22.304	38.72	0.0032	13890
145	13891	Taraxacum	x	4	1004	3	3	-25	0	625	0	38.711	22.388	38.828	22.234	38.988	0.27188	13891
146	13892	Taraxacum	x	4	1004	3	3	-20	0	400	0	38.768	22.363	39.027	22.203	39.127	0.39661	13892
147	13893	Taraxacum	x	4	1004	3	3	-15	0	225	0	38.838	22.318	39.523	22.189	39.62	0.77851	13893
148	13894	Taraxacum	x	4	1004	3	3	-10	0	100	0	38.862	22.357	40.403	22.139	40.419	1.55685	13894
149	13895	Taraxacum	x	4	1004	3	3	-5	0	25	0	38.943	22.362	41.703	22.104	41.603	2.66095	13895
150	13896	Taraxacum	x	4	1004	3	3	0	0	0	0	38.96161616	22.36161616	43.34040404	22.1	43.1010101	4.135080808	13896
151	13897	Taraxacum	x	4	1004	3	3	5	0	25	0	38.94646465	22.34646465	44.21818182	22.0989899	43.91818182	4.950484848	13897
152	13898	Taraxacum	x	4	1004	3	3	10	0	100	0	38.87272727	22.34545455	43.58888889	22.1	43.2989899	4.45040404	13898
153	13899	Taraxacum	x	4	1004	3	3	15	0	225	0	38.80909091	22.31919192	41.82525253	22.1040404	41.72525253	2.906424242	13899
154	13900	Taraxacum	x	4	1004	3	3	20	0	400	0	38.733	22.332	40.774	22.155	40.762	2.024	13900
155	13901	Taraxacum	x	4	1004	3	3	25	0	625	0	38.723	22.317	39.671	22.2	39.771	1.02861	13901
156	13902	Taraxacum	x	4	1004	3	3	30	0	900	0	38.747	22.311	39.128	22.202	39.228	0.50948	13902
157	14232	Taraxacum	x	13	1013	0	1	-30	0	900	0	31.83979592	22.08877551	31.04897959	22	31.84897959	0.02877551	14232
158	14233	Taraxacum	x	13	1013	0	1	-25	0	625	0	31.58787879	22.05858586	30.93838384	21.90808081	31.73838384	0.179464646	14233
159	14234	Taraxacum	x	13	1013	0	1	-20	0	400	0	31.32121212	22.02020202	31.10808081	21.9	31.90808081	0.601242424	14234
160	14235	Taraxacum	x	13	1013	0	1	-15	0	225	0	31.076	22	31.749	21.877	32.517	1.43172	14235
161	14236	Taraxacum	x	13	1013	0	1	-10	0	100	0	30.893	22.003	32.507	21.811	33.195	2.30716	14236
162	14237	Taraxacum	x	13	1013	0	1	-5	0	25	0	30.797	22.002	32.853	21.8	33.511	2.7192	14237
163	14238	Taraxacum	x	13	1013	0	1	0	0	0	0	30.792	22	32.525	21.8	33.221	2.42456	14238
164	14239	Taraxacum	x	13	1013	0	1	5	0	25	0	30.8020202	22.0020202	31.97070707	21.8020202	32.7020202	1.908151515	14239
165	14240	Taraxacum	x	13	1013	0	1	10	0	100	0	30.736	22.026	31.047	21.882	31.858	1.13059	14240
166	14241	Taraxacum	x	13	1013	0	1	15	0	225	0	30.63434343	22.04646465	30.18989899	21.9	31.08989899	0.449323232	14241
167	14242	Taraxacum	x	13	1013	0	1	20	0	400	0	30.597	22.092	29.975	21.95	30.875	0.29034	14242
168	14243	Taraxacum	x	13	1013	0	1	25	0	625	0	30.56	22.1	29.885	21.997	30.785	0.24535	14243
169	14244	Taraxacum	x	13	1013	0	1	30	0	900	0	30.502	22.1	29.749	22	30.649	0.17908	14244
170	14251	Taraxacum	x	14	1014	0	2	-30	0	900	0	30.0010101	22.3	29.27979798	22.1979798	30.27979798	0.251606061	14251
171	14252	Taraxacum	x	14	1014	0	2	-25	0	625	0	29.944	22.3	29.349	22.182	30.349	0.37181	14252
172	14253	Taraxacum	x	14	1014	0	2	-20	0	400	0	29.871	22.3	29.344	22.138	30.34	0.44016	14253
173	14254	Taraxacum	x	14	1014	0	2	-15	0	225	0	29.808	22.3	29.574	22.101	30.523	0.71321	14254
174	14255	Taraxacum	x	14	1014	0	2	-10	0	100	0	29.799	22.299	30.016	22.1	30.923	1.12591	14255
175	14256	Taraxacum	x	14	1014	0	2	-5	0	25	0	29.769	22.3	31.211	22.094	32.026	2.24741	14256
176	14257	Taraxacum	x	14	1014	0	2	0	0	0	0	29.684	22.298	31.626	22.043	32.399	2.71138	14257
177	14258	Taraxacum	x	14	1014	0	2	5	0	25	0	29.545	22.261	31.018	22.05	31.818	2.29511	14258
178	14259	Taraxacum	x	14	1014	0	2	10	0	100	0	29.454	22.23	30.098	22.086	30.998	1.54574	14259
179	14260	Taraxacum	x	14	1014	0	2	15	0	225	0	29.564	22.227	29.563	22.099	30.5	0.94722	14260
180	14261	Taraxacum	x	14	1014	0	2	20	0	400	0	29.964	22.213	29.698	22.1	30.611	0.67054	14261
181	14262	Taraxacum	x	14	1014	0	2	25	0	625	0	30.39494949	22.21414141	29.83333333	22.1010101	30.73333333	0.363313131	14262
182	14263	Taraxacum	x	14	1014	0	2	30	0	900	0	30.78484848	22.2	29.9989899	22.1010101	30.8989899	0.124343434	14263
183	14270	Taraxacum	x	15	1015	0	3	-30	0	900	0	32.294	22.2	31.453	22.1	32.253	-0.05666	14270
184	14271	Taraxacum	x	15	1015	0	3	-25	0	625	0	32.3	22.2	31.587	22.095	32.387	0.05989	14271
185	14272	Taraxacum	x	15	1015	0	3	-20	0	400	0	32.429	22.2	31.979	22.054	32.699	0.28884	14272
186	14273	Taraxacum	x	15	1015	0	3	-15	0	225	0	32.651	22.2	32.324	22.009	33.024	0.38194	14273
187	14274	Taraxacum	x	15	1015	0	3	-10	0	100	0	32.885	22.201	33.575	22.001	34.172	1.29085	14274
188	14275	Taraxacum	x	15	1015	0	3	-5	0	25	0	33.083	22.2	34.493	22	35.018	1.93124	14275
189	14276	Taraxacum	x	15	1015	0	3	0	0	0	0	33.207	22.2	35.899	21.999	36.307	3.09146	14276
190	14277	Taraxacum	x	15	1015	0	3	5	0	25	0	33.299	22.2	35.954	21.991	36.337	3.04966	14277
191	14278	Taraxacum	x	15	1015	0	3	10	0	100	0	33.2020202	22.2	35.33131313	22	35.78686869	2.57789899	14278
192	14279	Taraxacum	x	15	1015	0	3	15	0	225	0	33.19081633	22.2	34.21938776	22.00306122	34.77142857	1.573602041	14279
193	14280	Taraxacum	x	15	1015	0	3	20	0	400	0	32.97474747	22.1979798	33.14242424	22.01010101	33.78080808	0.805939394	14280
194	14281	Taraxacum	x	15	1015	0	3	25	0	625	0	32.65204082	22.2	32.52142857	22.08265306	33.21938776	0.561306122	14281
195	14282	Taraxacum	x	15	1015	0	3	30	0	900	0	32.453	22.2	31.909	22.099	32.639	0.20089	14282
196	14308	Taraxacum	x	13	1013	1	1	-30	0	900	0	33.074	22.1	32.502	22.018	33.202	0.12148	14308
197	14309	Taraxacum	x	13	1013	1	1	-25	0	625	0	33.229	22.1	32.753	21.998	33.453	0.19576	14309
198	14310	Taraxacum	x	13	1013	1	1	-20	0	400	0	33.356	22.1	32.916	21.913	33.595	0.21785	14310
199	14311	Taraxacum	x	13	1013	1	1	-15	0	225	0	33.469	22.1	34.011	21.902	34.579	1.10506	14311
200	14312	Taraxacum	x	13	1013	1	1	-10	0	100	0	33.516	22.1	34.853	21.882	35.35	1.82705	14312
201	14313	Taraxacum	x	13	1013	1	1	-5	0	25	0	33.527	22.1	35.681	21.837	36.085	2.57234	14313
202	14314	Taraxacum	x	13	1013	1	1	0	0	0	0	33.59292929	22.1	36.00505051	21.82323232	36.4020202	2.802363636	14314
203	14315	Taraxacum	x	13	1013	1	1	5	0	25	0	33.52828283	22.1	35.34343434	21.85151515	35.79494949	2.262747475	14315
204	14316	Taraxacum	x	13	1013	1	1	10	0	100	0	33.51919192	22.0989899	34.30606061	21.9	34.83030303	1.324323232	14316
205	14317	Taraxacum	x	13	1013	1	1	15	0	225	0	33.31919192	22.0989899	33.50505051	21.9	34.1	0.79269697	14317
206	14318	Taraxacum	x	13	1013	1	1	20	0	400	0	33.12424242	22.0989899	32.88282828	21.92020202	33.58282828	0.419292929	14318
207	14319	Taraxacum	x	13	1013	1	1	25	0	625	0	32.98	22.097	32.561	21.987	33.261	0.2694	14319
208	14320	Taraxacum	x	13	1013	1	1	30	0	900	0	32.827	22.077	32.223	21.999	32.923	0.11368	14320
209	14327	Taraxacum	x	14	1014	1	2	-30	0	900	0	33.235	22.095	32.583	21.996	33.283	0.03432	14327
210	14328	Taraxacum	x	14	1014	1	2	-25	0	625	0	33.358	22.091	32.886	21.928	33.568	0.18842	14328
211	14329	Taraxacum	x	14	1014	1	2	-20	0	400	0	33.49	22.055	33.038	21.9	33.693	0.19541	14329
212	14330	Taraxacum	x	14	1014	1	2	-15	0	225	0	33.596	22.069	34.045	21.9	34.603	1.0091	14330
213	14331	Taraxacum	x	14	1014	1	2	-10	0	100	0	33.67979798	22.07979798	35.07777778	21.86969697	35.54545455	1.868585859	14331
214	14332	Taraxacum	x	14	1014	1	2	-5	0	25	0	33.79191919	22.06868687	35.75959596	21.80909091	36.16969697	2.379141414	14332
215	14333	Taraxacum	x	14	1014	1	2	0	0	0	0	33.9020202	22.07272727	36.33535354	21.8020202	36.6959596	2.794959596	14333
216	14334	Taraxacum	x	14	1014	1	2	5	0	25	0	34.01111111	22.06161616	36.01313131	21.80505051	36.41313131	2.391626263	14334
217	14335	Taraxacum	x	14	1014	1	2	10	0	100	0	34.142	22.054	35.527	21.852	35.938	1.81668	14335
218	14336	Taraxacum	x	14	1014	1	2	15	0	225	0	34.213	22.062	34.839	21.899	35.339	1.1172	14336
219	14337	Taraxacum	x	14	1014	1	2	20	0	400	0	34.154	22.054	34.178	21.9	34.747	0.57245	14337
220	14338	Taraxacum	x	14	1014	1	2	25	0	625	0	34.029	22.019	33.736	21.924	34.336	0.29391	14338
221	14339	Taraxacum	x	14	1014	1	2	30	0	900	0	33.86	22.029	33.418	21.966	34.018	0.1724	14339
222	14346	Taraxacum	x	15	1015	1	3	-30	0	900	0	33.222	22.019	32.572	21.969	33.272	0.03743	14346
223	14347	Taraxacum	x	15	1015	1	3	-25	0	625	0	33.36767677	22.06666667	32.95050505	21.9030303	33.63434343	0.237686869	14347
224	14348	Taraxacum	x	15	1015	1	3	-20	0	400	0	33.55757576	22.05252525	33.48787879	21.9	34.07979798	0.53869697	14348
225	14349	Taraxacum	x	15	1015	1	3	-15	0	225	0	33.8030303	22.03333333	34.04848485	21.87979798	34.62727273	0.805282828	14349
226	14350	Taraxacum	x	15	1015	1	3	-10	0	100	0	34.02525253	22.02626263	35.05252525	21.82828283	35.52323232	1.500090909	14350
227	14351	Taraxacum	x	15	1015	1	3	-5	0	25	0	34.218	22.05	36.809	21.8	37.123	2.91163	14351
228	14352	Taraxacum	x	15	1015	1	3	0	0	0	0	34.431	22.05	38.061	21.8	38.264	3.84239	14352
229	14353	Taraxacum	x	15	1015	1	3	5	0	25	0	34.667	22.043	38.044	21.8	38.254	3.59083	14353
230	14354	Taraxacum	x	15	1015	1	3	10	0	100	0	34.914	22.018	37.535	21.804	37.794	2.87893	14354
231	14355	Taraxacum	x	15	1015	1	3	15	0	225	0	35.16464646	22.01616162	36.98787879	21.84646465	37.28787879	2.128343434	14355
232	14356	Taraxacum	x	15	1015	1	3	20	0	400	0	35.397	22.012	36.165	21.9	36.55	1.1444	14356
233	14357	Taraxacum	x	15	1015	1	3	25	0	625	0	35.62	22.037	35.789	21.902	36.189	0.57804	14357
234	14358	Taraxacum	x	15	1015	1	3	30	0	900	0	35.7989899	22.03232323	35.67878788	21.93535354	36.07878788	0.298353535	14358
235	14384	Taraxacum	x	13	1013	2	1	-30	0	900	0	36.02121212	22.02929293	35.75757576	21.94545455	36.15757576	0.14810101	14384
236	14385	Taraxacum	x	13	1013	2	1	-25	0	625	0	36.211	22.014	36.078	21.9	36.478	0.25098	14385
237	14386	Taraxacum	x	13	1013	2	1	-20	0	400	0	36.375	22.018	36.864	21.899	37.171	0.80473	14386
238	14387	Taraxacum	x	13	1013	2	1	-15	0	225	0	36.545	22.038	37.613	21.831	37.866	1.31917	14387
239	14388	Taraxacum	x	13	1013	2	1	-10	0	100	0	36.62	22.057	38.48	21.815	38.648	2.03606	14388
240	14389	Taraxacum	x	13	1013	2	1	-5	0	25	0	36.706	22.038	38.743	21.8	38.89	2.19023	14389
241	14390	Taraxacum	x	13	1013	2	1	0	0	0	0	36.754	22.055	39.225	21.8	39.328	2.58251	14390
242	14391	Taraxacum	x	13	1013	2	1	5	0	25	0	36.817	22.019	38.974	21.8	39.087	2.29024	14391
243	14392	Taraxacum	x	13	1013	2	1	10	0	100	0	36.83232323	22.02424242	37.94444444	21.81616162	38.14747475	1.33459596	14392
244	14393	Taraxacum	x	13	1013	2	1	15	0	225	0	36.867	22.03	37.543	21.897	37.831	0.93323	14393
245	14394	Taraxacum	x	13	1013	2	1	20	0	400	0	36.89393939	22.01111111	37.06969697	21.9	37.36969697	0.473747475	14394
246	14395	Taraxacum	x	13	1013	2	1	25	0	625	0	36.90505051	22.00606061	36.87272727	21.9	37.17272727	0.282777778	14395
247	14396	Taraxacum	x	13	1013	2	1	30	0	900	0	36.86060606	22.01919192	36.78585859	21.9010101	37.08585859	0.247777778	14396
248	14403	Taraxacum	x	14	1014	2	2	-30	0	900	0	37.054	21.966	36.711	21.871	37.011	-0.01399	14403
249	14404	Taraxacum	x	14	1014	2	2	-25	0	625	0	37.043	21.982	36.911	21.805	37.211	0.1797	14404
250	14405	Taraxacum	x	14	1014	2	2	-20	0	400	0	37.087	21.989	37.133	21.801	37.426	0.33846	14405
251	14406	Taraxacum	x	14	1014	2	2	-15	0	225	0	37.087	21.996	37.621	21.8	37.873	0.78451	14406
252	14407	Taraxacum	x	14	1014	2	2	-10	0	100	0	37.097	21.994	38.215	21.8	38.413	1.31703	14407
253	14408	Taraxacum	x	14	1014	2	2	-5	0	25	0	37.095	21.991	39.522	21.775	39.615	2.51276	14408
254	14409	Taraxacum	x	14	1014	2	2	0	0	0	0	37.089	21.987	40.244	21.743	40.25	3.17818	14409
255	14410	Taraxacum	x	14	1014	2	2	5	0	25	0	37.16363636	21.98484848	39.77575758	21.78383838	39.86666667	2.675909091	14410
256	14411	Taraxacum	x	14	1014	2	2	10	0	100	0	37.13737374	21.99191919	39.14141414	21.8	39.24141414	2.122787879	14411
257	14412	Taraxacum	x	14	1014	2	2	15	0	225	0	37.24343434	21.96060606	38.35454545	21.8	38.55151515	1.297979798	14412
258	14413	Taraxacum	x	14	1014	2	2	20	0	400	0	37.25408163	21.96734694	37.72346939	21.80306122	37.96326531	0.710897959	14413
259	14414	Taraxacum	x	14	1014	2	2	25	0	625	0	37.278	21.927	37.419	21.808	37.719	0.40918	14414
260	14415	Taraxacum	x	14	1014	2	2	30	0	900	0	37.352	21.911	37.281	21.828	37.581	0.20883	14415
261	14422	Taraxacum	x	15	1015	2	3	-30	0	900	0	37.759	21.966	37.624	21.884	37.89	0.11522	14422
262	14423	Taraxacum	x	15	1015	2	3	-25	0	625	0	37.764	21.965	37.772	21.807	37.979	0.24546	14423
263	14424	Taraxacum	x	15	1015	2	3	-20	0	400	0	37.831	21.95	38.221	21.8	38.417	0.58855	14424
264	14425	Taraxacum	x	15	1015	2	3	-15	0	225	0	37.93030303	21.93636364	39.34646465	21.77676768	39.45555556	1.517151515	14425
265	14426	Taraxacum	x	15	1015	2	3	-10	0	100	0	37.96565657	21.92626263	41.2989899	21.7040404	41.23232323	3.265212121	14426
266	14427	Taraxacum	x	15	1015	2	3	-5	0	25	0	38.01313131	21.91212121	43.70808081	21.7	43.42222222	5.418232323	14427
267	14428	Taraxacum	x	15	1015	2	3	0	0	0	0	38.06666667	21.93131313	44.80909091	21.6959596	44.42525253	6.370262626	14428
268	14429	Taraxacum	x	15	1015	2	3	5	0	25	0	38.098	21.91	44.621	21.694	44.266	6.16713	14429
269	14430	Taraxacum	x	15	1015	2	3	10	0	100	0	38.149	21.922	43.189	21.7	42.977	4.80824	14430
270	14431	Taraxacum	x	15	1015	2	3	15	0	225	0	38.2	21.915	40.885	21.709	40.875	2.65265	14431
271	14432	Taraxacum	x	15	1015	2	3	20	0	400	0	38.201	21.901	39.306	21.791	39.403	1.2095	14432
272	14433	Taraxacum	x	15	1015	2	3	25	0	625	0	38.232	21.9	38.645	21.8	38.829	0.57477	14433
273	14434	Taraxacum	x	15	1015	2	3	30	0	900	0	38.3	21.9	38.341	21.803	38.541	0.2293	14434
274	14460	Taraxacum	x	13	1013	3	1	-30	0	900	0	39.999	21.9	40.098	21.802	40.1	0.13491	14460
275	14461	Taraxacum	x	13	1013	3	1	-25	0	625	0	40.03636364	21.9	40.34949495	21.8	40.34949495	0.326969697	14461
276	14462	Taraxacum	x	13	1013	3	1	-20	0	400	0	40.02828283	21.9	40.72121212	21.77979798	40.72020202	0.674777778	14462
277	14463	Taraxacum	x	13	1013	3	1	-15	0	225	0	40.08282828	21.9	41.15757576	21.7040404	41.0989899	1.018767677	14463
278	14464	Taraxacum	x	13	1013	3	1	-10	0	100	0	40.166	21.9	42.558	21.691	42.381	2.21501	14464
279	14465	Taraxacum	x	13	1013	3	1	-5	0	25	0	40.185	21.899	43.918	21.627	43.623	3.4381	14465
280	14466	Taraxacum	x	13	1013	3	1	0	0	0	0	40.108	21.9	43.993	21.636	43.693	3.58366	14466
281	14467	Taraxacum	x	13	1013	3	1	5	0	25	0	40.114	21.9	43.284	21.659	43.045	2.92999	14467
282	14468	Taraxacum	x	13	1013	3	1	10	0	100	0	40.188	21.9	42.456	21.699	42.278	2.09979	14468
283	14469	Taraxacum	x	13	1013	3	1	15	0	225	0	40.189	21.9	41.548	21.716	41.448	1.26925	14469
284	14470	Taraxacum	x	13	1013	3	1	20	0	400	0	40.207	21.9	41.045	21.788	40.997	0.79174	14470
285	14471	Taraxacum	x	13	1013	3	1	25	0	625	0	40.235	21.9	40.674	21.8	40.674	0.42502	14471
286	14472	Taraxacum	x	13	1013	3	1	30	0	900	0	40.204	21.9	40.502	21.8	40.502	0.29882	14472
287	14479	Taraxacum	x	14	1014	3	2	-30	0	900	0	40.44747475	21.9	40.6	21.8020202	40.6	0.14469697	14479
288	14480	Taraxacum	x	14	1014	3	2	-25	0	625	0	40.48686869	21.9	40.89292929	21.8	40.88181818	0.372989899	14480
289	14481	Taraxacum	x	14	1014	3	2	-20	0	400	0	40.569	21.896	41.115	21.732	41.058	0.49362	14481
290	14482	Taraxacum	x	14	1014	3	2	-15	0	225	0	40.54	21.9	41.839	21.704	41.733	1.18423	14482
291	14483	Taraxacum	x	14	1014	3	2	-10	0	100	0	40.561	21.9	43.322	21.7	43.068	2.51778	14483
292	14484	Taraxacum	x	14	1014	3	2	-5	0	25	0	40.6	21.9	45.172	21.681	44.772	4.16844	14484
293	14485	Taraxacum	x	14	1014	3	2	0	0	0	0	40.638	21.9	45.784	21.686	45.322	4.68937	14485
294	14486	Taraxacum	x	14	1014	3	2	5	0	25	0	40.747	21.9	45.163	21.699	44.763	4.01323	14486
295	14487	Taraxacum	x	14	1014	3	2	10	0	100	0	40.803	21.9	43.931	21.7	43.627	2.83191	14487
296	14488	Taraxacum	x	14	1014	3	2	15	0	225	0	40.918	21.9	42.58	21.733	42.38	1.48306	14488
297	14489	Taraxacum	x	14	1014	3	2	20	0	400	0	40.97272727	21.9	41.78989899	21.8	41.68989899	0.706585859	14489
298	14490	Taraxacum	x	14	1014	3	2	25	0	625	0	41	21.9	41.38282828	21.8	41.28282828	0.307373737	14490
299	14491	Taraxacum	x	14	1014	3	2	30	0	900	0	41.04545455	21.9	41.2979798	21.8	41.1979798	0.184272727	14491
300	14498	Taraxacum	x	15	1015	3	3	-30	0	900	0	41.28	21.911	41.442	21.842	41.342	0.0813	14498
301	14499	Taraxacum	x	15	1015	3	3	-25	0	625	0	41.338	21.901	41.732	21.8	41.632	0.28845	14499
302	14500	Taraxacum	x	15	1015	3	3	-20	0	400	0	41.436	21.9	42.103	21.787	41.998	0.5294	14500
303	14501	Taraxacum	x	15	1015	3	3	-15	0	225	0	41.552	21.9	42.561	21.705	42.38	0.83164	14501
304	14502	Taraxacum	x	15	1015	3	3	-10	0	100	0	41.593	21.9	43.176	21.699	42.953	1.35235	14502
305	14503	Taraxacum	x	15	1015	3	3	-5	0	25	0	41.669	21.9	43.971	21.621	43.669	2.00252	14503
306	14504	Taraxacum	x	15	1015	3	3	0	0	0	0	41.76464646	21.9	46.17272727	21.6	45.68383838	3.917929293	14504
307	14505	Taraxacum	x	15	1015	3	3	5	0	25	0	41.83232323	21.8989899	48.35151515	21.6	47.67272727	5.840414141	14505
308	14506	Taraxacum	x	15	1015	3	3	10	0	100	0	41.87653061	21.90102041	49.67040816	21.60204082	48.87244898	7.000765306	14506
309	14507	Taraxacum	x	15	1015	3	3	15	0	225	0	41.97272727	21.90808081	48.38383838	21.66767677	47.68888889	5.729464646	14507
310	14508	Taraxacum	x	15	1015	3	3	20	0	400	0	42.048	21.9	45.463	21.7	45.048	2.98619	14508
311	14509	Taraxacum	x	15	1015	3	3	25	0	625	0	42.139	21.902	43.626	21.744	43.329	1.21731	14509
312	14510	Taraxacum	x	15	1015	3	3	30	0	900	0	42.204	21.9	43.018	21.799	42.818	0.59713	14510
313	13618	Taraxacum	z	5	1005	0	0	0	5	0	25	33.394	22.511	32.935	22.443	33.635	0.21667	13618
314	13619	Taraxacum	z	5	1005	0	0	0	10	0	100	33.321	22.542	32.693	22.438	33.393	0.06864	13619
315	13620	Taraxacum	z	5	1005	0	0	0	15	0	225	33.204	22.58	32.48	22.492	33.18	-0.0082	13620
316	13621	Taraxacum	z	5	1005	0	0	0	20	0	400	33.06565657	22.6	32.34040404	22.49494949	33.04040404	0.003090909	13621
317	13622	Taraxacum	z	5	1005	0	0	0	25	0	625	33.01414141	22.6	32.3010101	22.5	33.0010101	0.018777778	13622
318	13623	Taraxacum	z	5	1005	0	0	0	30	0	900	33.06938776	22.6	32.28673469	22.49897959	32.98673469	-0.049734694	13623
319	13637	Taraxacum	z	6	1006	0	1	0	5	0	25	31.999	22.427	31.623	22.302	32.423	0.41533	13637
320	13638	Taraxacum	z	6	1006	0	1	0	10	0	100	31.985	22.416	31.404	22.3	32.204	0.22964	13638
321	13639	Taraxacum	z	6	1006	0	1	0	15	0	225	32.05555556	22.40606061	31.33838384	22.3	32.13838384	0.099373737	13639
322	13640	Taraxacum	z	6	1006	0	1	0	20	0	400	32.098	22.4	31.422	22.3	32.222	0.13302	13640
323	13641	Taraxacum	z	6	1006	0	1	0	25	0	625	32.104	22.401	31.341	22.3	32.141	0.05331	13641
324	13642	Taraxacum	z	6	1006	0	1	0	30	0	900	32.172	22.4	31.411	22.3	32.211	0.04901	13642
325	13675	Taraxacum	z	4	1004	0	3	0	5	0	25	31.573	22.5	30.788	22.408	31.676	0.08009	13675
326	13676	Taraxacum	z	4	1004	0	3	0	10	0	100	31.397	22.5	30.432	22.401	31.332	-0.06847	13676
327	13677	Taraxacum	z	4	1004	0	3	0	15	0	225	31.13131313	22.5	30.16666667	22.4020202	31.06666667	-0.044646465	13677
328	13678	Taraxacum	z	4	1004	0	3	0	20	0	400	30.95918367	22.5	30.00204082	22.4	30.90204082	-0.022326531	13678
329	13679	Taraxacum	z	4	1004	0	3	0	25	0	625	30.9959596	22.5	30	22.4	30.9	-0.060959596	13679
330	13680	Taraxacum	z	4	1004	0	3	0	30	0	900	31	22.5	30.04343434	22.4	30.94343434	-0.025474747	13680
331	13694	Taraxacum	z	5	1005	1	0	0	5	0	25	30.009	22.46	29.524	22.324	30.524	0.49184	13694
332	13695	Taraxacum	z	5	1005	1	0	0	10	0	100	29.993	22.458	29.287	22.303	30.287	0.29202	13695
333	13696	Taraxacum	z	5	1005	1	0	0	15	0	225	30	22.459	29.278	22.305	30.278	0.27675	13696
334	13697	Taraxacum	z	5	1005	1	0	0	20	0	400	30.031	22.43	29.375	22.306	30.375	0.33425	13697
335	13698	Taraxacum	z	5	1005	1	0	0	25	0	625	30.21	22.434	29.494	22.323	30.494	0.26354	13698
336	13699	Taraxacum	z	5	1005	1	0	0	30	0	900	30.352	22.442	29.632	22.33	30.632	0.24712	13699
337	13713	Taraxacum	z	6	1006	1	1	0	5	0	25	29.9030303	22.40505051	29.44848485	22.3	30.44848485	0.528979798	13713
338	13714	Taraxacum	z	6	1006	1	1	0	10	0	100	29.97272727	22.4	29.32828283	22.2969697	30.32828283	0.349909091	13714
339	13715	Taraxacum	z	6	1006	1	1	0	15	0	225	29.9959596	22.40707071	29.32121212	22.3	30.32121212	0.320333333	13715
340	13716	Taraxacum	z	6	1006	1	1	0	20	0	400	30.013	22.426	29.301	22.3	30.301	0.28491	13716
341	13717	Taraxacum	z	6	1006	1	1	0	25	0	625	30.004	22.404	29.388	22.3	30.388	0.37308	13717
342	13718	Taraxacum	z	6	1006	1	1	0	30	0	900	30.09	22.41	29.36	22.307	30.36	0.2616	13718
343	13751	Taraxacum	z	4	1004	1	3	0	5	0	25	32.66	22.44	32.091	22.379	32.848	0.18096	13751
344	13752	Taraxacum	z	4	1004	1	3	0	10	0	100	32.582	22.448	31.905	22.388	32.697	0.08955	13752
345	13753	Taraxacum	z	4	1004	1	3	0	15	0	225	32.521	22.447	31.768	22.362	32.568	0.02588	13753
346	13754	Taraxacum	z	4	1004	1	3	0	20	0	400	32.459	22.424	31.699	22.383	32.499	0.02496	13754
347	13755	Taraxacum	z	4	1004	1	3	0	25	0	625	32.428	22.428	31.586	22.347	32.386	-0.04761	13755
348	13756	Taraxacum	z	4	1004	1	3	0	30	0	900	32.39081633	22.40918367	31.55510204	22.34183673	32.35510204	-0.038602041	13756
349	13770	Taraxacum	z	5	1005	2	0	0	5	0	25	32.812	22.412	32.4	22.318	33.1	0.31089	13770
350	13771	Taraxacum	z	5	1005	2	0	0	10	0	100	32.921	22.435	32.419	22.3	33.119	0.21929	13771
351	13772	Taraxacum	z	5	1005	2	0	0	15	0	225	32.977	22.412	32.404	22.301	33.104	0.14964	13772
352	13773	Taraxacum	z	5	1005	2	0	0	20	0	400	33.03131313	22.4020202	32.41313131	22.3040404	33.11313131	0.103636364	13773
353	13774	Taraxacum	z	5	1005	2	0	0	25	0	625	33.107	22.401	32.507	22.3	33.207	0.11337	13774
354	13775	Taraxacum	z	5	1005	2	0	0	30	0	900	33.162	22.427	32.502	22.304	33.202	0.05382	13775
355	13789	Taraxacum	z	6	1006	2	1	0	5	0	25	33.90707071	22.4010101	34.26262626	22.3	34.83232323	0.913808081	13789
356	13790	Taraxacum	z	6	1006	2	1	0	10	0	100	34	22.4030303	33.9010101	22.2989899	34.5010101	0.490979798	13790
357	13791	Taraxacum	z	6	1006	2	1	0	15	0	225	34.11818182	22.4	33.78484848	22.2989899	34.38484848	0.267030303	13791
358	13792	Taraxacum	z	6	1006	2	1	0	20	0	400	34.248	22.401	33.855	22.3	34.455	0.20105	13792
359	13793	Taraxacum	z	6	1006	2	1	0	25	0	625	34.304	22.401	33.93	22.301	34.53	0.2133	13793
360	13794	Taraxacum	z	6	1006	2	1	0	30	0	900	34.414	22.415	34.005	22.303	34.605	0.17179	13794
361	13827	Taraxacum	z	4	1004	2	3	0	5	0	25	35.331	22.407	35.537	22.307	35.97	0.65168	13827
362	13828	Taraxacum	z	4	1004	2	3	0	10	0	100	35.411	22.402	35.289	22.301	35.771	0.34537	13828
363	13829	Taraxacum	z	4	1004	2	3	0	15	0	225	35.50510204	22.40102041	35.21122449	22.3	35.71122449	0.180234694	13829
364	13830	Taraxacum	z	4	1004	2	3	0	20	0	400	35.6010101	22.4010101	35.28383838	22.3040404	35.78383838	0.15110101	13830
365	13831	Taraxacum	z	4	1004	2	3	0	25	0	625	35.68282828	22.4	35.33838384	22.3	35.83838384	0.119080808	13831
366	13832	Taraxacum	z	4	1004	2	3	0	30	0	900	35.76262626	22.4	35.40606061	22.30606061	35.9	0.100888889	13832
367	13846	Taraxacum	z	5	1005	3	0	0	5	0	25	36.586	22.401	36.678	22.3	37.023	0.43695	13846
368	13847	Taraxacum	z	5	1005	3	0	0	10	0	100	36.618	22.4	36.539	22.299	36.939	0.27849	13847
369	13848	Taraxacum	z	5	1005	3	0	0	15	0	225	36.678	22.4	36.488	22.3	36.888	0.17189	13848
370	13849	Taraxacum	z	5	1005	3	0	0	20	0	400	36.7	22.4	36.49494949	22.3	36.89494949	0.156292929	13849
371	13850	Taraxacum	z	5	1005	3	0	0	25	0	625	36.7	22.4	36.45353535	22.3	36.85353535	0.118232323	13850
372	13851	Taraxacum	z	5	1005	3	0	0	30	0	900	36.62727273	22.4	36.39494949	22.3	36.79494949	0.137131313	13851
373	13865	Taraxacum	z	6	1006	3	1	0	5	0	25	37.08	22.398	38.015	22.238	38.233	1.16169	13865
374	13866	Taraxacum	z	6	1006	3	1	0	10	0	100	37.089	22.4	37.276	22.205	37.575	0.47919	13866
375	13867	Taraxacum	z	6	1006	3	1	0	15	0	225	37.063	22.4	37.106	22.212	37.406	0.35037	13867
376	13868	Taraxacum	z	6	1006	3	1	0	20	0	400	37.149	22.4	37.08	22.247	37.38	0.24051	13868
377	13869	Taraxacum	z	6	1006	3	1	0	25	0	625	37.2	22.4	37.098	22.293	37.398	0.20614	13869
378	13870	Taraxacum	z	6	1006	3	1	0	30	0	900	37.2	22.4	37.098	22.298	37.398	0.20616	13870
379	13903	Taraxacum	z	4	1004	3	3	0	5	0	25	38.764	22.325	41.247	22.202	41.189	2.4242	13903
380	13904	Taraxacum	z	4	1004	3	3	0	10	0	100	38.789	22.304	39.97	22.2	40.041	1.23499	13904
381	13905	Taraxacum	z	4	1004	3	3	0	15	0	225	38.8	22.304	39.068	22.2	39.168	0.40188	13905
382	13906	Taraxacum	z	4	1004	3	3	0	20	0	400	38.727	22.301	38.832	22.201	38.984	0.2596	13906
383	13907	Taraxacum	z	4	1004	3	3	0	25	0	625	38.632	22.301	38.592	22.206	38.792	0.13572	13907
384	13908	Taraxacum	z	4	1004	3	3	0	30	0	900	38.548	22.3	38.52	22.205	38.72	0.1542	13908
385	14245	Taraxacum	z	13	1013	0	1	0	5	0	25	30.506	22.114	30.083	22	30.983	0.48002	14245
386	14246	Taraxacum	z	13	1013	0	1	0	10	0	100	30.507	22.144	29.916	22.004	30.816	0.32656	14246
387	14247	Taraxacum	z	13	1013	0	1	0	15	0	225	30.492	22.198	29.846	22.063	30.746	0.27785	14247
388	14248	Taraxacum	z	13	1013	0	1	0	20	0	400	30.362	22.2	29.729	22.099	30.629	0.30068	14248
389	14249	Taraxacum	z	13	1013	0	1	0	25	0	625	30.31010101	22.21414141	29.59494949	22.1	30.50606061	0.23030303	14249
390	14250	Taraxacum	z	13	1013	0	1	0	30	0	900	30.22626263	22.23434343	29.52222222	22.1010101	30.49090909	0.247868687	14250
391	14264	Taraxacum	z	14	1014	0	2	0	5	0	25	31.148	22.2	30.577	22.098	31.442	0.28932	14264
392	14265	Taraxacum	z	14	1014	0	2	0	10	0	100	31.416	22.2	30.763	22.097	31.563	0.19134	14265
393	14266	Taraxacum	z	14	1014	0	2	0	15	0	225	31.64747475	22.2	30.94949495	22.0959596	31.74949495	0.130090909	14266
394	14267	Taraxacum	z	14	1014	0	2	0	20	0	400	31.86969697	22.2	31.16060606	22.0979798	31.96060606	0.100535354	14267
395	14268	Taraxacum	z	14	1014	0	2	0	25	0	625	32.0969697	22.2	31.39191919	22.0969697	32.19191919	0.084666667	14268
396	14269	Taraxacum	z	14	1014	0	2	0	30	0	900	32.18181818	22.2	31.4010101	22.0989899	32.2010101	0.00810101	14269
397	14283	Taraxacum	z	15	1015	0	3	0	5	0	25	32.4	22.2	32.23131313	22.05454545	32.94747475	0.548222222	14283
398	14284	Taraxacum	z	15	1015	0	3	0	10	0	100	32.4020202	22.2	31.93838384	22.02222222	32.65353535	0.278757576	14284
399	14285	Taraxacum	z	15	1015	0	3	0	15	0	225	32.54081633	22.2	31.97653061	22.01632653	32.67755102	0.174816327	14285
400	14286	Taraxacum	z	15	1015	0	3	0	20	0	400	32.713	22.2	32.145	22.065	32.845	0.15648	14286
401	14287	Taraxacum	z	15	1015	0	3	0	25	0	625	32.907	22.2	32.296	22.054	32.996	0.10035	14287
402	14288	Taraxacum	z	15	1015	0	3	0	30	0	900	33.108	22.2	32.528	22.083	33.228	0.11139	14288
403	14321	Taraxacum	z	13	1013	1	1	0	5	0	25	32.70816327	22.06632653	32.47346939	21.93061224	33.17346939	0.46127551	14321
404	14322	Taraxacum	z	13	1013	1	1	0	10	0	100	32.663	22.071	32.173	21.905	32.873	0.23214	14322
405	14323	Taraxacum	z	13	1013	1	1	0	15	0	225	32.663	22.079	32.006	21.907	32.706	0.07946	14323
406	14324	Taraxacum	z	13	1013	1	1	0	20	0	400	32.696	22.063	32.056	21.904	32.756	0.09199	14324
407	14325	Taraxacum	z	13	1013	1	1	0	25	0	625	32.849	22.08	32.17	21.935	32.87	0.04337	14325
408	14326	Taraxacum	z	13	1013	1	1	0	30	0	900	32.974	22.079	32.255	21.959	32.955	-0.00396	14326
409	14340	Taraxacum	z	14	1014	1	2	0	5	0	25	33.6959596	22.04242424	33.58888889	21.91111111	34.18888889	0.492545455	14340
410	14341	Taraxacum	z	14	1014	1	2	0	10	0	100	33.578	22.027	33.131	21.901	33.74	0.19221	14341
411	14342	Taraxacum	z	14	1014	1	2	0	15	0	225	33.406	22.048	32.859	21.909	33.556	0.11572	14342
412	14343	Taraxacum	z	14	1014	1	2	0	20	0	400	33.309	22.027	32.672	21.905	33.372	0.04153	14343
413	14344	Taraxacum	z	14	1014	1	2	0	25	0	625	33.226	22.026	32.564	21.902	33.264	0.02624	14344
414	14345	Taraxacum	z	14	1014	1	2	0	30	0	900	33.148	22.003	32.507	21.907	33.207	0.05237	14345
415	14359	Taraxacum	z	15	1015	1	3	0	5	0	25	35.987	22.053	36.364	21.902	36.73	0.73609	14359
416	14360	Taraxacum	z	15	1015	1	3	0	10	0	100	36.216	22.059	36.045	21.9	36.445	0.21595	14360
417	14361	Taraxacum	z	15	1015	1	3	0	15	0	225	36.437	22.065	36.213	21.901	36.613	0.14819	14361
418	14362	Taraxacum	z	15	1015	1	3	0	20	0	400	36.555	22.041	36.354	21.905	36.752	0.15909	14362
419	14363	Taraxacum	z	15	1015	1	3	0	25	0	625	36.641	22.041	36.364	21.907	36.762	0.08224	14363
420	14364	Taraxacum	z	15	1015	1	3	0	30	0	900	36.66938776	22.05102041	36.40510204	21.90510204	36.79795918	0.091255102	14364
421	14397	Taraxacum	z	13	1013	2	1	0	5	0	25	36.901	22.001	37.195	21.892	37.495	0.58115	14397
422	14398	Taraxacum	z	13	1013	2	1	0	10	0	100	36.93232323	22.0010101	36.95252525	21.85757576	37.25252525	0.328424242	14398
423	14399	Taraxacum	z	13	1013	2	1	0	15	0	225	36.9989899	22	36.86363636	21.83939394	37.16363636	0.180515152	14399
424	14400	Taraxacum	z	13	1013	2	1	0	20	0	400	37.01010101	21.9989899	36.80606061	21.81414141	37.10606061	0.116545455	14400
425	14401	Taraxacum	z	13	1013	2	1	0	25	0	625	37.01326531	21.99897959	36.77040816	21.83367347	37.07040816	0.080877551	14401
426	14402	Taraxacum	z	13	1013	2	1	0	30	0	900	37	22	36.776	21.842	37.076	0.09921	14402
427	14416	Taraxacum	z	14	1014	2	2	0	5	0	25	37.41313131	21.91010101	37.85353535	21.8020202	38.05757576	0.670787879	14416
428	14417	Taraxacum	z	14	1014	2	2	0	10	0	100	37.528	21.905	37.523	21.8	37.822	0.25394	14417
429	14418	Taraxacum	z	14	1014	2	2	0	15	0	225	37.594	21.901	37.521	21.8	37.821	0.18611	14418
430	14419	Taraxacum	z	14	1014	2	2	0	20	0	400	37.614	21.914	37.527	21.8	37.827	0.17157	14419
431	14420	Taraxacum	z	14	1014	2	2	0	25	0	625	37.64545455	21.91717172	37.58585859	21.8	37.88585859	0.193676768	14420
432	14421	Taraxacum	z	14	1014	2	2	0	30	0	900	37.702	21.903	37.579	21.803	37.878	0.1309	14421
433	14435	Taraxacum	z	15	1015	2	3	0	5	0	25	38.385	21.9	39.62	21.8	39.7	1.31226	14435
434	14436	Taraxacum	z	15	1015	2	3	0	10	0	100	38.4	21.9	38.84	21.799	38.976	0.58486	14436
435	14437	Taraxacum	z	15	1015	2	3	0	15	0	225	38.409	21.9	38.621	21.8	38.82	0.37609	14437
436	14438	Taraxacum	z	15	1015	2	3	0	20	0	400	38.496	21.9	38.53	21.8	38.73	0.2056	14438
437	14439	Taraxacum	z	15	1015	2	3	0	25	0	625	38.508	21.9	38.505	21.8	38.705	0.1706	14439
438	14440	Taraxacum	z	15	1015	2	3	0	30	0	900	38.544	21.9	38.5	21.8	38.7	0.13	14440
439	14473	Taraxacum	z	13	1013	3	1	0	5	0	25	40.252	21.9	41.274	21.785	41.184	0.95593	14473
440	14474	Taraxacum	z	13	1013	3	1	0	10	0	100	40.3	21.9	40.7989899	21.76565657	40.7989899	0.474080808	14474
441	14475	Taraxacum	z	13	1013	3	1	0	15	0	225	40.292	21.9	40.658	21.8	40.658	0.35336	14475
442	14476	Taraxacum	z	13	1013	3	1	0	20	0	400	40.336	21.9	40.604	21.799	40.604	0.2597	14476
443	14477	Taraxacum	z	13	1013	3	1	0	25	0	625	40.34545455	21.9	40.62020202	21.8	40.62020202	0.265131313	14477
444	14478	Taraxacum	z	13	1013	3	1	0	30	0	900	40.42222222	21.9	40.6030303	21.8	40.6030303	0.172565657	14478
445	14492	Taraxacum	z	14	1014	3	2	0	5	0	25	41.08383838	21.9	42.78989899	21.7989899	42.58989899	1.508878788	14492
446	14493	Taraxacum	z	14	1014	3	2	0	10	0	100	41.1040404	21.9	41.90808081	21.7969697	41.80505051	0.683373737	14493
447	14494	Taraxacum	z	14	1014	3	2	0	15	0	225	41.19494949	21.9	41.53939394	21.8	41.43939394	0.255292929	14494
448	14495	Taraxacum	z	14	1014	3	2	0	20	0	400	41.22020202	21.9	41.45353535	21.8	41.35353535	0.151515152	14495
449	14496	Taraxacum	z	14	1014	3	2	0	25	0	625	41.282	21.9	41.495	21.8	41.395	0.12745	14496
450	14497	Taraxacum	z	14	1014	3	2	0	30	0	900	41.283	21.9	41.5	21.8	41.4	0.131	14497
451	14511	Taraxacum	z	15	1015	3	3	0	5	0	25	42.282	21.9	46.754	21.745	46.211	3.93162	14511
452	14512	Taraxacum	z	15	1015	3	3	0	10	0	100	42.359	21.9	43.965	21.711	43.663	1.30706	14512
453	14513	Taraxacum	z	15	1015	3	3	0	15	0	225	42.365	21.9	43.163	21.794	42.963	0.56842	14513
454	14514	Taraxacum	z	15	1015	3	3	0	20	0	400	42.443	21.9	42.926	21.8	42.726	0.27392	14514
455	14515	Taraxacum	z	15	1015	3	3	0	25	0	625	42.457	21.9	42.884	21.8	42.684	0.22144	14515
456	14516	Taraxacum	z	15	1015	3	3	0	30	0	900	42.511	21.9	42.871	21.8	42.671	0.15561	14516
