# Supplementary material for: Floral Humidity in Flowering Plants: A Preliminary Survey
Source: Front Plant Sci. 2020 Mar 6;11:249. doi: 10.3389/fpls.2020.00249 (PMC7068853; doi:10.3389/fpls.2020.00249)
Supplement: SUPPLEMENTARY FILE 2 — A zipped file containing floral humidity data collected by the robot arm transects as described in the main text. A word document within the zipped files explains the data formatting in detail. Datafiles themselves are in CSV format. [file Data_Sheet_2.zip › Floral humidity data/Flowers/Taraxacum Raw.csv]

	X.	Individual	Species	totIndividual	date	sample..	Sample.order	x.or.z.transect	xoffset	zoffset	Background.Humidity	Background.Temperature	Focal.Humidity	Focal.Temperature	Corrected.Focal.humidity	Change.in.RH.	block	BE	Tag	N
1	30290	5	Taraxacum	1005	2018-04-26-10-58-07	0	0	x	-30	0	35.1	22.4	34.6	22.3	35.1	0.028	13605	First10	Here	1
2	30291	5	Taraxacum	1005	2018-04-26-10-58-09	0	0	x	-30	0	35.2	22.4	34.5	22.3	35	-0.163	13605	First10	Here	2
3	30292	5	Taraxacum	1005	2018-04-26-10-58-11	0	0	x	-30	0	35.1	22.4	34.6	22.3	35.1	0.028	13605	First10	Here	3
4	30293	5	Taraxacum	1005	2018-04-26-10-58-13	0	0	x	-30	0	35.2	22.4	34.6	22.3	35.1	-0.072	13605	First10	Here	4
5	30294	5	Taraxacum	1005	2018-04-26-10-58-15	0	0	x	-30	0	35.2	22.4	34.7	22.4	35.2	0.02	13605	First10	Here	5
6	30295	5	Taraxacum	1005	2018-04-26-10-58-17	0	0	x	-30	0	35.2	22.4	34.6	22.3	35.1	-0.072	13605	First10	Here	6
7	30296	5	Taraxacum	1005	2018-04-26-10-58-19	0	0	x	-30	0	35.2	22.4	34.6	22.3	35.1	-0.072	13605	First10	Here	7
8	30297	5	Taraxacum	1005	2018-04-26-10-58-21	0	0	x	-30	0	35.2	22.4	34.7	22.4	35.2	0.02	13605	First10	Here	8
9	30298	5	Taraxacum	1005	2018-04-26-10-58-23	0	0	x	-30	0	35.2	22.4	34.6	22.3	35.1	-0.072	13605	First10	Here	9
10	30299	5	Taraxacum	1005	2018-04-26-10-58-25	0	0	x	-30	0	35.2	22.4	34.6	22.3	35.1	-0.072	13605	First10	Here	10
11	30300	5	Taraxacum	1005	2018-04-26-10-58-27	0	0	x	-30	0	35.2	22.4	34.5	22.3	35	-0.163	13605			11
12	30301	5	Taraxacum	1005	2018-04-26-10-58-29	0	0	x	-30	0	35.2	22.4	34.6	22.3	35.1	-0.072	13605			12
13	30302	5	Taraxacum	1005	2018-04-26-10-58-31	0	0	x	-30	0	35.2	22.4	34.6	22.3	35.1	-0.072	13605			13
14	30303	5	Taraxacum	1005	2018-04-26-10-58-33	0	0	x	-30	0	35.2	22.4	34.6	22.3	35.1	-0.072	13605			14
15	30304	5	Taraxacum	1005	2018-04-26-10-58-35	0	0	x	-30	0	35.2	22.4	34.6	22.3	35.1	-0.072	13605			15
16	30305	5	Taraxacum	1005	2018-04-26-10-58-37	0	0	x	-30	0	35.2	22.4	34.6	22.3	35.1	-0.072	13605			16
17	30306	5	Taraxacum	1005	2018-04-26-10-58-39	0	0	x	-30	0	35.2	22.4	34.6	22.3	35.1	-0.072	13605			17
18	30307	5	Taraxacum	1005	2018-04-26-10-58-41	0	0	x	-30	0	35.2	22.4	34.6	22.4	35.1	-0.072	13605			18
19	30308	5	Taraxacum	1005	2018-04-26-10-58-43	0	0	x	-30	0	35.2	22.4	34.6	22.3	35.1	-0.072	13605			19
20	30309	5	Taraxacum	1005	2018-04-26-10-58-45	0	0	x	-30	0	35.2	22.4	34.6	22.4	35.1	-0.072	13605			20
21	30310	5	Taraxacum	1005	2018-04-26-10-58-47	0	0	x	-30	0	35.2	22.4	34.6	22.3	35.1	-0.072	13605			21
22	30311	5	Taraxacum	1005	2018-04-26-10-58-49	0	0	x	-30	0	35.2	22.4	34.5	22.3	35	-0.163	13605			22
23	30312	5	Taraxacum	1005	2018-04-26-10-58-51	0	0	x	-30	0	35.2	22.4	34.5	22.3	35	-0.163	13605			23
24	30313	5	Taraxacum	1005	2018-04-26-10-58-53	0	0	x	-30	0	35.2	22.4	34.5	22.3	35	-0.163	13605			24
25	30314	5	Taraxacum	1005	2018-04-26-10-58-55	0	0	x	-30	0	35.2	22.4	34.6	22.4	35.1	-0.072	13605			25
26	30315	5	Taraxacum	1005	2018-04-26-10-58-57	0	0	x	-30	0	35.2	22.4	34.6	22.4	35.1	-0.072	13605			26
27	30316	5	Taraxacum	1005	2018-04-26-10-58-59	0	0	x	-30	0	35.2	22.4	34.6	22.3	35.1	-0.072	13605			27
28	30317	5	Taraxacum	1005	2018-04-26-10-59-01	0	0	x	-30	0	35.2	22.4	34.6	22.3	35.1	-0.072	13605			28
29	30318	5	Taraxacum	1005	2018-04-26-10-59-03	0	0	x	-30	0	35.2	22.4	34.6	22.3	35.1	-0.072	13605			29
30	30319	5	Taraxacum	1005	2018-04-26-10-59-05	0	0	x	-30	0	35.2	22.4	34.6	22.3	35.1	-0.072	13605			30
31	30320	5	Taraxacum	1005	2018-04-26-10-59-07	0	0	x	-30	0	35.2	22.4	34.6	22.3	35.1	-0.072	13605			31
32	30321	5	Taraxacum	1005	2018-04-26-10-59-09	0	0	x	-30	0	35.2	22.4	34.6	22.3	35.1	-0.072	13605			32
33	30322	5	Taraxacum	1005	2018-04-26-10-59-11	0	0	x	-30	0	35.2	22.4	34.6	22.3	35.1	-0.072	13605			33
34	30323	5	Taraxacum	1005	2018-04-26-10-59-13	0	0	x	-30	0	35.2	22.4	34.5	22.3	35	-0.163	13605			34
35	30324	5	Taraxacum	1005	2018-04-26-10-59-15	0	0	x	-30	0	35.2	22.4	34.5	22.3	35	-0.163	13605			35
36	30325	5	Taraxacum	1005	2018-04-26-10-59-17	0	0	x	-30	0	35.2	22.4	34.5	22.3	35	-0.163	13605			36
37	30326	5	Taraxacum	1005	2018-04-26-10-59-19	0	0	x	-30	0	35.2	22.4	34.5	22.3	35	-0.163	13605			37
38	30327	5	Taraxacum	1005	2018-04-26-10-59-21	0	0	x	-30	0	35.2	22.4	34.5	22.3	35	-0.163	13605			38
39	30328	5	Taraxacum	1005	2018-04-26-10-59-23	0	0	x	-30	0	35.2	22.4	34.5	22.3	35	-0.163	13605			39
40	30329	5	Taraxacum	1005	2018-04-26-10-59-25	0	0	x	-30	0	35.2	22.4	34.5	22.3	35	-0.163	13605			40
41	30330	5	Taraxacum	1005	2018-04-26-10-59-27	0	0	x	-30	0	35.2	22.4	34.5	22.3	35	-0.163	13605			41
42	30331	5	Taraxacum	1005	2018-04-26-10-59-29	0	0	x	-30	0	35.2	22.4	34.5	22.3	35	-0.163	13605			42
43	30332	5	Taraxacum	1005	2018-04-26-10-59-31	0	0	x	-30	0	35.2	22.4	34.6	22.3	35.1	-0.072	13605			43
44	30333	5	Taraxacum	1005	2018-04-26-10-59-33	0	0	x	-30	0	35.2	22.4	34.5	22.3	35	-0.163	13605			44
45	30334	5	Taraxacum	1005	2018-04-26-10-59-35	0	0	x	-30	0	35.2	22.4	34.5	22.3	35	-0.163	13605			45
46	30335	5	Taraxacum	1005	2018-04-26-10-59-37	0	0	x	-30	0	35.2	22.4	34.6	22.3	35.1	-0.072	13605			46
47	30336	5	Taraxacum	1005	2018-04-26-10-59-39	0	0	x	-30	0	35.2	22.4	34.6	22.3	35.1	-0.072	13605			47
48	30337	5	Taraxacum	1005	2018-04-26-10-59-41	0	0	x	-30	0	35.2	22.4	34.6	22.3	35.1	-0.072	13605			48
49	30338	5	Taraxacum	1005	2018-04-26-10-59-43	0	0	x	-30	0	35.2	22.4	34.6	22.3	35.1	-0.072	13605			49
50	30339	5	Taraxacum	1005	2018-04-26-10-59-45	0	0	x	-30	0	35.2	22.4	34.6	22.3	35.1	-0.072	13605			50
51	30340	5	Taraxacum	1005	2018-04-26-10-59-47	0	0	x	-30	0	35.2	22.4	34.6	22.3	35.1	-0.072	13605			51
52	30341	5	Taraxacum	1005	2018-04-26-10-59-49	0	0	x	-30	0	35.2	22.4	34.6	22.3	35.1	-0.072	13605			52
53	30342	5	Taraxacum	1005	2018-04-26-10-59-52	0	0	x	-30	0	35.2	22.4	34.6	22.3	35.1	-0.072	13605			53
54	30343	5	Taraxacum	1005	2018-04-26-10-59-54	0	0	x	-30	0	35.2	22.4	34.6	22.3	35.1	-0.072	13605			54
55	30344	5	Taraxacum	1005	2018-04-26-10-59-56	0	0	x	-30	0	35.2	22.4	34.6	22.3	35.1	-0.072	13605			55
56	30345	5	Taraxacum	1005	2018-04-26-10-59-58	0	0	x	-30	0	35.2	22.4	34.6	22.3	35.1	-0.072	13605			56
57	30346	5	Taraxacum	1005	2018-04-26-11-00-00	0	0	x	-30	0	35.2	22.4	34.6	22.3	35.1	-0.072	13605			57
58	30347	5	Taraxacum	1005	2018-04-26-11-00-02	0	0	x	-30	0	35.2	22.4	34.6	22.3	35.1	-0.072	13605			58
59	30348	5	Taraxacum	1005	2018-04-26-11-00-04	0	0	x	-30	0	35.2	22.4	34.6	22.3	35.1	-0.072	13605			59
60	30349	5	Taraxacum	1005	2018-04-26-11-00-06	0	0	x	-30	0	35.2	22.4	34.6	22.3	35.1	-0.072	13605			60
61	30350	5	Taraxacum	1005	2018-04-26-11-00-08	0	0	x	-30	0	35.2	22.4	34.7	22.3	35.2	0.02	13605			61
62	30351	5	Taraxacum	1005	2018-04-26-11-00-10	0	0	x	-30	0	35.2	22.4	34.6	22.3	35.1	-0.072	13605			62
63	30352	5	Taraxacum	1005	2018-04-26-11-00-12	0	0	x	-30	0	35.2	22.4	34.6	22.3	35.1	-0.072	13605			63
64	30353	5	Taraxacum	1005	2018-04-26-11-00-14	0	0	x	-30	0	35.2	22.4	34.6	22.3	35.1	-0.072	13605			64
65	30354	5	Taraxacum	1005	2018-04-26-11-00-16	0	0	x	-30	0	35.2	22.4	34.7	22.3	35.2	0.02	13605			65
66	30355	5	Taraxacum	1005	2018-04-26-11-00-18	0	0	x	-30	0	35.2	22.4	34.7	22.3	35.2	0.02	13605			66
67	30356	5	Taraxacum	1005	2018-04-26-11-00-20	0	0	x	-30	0	35.2	22.4	34.7	22.3	35.2	0.02	13605			67
68	30357	5	Taraxacum	1005	2018-04-26-11-00-22	0	0	x	-30	0	35.2	22.4	34.7	22.3	35.2	0.02	13605			68
69	30358	5	Taraxacum	1005	2018-04-26-11-00-24	0	0	x	-30	0	35.3	22.4	34.7	22.3	35.2	-0.08	13605			69
70	30359	5	Taraxacum	1005	2018-04-26-11-00-26	0	0	x	-30	0	35.3	22.4	34.6	22.3	35.1	-0.172	13605			70
71	30360	5	Taraxacum	1005	2018-04-26-11-00-28	0	0	x	-30	0	35.2	22.4	34.7	22.3	35.2	0.02	13605			71
72	30361	5	Taraxacum	1005	2018-04-26-11-00-30	0	0	x	-30	0	35.3	22.4	34.7	22.3	35.2	-0.08	13605			72
73	30362	5	Taraxacum	1005	2018-04-26-11-00-32	0	0	x	-30	0	35.3	22.4	34.7	22.3	35.2	-0.08	13605			73
74	30363	5	Taraxacum	1005	2018-04-26-11-00-34	0	0	x	-30	0	35.3	22.4	34.6	22.3	35.1	-0.172	13605			74
75	30364	5	Taraxacum	1005	2018-04-26-11-00-36	0	0	x	-30	0	35.3	22.4	34.7	22.3	35.2	-0.08	13605			75
76	30365	5	Taraxacum	1005	2018-04-26-11-00-38	0	0	x	-30	0	35.2	22.4	34.7	22.3	35.2	0.02	13605			76
77	30366	5	Taraxacum	1005	2018-04-26-11-00-40	0	0	x	-30	0	35.2	22.3	34.7	22.3	35.2	0.02	13605			77
78	30367	5	Taraxacum	1005	2018-04-26-11-00-42	0	0	x	-30	0	35.3	22.4	34.7	22.3	35.2	-0.08	13605			78
79	30368	5	Taraxacum	1005	2018-04-26-11-00-44	0	0	x	-30	0	35.3	22.4	34.7	22.3	35.2	-0.08	13605			79
80	30369	5	Taraxacum	1005	2018-04-26-11-00-46	0	0	x	-30	0	35.3	22.4	34.7	22.3	35.2	-0.08	13605			80
81	30370	5	Taraxacum	1005	2018-04-26-11-00-48	0	0	x	-30	0	35.2	22.4	34.7	22.3	35.2	0.02	13605			81
82	30371	5	Taraxacum	1005	2018-04-26-11-00-50	0	0	x	-30	0	35.3	22.4	34.7	22.3	35.2	-0.08	13605			82
83	30372	5	Taraxacum	1005	2018-04-26-11-00-52	0	0	x	-30	0	35.3	22.4	34.7	22.3	35.2	-0.08	13605			83
84	30373	5	Taraxacum	1005	2018-04-26-11-00-54	0	0	x	-30	0	35.2	22.4	34.7	22.3	35.2	0.02	13605			84
85	30374	5	Taraxacum	1005	2018-04-26-11-00-56	0	0	x	-30	0	35.2	22.4	34.7	22.3	35.2	0.02	13605			85
86	30375	5	Taraxacum	1005	2018-04-26-11-00-58	0	0	x	-30	0	35.3	22.4	34.7	22.3	35.2	-0.08	13605			86
87	30376	5	Taraxacum	1005	2018-04-26-11-01-00	0	0	x	-30	0	35.2	22.4	34.7	22.3	35.2	0.02	13605			87
88	30377	5	Taraxacum	1005	2018-04-26-11-01-02	0	0	x	-30	0	35.3	22.4	34.7	22.3	35.2	-0.08	13605			88
89	30378	5	Taraxacum	1005	2018-04-26-11-01-04	0	0	x	-30	0	35.2	22.4	34.7	22.3	35.2	0.02	13605			89
90	30379	5	Taraxacum	1005	2018-04-26-11-01-06	0	0	x	-30	0	35.3	22.4	34.7	22.3	35.2	-0.08	13605			90
91	30380	5	Taraxacum	1005	2018-04-26-11-01-08	0	0	x	-30	0	35.2	22.4	34.7	22.3	35.2	0.02	13605	Last10	Here	91
92	30381	5	Taraxacum	1005	2018-04-26-11-01-10	0	0	x	-30	0	35.2	22.4	34.7	22.3	35.2	0.02	13605	Last10	Here	92
93	30382	5	Taraxacum	1005	2018-04-26-11-01-12	0	0	x	-30	0	35.2	22.4	34.7	22.3	35.2	0.02	13605	Last10	Here	93
94	30383	5	Taraxacum	1005	2018-04-26-11-01-14	0	0	x	-30	0	35.2	22.4	34.7	22.3	35.2	0.02	13605	Last10	Here	94
95	30384	5	Taraxacum	1005	2018-04-26-11-01-16	0	0	x	-30	0	35.2	22.4	34.7	22.3	35.2	0.02	13605	Last10	Here	95
96	30385	5	Taraxacum	1005	2018-04-26-11-01-18	0	0	x	-30	0	35.2	22.4	34.7	22.3	35.2	0.02	13605	Last10	Here	96
97	30386	5	Taraxacum	1005	2018-04-26-11-01-20	0	0	x	-30	0	35.2	22.4	34.7	22.3	35.2	0.02	13605	Last10	Here	97
98	30387	5	Taraxacum	1005	2018-04-26-11-01-22	0	0	x	-30	0	35.2	22.4	34.7	22.3	35.2	0.02	13605	Last10	Here	98
99	30388	5	Taraxacum	1005	2018-04-26-11-01-24	0	0	x	-30	0	35.2	22.4	34.7	22.3	35.2	0.02	13605	Last10	Here	99
100	30389	5	Taraxacum	1005	2018-04-26-11-01-58	0	0	x	-25	0	35.2	22.4	34.7	22.3	35.2	0.02	13606	First10	Here	1
101	30390	5	Taraxacum	1005	2018-04-26-11-02-00	0	0	x	-25	0	35.2	22.4	34.7	22.3	35.2	0.02	13606	First10	Here	2
102	30391	5	Taraxacum	1005	2018-04-26-11-02-02	0	0	x	-25	0	35.2	22.4	34.7	22.3	35.2	0.02	13606	First10	Here	3
103	30392	5	Taraxacum	1005	2018-04-26-11-02-04	0	0	x	-25	0	35.2	22.4	34.7	22.3	35.2	0.02	13606	First10	Here	4
104	30393	5	Taraxacum	1005	2018-04-26-11-02-06	0	0	x	-25	0	35.2	22.4	34.7	22.3	35.2	0.02	13606	First10	Here	5
105	30394	5	Taraxacum	1005	2018-04-26-11-02-08	0	0	x	-25	0	35.2	22.4	34.7	22.3	35.2	0.02	13606	First10	Here	6
106	30395	5	Taraxacum	1005	2018-04-26-11-02-10	0	0	x	-25	0	35.2	22.4	34.8	22.3	35.3	0.111	13606	First10	Here	7
107	30396	5	Taraxacum	1005	2018-04-26-11-02-12	0	0	x	-25	0	35.3	22.4	34.7	22.3	35.2	-0.08	13606	First10	Here	8
108	30397	5	Taraxacum	1005	2018-04-26-11-02-14	0	0	x	-25	0	35.2	22.4	34.7	22.3	35.2	0.02	13606	First10	Here	9
109	30398	5	Taraxacum	1005	2018-04-26-11-02-16	0	0	x	-25	0	35.2	22.4	34.8	22.3	35.3	0.111	13606	First10	Here	10
110	30399	5	Taraxacum	1005	2018-04-26-11-02-18	0	0	x	-25	0	35.2	22.4	34.7	22.3	35.2	0.02	13606			11
111	30400	5	Taraxacum	1005	2018-04-26-11-02-20	0	0	x	-25	0	35.2	22.4	34.7	22.3	35.2	0.02	13606			12
112	30401	5	Taraxacum	1005	2018-04-26-11-02-22	0	0	x	-25	0	35.2	22.4	34.7	22.3	35.2	0.02	13606			13
113	30402	5	Taraxacum	1005	2018-04-26-11-02-24	0	0	x	-25	0	35.2	22.4	34.7	22.3	35.2	0.02	13606			14
114	30403	5	Taraxacum	1005	2018-04-26-11-02-26	0	0	x	-25	0	35.1	22.3	34.7	22.3	35.2	0.12	13606			15
115	30404	5	Taraxacum	1005	2018-04-26-11-02-28	0	0	x	-25	0	35.2	22.4	34.7	22.3	35.2	0.02	13606			16
116	30405	5	Taraxacum	1005	2018-04-26-11-02-30	0	0	x	-25	0	35.2	22.4	34.7	22.3	35.2	0.02	13606			17
117	30406	5	Taraxacum	1005	2018-04-26-11-02-32	0	0	x	-25	0	35.2	22.4	34.7	22.3	35.2	0.02	13606			18
118	30407	5	Taraxacum	1005	2018-04-26-11-02-34	0	0	x	-25	0	35.2	22.4	34.6	22.2	35.1	-0.072	13606			19
119	30408	5	Taraxacum	1005	2018-04-26-11-02-36	0	0	x	-25	0	35.2	22.4	34.7	22.3	35.2	0.02	13606			20
120	30409	5	Taraxacum	1005	2018-04-26-11-02-38	0	0	x	-25	0	35.2	22.4	34.7	22.3	35.2	0.02	13606			21
121	30410	5	Taraxacum	1005	2018-04-26-11-02-40	0	0	x	-25	0	35.2	22.4	34.6	22.2	35.1	-0.072	13606			22
122	30411	5	Taraxacum	1005	2018-04-26-11-02-42	0	0	x	-25	0	35.2	22.4	34.6	22.2	35.1	-0.072	13606			23
123	30412	5	Taraxacum	1005	2018-04-26-11-02-44	0	0	x	-25	0	35.2	22.4	34.7	22.3	35.2	0.02	13606			24
124	30413	5	Taraxacum	1005	2018-04-26-11-02-46	0	0	x	-25	0	35.2	22.4	34.7	22.3	35.2	0.02	13606			25
125	30414	5	Taraxacum	1005	2018-04-26-11-02-48	0	0	x	-25	0	35.2	22.4	34.7	22.3	35.2	0.02	13606			26
126	30415	5	Taraxacum	1005	2018-04-26-11-02-50	0	0	x	-25	0	35.2	22.4	34.6	22.2	35.1	-0.072	13606			27
127	30416	5	Taraxacum	1005	2018-04-26-11-02-52	0	0	x	-25	0	35.2	22.4	34.6	22.2	35.1	-0.072	13606			28
128	30417	5	Taraxacum	1005	2018-04-26-11-02-54	0	0	x	-25	0	35.2	22.4	34.7	22.3	35.2	0.02	13606			29
129	30418	5	Taraxacum	1005	2018-04-26-11-02-56	0	0	x	-25	0	35.2	22.4	34.6	22.2	35.1	-0.072	13606			30
130	30419	5	Taraxacum	1005	2018-04-26-11-02-58	0	0	x	-25	0	35.2	22.4	34.7	22.3	35.2	0.02	13606			31
131	30420	5	Taraxacum	1005	2018-04-26-11-03-00	0	0	x	-25	0	35.2	22.4	34.7	22.3	35.2	0.02	13606			32
132	30421	5	Taraxacum	1005	2018-04-26-11-03-02	0	0	x	-25	0	35.2	22.4	34.7	22.3	35.2	0.02	13606			33
133	30422	5	Taraxacum	1005	2018-04-26-11-03-04	0	0	x	-25	0	35.2	22.4	34.6	22.2	35.1	-0.072	13606			34
134	30423	5	Taraxacum	1005	2018-04-26-11-03-06	0	0	x	-25	0	35.2	22.4	34.7	22.3	35.2	0.02	13606			35
135	30424	5	Taraxacum	1005	2018-04-26-11-03-08	0	0	x	-25	0	35.2	22.4	34.6	22.3	35.1	-0.072	13606			36
136	30425	5	Taraxacum	1005	2018-04-26-11-03-10	0	0	x	-25	0	35.2	22.4	34.6	22.2	35.1	-0.072	13606			37
137	30426	5	Taraxacum	1005	2018-04-26-11-03-12	0	0	x	-25	0	35.2	22.4	34.6	22.3	35.1	-0.072	13606			38
138	30427	5	Taraxacum	1005	2018-04-26-11-03-14	0	0	x	-25	0	35.2	22.4	34.7	22.3	35.2	0.02	13606			39
139	30428	5	Taraxacum	1005	2018-04-26-11-03-16	0	0	x	-25	0	35.2	22.4	34.7	22.3	35.2	0.02	13606			40
140	30429	5	Taraxacum	1005	2018-04-26-11-03-18	0	0	x	-25	0	35.2	22.4	34.6	22.2	35.1	-0.072	13606			41
141	30430	5	Taraxacum	1005	2018-04-26-11-03-20	0	0	x	-25	0	35.2	22.4	34.7	22.3	35.2	0.02	13606			42
142	30431	5	Taraxacum	1005	2018-04-26-11-03-22	0	0	x	-25	0	35.2	22.4	34.7	22.3	35.2	0.02	13606			43
143	30432	5	Taraxacum	1005	2018-04-26-11-03-24	0	0	x	-25	0	35.2	22.4	34.7	22.3	35.2	0.02	13606			44
144	30433	5	Taraxacum	1005	2018-04-26-11-03-26	0	0	x	-25	0	35.2	22.4	34.7	22.3	35.2	0.02	13606			45
145	30434	5	Taraxacum	1005	2018-04-26-11-03-28	0	0	x	-25	0	35.2	22.4	34.7	22.3	35.2	0.02	13606			46
146	30435	5	Taraxacum	1005	2018-04-26-11-03-30	0	0	x	-25	0	35.2	22.4	34.6	22.3	35.1	-0.072	13606			47
147	30436	5	Taraxacum	1005	2018-04-26-11-03-32	0	0	x	-25	0	35.2	22.4	34.7	22.3	35.2	0.02	13606			48
148	30437	5	Taraxacum	1005	2018-04-26-11-03-34	0	0	x	-25	0	35.2	22.4	34.7	22.3	35.2	0.02	13606			49
149	30438	5	Taraxacum	1005	2018-04-26-11-03-36	0	0	x	-25	0	35.2	22.4	34.6	22.2	35.1	-0.072	13606			50
150	30439	5	Taraxacum	1005	2018-04-26-11-03-38	0	0	x	-25	0	35.2	22.4	34.7	22.3	35.2	0.02	13606			51
151	30440	5	Taraxacum	1005	2018-04-26-11-03-40	0	0	x	-25	0	35.2	22.4	34.7	22.3	35.2	0.02	13606			52
152	30441	5	Taraxacum	1005	2018-04-26-11-03-42	0	0	x	-25	0	35.2	22.4	34.7	22.3	35.2	0.02	13606			53
153	30442	5	Taraxacum	1005	2018-04-26-11-03-44	0	0	x	-25	0	35.2	22.4	34.7	22.2	35.2	0.02	13606			54
154	30443	5	Taraxacum	1005	2018-04-26-11-03-46	0	0	x	-25	0	35.2	22.4	34.7	22.2	35.2	0.02	13606			55
155	30444	5	Taraxacum	1005	2018-04-26-11-03-48	0	0	x	-25	0	35.2	22.4	34.8	22.3	35.3	0.111	13606			56
156	30445	5	Taraxacum	1005	2018-04-26-11-03-50	0	0	x	-25	0	35.2	22.4	34.7	22.2	35.2	0.02	13606			57
157	30446	5	Taraxacum	1005	2018-04-26-11-03-52	0	0	x	-25	0	35.2	22.4	34.8	22.3	35.3	0.111	13606			58
158	30447	5	Taraxacum	1005	2018-04-26-11-03-54	0	0	x	-25	0	35.2	22.4	34.6	22.2	35.1	-0.072	13606			59
159	30448	5	Taraxacum	1005	2018-04-26-11-03-56	0	0	x	-25	0	35.2	22.4	34.6	22.2	35.1	-0.072	13606			60
160	30449	5	Taraxacum	1005	2018-04-26-11-03-58	0	0	x	-25	0	35.2	22.4	34.7	22.3	35.2	0.02	13606			61
161	30450	5	Taraxacum	1005	2018-04-26-11-04-00	0	0	x	-25	0	35.2	22.4	34.7	22.3	35.2	0.02	13606			62
162	30451	5	Taraxacum	1005	2018-04-26-11-04-02	0	0	x	-25	0	35.2	22.4	34.7	22.3	35.2	0.02	13606			63
163	30452	5	Taraxacum	1005	2018-04-26-11-04-04	0	0	x	-25	0	35.2	22.4	34.7	22.3	35.2	0.02	13606			64
164	30453	5	Taraxacum	1005	2018-04-26-11-04-06	0	0	x	-25	0	35.2	22.4	34.7	22.3	35.2	0.02	13606			65
165	30454	5	Taraxacum	1005	2018-04-26-11-04-08	0	0	x	-25	0	35.2	22.4	34.7	22.3	35.2	0.02	13606			66
166	30455	5	Taraxacum	1005	2018-04-26-11-04-10	0	0	x	-25	0	35.2	22.4	34.6	22.2	35.1	-0.072	13606			67
167	30456	5	Taraxacum	1005	2018-04-26-11-04-12	0	0	x	-25	0	35.2	22.4	34.6	22.2	35.1	-0.072	13606			68
168	30457	5	Taraxacum	1005	2018-04-26-11-04-14	0	0	x	-25	0	35.2	22.4	34.7	22.2	35.2	0.02	13606			69
169	30458	5	Taraxacum	1005	2018-04-26-11-04-16	0	0	x	-25	0	35.1	22.4	34.8	22.3	35.3	0.211	13606			70
170	30459	5	Taraxacum	1005	2018-04-26-11-04-18	0	0	x	-25	0	35.1	22.4	34.7	22.2	35.2	0.12	13606			71
171	30460	5	Taraxacum	1005	2018-04-26-11-04-20	0	0	x	-25	0	35.2	22.4	34.8	22.2	35.3	0.111	13606			72
172	30461	5	Taraxacum	1005	2018-04-26-11-04-22	0	0	x	-25	0	35	22.3	34.8	22.2	35.3	0.311	13606			73
173	30462	5	Taraxacum	1005	2018-04-26-11-04-24	0	0	x	-25	0	35.2	22.4	34.8	22.3	35.3	0.111	13606			74
174	30463	5	Taraxacum	1005	2018-04-26-11-04-26	0	0	x	-25	0	35.2	22.4	34.7	22.2	35.2	0.02	13606			75
175	30464	5	Taraxacum	1005	2018-04-26-11-04-28	0	0	x	-25	0	35.2	22.4	34.8	22.3	35.3	0.111	13606			76
176	30465	5	Taraxacum	1005	2018-04-26-11-04-30	0	0	x	-25	0	35.2	22.4	34.8	22.3	35.3	0.111	13606			77
177	30466	5	Taraxacum	1005	2018-04-26-11-04-32	0	0	x	-25	0	35.2	22.4	34.7	22.3	35.2	0.02	13606			78
178	30467	5	Taraxacum	1005	2018-04-26-11-04-34	0	0	x	-25	0	35.2	22.4	34.6	22.2	35.1	-0.072	13606			79
179	30468	5	Taraxacum	1005	2018-04-26-11-04-36	0	0	x	-25	0	35.2	22.4	34.6	22.2	35.1	-0.072	13606			80
180	30469	5	Taraxacum	1005	2018-04-26-11-04-38	0	0	x	-25	0	35.1	22.4	34.7	22.3	35.2	0.12	13606			81
181	30470	5	Taraxacum	1005	2018-04-26-11-04-40	0	0	x	-25	0	35.1	22.4	34.6	22.2	35.1	0.028	13606			82
182	30471	5	Taraxacum	1005	2018-04-26-11-04-42	0	0	x	-25	0	35.1	22.4	34.6	22.2	35.1	0.028	13606			83
183	30472	5	Taraxacum	1005	2018-04-26-11-04-44	0	0	x	-25	0	35.2	22.4	34.6	22.3	35.1	-0.072	13606			84
184	30473	5	Taraxacum	1005	2018-04-26-11-04-46	0	0	x	-25	0	35.1	22.4	34.7	22.3	35.2	0.12	13606			85
185	30474	5	Taraxacum	1005	2018-04-26-11-04-48	0	0	x	-25	0	35.1	22.4	34.6	22.2	35.1	0.028	13606			86
186	30475	5	Taraxacum	1005	2018-04-26-11-04-50	0	0	x	-25	0	35.1	22.4	34.7	22.3	35.2	0.12	13606			87
187	30476	5	Taraxacum	1005	2018-04-26-11-04-52	0	0	x	-25	0	35.1	22.4	34.6	22.2	35.1	0.028	13606			88
188	30477	5	Taraxacum	1005	2018-04-26-11-04-55	0	0	x	-25	0	35.1	22.4	34.7	22.3	35.2	0.12	13606			89
189	30478	5	Taraxacum	1005	2018-04-26-11-04-57	0	0	x	-25	0	35.1	22.4	34.7	22.3	35.2	0.12	13606			90
190	30479	5	Taraxacum	1005	2018-04-26-11-04-59	0	0	x	-25	0	35.1	22.4	34.6	22.3	35.1	0.028	13606	Last10	Here	91
191	30480	5	Taraxacum	1005	2018-04-26-11-05-01	0	0	x	-25	0	35.1	22.4	34.6	22.3	35.1	0.028	13606	Last10	Here	92
192	30481	5	Taraxacum	1005	2018-04-26-11-05-03	0	0	x	-25	0	35.1	22.4	34.5	22.2	35	-0.063	13606	Last10	Here	93
193	30482	5	Taraxacum	1005	2018-04-26-11-05-05	0	0	x	-25	0	35.1	22.4	34.6	22.3	35.1	0.028	13606	Last10	Here	94
194	30483	5	Taraxacum	1005	2018-04-26-11-05-07	0	0	x	-25	0	35.1	22.4	34.5	22.2	35	-0.063	13606	Last10	Here	95
195	30484	5	Taraxacum	1005	2018-04-26-11-05-09	0	0	x	-25	0	35.1	22.4	34.6	22.3	35.1	0.028	13606	Last10	Here	96
196	30485	5	Taraxacum	1005	2018-04-26-11-05-11	0	0	x	-25	0	35.1	22.4	34.6	22.3	35.1	0.028	13606	Last10	Here	97
197	30486	5	Taraxacum	1005	2018-04-26-11-05-13	0	0	x	-25	0	35.1	22.4	34.6	22.3	35.1	0.028	13606	Last10	Here	98
198	30487	5	Taraxacum	1005	2018-04-26-11-05-15	0	0	x	-25	0	35.1	22.4	34.5	22.2	35	-0.063	13606	Last10	Here	99
199	30488	5	Taraxacum	1005	2018-04-26-11-05-49	0	0	x	-20	0	35	22.4	34.6	22.3	35.1	0.128	13607	First10	Here	1
200	30489	5	Taraxacum	1005	2018-04-26-11-05-51	0	0	x	-20	0	35	22.4	34.6	22.3	35.1	0.128	13607	First10	Here	2
201	30490	5	Taraxacum	1005	2018-04-26-11-05-53	0	0	x	-20	0	35.1	22.4	34.5	22.2	35	-0.063	13607	First10	Here	3
202	30491	5	Taraxacum	1005	2018-04-26-11-05-55	0	0	x	-20	0	35.1	22.4	34.5	22.2	35	-0.063	13607	First10	Here	4
203	30492	5	Taraxacum	1005	2018-04-26-11-05-57	0	0	x	-20	0	35.1	22.4	34.5	22.2	35	-0.063	13607	First10	Here	5
204	30493	5	Taraxacum	1005	2018-04-26-11-05-59	0	0	x	-20	0	35.1	22.4	34.5	22.2	35	-0.063	13607	First10	Here	6
205	30494	5	Taraxacum	1005	2018-04-26-11-06-01	0	0	x	-20	0	35	22.4	34.6	22.2	35.1	0.128	13607	First10	Here	7
206	30495	5	Taraxacum	1005	2018-04-26-11-06-03	0	0	x	-20	0	35.1	22.4	34.6	22.2	35.1	0.028	13607	First10	Here	8
207	30496	5	Taraxacum	1005	2018-04-26-11-06-05	0	0	x	-20	0	35	22.4	34.6	22.3	35.1	0.128	13607	First10	Here	9
208	30497	5	Taraxacum	1005	2018-04-26-11-06-07	0	0	x	-20	0	35.1	22.4	34.6	22.2	35.1	0.028	13607	First10	Here	10
209	30498	5	Taraxacum	1005	2018-04-26-11-06-09	0	0	x	-20	0	35	22.4	34.6	22.2	35.1	0.128	13607			11
210	30499	5	Taraxacum	1005	2018-04-26-11-06-11	0	0	x	-20	0	35	22.4	34.6	22.3	35.1	0.128	13607			12
211	30500	5	Taraxacum	1005	2018-04-26-11-06-13	0	0	x	-20	0	35	22.4	34.5	22.2	35	0.037	13607			13
212	30501	5	Taraxacum	1005	2018-04-26-11-06-15	0	0	x	-20	0	35	22.4	34.6	22.2	35.1	0.128	13607			14
213	30502	5	Taraxacum	1005	2018-04-26-11-06-17	0	0	x	-20	0	35	22.4	34.7	22.3	35.2	0.22	13607			15
214	30503	5	Taraxacum	1005	2018-04-26-11-06-19	0	0	x	-20	0	35	22.4	34.6	22.2	35.1	0.128	13607			16
215	30504	5	Taraxacum	1005	2018-04-26-11-06-21	0	0	x	-20	0	35	22.4	34.6	22.2	35.1	0.128	13607			17
216	30505	5	Taraxacum	1005	2018-04-26-11-06-23	0	0	x	-20	0	34.9	22.3	34.6	22.2	35.1	0.228	13607			18
217	30506	5	Taraxacum	1005	2018-04-26-11-06-25	0	0	x	-20	0	35	22.4	34.6	22.2	35.1	0.128	13607			19
218	30507	5	Taraxacum	1005	2018-04-26-11-06-27	0	0	x	-20	0	35	22.4	34.6	22.2	35.1	0.128	13607			20
219	30508	5	Taraxacum	1005	2018-04-26-11-06-29	0	0	x	-20	0	35	22.4	34.6	22.2	35.1	0.128	13607			21
220	30509	5	Taraxacum	1005	2018-04-26-11-06-31	0	0	x	-20	0	35	22.4	34.8	22.3	35.3	0.311	13607			22
221	30510	5	Taraxacum	1005	2018-04-26-11-06-33	0	0	x	-20	0	35	22.4	34.7	22.2	35.2	0.22	13607			23
222	30511	5	Taraxacum	1005	2018-04-26-11-06-35	0	0	x	-20	0	35	22.4	34.7	22.2	35.2	0.22	13607			24
223	30512	5	Taraxacum	1005	2018-04-26-11-06-37	0	0	x	-20	0	35	22.4	34.7	22.2	35.2	0.22	13607			25
224	30513	5	Taraxacum	1005	2018-04-26-11-06-39	0	0	x	-20	0	35	22.4	34.8	22.3	35.3	0.311	13607			26
225	30514	5	Taraxacum	1005	2018-04-26-11-06-41	0	0	x	-20	0	35	22.4	34.7	22.3	35.2	0.22	13607			27
226	30515	5	Taraxacum	1005	2018-04-26-11-06-43	0	0	x	-20	0	35	22.4	34.6	22.2	35.1	0.128	13607			28
227	30516	5	Taraxacum	1005	2018-04-26-11-06-45	0	0	x	-20	0	35	22.4	34.6	22.2	35.1	0.128	13607			29
228	30517	5	Taraxacum	1005	2018-04-26-11-06-47	0	0	x	-20	0	35	22.4	34.7	22.2	35.2	0.22	13607			30
229	30518	5	Taraxacum	1005	2018-04-26-11-06-49	0	0	x	-20	0	35	22.4	34.7	22.2	35.2	0.22	13607			31
230	30519	5	Taraxacum	1005	2018-04-26-11-06-51	0	0	x	-20	0	35	22.4	34.8	22.2	35.3	0.311	13607			32
231	30520	5	Taraxacum	1005	2018-04-26-11-06-53	0	0	x	-20	0	35	22.4	34.7	22.2	35.2	0.22	13607			33
232	30521	5	Taraxacum	1005	2018-04-26-11-06-55	0	0	x	-20	0	35	22.4	34.8	22.3	35.3	0.311	13607			34
233	30522	5	Taraxacum	1005	2018-04-26-11-06-57	0	0	x	-20	0	35	22.4	34.7	22.3	35.2	0.22	13607			35
234	30523	5	Taraxacum	1005	2018-04-26-11-06-59	0	0	x	-20	0	35	22.4	34.6	22.2	35.1	0.128	13607			36
235	30524	5	Taraxacum	1005	2018-04-26-11-07-01	0	0	x	-20	0	35	22.4	34.6	22.2	35.1	0.128	13607			37
236	30525	5	Taraxacum	1005	2018-04-26-11-07-03	0	0	x	-20	0	35	22.4	34.6	22.2	35.1	0.128	13607			38
237	30526	5	Taraxacum	1005	2018-04-26-11-07-05	0	0	x	-20	0	35	22.4	34.6	22.2	35.1	0.128	13607			39
238	30527	5	Taraxacum	1005	2018-04-26-11-07-07	0	0	x	-20	0	35	22.4	34.5	22.2	35	0.037	13607			40
239	30528	5	Taraxacum	1005	2018-04-26-11-07-09	0	0	x	-20	0	35	22.4	34.5	22.2	35	0.037	13607			41
240	30529	5	Taraxacum	1005	2018-04-26-11-07-11	0	0	x	-20	0	35	22.4	34.6	22.3	35.1	0.128	13607			42
241	30530	5	Taraxacum	1005	2018-04-26-11-07-13	0	0	x	-20	0	35	22.4	34.6	22.3	35.1	0.128	13607			43
242	30531	5	Taraxacum	1005	2018-04-26-11-07-15	0	0	x	-20	0	35	22.4	34.5	22.3	35	0.037	13607			44
243	30532	5	Taraxacum	1005	2018-04-26-11-07-17	0	0	x	-20	0	35	22.4	34.6	22.3	35.1	0.128	13607			45
244	30533	5	Taraxacum	1005	2018-04-26-11-07-19	0	0	x	-20	0	35	22.4	34.6	22.3	35.1	0.128	13607			46
245	30534	5	Taraxacum	1005	2018-04-26-11-07-21	0	0	x	-20	0	35	22.4	34.5	22.3	35	0.037	13607			47
246	30535	5	Taraxacum	1005	2018-04-26-11-07-23	0	0	x	-20	0	35	22.4	34.5	22.2	35	0.037	13607			48
247	30536	5	Taraxacum	1005	2018-04-26-11-07-25	0	0	x	-20	0	35	22.4	34.4	22.2	34.9	-0.054	13607			49
248	30537	5	Taraxacum	1005	2018-04-26-11-07-27	0	0	x	-20	0	35	22.4	34.4	22.2	34.9	-0.054	13607			50
249	30538	5	Taraxacum	1005	2018-04-26-11-07-29	0	0	x	-20	0	35	22.4	34.4	22.2	34.9	-0.054	13607			51
250	30539	5	Taraxacum	1005	2018-04-26-11-07-31	0	0	x	-20	0	35	22.4	34.5	22.3	35	0.037	13607			52
251	30540	5	Taraxacum	1005	2018-04-26-11-07-33	0	0	x	-20	0	34.9	22.4	34.5	22.3	35	0.137	13607			53
252	30541	5	Taraxacum	1005	2018-04-26-11-07-35	0	0	x	-20	0	34.9	22.4	34.5	22.3	35	0.137	13607			54
253	30542	5	Taraxacum	1005	2018-04-26-11-07-37	0	0	x	-20	0	35	22.4	34.4	22.2	34.9	-0.054	13607			55
254	30543	5	Taraxacum	1005	2018-04-26-11-07-39	0	0	x	-20	0	34.9	22.4	34.4	22.2	34.9	0.046	13607			56
255	30544	5	Taraxacum	1005	2018-04-26-11-07-41	0	0	x	-20	0	34.9	22.4	34.4	22.2	34.9	0.046	13607			57
256	30545	5	Taraxacum	1005	2018-04-26-11-07-43	0	0	x	-20	0	34.9	22.4	34.4	22.2	34.9	0.046	13607			58
257	30546	5	Taraxacum	1005	2018-04-26-11-07-45	0	0	x	-20	0	34.9	22.4	34.4	22.3	34.9	0.046	13607			59
258	30547	5	Taraxacum	1005	2018-04-26-11-07-47	0	0	x	-20	0	34.9	22.4	34.4	22.2	34.9	0.046	13607			60
259	30548	5	Taraxacum	1005	2018-04-26-11-07-49	0	0	x	-20	0	34.9	22.4	34.4	22.2	34.9	0.046	13607			61
260	30549	5	Taraxacum	1005	2018-04-26-11-07-51	0	0	x	-20	0	34.9	22.4	34.3	22.2	34.9	-0.045	13607			62
261	30550	5	Taraxacum	1005	2018-04-26-11-07-53	0	0	x	-20	0	34.9	22.4	34.4	22.3	34.9	0.046	13607			63
262	30551	5	Taraxacum	1005	2018-04-26-11-07-55	0	0	x	-20	0	34.9	22.4	34.3	22.2	34.9	-0.045	13607			64
263	30552	5	Taraxacum	1005	2018-04-26-11-07-57	0	0	x	-20	0	34.9	22.4	34.4	22.3	34.9	0.046	13607			65
264	30553	5	Taraxacum	1005	2018-04-26-11-07-59	0	0	x	-20	0	34.9	22.4	34.3	22.2	34.9	-0.045	13607			66
265	30554	5	Taraxacum	1005	2018-04-26-11-08-01	0	0	x	-20	0	34.9	22.4	34.3	22.2	34.9	-0.045	13607			67
266	30555	5	Taraxacum	1005	2018-04-26-11-08-03	0	0	x	-20	0	34.9	22.4	34.4	22.3	34.9	0.046	13607			68
267	30556	5	Taraxacum	1005	2018-04-26-11-08-05	0	0	x	-20	0	34.9	22.4	34.3	22.2	34.9	-0.045	13607			69
268	30557	5	Taraxacum	1005	2018-04-26-11-08-07	0	0	x	-20	0	34.9	22.4	34.4	22.3	34.9	0.046	13607			70
269	30558	5	Taraxacum	1005	2018-04-26-11-08-09	0	0	x	-20	0	34.9	22.4	34.3	22.2	34.9	-0.045	13607			71
270	30559	5	Taraxacum	1005	2018-04-26-11-08-11	0	0	x	-20	0	34.9	22.4	34.3	22.2	34.9	-0.045	13607			72
271	30560	5	Taraxacum	1005	2018-04-26-11-08-13	0	0	x	-20	0	34.9	22.4	34.3	22.2	34.9	-0.045	13607			73
272	30561	5	Taraxacum	1005	2018-04-26-11-08-15	0	0	x	-20	0	34.9	22.4	34.4	22.3	34.9	0.046	13607			74
273	30562	5	Taraxacum	1005	2018-04-26-11-08-17	0	0	x	-20	0	34.9	22.4	34.3	22.2	34.9	-0.045	13607			75
274	30563	5	Taraxacum	1005	2018-04-26-11-08-19	0	0	x	-20	0	34.9	22.4	34.3	22.2	34.9	-0.045	13607			76
275	30564	5	Taraxacum	1005	2018-04-26-11-08-21	0	0	x	-20	0	34.9	22.4	34.3	22.2	34.9	-0.045	13607			77
276	30565	5	Taraxacum	1005	2018-04-26-11-08-23	0	0	x	-20	0	34.9	22.4	34.3	22.2	34.9	-0.045	13607			78
277	30566	5	Taraxacum	1005	2018-04-26-11-08-25	0	0	x	-20	0	34.9	22.4	34.3	22.2	34.9	-0.045	13607			79
278	30567	5	Taraxacum	1005	2018-04-26-11-08-27	0	0	x	-20	0	34.9	22.4	34.4	22.3	34.9	0.046	13607			80
279	30568	5	Taraxacum	1005	2018-04-26-11-08-29	0	0	x	-20	0	34.9	22.4	34.3	22.2	34.9	-0.045	13607			81
280	30569	5	Taraxacum	1005	2018-04-26-11-08-31	0	0	x	-20	0	34.9	22.4	34.3	22.2	34.9	-0.045	13607			82
281	30570	5	Taraxacum	1005	2018-04-26-11-08-33	0	0	x	-20	0	34.9	22.4	34.3	22.2	34.9	-0.045	13607			83
282	30571	5	Taraxacum	1005	2018-04-26-11-08-35	0	0	x	-20	0	34.9	22.4	34.3	22.3	34.9	-0.045	13607			84
283	30572	5	Taraxacum	1005	2018-04-26-11-08-37	0	0	x	-20	0	34.9	22.4	34.3	22.2	34.9	-0.045	13607			85
284	30573	5	Taraxacum	1005	2018-04-26-11-08-39	0	0	x	-20	0	34.9	22.4	34.3	22.2	34.9	-0.045	13607			86
285	30574	5	Taraxacum	1005	2018-04-26-11-08-41	0	0	x	-20	0	34.9	22.4	34.3	22.2	34.9	-0.045	13607			87
286	30575	5	Taraxacum	1005	2018-04-26-11-08-43	0	0	x	-20	0	34.9	22.4	34.3	22.2	34.9	-0.045	13607			88
287	30576	5	Taraxacum	1005	2018-04-26-11-08-45	0	0	x	-20	0	34.9	22.4	34.3	22.2	34.9	-0.045	13607			89
288	30577	5	Taraxacum	1005	2018-04-26-11-08-47	0	0	x	-20	0	34.9	22.4	34.3	22.2	34.9	-0.045	13607			90
289	30578	5	Taraxacum	1005	2018-04-26-11-08-49	0	0	x	-20	0	34.9	22.4	34.3	22.2	34.9	-0.045	13607	Last10	Here	91
290	30579	5	Taraxacum	1005	2018-04-26-11-08-51	0	0	x	-20	0	34.9	22.4	34.2	22.2	34.8	-0.136	13607	Last10	Here	92
291	30580	5	Taraxacum	1005	2018-04-26-11-08-53	0	0	x	-20	0	34.7	22.3	34.3	22.2	34.9	0.155	13607	Last10	Here	93
292	30581	5	Taraxacum	1005	2018-04-26-11-08-55	0	0	x	-20	0	34.9	22.4	34.2	22.2	34.8	-0.136	13607	Last10	Here	94
293	30582	5	Taraxacum	1005	2018-04-26-11-08-57	0	0	x	-20	0	34.9	22.4	34.2	22.2	34.8	-0.136	13607	Last10	Here	95
294	30583	5	Taraxacum	1005	2018-04-26-11-08-59	0	0	x	-20	0	34.9	22.4	34.3	22.2	34.9	-0.045	13607	Last10	Here	96
295	30584	5	Taraxacum	1005	2018-04-26-11-09-01	0	0	x	-20	0	34.8	22.4	34.2	22.2	34.8	-0.036	13607	Last10	Here	97
296	30585	5	Taraxacum	1005	2018-04-26-11-09-03	0	0	x	-20	0	34.8	22.4	34.2	22.2	34.8	-0.036	13607	Last10	Here	98
297	30586	5	Taraxacum	1005	2018-04-26-11-09-05	0	0	x	-20	0	34.8	22.4	34.3	22.3	34.9	0.055	13607	Last10	Here	99
298	30587	5	Taraxacum	1005	2018-04-26-11-09-37	0	0	x	-15	0	34.7	22.3	34.3	22.2	34.9	0.155	13608	First10	Here	1
299	30588	5	Taraxacum	1005	2018-04-26-11-09-39	0	0	x	-15	0	34.7	22.3	34.3	22.2	34.9	0.155	13608	First10	Here	2
300	30589	5	Taraxacum	1005	2018-04-26-11-09-41	0	0	x	-15	0	34.8	22.4	34.4	22.2	34.9	0.146	13608	First10	Here	3
301	30590	5	Taraxacum	1005	2018-04-26-11-09-43	0	0	x	-15	0	34.7	22.3	34.4	22.2	34.9	0.246	13608	First10	Here	4
302	30591	5	Taraxacum	1005	2018-04-26-11-09-45	0	0	x	-15	0	34.8	22.4	34.4	22.2	34.9	0.146	13608	First10	Here	5
303	30592	5	Taraxacum	1005	2018-04-26-11-09-47	0	0	x	-15	0	34.8	22.4	34.3	22.2	34.9	0.055	13608	First10	Here	6
304	30593	5	Taraxacum	1005	2018-04-26-11-09-49	0	0	x	-15	0	34.7	22.3	34.4	22.2	34.9	0.246	13608	First10	Here	7
305	30594	5	Taraxacum	1005	2018-04-26-11-09-51	0	0	x	-15	0	34.8	22.4	34.4	22.2	34.9	0.146	13608	First10	Here	8
306	30595	5	Taraxacum	1005	2018-04-26-11-09-53	0	0	x	-15	0	34.8	22.4	34.5	22.2	35	0.237	13608	First10	Here	9
307	30596	5	Taraxacum	1005	2018-04-26-11-09-55	0	0	x	-15	0	34.8	22.4	34.6	22.2	35.1	0.328	13608	First10	Here	10
308	30597	5	Taraxacum	1005	2018-04-26-11-09-57	0	0	x	-15	0	34.8	22.4	34.6	22.2	35.1	0.328	13608			11
309	30598	5	Taraxacum	1005	2018-04-26-11-09-59	0	0	x	-15	0	34.7	22.3	34.6	22.2	35.1	0.428	13608			12
310	30599	5	Taraxacum	1005	2018-04-26-11-10-02	0	0	x	-15	0	34.7	22.3	34.6	22.2	35.1	0.428	13608			13
311	30600	5	Taraxacum	1005	2018-04-26-11-10-04	0	0	x	-15	0	34.7	22.3	34.6	22.2	35.1	0.428	13608			14
312	30601	5	Taraxacum	1005	2018-04-26-11-10-06	0	0	x	-15	0	34.8	22.4	34.6	22.2	35.1	0.328	13608			15
313	30602	5	Taraxacum	1005	2018-04-26-11-10-08	0	0	x	-15	0	34.7	22.3	34.6	22.2	35.1	0.428	13608			16
314	30603	5	Taraxacum	1005	2018-04-26-11-10-10	0	0	x	-15	0	34.8	22.4	34.6	22.2	35.1	0.328	13608			17
315	30604	5	Taraxacum	1005	2018-04-26-11-10-12	0	0	x	-15	0	34.8	22.4	34.7	22.2	35.2	0.42	13608			18
316	30605	5	Taraxacum	1005	2018-04-26-11-10-14	0	0	x	-15	0	34.7	22.3	34.7	22.2	35.2	0.52	13608			19
317	30606	5	Taraxacum	1005	2018-04-26-11-10-16	0	0	x	-15	0	34.8	22.4	34.7	22.2	35.2	0.42	13608			20
318	30607	5	Taraxacum	1005	2018-04-26-11-10-18	0	0	x	-15	0	34.7	22.3	34.6	22.2	35.1	0.428	13608			21
319	30608	5	Taraxacum	1005	2018-04-26-11-10-20	0	0	x	-15	0	34.7	22.3	34.6	22.2	35.1	0.428	13608			22
320	30609	5	Taraxacum	1005	2018-04-26-11-10-22	0	0	x	-15	0	34.7	22.3	34.7	22.3	35.2	0.52	13608			23
321	30610	5	Taraxacum	1005	2018-04-26-11-10-24	0	0	x	-15	0	34.8	22.4	34.5	22.2	35	0.237	13608			24
322	30611	5	Taraxacum	1005	2018-04-26-11-10-26	0	0	x	-15	0	34.8	22.4	34.5	22.2	35	0.237	13608			25
323	30612	5	Taraxacum	1005	2018-04-26-11-10-28	0	0	x	-15	0	34.7	22.3	34.5	22.2	35	0.337	13608			26
324	30613	5	Taraxacum	1005	2018-04-26-11-10-30	0	0	x	-15	0	34.8	22.4	34.5	22.2	35	0.237	13608			27
325	30614	5	Taraxacum	1005	2018-04-26-11-10-32	0	0	x	-15	0	34.7	22.3	34.5	22.3	35	0.337	13608			28
326	30615	5	Taraxacum	1005	2018-04-26-11-10-34	0	0	x	-15	0	34.7	22.3	34.4	22.2	34.9	0.246	13608			29
327	30616	5	Taraxacum	1005	2018-04-26-11-10-36	0	0	x	-15	0	34.8	22.4	34.4	22.2	34.9	0.146	13608			30
328	30617	5	Taraxacum	1005	2018-04-26-11-10-38	0	0	x	-15	0	34.8	22.4	34.4	22.2	34.9	0.146	13608			31
329	30618	5	Taraxacum	1005	2018-04-26-11-10-40	0	0	x	-15	0	34.8	22.4	34.4	22.2	34.9	0.146	13608			32
330	30619	5	Taraxacum	1005	2018-04-26-11-10-42	0	0	x	-15	0	34.8	22.4	34.4	22.2	34.9	0.146	13608			33
331	30620	5	Taraxacum	1005	2018-04-26-11-10-44	0	0	x	-15	0	34.7	22.3	34.3	22.2	34.9	0.155	13608			34
332	30621	5	Taraxacum	1005	2018-04-26-11-10-46	0	0	x	-15	0	34.8	22.4	34.3	22.2	34.9	0.055	13608			35
333	30622	5	Taraxacum	1005	2018-04-26-11-10-48	0	0	x	-15	0	34.8	22.4	34.3	22.2	34.9	0.055	13608			36
334	30623	5	Taraxacum	1005	2018-04-26-11-10-50	0	0	x	-15	0	34.8	22.4	34.3	22.2	34.9	0.055	13608			37
335	30624	5	Taraxacum	1005	2018-04-26-11-10-52	0	0	x	-15	0	34.8	22.4	34.3	22.2	34.9	0.055	13608			38
336	30625	5	Taraxacum	1005	2018-04-26-11-10-54	0	0	x	-15	0	34.8	22.4	34.3	22.2	34.9	0.055	13608			39
337	30626	5	Taraxacum	1005	2018-04-26-11-10-56	0	0	x	-15	0	34.8	22.4	34.3	22.2	34.9	0.055	13608			40
338	30627	5	Taraxacum	1005	2018-04-26-11-10-58	0	0	x	-15	0	34.7	22.3	34.3	22.2	34.9	0.155	13608			41
339	30628	5	Taraxacum	1005	2018-04-26-11-11-00	0	0	x	-15	0	34.8	22.4	34.3	22.2	34.9	0.055	13608			42
340	30629	5	Taraxacum	1005	2018-04-26-11-11-02	0	0	x	-15	0	34.7	22.4	34.3	22.2	34.9	0.155	13608			43
341	30630	5	Taraxacum	1005	2018-04-26-11-11-04	0	0	x	-15	0	34.7	22.4	34.3	22.2	34.9	0.155	13608			44
342	30631	5	Taraxacum	1005	2018-04-26-11-11-06	0	0	x	-15	0	34.8	22.4	34.4	22.3	34.9	0.146	13608			45
343	30632	5	Taraxacum	1005	2018-04-26-11-11-08	0	0	x	-15	0	34.8	22.4	34.4	22.3	34.9	0.146	13608			46
344	30633	5	Taraxacum	1005	2018-04-26-11-11-10	0	0	x	-15	0	34.7	22.3	34.3	22.2	34.9	0.155	13608			47
345	30634	5	Taraxacum	1005	2018-04-26-11-11-12	0	0	x	-15	0	34.7	22.4	34.4	22.3	34.9	0.246	13608			48
346	30635	5	Taraxacum	1005	2018-04-26-11-11-14	0	0	x	-15	0	34.7	22.4	34.3	22.2	34.9	0.155	13608			49
347	30636	5	Taraxacum	1005	2018-04-26-11-11-16	0	0	x	-15	0	34.7	22.3	34.4	22.2	34.9	0.246	13608			50
348	30637	5	Taraxacum	1005	2018-04-26-11-11-18	0	0	x	-15	0	34.7	22.4	34.3	22.2	34.9	0.155	13608			51
349	30638	5	Taraxacum	1005	2018-04-26-11-11-20	0	0	x	-15	0	34.7	22.4	34.3	22.2	34.9	0.155	13608			52
350	30639	5	Taraxacum	1005	2018-04-26-11-11-22	0	0	x	-15	0	34.7	22.3	34.3	22.2	34.9	0.155	13608			53
351	30640	5	Taraxacum	1005	2018-04-26-11-11-24	0	0	x	-15	0	34.7	22.4	34.4	22.3	34.9	0.246	13608			54
352	30641	5	Taraxacum	1005	2018-04-26-11-11-26	0	0	x	-15	0	34.7	22.4	34.3	22.2	34.9	0.155	13608			55
353	30642	5	Taraxacum	1005	2018-04-26-11-11-28	0	0	x	-15	0	34.6	22.3	34.3	22.2	34.9	0.255	13608			56
354	30643	5	Taraxacum	1005	2018-04-26-11-11-30	0	0	x	-15	0	34.7	22.3	34.3	22.2	34.9	0.155	13608			57
355	30644	5	Taraxacum	1005	2018-04-26-11-11-32	0	0	x	-15	0	34.7	22.4	34.3	22.2	34.9	0.155	13608			58
356	30645	5	Taraxacum	1005	2018-04-26-11-11-34	0	0	x	-15	0	34.7	22.4	34.2	22.2	34.8	0.064	13608			59
357	30646	5	Taraxacum	1005	2018-04-26-11-11-36	0	0	x	-15	0	34.6	22.3	34.3	22.2	34.9	0.255	13608			60
358	30647	5	Taraxacum	1005	2018-04-26-11-11-38	0	0	x	-15	0	34.6	22.3	34.4	22.2	34.9	0.346	13608			61
359	30648	5	Taraxacum	1005	2018-04-26-11-11-40	0	0	x	-15	0	34.6	22.3	34.4	22.2	34.9	0.346	13608			62
360	30649	5	Taraxacum	1005	2018-04-26-11-11-42	0	0	x	-15	0	34.6	22.3	34.4	22.2	34.9	0.346	13608			63
361	30650	5	Taraxacum	1005	2018-04-26-11-11-44	0	0	x	-15	0	34.7	22.4	34.5	22.2	35	0.337	13608			64
362	30651	5	Taraxacum	1005	2018-04-26-11-11-46	0	0	x	-15	0	34.6	22.3	34.5	22.2	35	0.437	13608			65
363	30652	5	Taraxacum	1005	2018-04-26-11-11-48	0	0	x	-15	0	34.6	22.3	34.4	22.2	34.9	0.346	13608			66
364	30653	5	Taraxacum	1005	2018-04-26-11-11-50	0	0	x	-15	0	34.7	22.4	34.5	22.2	35	0.337	13608			67
365	30654	5	Taraxacum	1005	2018-04-26-11-11-52	0	0	x	-15	0	34.7	22.4	34.5	22.2	35	0.337	13608			68
366	30655	5	Taraxacum	1005	2018-04-26-11-11-54	0	0	x	-15	0	34.6	22.3	34.4	22.2	34.9	0.346	13608			69
367	30656	5	Taraxacum	1005	2018-04-26-11-11-56	0	0	x	-15	0	34.7	22.4	34.4	22.2	34.9	0.246	13608			70
368	30657	5	Taraxacum	1005	2018-04-26-11-11-58	0	0	x	-15	0	34.6	22.3	34.5	22.2	35	0.437	13608			71
369	30658	5	Taraxacum	1005	2018-04-26-11-12-00	0	0	x	-15	0	34.6	22.3	34.4	22.2	34.9	0.346	13608			72
370	30659	5	Taraxacum	1005	2018-04-26-11-12-02	0	0	x	-15	0	34.7	22.4	34.5	22.2	35	0.337	13608			73
371	30660	5	Taraxacum	1005	2018-04-26-11-12-04	0	0	x	-15	0	34.7	22.4	34.6	22.3	35.1	0.428	13608			74
372	30661	5	Taraxacum	1005	2018-04-26-11-12-06	0	0	x	-15	0	34.7	22.4	34.6	22.3	35.1	0.428	13608			75
373	30662	5	Taraxacum	1005	2018-04-26-11-12-08	0	0	x	-15	0	34.6	22.3	34.5	22.2	35	0.437	13608			76
374	30663	5	Taraxacum	1005	2018-04-26-11-12-10	0	0	x	-15	0	34.7	22.3	34.6	22.3	35.1	0.428	13608			77
375	30664	5	Taraxacum	1005	2018-04-26-11-12-12	0	0	x	-15	0	34.6	22.3	34.5	22.2	35	0.437	13608			78
376	30665	5	Taraxacum	1005	2018-04-26-11-12-14	0	0	x	-15	0	34.6	22.3	34.4	22.2	34.9	0.346	13608			79
377	30666	5	Taraxacum	1005	2018-04-26-11-12-16	0	0	x	-15	0	34.6	22.3	34.4	22.2	34.9	0.346	13608			80
378	30667	5	Taraxacum	1005	2018-04-26-11-12-18	0	0	x	-15	0	34.6	22.3	34.4	22.2	34.9	0.346	13608			81
379	30668	5	Taraxacum	1005	2018-04-26-11-12-20	0	0	x	-15	0	34.6	22.3	34.4	22.2	34.9	0.346	13608			82
380	30669	5	Taraxacum	1005	2018-04-26-11-12-22	0	0	x	-15	0	34.7	22.4	34.4	22.2	34.9	0.246	13608			83
381	30670	5	Taraxacum	1005	2018-04-26-11-12-24	0	0	x	-15	0	34.7	22.4	34.3	22.2	34.9	0.155	13608			84
382	30671	5	Taraxacum	1005	2018-04-26-11-12-26	0	0	x	-15	0	34.7	22.4	34.3	22.2	34.9	0.155	13608			85
383	30672	5	Taraxacum	1005	2018-04-26-11-12-28	0	0	x	-15	0	34.7	22.4	34.3	22.2	34.9	0.155	13608			86
384	30673	5	Taraxacum	1005	2018-04-26-11-12-30	0	0	x	-15	0	34.7	22.4	34.3	22.2	34.9	0.155	13608			87
385	30674	5	Taraxacum	1005	2018-04-26-11-12-32	0	0	x	-15	0	34.7	22.4	34.4	22.3	34.9	0.246	13608			88
386	30675	5	Taraxacum	1005	2018-04-26-11-12-34	0	0	x	-15	0	34.6	22.3	34.3	22.2	34.9	0.255	13608			89
387	30676	5	Taraxacum	1005	2018-04-26-11-12-36	0	0	x	-15	0	34.6	22.3	34.3	22.2	34.9	0.255	13608			90
388	30677	5	Taraxacum	1005	2018-04-26-11-12-38	0	0	x	-15	0	34.7	22.4	34.3	22.2	34.9	0.155	13608	Last10	Here	91
389	30678	5	Taraxacum	1005	2018-04-26-11-12-40	0	0	x	-15	0	34.7	22.4	34.3	22.2	34.9	0.155	13608	Last10	Here	92
390	30679	5	Taraxacum	1005	2018-04-26-11-12-42	0	0	x	-15	0	34.6	22.3	34.3	22.2	34.9	0.255	13608	Last10	Here	93
391	30680	5	Taraxacum	1005	2018-04-26-11-12-44	0	0	x	-15	0	34.6	22.3	34.2	22.2	34.8	0.164	13608	Last10	Here	94
392	30681	5	Taraxacum	1005	2018-04-26-11-12-46	0	0	x	-15	0	34.7	22.4	34.2	22.2	34.8	0.064	13608	Last10	Here	95
393	30682	5	Taraxacum	1005	2018-04-26-11-12-48	0	0	x	-15	0	34.6	22.3	34.2	22.2	34.8	0.164	13608	Last10	Here	96
394	30683	5	Taraxacum	1005	2018-04-26-11-12-50	0	0	x	-15	0	34.7	22.4	34.2	22.2	34.8	0.064	13608	Last10	Here	97
395	30684	5	Taraxacum	1005	2018-04-26-11-12-52	0	0	x	-15	0	34.7	22.4	34.2	22.2	34.8	0.064	13608	Last10	Here	98
396	30685	5	Taraxacum	1005	2018-04-26-11-12-54	0	0	x	-15	0	34.7	22.4	34.3	22.3	34.9	0.155	13608	Last10	Here	99
397	30686	5	Taraxacum	1005	2018-04-26-11-12-56	0	0	x	-15	0	34.7	22.4	34.2	22.3	34.8	0.064	13608	Last10	Here	100
398	30687	5	Taraxacum	1005	2018-04-26-11-13-28	0	0	x	-10	0	34.6	22.3	34.9	22.2	35.4	0.802	13609	First10	Here	1
399	30688	5	Taraxacum	1005	2018-04-26-11-13-30	0	0	x	-10	0	34.6	22.3	34.8	22.2	35.3	0.711	13609	First10	Here	2
400	30689	5	Taraxacum	1005	2018-04-26-11-13-32	0	0	x	-10	0	34.6	22.3	34.8	22.2	35.3	0.711	13609	First10	Here	3
401	30690	5	Taraxacum	1005	2018-04-26-11-13-34	0	0	x	-10	0	34.6	22.4	34.7	22.2	35.2	0.62	13609	First10	Here	4
402	30691	5	Taraxacum	1005	2018-04-26-11-13-36	0	0	x	-10	0	34.7	22.4	34.8	22.3	35.3	0.611	13609	First10	Here	5
403	30692	5	Taraxacum	1005	2018-04-26-11-13-38	0	0	x	-10	0	34.6	22.4	34.7	22.3	35.2	0.62	13609	First10	Here	6
404	30693	5	Taraxacum	1005	2018-04-26-11-13-40	0	0	x	-10	0	34.5	22.3	34.6	22.2	35.1	0.628	13609	First10	Here	7
405	30694	5	Taraxacum	1005	2018-04-26-11-13-42	0	0	x	-10	0	34.5	22.3	34.5	22.2	35	0.537	13609	First10	Here	8
406	30695	5	Taraxacum	1005	2018-04-26-11-13-44	0	0	x	-10	0	34.7	22.4	34.5	22.2	35	0.337	13609	First10	Here	9
407	30696	5	Taraxacum	1005	2018-04-26-11-13-46	0	0	x	-10	0	34.5	22.3	34.6	22.2	35.1	0.628	13609	First10	Here	10
408	30697	5	Taraxacum	1005	2018-04-26-11-13-48	0	0	x	-10	0	34.5	22.3	34.6	22.2	35.1	0.628	13609			11
409	30698	5	Taraxacum	1005	2018-04-26-11-13-50	0	0	x	-10	0	34.6	22.4	34.7	22.2	35.2	0.62	13609			12
410	30699	5	Taraxacum	1005	2018-04-26-11-13-52	0	0	x	-10	0	34.6	22.4	34.8	22.2	35.3	0.711	13609			13
411	30700	5	Taraxacum	1005	2018-04-26-11-13-54	0	0	x	-10	0	34.5	22.3	34.9	22.2	35.4	0.902	13609			14
412	30701	5	Taraxacum	1005	2018-04-26-11-13-56	0	0	x	-10	0	34.5	22.3	35	22.3	35.5	0.993	13609			15
413	30702	5	Taraxacum	1005	2018-04-26-11-13-58	0	0	x	-10	0	34.6	22.4	34.8	22.2	35.3	0.711	13609			16
414	30703	5	Taraxacum	1005	2018-04-26-11-14-00	0	0	x	-10	0	34.6	22.4	34.9	22.2	35.4	0.802	13609			17
415	30704	5	Taraxacum	1005	2018-04-26-11-14-02	0	0	x	-10	0	34.6	22.4	34.9	22.2	35.4	0.802	13609			18
416	30705	5	Taraxacum	1005	2018-04-26-11-14-04	0	0	x	-10	0	34.6	22.4	34.9	22.3	35.4	0.802	13609			19
417	30706	5	Taraxacum	1005	2018-04-26-11-14-06	0	0	x	-10	0	34.6	22.4	34.9	22.3	35.4	0.802	13609			20
418	30707	5	Taraxacum	1005	2018-04-26-11-14-08	0	0	x	-10	0	34.5	22.3	34.7	22.2	35.2	0.72	13609			21
419	30708	5	Taraxacum	1005	2018-04-26-11-14-10	0	0	x	-10	0	34.5	22.3	34.7	22.2	35.2	0.72	13609			22
420	30709	5	Taraxacum	1005	2018-04-26-11-14-12	0	0	x	-10	0	34.5	22.3	34.9	22.3	35.4	0.902	13609			23
421	30710	5	Taraxacum	1005	2018-04-26-11-14-14	0	0	x	-10	0	34.6	22.4	34.9	22.2	35.4	0.802	13609			24
422	30711	5	Taraxacum	1005	2018-04-26-11-14-16	0	0	x	-10	0	34.6	22.4	35	22.2	35.5	0.893	13609			25
423	30712	5	Taraxacum	1005	2018-04-26-11-14-18	0	0	x	-10	0	34.6	22.4	35	22.2	35.5	0.893	13609			26
424	30713	5	Taraxacum	1005	2018-04-26-11-14-20	0	0	x	-10	0	34.5	22.3	35.1	22.2	35.6	1.084	13609			27
425	30714	5	Taraxacum	1005	2018-04-26-11-14-22	0	0	x	-10	0	34.5	22.3	35.1	22.2	35.6	1.084	13609			28
426	30715	5	Taraxacum	1005	2018-04-26-11-14-24	0	0	x	-10	0	34.6	22.4	35.1	22.2	35.6	0.984	13609			29
427	30716	5	Taraxacum	1005	2018-04-26-11-14-26	0	0	x	-10	0	34.6	22.4	35.2	22.2	35.7	1.075	13609			30
428	30717	5	Taraxacum	1005	2018-04-26-11-14-28	0	0	x	-10	0	34.6	22.4	35.1	22.2	35.6	0.984	13609			31
429	30718	5	Taraxacum	1005	2018-04-26-11-14-30	0	0	x	-10	0	34.6	22.4	35	22.2	35.5	0.893	13609			32
430	30719	5	Taraxacum	1005	2018-04-26-11-14-32	0	0	x	-10	0	34.6	22.4	35.1	22.2	35.6	0.984	13609			33
431	30720	5	Taraxacum	1005	2018-04-26-11-14-34	0	0	x	-10	0	34.6	22.4	35	22.2	35.5	0.893	13609			34
432	30721	5	Taraxacum	1005	2018-04-26-11-14-36	0	0	x	-10	0	34.5	22.3	35	22.2	35.5	0.993	13609			35
433	30722	5	Taraxacum	1005	2018-04-26-11-14-38	0	0	x	-10	0	34.5	22.3	34.9	22.2	35.4	0.902	13609			36
434	30723	5	Taraxacum	1005	2018-04-26-11-14-40	0	0	x	-10	0	34.5	22.3	34.9	22.2	35.4	0.902	13609			37
435	30724	5	Taraxacum	1005	2018-04-26-11-14-42	0	0	x	-10	0	34.5	22.3	34.8	22.2	35.3	0.811	13609			38
436	30725	5	Taraxacum	1005	2018-04-26-11-14-44	0	0	x	-10	0	34.5	22.3	35	22.3	35.5	0.993	13609			39
437	30726	5	Taraxacum	1005	2018-04-26-11-14-46	0	0	x	-10	0	34.6	22.4	34.9	22.2	35.4	0.802	13609			40
438	30727	5	Taraxacum	1005	2018-04-26-11-14-48	0	0	x	-10	0	34.5	22.3	34.9	22.2	35.4	0.902	13609			41
439	30728	5	Taraxacum	1005	2018-04-26-11-14-50	0	0	x	-10	0	34.6	22.4	34.8	22.2	35.3	0.711	13609			42
440	30729	5	Taraxacum	1005	2018-04-26-11-14-52	0	0	x	-10	0	34.6	22.4	34.8	22.2	35.3	0.711	13609			43
441	30730	5	Taraxacum	1005	2018-04-26-11-14-54	0	0	x	-10	0	34.6	22.4	34.9	22.3	35.4	0.802	13609			44
442	30731	5	Taraxacum	1005	2018-04-26-11-14-56	0	0	x	-10	0	34.5	22.3	34.7	22.2	35.2	0.72	13609			45
443	30732	5	Taraxacum	1005	2018-04-26-11-14-58	0	0	x	-10	0	34.5	22.3	34.7	22.2	35.2	0.72	13609			46
444	30733	5	Taraxacum	1005	2018-04-26-11-15-00	0	0	x	-10	0	34.6	22.4	34.6	22.2	35.1	0.528	13609			47
445	30734	5	Taraxacum	1005	2018-04-26-11-15-02	0	0	x	-10	0	34.5	22.4	34.6	22.2	35.1	0.628	13609			48
446	30735	5	Taraxacum	1005	2018-04-26-11-15-04	0	0	x	-10	0	34.6	22.4	34.6	22.2	35.1	0.528	13609			49
447	30736	5	Taraxacum	1005	2018-04-26-11-15-06	0	0	x	-10	0	34.5	22.3	34.6	22.2	35.1	0.628	13609			50
448	30737	5	Taraxacum	1005	2018-04-26-11-15-09	0	0	x	-10	0	34.6	22.4	34.6	22.2	35.1	0.528	13609			51
449	30738	5	Taraxacum	1005	2018-04-26-11-15-11	0	0	x	-10	0	34.5	22.4	34.6	22.2	35.1	0.628	13609			52
450	30739	5	Taraxacum	1005	2018-04-26-11-15-13	0	0	x	-10	0	34.5	22.4	34.5	22.2	35	0.537	13609			53
451	30740	5	Taraxacum	1005	2018-04-26-11-15-15	0	0	x	-10	0	34.5	22.4	34.5	22.2	35	0.537	13609			54
452	30741	5	Taraxacum	1005	2018-04-26-11-15-17	0	0	x	-10	0	34.5	22.4	34.4	22.2	34.9	0.446	13609			55
453	30742	5	Taraxacum	1005	2018-04-26-11-15-19	0	0	x	-10	0	34.5	22.4	34.4	22.2	34.9	0.446	13609			56
454	30743	5	Taraxacum	1005	2018-04-26-11-15-21	0	0	x	-10	0	34.5	22.4	34.4	22.2	34.9	0.446	13609			57
455	30744	5	Taraxacum	1005	2018-04-26-11-15-23	0	0	x	-10	0	34.5	22.4	34.4	22.2	34.9	0.446	13609			58
456	30745	5	Taraxacum	1005	2018-04-26-11-15-25	0	0	x	-10	0	34.5	22.4	34.4	22.2	34.9	0.446	13609			59
457	30746	5	Taraxacum	1005	2018-04-26-11-15-27	0	0	x	-10	0	34.5	22.4	34.4	22.3	34.9	0.446	13609			60
458	30747	5	Taraxacum	1005	2018-04-26-11-15-29	0	0	x	-10	0	34.5	22.4	34.4	22.3	34.9	0.446	13609			61
459	30748	5	Taraxacum	1005	2018-04-26-11-15-31	0	0	x	-10	0	34.5	22.4	34.3	22.2	34.9	0.355	13609			62
460	30749	5	Taraxacum	1005	2018-04-26-11-15-33	0	0	x	-10	0	34.5	22.4	34.3	22.2	34.9	0.355	13609			63
461	30750	5	Taraxacum	1005	2018-04-26-11-15-35	0	0	x	-10	0	34.5	22.4	34.2	22.2	34.8	0.264	13609			64
462	30751	5	Taraxacum	1005	2018-04-26-11-15-37	0	0	x	-10	0	34.5	22.4	34.4	22.3	34.9	0.446	13609			65
463	30752	5	Taraxacum	1005	2018-04-26-11-15-39	0	0	x	-10	0	34.5	22.4	34.4	22.2	34.9	0.446	13609			66
464	30753	5	Taraxacum	1005	2018-04-26-11-15-41	0	0	x	-10	0	34.5	22.4	34.6	22.2	35.1	0.628	13609			67
465	30754	5	Taraxacum	1005	2018-04-26-11-15-43	0	0	x	-10	0	34.5	22.4	34.7	22.2	35.2	0.72	13609			68
466	30755	5	Taraxacum	1005	2018-04-26-11-15-45	0	0	x	-10	0	34.5	22.4	34.8	22.2	35.3	0.811	13609			69
467	30756	5	Taraxacum	1005	2018-04-26-11-15-47	0	0	x	-10	0	34.5	22.4	34.9	22.2	35.4	0.902	13609			70
468	30757	5	Taraxacum	1005	2018-04-26-11-15-49	0	0	x	-10	0	34.5	22.4	35	22.3	35.5	0.993	13609			71
469	30758	5	Taraxacum	1005	2018-04-26-11-15-51	0	0	x	-10	0	34.5	22.4	34.8	22.2	35.3	0.811	13609			72
470	30759	5	Taraxacum	1005	2018-04-26-11-15-53	0	0	x	-10	0	34.5	22.4	34.7	22.2	35.2	0.72	13609			73
471	30760	5	Taraxacum	1005	2018-04-26-11-15-55	0	0	x	-10	0	34.5	22.3	34.7	22.2	35.2	0.72	13609			74
472	30761	5	Taraxacum	1005	2018-04-26-11-15-57	0	0	x	-10	0	34.5	22.4	34.6	22.2	35.1	0.628	13609			75
473	30762	5	Taraxacum	1005	2018-04-26-11-15-59	0	0	x	-10	0	34.5	22.4	34.6	22.2	35.1	0.628	13609			76
474	30763	5	Taraxacum	1005	2018-04-26-11-16-01	0	0	x	-10	0	34.5	22.4	34.5	22.2	35	0.537	13609			77
475	30764	5	Taraxacum	1005	2018-04-26-11-16-03	0	0	x	-10	0	34.5	22.4	34.5	22.2	35	0.537	13609			78
476	30765	5	Taraxacum	1005	2018-04-26-11-16-05	0	0	x	-10	0	34.5	22.4	34.4	22.2	34.9	0.446	13609			79
477	30766	5	Taraxacum	1005	2018-04-26-11-16-07	0	0	x	-10	0	34.5	22.4	34.4	22.2	34.9	0.446	13609			80
478	30767	5	Taraxacum	1005	2018-04-26-11-16-09	0	0	x	-10	0	34.5	22.4	34.4	22.2	34.9	0.446	13609			81
479	30768	5	Taraxacum	1005	2018-04-26-11-16-11	0	0	x	-10	0	34.5	22.4	34.5	22.3	35	0.537	13609			82
480	30769	5	Taraxacum	1005	2018-04-26-11-16-13	0	0	x	-10	0	34.5	22.4	34.4	22.2	34.9	0.446	13609			83
481	30770	5	Taraxacum	1005	2018-04-26-11-16-15	0	0	x	-10	0	34.5	22.4	34.5	22.2	35	0.537	13609			84
482	30771	5	Taraxacum	1005	2018-04-26-11-16-17	0	0	x	-10	0	34.5	22.4	34.7	22.3	35.2	0.72	13609			85
483	30772	5	Taraxacum	1005	2018-04-26-11-16-19	0	0	x	-10	0	34.5	22.4	34.6	22.2	35.1	0.628	13609			86
484	30773	5	Taraxacum	1005	2018-04-26-11-16-21	0	0	x	-10	0	34.5	22.4	34.6	22.2	35.1	0.628	13609			87
485	30774	5	Taraxacum	1005	2018-04-26-11-16-23	0	0	x	-10	0	34.5	22.4	34.6	22.2	35.1	0.628	13609			88
486	30775	5	Taraxacum	1005	2018-04-26-11-16-25	0	0	x	-10	0	34.5	22.4	34.6	22.2	35.1	0.628	13609			89
487	30776	5	Taraxacum	1005	2018-04-26-11-16-27	0	0	x	-10	0	34.5	22.4	34.5	22.2	35	0.537	13609			90
488	30777	5	Taraxacum	1005	2018-04-26-11-16-29	0	0	x	-10	0	34.5	22.4	34.5	22.2	35	0.537	13609	Last10	Here	91
489	30778	5	Taraxacum	1005	2018-04-26-11-16-31	0	0	x	-10	0	34.5	22.4	34.5	22.2	35	0.537	13609	Last10	Here	92
490	30779	5	Taraxacum	1005	2018-04-26-11-16-33	0	0	x	-10	0	34.5	22.4	34.4	22.2	34.9	0.446	13609	Last10	Here	93
491	30780	5	Taraxacum	1005	2018-04-26-11-16-35	0	0	x	-10	0	34.5	22.4	34.4	22.2	34.9	0.446	13609	Last10	Here	94
492	30781	5	Taraxacum	1005	2018-04-26-11-16-37	0	0	x	-10	0	34.5	22.4	34.4	22.2	34.9	0.446	13609	Last10	Here	95
493	30782	5	Taraxacum	1005	2018-04-26-11-16-39	0	0	x	-10	0	34.5	22.4	34.4	22.2	34.9	0.446	13609	Last10	Here	96
494	30783	5	Taraxacum	1005	2018-04-26-11-16-41	0	0	x	-10	0	34.5	22.4	34.5	22.3	35	0.537	13609	Last10	Here	97
495	30784	5	Taraxacum	1005	2018-04-26-11-16-43	0	0	x	-10	0	34.5	22.4	34.5	22.3	35	0.537	13609	Last10	Here	98
496	30785	5	Taraxacum	1005	2018-04-26-11-16-45	0	0	x	-10	0	34.5	22.4	34.6	22.2	35.1	0.628	13609	Last10	Here	99
497	30786	5	Taraxacum	1005	2018-04-26-11-16-47	0	0	x	-10	0	34.5	22.4	34.6	22.2	35.1	0.628	13609	Last10	Here	100
498	30787	5	Taraxacum	1005	2018-04-26-11-17-19	0	0	x	-5	0	34.5	22.4	35.1	22.3	35.6	1.084	13610	First10	Here	1
499	30788	5	Taraxacum	1005	2018-04-26-11-17-21	0	0	x	-5	0	34.5	22.4	35.3	22.2	35.8	1.267	13610	First10	Here	2
500	30789	5	Taraxacum	1005	2018-04-26-11-17-23	0	0	x	-5	0	34.5	22.4	35.4	22.3	35.9	1.358	13610	First10	Here	3
501	30790	5	Taraxacum	1005	2018-04-26-11-17-25	0	0	x	-5	0	34.5	22.4	35.4	22.2	35.9	1.358	13610	First10	Here	4
502	30791	5	Taraxacum	1005	2018-04-26-11-17-27	0	0	x	-5	0	34.5	22.4	35.5	22.3	35.9	1.449	13610	First10	Here	5
503	30792	5	Taraxacum	1005	2018-04-26-11-17-29	0	0	x	-5	0	34.5	22.4	35.3	22.2	35.8	1.267	13610	First10	Here	6
504	30793	5	Taraxacum	1005	2018-04-26-11-17-31	0	0	x	-5	0	34.5	22.4	35.2	22.2	35.7	1.175	13610	First10	Here	7
505	30794	5	Taraxacum	1005	2018-04-26-11-17-33	0	0	x	-5	0	34.5	22.4	35.1	22.2	35.6	1.084	13610	First10	Here	8
506	30795	5	Taraxacum	1005	2018-04-26-11-17-35	0	0	x	-5	0	34.5	22.4	35	22.2	35.5	0.993	13610	First10	Here	9
507	30796	5	Taraxacum	1005	2018-04-26-11-17-37	0	0	x	-5	0	34.5	22.4	34.9	22.2	35.4	0.902	13610	First10	Here	10
508	30797	5	Taraxacum	1005	2018-04-26-11-17-39	0	0	x	-5	0	34.5	22.4	34.8	22.2	35.3	0.811	13610			11
509	30798	5	Taraxacum	1005	2018-04-26-11-17-41	0	0	x	-5	0	34.5	22.4	34.8	22.2	35.3	0.811	13610			12
510	30799	5	Taraxacum	1005	2018-04-26-11-17-43	0	0	x	-5	0	34.5	22.4	34.8	22.2	35.3	0.811	13610			13
511	30800	5	Taraxacum	1005	2018-04-26-11-17-45	0	0	x	-5	0	34.5	22.4	34.7	22.2	35.2	0.72	13610			14
512	30801	5	Taraxacum	1005	2018-04-26-11-17-47	0	0	x	-5	0	34.5	22.4	34.6	22.2	35.1	0.628	13610			15
513	30802	5	Taraxacum	1005	2018-04-26-11-17-49	0	0	x	-5	0	34.5	22.4	34.6	22.2	35.1	0.628	13610			16
514	30803	5	Taraxacum	1005	2018-04-26-11-17-51	0	0	x	-5	0	34.5	22.4	34.6	22.2	35.1	0.628	13610			17
515	30804	5	Taraxacum	1005	2018-04-26-11-17-53	0	0	x	-5	0	34.5	22.4	34.5	22.2	35	0.537	13610			18
516	30805	5	Taraxacum	1005	2018-04-26-11-17-55	0	0	x	-5	0	34.5	22.4	34.5	22.2	35	0.537	13610			19
517	30806	5	Taraxacum	1005	2018-04-26-11-17-57	0	0	x	-5	0	34.5	22.4	34.4	22.2	34.9	0.446	13610			20
518	30807	5	Taraxacum	1005	2018-04-26-11-17-59	0	0	x	-5	0	34.5	22.4	34.4	22.2	34.9	0.446	13610			21
519	30808	5	Taraxacum	1005	2018-04-26-11-18-01	0	0	x	-5	0	34.5	22.4	34.4	22.2	34.9	0.446	13610			22
520	30809	5	Taraxacum	1005	2018-04-26-11-18-03	0	0	x	-5	0	34.5	22.4	34.4	22.2	34.9	0.446	13610			23
521	30810	5	Taraxacum	1005	2018-04-26-11-18-05	0	0	x	-5	0	34.5	22.4	34.4	22.2	34.9	0.446	13610			24
522	30811	5	Taraxacum	1005	2018-04-26-11-18-07	0	0	x	-5	0	34.4	22.4	34.4	22.2	34.9	0.546	13610			25
523	30812	5	Taraxacum	1005	2018-04-26-11-18-09	0	0	x	-5	0	34.4	22.4	34.4	22.2	34.9	0.546	13610			26
524	30813	5	Taraxacum	1005	2018-04-26-11-18-11	0	0	x	-5	0	34.5	22.4	34.3	22.2	34.9	0.355	13610			27
525	30814	5	Taraxacum	1005	2018-04-26-11-18-13	0	0	x	-5	0	34.5	22.4	34.3	22.2	34.9	0.355	13610			28
526	30815	5	Taraxacum	1005	2018-04-26-11-18-15	0	0	x	-5	0	34.5	22.4	34.3	22.2	34.9	0.355	13610			29
527	30816	5	Taraxacum	1005	2018-04-26-11-18-17	0	0	x	-5	0	34.5	22.4	34.3	22.3	34.9	0.355	13610			30
528	30817	5	Taraxacum	1005	2018-04-26-11-18-19	0	0	x	-5	0	34.5	22.4	34.2	22.2	34.8	0.264	13610			31
529	30818	5	Taraxacum	1005	2018-04-26-11-18-21	0	0	x	-5	0	34.5	22.4	34.2	22.2	34.8	0.264	13610			32
530	30819	5	Taraxacum	1005	2018-04-26-11-18-23	0	0	x	-5	0	34.5	22.4	34.2	22.2	34.8	0.264	13610			33
531	30820	5	Taraxacum	1005	2018-04-26-11-18-25	0	0	x	-5	0	34.5	22.4	34.2	22.3	34.8	0.264	13610			34
532	30821	5	Taraxacum	1005	2018-04-26-11-18-27	0	0	x	-5	0	34.5	22.4	34.2	22.2	34.8	0.264	13610			35
533	30822	5	Taraxacum	1005	2018-04-26-11-18-29	0	0	x	-5	0	34.5	22.4	34.1	22.2	34.7	0.173	13610			36
534	30823	5	Taraxacum	1005	2018-04-26-11-18-31	0	0	x	-5	0	34.5	22.4	34.2	22.2	34.8	0.264	13610			37
535	30824	5	Taraxacum	1005	2018-04-26-11-18-33	0	0	x	-5	0	34.5	22.4	34.1	22.2	34.7	0.173	13610			38
536	30825	5	Taraxacum	1005	2018-04-26-11-18-35	0	0	x	-5	0	34.5	22.4	34.2	22.3	34.8	0.264	13610			39
537	30826	5	Taraxacum	1005	2018-04-26-11-18-37	0	0	x	-5	0	34.5	22.4	34.1	22.2	34.7	0.173	13610			40
538	30827	5	Taraxacum	1005	2018-04-26-11-18-39	0	0	x	-5	0	34.5	22.4	34.1	22.2	34.7	0.173	13610			41
539	30828	5	Taraxacum	1005	2018-04-26-11-18-41	0	0	x	-5	0	34.5	22.4	34.2	22.2	34.8	0.264	13610			42
540	30829	5	Taraxacum	1005	2018-04-26-11-18-43	0	0	x	-5	0	34.5	22.4	34.3	22.3	34.9	0.355	13610			43
541	30830	5	Taraxacum	1005	2018-04-26-11-18-45	0	0	x	-5	0	34.5	22.4	34.2	22.2	34.8	0.264	13610			44
542	30831	5	Taraxacum	1005	2018-04-26-11-18-47	0	0	x	-5	0	34.5	22.4	34.2	22.2	34.8	0.264	13610			45
543	30832	5	Taraxacum	1005	2018-04-26-11-18-49	0	0	x	-5	0	34.5	22.4	34.3	22.2	34.9	0.355	13610			46
544	30833	5	Taraxacum	1005	2018-04-26-11-18-51	0	0	x	-5	0	34.5	22.4	34.4	22.2	34.9	0.446	13610			47
545	30834	5	Taraxacum	1005	2018-04-26-11-18-53	0	0	x	-5	0	34.5	22.4	34.6	22.2	35.1	0.628	13610			48
546	30835	5	Taraxacum	1005	2018-04-26-11-18-55	0	0	x	-5	0	34.5	22.4	34.7	22.3	35.2	0.72	13610			49
547	30836	5	Taraxacum	1005	2018-04-26-11-18-57	0	0	x	-5	0	34.5	22.4	34.6	22.2	35.1	0.628	13610			50
548	30837	5	Taraxacum	1005	2018-04-26-11-18-59	0	0	x	-5	0	34.5	22.4	34.6	22.2	35.1	0.628	13610			51
549	30838	5	Taraxacum	1005	2018-04-26-11-19-01	0	0	x	-5	0	34.5	22.4	34.7	22.2	35.2	0.72	13610			52
550	30839	5	Taraxacum	1005	2018-04-26-11-19-03	0	0	x	-5	0	34.5	22.4	34.9	22.3	35.4	0.902	13610			53
551	30840	5	Taraxacum	1005	2018-04-26-11-19-05	0	0	x	-5	0	34.5	22.4	34.8	22.2	35.3	0.811	13610			54
552	30841	5	Taraxacum	1005	2018-04-26-11-19-07	0	0	x	-5	0	34.5	22.4	35	22.3	35.5	0.993	13610			55
553	30842	5	Taraxacum	1005	2018-04-26-11-19-09	0	0	x	-5	0	34.5	22.4	35	22.3	35.5	0.993	13610			56
554	30843	5	Taraxacum	1005	2018-04-26-11-19-11	0	0	x	-5	0	34.5	22.4	35.1	22.2	35.6	1.084	13610			57
555	30844	5	Taraxacum	1005	2018-04-26-11-19-13	0	0	x	-5	0	34.5	22.4	35.1	22.2	35.6	1.084	13610			58
556	30845	5	Taraxacum	1005	2018-04-26-11-19-15	0	0	x	-5	0	34.5	22.4	35.1	22.2	35.6	1.084	13610			59
557	30846	5	Taraxacum	1005	2018-04-26-11-19-17	0	0	x	-5	0	34.5	22.4	35.1	22.2	35.6	1.084	13610			60
558	30847	5	Taraxacum	1005	2018-04-26-11-19-19	0	0	x	-5	0	34.5	22.4	35.1	22.2	35.6	1.084	13610			61
559	30848	5	Taraxacum	1005	2018-04-26-11-19-21	0	0	x	-5	0	34.5	22.4	35.2	22.2	35.7	1.175	13610			62
560	30849	5	Taraxacum	1005	2018-04-26-11-19-23	0	0	x	-5	0	34.5	22.4	35.1	22.2	35.6	1.084	13610			63
561	30850	5	Taraxacum	1005	2018-04-26-11-19-25	0	0	x	-5	0	34.5	22.4	35.1	22.2	35.6	1.084	13610			64
562	30851	5	Taraxacum	1005	2018-04-26-11-19-27	0	0	x	-5	0	34.5	22.4	35.1	22.2	35.6	1.084	13610			65
563	30852	5	Taraxacum	1005	2018-04-26-11-19-29	0	0	x	-5	0	34.5	22.4	35	22.2	35.5	0.993	13610			66
564	30853	5	Taraxacum	1005	2018-04-26-11-19-31	0	0	x	-5	0	34.5	22.4	35	22.2	35.5	0.993	13610			67
565	30854	5	Taraxacum	1005	2018-04-26-11-19-33	0	0	x	-5	0	34.5	22.4	35.1	22.2	35.6	1.084	13610			68
566	30855	5	Taraxacum	1005	2018-04-26-11-19-35	0	0	x	-5	0	34.5	22.4	35.2	22.2	35.7	1.175	13610			69
567	30856	5	Taraxacum	1005	2018-04-26-11-19-37	0	0	x	-5	0	34.5	22.4	35.3	22.2	35.8	1.267	13610			70
568	30857	5	Taraxacum	1005	2018-04-26-11-19-39	0	0	x	-5	0	34.5	22.4	35.2	22.2	35.7	1.175	13610			71
569	30858	5	Taraxacum	1005	2018-04-26-11-19-41	0	0	x	-5	0	34.5	22.4	35.2	22.2	35.7	1.175	13610			72
570	30859	5	Taraxacum	1005	2018-04-26-11-19-43	0	0	x	-5	0	34.5	22.4	35.2	22.2	35.7	1.175	13610			73
571	30860	5	Taraxacum	1005	2018-04-26-11-19-45	0	0	x	-5	0	34.5	22.4	35.2	22.2	35.7	1.175	13610			74
572	30861	5	Taraxacum	1005	2018-04-26-11-19-47	0	0	x	-5	0	34.5	22.4	35.2	22.2	35.7	1.175	13610			75
573	30862	5	Taraxacum	1005	2018-04-26-11-19-49	0	0	x	-5	0	34.5	22.4	35.2	22.2	35.7	1.175	13610			76
574	30863	5	Taraxacum	1005	2018-04-26-11-19-51	0	0	x	-5	0	34.5	22.4	35.2	22.2	35.7	1.175	13610			77
575	30864	5	Taraxacum	1005	2018-04-26-11-19-53	0	0	x	-5	0	34.5	22.4	35.2	22.2	35.7	1.175	13610			78
576	30865	5	Taraxacum	1005	2018-04-26-11-19-55	0	0	x	-5	0	34.5	22.4	35.1	22.2	35.6	1.084	13610			79
577	30866	5	Taraxacum	1005	2018-04-26-11-19-57	0	0	x	-5	0	34.5	22.4	35.2	22.2	35.7	1.175	13610			80
578	30867	5	Taraxacum	1005	2018-04-26-11-19-59	0	0	x	-5	0	34.5	22.4	35.2	22.2	35.7	1.175	13610			81
579	30868	5	Taraxacum	1005	2018-04-26-11-20-01	0	0	x	-5	0	34.5	22.4	35.3	22.2	35.8	1.267	13610			82
580	30869	5	Taraxacum	1005	2018-04-26-11-20-03	0	0	x	-5	0	34.5	22.4	35.4	22.2	35.9	1.358	13610			83
581	30870	5	Taraxacum	1005	2018-04-26-11-20-05	0	0	x	-5	0	34.5	22.4	35.3	22.2	35.8	1.267	13610			84
582	30871	5	Taraxacum	1005	2018-04-26-11-20-07	0	0	x	-5	0	34.5	22.4	35.4	22.3	35.9	1.358	13610			85
583	30872	5	Taraxacum	1005	2018-04-26-11-20-09	0	0	x	-5	0	34.5	22.4	35.3	22.2	35.8	1.267	13610			86
584	30873	5	Taraxacum	1005	2018-04-26-11-20-11	0	0	x	-5	0	34.5	22.4	35.4	22.3	35.9	1.358	13610			87
585	30874	5	Taraxacum	1005	2018-04-26-11-20-13	0	0	x	-5	0	34.5	22.4	35.4	22.3	35.9	1.358	13610			88
586	30875	5	Taraxacum	1005	2018-04-26-11-20-16	0	0	x	-5	0	34.5	22.4	35.2	22.2	35.7	1.175	13610			89
587	30876	5	Taraxacum	1005	2018-04-26-11-20-18	0	0	x	-5	0	34.5	22.4	35.3	22.3	35.8	1.267	13610			90
588	30877	5	Taraxacum	1005	2018-04-26-11-20-20	0	0	x	-5	0	34.5	22.4	35.2	22.3	35.7	1.175	13610	Last10	Here	91
589	30878	5	Taraxacum	1005	2018-04-26-11-20-22	0	0	x	-5	0	34.5	22.4	35.3	22.2	35.8	1.267	13610	Last10	Here	92
590	30879	5	Taraxacum	1005	2018-04-26-11-20-24	0	0	x	-5	0	34.5	22.4	35.4	22.3	35.9	1.358	13610	Last10	Here	93
591	30880	5	Taraxacum	1005	2018-04-26-11-20-26	0	0	x	-5	0	34.5	22.4	35.5	22.3	35.9	1.449	13610	Last10	Here	94
592	30881	5	Taraxacum	1005	2018-04-26-11-20-28	0	0	x	-5	0	34.5	22.4	35.4	22.2	35.9	1.358	13610	Last10	Here	95
593	30882	5	Taraxacum	1005	2018-04-26-11-20-30	0	0	x	-5	0	34.5	22.4	35.3	22.2	35.8	1.267	13610	Last10	Here	96
594	30883	5	Taraxacum	1005	2018-04-26-11-20-32	0	0	x	-5	0	34.5	22.4	35.3	22.2	35.8	1.267	13610	Last10	Here	97
595	30884	5	Taraxacum	1005	2018-04-26-11-20-34	0	0	x	-5	0	34.5	22.4	35.2	22.2	35.7	1.175	13610	Last10	Here	98
596	30885	5	Taraxacum	1005	2018-04-26-11-20-36	0	0	x	-5	0	34.5	22.4	35.1	22.2	35.6	1.084	13610	Last10	Here	99
597	30886	5	Taraxacum	1005	2018-04-26-11-20-38	0	0	x	-5	0	34.5	22.4	35.1	22.2	35.6	1.084	13610	Last10	Here	100
598	30887	5	Taraxacum	1005	2018-04-26-11-21-10	0	0	x	0	0	34.4	22.4	35.1	22.2	35.6	1.184	13611	First10	Here	1
599	30888	5	Taraxacum	1005	2018-04-26-11-21-12	0	0	x	0	0	34.4	22.4	35.1	22.2	35.6	1.184	13611	First10	Here	2
600	30889	5	Taraxacum	1005	2018-04-26-11-21-14	0	0	x	0	0	34.4	22.4	35.1	22.2	35.6	1.184	13611	First10	Here	3
601	30890	5	Taraxacum	1005	2018-04-26-11-21-16	0	0	x	0	0	34.4	22.4	35.1	22.2	35.6	1.184	13611	First10	Here	4
602	30891	5	Taraxacum	1005	2018-04-26-11-21-18	0	0	x	0	0	34.4	22.4	35	22.2	35.5	1.093	13611	First10	Here	5
603	30892	5	Taraxacum	1005	2018-04-26-11-21-20	0	0	x	0	0	34.4	22.4	34.9	22.2	35.4	1.002	13611	First10	Here	6
604	30893	5	Taraxacum	1005	2018-04-26-11-21-22	0	0	x	0	0	34.4	22.4	34.9	22.2	35.4	1.002	13611	First10	Here	7
605	30894	5	Taraxacum	1005	2018-04-26-11-21-24	0	0	x	0	0	34.4	22.4	35	22.2	35.5	1.093	13611	First10	Here	8
606	30895	5	Taraxacum	1005	2018-04-26-11-21-26	0	0	x	0	0	34.4	22.4	35.1	22.2	35.6	1.184	13611	First10	Here	9
607	30896	5	Taraxacum	1005	2018-04-26-11-21-28	0	0	x	0	0	34.4	22.4	35.3	22.2	35.8	1.367	13611	First10	Here	10
608	30897	5	Taraxacum	1005	2018-04-26-11-21-30	0	0	x	0	0	34.4	22.4	35.4	22.2	35.9	1.458	13611			11
609	30898	5	Taraxacum	1005	2018-04-26-11-21-32	0	0	x	0	0	34.4	22.4	35.5	22.2	35.9	1.549	13611			12
610	30899	5	Taraxacum	1005	2018-04-26-11-21-34	0	0	x	0	0	34.4	22.4	35.6	22.3	36	1.64	13611			13
611	30900	5	Taraxacum	1005	2018-04-26-11-21-36	0	0	x	0	0	34.4	22.4	35.6	22.3	36	1.64	13611			14
612	30901	5	Taraxacum	1005	2018-04-26-11-21-38	0	0	x	0	0	34.4	22.4	35.4	22.2	35.9	1.458	13611			15
613	30902	5	Taraxacum	1005	2018-04-26-11-21-40	0	0	x	0	0	34.4	22.4	35.3	22.3	35.8	1.367	13611			16
614	30903	5	Taraxacum	1005	2018-04-26-11-21-42	0	0	x	0	0	34.4	22.4	35.2	22.3	35.7	1.275	13611			17
615	30904	5	Taraxacum	1005	2018-04-26-11-21-44	0	0	x	0	0	34.4	22.4	35	22.2	35.5	1.093	13611			18
616	30905	5	Taraxacum	1005	2018-04-26-11-21-46	0	0	x	0	0	34.4	22.4	35	22.3	35.5	1.093	13611			19
617	30906	5	Taraxacum	1005	2018-04-26-11-21-48	0	0	x	0	0	34.4	22.4	34.8	22.2	35.3	0.911	13611			20
618	30907	5	Taraxacum	1005	2018-04-26-11-21-50	0	0	x	0	0	34.4	22.4	34.8	22.2	35.3	0.911	13611			21
619	30908	5	Taraxacum	1005	2018-04-26-11-21-52	0	0	x	0	0	34.4	22.4	35	22.3	35.5	1.093	13611			22
620	30909	5	Taraxacum	1005	2018-04-26-11-21-54	0	0	x	0	0	34.4	22.4	35.1	22.3	35.6	1.184	13611			23
621	30910	5	Taraxacum	1005	2018-04-26-11-21-56	0	0	x	0	0	34.4	22.4	35.1	22.3	35.6	1.184	13611			24
622	30911	5	Taraxacum	1005	2018-04-26-11-21-58	0	0	x	0	0	34.4	22.4	35.2	22.3	35.7	1.275	13611			25
623	30912	5	Taraxacum	1005	2018-04-26-11-22-00	0	0	x	0	0	34.4	22.4	35.2	22.3	35.7	1.275	13611			26
624	30913	5	Taraxacum	1005	2018-04-26-11-22-02	0	0	x	0	0	34.4	22.4	35.1	22.2	35.6	1.184	13611			27
625	30914	5	Taraxacum	1005	2018-04-26-11-22-04	0	0	x	0	0	34.4	22.4	35.2	22.2	35.7	1.275	13611			28
626	30915	5	Taraxacum	1005	2018-04-26-11-22-06	0	0	x	0	0	34.4	22.4	35.4	22.3	35.9	1.458	13611			29
627	30916	5	Taraxacum	1005	2018-04-26-11-22-08	0	0	x	0	0	34.4	22.4	35.3	22.2	35.8	1.367	13611			30
628	30917	5	Taraxacum	1005	2018-04-26-11-22-10	0	0	x	0	0	34.4	22.4	35.3	22.2	35.8	1.367	13611			31
629	30918	5	Taraxacum	1005	2018-04-26-11-22-12	0	0	x	0	0	34.4	22.4	35.3	22.2	35.8	1.367	13611			32
630	30919	5	Taraxacum	1005	2018-04-26-11-22-14	0	0	x	0	0	34.4	22.4	35.4	22.3	35.9	1.458	13611			33
631	30920	5	Taraxacum	1005	2018-04-26-11-22-16	0	0	x	0	0	34.4	22.4	35.4	22.3	35.9	1.458	13611			34
632	30921	5	Taraxacum	1005	2018-04-26-11-22-18	0	0	x	0	0	34.4	22.4	35.3	22.3	35.8	1.367	13611			35
633	30922	5	Taraxacum	1005	2018-04-26-11-22-20	0	0	x	0	0	34.4	22.4	35.3	22.2	35.8	1.367	13611			36
634	30923	5	Taraxacum	1005	2018-04-26-11-22-22	0	0	x	0	0	34.4	22.4	35.4	22.3	35.9	1.458	13611			37
635	30924	5	Taraxacum	1005	2018-04-26-11-22-24	0	0	x	0	0	34.4	22.4	35.4	22.3	35.9	1.458	13611			38
636	30925	5	Taraxacum	1005	2018-04-26-11-22-26	0	0	x	0	0	34.4	22.4	35.3	22.2	35.8	1.367	13611			39
637	30926	5	Taraxacum	1005	2018-04-26-11-22-28	0	0	x	0	0	34.4	22.4	35.4	22.3	35.9	1.458	13611			40
638	30927	5	Taraxacum	1005	2018-04-26-11-22-30	0	0	x	0	0	34.4	22.4	35.4	22.3	35.9	1.458	13611			41
639	30928	5	Taraxacum	1005	2018-04-26-11-22-32	0	0	x	0	0	34.4	22.4	35.3	22.2	35.8	1.367	13611			42
640	30929	5	Taraxacum	1005	2018-04-26-11-22-34	0	0	x	0	0	34.4	22.4	35.3	22.2	35.8	1.367	13611			43
641	30930	5	Taraxacum	1005	2018-04-26-11-22-36	0	0	x	0	0	34.4	22.4	35.2	22.2	35.7	1.275	13611			44
642	30931	5	Taraxacum	1005	2018-04-26-11-22-38	0	0	x	0	0	34.4	22.4	35.3	22.2	35.8	1.367	13611			45
643	30932	5	Taraxacum	1005	2018-04-26-11-22-40	0	0	x	0	0	34.4	22.4	35.2	22.2	35.7	1.275	13611			46
644	30933	5	Taraxacum	1005	2018-04-26-11-22-42	0	0	x	0	0	34.4	22.4	35.3	22.3	35.8	1.367	13611			47
645	30934	5	Taraxacum	1005	2018-04-26-11-22-44	0	0	x	0	0	34.4	22.4	35.2	22.2	35.7	1.275	13611			48
646	30935	5	Taraxacum	1005	2018-04-26-11-22-46	0	0	x	0	0	34.4	22.4	35.2	22.3	35.7	1.275	13611			49
647	30936	5	Taraxacum	1005	2018-04-26-11-22-48	0	0	x	0	0	34.4	22.4	35.2	22.3	35.7	1.275	13611			50
648	30937	5	Taraxacum	1005	2018-04-26-11-22-50	0	0	x	0	0	34.3	22.4	35	22.2	35.5	1.193	13611			51
649	30938	5	Taraxacum	1005	2018-04-26-11-22-52	0	0	x	0	0	34.4	22.4	35	22.3	35.5	1.093	13611			52
650	30939	5	Taraxacum	1005	2018-04-26-11-22-54	0	0	x	0	0	34.4	22.4	34.9	22.2	35.4	1.002	13611			53
651	30940	5	Taraxacum	1005	2018-04-26-11-22-56	0	0	x	0	0	34.4	22.4	34.9	22.2	35.4	1.002	13611			54
652	30941	5	Taraxacum	1005	2018-04-26-11-22-58	0	0	x	0	0	34.4	22.4	35.1	22.3	35.6	1.184	13611			55
653	30942	5	Taraxacum	1005	2018-04-26-11-23-00	0	0	x	0	0	34.4	22.4	35.1	22.3	35.6	1.184	13611			56
654	30943	5	Taraxacum	1005	2018-04-26-11-23-02	0	0	x	0	0	34.4	22.4	35.1	22.3	35.6	1.184	13611			57
655	30944	5	Taraxacum	1005	2018-04-26-11-23-04	0	0	x	0	0	34.4	22.4	35	22.3	35.5	1.093	13611			58
656	30945	5	Taraxacum	1005	2018-04-26-11-23-06	0	0	x	0	0	34.4	22.4	34.9	22.2	35.4	1.002	13611			59
657	30946	5	Taraxacum	1005	2018-04-26-11-23-08	0	0	x	0	0	34.4	22.4	34.9	22.3	35.4	1.002	13611			60
658	30947	5	Taraxacum	1005	2018-04-26-11-23-10	0	0	x	0	0	34.4	22.4	34.8	22.3	35.3	0.911	13611			61
659	30948	5	Taraxacum	1005	2018-04-26-11-23-12	0	0	x	0	0	34.4	22.4	34.8	22.3	35.3	0.911	13611			62
660	30949	5	Taraxacum	1005	2018-04-26-11-23-14	0	0	x	0	0	34.4	22.4	34.7	22.3	35.2	0.82	13611			63
661	30950	5	Taraxacum	1005	2018-04-26-11-23-16	0	0	x	0	0	34.4	22.4	34.7	22.3	35.2	0.82	13611			64
662	30951	5	Taraxacum	1005	2018-04-26-11-23-18	0	0	x	0	0	34.4	22.4	34.8	22.3	35.3	0.911	13611			65
663	30952	5	Taraxacum	1005	2018-04-26-11-23-20	0	0	x	0	0	34.4	22.4	34.8	22.3	35.3	0.911	13611			66
664	30953	5	Taraxacum	1005	2018-04-26-11-23-22	0	0	x	0	0	34.4	22.4	34.9	22.3	35.4	1.002	13611			67
665	30954	5	Taraxacum	1005	2018-04-26-11-23-24	0	0	x	0	0	34.4	22.4	35	22.3	35.5	1.093	13611			68
666	30955	5	Taraxacum	1005	2018-04-26-11-23-26	0	0	x	0	0	34.4	22.4	34.9	22.3	35.4	1.002	13611			69
667	30956	5	Taraxacum	1005	2018-04-26-11-23-28	0	0	x	0	0	34.4	22.4	34.9	22.3	35.4	1.002	13611			70
668	30957	5	Taraxacum	1005	2018-04-26-11-23-30	0	0	x	0	0	34.4	22.4	34.8	22.3	35.3	0.911	13611			71
669	30958	5	Taraxacum	1005	2018-04-26-11-23-32	0	0	x	0	0	34.4	22.4	34.9	22.3	35.4	1.002	13611			72
670	30959	5	Taraxacum	1005	2018-04-26-11-23-34	0	0	x	0	0	34.4	22.4	34.9	22.3	35.4	1.002	13611			73
671	30960	5	Taraxacum	1005	2018-04-26-11-23-36	0	0	x	0	0	34.4	22.4	34.9	22.2	35.4	1.002	13611			74
672	30961	5	Taraxacum	1005	2018-04-26-11-23-38	0	0	x	0	0	34.3	22.4	35	22.3	35.5	1.193	13611			75
673	30962	5	Taraxacum	1005	2018-04-26-11-23-40	0	0	x	0	0	34.3	22.4	35	22.3	35.5	1.193	13611			76
674	30963	5	Taraxacum	1005	2018-04-26-11-23-42	0	0	x	0	0	34.3	22.4	34.9	22.3	35.4	1.102	13611			77
675	30964	5	Taraxacum	1005	2018-04-26-11-23-44	0	0	x	0	0	34.3	22.4	34.8	22.3	35.3	1.011	13611			78
676	30965	5	Taraxacum	1005	2018-04-26-11-23-46	0	0	x	0	0	34.3	22.4	34.9	22.3	35.4	1.102	13611			79
677	30966	5	Taraxacum	1005	2018-04-26-11-23-48	0	0	x	0	0	34.3	22.4	34.8	22.2	35.3	1.011	13611			80
678	30967	5	Taraxacum	1005	2018-04-26-11-23-50	0	0	x	0	0	34.3	22.4	34.9	22.3	35.4	1.102	13611			81
679	30968	5	Taraxacum	1005	2018-04-26-11-23-52	0	0	x	0	0	34.3	22.4	35	22.3	35.5	1.193	13611			82
680	30969	5	Taraxacum	1005	2018-04-26-11-23-54	0	0	x	0	0	34.3	22.4	35	22.3	35.5	1.193	13611			83
681	30970	5	Taraxacum	1005	2018-04-26-11-23-56	0	0	x	0	0	34.4	22.4	35	22.3	35.5	1.093	13611			84
682	30971	5	Taraxacum	1005	2018-04-26-11-23-58	0	0	x	0	0	34.4	22.4	35.1	22.3	35.6	1.184	13611			85
683	30972	5	Taraxacum	1005	2018-04-26-11-24-00	0	0	x	0	0	34.4	22.4	35.1	22.3	35.6	1.184	13611			86
684	30973	5	Taraxacum	1005	2018-04-26-11-24-02	0	0	x	0	0	34.3	22.4	35.2	22.3	35.7	1.375	13611			87
685	30974	5	Taraxacum	1005	2018-04-26-11-24-04	0	0	x	0	0	34.4	22.4	35.3	22.3	35.8	1.367	13611			88
686	30975	5	Taraxacum	1005	2018-04-26-11-24-06	0	0	x	0	0	34.4	22.4	35.3	22.3	35.8	1.367	13611			89
687	30976	5	Taraxacum	1005	2018-04-26-11-24-08	0	0	x	0	0	34.3	22.4	35.4	22.3	35.9	1.558	13611			90
688	30977	5	Taraxacum	1005	2018-04-26-11-24-10	0	0	x	0	0	34.3	22.4	35.5	22.3	35.9	1.649	13611	Last10	Here	91
689	30978	5	Taraxacum	1005	2018-04-26-11-24-12	0	0	x	0	0	34.3	22.4	35.6	22.3	36	1.74	13611	Last10	Here	92
690	30979	5	Taraxacum	1005	2018-04-26-11-24-14	0	0	x	0	0	34.3	22.4	35.5	22.2	35.9	1.649	13611	Last10	Here	93
691	30980	5	Taraxacum	1005	2018-04-26-11-24-16	0	0	x	0	0	34.3	22.4	35.5	22.3	35.9	1.649	13611	Last10	Here	94
692	30981	5	Taraxacum	1005	2018-04-26-11-24-18	0	0	x	0	0	34.3	22.4	35.4	22.3	35.9	1.558	13611	Last10	Here	95
693	30982	5	Taraxacum	1005	2018-04-26-11-24-20	0	0	x	0	0	34.3	22.4	35.3	22.3	35.8	1.467	13611	Last10	Here	96
694	30983	5	Taraxacum	1005	2018-04-26-11-24-22	0	0	x	0	0	34.3	22.4	35.2	22.3	35.7	1.375	13611	Last10	Here	97
695	30984	5	Taraxacum	1005	2018-04-26-11-24-24	0	0	x	0	0	34.3	22.4	35.2	22.3	35.7	1.375	13611	Last10	Here	98
696	30985	5	Taraxacum	1005	2018-04-26-11-24-26	0	0	x	0	0	34.3	22.4	35.4	22.3	35.9	1.558	13611	Last10	Here	99
697	30986	5	Taraxacum	1005	2018-04-26-11-24-28	0	0	x	0	0	34.3	22.4	35.4	22.3	35.9	1.558	13611	Last10	Here	100
698	30987	5	Taraxacum	1005	2018-04-26-11-25-00	0	0	x	5	0	34.4	22.4	35.1	22.3	35.6	1.184	13612	First10	Here	1
699	30988	5	Taraxacum	1005	2018-04-26-11-25-02	0	0	x	5	0	34.4	22.4	35	22.3	35.5	1.093	13612	First10	Here	2
700	30989	5	Taraxacum	1005	2018-04-26-11-25-04	0	0	x	5	0	34.4	22.4	35	22.3	35.5	1.093	13612	First10	Here	3
701	30990	5	Taraxacum	1005	2018-04-26-11-25-06	0	0	x	5	0	34.3	22.4	34.9	22.3	35.4	1.102	13612	First10	Here	4
702	30991	5	Taraxacum	1005	2018-04-26-11-25-08	0	0	x	5	0	34.4	22.4	34.9	22.3	35.4	1.002	13612	First10	Here	5
703	30992	5	Taraxacum	1005	2018-04-26-11-25-10	0	0	x	5	0	34.4	22.4	34.9	22.3	35.4	1.002	13612	First10	Here	6
704	30993	5	Taraxacum	1005	2018-04-26-11-25-12	0	0	x	5	0	34.4	22.4	34.9	22.3	35.4	1.002	13612	First10	Here	7
705	30994	5	Taraxacum	1005	2018-04-26-11-25-14	0	0	x	5	0	34.4	22.4	34.8	22.3	35.3	0.911	13612	First10	Here	8
706	30995	5	Taraxacum	1005	2018-04-26-11-25-16	0	0	x	5	0	34.4	22.4	34.7	22.3	35.2	0.82	13612	First10	Here	9
707	30996	5	Taraxacum	1005	2018-04-26-11-25-18	0	0	x	5	0	34.4	22.4	34.6	22.3	35.1	0.728	13612	First10	Here	10
708	30997	5	Taraxacum	1005	2018-04-26-11-25-20	0	0	x	5	0	34.4	22.4	34.6	22.3	35.1	0.728	13612			11
709	30998	5	Taraxacum	1005	2018-04-26-11-25-23	0	0	x	5	0	34.4	22.4	34.6	22.3	35.1	0.728	13612			12
710	30999	5	Taraxacum	1005	2018-04-26-11-25-25	0	0	x	5	0	34.3	22.4	34.6	22.3	35.1	0.828	13612			13
711	31000	5	Taraxacum	1005	2018-04-26-11-25-27	0	0	x	5	0	34.3	22.4	34.7	22.3	35.2	0.92	13612			14
712	31001	5	Taraxacum	1005	2018-04-26-11-25-29	0	0	x	5	0	34.3	22.4	34.7	22.3	35.2	0.92	13612			15
713	31002	5	Taraxacum	1005	2018-04-26-11-25-31	0	0	x	5	0	34.3	22.4	34.7	22.3	35.2	0.92	13612			16
714	31003	5	Taraxacum	1005	2018-04-26-11-25-33	0	0	x	5	0	34.3	22.4	34.7	22.3	35.2	0.92	13612			17
715	31004	5	Taraxacum	1005	2018-04-26-11-25-35	0	0	x	5	0	34.3	22.4	34.7	22.3	35.2	0.92	13612			18
716	31005	5	Taraxacum	1005	2018-04-26-11-25-37	0	0	x	5	0	34.3	22.4	34.8	22.3	35.3	1.011	13612			19
717	31006	5	Taraxacum	1005	2018-04-26-11-25-39	0	0	x	5	0	34.3	22.4	34.9	22.3	35.4	1.102	13612			20
718	31007	5	Taraxacum	1005	2018-04-26-11-25-41	0	0	x	5	0	34.3	22.4	35	22.3	35.5	1.193	13612			21
719	31008	5	Taraxacum	1005	2018-04-26-11-25-43	0	0	x	5	0	34.3	22.4	35	22.3	35.5	1.193	13612			22
720	31009	5	Taraxacum	1005	2018-04-26-11-25-45	0	0	x	5	0	34.3	22.4	35	22.3	35.5	1.193	13612			23
721	31010	5	Taraxacum	1005	2018-04-26-11-25-47	0	0	x	5	0	34.3	22.4	35.2	22.3	35.7	1.375	13612			24
722	31011	5	Taraxacum	1005	2018-04-26-11-25-49	0	0	x	5	0	34.3	22.4	35.3	22.3	35.8	1.467	13612			25
723	31012	5	Taraxacum	1005	2018-04-26-11-25-51	0	0	x	5	0	34.3	22.4	35.3	22.3	35.8	1.467	13612			26
724	31013	5	Taraxacum	1005	2018-04-26-11-25-53	0	0	x	5	0	34.3	22.4	35.3	22.3	35.8	1.467	13612			27
725	31014	5	Taraxacum	1005	2018-04-26-11-25-55	0	0	x	5	0	34.3	22.4	35.2	22.3	35.7	1.375	13612			28
726	31015	5	Taraxacum	1005	2018-04-26-11-25-57	0	0	x	5	0	34.3	22.4	35.2	22.3	35.7	1.375	13612			29
727	31016	5	Taraxacum	1005	2018-04-26-11-25-59	0	0	x	5	0	34.3	22.4	35.1	22.3	35.6	1.284	13612			30
728	31017	5	Taraxacum	1005	2018-04-26-11-26-01	0	0	x	5	0	34.3	22.4	35	22.3	35.5	1.193	13612			31
729	31018	5	Taraxacum	1005	2018-04-26-11-26-03	0	0	x	5	0	34.3	22.4	35	22.3	35.5	1.193	13612			32
730	31019	5	Taraxacum	1005	2018-04-26-11-26-05	0	0	x	5	0	34.3	22.4	35	22.3	35.5	1.193	13612			33
731	31020	5	Taraxacum	1005	2018-04-26-11-26-07	0	0	x	5	0	34.3	22.4	34.9	22.3	35.4	1.102	13612			34
732	31021	5	Taraxacum	1005	2018-04-26-11-26-09	0	0	x	5	0	34.3	22.4	34.9	22.3	35.4	1.102	13612			35
733	31022	5	Taraxacum	1005	2018-04-26-11-26-11	0	0	x	5	0	34.3	22.4	34.8	22.3	35.3	1.011	13612			36
734	31023	5	Taraxacum	1005	2018-04-26-11-26-15	0	0	x	5	0	34.3	22.4	34.7	22.3	35.2	0.92	13612			37
735	31024	5	Taraxacum	1005	2018-04-26-11-26-17	0	0	x	5	0	34.3	22.4	34.6	22.3	35.1	0.828	13612			38
736	31025	5	Taraxacum	1005	2018-04-26-11-26-19	0	0	x	5	0	34.3	22.4	34.6	22.3	35.1	0.828	13612			39
737	31026	5	Taraxacum	1005	2018-04-26-11-26-21	0	0	x	5	0	34.3	22.4	34.6	22.3	35.1	0.828	13612			40
738	31027	5	Taraxacum	1005	2018-04-26-11-26-23	0	0	x	5	0	34.3	22.4	34.6	22.3	35.1	0.828	13612			41
739	31028	5	Taraxacum	1005	2018-04-26-11-26-25	0	0	x	5	0	34.3	22.4	34.7	22.3	35.2	0.92	13612			42
740	31029	5	Taraxacum	1005	2018-04-26-11-26-27	0	0	x	5	0	34.3	22.4	34.7	22.3	35.2	0.92	13612			43
741	31030	5	Taraxacum	1005	2018-04-26-11-26-29	0	0	x	5	0	34.2	22.4	34.7	22.3	35.2	1.02	13612			44
742	31031	5	Taraxacum	1005	2018-04-26-11-26-31	0	0	x	5	0	34.2	22.4	34.6	22.3	35.1	0.928	13612			45
743	31032	5	Taraxacum	1005	2018-04-26-11-26-33	0	0	x	5	0	34.2	22.4	34.6	22.3	35.1	0.928	13612			46
744	31033	5	Taraxacum	1005	2018-04-26-11-26-35	0	0	x	5	0	34.2	22.4	34.5	22.3	35	0.837	13612			47
745	31034	5	Taraxacum	1005	2018-04-26-11-26-37	0	0	x	5	0	34.2	22.4	34.5	22.3	35	0.837	13612			48
746	31035	5	Taraxacum	1005	2018-04-26-11-26-39	0	0	x	5	0	34.2	22.4	34.5	22.3	35	0.837	13612			49
747	31036	5	Taraxacum	1005	2018-04-26-11-26-41	0	0	x	5	0	34.2	22.4	34.5	22.3	35	0.837	13612			50
748	31037	5	Taraxacum	1005	2018-04-26-11-26-43	0	0	x	5	0	34.2	22.4	34.5	22.3	35	0.837	13612			51
749	31038	5	Taraxacum	1005	2018-04-26-11-26-45	0	0	x	5	0	34.2	22.4	34.5	22.3	35	0.837	13612			52
750	31039	5	Taraxacum	1005	2018-04-26-11-26-47	0	0	x	5	0	34.2	22.4	34.6	22.3	35.1	0.928	13612			53
751	31040	5	Taraxacum	1005	2018-04-26-11-26-49	0	0	x	5	0	34.2	22.4	34.6	22.3	35.1	0.928	13612			54
752	31041	5	Taraxacum	1005	2018-04-26-11-26-51	0	0	x	5	0	34.2	22.4	34.6	22.3	35.1	0.928	13612			55
753	31042	5	Taraxacum	1005	2018-04-26-11-26-53	0	0	x	5	0	34.2	22.4	34.6	22.3	35.1	0.928	13612			56
754	31043	5	Taraxacum	1005	2018-04-26-11-26-55	0	0	x	5	0	34.2	22.4	34.7	22.3	35.2	1.02	13612			57
755	31044	5	Taraxacum	1005	2018-04-26-11-26-57	0	0	x	5	0	34.2	22.4	34.7	22.3	35.2	1.02	13612			58
756	31045	5	Taraxacum	1005	2018-04-26-11-26-59	0	0	x	5	0	34.2	22.4	34.8	22.3	35.3	1.111	13612			59
757	31046	5	Taraxacum	1005	2018-04-26-11-27-01	0	0	x	5	0	34.2	22.4	34.8	22.3	35.3	1.111	13612			60
758	31047	5	Taraxacum	1005	2018-04-26-11-27-03	0	0	x	5	0	34.2	22.4	34.9	22.3	35.4	1.202	13612			61
759	31048	5	Taraxacum	1005	2018-04-26-11-27-05	0	0	x	5	0	34.2	22.4	35	22.3	35.5	1.293	13612			62
760	31049	5	Taraxacum	1005	2018-04-26-11-27-07	0	0	x	5	0	34.2	22.4	35	22.3	35.5	1.293	13612			63
761	31050	5	Taraxacum	1005	2018-04-26-11-27-09	0	0	x	5	0	34.2	22.4	34.9	22.3	35.4	1.202	13612			64
762	31051	5	Taraxacum	1005	2018-04-26-11-27-11	0	0	x	5	0	34.2	22.4	34.8	22.3	35.3	1.111	13612			65
763	31052	5	Taraxacum	1005	2018-04-26-11-27-13	0	0	x	5	0	34.2	22.4	34.8	22.3	35.3	1.111	13612			66
764	31053	5	Taraxacum	1005	2018-04-26-11-27-15	0	0	x	5	0	34.2	22.4	34.8	22.3	35.3	1.111	13612			67
765	31054	5	Taraxacum	1005	2018-04-26-11-27-17	0	0	x	5	0	34.2	22.4	34.8	22.3	35.3	1.111	13612			68
766	31055	5	Taraxacum	1005	2018-04-26-11-27-19	0	0	x	5	0	34.2	22.4	34.7	22.3	35.2	1.02	13612			69
767	31056	5	Taraxacum	1005	2018-04-26-11-27-21	0	0	x	5	0	34.2	22.4	34.6	22.3	35.1	0.928	13612			70
768	31057	5	Taraxacum	1005	2018-04-26-11-27-23	0	0	x	5	0	34.2	22.4	34.6	22.3	35.1	0.928	13612			71
769	31058	5	Taraxacum	1005	2018-04-26-11-27-25	0	0	x	5	0	34.2	22.4	34.6	22.3	35.1	0.928	13612			72
770	31059	5	Taraxacum	1005	2018-04-26-11-27-27	0	0	x	5	0	34.2	22.4	34.5	22.3	35	0.837	13612			73
771	31060	5	Taraxacum	1005	2018-04-26-11-27-29	0	0	x	5	0	34.2	22.4	34.4	22.3	34.9	0.746	13612			74
772	31061	5	Taraxacum	1005	2018-04-26-11-27-31	0	0	x	5	0	34.2	22.4	34.4	22.3	34.9	0.746	13612			75
773	31062	5	Taraxacum	1005	2018-04-26-11-27-33	0	0	x	5	0	34.2	22.4	34.4	22.3	34.9	0.746	13612			76
774	31063	5	Taraxacum	1005	2018-04-26-11-27-35	0	0	x	5	0	34.2	22.4	34.3	22.2	34.9	0.655	13612			77
775	31064	5	Taraxacum	1005	2018-04-26-11-27-37	0	0	x	5	0	34.2	22.4	34.4	22.3	34.9	0.746	13612			78
776	31065	5	Taraxacum	1005	2018-04-26-11-27-39	0	0	x	5	0	34.2	22.4	34.3	22.3	34.9	0.655	13612			79
777	31066	5	Taraxacum	1005	2018-04-26-11-27-41	0	0	x	5	0	34.1	22.4	34.3	22.3	34.9	0.755	13612			80
778	31067	5	Taraxacum	1005	2018-04-26-11-27-43	0	0	x	5	0	34.1	22.4	34.3	22.3	34.9	0.755	13612			81
779	31068	5	Taraxacum	1005	2018-04-26-11-27-45	0	0	x	5	0	34.1	22.4	34.3	22.3	34.9	0.755	13612			82
780	31069	5	Taraxacum	1005	2018-04-26-11-27-47	0	0	x	5	0	34.1	22.4	34.3	22.3	34.9	0.755	13612			83
781	31070	5	Taraxacum	1005	2018-04-26-11-27-49	0	0	x	5	0	34.1	22.4	34.3	22.3	34.9	0.755	13612			84
782	31071	5	Taraxacum	1005	2018-04-26-11-27-51	0	0	x	5	0	34.1	22.4	34.2	22.3	34.8	0.664	13612			85
783	31072	5	Taraxacum	1005	2018-04-26-11-27-53	0	0	x	5	0	34.1	22.4	34.3	22.3	34.9	0.755	13612			86
784	31073	5	Taraxacum	1005	2018-04-26-11-27-55	0	0	x	5	0	34.1	22.4	34.4	22.3	34.9	0.846	13612			87
785	31074	5	Taraxacum	1005	2018-04-26-11-27-57	0	0	x	5	0	34.1	22.4	34.5	22.3	35	0.937	13612			88
786	31075	5	Taraxacum	1005	2018-04-26-11-27-59	0	0	x	5	0	34.1	22.4	34.5	22.3	35	0.937	13612			89
787	31076	5	Taraxacum	1005	2018-04-26-11-28-01	0	0	x	5	0	34.1	22.4	34.5	22.3	35	0.937	13612			90
788	31077	5	Taraxacum	1005	2018-04-26-11-28-03	0	0	x	5	0	34.1	22.4	34.6	22.3	35.1	1.028	13612	Last10	Here	91
789	31078	5	Taraxacum	1005	2018-04-26-11-28-05	0	0	x	5	0	34.1	22.4	34.6	22.3	35.1	1.028	13612	Last10	Here	92
790	31079	5	Taraxacum	1005	2018-04-26-11-28-07	0	0	x	5	0	34.1	22.4	34.7	22.3	35.2	1.12	13612	Last10	Here	93
791	31080	5	Taraxacum	1005	2018-04-26-11-28-09	0	0	x	5	0	34.1	22.4	34.7	22.3	35.2	1.12	13612	Last10	Here	94
792	31081	5	Taraxacum	1005	2018-04-26-11-28-11	0	0	x	5	0	34.1	22.4	34.7	22.3	35.2	1.12	13612	Last10	Here	95
793	31082	5	Taraxacum	1005	2018-04-26-11-28-13	0	0	x	5	0	34.1	22.4	34.7	22.3	35.2	1.12	13612	Last10	Here	96
794	31083	5	Taraxacum	1005	2018-04-26-11-28-15	0	0	x	5	0	34.1	22.4	34.8	22.3	35.3	1.211	13612	Last10	Here	97
795	31084	5	Taraxacum	1005	2018-04-26-11-28-17	0	0	x	5	0	34.1	22.4	34.8	22.3	35.3	1.211	13612	Last10	Here	98
796	31085	5	Taraxacum	1005	2018-04-26-11-28-19	0	0	x	5	0	34.1	22.4	34.9	22.3	35.4	1.302	13612	Last10	Here	99
797	31086	5	Taraxacum	1005	2018-04-26-11-28-51	0	0	x	10	0	34.1	22.4	34.3	22.3	34.9	0.755	13613	First10	Here	1
798	31087	5	Taraxacum	1005	2018-04-26-11-28-53	0	0	x	10	0	34.1	22.4	34.4	22.3	34.9	0.846	13613	First10	Here	2
799	31088	5	Taraxacum	1005	2018-04-26-11-28-55	0	0	x	10	0	34.1	22.4	34.4	22.3	34.9	0.846	13613	First10	Here	3
800	31089	5	Taraxacum	1005	2018-04-26-11-28-57	0	0	x	10	0	34.1	22.4	34.3	22.3	34.9	0.755	13613	First10	Here	4
801	31090	5	Taraxacum	1005	2018-04-26-11-28-59	0	0	x	10	0	34.1	22.4	34.3	22.3	34.9	0.755	13613	First10	Here	5
802	31091	5	Taraxacum	1005	2018-04-26-11-29-01	0	0	x	10	0	34.1	22.4	34.3	22.3	34.9	0.755	13613	First10	Here	6
803	31092	5	Taraxacum	1005	2018-04-26-11-29-03	0	0	x	10	0	34.1	22.4	34.4	22.3	34.9	0.846	13613	First10	Here	7
804	31093	5	Taraxacum	1005	2018-04-26-11-29-05	0	0	x	10	0	34.1	22.4	34.5	22.3	35	0.937	13613	First10	Here	8
805	31094	5	Taraxacum	1005	2018-04-26-11-29-07	0	0	x	10	0	34.1	22.4	34.5	22.3	35	0.937	13613	First10	Here	9
806	31095	5	Taraxacum	1005	2018-04-26-11-29-09	0	0	x	10	0	34.1	22.4	34.4	22.3	34.9	0.846	13613	First10	Here	10
807	31096	5	Taraxacum	1005	2018-04-26-11-29-11	0	0	x	10	0	34.1	22.4	34.4	22.3	34.9	0.846	13613			11
808	31097	5	Taraxacum	1005	2018-04-26-11-29-13	0	0	x	10	0	34.1	22.4	34.4	22.3	34.9	0.846	13613			12
809	31098	5	Taraxacum	1005	2018-04-26-11-29-15	0	0	x	10	0	34.1	22.4	34.4	22.3	34.9	0.846	13613			13
810	31099	5	Taraxacum	1005	2018-04-26-11-29-17	0	0	x	10	0	34.1	22.4	34.3	22.3	34.9	0.755	13613			14
811	31100	5	Taraxacum	1005	2018-04-26-11-29-19	0	0	x	10	0	34.1	22.4	34.2	22.3	34.8	0.664	13613			15
812	31101	5	Taraxacum	1005	2018-04-26-11-29-21	0	0	x	10	0	34.1	22.4	34.2	22.3	34.8	0.664	13613			16
813	31102	5	Taraxacum	1005	2018-04-26-11-29-23	0	0	x	10	0	34.1	22.4	34.2	22.3	34.8	0.664	13613			17
814	31103	5	Taraxacum	1005	2018-04-26-11-29-25	0	0	x	10	0	34.1	22.4	34.3	22.3	34.9	0.755	13613			18
815	31104	5	Taraxacum	1005	2018-04-26-11-29-27	0	0	x	10	0	34.1	22.4	34.3	22.3	34.9	0.755	13613			19
816	31105	5	Taraxacum	1005	2018-04-26-11-29-29	0	0	x	10	0	34.1	22.4	34.3	22.3	34.9	0.755	13613			20
817	31106	5	Taraxacum	1005	2018-04-26-11-29-31	0	0	x	10	0	34.1	22.4	34.3	22.3	34.9	0.755	13613			21
818	31107	5	Taraxacum	1005	2018-04-26-11-29-33	0	0	x	10	0	34.1	22.4	34.5	22.3	35	0.937	13613			22
819	31108	5	Taraxacum	1005	2018-04-26-11-29-35	0	0	x	10	0	34.1	22.4	34.5	22.3	35	0.937	13613			23
820	31109	5	Taraxacum	1005	2018-04-26-11-29-37	0	0	x	10	0	34.1	22.4	34.4	22.3	34.9	0.846	13613			24
821	31110	5	Taraxacum	1005	2018-04-26-11-29-39	0	0	x	10	0	34	22.4	34.4	22.3	34.9	0.946	13613			25
822	31111	5	Taraxacum	1005	2018-04-26-11-29-41	0	0	x	10	0	34	22.4	34.3	22.3	34.9	0.855	13613			26
823	31112	5	Taraxacum	1005	2018-04-26-11-29-43	0	0	x	10	0	34	22.4	34.2	22.3	34.8	0.764	13613			27
824	31113	5	Taraxacum	1005	2018-04-26-11-29-45	0	0	x	10	0	34	22.4	34.2	22.3	34.8	0.764	13613			28
825	31114	5	Taraxacum	1005	2018-04-26-11-29-47	0	0	x	10	0	34	22.4	34.2	22.3	34.8	0.764	13613			29
826	31115	5	Taraxacum	1005	2018-04-26-11-29-49	0	0	x	10	0	34	22.4	34.1	22.3	34.7	0.673	13613			30
827	31116	5	Taraxacum	1005	2018-04-26-11-29-51	0	0	x	10	0	34	22.4	34.1	22.3	34.7	0.673	13613			31
828	31117	5	Taraxacum	1005	2018-04-26-11-29-53	0	0	x	10	0	34	22.4	34.2	22.3	34.8	0.764	13613			32
829	31118	5	Taraxacum	1005	2018-04-26-11-29-55	0	0	x	10	0	34	22.4	34.1	22.3	34.7	0.673	13613			33
830	31119	5	Taraxacum	1005	2018-04-26-11-29-57	0	0	x	10	0	34	22.4	34.1	22.3	34.7	0.673	13613			34
831	31120	5	Taraxacum	1005	2018-04-26-11-29-59	0	0	x	10	0	34	22.4	34.1	22.3	34.7	0.673	13613			35
832	31121	5	Taraxacum	1005	2018-04-26-11-30-01	0	0	x	10	0	34	22.4	34.1	22.3	34.7	0.673	13613			36
833	31122	5	Taraxacum	1005	2018-04-26-11-30-03	0	0	x	10	0	34	22.4	34.2	22.3	34.8	0.764	13613			37
834	31123	5	Taraxacum	1005	2018-04-26-11-30-05	0	0	x	10	0	34	22.4	34.1	22.3	34.7	0.673	13613			38
835	31124	5	Taraxacum	1005	2018-04-26-11-30-07	0	0	x	10	0	34.1	22.5	34.2	22.3	34.8	0.664	13613			39
836	31125	5	Taraxacum	1005	2018-04-26-11-30-09	0	0	x	10	0	34	22.4	34.2	22.3	34.8	0.764	13613			40
837	31126	5	Taraxacum	1005	2018-04-26-11-30-11	0	0	x	10	0	34	22.4	34.1	22.3	34.7	0.673	13613			41
838	31127	5	Taraxacum	1005	2018-04-26-11-30-13	0	0	x	10	0	34	22.4	34.1	22.3	34.7	0.673	13613			42
839	31128	5	Taraxacum	1005	2018-04-26-11-30-15	0	0	x	10	0	34	22.4	34	22.3	34.6	0.581	13613			43
840	31129	5	Taraxacum	1005	2018-04-26-11-30-17	0	0	x	10	0	33.9	22.4	34	22.3	34.6	0.681	13613			44
841	31130	5	Taraxacum	1005	2018-04-26-11-30-19	0	0	x	10	0	33.9	22.4	33.9	22.3	34.5	0.59	13613			45
842	31131	5	Taraxacum	1005	2018-04-26-11-30-21	0	0	x	10	0	34	22.4	33.9	22.3	34.5	0.49	13613			46
843	31132	5	Taraxacum	1005	2018-04-26-11-30-23	0	0	x	10	0	33.9	22.4	33.9	22.3	34.5	0.59	13613			47
844	31133	5	Taraxacum	1005	2018-04-26-11-30-25	0	0	x	10	0	33.9	22.4	33.9	22.3	34.5	0.59	13613			48
845	31134	5	Taraxacum	1005	2018-04-26-11-30-28	0	0	x	10	0	33.9	22.4	33.8	22.3	34.4	0.499	13613			49
846	31135	5	Taraxacum	1005	2018-04-26-11-30-30	0	0	x	10	0	33.9	22.4	33.8	22.3	34.4	0.499	13613			50
847	31136	5	Taraxacum	1005	2018-04-26-11-30-32	0	0	x	10	0	33.9	22.4	33.9	22.3	34.5	0.59	13613			51
848	31137	5	Taraxacum	1005	2018-04-26-11-30-34	0	0	x	10	0	33.9	22.4	33.9	22.3	34.5	0.59	13613			52
849	31138	5	Taraxacum	1005	2018-04-26-11-30-36	0	0	x	10	0	33.9	22.4	33.9	22.3	34.5	0.59	13613			53
850	31139	5	Taraxacum	1005	2018-04-26-11-30-38	0	0	x	10	0	33.9	22.4	33.9	22.3	34.5	0.59	13613			54
851	31140	5	Taraxacum	1005	2018-04-26-11-30-40	0	0	x	10	0	33.9	22.4	33.9	22.3	34.5	0.59	13613			55
852	31141	5	Taraxacum	1005	2018-04-26-11-30-42	0	0	x	10	0	33.9	22.4	33.9	22.3	34.5	0.59	13613			56
853	31142	5	Taraxacum	1005	2018-04-26-11-30-44	0	0	x	10	0	33.9	22.4	34	22.3	34.6	0.681	13613			57
854	31143	5	Taraxacum	1005	2018-04-26-11-30-46	0	0	x	10	0	34	22.5	34	22.3	34.6	0.581	13613			58
855	31144	5	Taraxacum	1005	2018-04-26-11-30-48	0	0	x	10	0	33.9	22.4	34	22.3	34.6	0.681	13613			59
856	31145	5	Taraxacum	1005	2018-04-26-11-30-50	0	0	x	10	0	34	22.5	34.1	22.3	34.7	0.673	13613			60
857	31146	5	Taraxacum	1005	2018-04-26-11-30-52	0	0	x	10	0	33.9	22.4	34	22.3	34.6	0.681	13613			61
858	31147	5	Taraxacum	1005	2018-04-26-11-30-54	0	0	x	10	0	34	22.5	34	22.3	34.6	0.581	13613			62
859	31148	5	Taraxacum	1005	2018-04-26-11-30-56	0	0	x	10	0	34	22.5	34	22.3	34.6	0.581	13613			63
860	31149	5	Taraxacum	1005	2018-04-26-11-30-58	0	0	x	10	0	33.8	22.4	34	22.3	34.6	0.781	13613			64
861	31150	5	Taraxacum	1005	2018-04-26-11-31-00	0	0	x	10	0	33.9	22.4	33.9	22.3	34.5	0.59	13613			65
862	31151	5	Taraxacum	1005	2018-04-26-11-31-02	0	0	x	10	0	33.9	22.5	33.9	22.3	34.5	0.59	13613			66
863	31152	5	Taraxacum	1005	2018-04-26-11-31-04	0	0	x	10	0	33.8	22.4	34	22.3	34.6	0.781	13613			67
864	31153	5	Taraxacum	1005	2018-04-26-11-31-06	0	0	x	10	0	33.8	22.4	34	22.3	34.6	0.781	13613			68
865	31154	5	Taraxacum	1005	2018-04-26-11-31-08	0	0	x	10	0	33.8	22.4	33.9	22.3	34.5	0.69	13613			69
866	31155	5	Taraxacum	1005	2018-04-26-11-31-10	0	0	x	10	0	33.8	22.4	34	22.3	34.6	0.781	13613			70
867	31156	5	Taraxacum	1005	2018-04-26-11-31-12	0	0	x	10	0	33.9	22.5	33.9	22.3	34.5	0.59	13613			71
868	31157	5	Taraxacum	1005	2018-04-26-11-31-14	0	0	x	10	0	33.8	22.4	33.9	22.3	34.5	0.69	13613			72
869	31158	5	Taraxacum	1005	2018-04-26-11-31-16	0	0	x	10	0	33.9	22.5	33.8	22.3	34.4	0.499	13613			73
870	31159	5	Taraxacum	1005	2018-04-26-11-31-18	0	0	x	10	0	33.8	22.4	33.8	22.3	34.4	0.599	13613			74
871	31160	5	Taraxacum	1005	2018-04-26-11-31-20	0	0	x	10	0	33.8	22.4	33.8	22.3	34.4	0.599	13613			75
872	31161	5	Taraxacum	1005	2018-04-26-11-31-22	0	0	x	10	0	33.8	22.4	33.8	22.3	34.4	0.599	13613			76
873	31162	5	Taraxacum	1005	2018-04-26-11-31-24	0	0	x	10	0	33.8	22.4	33.8	22.3	34.4	0.599	13613			77
874	31163	5	Taraxacum	1005	2018-04-26-11-31-26	0	0	x	10	0	33.9	22.5	33.8	22.3	34.4	0.499	13613			78
875	31164	5	Taraxacum	1005	2018-04-26-11-31-28	0	0	x	10	0	33.8	22.4	33.7	22.3	34.3	0.508	13613			79
876	31165	5	Taraxacum	1005	2018-04-26-11-31-30	0	0	x	10	0	33.8	22.4	33.7	22.3	34.3	0.508	13613			80
877	31166	5	Taraxacum	1005	2018-04-26-11-31-32	0	0	x	10	0	33.8	22.4	33.7	22.3	34.3	0.508	13613			81
878	31167	5	Taraxacum	1005	2018-04-26-11-31-34	0	0	x	10	0	33.8	22.4	33.8	22.3	34.4	0.599	13613			82
879	31168	5	Taraxacum	1005	2018-04-26-11-31-36	0	0	x	10	0	33.8	22.4	33.8	22.3	34.4	0.599	13613			83
880	31169	5	Taraxacum	1005	2018-04-26-11-31-38	0	0	x	10	0	33.8	22.4	33.8	22.3	34.4	0.599	13613			84
881	31170	5	Taraxacum	1005	2018-04-26-11-31-40	0	0	x	10	0	33.8	22.4	33.8	22.3	34.4	0.599	13613			85
882	31171	5	Taraxacum	1005	2018-04-26-11-31-42	0	0	x	10	0	33.8	22.4	33.8	22.3	34.4	0.599	13613			86
883	31172	5	Taraxacum	1005	2018-04-26-11-31-44	0	0	x	10	0	33.8	22.4	33.8	22.3	34.4	0.599	13613			87
884	31173	5	Taraxacum	1005	2018-04-26-11-31-46	0	0	x	10	0	33.8	22.4	33.8	22.3	34.4	0.599	13613			88
885	31174	5	Taraxacum	1005	2018-04-26-11-31-48	0	0	x	10	0	33.9	22.5	33.8	22.3	34.4	0.499	13613			89
886	31175	5	Taraxacum	1005	2018-04-26-11-31-50	0	0	x	10	0	33.8	22.4	33.8	22.3	34.4	0.599	13613			90
887	31176	5	Taraxacum	1005	2018-04-26-11-31-52	0	0	x	10	0	33.9	22.5	33.8	22.3	34.4	0.499	13613	Last10	Here	91
888	31177	5	Taraxacum	1005	2018-04-26-11-31-54	0	0	x	10	0	33.8	22.4	33.8	22.3	34.4	0.599	13613	Last10	Here	92
889	31178	5	Taraxacum	1005	2018-04-26-11-31-56	0	0	x	10	0	33.8	22.4	33.8	22.3	34.4	0.599	13613	Last10	Here	93
890	31179	5	Taraxacum	1005	2018-04-26-11-31-58	0	0	x	10	0	33.8	22.4	33.8	22.3	34.4	0.599	13613	Last10	Here	94
891	31180	5	Taraxacum	1005	2018-04-26-11-32-00	0	0	x	10	0	33.8	22.4	33.8	22.3	34.4	0.599	13613	Last10	Here	95
892	31181	5	Taraxacum	1005	2018-04-26-11-32-02	0	0	x	10	0	33.8	22.4	33.8	22.3	34.4	0.599	13613	Last10	Here	96
893	31182	5	Taraxacum	1005	2018-04-26-11-32-04	0	0	x	10	0	33.8	22.4	33.9	22.4	34.5	0.69	13613	Last10	Here	97
894	31183	5	Taraxacum	1005	2018-04-26-11-32-06	0	0	x	10	0	33.8	22.4	33.8	22.3	34.4	0.599	13613	Last10	Here	98
895	31184	5	Taraxacum	1005	2018-04-26-11-32-08	0	0	x	10	0	33.9	22.5	33.9	22.3	34.5	0.59	13613	Last10	Here	99
896	31185	5	Taraxacum	1005	2018-04-26-11-32-10	0	0	x	10	0	33.8	22.4	33.9	22.3	34.5	0.69	13613	Last10	Here	100
897	31186	5	Taraxacum	1005	2018-04-26-11-32-42	0	0	x	15	0	33.8	22.4	33.6	22.3	34.2	0.417	13614	First10	Here	1
898	31187	5	Taraxacum	1005	2018-04-26-11-32-44	0	0	x	15	0	33.8	22.4	33.7	22.4	34.3	0.508	13614	First10	Here	2
899	31188	5	Taraxacum	1005	2018-04-26-11-32-46	0	0	x	15	0	33.8	22.5	33.6	22.3	34.2	0.417	13614	First10	Here	3
900	31189	5	Taraxacum	1005	2018-04-26-11-32-48	0	0	x	15	0	33.8	22.4	33.5	22.3	34.1	0.326	13614	First10	Here	4
901	31190	5	Taraxacum	1005	2018-04-26-11-32-50	0	0	x	15	0	33.8	22.4	33.5	22.3	34.1	0.326	13614	First10	Here	5
902	31191	5	Taraxacum	1005	2018-04-26-11-32-52	0	0	x	15	0	33.8	22.4	33.5	22.3	34.1	0.326	13614	First10	Here	6
903	31192	5	Taraxacum	1005	2018-04-26-11-32-54	0	0	x	15	0	33.8	22.5	33.5	22.3	34.1	0.326	13614	First10	Here	7
904	31193	5	Taraxacum	1005	2018-04-26-11-32-56	0	0	x	15	0	33.8	22.4	33.5	22.3	34.1	0.326	13614	First10	Here	8
905	31194	5	Taraxacum	1005	2018-04-26-11-32-58	0	0	x	15	0	33.8	22.4	33.5	22.3	34.1	0.326	13614	First10	Here	9
906	31195	5	Taraxacum	1005	2018-04-26-11-33-00	0	0	x	15	0	33.8	22.5	33.5	22.3	34.1	0.326	13614	First10	Here	10
907	31196	5	Taraxacum	1005	2018-04-26-11-33-02	0	0	x	15	0	33.8	22.5	33.5	22.3	34.1	0.326	13614			11
908	31197	5	Taraxacum	1005	2018-04-26-11-33-04	0	0	x	15	0	33.8	22.4	33.4	22.3	34	0.234	13614			12
909	31198	5	Taraxacum	1005	2018-04-26-11-33-06	0	0	x	15	0	33.8	22.4	33.5	22.4	34.1	0.326	13614			13
910	31199	5	Taraxacum	1005	2018-04-26-11-33-08	0	0	x	15	0	33.8	22.4	33.4	22.3	34	0.234	13614			14
911	31200	5	Taraxacum	1005	2018-04-26-11-33-10	0	0	x	15	0	33.8	22.4	33.5	22.3	34.1	0.326	13614			15
912	31201	5	Taraxacum	1005	2018-04-26-11-33-12	0	0	x	15	0	33.8	22.4	33.5	22.3	34.1	0.326	13614			16
913	31202	5	Taraxacum	1005	2018-04-26-11-33-14	0	0	x	15	0	33.7	22.4	33.6	22.4	34.2	0.517	13614			17
914	31203	5	Taraxacum	1005	2018-04-26-11-33-16	0	0	x	15	0	33.7	22.4	33.5	22.3	34.1	0.426	13614			18
915	31204	5	Taraxacum	1005	2018-04-26-11-33-18	0	0	x	15	0	33.7	22.4	33.5	22.3	34.1	0.426	13614			19
916	31205	5	Taraxacum	1005	2018-04-26-11-33-20	0	0	x	15	0	33.7	22.4	33.5	22.3	34.1	0.426	13614			20
917	31206	5	Taraxacum	1005	2018-04-26-11-33-22	0	0	x	15	0	33.7	22.4	33.5	22.3	34.1	0.426	13614			21
918	31207	5	Taraxacum	1005	2018-04-26-11-33-24	0	0	x	15	0	33.7	22.4	33.5	22.3	34.1	0.426	13614			22
919	31208	5	Taraxacum	1005	2018-04-26-11-33-26	0	0	x	15	0	33.8	22.4	33.5	22.3	34.1	0.326	13614			23
920	31209	5	Taraxacum	1005	2018-04-26-11-33-28	0	0	x	15	0	33.7	22.4	33.5	22.3	34.1	0.426	13614			24
921	31210	5	Taraxacum	1005	2018-04-26-11-33-30	0	0	x	15	0	33.8	22.5	33.5	22.3	34.1	0.326	13614			25
922	31211	5	Taraxacum	1005	2018-04-26-11-33-32	0	0	x	15	0	33.7	22.4	33.5	22.3	34.1	0.426	13614			26
923	31212	5	Taraxacum	1005	2018-04-26-11-33-34	0	0	x	15	0	33.8	22.5	33.5	22.3	34.1	0.326	13614			27
924	31213	5	Taraxacum	1005	2018-04-26-11-33-36	0	0	x	15	0	33.8	22.5	33.5	22.3	34.1	0.326	13614			28
925	31214	5	Taraxacum	1005	2018-04-26-11-33-38	0	0	x	15	0	33.7	22.4	33.5	22.3	34.1	0.426	13614			29
926	31215	5	Taraxacum	1005	2018-04-26-11-33-40	0	0	x	15	0	33.7	22.4	33.5	22.3	34.1	0.426	13614			30
927	31216	5	Taraxacum	1005	2018-04-26-11-33-42	0	0	x	15	0	33.8	22.5	33.5	22.3	34.1	0.326	13614			31
928	31217	5	Taraxacum	1005	2018-04-26-11-33-44	0	0	x	15	0	33.8	22.5	33.5	22.3	34.1	0.326	13614			32
929	31218	5	Taraxacum	1005	2018-04-26-11-33-46	0	0	x	15	0	33.7	22.4	33.5	22.3	34.1	0.426	13614			33
930	31219	5	Taraxacum	1005	2018-04-26-11-33-48	0	0	x	15	0	33.7	22.4	33.5	22.3	34.1	0.426	13614			34
931	31220	5	Taraxacum	1005	2018-04-26-11-33-50	0	0	x	15	0	33.7	22.4	33.5	22.3	34.1	0.426	13614			35
932	31221	5	Taraxacum	1005	2018-04-26-11-33-52	0	0	x	15	0	33.8	22.5	33.5	22.3	34.1	0.326	13614			36
933	31222	5	Taraxacum	1005	2018-04-26-11-33-54	0	0	x	15	0	33.7	22.4	33.5	22.3	34.1	0.426	13614			37
934	31223	5	Taraxacum	1005	2018-04-26-11-33-56	0	0	x	15	0	33.8	22.5	33.5	22.3	34.1	0.326	13614			38
935	31224	5	Taraxacum	1005	2018-04-26-11-33-58	0	0	x	15	0	33.7	22.4	33.5	22.3	34.1	0.426	13614			39
936	31225	5	Taraxacum	1005	2018-04-26-11-34-00	0	0	x	15	0	33.8	22.5	33.5	22.3	34.1	0.326	13614			40
937	31226	5	Taraxacum	1005	2018-04-26-11-34-02	0	0	x	15	0	33.8	22.5	33.5	22.3	34.1	0.326	13614			41
938	31227	5	Taraxacum	1005	2018-04-26-11-34-04	0	0	x	15	0	33.7	22.4	33.5	22.3	34.1	0.426	13614			42
939	31228	5	Taraxacum	1005	2018-04-26-11-34-06	0	0	x	15	0	33.7	22.4	33.6	22.4	34.2	0.517	13614			43
940	31229	5	Taraxacum	1005	2018-04-26-11-34-08	0	0	x	15	0	33.7	22.4	33.5	22.3	34.1	0.426	13614			44
941	31230	5	Taraxacum	1005	2018-04-26-11-34-10	0	0	x	15	0	33.8	22.4	33.5	22.3	34.1	0.326	13614			45
942	31231	5	Taraxacum	1005	2018-04-26-11-34-12	0	0	x	15	0	33.7	22.4	33.6	22.4	34.2	0.517	13614			46
943	31232	5	Taraxacum	1005	2018-04-26-11-34-14	0	0	x	15	0	33.7	22.4	33.5	22.3	34.1	0.426	13614			47
944	31233	5	Taraxacum	1005	2018-04-26-11-34-16	0	0	x	15	0	33.7	22.4	33.5	22.3	34.1	0.426	13614			48
945	31234	5	Taraxacum	1005	2018-04-26-11-34-18	0	0	x	15	0	33.7	22.4	33.5	22.3	34.1	0.426	13614			49
946	31235	5	Taraxacum	1005	2018-04-26-11-34-20	0	0	x	15	0	33.8	22.5	33.5	22.4	34.1	0.326	13614			50
947	31236	5	Taraxacum	1005	2018-04-26-11-34-22	0	0	x	15	0	33.8	22.5	33.5	22.3	34.1	0.326	13614			51
948	31237	5	Taraxacum	1005	2018-04-26-11-34-24	0	0	x	15	0	33.8	22.5	33.6	22.4	34.2	0.417	13614			52
949	31238	5	Taraxacum	1005	2018-04-26-11-34-26	0	0	x	15	0	33.8	22.5	33.5	22.3	34.1	0.326	13614			53
950	31239	5	Taraxacum	1005	2018-04-26-11-34-28	0	0	x	15	0	33.8	22.5	33.6	22.4	34.2	0.417	13614			54
951	31240	5	Taraxacum	1005	2018-04-26-11-34-30	0	0	x	15	0	33.8	22.5	33.6	22.4	34.2	0.417	13614			55
952	31241	5	Taraxacum	1005	2018-04-26-11-34-32	0	0	x	15	0	33.8	22.4	33.6	22.4	34.2	0.417	13614			56
953	31242	5	Taraxacum	1005	2018-04-26-11-34-34	0	0	x	15	0	33.8	22.4	33.6	22.4	34.2	0.417	13614			57
954	31243	5	Taraxacum	1005	2018-04-26-11-34-36	0	0	x	15	0	33.7	22.4	33.5	22.3	34.1	0.426	13614			58
955	31244	5	Taraxacum	1005	2018-04-26-11-34-38	0	0	x	15	0	33.8	22.5	33.6	22.4	34.2	0.417	13614			59
956	31245	5	Taraxacum	1005	2018-04-26-11-34-40	0	0	x	15	0	33.8	22.5	33.5	22.3	34.1	0.326	13614			60
957	31246	5	Taraxacum	1005	2018-04-26-11-34-42	0	0	x	15	0	33.8	22.5	33.5	22.4	34.1	0.326	13614			61
958	31247	5	Taraxacum	1005	2018-04-26-11-34-44	0	0	x	15	0	33.7	22.4	33.4	22.3	34	0.334	13614			62
959	31248	5	Taraxacum	1005	2018-04-26-11-34-46	0	0	x	15	0	33.7	22.4	33.4	22.3	34	0.334	13614			63
960	31249	5	Taraxacum	1005	2018-04-26-11-34-48	0	0	x	15	0	33.7	22.4	33.5	22.4	34.1	0.426	13614			64
961	31250	5	Taraxacum	1005	2018-04-26-11-34-50	0	0	x	15	0	33.8	22.5	33.4	22.3	34	0.234	13614			65
962	31251	5	Taraxacum	1005	2018-04-26-11-34-52	0	0	x	15	0	33.8	22.5	33.5	22.4	34.1	0.326	13614			66
963	31252	5	Taraxacum	1005	2018-04-26-11-34-54	0	0	x	15	0	33.8	22.5	33.4	22.4	34	0.234	13614			67
964	31253	5	Taraxacum	1005	2018-04-26-11-34-56	0	0	x	15	0	33.8	22.5	33.4	22.3	34	0.234	13614			68
965	31254	5	Taraxacum	1005	2018-04-26-11-34-58	0	0	x	15	0	33.8	22.5	33.4	22.4	34	0.234	13614			69
966	31255	5	Taraxacum	1005	2018-04-26-11-35-00	0	0	x	15	0	33.8	22.5	33.4	22.4	34	0.234	13614			70
967	31256	5	Taraxacum	1005	2018-04-26-11-35-02	0	0	x	15	0	33.8	22.5	33.4	22.4	34	0.234	13614			71
968	31257	5	Taraxacum	1005	2018-04-26-11-35-04	0	0	x	15	0	33.7	22.4	33.3	22.3	33.9	0.243	13614			72
969	31258	5	Taraxacum	1005	2018-04-26-11-35-06	0	0	x	15	0	33.8	22.5	33.4	22.4	34	0.234	13614			73
970	31259	5	Taraxacum	1005	2018-04-26-11-35-08	0	0	x	15	0	33.8	22.5	33.4	22.4	34	0.234	13614			74
971	31260	5	Taraxacum	1005	2018-04-26-11-35-10	0	0	x	15	0	33.7	22.4	33.3	22.4	33.9	0.243	13614			75
972	31261	5	Taraxacum	1005	2018-04-26-11-35-12	0	0	x	15	0	33.8	22.5	33.2	22.3	33.9	0.052	13614			76
973	31262	5	Taraxacum	1005	2018-04-26-11-35-14	0	0	x	15	0	33.8	22.5	33.3	22.4	33.9	0.143	13614			77
974	31263	5	Taraxacum	1005	2018-04-26-11-35-16	0	0	x	15	0	33.9	22.5	33.3	22.4	33.9	0.043	13614			78
975	31264	5	Taraxacum	1005	2018-04-26-11-35-18	0	0	x	15	0	33.9	22.5	33.3	22.4	33.9	0.043	13614			79
976	31265	5	Taraxacum	1005	2018-04-26-11-35-20	0	0	x	15	0	33.7	22.4	33.3	22.4	33.9	0.243	13614			80
977	31266	5	Taraxacum	1005	2018-04-26-11-35-22	0	0	x	15	0	33.8	22.4	33.3	22.4	33.9	0.143	13614			81
978	31267	5	Taraxacum	1005	2018-04-26-11-35-24	0	0	x	15	0	33.8	22.4	33.3	22.4	33.9	0.143	13614			82
979	31268	5	Taraxacum	1005	2018-04-26-11-35-26	0	0	x	15	0	33.8	22.4	33.3	22.4	33.9	0.143	13614			83
980	31269	5	Taraxacum	1005	2018-04-26-11-35-28	0	0	x	15	0	33.8	22.5	33.3	22.4	33.9	0.143	13614			84
981	31270	5	Taraxacum	1005	2018-04-26-11-35-30	0	0	x	15	0	33.8	22.5	33.2	22.3	33.9	0.052	13614			85
982	31271	5	Taraxacum	1005	2018-04-26-11-35-32	0	0	x	15	0	33.9	22.5	33.3	22.4	33.9	0.043	13614			86
983	31272	5	Taraxacum	1005	2018-04-26-11-35-34	0	0	x	15	0	33.8	22.5	33.3	22.4	33.9	0.143	13614			87
984	31273	5	Taraxacum	1005	2018-04-26-11-35-37	0	0	x	15	0	33.8	22.5	33.4	22.4	34	0.234	13614			88
985	31274	5	Taraxacum	1005	2018-04-26-11-35-39	0	0	x	15	0	33.8	22.5	33.3	22.3	33.9	0.143	13614			89
986	31275	5	Taraxacum	1005	2018-04-26-11-35-41	0	0	x	15	0	33.8	22.5	33.4	22.4	34	0.234	13614			90
987	31276	5	Taraxacum	1005	2018-04-26-11-35-43	0	0	x	15	0	33.8	22.5	33.3	22.4	33.9	0.143	13614	Last10	Here	91
988	31277	5	Taraxacum	1005	2018-04-26-11-35-45	0	0	x	15	0	33.8	22.5	33.3	22.4	33.9	0.143	13614	Last10	Here	92
989	31278	5	Taraxacum	1005	2018-04-26-11-35-47	0	0	x	15	0	33.8	22.5	33.3	22.4	33.9	0.143	13614	Last10	Here	93
990	31279	5	Taraxacum	1005	2018-04-26-11-35-49	0	0	x	15	0	33.8	22.5	33.3	22.4	33.9	0.143	13614	Last10	Here	94
991	31280	5	Taraxacum	1005	2018-04-26-11-35-51	0	0	x	15	0	33.8	22.5	33.2	22.4	33.9	0.052	13614	Last10	Here	95
992	31281	5	Taraxacum	1005	2018-04-26-11-35-53	0	0	x	15	0	33.8	22.5	33.2	22.4	33.9	0.052	13614	Last10	Here	96
993	31282	5	Taraxacum	1005	2018-04-26-11-35-55	0	0	x	15	0	33.8	22.5	33.2	22.4	33.9	0.052	13614	Last10	Here	97
994	31283	5	Taraxacum	1005	2018-04-26-11-35-57	0	0	x	15	0	33.7	22.5	33.2	22.4	33.9	0.152	13614	Last10	Here	98
995	31284	5	Taraxacum	1005	2018-04-26-11-35-59	0	0	x	15	0	33.8	22.5	33.3	22.4	33.9	0.143	13614	Last10	Here	99
996	31285	5	Taraxacum	1005	2018-04-26-11-36-01	0	0	x	15	0	33.7	22.5	33.3	22.4	33.9	0.243	13614	Last10	Here	100
997	31286	5	Taraxacum	1005	2018-04-26-11-36-33	0	0	x	20	0	33.8	22.5	33.5	22.4	34.1	0.326	13615	First10	Here	1
998	31287	5	Taraxacum	1005	2018-04-26-11-36-35	0	0	x	20	0	33.8	22.5	33.4	22.4	34	0.234	13615	First10	Here	2
999	31288	5	Taraxacum	1005	2018-04-26-11-36-37	0	0	x	20	0	33.8	22.5	33.4	22.4	34	0.234	13615	First10	Here	3
1000	31289	5	Taraxacum	1005	2018-04-26-11-36-39	0	0	x	20	0	33.8	22.5	33.4	22.4	34	0.234	13615	First10	Here	4
1001	31290	5	Taraxacum	1005	2018-04-26-11-36-41	0	0	x	20	0	33.8	22.5	33.4	22.4	34	0.234	13615	First10	Here	5
1002	31291	5	Taraxacum	1005	2018-04-26-11-36-43	0	0	x	20	0	33.7	22.5	33.3	22.4	33.9	0.243	13615	First10	Here	6
1003	31292	5	Taraxacum	1005	2018-04-26-11-36-45	0	0	x	20	0	33.8	22.5	33.3	22.4	33.9	0.143	13615	First10	Here	7
1004	31293	5	Taraxacum	1005	2018-04-26-11-36-47	0	0	x	20	0	33.8	22.5	33.3	22.4	33.9	0.143	13615	First10	Here	8
1005	31294	5	Taraxacum	1005	2018-04-26-11-36-49	0	0	x	20	0	33.7	22.5	33.3	22.4	33.9	0.243	13615	First10	Here	9
1006	31295	5	Taraxacum	1005	2018-04-26-11-36-51	0	0	x	20	0	33.7	22.5	33.3	22.4	33.9	0.243	13615	First10	Here	10
1007	31296	5	Taraxacum	1005	2018-04-26-11-36-53	0	0	x	20	0	33.6	22.4	33.2	22.4	33.9	0.252	13615			11
1008	31297	5	Taraxacum	1005	2018-04-26-11-36-55	0	0	x	20	0	33.7	22.5	33.2	22.4	33.9	0.152	13615			12
1009	31298	5	Taraxacum	1005	2018-04-26-11-36-57	0	0	x	20	0	33.7	22.5	33.2	22.4	33.9	0.152	13615			13
1010	31299	5	Taraxacum	1005	2018-04-26-11-36-59	0	0	x	20	0	33.7	22.5	33.2	22.4	33.9	0.152	13615			14
1011	31300	5	Taraxacum	1005	2018-04-26-11-37-01	0	0	x	20	0	33.6	22.4	33.2	22.4	33.9	0.252	13615			15
1012	31301	5	Taraxacum	1005	2018-04-26-11-37-03	0	0	x	20	0	33.7	22.5	33.2	22.4	33.9	0.152	13615			16
1013	31302	5	Taraxacum	1005	2018-04-26-11-37-05	0	0	x	20	0	33.7	22.5	33.2	22.4	33.9	0.152	13615			17
1014	31303	5	Taraxacum	1005	2018-04-26-11-37-07	0	0	x	20	0	33.7	22.5	33.2	22.4	33.9	0.152	13615			18
1015	31304	5	Taraxacum	1005	2018-04-26-11-37-09	0	0	x	20	0	33.6	22.4	33.2	22.4	33.9	0.252	13615			19
1016	31305	5	Taraxacum	1005	2018-04-26-11-37-11	0	0	x	20	0	33.7	22.5	33.2	22.4	33.9	0.152	13615			20
1017	31306	5	Taraxacum	1005	2018-04-26-11-37-13	0	0	x	20	0	33.7	22.5	33.2	22.4	33.9	0.152	13615			21
1018	31307	5	Taraxacum	1005	2018-04-26-11-37-15	0	0	x	20	0	33.7	22.5	33.2	22.4	33.9	0.152	13615			22
1019	31308	5	Taraxacum	1005	2018-04-26-11-37-17	0	0	x	20	0	33.6	22.4	33.2	22.4	33.9	0.252	13615			23
1020	31309	5	Taraxacum	1005	2018-04-26-11-37-19	0	0	x	20	0	33.7	22.5	33.2	22.4	33.9	0.152	13615			24
1021	31310	5	Taraxacum	1005	2018-04-26-11-37-21	0	0	x	20	0	33.6	22.5	33.2	22.4	33.9	0.252	13615			25
1022	31311	5	Taraxacum	1005	2018-04-26-11-37-23	0	0	x	20	0	33.6	22.4	33.1	22.4	33.8	0.161	13615			26
1023	31312	5	Taraxacum	1005	2018-04-26-11-37-25	0	0	x	20	0	33.7	22.5	33.1	22.4	33.8	0.061	13615			27
1024	31313	5	Taraxacum	1005	2018-04-26-11-37-27	0	0	x	20	0	33.7	22.5	33.2	22.4	33.9	0.152	13615			28
1025	31314	5	Taraxacum	1005	2018-04-26-11-37-29	0	0	x	20	0	33.6	22.5	33.1	22.4	33.8	0.161	13615			29
1026	31315	5	Taraxacum	1005	2018-04-26-11-37-31	0	0	x	20	0	33.6	22.5	33.2	22.4	33.9	0.252	13615			30
1027	31316	5	Taraxacum	1005	2018-04-26-11-37-33	0	0	x	20	0	33.6	22.5	33.1	22.4	33.8	0.161	13615			31
1028	31317	5	Taraxacum	1005	2018-04-26-11-37-35	0	0	x	20	0	33.6	22.5	33.1	22.4	33.8	0.161	13615			32
1029	31318	5	Taraxacum	1005	2018-04-26-11-37-37	0	0	x	20	0	33.6	22.5	33.1	22.4	33.8	0.161	13615			33
1030	31319	5	Taraxacum	1005	2018-04-26-11-37-39	0	0	x	20	0	33.6	22.5	33.1	22.4	33.8	0.161	13615			34
1031	31320	5	Taraxacum	1005	2018-04-26-11-37-41	0	0	x	20	0	33.6	22.5	33.1	22.4	33.8	0.161	13615			35
1032	31321	5	Taraxacum	1005	2018-04-26-11-37-43	0	0	x	20	0	33.6	22.5	33.1	22.4	33.8	0.161	13615			36
1033	31322	5	Taraxacum	1005	2018-04-26-11-37-45	0	0	x	20	0	33.6	22.5	33.1	22.4	33.8	0.161	13615			37
1034	31323	5	Taraxacum	1005	2018-04-26-11-37-47	0	0	x	20	0	33.6	22.4	33.1	22.4	33.8	0.161	13615			38
1035	31324	5	Taraxacum	1005	2018-04-26-11-37-49	0	0	x	20	0	33.6	22.5	33.1	22.4	33.8	0.161	13615			39
1036	31325	5	Taraxacum	1005	2018-04-26-11-37-51	0	0	x	20	0	33.6	22.5	33.1	22.4	33.8	0.161	13615			40
1037	31326	5	Taraxacum	1005	2018-04-26-11-37-53	0	0	x	20	0	33.6	22.5	33.1	22.4	33.8	0.161	13615			41
1038	31327	5	Taraxacum	1005	2018-04-26-11-37-55	0	0	x	20	0	33.6	22.5	33.1	22.4	33.8	0.161	13615			42
1039	31328	5	Taraxacum	1005	2018-04-26-11-37-57	0	0	x	20	0	33.6	22.5	33.1	22.4	33.8	0.161	13615			43
1040	31329	5	Taraxacum	1005	2018-04-26-11-37-59	0	0	x	20	0	33.6	22.5	33.1	22.4	33.8	0.161	13615			44
1041	31330	5	Taraxacum	1005	2018-04-26-11-38-01	0	0	x	20	0	33.6	22.5	33.1	22.4	33.8	0.161	13615			45
1042	31331	5	Taraxacum	1005	2018-04-26-11-38-03	0	0	x	20	0	33.6	22.4	33.1	22.4	33.8	0.161	13615			46
1043	31332	5	Taraxacum	1005	2018-04-26-11-38-05	0	0	x	20	0	33.6	22.5	33.1	22.4	33.8	0.161	13615			47
1044	31333	5	Taraxacum	1005	2018-04-26-11-38-07	0	0	x	20	0	33.6	22.4	33.1	22.4	33.8	0.161	13615			48
1045	31334	5	Taraxacum	1005	2018-04-26-11-38-09	0	0	x	20	0	33.6	22.5	33.1	22.4	33.8	0.161	13615			49
1046	31335	5	Taraxacum	1005	2018-04-26-11-38-11	0	0	x	20	0	33.6	22.5	33.1	22.4	33.8	0.161	13615			50
1047	31336	5	Taraxacum	1005	2018-04-26-11-38-13	0	0	x	20	0	33.6	22.5	33.2	22.4	33.9	0.252	13615			51
1048	31337	5	Taraxacum	1005	2018-04-26-11-38-15	0	0	x	20	0	33.6	22.5	33.2	22.4	33.9	0.252	13615			52
1049	31338	5	Taraxacum	1005	2018-04-26-11-38-17	0	0	x	20	0	33.6	22.5	33.2	22.4	33.9	0.252	13615			53
1050	31339	5	Taraxacum	1005	2018-04-26-11-38-19	0	0	x	20	0	33.6	22.5	33.2	22.4	33.9	0.252	13615			54
1051	31340	5	Taraxacum	1005	2018-04-26-11-38-21	0	0	x	20	0	33.6	22.5	33.2	22.4	33.9	0.252	13615			55
1052	31341	5	Taraxacum	1005	2018-04-26-11-38-23	0	0	x	20	0	33.6	22.4	33.2	22.4	33.9	0.252	13615			56
1053	31342	5	Taraxacum	1005	2018-04-26-11-38-25	0	0	x	20	0	33.6	22.5	33.2	22.4	33.9	0.252	13615			57
1054	31343	5	Taraxacum	1005	2018-04-26-11-38-27	0	0	x	20	0	33.6	22.5	33.1	22.4	33.8	0.161	13615			58
1055	31344	5	Taraxacum	1005	2018-04-26-11-38-29	0	0	x	20	0	33.7	22.5	33.1	22.4	33.8	0.061	13615			59
1056	31345	5	Taraxacum	1005	2018-04-26-11-38-31	0	0	x	20	0	33.7	22.5	33.1	22.4	33.8	0.061	13615			60
1057	31346	5	Taraxacum	1005	2018-04-26-11-38-33	0	0	x	20	0	33.7	22.5	33.1	22.4	33.8	0.061	13615			61
1058	31347	5	Taraxacum	1005	2018-04-26-11-38-35	0	0	x	20	0	33.6	22.4	33.1	22.4	33.8	0.161	13615			62
1059	31348	5	Taraxacum	1005	2018-04-26-11-38-37	0	0	x	20	0	33.6	22.4	33.1	22.4	33.8	0.161	13615			63
1060	31349	5	Taraxacum	1005	2018-04-26-11-38-39	0	0	x	20	0	33.7	22.5	33.1	22.4	33.8	0.061	13615			64
1061	31350	5	Taraxacum	1005	2018-04-26-11-38-41	0	0	x	20	0	33.7	22.5	33.1	22.4	33.8	0.061	13615			65
1062	31351	5	Taraxacum	1005	2018-04-26-11-38-43	0	0	x	20	0	33.7	22.5	33.1	22.4	33.8	0.061	13615			66
1063	31352	5	Taraxacum	1005	2018-04-26-11-38-45	0	0	x	20	0	33.7	22.5	33.2	22.4	33.9	0.152	13615			67
1064	31353	5	Taraxacum	1005	2018-04-26-11-38-47	0	0	x	20	0	33.6	22.5	33.2	22.4	33.9	0.252	13615			68
1065	31354	5	Taraxacum	1005	2018-04-26-11-38-49	0	0	x	20	0	33.7	22.5	33.1	22.4	33.8	0.061	13615			69
1066	31355	5	Taraxacum	1005	2018-04-26-11-38-51	0	0	x	20	0	33.7	22.5	33.1	22.4	33.8	0.061	13615			70
1067	31356	5	Taraxacum	1005	2018-04-26-11-38-53	0	0	x	20	0	33.7	22.5	33.1	22.4	33.8	0.061	13615			71
1068	31357	5	Taraxacum	1005	2018-04-26-11-38-55	0	0	x	20	0	33.7	22.5	33.1	22.4	33.8	0.061	13615			72
1069	31358	5	Taraxacum	1005	2018-04-26-11-38-57	0	0	x	20	0	33.7	22.5	33.1	22.4	33.8	0.061	13615			73
1070	31359	5	Taraxacum	1005	2018-04-26-11-38-59	0	0	x	20	0	33.7	22.5	33.1	22.4	33.8	0.061	13615			74
1071	31360	5	Taraxacum	1005	2018-04-26-11-39-01	0	0	x	20	0	33.7	22.5	33	22.4	33.7	-0.03	13615			75
1072	31361	5	Taraxacum	1005	2018-04-26-11-39-03	0	0	x	20	0	33.7	22.5	33.1	22.4	33.8	0.061	13615			76
1073	31362	5	Taraxacum	1005	2018-04-26-11-39-05	0	0	x	20	0	33.7	22.5	33	22.4	33.7	-0.03	13615			77
1074	31363	5	Taraxacum	1005	2018-04-26-11-39-07	0	0	x	20	0	33.7	22.5	33	22.4	33.7	-0.03	13615			78
1075	31364	5	Taraxacum	1005	2018-04-26-11-39-09	0	0	x	20	0	33.6	22.5	33	22.4	33.7	0.07	13615			79
1076	31365	5	Taraxacum	1005	2018-04-26-11-39-11	0	0	x	20	0	33.6	22.5	33	22.4	33.7	0.07	13615			80
1077	31366	5	Taraxacum	1005	2018-04-26-11-39-13	0	0	x	20	0	33.7	22.5	33	22.4	33.7	-0.03	13615			81
1078	31367	5	Taraxacum	1005	2018-04-26-11-39-15	0	0	x	20	0	33.7	22.5	33	22.4	33.7	-0.03	13615			82
1079	31368	5	Taraxacum	1005	2018-04-26-11-39-17	0	0	x	20	0	33.7	22.5	33	22.4	33.7	-0.03	13615			83
1080	31369	5	Taraxacum	1005	2018-04-26-11-39-19	0	0	x	20	0	33.7	22.5	33	22.4	33.7	-0.03	13615			84
1081	31370	5	Taraxacum	1005	2018-04-26-11-39-21	0	0	x	20	0	33.6	22.5	33	22.4	33.7	0.07	13615			85
1082	31371	5	Taraxacum	1005	2018-04-26-11-39-23	0	0	x	20	0	33.7	22.5	33	22.4	33.7	-0.03	13615			86
1083	31372	5	Taraxacum	1005	2018-04-26-11-39-25	0	0	x	20	0	33.7	22.5	33	22.4	33.7	-0.03	13615			87
1084	31373	5	Taraxacum	1005	2018-04-26-11-39-27	0	0	x	20	0	33.7	22.5	33	22.4	33.7	-0.03	13615			88
1085	31374	5	Taraxacum	1005	2018-04-26-11-39-29	0	0	x	20	0	33.7	22.5	33	22.4	33.7	-0.03	13615			89
1086	31375	5	Taraxacum	1005	2018-04-26-11-39-31	0	0	x	20	0	33.7	22.5	33	22.4	33.7	-0.03	13615			90
1087	31376	5	Taraxacum	1005	2018-04-26-11-39-33	0	0	x	20	0	33.6	22.5	33	22.4	33.7	0.07	13615	Last10	Here	91
1088	31377	5	Taraxacum	1005	2018-04-26-11-39-35	0	0	x	20	0	33.7	22.5	33	22.4	33.7	-0.03	13615	Last10	Here	92
1089	31378	5	Taraxacum	1005	2018-04-26-11-39-37	0	0	x	20	0	33.6	22.5	33	22.4	33.7	0.07	13615	Last10	Here	93
1090	31379	5	Taraxacum	1005	2018-04-26-11-39-39	0	0	x	20	0	33.6	22.5	33	22.4	33.7	0.07	13615	Last10	Here	94
1091	31380	5	Taraxacum	1005	2018-04-26-11-39-41	0	0	x	20	0	33.6	22.5	33	22.4	33.7	0.07	13615	Last10	Here	95
1092	31381	5	Taraxacum	1005	2018-04-26-11-39-43	0	0	x	20	0	33.6	22.5	33	22.4	33.7	0.07	13615	Last10	Here	96
1093	31382	5	Taraxacum	1005	2018-04-26-11-39-45	0	0	x	20	0	33.6	22.5	33	22.4	33.7	0.07	13615	Last10	Here	97
1094	31383	5	Taraxacum	1005	2018-04-26-11-39-47	0	0	x	20	0	33.6	22.5	33	22.4	33.7	0.07	13615	Last10	Here	98
1095	31384	5	Taraxacum	1005	2018-04-26-11-39-49	0	0	x	20	0	33.6	22.5	33	22.4	33.7	0.07	13615	Last10	Here	99
1096	31385	5	Taraxacum	1005	2018-04-26-11-39-51	0	0	x	20	0	33.6	22.5	32.9	22.4	33.6	-0.021	13615	Last10	Here	100
1097	31386	5	Taraxacum	1005	2018-04-26-11-40-23	0	0	x	25	0	33.6	22.5	32.9	22.4	33.6	-0.021	13616	First10	Here	1
1098	31387	5	Taraxacum	1005	2018-04-26-11-40-25	0	0	x	25	0	33.6	22.5	32.9	22.4	33.6	-0.021	13616	First10	Here	2
1099	31388	5	Taraxacum	1005	2018-04-26-11-40-27	0	0	x	25	0	33.5	22.5	32.9	22.4	33.6	0.079	13616	First10	Here	3
1100	31389	5	Taraxacum	1005	2018-04-26-11-40-29	0	0	x	25	0	33.5	22.5	32.9	22.4	33.6	0.079	13616	First10	Here	4
1101	31390	5	Taraxacum	1005	2018-04-26-11-40-31	0	0	x	25	0	33.5	22.5	32.9	22.4	33.6	0.079	13616	First10	Here	5
1102	31391	5	Taraxacum	1005	2018-04-26-11-40-33	0	0	x	25	0	33.5	22.5	32.8	22.4	33.5	-0.013	13616	First10	Here	6
1103	31392	5	Taraxacum	1005	2018-04-26-11-40-35	0	0	x	25	0	33.5	22.5	32.9	22.4	33.6	0.079	13616	First10	Here	7
1104	31393	5	Taraxacum	1005	2018-04-26-11-40-37	0	0	x	25	0	33.5	22.5	32.8	22.4	33.5	-0.013	13616	First10	Here	8
1105	31394	5	Taraxacum	1005	2018-04-26-11-40-39	0	0	x	25	0	33.5	22.5	32.8	22.4	33.5	-0.013	13616	First10	Here	9
1106	31395	5	Taraxacum	1005	2018-04-26-11-40-41	0	0	x	25	0	33.5	22.5	32.8	22.4	33.5	-0.013	13616	First10	Here	10
1107	31396	5	Taraxacum	1005	2018-04-26-11-40-43	0	0	x	25	0	33.5	22.5	32.8	22.4	33.5	-0.013	13616			11
1108	31397	5	Taraxacum	1005	2018-04-26-11-40-45	0	0	x	25	0	33.5	22.5	32.9	22.4	33.6	0.079	13616			12
1109	31398	5	Taraxacum	1005	2018-04-26-11-40-47	0	0	x	25	0	33.6	22.5	32.9	22.4	33.6	-0.021	13616			13
1110	31399	5	Taraxacum	1005	2018-04-26-11-40-49	0	0	x	25	0	33.6	22.5	32.9	22.4	33.6	-0.021	13616			14
1111	31400	5	Taraxacum	1005	2018-04-26-11-40-51	0	0	x	25	0	33.5	22.5	32.9	22.4	33.6	0.079	13616			15
1112	31401	5	Taraxacum	1005	2018-04-26-11-40-54	0	0	x	25	0	33.5	22.5	32.9	22.4	33.6	0.079	13616			16
1113	31402	5	Taraxacum	1005	2018-04-26-11-40-56	0	0	x	25	0	33.5	22.5	32.9	22.4	33.6	0.079	13616			17
1114	31403	5	Taraxacum	1005	2018-04-26-11-40-58	0	0	x	25	0	33.5	22.5	32.9	22.4	33.6	0.079	13616			18
1115	31404	5	Taraxacum	1005	2018-04-26-11-41-00	0	0	x	25	0	33.6	22.5	32.9	22.4	33.6	-0.021	13616			19
1116	31405	5	Taraxacum	1005	2018-04-26-11-41-02	0	0	x	25	0	33.5	22.5	32.9	22.5	33.6	0.079	13616			20
1117	31406	5	Taraxacum	1005	2018-04-26-11-41-04	0	0	x	25	0	33.5	22.5	32.9	22.4	33.6	0.079	13616			21
1118	31407	5	Taraxacum	1005	2018-04-26-11-41-06	0	0	x	25	0	33.5	22.5	32.9	22.4	33.6	0.079	13616			22
1119	31408	5	Taraxacum	1005	2018-04-26-11-41-08	0	0	x	25	0	33.5	22.5	32.9	22.5	33.6	0.079	13616			23
1120	31409	5	Taraxacum	1005	2018-04-26-11-41-10	0	0	x	25	0	33.5	22.5	32.8	22.4	33.5	-0.013	13616			24
1121	31410	5	Taraxacum	1005	2018-04-26-11-41-12	0	0	x	25	0	33.5	22.5	32.8	22.4	33.5	-0.013	13616			25
1122	31411	5	Taraxacum	1005	2018-04-26-11-41-14	0	0	x	25	0	33.5	22.5	32.8	22.4	33.5	-0.013	13616			26
1123	31412	5	Taraxacum	1005	2018-04-26-11-41-16	0	0	x	25	0	33.5	22.5	32.8	22.4	33.5	-0.013	13616			27
1124	31413	5	Taraxacum	1005	2018-04-26-11-41-18	0	0	x	25	0	33.5	22.5	32.8	22.4	33.5	-0.013	13616			28
1125	31414	5	Taraxacum	1005	2018-04-26-11-41-20	0	0	x	25	0	33.5	22.5	32.8	22.4	33.5	-0.013	13616			29
1126	31415	5	Taraxacum	1005	2018-04-26-11-41-22	0	0	x	25	0	33.5	22.5	32.8	22.4	33.5	-0.013	13616			30
1127	31416	5	Taraxacum	1005	2018-04-26-11-41-24	0	0	x	25	0	33.5	22.5	32.8	22.4	33.5	-0.013	13616			31
1128	31417	5	Taraxacum	1005	2018-04-26-11-41-26	0	0	x	25	0	33.5	22.5	32.8	22.4	33.5	-0.013	13616			32
1129	31418	5	Taraxacum	1005	2018-04-26-11-41-28	0	0	x	25	0	33.5	22.5	32.8	22.4	33.5	-0.013	13616			33
1130	31419	5	Taraxacum	1005	2018-04-26-11-41-30	0	0	x	25	0	33.5	22.5	32.8	22.4	33.5	-0.013	13616			34
1131	31420	5	Taraxacum	1005	2018-04-26-11-41-32	0	0	x	25	0	33.5	22.5	32.8	22.4	33.5	-0.013	13616			35
1132	31421	5	Taraxacum	1005	2018-04-26-11-41-34	0	0	x	25	0	33.5	22.5	32.8	22.4	33.5	-0.013	13616			36
1133	31422	5	Taraxacum	1005	2018-04-26-11-41-36	0	0	x	25	0	33.5	22.5	32.8	22.4	33.5	-0.013	13616			37
1134	31423	5	Taraxacum	1005	2018-04-26-11-41-38	0	0	x	25	0	33.5	22.5	32.8	22.4	33.5	-0.013	13616			38
1135	31424	5	Taraxacum	1005	2018-04-26-11-41-40	0	0	x	25	0	33.6	22.5	32.9	22.4	33.6	-0.021	13616			39
1136	31425	5	Taraxacum	1005	2018-04-26-11-41-42	0	0	x	25	0	33.5	22.5	32.9	22.4	33.6	0.079	13616			40
1137	31426	5	Taraxacum	1005	2018-04-26-11-41-44	0	0	x	25	0	33.5	22.5	32.9	22.4	33.6	0.079	13616			41
1138	31427	5	Taraxacum	1005	2018-04-26-11-41-46	0	0	x	25	0	33.5	22.5	32.9	22.4	33.6	0.079	13616			42
1139	31428	5	Taraxacum	1005	2018-04-26-11-41-48	0	0	x	25	0	33.6	22.5	32.9	22.4	33.6	-0.021	13616			43
1140	31429	5	Taraxacum	1005	2018-04-26-11-41-50	0	0	x	25	0	33.6	22.5	32.9	22.4	33.6	-0.021	13616			44
1141	31430	5	Taraxacum	1005	2018-04-26-11-41-52	0	0	x	25	0	33.5	22.5	32.9	22.4	33.6	0.079	13616			45
1142	31431	5	Taraxacum	1005	2018-04-26-11-41-54	0	0	x	25	0	33.6	22.5	32.9	22.4	33.6	-0.021	13616			46
1143	31432	5	Taraxacum	1005	2018-04-26-11-41-56	0	0	x	25	0	33.6	22.5	32.9	22.4	33.6	-0.021	13616			47
1144	31433	5	Taraxacum	1005	2018-04-26-11-41-58	0	0	x	25	0	33.6	22.5	32.9	22.4	33.6	-0.021	13616			48
1145	31434	5	Taraxacum	1005	2018-04-26-11-42-00	0	0	x	25	0	33.5	22.5	32.9	22.4	33.6	0.079	13616			49
1146	31435	5	Taraxacum	1005	2018-04-26-11-42-02	0	0	x	25	0	33.5	22.5	32.8	22.4	33.5	-0.013	13616			50
1147	31436	5	Taraxacum	1005	2018-04-26-11-42-04	0	0	x	25	0	33.5	22.5	32.8	22.4	33.5	-0.013	13616			51
1148	31437	5	Taraxacum	1005	2018-04-26-11-42-06	0	0	x	25	0	33.5	22.5	33	22.5	33.7	0.17	13616			52
1149	31438	5	Taraxacum	1005	2018-04-26-11-42-08	0	0	x	25	0	33.5	22.5	32.8	22.4	33.5	-0.013	13616			53
1150	31439	5	Taraxacum	1005	2018-04-26-11-42-10	0	0	x	25	0	33.5	22.5	32.8	22.4	33.5	-0.013	13616			54
1151	31440	5	Taraxacum	1005	2018-04-26-11-42-12	0	0	x	25	0	33.5	22.5	32.8	22.4	33.5	-0.013	13616			55
1152	31441	5	Taraxacum	1005	2018-04-26-11-42-14	0	0	x	25	0	33.5	22.5	32.8	22.4	33.5	-0.013	13616			56
1153	31442	5	Taraxacum	1005	2018-04-26-11-42-16	0	0	x	25	0	33.5	22.5	32.8	22.4	33.5	-0.013	13616			57
1154	31443	5	Taraxacum	1005	2018-04-26-11-42-18	0	0	x	25	0	33.5	22.5	32.8	22.4	33.5	-0.013	13616			58
1155	31444	5	Taraxacum	1005	2018-04-26-11-42-20	0	0	x	25	0	33.5	22.5	32.8	22.4	33.5	-0.013	13616			59
1156	31445	5	Taraxacum	1005	2018-04-26-11-42-22	0	0	x	25	0	33.5	22.5	32.9	22.4	33.6	0.079	13616			60
1157	31446	5	Taraxacum	1005	2018-04-26-11-42-24	0	0	x	25	0	33.5	22.5	32.9	22.4	33.6	0.079	13616			61
1158	31447	5	Taraxacum	1005	2018-04-26-11-42-26	0	0	x	25	0	33.5	22.5	32.9	22.4	33.6	0.079	13616			62
1159	31448	5	Taraxacum	1005	2018-04-26-11-42-28	0	0	x	25	0	33.5	22.5	32.9	22.4	33.6	0.079	13616			63
1160	31449	5	Taraxacum	1005	2018-04-26-11-42-30	0	0	x	25	0	33.5	22.5	32.9	22.4	33.6	0.079	13616			64
1161	31450	5	Taraxacum	1005	2018-04-26-11-42-32	0	0	x	25	0	33.5	22.5	32.9	22.4	33.6	0.079	13616			65
1162	31451	5	Taraxacum	1005	2018-04-26-11-42-34	0	0	x	25	0	33.5	22.5	32.8	22.4	33.5	-0.013	13616			66
1163	31452	5	Taraxacum	1005	2018-04-26-11-42-36	0	0	x	25	0	33.5	22.5	32.8	22.4	33.5	-0.013	13616			67
1164	31453	5	Taraxacum	1005	2018-04-26-11-42-38	0	0	x	25	0	33.5	22.5	32.8	22.4	33.5	-0.013	13616			68
1165	31454	5	Taraxacum	1005	2018-04-26-11-42-40	0	0	x	25	0	33.5	22.5	32.8	22.4	33.5	-0.013	13616			69
1166	31455	5	Taraxacum	1005	2018-04-26-11-42-42	0	0	x	25	0	33.5	22.5	32.9	22.4	33.6	0.079	13616			70
1167	31456	5	Taraxacum	1005	2018-04-26-11-42-44	0	0	x	25	0	33.5	22.5	32.8	22.4	33.5	-0.013	13616			71
1168	31457	5	Taraxacum	1005	2018-04-26-11-42-46	0	0	x	25	0	33.5	22.5	32.8	22.4	33.5	-0.013	13616			72
1169	31458	5	Taraxacum	1005	2018-04-26-11-42-48	0	0	x	25	0	33.5	22.5	32.8	22.4	33.5	-0.013	13616			73
1170	31459	5	Taraxacum	1005	2018-04-26-11-42-50	0	0	x	25	0	33.5	22.5	32.8	22.4	33.5	-0.013	13616			74
1171	31460	5	Taraxacum	1005	2018-04-26-11-42-52	0	0	x	25	0	33.5	22.5	32.8	22.4	33.5	-0.013	13616			75
1172	31461	5	Taraxacum	1005	2018-04-26-11-42-54	0	0	x	25	0	33.5	22.5	32.8	22.4	33.5	-0.013	13616			76
1173	31462	5	Taraxacum	1005	2018-04-26-11-42-56	0	0	x	25	0	33.5	22.5	32.8	22.4	33.5	-0.013	13616			77
1174	31463	5	Taraxacum	1005	2018-04-26-11-42-58	0	0	x	25	0	33.4	22.5	32.8	22.4	33.5	0.087	13616			78
1175	31464	5	Taraxacum	1005	2018-04-26-11-43-00	0	0	x	25	0	33.5	22.5	32.8	22.4	33.5	-0.013	13616			79
1176	31465	5	Taraxacum	1005	2018-04-26-11-43-02	0	0	x	25	0	33.5	22.5	32.8	22.4	33.5	-0.013	13616			80
1177	31466	5	Taraxacum	1005	2018-04-26-11-43-04	0	0	x	25	0	33.5	22.5	32.9	22.4	33.6	0.079	13616			81
1178	31467	5	Taraxacum	1005	2018-04-26-11-43-06	0	0	x	25	0	33.5	22.5	32.9	22.4	33.6	0.079	13616			82
1179	31468	5	Taraxacum	1005	2018-04-26-11-43-08	0	0	x	25	0	33.4	22.5	32.9	22.4	33.6	0.179	13616			83
1180	31469	5	Taraxacum	1005	2018-04-26-11-43-10	0	0	x	25	0	33.4	22.5	32.8	22.4	33.5	0.087	13616			84
1181	31470	5	Taraxacum	1005	2018-04-26-11-43-12	0	0	x	25	0	33.4	22.5	32.8	22.4	33.5	0.087	13616			85
1182	31471	5	Taraxacum	1005	2018-04-26-11-43-14	0	0	x	25	0	33.5	22.5	32.9	22.4	33.6	0.079	13616			86
1183	31472	5	Taraxacum	1005	2018-04-26-11-43-16	0	0	x	25	0	33.5	22.5	32.8	22.4	33.5	-0.013	13616			87
1184	31473	5	Taraxacum	1005	2018-04-26-11-43-18	0	0	x	25	0	33.5	22.5	32.8	22.4	33.5	-0.013	13616			88
1185	31474	5	Taraxacum	1005	2018-04-26-11-43-20	0	0	x	25	0	33.4	22.5	32.8	22.4	33.5	0.087	13616			89
1186	31475	5	Taraxacum	1005	2018-04-26-11-43-22	0	0	x	25	0	33.4	22.5	32.8	22.4	33.5	0.087	13616			90
1187	31476	5	Taraxacum	1005	2018-04-26-11-43-24	0	0	x	25	0	33.4	22.5	32.8	22.4	33.5	0.087	13616	Last10	Here	91
1188	31477	5	Taraxacum	1005	2018-04-26-11-43-26	0	0	x	25	0	33.4	22.5	32.8	22.4	33.5	0.087	13616	Last10	Here	92
1189	31478	5	Taraxacum	1005	2018-04-26-11-43-28	0	0	x	25	0	33.4	22.5	32.8	22.4	33.5	0.087	13616	Last10	Here	93
1190	31479	5	Taraxacum	1005	2018-04-26-11-43-30	0	0	x	25	0	33.4	22.5	32.8	22.4	33.5	0.087	13616	Last10	Here	94
1191	31480	5	Taraxacum	1005	2018-04-26-11-43-32	0	0	x	25	0	33.4	22.5	32.8	22.4	33.5	0.087	13616	Last10	Here	95
1192	31481	5	Taraxacum	1005	2018-04-26-11-43-34	0	0	x	25	0	33.4	22.5	32.8	22.4	33.5	0.087	13616	Last10	Here	96
1193	31482	5	Taraxacum	1005	2018-04-26-11-43-36	0	0	x	25	0	33.4	22.5	32.8	22.4	33.5	0.087	13616	Last10	Here	97
1194	31483	5	Taraxacum	1005	2018-04-26-11-43-38	0	0	x	25	0	33.4	22.5	32.8	22.4	33.5	0.087	13616	Last10	Here	98
1195	31484	5	Taraxacum	1005	2018-04-26-11-43-40	0	0	x	25	0	33.4	22.5	32.9	22.5	33.6	0.179	13616	Last10	Here	99
1196	31485	5	Taraxacum	1005	2018-04-26-11-43-42	0	0	x	25	0	33.4	22.5	32.8	22.4	33.5	0.087	13616	Last10	Here	100
1197	31486	5	Taraxacum	1005	2018-04-26-11-44-14	0	0	x	30	0	33.4	22.5	32.8	22.5	33.5	0.087	13617	First10	Here	1
1198	31487	5	Taraxacum	1005	2018-04-26-11-44-16	0	0	x	30	0	33.4	22.5	32.7	22.4	33.4	-0.004	13617	First10	Here	2
1199	31488	5	Taraxacum	1005	2018-04-26-11-44-18	0	0	x	30	0	33.4	22.5	32.7	22.4	33.4	-0.004	13617	First10	Here	3
1200	31489	5	Taraxacum	1005	2018-04-26-11-44-20	0	0	x	30	0	33.4	22.5	32.7	22.4	33.4	-0.004	13617	First10	Here	4
1201	31490	5	Taraxacum	1005	2018-04-26-11-44-22	0	0	x	30	0	33.4	22.5	32.8	22.5	33.5	0.087	13617	First10	Here	5
1202	31491	5	Taraxacum	1005	2018-04-26-11-44-24	0	0	x	30	0	33.4	22.5	32.8	22.5	33.5	0.087	13617	First10	Here	6
1203	31492	5	Taraxacum	1005	2018-04-26-11-44-26	0	0	x	30	0	33.4	22.5	32.7	22.4	33.4	-0.004	13617	First10	Here	7
1204	31493	5	Taraxacum	1005	2018-04-26-11-44-28	0	0	x	30	0	33.4	22.5	32.7	22.4	33.4	-0.004	13617	First10	Here	8
1205	31494	5	Taraxacum	1005	2018-04-26-11-44-30	0	0	x	30	0	33.4	22.5	32.7	22.4	33.4	-0.004	13617	First10	Here	9
1206	31495	5	Taraxacum	1005	2018-04-26-11-44-32	0	0	x	30	0	33.4	22.5	32.8	22.5	33.5	0.087	13617	First10	Here	10
1207	31496	5	Taraxacum	1005	2018-04-26-11-44-34	0	0	x	30	0	33.4	22.5	32.7	22.4	33.4	-0.004	13617			11
1208	31497	5	Taraxacum	1005	2018-04-26-11-44-36	0	0	x	30	0	33.4	22.5	32.7	22.4	33.4	-0.004	13617			12
1209	31498	5	Taraxacum	1005	2018-04-26-11-44-38	0	0	x	30	0	33.4	22.5	32.8	22.4	33.5	0.087	13617			13
1210	31499	5	Taraxacum	1005	2018-04-26-11-44-40	0	0	x	30	0	33.4	22.5	32.8	22.5	33.5	0.087	13617			14
1211	31500	5	Taraxacum	1005	2018-04-26-11-44-42	0	0	x	30	0	33.4	22.5	32.7	22.4	33.4	-0.004	13617			15
1212	31501	5	Taraxacum	1005	2018-04-26-11-44-44	0	0	x	30	0	33.4	22.5	32.8	22.4	33.5	0.087	13617			16
1213	31502	5	Taraxacum	1005	2018-04-26-11-44-46	0	0	x	30	0	33.4	22.5	32.8	22.5	33.5	0.087	13617			17
1214	31503	5	Taraxacum	1005	2018-04-26-11-44-48	0	0	x	30	0	33.4	22.5	32.8	22.5	33.5	0.087	13617			18
1215	31504	5	Taraxacum	1005	2018-04-26-11-44-50	0	0	x	30	0	33.4	22.5	32.7	22.4	33.4	-0.004	13617			19
1216	31505	5	Taraxacum	1005	2018-04-26-11-44-52	0	0	x	30	0	33.4	22.5	32.8	22.5	33.5	0.087	13617			20
1217	31506	5	Taraxacum	1005	2018-04-26-11-44-54	0	0	x	30	0	33.4	22.5	32.7	22.4	33.4	-0.004	13617			21
1218	31507	5	Taraxacum	1005	2018-04-26-11-44-56	0	0	x	30	0	33.4	22.5	32.7	22.4	33.4	-0.004	13617			22
1219	31508	5	Taraxacum	1005	2018-04-26-11-44-58	0	0	x	30	0	33.4	22.5	32.7	22.4	33.4	-0.004	13617			23
1220	31509	5	Taraxacum	1005	2018-04-26-11-45-00	0	0	x	30	0	33.5	22.5	32.7	22.4	33.4	-0.104	13617			24
1221	31510	5	Taraxacum	1005	2018-04-26-11-45-02	0	0	x	30	0	33.5	22.5	32.7	22.4	33.4	-0.104	13617			25
1222	31511	5	Taraxacum	1005	2018-04-26-11-45-04	0	0	x	30	0	33.5	22.5	32.8	22.5	33.5	-0.013	13617			26
1223	31512	5	Taraxacum	1005	2018-04-26-11-45-06	0	0	x	30	0	33.5	22.5	32.8	22.5	33.5	-0.013	13617			27
1224	31513	5	Taraxacum	1005	2018-04-26-11-45-08	0	0	x	30	0	33.5	22.5	32.8	22.5	33.5	-0.013	13617			28
1225	31514	5	Taraxacum	1005	2018-04-26-11-45-10	0	0	x	30	0	33.5	22.5	32.7	22.4	33.4	-0.104	13617			29
1226	31515	5	Taraxacum	1005	2018-04-26-11-45-12	0	0	x	30	0	33.5	22.5	32.7	22.4	33.4	-0.104	13617			30
1227	31516	5	Taraxacum	1005	2018-04-26-11-45-14	0	0	x	30	0	33.5	22.5	32.7	22.4	33.4	-0.104	13617			31
1228	31517	5	Taraxacum	1005	2018-04-26-11-45-16	0	0	x	30	0	33.5	22.5	32.7	22.5	33.4	-0.104	13617			32
1229	31518	5	Taraxacum	1005	2018-04-26-11-45-18	0	0	x	30	0	33.5	22.5	32.7	22.5	33.4	-0.104	13617			33
1230	31519	5	Taraxacum	1005	2018-04-26-11-45-20	0	0	x	30	0	33.5	22.5	32.7	22.5	33.4	-0.104	13617			34
1231	31520	5	Taraxacum	1005	2018-04-26-11-45-22	0	0	x	30	0	33.5	22.5	32.7	22.5	33.4	-0.104	13617			35
1232	31521	5	Taraxacum	1005	2018-04-26-11-45-24	0	0	x	30	0	33.5	22.5	32.7	22.5	33.4	-0.104	13617			36
1233	31522	5	Taraxacum	1005	2018-04-26-11-45-26	0	0	x	30	0	33.5	22.5	32.7	22.5	33.4	-0.104	13617			37
1234	31523	5	Taraxacum	1005	2018-04-26-11-45-28	0	0	x	30	0	33.5	22.5	32.7	22.5	33.4	-0.104	13617			38
1235	31524	5	Taraxacum	1005	2018-04-26-11-45-30	0	0	x	30	0	33.5	22.5	32.7	22.5	33.4	-0.104	13617			39
1236	31525	5	Taraxacum	1005	2018-04-26-11-45-32	0	0	x	30	0	33.5	22.5	32.7	22.5	33.4	-0.104	13617			40
1237	31526	5	Taraxacum	1005	2018-04-26-11-45-34	0	0	x	30	0	33.5	22.5	32.7	22.5	33.4	-0.104	13617			41
1238	31527	5	Taraxacum	1005	2018-04-26-11-45-36	0	0	x	30	0	33.5	22.5	32.7	22.5	33.4	-0.104	13617			42
1239	31528	5	Taraxacum	1005	2018-04-26-11-45-38	0	0	x	30	0	33.5	22.5	32.7	22.5	33.4	-0.104	13617			43
1240	31529	5	Taraxacum	1005	2018-04-26-11-45-40	0	0	x	30	0	33.5	22.5	32.7	22.5	33.4	-0.104	13617			44
1241	31530	5	Taraxacum	1005	2018-04-26-11-45-42	0	0	x	30	0	33.5	22.5	32.7	22.5	33.4	-0.104	13617			45
1242	31531	5	Taraxacum	1005	2018-04-26-11-45-44	0	0	x	30	0	33.5	22.5	32.8	22.5	33.5	-0.013	13617			46
1243	31532	5	Taraxacum	1005	2018-04-26-11-45-46	0	0	x	30	0	33.5	22.5	32.8	22.5	33.5	-0.013	13617			47
1244	31533	5	Taraxacum	1005	2018-04-26-11-45-48	0	0	x	30	0	33.5	22.5	32.8	22.5	33.5	-0.013	13617			48
1245	31534	5	Taraxacum	1005	2018-04-26-11-45-50	0	0	x	30	0	33.5	22.5	32.8	22.5	33.5	-0.013	13617			49
1246	31535	5	Taraxacum	1005	2018-04-26-11-45-52	0	0	x	30	0	33.5	22.5	32.8	22.5	33.5	-0.013	13617			50
1247	31536	5	Taraxacum	1005	2018-04-26-11-45-54	0	0	x	30	0	33.4	22.5	32.7	22.4	33.4	-0.004	13617			51
1248	31537	5	Taraxacum	1005	2018-04-26-11-45-56	0	0	x	30	0	33.5	22.5	32.6	22.4	33.3	-0.195	13617			52
1249	31538	5	Taraxacum	1005	2018-04-26-11-45-58	0	0	x	30	0	33.4	22.5	32.7	22.5	33.4	-0.004	13617			53
1250	31539	5	Taraxacum	1005	2018-04-26-11-46-00	0	0	x	30	0	33.5	22.5	32.8	22.5	33.5	-0.013	13617			54
1251	31540	5	Taraxacum	1005	2018-04-26-11-46-02	0	0	x	30	0	33.5	22.5	32.8	22.5	33.5	-0.013	13617			55
1252	31541	5	Taraxacum	1005	2018-04-26-11-46-04	0	0	x	30	0	33.5	22.5	32.8	22.5	33.5	-0.013	13617			56
1253	31542	5	Taraxacum	1005	2018-04-26-11-46-06	0	0	x	30	0	33.5	22.5	32.7	22.4	33.4	-0.104	13617			57
1254	31543	5	Taraxacum	1005	2018-04-26-11-46-08	0	0	x	30	0	33.5	22.5	32.7	22.4	33.4	-0.104	13617			58
1255	31544	5	Taraxacum	1005	2018-04-26-11-46-10	0	0	x	30	0	33.5	22.5	32.8	22.5	33.5	-0.013	13617			59
1256	31545	5	Taraxacum	1005	2018-04-26-11-46-12	0	0	x	30	0	33.4	22.5	32.8	22.5	33.5	0.087	13617			60
1257	31546	5	Taraxacum	1005	2018-04-26-11-46-15	0	0	x	30	0	33.4	22.5	32.7	22.5	33.4	-0.004	13617			61
1258	31547	5	Taraxacum	1005	2018-04-26-11-46-17	0	0	x	30	0	33.4	22.5	32.7	22.5	33.4	-0.004	13617			62
1259	31548	5	Taraxacum	1005	2018-04-26-11-46-19	0	0	x	30	0	33.4	22.5	32.7	22.5	33.4	-0.004	13617			63
1260	31549	5	Taraxacum	1005	2018-04-26-11-46-21	0	0	x	30	0	33.4	22.5	32.7	22.5	33.4	-0.004	13617			64
1261	31550	5	Taraxacum	1005	2018-04-26-11-46-23	0	0	x	30	0	33.4	22.5	32.8	22.5	33.5	0.087	13617			65
1262	31551	5	Taraxacum	1005	2018-04-26-11-46-25	0	0	x	30	0	33.4	22.5	32.8	22.5	33.5	0.087	13617			66
1263	31552	5	Taraxacum	1005	2018-04-26-11-46-27	0	0	x	30	0	33.4	22.5	32.8	22.5	33.5	0.087	13617			67
1264	31553	5	Taraxacum	1005	2018-04-26-11-46-29	0	0	x	30	0	33.4	22.5	32.7	22.5	33.4	-0.004	13617			68
1265	31554	5	Taraxacum	1005	2018-04-26-11-46-31	0	0	x	30	0	33.4	22.5	32.7	22.5	33.4	-0.004	13617			69
1266	31555	5	Taraxacum	1005	2018-04-26-11-46-33	0	0	x	30	0	33.4	22.5	32.7	22.5	33.4	-0.004	13617			70
1267	31556	5	Taraxacum	1005	2018-04-26-11-46-35	0	0	x	30	0	33.4	22.5	32.7	22.5	33.4	-0.004	13617			71
1268	31557	5	Taraxacum	1005	2018-04-26-11-46-37	0	0	x	30	0	33.4	22.5	32.7	22.5	33.4	-0.004	13617			72
1269	31558	5	Taraxacum	1005	2018-04-26-11-46-39	0	0	x	30	0	33.4	22.5	32.7	22.5	33.4	-0.004	13617			73
1270	31559	5	Taraxacum	1005	2018-04-26-11-46-41	0	0	x	30	0	33.4	22.5	32.7	22.5	33.4	-0.004	13617			74
1271	31560	5	Taraxacum	1005	2018-04-26-11-46-43	0	0	x	30	0	33.4	22.5	32.7	22.5	33.4	-0.004	13617			75
1272	31561	5	Taraxacum	1005	2018-04-26-11-46-45	0	0	x	30	0	33.4	22.5	32.7	22.5	33.4	-0.004	13617			76
1273	31562	5	Taraxacum	1005	2018-04-26-11-46-47	0	0	x	30	0	33.4	22.5	32.7	22.5	33.4	-0.004	13617			77
1274	31563	5	Taraxacum	1005	2018-04-26-11-46-49	0	0	x	30	0	33.4	22.5	32.7	22.5	33.4	-0.004	13617			78
1275	31564	5	Taraxacum	1005	2018-04-26-11-46-51	0	0	x	30	0	33.4	22.5	32.7	22.5	33.4	-0.004	13617			79
1276	31565	5	Taraxacum	1005	2018-04-26-11-46-53	0	0	x	30	0	33.4	22.5	32.7	22.5	33.4	-0.004	13617			80
1277	31566	5	Taraxacum	1005	2018-04-26-11-46-55	0	0	x	30	0	33.4	22.5	32.7	22.5	33.4	-0.004	13617			81
1278	31567	5	Taraxacum	1005	2018-04-26-11-46-57	0	0	x	30	0	33.4	22.5	32.7	22.5	33.4	-0.004	13617			82
1279	31568	5	Taraxacum	1005	2018-04-26-11-46-59	0	0	x	30	0	33.4	22.5	32.7	22.5	33.4	-0.004	13617			83
1280	31569	5	Taraxacum	1005	2018-04-26-11-47-01	0	0	x	30	0	33.4	22.5	32.7	22.5	33.4	-0.004	13617			84
1281	31570	5	Taraxacum	1005	2018-04-26-11-47-03	0	0	x	30	0	33.5	22.6	32.7	22.5	33.4	-0.104	13617			85
1282	31571	5	Taraxacum	1005	2018-04-26-11-47-05	0	0	x	30	0	33.4	22.5	32.7	22.5	33.4	-0.004	13617			86
1283	31572	5	Taraxacum	1005	2018-04-26-11-47-07	0	0	x	30	0	33.5	22.6	32.7	22.5	33.4	-0.104	13617			87
1284	31573	5	Taraxacum	1005	2018-04-26-11-47-09	0	0	x	30	0	33.4	22.5	32.7	22.5	33.4	-0.004	13617			88
1285	31574	5	Taraxacum	1005	2018-04-26-11-47-11	0	0	x	30	0	33.4	22.5	32.7	22.5	33.4	-0.004	13617			89
1286	31575	5	Taraxacum	1005	2018-04-26-11-47-13	0	0	x	30	0	33.4	22.5	32.7	22.5	33.4	-0.004	13617			90
1287	31576	5	Taraxacum	1005	2018-04-26-11-47-15	0	0	x	30	0	33.4	22.5	32.8	22.5	33.5	0.087	13617	Last10	Here	91
1288	31577	5	Taraxacum	1005	2018-04-26-11-47-17	0	0	x	30	0	33.4	22.5	32.8	22.5	33.5	0.087	13617	Last10	Here	92
1289	31578	5	Taraxacum	1005	2018-04-26-11-47-19	0	0	x	30	0	33.4	22.5	32.8	22.5	33.5	0.087	13617	Last10	Here	93
1290	31579	5	Taraxacum	1005	2018-04-26-11-47-21	0	0	x	30	0	33.4	22.5	32.8	22.5	33.5	0.087	13617	Last10	Here	94
1291	31580	5	Taraxacum	1005	2018-04-26-11-47-23	0	0	x	30	0	33.5	22.6	32.8	22.5	33.5	-0.013	13617	Last10	Here	95
1292	31581	5	Taraxacum	1005	2018-04-26-11-47-25	0	0	x	30	0	33.4	22.5	32.8	22.5	33.5	0.087	13617	Last10	Here	96
1293	31582	5	Taraxacum	1005	2018-04-26-11-47-27	0	0	x	30	0	33.4	22.5	32.8	22.5	33.5	0.087	13617	Last10	Here	97
1294	31583	5	Taraxacum	1005	2018-04-26-11-47-29	0	0	x	30	0	33.4	22.5	32.8	22.5	33.5	0.087	13617	Last10	Here	98
1295	31584	5	Taraxacum	1005	2018-04-26-11-47-31	0	0	x	30	0	33.4	22.5	32.8	22.5	33.5	0.087	13617	Last10	Here	99
1296	31585	5	Taraxacum	1005	2018-04-26-11-48-05	0	0	z	0	5	33.5	22.6	33	22.5	33.7	0.17	13618	First10	Here	1
1297	31586	5	Taraxacum	1005	2018-04-26-11-48-07	0	0	z	0	5	33.4	22.5	33	22.5	33.7	0.27	13618	First10	Here	2
1298	31587	5	Taraxacum	1005	2018-04-26-11-48-09	0	0	z	0	5	33.4	22.5	33	22.5	33.7	0.27	13618	First10	Here	3
1299	31588	5	Taraxacum	1005	2018-04-26-11-48-11	0	0	z	0	5	33.4	22.5	33	22.5	33.7	0.27	13618	First10	Here	4
1300	31589	5	Taraxacum	1005	2018-04-26-11-48-13	0	0	z	0	5	33.4	22.5	32.9	22.4	33.6	0.179	13618	First10	Here	5
1301	31590	5	Taraxacum	1005	2018-04-26-11-48-15	0	0	z	0	5	33.4	22.5	32.9	22.4	33.6	0.179	13618	First10	Here	6
1302	31591	5	Taraxacum	1005	2018-04-26-11-48-17	0	0	z	0	5	33.4	22.5	32.8	22.4	33.5	0.087	13618	First10	Here	7
1303	31592	5	Taraxacum	1005	2018-04-26-11-48-19	0	0	z	0	5	33.4	22.5	32.8	22.4	33.5	0.087	13618	First10	Here	8
1304	31593	5	Taraxacum	1005	2018-04-26-11-48-21	0	0	z	0	5	33.4	22.5	32.9	22.5	33.6	0.179	13618	First10	Here	9
1305	31594	5	Taraxacum	1005	2018-04-26-11-48-23	0	0	z	0	5	33.4	22.5	32.9	22.5	33.6	0.179	13618	First10	Here	10
1306	31595	5	Taraxacum	1005	2018-04-26-11-48-25	0	0	z	0	5	33.4	22.5	32.9	22.5	33.6	0.179	13618			11
1307	31596	5	Taraxacum	1005	2018-04-26-11-48-27	0	0	z	0	5	33.5	22.6	32.9	22.5	33.6	0.079	13618			12
1308	31597	5	Taraxacum	1005	2018-04-26-11-48-29	0	0	z	0	5	33.4	22.5	32.8	22.4	33.5	0.087	13618			13
1309	31598	5	Taraxacum	1005	2018-04-26-11-48-31	0	0	z	0	5	33.4	22.5	32.9	22.5	33.6	0.179	13618			14
1310	31599	5	Taraxacum	1005	2018-04-26-11-48-33	0	0	z	0	5	33.4	22.5	33	22.5	33.7	0.27	13618			15
1311	31600	5	Taraxacum	1005	2018-04-26-11-48-35	0	0	z	0	5	33.4	22.5	33.1	22.5	33.8	0.361	13618			16
1312	31601	5	Taraxacum	1005	2018-04-26-11-48-37	0	0	z	0	5	33.4	22.5	32.9	22.4	33.6	0.179	13618			17
1313	31602	5	Taraxacum	1005	2018-04-26-11-48-39	0	0	z	0	5	33.4	22.5	33	22.5	33.7	0.27	13618			18
1314	31603	5	Taraxacum	1005	2018-04-26-11-48-41	0	0	z	0	5	33.4	22.5	33.1	22.5	33.8	0.361	13618			19
1315	31604	5	Taraxacum	1005	2018-04-26-11-48-43	0	0	z	0	5	33.4	22.5	33	22.5	33.7	0.27	13618			20
1316	31605	5	Taraxacum	1005	2018-04-26-11-48-45	0	0	z	0	5	33.5	22.6	33	22.5	33.7	0.17	13618			21
1317	31606	5	Taraxacum	1005	2018-04-26-11-48-47	0	0	z	0	5	33.4	22.5	33	22.5	33.7	0.27	13618			22
1318	31607	5	Taraxacum	1005	2018-04-26-11-48-49	0	0	z	0	5	33.4	22.5	33	22.5	33.7	0.27	13618			23
1319	31608	5	Taraxacum	1005	2018-04-26-11-48-51	0	0	z	0	5	33.4	22.5	33	22.5	33.7	0.27	13618			24
1320	31609	5	Taraxacum	1005	2018-04-26-11-48-53	0	0	z	0	5	33.4	22.5	33	22.5	33.7	0.27	13618			25
1321	31610	5	Taraxacum	1005	2018-04-26-11-48-55	0	0	z	0	5	33.4	22.5	33	22.5	33.7	0.27	13618			26
1322	31611	5	Taraxacum	1005	2018-04-26-11-48-57	0	0	z	0	5	33.4	22.5	32.8	22.4	33.5	0.087	13618			27
1323	31612	5	Taraxacum	1005	2018-04-26-11-48-59	0	0	z	0	5	33.4	22.5	33	22.5	33.7	0.27	13618			28
1324	31613	5	Taraxacum	1005	2018-04-26-11-49-01	0	0	z	0	5	33.4	22.5	33	22.5	33.7	0.27	13618			29
1325	31614	5	Taraxacum	1005	2018-04-26-11-49-03	0	0	z	0	5	33.5	22.6	33.1	22.5	33.8	0.261	13618			30
1326	31615	5	Taraxacum	1005	2018-04-26-11-49-05	0	0	z	0	5	33.4	22.5	33.1	22.5	33.8	0.361	13618			31
1327	31616	5	Taraxacum	1005	2018-04-26-11-49-07	0	0	z	0	5	33.4	22.5	33	22.4	33.7	0.27	13618			32
1328	31617	5	Taraxacum	1005	2018-04-26-11-49-09	0	0	z	0	5	33.4	22.5	33	22.4	33.7	0.27	13618			33
1329	31618	5	Taraxacum	1005	2018-04-26-11-49-11	0	0	z	0	5	33.4	22.5	33	22.5	33.7	0.27	13618			34
1330	31619	5	Taraxacum	1005	2018-04-26-11-49-13	0	0	z	0	5	33.4	22.5	33	22.5	33.7	0.27	13618			35
1331	31620	5	Taraxacum	1005	2018-04-26-11-49-15	0	0	z	0	5	33.5	22.6	32.9	22.4	33.6	0.079	13618			36
1332	31621	5	Taraxacum	1005	2018-04-26-11-49-17	0	0	z	0	5	33.4	22.5	32.9	22.4	33.6	0.179	13618			37
1333	31622	5	Taraxacum	1005	2018-04-26-11-49-19	0	0	z	0	5	33.4	22.5	32.9	22.4	33.6	0.179	13618			38
1334	31623	5	Taraxacum	1005	2018-04-26-11-49-21	0	0	z	0	5	33.4	22.5	32.9	22.4	33.6	0.179	13618			39
1335	31624	5	Taraxacum	1005	2018-04-26-11-49-23	0	0	z	0	5	33.4	22.5	33	22.4	33.7	0.27	13618			40
1336	31625	5	Taraxacum	1005	2018-04-26-11-49-25	0	0	z	0	5	33.4	22.5	33	22.4	33.7	0.27	13618			41
1337	31626	5	Taraxacum	1005	2018-04-26-11-49-27	0	0	z	0	5	33.4	22.5	33.1	22.5	33.8	0.361	13618			42
1338	31627	5	Taraxacum	1005	2018-04-26-11-49-29	0	0	z	0	5	33.4	22.5	33.1	22.5	33.8	0.361	13618			43
1339	31628	5	Taraxacum	1005	2018-04-26-11-49-31	0	0	z	0	5	33.4	22.5	33	22.4	33.7	0.27	13618			44
1340	31629	5	Taraxacum	1005	2018-04-26-11-49-33	0	0	z	0	5	33.4	22.5	33	22.4	33.7	0.27	13618			45
1341	31630	5	Taraxacum	1005	2018-04-26-11-49-35	0	0	z	0	5	33.4	22.5	33	22.5	33.7	0.27	13618			46
1342	31631	5	Taraxacum	1005	2018-04-26-11-49-37	0	0	z	0	5	33.4	22.5	33	22.5	33.7	0.27	13618			47
1343	31632	5	Taraxacum	1005	2018-04-26-11-49-39	0	0	z	0	5	33.4	22.5	33	22.4	33.7	0.27	13618			48
1344	31633	5	Taraxacum	1005	2018-04-26-11-49-41	0	0	z	0	5	33.4	22.5	33.1	22.5	33.8	0.361	13618			49
1345	31634	5	Taraxacum	1005	2018-04-26-11-49-43	0	0	z	0	5	33.4	22.5	33	22.5	33.7	0.27	13618			50
1346	31635	5	Taraxacum	1005	2018-04-26-11-49-45	0	0	z	0	5	33.4	22.5	32.9	22.4	33.6	0.179	13618			51
1347	31636	5	Taraxacum	1005	2018-04-26-11-49-47	0	0	z	0	5	33.5	22.6	33	22.4	33.7	0.17	13618			52
1348	31637	5	Taraxacum	1005	2018-04-26-11-49-49	0	0	z	0	5	33.4	22.5	33	22.5	33.7	0.27	13618			53
1349	31638	5	Taraxacum	1005	2018-04-26-11-49-51	0	0	z	0	5	33.4	22.5	33	22.4	33.7	0.27	13618			54
1350	31639	5	Taraxacum	1005	2018-04-26-11-49-53	0	0	z	0	5	33.4	22.5	32.9	22.4	33.6	0.179	13618			55
1351	31640	5	Taraxacum	1005	2018-04-26-11-49-55	0	0	z	0	5	33.4	22.5	33.1	22.5	33.8	0.361	13618			56
1352	31641	5	Taraxacum	1005	2018-04-26-11-49-57	0	0	z	0	5	33.4	22.5	33.1	22.5	33.8	0.361	13618			57
1353	31642	5	Taraxacum	1005	2018-04-26-11-49-59	0	0	z	0	5	33.4	22.5	33	22.4	33.7	0.27	13618			58
1354	31643	5	Taraxacum	1005	2018-04-26-11-50-01	0	0	z	0	5	33.4	22.5	32.9	22.4	33.6	0.179	13618			59
1355	31644	5	Taraxacum	1005	2018-04-26-11-50-03	0	0	z	0	5	33.4	22.5	32.9	22.4	33.6	0.179	13618			60
1356	31645	5	Taraxacum	1005	2018-04-26-11-50-05	0	0	z	0	5	33.4	22.5	32.9	22.4	33.6	0.179	13618			61
1357	31646	5	Taraxacum	1005	2018-04-26-11-50-07	0	0	z	0	5	33.4	22.5	32.9	22.5	33.6	0.179	13618			62
1358	31647	5	Taraxacum	1005	2018-04-26-11-50-09	0	0	z	0	5	33.4	22.5	32.8	22.4	33.5	0.087	13618			63
1359	31648	5	Taraxacum	1005	2018-04-26-11-50-11	0	0	z	0	5	33.4	22.5	32.9	22.5	33.6	0.179	13618			64
1360	31649	5	Taraxacum	1005	2018-04-26-11-50-13	0	0	z	0	5	33.4	22.5	32.9	22.5	33.6	0.179	13618			65
1361	31650	5	Taraxacum	1005	2018-04-26-11-50-15	0	0	z	0	5	33.4	22.6	32.9	22.5	33.6	0.179	13618			66
1362	31651	5	Taraxacum	1005	2018-04-26-11-50-17	0	0	z	0	5	33.4	22.5	32.9	22.5	33.6	0.179	13618			67
1363	31652	5	Taraxacum	1005	2018-04-26-11-50-19	0	0	z	0	5	33.4	22.5	32.8	22.4	33.5	0.087	13618			68
1364	31653	5	Taraxacum	1005	2018-04-26-11-50-21	0	0	z	0	5	33.4	22.5	32.8	22.4	33.5	0.087	13618			69
1365	31654	5	Taraxacum	1005	2018-04-26-11-50-23	0	0	z	0	5	33.4	22.5	32.8	22.4	33.5	0.087	13618			70
1366	31655	5	Taraxacum	1005	2018-04-26-11-50-25	0	0	z	0	5	33.4	22.5	32.8	22.4	33.5	0.087	13618			71
1367	31656	5	Taraxacum	1005	2018-04-26-11-50-27	0	0	z	0	5	33.4	22.5	32.9	22.5	33.6	0.179	13618			72
1368	31657	5	Taraxacum	1005	2018-04-26-11-50-29	0	0	z	0	5	33.4	22.5	32.8	22.4	33.5	0.087	13618			73
1369	31658	5	Taraxacum	1005	2018-04-26-11-50-31	0	0	z	0	5	33.5	22.6	32.9	22.4	33.6	0.079	13618			74
1370	31659	5	Taraxacum	1005	2018-04-26-11-50-33	0	0	z	0	5	33.4	22.6	32.9	22.4	33.6	0.179	13618			75
1371	31660	5	Taraxacum	1005	2018-04-26-11-50-35	0	0	z	0	5	33.4	22.5	32.9	22.4	33.6	0.179	13618			76
1372	31661	5	Taraxacum	1005	2018-04-26-11-50-37	0	0	z	0	5	33.4	22.6	33	22.5	33.7	0.27	13618			77
1373	31662	5	Taraxacum	1005	2018-04-26-11-50-39	0	0	z	0	5	33.4	22.5	32.9	22.4	33.6	0.179	13618			78
1374	31663	5	Taraxacum	1005	2018-04-26-11-50-41	0	0	z	0	5	33.4	22.5	32.9	22.4	33.6	0.179	13618			79
1375	31664	5	Taraxacum	1005	2018-04-26-11-50-43	0	0	z	0	5	33.4	22.5	32.9	22.4	33.6	0.179	13618			80
1376	31665	5	Taraxacum	1005	2018-04-26-11-50-45	0	0	z	0	5	33.4	22.5	33	22.4	33.7	0.27	13618			81
1377	31666	5	Taraxacum	1005	2018-04-26-11-50-47	0	0	z	0	5	33.4	22.5	33	22.4	33.7	0.27	13618			82
1378	31667	5	Taraxacum	1005	2018-04-26-11-50-49	0	0	z	0	5	33.4	22.5	32.9	22.4	33.6	0.179	13618			83
1379	31668	5	Taraxacum	1005	2018-04-26-11-50-51	0	0	z	0	5	33.4	22.5	32.9	22.4	33.6	0.179	13618			84
1380	31669	5	Taraxacum	1005	2018-04-26-11-50-53	0	0	z	0	5	33.4	22.5	32.9	22.4	33.6	0.179	13618			85
1381	31670	5	Taraxacum	1005	2018-04-26-11-50-55	0	0	z	0	5	33.4	22.5	32.9	22.4	33.6	0.179	13618			86
1382	31671	5	Taraxacum	1005	2018-04-26-11-50-57	0	0	z	0	5	33.3	22.5	32.9	22.4	33.6	0.279	13618			87
1383	31672	5	Taraxacum	1005	2018-04-26-11-50-59	0	0	z	0	5	33.3	22.5	32.9	22.4	33.6	0.279	13618			88
1384	31673	5	Taraxacum	1005	2018-04-26-11-51-01	0	0	z	0	5	33.3	22.5	32.9	22.4	33.6	0.279	13618			89
1385	31674	5	Taraxacum	1005	2018-04-26-11-51-03	0	0	z	0	5	33.3	22.5	32.8	22.4	33.5	0.187	13618			90
1386	31675	5	Taraxacum	1005	2018-04-26-11-51-05	0	0	z	0	5	33.4	22.6	33	22.5	33.7	0.27	13618	Last10	Here	91
1387	31676	5	Taraxacum	1005	2018-04-26-11-51-07	0	0	z	0	5	33.3	22.5	32.9	22.4	33.6	0.279	13618	Last10	Here	92
1388	31677	5	Taraxacum	1005	2018-04-26-11-51-09	0	0	z	0	5	33.3	22.5	32.9	22.4	33.6	0.279	13618	Last10	Here	93
1389	31678	5	Taraxacum	1005	2018-04-26-11-51-11	0	0	z	0	5	33.3	22.5	32.8	22.4	33.5	0.187	13618	Last10	Here	94
1390	31679	5	Taraxacum	1005	2018-04-26-11-51-13	0	0	z	0	5	33.3	22.5	32.8	22.4	33.5	0.187	13618	Last10	Here	95
1391	31680	5	Taraxacum	1005	2018-04-26-11-51-15	0	0	z	0	5	33.3	22.5	32.8	22.4	33.5	0.187	13618	Last10	Here	96
1392	31681	5	Taraxacum	1005	2018-04-26-11-51-17	0	0	z	0	5	33.3	22.5	32.8	22.4	33.5	0.187	13618	Last10	Here	97
1393	31682	5	Taraxacum	1005	2018-04-26-11-51-19	0	0	z	0	5	33.3	22.5	32.8	22.4	33.5	0.187	13618	Last10	Here	98
1394	31683	5	Taraxacum	1005	2018-04-26-11-51-21	0	0	z	0	5	33.3	22.5	32.8	22.4	33.5	0.187	13618	Last10	Here	99
1395	31684	5	Taraxacum	1005	2018-04-26-11-51-23	0	0	z	0	5	33.3	22.5	32.8	22.4	33.5	0.187	13618	Last10	Here	100
1396	31685	5	Taraxacum	1005	2018-04-26-11-51-56	0	0	z	0	10	33.3	22.5	32.8	22.4	33.5	0.187	13619	First10	Here	1
1397	31686	5	Taraxacum	1005	2018-04-26-11-51-58	0	0	z	0	10	33.4	22.6	32.9	22.5	33.6	0.179	13619	First10	Here	2
1398	31687	5	Taraxacum	1005	2018-04-26-11-52-00	0	0	z	0	10	33.3	22.5	32.7	22.4	33.4	0.096	13619	First10	Here	3
1399	31688	5	Taraxacum	1005	2018-04-26-11-52-02	0	0	z	0	10	33.3	22.5	32.7	22.4	33.4	0.096	13619	First10	Here	4
1400	31689	5	Taraxacum	1005	2018-04-26-11-52-04	0	0	z	0	10	33.4	22.6	32.7	22.4	33.4	-0.004	13619	First10	Here	5
1401	31690	5	Taraxacum	1005	2018-04-26-11-52-06	0	0	z	0	10	33.4	22.5	32.7	22.4	33.4	-0.004	13619	First10	Here	6
1402	31691	5	Taraxacum	1005	2018-04-26-11-52-08	0	0	z	0	10	33.4	22.5	32.7	22.4	33.4	-0.004	13619	First10	Here	7
1403	31692	5	Taraxacum	1005	2018-04-26-11-52-10	0	0	z	0	10	33.4	22.5	32.6	22.4	33.3	-0.095	13619	First10	Here	8
1404	31693	5	Taraxacum	1005	2018-04-26-11-52-12	0	0	z	0	10	33.4	22.5	32.6	22.4	33.3	-0.095	13619	First10	Here	9
1405	31694	5	Taraxacum	1005	2018-04-26-11-52-14	0	0	z	0	10	33.4	22.5	32.7	22.4	33.4	-0.004	13619	First10	Here	10
1406	31695	5	Taraxacum	1005	2018-04-26-11-52-16	0	0	z	0	10	33.4	22.5	32.6	22.4	33.3	-0.095	13619			11
1407	31696	5	Taraxacum	1005	2018-04-26-11-52-18	0	0	z	0	10	33.4	22.5	32.7	22.4	33.4	-0.004	13619			12
1408	31697	5	Taraxacum	1005	2018-04-26-11-52-20	0	0	z	0	10	33.4	22.5	32.7	22.4	33.4	-0.004	13619			13
1409	31698	5	Taraxacum	1005	2018-04-26-11-52-22	0	0	z	0	10	33.4	22.5	32.7	22.4	33.4	-0.004	13619			14
1410	31699	5	Taraxacum	1005	2018-04-26-11-52-24	0	0	z	0	10	33.4	22.5	32.7	22.4	33.4	-0.004	13619			15
1411	31700	5	Taraxacum	1005	2018-04-26-11-52-26	0	0	z	0	10	33.4	22.6	32.8	22.4	33.5	0.087	13619			16
1412	31701	5	Taraxacum	1005	2018-04-26-11-52-28	0	0	z	0	10	33.3	22.5	32.7	22.4	33.4	0.096	13619			17
1413	31702	5	Taraxacum	1005	2018-04-26-11-52-30	0	0	z	0	10	33.3	22.5	32.7	22.4	33.4	0.096	13619			18
1414	31703	5	Taraxacum	1005	2018-04-26-11-52-32	0	0	z	0	10	33.3	22.5	32.7	22.4	33.4	0.096	13619			19
1415	31704	5	Taraxacum	1005	2018-04-26-11-52-34	0	0	z	0	10	33.3	22.5	32.7	22.4	33.4	0.096	13619			20
1416	31705	5	Taraxacum	1005	2018-04-26-11-52-36	0	0	z	0	10	33.4	22.6	32.7	22.4	33.4	-0.004	13619			21
1417	31706	5	Taraxacum	1005	2018-04-26-11-52-38	0	0	z	0	10	33.3	22.5	32.7	22.4	33.4	0.096	13619			22
1418	31707	5	Taraxacum	1005	2018-04-26-11-52-40	0	0	z	0	10	33.3	22.5	32.7	22.4	33.4	0.096	13619			23
1419	31708	5	Taraxacum	1005	2018-04-26-11-52-42	0	0	z	0	10	33.3	22.5	32.7	22.4	33.4	0.096	13619			24
1420	31709	5	Taraxacum	1005	2018-04-26-11-52-44	0	0	z	0	10	33.3	22.5	32.7	22.4	33.4	0.096	13619			25
1421	31710	5	Taraxacum	1005	2018-04-26-11-52-46	0	0	z	0	10	33.3	22.5	32.8	22.5	33.5	0.187	13619			26
1422	31711	5	Taraxacum	1005	2018-04-26-11-52-48	0	0	z	0	10	33.3	22.5	32.7	22.4	33.4	0.096	13619			27
1423	31712	5	Taraxacum	1005	2018-04-26-11-52-50	0	0	z	0	10	33.3	22.5	32.7	22.4	33.4	0.096	13619			28
1424	31713	5	Taraxacum	1005	2018-04-26-11-52-52	0	0	z	0	10	33.3	22.6	32.7	22.4	33.4	0.096	13619			29
1425	31714	5	Taraxacum	1005	2018-04-26-11-52-54	0	0	z	0	10	33.4	22.6	32.7	22.4	33.4	-0.004	13619			30
1426	31715	5	Taraxacum	1005	2018-04-26-11-52-56	0	0	z	0	10	33.3	22.5	32.7	22.4	33.4	0.096	13619			31
1427	31716	5	Taraxacum	1005	2018-04-26-11-52-58	0	0	z	0	10	33.3	22.5	32.7	22.4	33.4	0.096	13619			32
1428	31717	5	Taraxacum	1005	2018-04-26-11-53-00	0	0	z	0	10	33.3	22.5	32.7	22.4	33.4	0.096	13619			33
1429	31718	5	Taraxacum	1005	2018-04-26-11-53-02	0	0	z	0	10	33.3	22.6	32.6	22.4	33.3	0.005	13619			34
1430	31719	5	Taraxacum	1005	2018-04-26-11-53-04	0	0	z	0	10	33.4	22.6	32.7	22.5	33.4	-0.004	13619			35
1431	31720	5	Taraxacum	1005	2018-04-26-11-53-06	0	0	z	0	10	33.4	22.6	32.7	22.5	33.4	-0.004	13619			36
1432	31721	5	Taraxacum	1005	2018-04-26-11-53-08	0	0	z	0	10	33.3	22.5	32.7	22.5	33.4	0.096	13619			37
1433	31722	5	Taraxacum	1005	2018-04-26-11-53-10	0	0	z	0	10	33.4	22.6	32.7	22.5	33.4	-0.004	13619			38
1434	31723	5	Taraxacum	1005	2018-04-26-11-53-12	0	0	z	0	10	33.3	22.5	32.6	22.4	33.3	0.005	13619			39
1435	31724	5	Taraxacum	1005	2018-04-26-11-53-14	0	0	z	0	10	33.3	22.5	32.6	22.4	33.3	0.005	13619			40
1436	31725	5	Taraxacum	1005	2018-04-26-11-53-16	0	0	z	0	10	33.3	22.5	32.6	22.4	33.3	0.005	13619			41
1437	31726	5	Taraxacum	1005	2018-04-26-11-53-18	0	0	z	0	10	33.3	22.5	32.6	22.4	33.3	0.005	13619			42
1438	31727	5	Taraxacum	1005	2018-04-26-11-53-20	0	0	z	0	10	33.3	22.6	32.6	22.4	33.3	0.005	13619			43
1439	31728	5	Taraxacum	1005	2018-04-26-11-53-22	0	0	z	0	10	33.3	22.5	32.8	22.5	33.5	0.187	13619			44
1440	31729	5	Taraxacum	1005	2018-04-26-11-53-24	0	0	z	0	10	33.4	22.6	32.7	22.4	33.4	-0.004	13619			45
1441	31730	5	Taraxacum	1005	2018-04-26-11-53-26	0	0	z	0	10	33.3	22.5	32.7	22.4	33.4	0.096	13619			46
1442	31731	5	Taraxacum	1005	2018-04-26-11-53-28	0	0	z	0	10	33.3	22.5	32.7	22.4	33.4	0.096	13619			47
1443	31732	5	Taraxacum	1005	2018-04-26-11-53-30	0	0	z	0	10	33.3	22.5	32.7	22.4	33.4	0.096	13619			48
1444	31733	5	Taraxacum	1005	2018-04-26-11-53-32	0	0	z	0	10	33.3	22.5	32.7	22.4	33.4	0.096	13619			49
1445	31734	5	Taraxacum	1005	2018-04-26-11-53-34	0	0	z	0	10	33.3	22.5	32.8	22.5	33.5	0.187	13619			50
1446	31735	5	Taraxacum	1005	2018-04-26-11-53-36	0	0	z	0	10	33.4	22.6	32.8	22.5	33.5	0.087	13619			51
1447	31736	5	Taraxacum	1005	2018-04-26-11-53-38	0	0	z	0	10	33.4	22.6	32.8	22.5	33.5	0.087	13619			52
1448	31737	5	Taraxacum	1005	2018-04-26-11-53-40	0	0	z	0	10	33.3	22.6	32.8	22.5	33.5	0.187	13619			53
1449	31738	5	Taraxacum	1005	2018-04-26-11-53-42	0	0	z	0	10	33.4	22.6	32.8	22.5	33.5	0.087	13619			54
1450	31739	5	Taraxacum	1005	2018-04-26-11-53-44	0	0	z	0	10	33.3	22.5	32.7	22.4	33.4	0.096	13619			55
1451	31740	5	Taraxacum	1005	2018-04-26-11-53-46	0	0	z	0	10	33.3	22.5	32.7	22.4	33.4	0.096	13619			56
1452	31741	5	Taraxacum	1005	2018-04-26-11-53-48	0	0	z	0	10	33.4	22.6	32.7	22.5	33.4	-0.004	13619			57
1453	31742	5	Taraxacum	1005	2018-04-26-11-53-50	0	0	z	0	10	33.4	22.6	32.6	22.4	33.3	-0.095	13619			58
1454	31743	5	Taraxacum	1005	2018-04-26-11-53-52	0	0	z	0	10	33.4	22.6	32.6	22.4	33.3	-0.095	13619			59
1455	31744	5	Taraxacum	1005	2018-04-26-11-53-54	0	0	z	0	10	33.4	22.6	32.6	22.4	33.3	-0.095	13619			60
1456	31745	5	Taraxacum	1005	2018-04-26-11-53-56	0	0	z	0	10	33.3	22.6	32.6	22.4	33.3	0.005	13619			61
1457	31746	5	Taraxacum	1005	2018-04-26-11-53-58	0	0	z	0	10	33.3	22.5	32.8	22.5	33.5	0.187	13619			62
1458	31747	5	Taraxacum	1005	2018-04-26-11-54-00	0	0	z	0	10	33.4	22.6	32.7	22.4	33.4	-0.004	13619			63
1459	31748	5	Taraxacum	1005	2018-04-26-11-54-02	0	0	z	0	10	33.3	22.5	32.8	22.5	33.5	0.187	13619			64
1460	31749	5	Taraxacum	1005	2018-04-26-11-54-04	0	0	z	0	10	33.4	22.6	32.8	22.5	33.5	0.087	13619			65
1461	31750	5	Taraxacum	1005	2018-04-26-11-54-06	0	0	z	0	10	33.4	22.6	32.6	22.4	33.3	-0.095	13619			66
1462	31751	5	Taraxacum	1005	2018-04-26-11-54-08	0	0	z	0	10	33.3	22.5	32.7	22.5	33.4	0.096	13619			67
1463	31752	5	Taraxacum	1005	2018-04-26-11-54-10	0	0	z	0	10	33.3	22.6	32.7	22.5	33.4	0.096	13619			68
1464	31753	5	Taraxacum	1005	2018-04-26-11-54-12	0	0	z	0	10	33.3	22.5	32.6	22.4	33.3	0.005	13619			69
1465	31754	5	Taraxacum	1005	2018-04-26-11-54-14	0	0	z	0	10	33.4	22.6	32.6	22.4	33.3	-0.095	13619			70
1466	31755	5	Taraxacum	1005	2018-04-26-11-54-16	0	0	z	0	10	33.3	22.6	32.7	22.5	33.4	0.096	13619			71
1467	31756	5	Taraxacum	1005	2018-04-26-11-54-18	0	0	z	0	10	33.3	22.5	32.7	22.5	33.4	0.096	13619			72
1468	31757	5	Taraxacum	1005	2018-04-26-11-54-20	0	0	z	0	10	33.3	22.5	32.7	22.5	33.4	0.096	13619			73
1469	31758	5	Taraxacum	1005	2018-04-26-11-54-22	0	0	z	0	10	33.3	22.5	32.7	22.5	33.4	0.096	13619			74
1470	31759	5	Taraxacum	1005	2018-04-26-11-54-24	0	0	z	0	10	33.3	22.6	32.6	22.4	33.3	0.005	13619			75
1471	31760	5	Taraxacum	1005	2018-04-26-11-54-26	0	0	z	0	10	33.3	22.6	32.6	22.4	33.3	0.005	13619			76
1472	31761	5	Taraxacum	1005	2018-04-26-11-54-28	0	0	z	0	10	33.2	22.5	32.7	22.5	33.4	0.196	13619			77
1473	31762	5	Taraxacum	1005	2018-04-26-11-54-30	0	0	z	0	10	33.2	22.5	32.7	22.4	33.4	0.196	13619			78
1474	31763	5	Taraxacum	1005	2018-04-26-11-54-32	0	0	z	0	10	33.3	22.6	32.7	22.4	33.4	0.096	13619			79
1475	31764	5	Taraxacum	1005	2018-04-26-11-54-34	0	0	z	0	10	33.3	22.6	32.7	22.4	33.4	0.096	13619			80
1476	31765	5	Taraxacum	1005	2018-04-26-11-54-36	0	0	z	0	10	33.3	22.5	32.7	22.5	33.4	0.096	13619			81
1477	31766	5	Taraxacum	1005	2018-04-26-11-54-38	0	0	z	0	10	33.3	22.6	32.7	22.5	33.4	0.096	13619			82
1478	31767	5	Taraxacum	1005	2018-04-26-11-54-40	0	0	z	0	10	33.2	22.5	32.8	22.5	33.5	0.287	13619			83
1479	31768	5	Taraxacum	1005	2018-04-26-11-54-42	0	0	z	0	10	33.3	22.5	32.7	22.5	33.4	0.096	13619			84
1480	31769	5	Taraxacum	1005	2018-04-26-11-54-44	0	0	z	0	10	33.2	22.5	32.6	22.4	33.3	0.105	13619			85
1481	31770	5	Taraxacum	1005	2018-04-26-11-54-46	0	0	z	0	10	33.3	22.6	32.6	22.4	33.3	0.005	13619			86
1482	31771	5	Taraxacum	1005	2018-04-26-11-54-48	0	0	z	0	10	33.3	22.6	32.7	22.5	33.4	0.096	13619			87
1483	31772	5	Taraxacum	1005	2018-04-26-11-54-50	0	0	z	0	10	33.2	22.5	32.7	22.5	33.4	0.196	13619			88
1484	31773	5	Taraxacum	1005	2018-04-26-11-54-52	0	0	z	0	10	33.3	22.6	32.7	22.5	33.4	0.096	13619			89
1485	31774	5	Taraxacum	1005	2018-04-26-11-54-54	0	0	z	0	10	33.3	22.6	32.7	22.5	33.4	0.096	13619			90
1486	31775	5	Taraxacum	1005	2018-04-26-11-54-56	0	0	z	0	10	33.2	22.5	32.7	22.5	33.4	0.196	13619	Last10	Here	91
1487	31776	5	Taraxacum	1005	2018-04-26-11-54-58	0	0	z	0	10	33.3	22.6	32.7	22.5	33.4	0.096	13619	Last10	Here	92
1488	31777	5	Taraxacum	1005	2018-04-26-11-55-00	0	0	z	0	10	33.3	22.6	32.7	22.5	33.4	0.096	13619	Last10	Here	93
1489	31778	5	Taraxacum	1005	2018-04-26-11-55-02	0	0	z	0	10	33.2	22.5	32.7	22.5	33.4	0.196	13619	Last10	Here	94
1490	31779	5	Taraxacum	1005	2018-04-26-11-55-04	0	0	z	0	10	33.3	22.6	32.6	22.4	33.3	0.005	13619	Last10	Here	95
1491	31780	5	Taraxacum	1005	2018-04-26-11-55-06	0	0	z	0	10	33.3	22.6	32.7	22.4	33.4	0.096	13619	Last10	Here	96
1492	31781	5	Taraxacum	1005	2018-04-26-11-55-08	0	0	z	0	10	33.3	22.6	32.7	22.5	33.4	0.096	13619	Last10	Here	97
1493	31782	5	Taraxacum	1005	2018-04-26-11-55-10	0	0	z	0	10	33.3	22.6	32.6	22.4	33.3	0.005	13619	Last10	Here	98
1494	31783	5	Taraxacum	1005	2018-04-26-11-55-12	0	0	z	0	10	33.2	22.5	32.7	22.5	33.4	0.196	13619	Last10	Here	99
1495	31784	5	Taraxacum	1005	2018-04-26-11-55-14	0	0	z	0	10	33.2	22.5	32.7	22.5	33.4	0.196	13619	Last10	Here	100
1496	31785	5	Taraxacum	1005	2018-04-26-11-55-46	0	0	z	0	15	33.3	22.6	32.5	22.4	33.2	-0.086	13620	First10	Here	1
1497	31786	5	Taraxacum	1005	2018-04-26-11-55-48	0	0	z	0	15	33.3	22.6	32.5	22.4	33.2	-0.086	13620	First10	Here	2
1498	31787	5	Taraxacum	1005	2018-04-26-11-55-50	0	0	z	0	15	33.3	22.6	32.6	22.5	33.3	0.005	13620	First10	Here	3
1499	31788	5	Taraxacum	1005	2018-04-26-11-55-52	0	0	z	0	15	33.2	22.5	32.6	22.5	33.3	0.105	13620	First10	Here	4
1500	31789	5	Taraxacum	1005	2018-04-26-11-55-54	0	0	z	0	15	33.3	22.6	32.6	22.5	33.3	0.005	13620	First10	Here	5
1501	31790	5	Taraxacum	1005	2018-04-26-11-55-56	0	0	z	0	15	33.3	22.6	32.5	22.4	33.2	-0.086	13620	First10	Here	6
1502	31791	5	Taraxacum	1005	2018-04-26-11-55-58	0	0	z	0	15	33.2	22.6	32.6	22.5	33.3	0.105	13620	First10	Here	7
1503	31792	5	Taraxacum	1005	2018-04-26-11-56-00	0	0	z	0	15	33.2	22.6	32.5	22.4	33.2	0.014	13620	First10	Here	8
1504	31793	5	Taraxacum	1005	2018-04-26-11-56-02	0	0	z	0	15	33.3	22.6	32.5	22.4	33.2	-0.086	13620	First10	Here	9
1505	31794	5	Taraxacum	1005	2018-04-26-11-56-04	0	0	z	0	15	33.2	22.5	32.5	22.5	33.2	0.014	13620	First10	Here	10
1506	31795	5	Taraxacum	1005	2018-04-26-11-56-06	0	0	z	0	15	33.2	22.5	32.5	22.5	33.2	0.014	13620			11
1507	31796	5	Taraxacum	1005	2018-04-26-11-56-08	0	0	z	0	15	33.2	22.6	32.5	22.5	33.2	0.014	13620			12
1508	31797	5	Taraxacum	1005	2018-04-26-11-56-10	0	0	z	0	15	33.2	22.5	32.5	22.5	33.2	0.014	13620			13
1509	31798	5	Taraxacum	1005	2018-04-26-11-56-12	0	0	z	0	15	33.2	22.6	32.5	22.5	33.2	0.014	13620			14
1510	31799	5	Taraxacum	1005	2018-04-26-11-56-14	0	0	z	0	15	33.3	22.6	32.5	22.5	33.2	-0.086	13620			15
1511	31800	5	Taraxacum	1005	2018-04-26-11-56-16	0	0	z	0	15	33.3	22.6	32.5	22.5	33.2	-0.086	13620			16
1512	31801	5	Taraxacum	1005	2018-04-26-11-56-18	0	0	z	0	15	33.2	22.5	32.5	22.5	33.2	0.014	13620			17
1513	31802	5	Taraxacum	1005	2018-04-26-11-56-20	0	0	z	0	15	33.2	22.6	32.5	22.5	33.2	0.014	13620			18
1514	31803	5	Taraxacum	1005	2018-04-26-11-56-22	0	0	z	0	15	33.2	22.5	32.5	22.5	33.2	0.014	13620			19
1515	31804	5	Taraxacum	1005	2018-04-26-11-56-24	0	0	z	0	15	33.2	22.5	32.5	22.5	33.2	0.014	13620			20
1516	31805	5	Taraxacum	1005	2018-04-26-11-56-26	0	0	z	0	15	33.2	22.6	32.5	22.5	33.2	0.014	13620			21
1517	31806	5	Taraxacum	1005	2018-04-26-11-56-28	0	0	z	0	15	33.2	22.5	32.5	22.5	33.2	0.014	13620			22
1518	31807	5	Taraxacum	1005	2018-04-26-11-56-30	0	0	z	0	15	33.2	22.5	32.5	22.5	33.2	0.014	13620			23
1519	31808	5	Taraxacum	1005	2018-04-26-11-56-32	0	0	z	0	15	33.2	22.6	32.5	22.5	33.2	0.014	13620			24
1520	31809	5	Taraxacum	1005	2018-04-26-11-56-34	0	0	z	0	15	33.2	22.6	32.5	22.5	33.2	0.014	13620			25
1521	31810	5	Taraxacum	1005	2018-04-26-11-56-36	0	0	z	0	15	33.3	22.6	32.5	22.5	33.2	-0.086	13620			26
1522	31811	5	Taraxacum	1005	2018-04-26-11-56-38	0	0	z	0	15	33.3	22.6	32.5	22.5	33.2	-0.086	13620			27
1523	31812	5	Taraxacum	1005	2018-04-26-11-56-40	0	0	z	0	15	33.3	22.6	32.5	22.5	33.2	-0.086	13620			28
1524	31813	5	Taraxacum	1005	2018-04-26-11-56-42	0	0	z	0	15	33.3	22.6	32.5	22.5	33.2	-0.086	13620			29
1525	31814	5	Taraxacum	1005	2018-04-26-11-56-44	0	0	z	0	15	33.3	22.6	32.5	22.5	33.2	-0.086	13620			30
1526	31815	5	Taraxacum	1005	2018-04-26-11-56-46	0	0	z	0	15	33.2	22.6	32.5	22.5	33.2	0.014	13620			31
1527	31816	5	Taraxacum	1005	2018-04-26-11-56-48	0	0	z	0	15	33.2	22.5	32.5	22.5	33.2	0.014	13620			32
1528	31817	5	Taraxacum	1005	2018-04-26-11-56-51	0	0	z	0	15	33.3	22.6	32.5	22.5	33.2	-0.086	13620			33
1529	31818	5	Taraxacum	1005	2018-04-26-11-56-53	0	0	z	0	15	33.3	22.6	32.5	22.5	33.2	-0.086	13620			34
1530	31819	5	Taraxacum	1005	2018-04-26-11-56-55	0	0	z	0	15	33.3	22.6	32.5	22.5	33.2	-0.086	13620			35
1531	31820	5	Taraxacum	1005	2018-04-26-11-56-57	0	0	z	0	15	33.3	22.6	32.5	22.5	33.2	-0.086	13620			36
1532	31821	5	Taraxacum	1005	2018-04-26-11-56-59	0	0	z	0	15	33.2	22.5	32.4	22.4	33.1	-0.077	13620			37
1533	31822	5	Taraxacum	1005	2018-04-26-11-57-01	0	0	z	0	15	33.3	22.6	32.5	22.5	33.2	-0.086	13620			38
1534	31823	5	Taraxacum	1005	2018-04-26-11-57-03	0	0	z	0	15	33.3	22.6	32.5	22.5	33.2	-0.086	13620			39
1535	31824	5	Taraxacum	1005	2018-04-26-11-57-05	0	0	z	0	15	33.3	22.6	32.5	22.5	33.2	-0.086	13620			40
1536	31825	5	Taraxacum	1005	2018-04-26-11-57-07	0	0	z	0	15	33.2	22.6	32.5	22.5	33.2	0.014	13620			41
1537	31826	5	Taraxacum	1005	2018-04-26-11-57-09	0	0	z	0	15	33.2	22.5	32.5	22.5	33.2	0.014	13620			42
1538	31827	5	Taraxacum	1005	2018-04-26-11-57-11	0	0	z	0	15	33.2	22.6	32.5	22.5	33.2	0.014	13620			43
1539	31828	5	Taraxacum	1005	2018-04-26-11-57-13	0	0	z	0	15	33.2	22.6	32.5	22.5	33.2	0.014	13620			44
1540	31829	5	Taraxacum	1005	2018-04-26-11-57-15	0	0	z	0	15	33.2	22.5	32.5	22.5	33.2	0.014	13620			45
1541	31830	5	Taraxacum	1005	2018-04-26-11-57-17	0	0	z	0	15	33.2	22.6	32.5	22.5	33.2	0.014	13620			46
1542	31831	5	Taraxacum	1005	2018-04-26-11-57-19	0	0	z	0	15	33.2	22.6	32.5	22.5	33.2	0.014	13620			47
1543	31832	5	Taraxacum	1005	2018-04-26-11-57-21	0	0	z	0	15	33.2	22.6	32.5	22.5	33.2	0.014	13620			48
1544	31833	5	Taraxacum	1005	2018-04-26-11-57-23	0	0	z	0	15	33.2	22.6	32.5	22.5	33.2	0.014	13620			49
1545	31834	5	Taraxacum	1005	2018-04-26-11-57-25	0	0	z	0	15	33.2	22.6	32.5	22.5	33.2	0.014	13620			50
1546	31835	5	Taraxacum	1005	2018-04-26-11-57-27	0	0	z	0	15	33.2	22.6	32.5	22.5	33.2	0.014	13620			51
1547	31836	5	Taraxacum	1005	2018-04-26-11-57-29	0	0	z	0	15	33.2	22.6	32.4	22.4	33.1	-0.077	13620			52
1548	31837	5	Taraxacum	1005	2018-04-26-11-57-31	0	0	z	0	15	33.2	22.6	32.5	22.5	33.2	0.014	13620			53
1549	31838	5	Taraxacum	1005	2018-04-26-11-57-33	0	0	z	0	15	33.2	22.6	32.5	22.5	33.2	0.014	13620			54
1550	31839	5	Taraxacum	1005	2018-04-26-11-57-35	0	0	z	0	15	33.2	22.6	32.5	22.5	33.2	0.014	13620			55
1551	31840	5	Taraxacum	1005	2018-04-26-11-57-37	0	0	z	0	15	33.2	22.6	32.5	22.5	33.2	0.014	13620			56
1552	31841	5	Taraxacum	1005	2018-04-26-11-57-39	0	0	z	0	15	33.2	22.6	32.5	22.5	33.2	0.014	13620			57
1553	31842	5	Taraxacum	1005	2018-04-26-11-57-41	0	0	z	0	15	33.1	22.5	32.4	22.5	33.1	0.023	13620			58
1554	31843	5	Taraxacum	1005	2018-04-26-11-57-43	0	0	z	0	15	33.2	22.6	32.5	22.5	33.2	0.014	13620			59
1555	31844	5	Taraxacum	1005	2018-04-26-11-57-45	0	0	z	0	15	33.2	22.6	32.5	22.5	33.2	0.014	13620			60
1556	31845	5	Taraxacum	1005	2018-04-26-11-57-47	0	0	z	0	15	33.2	22.6	32.5	22.5	33.2	0.014	13620			61
1557	31846	5	Taraxacum	1005	2018-04-26-11-57-49	0	0	z	0	15	33.2	22.6	32.5	22.5	33.2	0.014	13620			62
1558	31847	5	Taraxacum	1005	2018-04-26-11-57-51	0	0	z	0	15	33.2	22.6	32.5	22.5	33.2	0.014	13620			63
1559	31848	5	Taraxacum	1005	2018-04-26-11-57-53	0	0	z	0	15	33.2	22.6	32.5	22.5	33.2	0.014	13620			64
1560	31849	5	Taraxacum	1005	2018-04-26-11-57-55	0	0	z	0	15	33.1	22.5	32.5	22.5	33.2	0.114	13620			65
1561	31850	5	Taraxacum	1005	2018-04-26-11-57-57	0	0	z	0	15	33.1	22.5	32.5	22.5	33.2	0.114	13620			66
1562	31851	5	Taraxacum	1005	2018-04-26-11-57-59	0	0	z	0	15	33.2	22.6	32.5	22.5	33.2	0.014	13620			67
1563	31852	5	Taraxacum	1005	2018-04-26-11-58-01	0	0	z	0	15	33.2	22.6	32.5	22.5	33.2	0.014	13620			68
1564	31853	5	Taraxacum	1005	2018-04-26-11-58-03	0	0	z	0	15	33.2	22.6	32.5	22.5	33.2	0.014	13620			69
1565	31854	5	Taraxacum	1005	2018-04-26-11-58-05	0	0	z	0	15	33.1	22.5	32.5	22.5	33.2	0.114	13620			70
1566	31855	5	Taraxacum	1005	2018-04-26-11-58-07	0	0	z	0	15	33.2	22.6	32.5	22.5	33.2	0.014	13620			71
1567	31856	5	Taraxacum	1005	2018-04-26-11-58-09	0	0	z	0	15	33.2	22.6	32.5	22.5	33.2	0.014	13620			72
1568	31857	5	Taraxacum	1005	2018-04-26-11-58-11	0	0	z	0	15	33.2	22.6	32.5	22.5	33.2	0.014	13620			73
1569	31858	5	Taraxacum	1005	2018-04-26-11-58-13	0	0	z	0	15	33.2	22.6	32.5	22.5	33.2	0.014	13620			74
1570	31859	5	Taraxacum	1005	2018-04-26-11-58-15	0	0	z	0	15	33.1	22.5	32.4	22.5	33.1	0.023	13620			75
1571	31860	5	Taraxacum	1005	2018-04-26-11-58-17	0	0	z	0	15	33.2	22.6	32.5	22.5	33.2	0.014	13620			76
1572	31861	5	Taraxacum	1005	2018-04-26-11-58-19	0	0	z	0	15	33.2	22.6	32.5	22.5	33.2	0.014	13620			77
1573	31862	5	Taraxacum	1005	2018-04-26-11-58-21	0	0	z	0	15	33.1	22.5	32.4	22.5	33.1	0.023	13620			78
1574	31863	5	Taraxacum	1005	2018-04-26-11-58-23	0	0	z	0	15	33.2	22.6	32.5	22.5	33.2	0.014	13620			79
1575	31864	5	Taraxacum	1005	2018-04-26-11-58-25	0	0	z	0	15	33.2	22.6	32.5	22.5	33.2	0.014	13620			80
1576	31865	5	Taraxacum	1005	2018-04-26-11-58-27	0	0	z	0	15	33.1	22.6	32.5	22.5	33.2	0.114	13620			81
1577	31866	5	Taraxacum	1005	2018-04-26-11-58-29	0	0	z	0	15	33.2	22.6	32.4	22.5	33.1	-0.077	13620			82
1578	31867	5	Taraxacum	1005	2018-04-26-11-58-31	0	0	z	0	15	33.1	22.6	32.4	22.5	33.1	0.023	13620			83
1579	31868	5	Taraxacum	1005	2018-04-26-11-58-33	0	0	z	0	15	33.2	22.6	32.4	22.5	33.1	-0.077	13620			84
1580	31869	5	Taraxacum	1005	2018-04-26-11-58-35	0	0	z	0	15	33.1	22.6	32.4	22.5	33.1	0.023	13620			85
1581	31870	5	Taraxacum	1005	2018-04-26-11-58-37	0	0	z	0	15	33.2	22.6	32.5	22.5	33.2	0.014	13620			86
1582	31871	5	Taraxacum	1005	2018-04-26-11-58-39	0	0	z	0	15	33.1	22.6	32.4	22.5	33.1	0.023	13620			87
1583	31872	5	Taraxacum	1005	2018-04-26-11-58-41	0	0	z	0	15	33.1	22.6	32.4	22.5	33.1	0.023	13620			88
1584	31873	5	Taraxacum	1005	2018-04-26-11-58-43	0	0	z	0	15	33.1	22.6	32.4	22.5	33.1	0.023	13620			89
1585	31874	5	Taraxacum	1005	2018-04-26-11-58-45	0	0	z	0	15	33.1	22.6	32.4	22.5	33.1	0.023	13620			90
1586	31875	5	Taraxacum	1005	2018-04-26-11-58-47	0	0	z	0	15	33.1	22.6	32.4	22.5	33.1	0.023	13620	Last10	Here	91
1587	31876	5	Taraxacum	1005	2018-04-26-11-58-49	0	0	z	0	15	33.2	22.6	32.4	22.5	33.1	-0.077	13620	Last10	Here	92
1588	31877	5	Taraxacum	1005	2018-04-26-11-58-51	0	0	z	0	15	33.1	22.6	32.3	22.4	33	-0.068	13620	Last10	Here	93
1589	31878	5	Taraxacum	1005	2018-04-26-11-58-53	0	0	z	0	15	33.2	22.6	32.4	22.5	33.1	-0.077	13620	Last10	Here	94
1590	31879	5	Taraxacum	1005	2018-04-26-11-58-55	0	0	z	0	15	33.1	22.6	32.4	22.5	33.1	0.023	13620	Last10	Here	95
1591	31880	5	Taraxacum	1005	2018-04-26-11-58-57	0	0	z	0	15	33.2	22.6	32.4	22.5	33.1	-0.077	13620	Last10	Here	96
1592	31881	5	Taraxacum	1005	2018-04-26-11-58-59	0	0	z	0	15	33.2	22.6	32.4	22.5	33.1	-0.077	13620	Last10	Here	97
1593	31882	5	Taraxacum	1005	2018-04-26-11-59-01	0	0	z	0	15	33.2	22.6	32.4	22.5	33.1	-0.077	13620	Last10	Here	98
1594	31883	5	Taraxacum	1005	2018-04-26-11-59-03	0	0	z	0	15	33.2	22.5	32.4	22.5	33.1	-0.077	13620	Last10	Here	99
1595	31884	5	Taraxacum	1005	2018-04-26-11-59-05	0	0	z	0	15	33.2	22.6	32.4	22.5	33.1	-0.077	13620	Last10	Here	100
1596	31885	5	Taraxacum	1005	2018-04-26-11-59-37	0	0	z	0	20	33.1	22.6	32.4	22.5	33.1	0.023	13621	First10	Here	1
1597	31886	5	Taraxacum	1005	2018-04-26-11-59-39	0	0	z	0	20	33.1	22.6	32.4	22.5	33.1	0.023	13621	First10	Here	2
1598	31887	5	Taraxacum	1005	2018-04-26-11-59-41	0	0	z	0	20	33.1	22.6	32.4	22.5	33.1	0.023	13621	First10	Here	3
1599	31888	5	Taraxacum	1005	2018-04-26-11-59-43	0	0	z	0	20	33.1	22.6	32.4	22.5	33.1	0.023	13621	First10	Here	4
1600	31889	5	Taraxacum	1005	2018-04-26-11-59-45	0	0	z	0	20	33.1	22.6	32.4	22.5	33.1	0.023	13621	First10	Here	5
1601	31890	5	Taraxacum	1005	2018-04-26-11-59-47	0	0	z	0	20	33.1	22.6	32.4	22.5	33.1	0.023	13621	First10	Here	6
1602	31891	5	Taraxacum	1005	2018-04-26-11-59-49	0	0	z	0	20	33.1	22.6	32.4	22.5	33.1	0.023	13621	First10	Here	7
1603	31892	5	Taraxacum	1005	2018-04-26-11-59-51	0	0	z	0	20	33.1	22.6	32.4	22.5	33.1	0.023	13621	First10	Here	8
1604	31893	5	Taraxacum	1005	2018-04-26-11-59-53	0	0	z	0	20	33.1	22.6	32.4	22.5	33.1	0.023	13621	First10	Here	9
1605	31894	5	Taraxacum	1005	2018-04-26-11-59-55	0	0	z	0	20	33.1	22.6	32.4	22.5	33.1	0.023	13621	First10	Here	10
1606	31895	5	Taraxacum	1005	2018-04-26-11-59-57	0	0	z	0	20	33.1	22.6	32.4	22.5	33.1	0.023	13621			11
1607	31896	5	Taraxacum	1005	2018-04-26-11-59-59	0	0	z	0	20	33.1	22.6	32.3	22.4	33	-0.068	13621			12
1608	31897	5	Taraxacum	1005	2018-04-26-12-00-01	0	0	z	0	20	33.1	22.6	32.4	22.5	33.1	0.023	13621			13
1609	31898	5	Taraxacum	1005	2018-04-26-12-00-03	0	0	z	0	20	33.1	22.6	32.4	22.5	33.1	0.023	13621			14
1610	31899	5	Taraxacum	1005	2018-04-26-12-00-05	0	0	z	0	20	33.1	22.6	32.4	22.5	33.1	0.023	13621			15
1611	31900	5	Taraxacum	1005	2018-04-26-12-00-07	0	0	z	0	20	33.1	22.6	32.4	22.5	33.1	0.023	13621			16
1612	31901	5	Taraxacum	1005	2018-04-26-12-00-09	0	0	z	0	20	33.1	22.6	32.4	22.5	33.1	0.023	13621			17
1613	31902	5	Taraxacum	1005	2018-04-26-12-00-11	0	0	z	0	20	33.1	22.6	32.4	22.5	33.1	0.023	13621			18
1614	31903	5	Taraxacum	1005	2018-04-26-12-00-13	0	0	z	0	20	33.1	22.6	32.4	22.5	33.1	0.023	13621			19
1615	31904	5	Taraxacum	1005	2018-04-26-12-00-15	0	0	z	0	20	33.1	22.6	32.4	22.5	33.1	0.023	13621			20
1616	31905	5	Taraxacum	1005	2018-04-26-12-00-17	0	0	z	0	20	33.1	22.6	32.4	22.5	33.1	0.023	13621			21
1617	31906	5	Taraxacum	1005	2018-04-26-12-00-19	0	0	z	0	20	33.1	22.6	32.4	22.5	33.1	0.023	13621			22
1618	31907	5	Taraxacum	1005	2018-04-26-12-00-21	0	0	z	0	20	33.1	22.6	32.4	22.5	33.1	0.023	13621			23
1619	31908	5	Taraxacum	1005	2018-04-26-12-00-23	0	0	z	0	20	33.1	22.6	32.3	22.4	33	-0.068	13621			24
1620	31909	5	Taraxacum	1005	2018-04-26-12-00-25	0	0	z	0	20	33.1	22.6	32.4	22.5	33.1	0.023	13621			25
1621	31910	5	Taraxacum	1005	2018-04-26-12-00-27	0	0	z	0	20	33	22.6	32.4	22.5	33.1	0.123	13621			26
1622	31911	5	Taraxacum	1005	2018-04-26-12-00-29	0	0	z	0	20	33.1	22.6	32.4	22.5	33.1	0.023	13621			27
1623	31912	5	Taraxacum	1005	2018-04-26-12-00-31	0	0	z	0	20	33.1	22.6	32.4	22.5	33.1	0.023	13621			28
1624	31913	5	Taraxacum	1005	2018-04-26-12-00-33	0	0	z	0	20	33.1	22.6	32.4	22.5	33.1	0.023	13621			29
1625	31914	5	Taraxacum	1005	2018-04-26-12-00-35	0	0	z	0	20	33.1	22.6	32.4	22.5	33.1	0.023	13621			30
1626	31915	5	Taraxacum	1005	2018-04-26-12-00-37	0	0	z	0	20	33.1	22.6	32.4	22.5	33.1	0.023	13621			31
1627	31916	5	Taraxacum	1005	2018-04-26-12-00-39	0	0	z	0	20	33.1	22.6	32.4	22.5	33.1	0.023	13621			32
1628	31917	5	Taraxacum	1005	2018-04-26-12-00-41	0	0	z	0	20	33.1	22.6	32.3	22.5	33	-0.068	13621			33
1629	31918	5	Taraxacum	1005	2018-04-26-12-00-43	0	0	z	0	20	33.1	22.6	32.3	22.5	33	-0.068	13621			34
1630	31919	5	Taraxacum	1005	2018-04-26-12-00-45	0	0	z	0	20	33.1	22.6	32.3	22.5	33	-0.068	13621			35
1631	31920	5	Taraxacum	1005	2018-04-26-12-00-47	0	0	z	0	20	33.1	22.6	32.3	22.5	33	-0.068	13621			36
1632	31921	5	Taraxacum	1005	2018-04-26-12-00-49	0	0	z	0	20	33.1	22.6	32.3	22.5	33	-0.068	13621			37
1633	31922	5	Taraxacum	1005	2018-04-26-12-00-51	0	0	z	0	20	33.1	22.6	32.3	22.5	33	-0.068	13621			38
1634	31923	5	Taraxacum	1005	2018-04-26-12-00-53	0	0	z	0	20	33.1	22.6	32.3	22.5	33	-0.068	13621			39
1635	31924	5	Taraxacum	1005	2018-04-26-12-00-55	0	0	z	0	20	33.1	22.6	32.3	22.5	33	-0.068	13621			40
1636	31925	5	Taraxacum	1005	2018-04-26-12-00-57	0	0	z	0	20	33.1	22.6	32.3	22.5	33	-0.068	13621			41
1637	31926	5	Taraxacum	1005	2018-04-26-12-00-59	0	0	z	0	20	33.1	22.6	32.3	22.5	33	-0.068	13621			42
1638	31927	5	Taraxacum	1005	2018-04-26-12-01-01	0	0	z	0	20	33.1	22.6	32.3	22.5	33	-0.068	13621			43
1639	31928	5	Taraxacum	1005	2018-04-26-12-01-03	0	0	z	0	20	33.1	22.6	32.3	22.5	33	-0.068	13621			44
1640	31929	5	Taraxacum	1005	2018-04-26-12-01-05	0	0	z	0	20	33.1	22.6	32.3	22.5	33	-0.068	13621			45
1641	31930	5	Taraxacum	1005	2018-04-26-12-01-07	0	0	z	0	20	33.1	22.6	32.3	22.5	33	-0.068	13621			46
1642	31931	5	Taraxacum	1005	2018-04-26-12-01-09	0	0	z	0	20	33.1	22.6	32.3	22.5	33	-0.068	13621			47
1643	31932	5	Taraxacum	1005	2018-04-26-12-01-11	0	0	z	0	20	33.1	22.6	32.3	22.5	33	-0.068	13621			48
1644	31933	5	Taraxacum	1005	2018-04-26-12-01-13	0	0	z	0	20	33.1	22.6	32.4	22.5	33.1	0.023	13621			49
1645	31934	5	Taraxacum	1005	2018-04-26-12-01-15	0	0	z	0	20	33.1	22.6	32.3	22.4	33	-0.068	13621			50
1646	31935	5	Taraxacum	1005	2018-04-26-12-01-17	0	0	z	0	20	33.1	22.6	32.2	22.4	32.9	-0.16	13621			51
1647	31936	5	Taraxacum	1005	2018-04-26-12-01-19	0	0	z	0	20	33.1	22.6	32.3	22.5	33	-0.068	13621			52
1648	31937	5	Taraxacum	1005	2018-04-26-12-01-21	0	0	z	0	20	33.1	22.6	32.3	22.5	33	-0.068	13621			53
1649	31938	5	Taraxacum	1005	2018-04-26-12-01-23	0	0	z	0	20	33.1	22.6	32.3	22.5	33	-0.068	13621			54
1650	31939	5	Taraxacum	1005	2018-04-26-12-01-25	0	0	z	0	20	33.1	22.6	32.3	22.5	33	-0.068	13621			55
1651	31940	5	Taraxacum	1005	2018-04-26-12-01-27	0	0	z	0	20	33.1	22.6	32.3	22.5	33	-0.068	13621			56
1652	31941	5	Taraxacum	1005	2018-04-26-12-01-29	0	0	z	0	20	33.1	22.6	32.3	22.5	33	-0.068	13621			57
1653	31942	5	Taraxacum	1005	2018-04-26-12-01-31	0	0	z	0	20	33.1	22.6	32.3	22.5	33	-0.068	13621			58
1654	31943	5	Taraxacum	1005	2018-04-26-12-01-33	0	0	z	0	20	33.1	22.6	32.3	22.5	33	-0.068	13621			59
1655	31944	5	Taraxacum	1005	2018-04-26-12-01-35	0	0	z	0	20	33.1	22.6	32.3	22.5	33	-0.068	13621			60
1656	31945	5	Taraxacum	1005	2018-04-26-12-01-37	0	0	z	0	20	33.1	22.6	32.4	22.5	33.1	0.023	13621			61
1657	31946	5	Taraxacum	1005	2018-04-26-12-01-39	0	0	z	0	20	33.1	22.6	32.4	22.5	33.1	0.023	13621			62
1658	31947	5	Taraxacum	1005	2018-04-26-12-01-41	0	0	z	0	20	33.1	22.6	32.4	22.5	33.1	0.023	13621			63
1659	31948	5	Taraxacum	1005	2018-04-26-12-01-43	0	0	z	0	20	33	22.6	32.4	22.5	33.1	0.123	13621			64
1660	31949	5	Taraxacum	1005	2018-04-26-12-01-45	0	0	z	0	20	33.1	22.6	32.4	22.5	33.1	0.023	13621			65
1661	31950	5	Taraxacum	1005	2018-04-26-12-01-47	0	0	z	0	20	33	22.6	32.4	22.5	33.1	0.123	13621			66
1662	31951	5	Taraxacum	1005	2018-04-26-12-01-49	0	0	z	0	20	33.1	22.6	32.3	22.5	33	-0.068	13621			67
1663	31952	5	Taraxacum	1005	2018-04-26-12-01-51	0	0	z	0	20	33	22.6	32.3	22.5	33	0.032	13621			68
1664	31953	5	Taraxacum	1005	2018-04-26-12-01-53	0	0	z	0	20	33	22.6	32.3	22.5	33	0.032	13621			69
1665	31954	5	Taraxacum	1005	2018-04-26-12-01-55	0	0	z	0	20	33	22.6	32.4	22.5	33.1	0.123	13621			70
1666	31955	5	Taraxacum	1005	2018-04-26-12-01-57	0	0	z	0	20	33	22.6	32.3	22.5	33	0.032	13621			71
1667	31956	5	Taraxacum	1005	2018-04-26-12-01-59	0	0	z	0	20	33	22.6	32.3	22.5	33	0.032	13621			72
1668	31957	5	Taraxacum	1005	2018-04-26-12-02-01	0	0	z	0	20	33	22.6	32.3	22.5	33	0.032	13621			73
1669	31958	5	Taraxacum	1005	2018-04-26-12-02-03	0	0	z	0	20	33.1	22.6	32.4	22.5	33.1	0.023	13621			74
1670	31959	5	Taraxacum	1005	2018-04-26-12-02-05	0	0	z	0	20	33	22.6	32.4	22.5	33.1	0.123	13621			75
1671	31960	5	Taraxacum	1005	2018-04-26-12-02-08	0	0	z	0	20	33	22.6	32.3	22.5	33	0.032	13621			76
1672	31961	5	Taraxacum	1005	2018-04-26-12-02-10	0	0	z	0	20	33	22.6	32.2	22.4	32.9	-0.06	13621			77
1673	31962	5	Taraxacum	1005	2018-04-26-12-02-12	0	0	z	0	20	33	22.6	32.3	22.5	33	0.032	13621			78
1674	31963	5	Taraxacum	1005	2018-04-26-12-02-14	0	0	z	0	20	33	22.6	32.3	22.5	33	0.032	13621			79
1675	31964	5	Taraxacum	1005	2018-04-26-12-02-16	0	0	z	0	20	33	22.6	32.3	22.5	33	0.032	13621			80
1676	31965	5	Taraxacum	1005	2018-04-26-12-02-18	0	0	z	0	20	33	22.6	32.3	22.5	33	0.032	13621			81
1677	31966	5	Taraxacum	1005	2018-04-26-12-02-20	0	0	z	0	20	33	22.6	32.3	22.5	33	0.032	13621			82
1678	31967	5	Taraxacum	1005	2018-04-26-12-02-22	0	0	z	0	20	33	22.6	32.3	22.5	33	0.032	13621			83
1679	31968	5	Taraxacum	1005	2018-04-26-12-02-24	0	0	z	0	20	33	22.6	32.4	22.5	33.1	0.123	13621			84
1680	31969	5	Taraxacum	1005	2018-04-26-12-02-26	0	0	z	0	20	33	22.6	32.4	22.5	33.1	0.123	13621			85
1681	31970	5	Taraxacum	1005	2018-04-26-12-02-28	0	0	z	0	20	33	22.6	32.3	22.5	33	0.032	13621			86
1682	31971	5	Taraxacum	1005	2018-04-26-12-02-30	0	0	z	0	20	33	22.6	32.3	22.5	33	0.032	13621			87
1683	31972	5	Taraxacum	1005	2018-04-26-12-02-32	0	0	z	0	20	33	22.6	32.3	22.5	33	0.032	13621			88
1684	31973	5	Taraxacum	1005	2018-04-26-12-02-34	0	0	z	0	20	33	22.6	32.3	22.5	33	0.032	13621			89
1685	31974	5	Taraxacum	1005	2018-04-26-12-02-36	0	0	z	0	20	33	22.6	32.3	22.5	33	0.032	13621			90
1686	31975	5	Taraxacum	1005	2018-04-26-12-02-38	0	0	z	0	20	33	22.6	32.3	22.5	33	0.032	13621	Last10	Here	91
1687	31976	5	Taraxacum	1005	2018-04-26-12-02-40	0	0	z	0	20	33	22.6	32.3	22.5	33	0.032	13621	Last10	Here	92
1688	31977	5	Taraxacum	1005	2018-04-26-12-02-42	0	0	z	0	20	33	22.6	32.3	22.5	33	0.032	13621	Last10	Here	93
1689	31978	5	Taraxacum	1005	2018-04-26-12-02-44	0	0	z	0	20	33	22.6	32.3	22.5	33	0.032	13621	Last10	Here	94
1690	31979	5	Taraxacum	1005	2018-04-26-12-02-46	0	0	z	0	20	33	22.6	32.3	22.5	33	0.032	13621	Last10	Here	95
1691	31980	5	Taraxacum	1005	2018-04-26-12-02-48	0	0	z	0	20	33	22.6	32.3	22.5	33	0.032	13621	Last10	Here	96
1692	31981	5	Taraxacum	1005	2018-04-26-12-02-50	0	0	z	0	20	33	22.6	32.3	22.5	33	0.032	13621	Last10	Here	97
1693	31982	5	Taraxacum	1005	2018-04-26-12-02-52	0	0	z	0	20	33	22.6	32.3	22.5	33	0.032	13621	Last10	Here	98
1694	31983	5	Taraxacum	1005	2018-04-26-12-02-54	0	0	z	0	20	33	22.6	32.3	22.5	33	0.032	13621	Last10	Here	99
1695	31984	5	Taraxacum	1005	2018-04-26-12-03-28	0	0	z	0	25	33	22.6	32.3	22.5	33	0.032	13622	First10	Here	1
1696	31985	5	Taraxacum	1005	2018-04-26-12-03-30	0	0	z	0	25	33	22.6	32.3	22.5	33	0.032	13622	First10	Here	2
1697	31986	5	Taraxacum	1005	2018-04-26-12-03-32	0	0	z	0	25	33	22.6	32.3	22.5	33	0.032	13622	First10	Here	3
1698	31987	5	Taraxacum	1005	2018-04-26-12-03-34	0	0	z	0	25	33	22.6	32.3	22.5	33	0.032	13622	First10	Here	4
1699	31988	5	Taraxacum	1005	2018-04-26-12-03-36	0	0	z	0	25	33	22.6	32.3	22.5	33	0.032	13622	First10	Here	5
1700	31989	5	Taraxacum	1005	2018-04-26-12-03-38	0	0	z	0	25	33	22.6	32.3	22.5	33	0.032	13622	First10	Here	6
1701	31990	5	Taraxacum	1005	2018-04-26-12-03-40	0	0	z	0	25	33	22.6	32.3	22.5	33	0.032	13622	First10	Here	7
1702	31991	5	Taraxacum	1005	2018-04-26-12-03-42	0	0	z	0	25	33	22.6	32.3	22.5	33	0.032	13622	First10	Here	8
1703	31992	5	Taraxacum	1005	2018-04-26-12-03-44	0	0	z	0	25	33	22.6	32.3	22.5	33	0.032	13622	First10	Here	9
1704	31993	5	Taraxacum	1005	2018-04-26-12-03-46	0	0	z	0	25	33	22.6	32.4	22.5	33.1	0.123	13622	First10	Here	10
1705	31994	5	Taraxacum	1005	2018-04-26-12-03-48	0	0	z	0	25	33	22.6	32.3	22.5	33	0.032	13622			11
1706	31995	5	Taraxacum	1005	2018-04-26-12-03-50	0	0	z	0	25	33	22.6	32.3	22.5	33	0.032	13622			12
1707	31996	5	Taraxacum	1005	2018-04-26-12-03-52	0	0	z	0	25	33	22.6	32.3	22.5	33	0.032	13622			13
1708	31997	5	Taraxacum	1005	2018-04-26-12-03-54	0	0	z	0	25	33	22.6	32.3	22.5	33	0.032	13622			14
1709	31998	5	Taraxacum	1005	2018-04-26-12-03-56	0	0	z	0	25	33	22.6	32.3	22.5	33	0.032	13622			15
1710	31999	5	Taraxacum	1005	2018-04-26-12-03-58	0	0	z	0	25	33	22.6	32.3	22.5	33	0.032	13622			16
1711	32000	5	Taraxacum	1005	2018-04-26-12-04-00	0	0	z	0	25	33	22.6	32.3	22.5	33	0.032	13622			17
1712	32001	5	Taraxacum	1005	2018-04-26-12-04-02	0	0	z	0	25	33	22.6	32.3	22.5	33	0.032	13622			18
1713	32002	5	Taraxacum	1005	2018-04-26-12-04-04	0	0	z	0	25	33	22.6	32.3	22.5	33	0.032	13622			19
1714	32003	5	Taraxacum	1005	2018-04-26-12-04-06	0	0	z	0	25	33	22.6	32.3	22.5	33	0.032	13622			20
1715	32004	5	Taraxacum	1005	2018-04-26-12-04-08	0	0	z	0	25	33	22.6	32.3	22.5	33	0.032	13622			21
1716	32005	5	Taraxacum	1005	2018-04-26-12-04-10	0	0	z	0	25	33	22.6	32.3	22.5	33	0.032	13622			22
1717	32006	5	Taraxacum	1005	2018-04-26-12-04-12	0	0	z	0	25	33	22.6	32.3	22.5	33	0.032	13622			23
1718	32007	5	Taraxacum	1005	2018-04-26-12-04-14	0	0	z	0	25	33	22.6	32.3	22.5	33	0.032	13622			24
1719	32008	5	Taraxacum	1005	2018-04-26-12-04-16	0	0	z	0	25	33	22.6	32.3	22.5	33	0.032	13622			25
1720	32009	5	Taraxacum	1005	2018-04-26-12-04-18	0	0	z	0	25	33.1	22.6	32.3	22.5	33	-0.068	13622			26
1721	32010	5	Taraxacum	1005	2018-04-26-12-04-20	0	0	z	0	25	33	22.6	32.3	22.5	33	0.032	13622			27
1722	32011	5	Taraxacum	1005	2018-04-26-12-04-22	0	0	z	0	25	33	22.6	32.3	22.5	33	0.032	13622			28
1723	32012	5	Taraxacum	1005	2018-04-26-12-04-24	0	0	z	0	25	33	22.6	32.3	22.5	33	0.032	13622			29
1724	32013	5	Taraxacum	1005	2018-04-26-12-04-26	0	0	z	0	25	33.1	22.6	32.3	22.5	33	-0.068	13622			30
1725	32014	5	Taraxacum	1005	2018-04-26-12-04-28	0	0	z	0	25	33.1	22.6	32.3	22.5	33	-0.068	13622			31
1726	32015	5	Taraxacum	1005	2018-04-26-12-04-30	0	0	z	0	25	33.1	22.6	32.3	22.5	33	-0.068	13622			32
1727	32016	5	Taraxacum	1005	2018-04-26-12-04-32	0	0	z	0	25	33.1	22.6	32.3	22.5	33	-0.068	13622			33
1728	32017	5	Taraxacum	1005	2018-04-26-12-04-34	0	0	z	0	25	33.1	22.6	32.3	22.5	33	-0.068	13622			34
1729	32018	5	Taraxacum	1005	2018-04-26-12-04-36	0	0	z	0	25	33	22.6	32.3	22.5	33	0.032	13622			35
1730	32019	5	Taraxacum	1005	2018-04-26-12-04-38	0	0	z	0	25	33	22.6	32.3	22.5	33	0.032	13622			36
1731	32020	5	Taraxacum	1005	2018-04-26-12-04-40	0	0	z	0	25	33	22.6	32.3	22.5	33	0.032	13622			37
1732	32021	5	Taraxacum	1005	2018-04-26-12-04-42	0	0	z	0	25	33	22.6	32.3	22.5	33	0.032	13622			38
1733	32022	5	Taraxacum	1005	2018-04-26-12-04-44	0	0	z	0	25	33	22.6	32.3	22.5	33	0.032	13622			39
1734	32023	5	Taraxacum	1005	2018-04-26-12-04-46	0	0	z	0	25	33	22.6	32.3	22.5	33	0.032	13622			40
1735	32024	5	Taraxacum	1005	2018-04-26-12-04-48	0	0	z	0	25	33	22.6	32.3	22.5	33	0.032	13622			41
1736	32025	5	Taraxacum	1005	2018-04-26-12-04-50	0	0	z	0	25	33	22.6	32.3	22.5	33	0.032	13622			42
1737	32026	5	Taraxacum	1005	2018-04-26-12-04-52	0	0	z	0	25	33	22.6	32.3	22.5	33	0.032	13622			43
1738	32027	5	Taraxacum	1005	2018-04-26-12-04-54	0	0	z	0	25	33	22.6	32.3	22.5	33	0.032	13622			44
1739	32028	5	Taraxacum	1005	2018-04-26-12-04-56	0	0	z	0	25	33	22.6	32.3	22.5	33	0.032	13622			45
1740	32029	5	Taraxacum	1005	2018-04-26-12-04-58	0	0	z	0	25	33	22.6	32.3	22.5	33	0.032	13622			46
1741	32030	5	Taraxacum	1005	2018-04-26-12-05-00	0	0	z	0	25	33	22.6	32.3	22.5	33	0.032	13622			47
1742	32031	5	Taraxacum	1005	2018-04-26-12-05-02	0	0	z	0	25	33	22.6	32.3	22.5	33	0.032	13622			48
1743	32032	5	Taraxacum	1005	2018-04-26-12-05-04	0	0	z	0	25	33	22.6	32.3	22.5	33	0.032	13622			49
1744	32033	5	Taraxacum	1005	2018-04-26-12-05-06	0	0	z	0	25	33	22.6	32.3	22.5	33	0.032	13622			50
1745	32034	5	Taraxacum	1005	2018-04-26-12-05-08	0	0	z	0	25	33	22.6	32.3	22.5	33	0.032	13622			51
1746	32035	5	Taraxacum	1005	2018-04-26-12-05-10	0	0	z	0	25	33	22.6	32.3	22.5	33	0.032	13622			52
1747	32036	5	Taraxacum	1005	2018-04-26-12-05-12	0	0	z	0	25	33	22.6	32.3	22.5	33	0.032	13622			53
1748	32037	5	Taraxacum	1005	2018-04-26-12-05-14	0	0	z	0	25	33	22.6	32.3	22.5	33	0.032	13622			54
1749	32038	5	Taraxacum	1005	2018-04-26-12-05-16	0	0	z	0	25	33	22.6	32.3	22.5	33	0.032	13622			55
1750	32039	5	Taraxacum	1005	2018-04-26-12-05-18	0	0	z	0	25	33	22.6	32.3	22.5	33	0.032	13622			56
1751	32040	5	Taraxacum	1005	2018-04-26-12-05-20	0	0	z	0	25	33	22.6	32.3	22.5	33	0.032	13622			57
1752	32041	5	Taraxacum	1005	2018-04-26-12-05-22	0	0	z	0	25	33	22.6	32.3	22.5	33	0.032	13622			58
1753	32042	5	Taraxacum	1005	2018-04-26-12-05-24	0	0	z	0	25	33	22.6	32.3	22.5	33	0.032	13622			59
1754	32043	5	Taraxacum	1005	2018-04-26-12-05-26	0	0	z	0	25	33	22.6	32.3	22.5	33	0.032	13622			60
1755	32044	5	Taraxacum	1005	2018-04-26-12-05-28	0	0	z	0	25	33	22.6	32.3	22.5	33	0.032	13622			61
1756	32045	5	Taraxacum	1005	2018-04-26-12-05-30	0	0	z	0	25	33	22.6	32.3	22.5	33	0.032	13622			62
1757	32046	5	Taraxacum	1005	2018-04-26-12-05-32	0	0	z	0	25	33	22.6	32.3	22.5	33	0.032	13622			63
1758	32047	5	Taraxacum	1005	2018-04-26-12-05-34	0	0	z	0	25	33	22.6	32.3	22.5	33	0.032	13622			64
1759	32048	5	Taraxacum	1005	2018-04-26-12-05-36	0	0	z	0	25	33	22.6	32.3	22.5	33	0.032	13622			65
1760	32049	5	Taraxacum	1005	2018-04-26-12-05-38	0	0	z	0	25	33	22.6	32.3	22.5	33	0.032	13622			66
1761	32050	5	Taraxacum	1005	2018-04-26-12-05-40	0	0	z	0	25	33	22.6	32.3	22.5	33	0.032	13622			67
1762	32051	5	Taraxacum	1005	2018-04-26-12-05-42	0	0	z	0	25	33	22.6	32.3	22.5	33	0.032	13622			68
1763	32052	5	Taraxacum	1005	2018-04-26-12-05-44	0	0	z	0	25	33	22.6	32.3	22.5	33	0.032	13622			69
1764	32053	5	Taraxacum	1005	2018-04-26-12-05-46	0	0	z	0	25	33	22.6	32.3	22.5	33	0.032	13622			70
1765	32054	5	Taraxacum	1005	2018-04-26-12-05-48	0	0	z	0	25	33	22.6	32.3	22.5	33	0.032	13622			71
1766	32055	5	Taraxacum	1005	2018-04-26-12-05-50	0	0	z	0	25	33	22.6	32.3	22.5	33	0.032	13622			72
1767	32056	5	Taraxacum	1005	2018-04-26-12-05-52	0	0	z	0	25	33	22.6	32.3	22.5	33	0.032	13622			73
1768	32057	5	Taraxacum	1005	2018-04-26-12-05-54	0	0	z	0	25	33	22.6	32.3	22.5	33	0.032	13622			74
1769	32058	5	Taraxacum	1005	2018-04-26-12-05-56	0	0	z	0	25	33	22.6	32.3	22.5	33	0.032	13622			75
1770	32059	5	Taraxacum	1005	2018-04-26-12-05-58	0	0	z	0	25	33	22.6	32.3	22.5	33	0.032	13622			76
1771	32060	5	Taraxacum	1005	2018-04-26-12-06-00	0	0	z	0	25	33	22.6	32.3	22.5	33	0.032	13622			77
1772	32061	5	Taraxacum	1005	2018-04-26-12-06-02	0	0	z	0	25	33	22.6	32.3	22.5	33	0.032	13622			78
1773	32062	5	Taraxacum	1005	2018-04-26-12-06-04	0	0	z	0	25	33	22.6	32.3	22.5	33	0.032	13622			79
1774	32063	5	Taraxacum	1005	2018-04-26-12-06-06	0	0	z	0	25	33	22.6	32.3	22.5	33	0.032	13622			80
1775	32064	5	Taraxacum	1005	2018-04-26-12-06-08	0	0	z	0	25	33	22.6	32.3	22.5	33	0.032	13622			81
1776	32065	5	Taraxacum	1005	2018-04-26-12-06-10	0	0	z	0	25	33	22.6	32.3	22.5	33	0.032	13622			82
1777	32066	5	Taraxacum	1005	2018-04-26-12-06-12	0	0	z	0	25	33	22.6	32.3	22.5	33	0.032	13622			83
1778	32067	5	Taraxacum	1005	2018-04-26-12-06-14	0	0	z	0	25	33	22.6	32.3	22.5	33	0.032	13622			84
1779	32068	5	Taraxacum	1005	2018-04-26-12-06-16	0	0	z	0	25	33	22.6	32.3	22.5	33	0.032	13622			85
1780	32069	5	Taraxacum	1005	2018-04-26-12-06-18	0	0	z	0	25	33	22.6	32.3	22.5	33	0.032	13622			86
1781	32070	5	Taraxacum	1005	2018-04-26-12-06-20	0	0	z	0	25	33	22.6	32.3	22.5	33	0.032	13622			87
1782	32071	5	Taraxacum	1005	2018-04-26-12-06-22	0	0	z	0	25	33	22.6	32.3	22.5	33	0.032	13622			88
1783	32072	5	Taraxacum	1005	2018-04-26-12-06-24	0	0	z	0	25	33	22.6	32.3	22.5	33	0.032	13622			89
1784	32073	5	Taraxacum	1005	2018-04-26-12-06-26	0	0	z	0	25	33.1	22.6	32.3	22.5	33	-0.068	13622			90
1785	32074	5	Taraxacum	1005	2018-04-26-12-06-28	0	0	z	0	25	33.1	22.6	32.3	22.5	33	-0.068	13622	Last10	Here	91
1786	32075	5	Taraxacum	1005	2018-04-26-12-06-30	0	0	z	0	25	33.1	22.6	32.3	22.5	33	-0.068	13622	Last10	Here	92
1787	32076	5	Taraxacum	1005	2018-04-26-12-06-32	0	0	z	0	25	33.1	22.6	32.3	22.5	33	-0.068	13622	Last10	Here	93
1788	32077	5	Taraxacum	1005	2018-04-26-12-06-34	0	0	z	0	25	33.1	22.6	32.3	22.5	33	-0.068	13622	Last10	Here	94
1789	32078	5	Taraxacum	1005	2018-04-26-12-06-36	0	0	z	0	25	33	22.6	32.3	22.5	33	0.032	13622	Last10	Here	95
1790	32079	5	Taraxacum	1005	2018-04-26-12-06-38	0	0	z	0	25	33.1	22.6	32.3	22.5	33	-0.068	13622	Last10	Here	96
1791	32080	5	Taraxacum	1005	2018-04-26-12-06-40	0	0	z	0	25	33.1	22.6	32.3	22.5	33	-0.068	13622	Last10	Here	97
1792	32081	5	Taraxacum	1005	2018-04-26-12-06-42	0	0	z	0	25	33.1	22.6	32.3	22.5	33	-0.068	13622	Last10	Here	98
1793	32082	5	Taraxacum	1005	2018-04-26-12-06-44	0	0	z	0	25	33	22.6	32.3	22.5	33	0.032	13622	Last10	Here	99
1794	32083	5	Taraxacum	1005	2018-04-26-12-07-18	0	0	z	0	30	33	22.6	32.3	22.5	33	0.032	13623	First10	Here	1
1795	32084	5	Taraxacum	1005	2018-04-26-12-07-20	0	0	z	0	30	33	22.6	32.3	22.5	33	0.032	13623	First10	Here	2
1796	32085	5	Taraxacum	1005	2018-04-26-12-07-22	0	0	z	0	30	33	22.6	32.3	22.5	33	0.032	13623	First10	Here	3
1797	32086	5	Taraxacum	1005	2018-04-26-12-07-24	0	0	z	0	30	33	22.6	32.3	22.5	33	0.032	13623	First10	Here	4
1798	32087	5	Taraxacum	1005	2018-04-26-12-07-27	0	0	z	0	30	33	22.6	32.2	22.5	32.9	-0.06	13623	First10	Here	5
1799	32088	5	Taraxacum	1005	2018-04-26-12-07-29	0	0	z	0	30	33	22.6	32.3	22.5	33	0.032	13623	First10	Here	6
1800	32089	5	Taraxacum	1005	2018-04-26-12-07-31	0	0	z	0	30	33	22.6	32.2	22.5	32.9	-0.06	13623	First10	Here	7
1801	32090	5	Taraxacum	1005	2018-04-26-12-07-33	0	0	z	0	30	33	22.6	32.2	22.5	32.9	-0.06	13623	First10	Here	8
1802	32091	5	Taraxacum	1005	2018-04-26-12-07-35	0	0	z	0	30	33	22.6	32.2	22.5	32.9	-0.06	13623	First10	Here	9
1803	32092	5	Taraxacum	1005	2018-04-26-12-07-37	0	0	z	0	30	33	22.6	32.2	22.5	32.9	-0.06	13623	First10	Here	10
1804	32093	5	Taraxacum	1005	2018-04-26-12-07-39	0	0	z	0	30	33.1	22.6	32.2	22.5	32.9	-0.16	13623			11
1805	32094	5	Taraxacum	1005	2018-04-26-12-07-41	0	0	z	0	30	33	22.6	32.2	22.5	32.9	-0.06	13623			12
1806	32095	5	Taraxacum	1005	2018-04-26-12-07-43	0	0	z	0	30	33.1	22.6	32.2	22.5	32.9	-0.16	13623			13
1807	32096	5	Taraxacum	1005	2018-04-26-12-07-45	0	0	z	0	30	33.1	22.6	32.2	22.5	32.9	-0.16	13623			14
1808	32097	5	Taraxacum	1005	2018-04-26-12-07-47	0	0	z	0	30	33.1	22.6	32.2	22.5	32.9	-0.16	13623			15
1809	32098	5	Taraxacum	1005	2018-04-26-12-07-49	0	0	z	0	30	33.1	22.6	32.2	22.5	32.9	-0.16	13623			16
1810	32099	5	Taraxacum	1005	2018-04-26-12-07-51	0	0	z	0	30	33	22.6	32.2	22.5	32.9	-0.06	13623			17
1811	32100	5	Taraxacum	1005	2018-04-26-12-07-53	0	0	z	0	30	33	22.6	32.2	22.5	32.9	-0.06	13623			18
1812	32101	5	Taraxacum	1005	2018-04-26-12-07-55	0	0	z	0	30	33	22.6	32.2	22.5	32.9	-0.06	13623			19
1813	32102	5	Taraxacum	1005	2018-04-26-12-07-57	0	0	z	0	30	33.1	22.6	32.2	22.5	32.9	-0.16	13623			20
1814	32103	5	Taraxacum	1005	2018-04-26-12-07-59	0	0	z	0	30	33.1	22.6	32.2	22.5	32.9	-0.16	13623			21
1815	32104	5	Taraxacum	1005	2018-04-26-12-08-01	0	0	z	0	30	33.1	22.6	32.3	22.5	33	-0.068	13623			22
1816	32105	5	Taraxacum	1005	2018-04-26-12-08-03	0	0	z	0	30	33.1	22.6	32.3	22.5	33	-0.068	13623			23
1817	32106	5	Taraxacum	1005	2018-04-26-12-08-05	0	0	z	0	30	33.1	22.6	32.3	22.5	33	-0.068	13623			24
1818	32107	5	Taraxacum	1005	2018-04-26-12-08-07	0	0	z	0	30	33.1	22.6	32.3	22.5	33	-0.068	13623			25
1819	32108	5	Taraxacum	1005	2018-04-26-12-08-09	0	0	z	0	30	33	22.6	32.3	22.5	33	0.032	13623			26
1820	32109	5	Taraxacum	1005	2018-04-26-12-08-11	0	0	z	0	30	33	22.6	32.3	22.5	33	0.032	13623			27
1821	32110	5	Taraxacum	1005	2018-04-26-12-08-13	0	0	z	0	30	33	22.6	32.3	22.5	33	0.032	13623			28
1822	32111	5	Taraxacum	1005	2018-04-26-12-08-15	0	0	z	0	30	33	22.6	32.3	22.5	33	0.032	13623			29
1823	32112	5	Taraxacum	1005	2018-04-26-12-08-17	0	0	z	0	30	33	22.6	32.3	22.5	33	0.032	13623			30
1824	32113	5	Taraxacum	1005	2018-04-26-12-08-19	0	0	z	0	30	33	22.6	32.2	22.5	32.9	-0.06	13623			31
1825	32114	5	Taraxacum	1005	2018-04-26-12-08-21	0	0	z	0	30	33	22.6	32.2	22.5	32.9	-0.06	13623			32
1826	32115	5	Taraxacum	1005	2018-04-26-12-08-23	0	0	z	0	30	33	22.6	32.2	22.5	32.9	-0.06	13623			33
1827	32116	5	Taraxacum	1005	2018-04-26-12-08-25	0	0	z	0	30	33	22.6	32.2	22.5	32.9	-0.06	13623			34
1828	32117	5	Taraxacum	1005	2018-04-26-12-08-27	0	0	z	0	30	33	22.6	32.2	22.5	32.9	-0.06	13623			35
1829	32118	5	Taraxacum	1005	2018-04-26-12-08-29	0	0	z	0	30	33	22.6	32.2	22.5	32.9	-0.06	13623			36
1830	32119	5	Taraxacum	1005	2018-04-26-12-08-31	0	0	z	0	30	33	22.6	32.2	22.5	32.9	-0.06	13623			37
1831	32120	5	Taraxacum	1005	2018-04-26-12-08-33	0	0	z	0	30	33.1	22.6	32.2	22.5	32.9	-0.16	13623			38
1832	32121	5	Taraxacum	1005	2018-04-26-12-08-35	0	0	z	0	30	33.1	22.6	32.2	22.5	32.9	-0.16	13623			39
1833	32122	5	Taraxacum	1005	2018-04-26-12-08-37	0	0	z	0	30	33.1	22.6	32.2	22.5	32.9	-0.16	13623			40
1834	32123	5	Taraxacum	1005	2018-04-26-12-08-39	0	0	z	0	30	33.1	22.6	32.2	22.5	32.9	-0.16	13623			41
1835	32124	5	Taraxacum	1005	2018-04-26-12-08-41	0	0	z	0	30	33	22.6	32.3	22.5	33	0.032	13623			42
1836	32125	5	Taraxacum	1005	2018-04-26-12-08-43	0	0	z	0	30	33	22.6	32.3	22.5	33	0.032	13623			43
1837	32126	5	Taraxacum	1005	2018-04-26-12-08-45	0	0	z	0	30	33	22.6	32.3	22.5	33	0.032	13623			44
1838	32127	5	Taraxacum	1005	2018-04-26-12-08-47	0	0	z	0	30	33.1	22.6	32.3	22.5	33	-0.068	13623			45
1839	32128	5	Taraxacum	1005	2018-04-26-12-08-49	0	0	z	0	30	33.1	22.6	32.3	22.5	33	-0.068	13623			46
1840	32129	5	Taraxacum	1005	2018-04-26-12-08-51	0	0	z	0	30	33.1	22.6	32.3	22.5	33	-0.068	13623			47
1841	32130	5	Taraxacum	1005	2018-04-26-12-08-53	0	0	z	0	30	33.1	22.6	32.3	22.5	33	-0.068	13623			48
1842	32131	5	Taraxacum	1005	2018-04-26-12-08-55	0	0	z	0	30	33.1	22.6	32.3	22.5	33	-0.068	13623			49
1843	32132	5	Taraxacum	1005	2018-04-26-12-08-57	0	0	z	0	30	33.1	22.6	32.3	22.5	33	-0.068	13623			50
1844	32133	5	Taraxacum	1005	2018-04-26-12-08-59	0	0	z	0	30	33.1	22.6	32.3	22.5	33	-0.068	13623			51
1845	32134	5	Taraxacum	1005	2018-04-26-12-09-01	0	0	z	0	30	33.1	22.6	32.3	22.5	33	-0.068	13623			52
1846	32135	5	Taraxacum	1005	2018-04-26-12-09-03	0	0	z	0	30	33.1	22.6	32.3	22.5	33	-0.068	13623			53
1847	32136	5	Taraxacum	1005	2018-04-26-12-09-05	0	0	z	0	30	33.1	22.6	32.3	22.5	33	-0.068	13623			54
1848	32137	5	Taraxacum	1005	2018-04-26-12-09-07	0	0	z	0	30	33.1	22.6	32.3	22.5	33	-0.068	13623			55
1849	32138	5	Taraxacum	1005	2018-04-26-12-09-09	0	0	z	0	30	33.1	22.6	32.3	22.5	33	-0.068	13623			56
1850	32139	5	Taraxacum	1005	2018-04-26-12-09-11	0	0	z	0	30	33.1	22.6	32.3	22.5	33	-0.068	13623			57
1851	32140	5	Taraxacum	1005	2018-04-26-12-09-13	0	0	z	0	30	33.1	22.6	32.3	22.5	33	-0.068	13623			58
1852	32141	5	Taraxacum	1005	2018-04-26-12-09-15	0	0	z	0	30	33.1	22.6	32.3	22.5	33	-0.068	13623			59
1853	32142	5	Taraxacum	1005	2018-04-26-12-09-17	0	0	z	0	30	33.1	22.6	32.3	22.5	33	-0.068	13623			60
1854	32143	5	Taraxacum	1005	2018-04-26-12-09-19	0	0	z	0	30	33.1	22.6	32.3	22.5	33	-0.068	13623			61
1855	32144	5	Taraxacum	1005	2018-04-26-12-09-21	0	0	z	0	30	33.1	22.6	32.3	22.5	33	-0.068	13623			62
1856	32145	5	Taraxacum	1005	2018-04-26-12-09-23	0	0	z	0	30	33.1	22.6	32.3	22.5	33	-0.068	13623			63
1857	32146	5	Taraxacum	1005	2018-04-26-12-09-25	0	0	z	0	30	33.1	22.6	32.3	22.5	33	-0.068	13623			64
1858	32147	5	Taraxacum	1005	2018-04-26-12-09-27	0	0	z	0	30	33.1	22.6	32.3	22.5	33	-0.068	13623			65
1859	32148	5	Taraxacum	1005	2018-04-26-12-09-29	0	0	z	0	30	33.1	22.6	32.3	22.5	33	-0.068	13623			66
1860	32149	5	Taraxacum	1005	2018-04-26-12-09-31	0	0	z	0	30	33.1	22.6	32.3	22.5	33	-0.068	13623			67
1861	32150	5	Taraxacum	1005	2018-04-26-12-09-33	0	0	z	0	30	33.1	22.6	32.3	22.5	33	-0.068	13623			68
1862	32151	5	Taraxacum	1005	2018-04-26-12-09-35	0	0	z	0	30	33.1	22.6	32.3	22.5	33	-0.068	13623			69
1863	32152	5	Taraxacum	1005	2018-04-26-12-09-37	0	0	z	0	30	33.1	22.6	32.3	22.5	33	-0.068	13623			70
1864	32153	5	Taraxacum	1005	2018-04-26-12-09-39	0	0	z	0	30	33.1	22.6	32.3	22.5	33	-0.068	13623			71
1865	32154	5	Taraxacum	1005	2018-04-26-12-09-41	0	0	z	0	30	33.1	22.6	32.3	22.5	33	-0.068	13623			72
1866	32155	5	Taraxacum	1005	2018-04-26-12-09-43	0	0	z	0	30	33.1	22.6	32.3	22.5	33	-0.068	13623			73
1867	32156	5	Taraxacum	1005	2018-04-26-12-09-45	0	0	z	0	30	33.1	22.6	32.3	22.5	33	-0.068	13623			74
1868	32157	5	Taraxacum	1005	2018-04-26-12-09-47	0	0	z	0	30	33	22.6	32.3	22.5	33	0.032	13623			75
1869	32158	5	Taraxacum	1005	2018-04-26-12-09-49	0	0	z	0	30	33.1	22.6	32.3	22.5	33	-0.068	13623			76
1870	32159	5	Taraxacum	1005	2018-04-26-12-09-51	0	0	z	0	30	33.1	22.6	32.3	22.5	33	-0.068	13623			77
1871	32160	5	Taraxacum	1005	2018-04-26-12-09-53	0	0	z	0	30	33.1	22.6	32.3	22.5	33	-0.068	13623			78
1872	32161	5	Taraxacum	1005	2018-04-26-12-09-55	0	0	z	0	30	33.1	22.6	32.3	22.5	33	-0.068	13623			79
1873	32162	5	Taraxacum	1005	2018-04-26-12-09-57	0	0	z	0	30	33.1	22.6	32.3	22.5	33	-0.068	13623			80
1874	32163	5	Taraxacum	1005	2018-04-26-12-09-59	0	0	z	0	30	33.1	22.6	32.3	22.5	33	-0.068	13623			81
1875	32164	5	Taraxacum	1005	2018-04-26-12-10-01	0	0	z	0	30	33.1	22.6	32.3	22.5	33	-0.068	13623			82
1876	32165	5	Taraxacum	1005	2018-04-26-12-10-03	0	0	z	0	30	33.1	22.6	32.4	22.5	33.1	0.023	13623			83
1877	32166	5	Taraxacum	1005	2018-04-26-12-10-05	0	0	z	0	30	33.1	22.6	32.4	22.5	33.1	0.023	13623			84
1878	32167	5	Taraxacum	1005	2018-04-26-12-10-07	0	0	z	0	30	33.1	22.6	32.4	22.5	33.1	0.023	13623			85
1879	32168	5	Taraxacum	1005	2018-04-26-12-10-11	0	0	z	0	30	33.1	22.6	32.4	22.5	33.1	0.023	13623			86
1880	32169	5	Taraxacum	1005	2018-04-26-12-10-13	0	0	z	0	30	33.1	22.6	32.4	22.5	33.1	0.023	13623			87
1881	32170	5	Taraxacum	1005	2018-04-26-12-10-15	0	0	z	0	30	33.1	22.6	32.4	22.5	33.1	0.023	13623			88
1882	32171	5	Taraxacum	1005	2018-04-26-12-10-17	0	0	z	0	30	33.1	22.6	32.4	22.5	33.1	0.023	13623			89
1883	32172	5	Taraxacum	1005	2018-04-26-12-10-19	0	0	z	0	30	33.1	22.6	32.4	22.5	33.1	0.023	13623			90
1884	32173	5	Taraxacum	1005	2018-04-26-12-10-21	0	0	z	0	30	33.1	22.6	32.4	22.5	33.1	0.023	13623	Last10	Here	91
1885	32174	5	Taraxacum	1005	2018-04-26-12-10-23	0	0	z	0	30	33.1	22.6	32.4	22.5	33.1	0.023	13623	Last10	Here	92
1886	32175	5	Taraxacum	1005	2018-04-26-12-10-25	0	0	z	0	30	33.1	22.6	32.4	22.5	33.1	0.023	13623	Last10	Here	93
1887	32176	5	Taraxacum	1005	2018-04-26-12-10-27	0	0	z	0	30	33.1	22.6	32.4	22.5	33.1	0.023	13623	Last10	Here	94
1888	32177	5	Taraxacum	1005	2018-04-26-12-10-29	0	0	z	0	30	33.1	22.6	32.4	22.5	33.1	0.023	13623	Last10	Here	95
1889	32178	5	Taraxacum	1005	2018-04-26-12-10-31	0	0	z	0	30	33.1	22.6	32.3	22.4	33	-0.068	13623	Last10	Here	96
1890	32179	5	Taraxacum	1005	2018-04-26-12-10-33	0	0	z	0	30	33.1	22.6	32.4	22.5	33.1	0.023	13623	Last10	Here	97
1891	32180	5	Taraxacum	1005	2018-04-26-12-10-35	0	0	z	0	30	33.1	22.6	32.3	22.5	33	-0.068	13623	Last10	Here	98
1892	32181	6	Taraxacum	1006	2018-04-26-12-15-36	0	1	x	-30	0	33.2	22.6	32.2	22.5	32.9	-0.26	13624	First10	Here	1
1893	32182	6	Taraxacum	1006	2018-04-26-12-15-38	0	1	x	-30	0	33.2	22.6	32.2	22.5	32.9	-0.26	13624	First10	Here	2
1894	32183	6	Taraxacum	1006	2018-04-26-12-15-40	0	1	x	-30	0	33.2	22.6	32.2	22.5	32.9	-0.26	13624	First10	Here	3
1895	32184	6	Taraxacum	1006	2018-04-26-12-15-42	0	1	x	-30	0	33.1	22.6	32.2	22.5	32.9	-0.16	13624	First10	Here	4
1896	32185	6	Taraxacum	1006	2018-04-26-12-15-44	0	1	x	-30	0	33.2	22.6	32.2	22.5	32.9	-0.26	13624	First10	Here	5
1897	32186	6	Taraxacum	1006	2018-04-26-12-15-46	0	1	x	-30	0	33.1	22.6	32.2	22.5	32.9	-0.16	13624	First10	Here	6
1898	32187	6	Taraxacum	1006	2018-04-26-12-15-48	0	1	x	-30	0	33.1	22.6	32.2	22.5	32.9	-0.16	13624	First10	Here	7
1899	32188	6	Taraxacum	1006	2018-04-26-12-15-50	0	1	x	-30	0	33.1	22.6	32.2	22.5	32.9	-0.16	13624	First10	Here	8
1900	32189	6	Taraxacum	1006	2018-04-26-12-15-52	0	1	x	-30	0	33.2	22.6	32.2	22.5	32.9	-0.26	13624	First10	Here	9
1901	32190	6	Taraxacum	1006	2018-04-26-12-15-54	0	1	x	-30	0	33.2	22.6	32.2	22.5	32.9	-0.26	13624	First10	Here	10
1902	32191	6	Taraxacum	1006	2018-04-26-12-15-56	0	1	x	-30	0	33.2	22.6	32.2	22.5	32.9	-0.26	13624			11
1903	32192	6	Taraxacum	1006	2018-04-26-12-15-58	0	1	x	-30	0	33.2	22.6	32.2	22.5	32.9	-0.26	13624			12
1904	32193	6	Taraxacum	1006	2018-04-26-12-16-00	0	1	x	-30	0	33.2	22.6	32.2	22.5	32.9	-0.26	13624			13
1905	32194	6	Taraxacum	1006	2018-04-26-12-16-02	0	1	x	-30	0	33.2	22.6	32.2	22.5	32.9	-0.26	13624			14
1906	32195	6	Taraxacum	1006	2018-04-26-12-16-04	0	1	x	-30	0	33.2	22.6	32.3	22.5	33	-0.168	13624			15
1907	32196	6	Taraxacum	1006	2018-04-26-12-16-06	0	1	x	-30	0	33.2	22.6	32.3	22.5	33	-0.168	13624			16
1908	32197	6	Taraxacum	1006	2018-04-26-12-16-08	0	1	x	-30	0	33.2	22.6	32.3	22.5	33	-0.168	13624			17
1909	32198	6	Taraxacum	1006	2018-04-26-12-16-10	0	1	x	-30	0	33.2	22.6	32.3	22.5	33	-0.168	13624			18
1910	32199	6	Taraxacum	1006	2018-04-26-12-16-12	0	1	x	-30	0	33.2	22.6	32.3	22.5	33	-0.168	13624			19
1911	32200	6	Taraxacum	1006	2018-04-26-12-16-14	0	1	x	-30	0	33.2	22.6	32.3	22.5	33	-0.168	13624			20
1912	32201	6	Taraxacum	1006	2018-04-26-12-16-16	0	1	x	-30	0	33.2	22.6	32.4	22.5	33.1	-0.077	13624			21
1913	32202	6	Taraxacum	1006	2018-04-26-12-16-18	0	1	x	-30	0	33.2	22.6	32.4	22.5	33.1	-0.077	13624			22
1914	32203	6	Taraxacum	1006	2018-04-26-12-16-20	0	1	x	-30	0	33.2	22.6	32.4	22.5	33.1	-0.077	13624			23
1915	32204	6	Taraxacum	1006	2018-04-26-12-16-22	0	1	x	-30	0	33.2	22.6	32.4	22.5	33.1	-0.077	13624			24
1916	32205	6	Taraxacum	1006	2018-04-26-12-16-24	0	1	x	-30	0	33.2	22.6	32.4	22.5	33.1	-0.077	13624			25
1917	32206	6	Taraxacum	1006	2018-04-26-12-16-26	0	1	x	-30	0	33.2	22.6	32.5	22.5	33.2	0.014	13624			26
1918	32207	6	Taraxacum	1006	2018-04-26-12-16-28	0	1	x	-30	0	33.2	22.6	32.5	22.5	33.2	0.014	13624			27
1919	32208	6	Taraxacum	1006	2018-04-26-12-16-30	0	1	x	-30	0	33.2	22.6	32.5	22.5	33.2	0.014	13624			28
1920	32209	6	Taraxacum	1006	2018-04-26-12-16-32	0	1	x	-30	0	33.2	22.6	32.5	22.5	33.2	0.014	13624			29
1921	32210	6	Taraxacum	1006	2018-04-26-12-16-34	0	1	x	-30	0	33.2	22.6	32.5	22.5	33.2	0.014	13624			30
1922	32211	6	Taraxacum	1006	2018-04-26-12-16-36	0	1	x	-30	0	33.2	22.6	32.5	22.5	33.2	0.014	13624			31
1923	32212	6	Taraxacum	1006	2018-04-26-12-16-38	0	1	x	-30	0	33.2	22.6	32.4	22.5	33.1	-0.077	13624			32
1924	32213	6	Taraxacum	1006	2018-04-26-12-16-40	0	1	x	-30	0	33.2	22.6	32.4	22.5	33.1	-0.077	13624			33
1925	32214	6	Taraxacum	1006	2018-04-26-12-16-42	0	1	x	-30	0	33.2	22.6	32.4	22.5	33.1	-0.077	13624			34
1926	32215	6	Taraxacum	1006	2018-04-26-12-16-44	0	1	x	-30	0	33.2	22.6	32.4	22.5	33.1	-0.077	13624			35
1927	32216	6	Taraxacum	1006	2018-04-26-12-16-46	0	1	x	-30	0	33.2	22.6	32.4	22.5	33.1	-0.077	13624			36
1928	32217	6	Taraxacum	1006	2018-04-26-12-16-48	0	1	x	-30	0	33.2	22.6	32.4	22.5	33.1	-0.077	13624			37
1929	32218	6	Taraxacum	1006	2018-04-26-12-16-50	0	1	x	-30	0	33.2	22.6	32.4	22.5	33.1	-0.077	13624			38
1930	32219	6	Taraxacum	1006	2018-04-26-12-16-52	0	1	x	-30	0	33.2	22.6	32.4	22.5	33.1	-0.077	13624			39
1931	32220	6	Taraxacum	1006	2018-04-26-12-16-54	0	1	x	-30	0	33.2	22.6	32.4	22.5	33.1	-0.077	13624			40
1932	32221	6	Taraxacum	1006	2018-04-26-12-16-56	0	1	x	-30	0	33.2	22.6	32.4	22.5	33.1	-0.077	13624			41
1933	32222	6	Taraxacum	1006	2018-04-26-12-16-58	0	1	x	-30	0	33.2	22.6	32.3	22.5	33	-0.168	13624			42
1934	32223	6	Taraxacum	1006	2018-04-26-12-17-00	0	1	x	-30	0	33.2	22.6	32.4	22.5	33.1	-0.077	13624			43
1935	32224	6	Taraxacum	1006	2018-04-26-12-17-02	0	1	x	-30	0	33.2	22.6	32.3	22.5	33	-0.168	13624			44
1936	32225	6	Taraxacum	1006	2018-04-26-12-17-04	0	1	x	-30	0	33.2	22.6	32.3	22.5	33	-0.168	13624			45
1937	32226	6	Taraxacum	1006	2018-04-26-12-17-06	0	1	x	-30	0	33.2	22.6	32.4	22.5	33.1	-0.077	13624			46
1938	32227	6	Taraxacum	1006	2018-04-26-12-17-08	0	1	x	-30	0	33.2	22.6	32.3	22.5	33	-0.168	13624			47
1939	32228	6	Taraxacum	1006	2018-04-26-12-17-10	0	1	x	-30	0	33.1	22.5	32.3	22.4	33	-0.068	13624			48
1940	32229	6	Taraxacum	1006	2018-04-26-12-17-12	0	1	x	-30	0	33.2	22.6	32.4	22.5	33.1	-0.077	13624			49
1941	32230	6	Taraxacum	1006	2018-04-26-12-17-14	0	1	x	-30	0	33.2	22.6	32.3	22.5	33	-0.168	13624			50
1942	32231	6	Taraxacum	1006	2018-04-26-12-17-16	0	1	x	-30	0	33.2	22.6	32.4	22.5	33.1	-0.077	13624			51
1943	32232	6	Taraxacum	1006	2018-04-26-12-17-18	0	1	x	-30	0	33.1	22.5	32.4	22.5	33.1	0.023	13624			52
1944	32233	6	Taraxacum	1006	2018-04-26-12-17-20	0	1	x	-30	0	33.2	22.6	32.4	22.5	33.1	-0.077	13624			53
1945	32234	6	Taraxacum	1006	2018-04-26-12-17-22	0	1	x	-30	0	33.2	22.6	32.4	22.5	33.1	-0.077	13624			54
1946	32235	6	Taraxacum	1006	2018-04-26-12-17-24	0	1	x	-30	0	33.2	22.6	32.4	22.5	33.1	-0.077	13624			55
1947	32236	6	Taraxacum	1006	2018-04-26-12-17-26	0	1	x	-30	0	33.2	22.6	32.5	22.5	33.2	0.014	13624			56
1948	32237	6	Taraxacum	1006	2018-04-26-12-17-28	0	1	x	-30	0	33.2	22.6	32.5	22.5	33.2	0.014	13624			57
1949	32238	6	Taraxacum	1006	2018-04-26-12-17-30	0	1	x	-30	0	33.2	22.6	32.5	22.5	33.2	0.014	13624			58
1950	32239	6	Taraxacum	1006	2018-04-26-12-17-32	0	1	x	-30	0	33.2	22.6	32.5	22.5	33.2	0.014	13624			59
1951	32240	6	Taraxacum	1006	2018-04-26-12-17-34	0	1	x	-30	0	33.2	22.6	32.5	22.5	33.2	0.014	13624			60
1952	32241	6	Taraxacum	1006	2018-04-26-12-17-36	0	1	x	-30	0	33.2	22.6	32.6	22.5	33.3	0.105	13624			61
1953	32242	6	Taraxacum	1006	2018-04-26-12-17-38	0	1	x	-30	0	33.2	22.6	32.6	22.5	33.3	0.105	13624			62
1954	32243	6	Taraxacum	1006	2018-04-26-12-17-40	0	1	x	-30	0	33.2	22.6	32.5	22.5	33.2	0.014	13624			63
1955	32244	6	Taraxacum	1006	2018-04-26-12-17-42	0	1	x	-30	0	33.2	22.6	32.5	22.5	33.2	0.014	13624			64
1956	32245	6	Taraxacum	1006	2018-04-26-12-17-44	0	1	x	-30	0	33.2	22.6	32.5	22.5	33.2	0.014	13624			65
1957	32246	6	Taraxacum	1006	2018-04-26-12-17-46	0	1	x	-30	0	33.2	22.6	32.6	22.5	33.3	0.105	13624			66
1958	32247	6	Taraxacum	1006	2018-04-26-12-17-48	0	1	x	-30	0	33.2	22.6	32.5	22.5	33.2	0.014	13624			67
1959	32248	6	Taraxacum	1006	2018-04-26-12-17-50	0	1	x	-30	0	33.2	22.6	32.5	22.5	33.2	0.014	13624			68
1960	32249	6	Taraxacum	1006	2018-04-26-12-17-52	0	1	x	-30	0	33.2	22.6	32.5	22.5	33.2	0.014	13624			69
1961	32250	6	Taraxacum	1006	2018-04-26-12-17-54	0	1	x	-30	0	33.2	22.6	32.5	22.5	33.2	0.014	13624			70
1962	32251	6	Taraxacum	1006	2018-04-26-12-17-56	0	1	x	-30	0	33.2	22.5	32.5	22.5	33.2	0.014	13624			71
1963	32252	6	Taraxacum	1006	2018-04-26-12-17-58	0	1	x	-30	0	33.2	22.6	32.5	22.5	33.2	0.014	13624			72
1964	32253	6	Taraxacum	1006	2018-04-26-12-18-00	0	1	x	-30	0	33.2	22.6	32.5	22.5	33.2	0.014	13624			73
1965	32254	6	Taraxacum	1006	2018-04-26-12-18-02	0	1	x	-30	0	33.3	22.6	32.5	22.5	33.2	-0.086	13624			74
1966	32255	6	Taraxacum	1006	2018-04-26-12-18-05	0	1	x	-30	0	33.2	22.6	32.5	22.5	33.2	0.014	13624			75
1967	32256	6	Taraxacum	1006	2018-04-26-12-18-07	0	1	x	-30	0	33.2	22.5	32.4	22.5	33.1	-0.077	13624			76
1968	32257	6	Taraxacum	1006	2018-04-26-12-18-09	0	1	x	-30	0	33.3	22.6	32.5	22.5	33.2	-0.086	13624			77
1969	32258	6	Taraxacum	1006	2018-04-26-12-18-11	0	1	x	-30	0	33.3	22.6	32.4	22.5	33.1	-0.177	13624			78
1970	32259	6	Taraxacum	1006	2018-04-26-12-18-13	0	1	x	-30	0	33.2	22.6	32.4	22.5	33.1	-0.077	13624			79
1971	32260	6	Taraxacum	1006	2018-04-26-12-18-15	0	1	x	-30	0	33.3	22.6	32.4	22.5	33.1	-0.177	13624			80
1972	32261	6	Taraxacum	1006	2018-04-26-12-18-17	0	1	x	-30	0	33.2	22.6	32.4	22.5	33.1	-0.077	13624			81
1973	32262	6	Taraxacum	1006	2018-04-26-12-18-19	0	1	x	-30	0	33.2	22.6	32.4	22.5	33.1	-0.077	13624			82
1974	32263	6	Taraxacum	1006	2018-04-26-12-18-21	0	1	x	-30	0	33.2	22.6	32.4	22.5	33.1	-0.077	13624			83
1975	32264	6	Taraxacum	1006	2018-04-26-12-18-23	0	1	x	-30	0	33.2	22.6	32.4	22.5	33.1	-0.077	13624			84
1976	32265	6	Taraxacum	1006	2018-04-26-12-18-25	0	1	x	-30	0	33.2	22.6	32.5	22.5	33.2	0.014	13624			85
1977	32266	6	Taraxacum	1006	2018-04-26-12-18-27	0	1	x	-30	0	33.2	22.6	32.5	22.5	33.2	0.014	13624			86
1978	32267	6	Taraxacum	1006	2018-04-26-12-18-29	0	1	x	-30	0	33.2	22.6	32.5	22.5	33.2	0.014	13624			87
1979	32268	6	Taraxacum	1006	2018-04-26-12-18-31	0	1	x	-30	0	33.2	22.6	32.5	22.5	33.2	0.014	13624			88
1980	32269	6	Taraxacum	1006	2018-04-26-12-18-33	0	1	x	-30	0	33.2	22.6	32.5	22.5	33.2	0.014	13624			89
1981	32270	6	Taraxacum	1006	2018-04-26-12-18-35	0	1	x	-30	0	33.2	22.6	32.5	22.5	33.2	0.014	13624			90
1982	32271	6	Taraxacum	1006	2018-04-26-12-18-37	0	1	x	-30	0	33.2	22.6	32.5	22.5	33.2	0.014	13624	Last10	Here	91
1983	32272	6	Taraxacum	1006	2018-04-26-12-18-39	0	1	x	-30	0	33.3	22.6	32.5	22.5	33.2	-0.086	13624	Last10	Here	92
1984	32273	6	Taraxacum	1006	2018-04-26-12-18-41	0	1	x	-30	0	33.2	22.6	32.4	22.5	33.1	-0.077	13624	Last10	Here	93
1985	32274	6	Taraxacum	1006	2018-04-26-12-18-43	0	1	x	-30	0	33.2	22.6	32.5	22.5	33.2	0.014	13624	Last10	Here	94
1986	32275	6	Taraxacum	1006	2018-04-26-12-18-45	0	1	x	-30	0	33.2	22.6	32.5	22.5	33.2	0.014	13624	Last10	Here	95
1987	32276	6	Taraxacum	1006	2018-04-26-12-18-47	0	1	x	-30	0	33.2	22.6	32.5	22.5	33.2	0.014	13624	Last10	Here	96
1988	32277	6	Taraxacum	1006	2018-04-26-12-18-49	0	1	x	-30	0	33.2	22.6	32.5	22.5	33.2	0.014	13624	Last10	Here	97
1989	32278	6	Taraxacum	1006	2018-04-26-12-18-51	0	1	x	-30	0	33.2	22.6	32.4	22.5	33.1	-0.077	13624	Last10	Here	98
1990	32279	6	Taraxacum	1006	2018-04-26-12-18-53	0	1	x	-30	0	33.2	22.6	32.5	22.5	33.2	0.014	13624	Last10	Here	99
1991	32280	6	Taraxacum	1006	2018-04-26-12-18-55	0	1	x	-30	0	33.2	22.6	32.4	22.5	33.1	-0.077	13624	Last10	Here	100
1992	32281	6	Taraxacum	1006	2018-04-26-12-19-27	0	1	x	-25	0	33.2	22.6	32.4	22.5	33.1	-0.077	13625	First10	Here	1
1993	32282	6	Taraxacum	1006	2018-04-26-12-19-29	0	1	x	-25	0	33.2	22.6	32.3	22.4	33	-0.168	13625	First10	Here	2
1994	32283	6	Taraxacum	1006	2018-04-26-12-19-31	0	1	x	-25	0	33.2	22.6	32.4	22.5	33.1	-0.077	13625	First10	Here	3
1995	32284	6	Taraxacum	1006	2018-04-26-12-19-33	0	1	x	-25	0	33.2	22.6	32.4	22.5	33.1	-0.077	13625	First10	Here	4
1996	32285	6	Taraxacum	1006	2018-04-26-12-19-35	0	1	x	-25	0	33.2	22.6	32.4	22.5	33.1	-0.077	13625	First10	Here	5
1997	32286	6	Taraxacum	1006	2018-04-26-12-19-37	0	1	x	-25	0	33.2	22.6	32.3	22.4	33	-0.168	13625	First10	Here	6
1998	32287	6	Taraxacum	1006	2018-04-26-12-19-39	0	1	x	-25	0	33.1	22.5	32.4	22.5	33.1	0.023	13625	First10	Here	7
1999	32288	6	Taraxacum	1006	2018-04-26-12-19-41	0	1	x	-25	0	33.2	22.6	32.3	22.4	33	-0.168	13625	First10	Here	8
[truncated: 43,429 more rows]
