# Supplementary material for: Floral Humidity in Flowering Plants: A Preliminary Survey
Source: Front Plant Sci. 2020 Mar 6;11:249. doi: 10.3389/fpls.2020.00249 (PMC7068853; doi:10.3389/fpls.2020.00249)
Supplement: SUPPLEMENTARY FILE 2 — A zipped file containing floral humidity data collected by the robot arm transects as described in the main text. A word document within the zipped files explains the data formatting in detail. Datafiles themselves are in CSV format. [file Data_Sheet_2.zip › Floral humidity data/Flowers/Trifolium pratense Means.csv]

	Block	Sp	xORz	Individual	totIndividual	sample..	Sample.order	xoffset	zoffset	x2	z2	Background.Humidity	Background.Temperature	Focal.Humidity	Focal.Temperature	Corrected.Focal.humidity	Change.in.RH.	block
1	24208	Trifolium pratense	x	1	5001	0	2	-30	0	900	0	46.494	23.7	46.561	23.681	46.561	0.08539	24208
2	24209	Trifolium pratense	x	1	5001	0	2	-25	0	625	0	46.496	23.702	46.614	23.67	46.614	0.13586	24209
3	24210	Trifolium pratense	x	1	5001	0	2	-20	0	400	0	46.459	23.737	46.632	23.66	46.632	0.19066	24210
4	24211	Trifolium pratense	x	1	5001	0	2	-15	0	225	0	46.391	23.787	46.621	23.699	46.621	0.24777	24211
5	24212	Trifolium pratense	x	1	5001	0	2	-10	0	100	0	46.31	23.798	46.695	23.7	46.695	0.40185	24212
6	24213	Trifolium pratense	x	1	5001	0	2	-5	0	25	0	46.25	23.8	46.68	23.7	46.68	0.44697	24213
7	24214	Trifolium pratense	x	1	5001	0	2	0	0	0	0	46.225	23.8	46.768	23.701	46.768	0.55874	24214
8	24215	Trifolium pratense	x	1	5001	0	2	5	0	25	0	46.203	23.804	46.779	23.709	46.779	0.59166	24215
9	24216	Trifolium pratense	x	1	5001	0	2	10	0	100	0	46.22323232	23.84646465	46.66262626	23.78383838	46.66262626	0.456656566	24216
10	24217	Trifolium pratense	x	1	5001	0	2	15	0	225	0	46.15555556	23.8989899	46.4030303	23.8	46.4030303	0.26769697	24217
11	24218	Trifolium pratense	x	1	5001	0	2	20	0	400	0	45.94693878	23.9	46.0877551	23.80612245	46.0877551	0.16527551	24218
12	24219	Trifolium pratense	x	1	5001	0	2	25	0	625	0	45.782	23.92	45.902	23.813	45.902	0.14697	24219
13	24220	Trifolium pratense	x	1	5001	0	2	30	0	900	0	45.693	23.986	45.641	23.819	45.641	-0.02141	24220
14	24227	Trifolium pratense	x	0	5000	0	3	-30	0	900	0	45.545	24.1	45.586	24.004	45.586	0.07213	24227
15	24228	Trifolium pratense	x	0	5000	0	3	-25	0	625	0	45.726	24.1	45.837	24.001	45.837	0.13879	24228
16	24229	Trifolium pratense	x	0	5000	0	3	-20	0	400	0	45.96	24.175	46.097	24.007	46.097	0.16136	24229
17	24230	Trifolium pratense	x	0	5000	0	3	-15	0	225	0	46.20505051	24.18787879	46.36060606	24.00707071	46.36060606	0.176383838	24230
18	24231	Trifolium pratense	x	0	5000	0	3	-10	0	100	0	46.4	24.1989899	46.71919192	24.01616162	46.71919192	0.335666667	24231
19	24232	Trifolium pratense	x	0	5000	0	3	-5	0	25	0	46.55555556	24.2	47.18282828	24.04343434	47.18282828	0.637525253	24232
20	24233	Trifolium pratense	x	0	5000	0	3	0	0	0	0	46.6020202	24.2	47.29090909	24.09191919	47.29090909	0.697666667	24233
21	24234	Trifolium pratense	x	0	5000	0	3	5	0	25	0	46.707	24.202	47.381	24.1	47.381	0.68158	24234
22	24235	Trifolium pratense	x	0	5000	0	3	10	0	100	0	46.72	24.216	47.054	24.1	47.054	0.34598	24235
23	24236	Trifolium pratense	x	0	5000	0	3	15	0	225	0	46.769	24.269	47.004	24.102	47.004	0.24759	24236
24	24237	Trifolium pratense	x	0	5000	0	3	20	0	400	0	46.707	24.284	46.87	24.142	46.87	0.1773	24237
25	24238	Trifolium pratense	x	0	5000	0	3	25	0	625	0	46.619	24.299	46.729	24.197	46.729	0.12637	24238
26	24239	Trifolium pratense	x	0	5000	0	3	30	0	900	0	46.468	24.3	46.534	24.2	46.534	0.08466	24239
27	24284	Trifolium pratense	x	1	5001	1	2	-30	0	900	0	44.25454545	24.71616162	44.21818182	24.62929293	44.22323232	0.012454545	24284
28	24285	Trifolium pratense	x	1	5001	1	2	-25	0	625	0	44.216	24.716	44.266	24.6	44.266	0.09834	24285
29	24286	Trifolium pratense	x	1	5001	1	2	-20	0	400	0	44.119	24.715	44.226	24.6	44.231	0.15573	24286
30	24287	Trifolium pratense	x	1	5001	1	2	-15	0	225	0	43.916	24.705	44.131	24.6	44.201	0.26478	24287
31	24288	Trifolium pratense	x	1	5001	1	2	-10	0	100	0	43.658	24.708	43.972	24.6	44.067	0.36601	24288
32	24289	Trifolium pratense	x	1	5001	1	2	-5	0	25	0	43.35555556	24.71919192	43.87373737	24.6	43.97373737	0.571616162	24289
33	24290	Trifolium pratense	x	1	5001	1	2	0	0	0	0	42.94183673	24.70714286	43.54081633	24.6	43.64081633	0.656602041	24290
34	24291	Trifolium pratense	x	1	5001	1	2	5	0	25	0	42.75656566	24.7010101	43.24242424	24.6	43.34242424	0.547373737	24291
35	24292	Trifolium pratense	x	1	5001	1	2	10	0	100	0	42.66	24.708	43.088	24.6	43.188	0.49153	24292
36	24293	Trifolium pratense	x	1	5001	1	2	15	0	225	0	42.626	24.704	42.781	24.6	42.881	0.22246	24293
37	24294	Trifolium pratense	x	1	5001	1	2	20	0	400	0	42.618	24.7	42.734	24.6	42.834	0.1843	24294
38	24295	Trifolium pratense	x	1	5001	1	2	25	0	625	0	42.727	24.7	42.776	24.6	42.876	0.11648	24295
39	24296	Trifolium pratense	x	1	5001	1	2	30	0	900	0	42.841	24.704	42.83	24.603	42.93	0.0557	24296
40	24303	Trifolium pratense	x	0	5000	1	3	-30	0	900	0	45.42020202	24.77272727	45.51111111	24.64545455	45.51111111	0.122939394	24303
41	24304	Trifolium pratense	x	0	5000	1	3	-25	0	625	0	45.7969697	24.78585859	45.99393939	24.6	45.99393939	0.22269697	24304
42	24305	Trifolium pratense	x	0	5000	1	3	-20	0	400	0	46.12525253	24.7969697	46.3969697	24.6020202	46.3969697	0.292111111	24305
43	24306	Trifolium pratense	x	0	5000	1	3	-15	0	225	0	46.465	24.798	46.823	24.601	46.823	0.37301	24306
44	24307	Trifolium pratense	x	0	5000	1	3	-10	0	100	0	46.766	24.797	47.233	24.6	47.233	0.47654	24307
45	24308	Trifolium pratense	x	0	5000	1	3	-5	0	25	0	47.192	24.797	47.869	24.6	47.869	0.67848	24308
46	24309	Trifolium pratense	x	0	5000	1	3	0	0	0	0	47.555	24.799	48.368	24.6	48.368	0.80782	24309
47	24310	Trifolium pratense	x	0	5000	1	3	5	0	25	0	48.044	24.8	48.755	24.6	48.755	0.70087	24310
48	24311	Trifolium pratense	x	0	5000	1	3	10	0	100	0	48.454	24.8	48.991	24.603	48.991	0.52376	24311
49	24312	Trifolium pratense	x	0	5000	1	3	15	0	225	0	48.782	24.8	49.163	24.609	49.163	0.36537	24312
50	24313	Trifolium pratense	x	0	5000	1	3	20	0	400	0	48.963	24.8	49.114	24.61	49.114	0.13586	24313
51	24314	Trifolium pratense	x	0	5000	1	3	25	0	625	0	48.9989899	24.8	49.13737374	24.61919192	49.13737374	0.123010101	24314
52	24315	Trifolium pratense	x	0	5000	1	3	30	0	900	0	49.12020202	24.8	49.23636364	24.66060606	49.23636364	0.09979798	24315
53	24360	Trifolium pratense	x	1	5001	2	2	-30	0	900	0	49.7959596	24.5	49.85353535	24.40909091	49.85353535	0.033040404	24360
54	24361	Trifolium pratense	x	1	5001	2	2	-25	0	625	0	49.76868687	24.5	49.92525253	24.4	49.92525253	0.131313131	24361
55	24362	Trifolium pratense	x	1	5001	2	2	-20	0	400	0	49.70606061	24.5030303	49.99393939	24.4	49.99393939	0.261939394	24362
56	24363	Trifolium pratense	x	1	5001	2	2	-15	0	225	0	49.701	24.501	50.004	24.4	50.004	0.27674	24363
57	24364	Trifolium pratense	x	1	5001	2	2	-10	0	100	0	49.73030303	24.5	50.15151515	24.4	50.15151515	0.392828283	24364
58	24365	Trifolium pratense	x	1	5001	2	2	-5	0	25	0	49.793	24.5	50.293	24.4	50.293	0.46994	24365
59	24366	Trifolium pratense	x	1	5001	2	2	0	0	0	0	49.852	24.5	50.311	24.396	50.311	0.42861	24366
60	24367	Trifolium pratense	x	1	5001	2	2	5	0	25	0	49.86	24.5	50.339	24.394	50.339	0.44817	24367
61	24368	Trifolium pratense	x	1	5001	2	2	10	0	100	0	49.807	24.5	50.224	24.395	50.224	0.38776	24368
62	24369	Trifolium pratense	x	1	5001	2	2	15	0	225	0	49.834	24.5	50.087	24.399	50.087	0.22542	24369
63	24370	Trifolium pratense	x	1	5001	2	2	20	0	400	0	49.852	24.5	49.966	24.4	49.966	0.08834	24370
64	24371	Trifolium pratense	x	1	5001	2	2	25	0	625	0	49.8010101	24.5	49.93737374	24.4	49.93737374	0.110989899	24371
65	24372	Trifolium pratense	x	1	5001	2	2	30	0	900	0	49.83030303	24.5	49.90606061	24.4	49.90606061	0.05069697	24372
66	24379	Trifolium pratense	x	0	5000	2	3	-30	0	900	0	50	24.5	50.039	24.401	50.039	0.01222	24379
67	24380	Trifolium pratense	x	0	5000	2	3	-25	0	625	0	50.002	24.5	50.191	24.4	50.191	0.16009	24380
68	24381	Trifolium pratense	x	0	5000	2	3	-20	0	400	0	50.053	24.5	50.275	24.397	50.275	0.19225	24381
69	24382	Trifolium pratense	x	0	5000	2	3	-15	0	225	0	50.115	24.5	50.315	24.399	50.315	0.1697	24382
70	24383	Trifolium pratense	x	0	5000	2	3	-10	0	100	0	50.199	24.5	50.51	24.399	50.51	0.2779	24383
71	24384	Trifolium pratense	x	0	5000	2	3	-5	0	25	0	50.257	24.5	50.66	24.399	50.66	0.36824	24384
72	24385	Trifolium pratense	x	0	5000	2	3	0	0	0	0	50.30505051	24.5	50.82323232	24.3959596	50.82323232	0.481070707	24385
73	24386	Trifolium pratense	x	0	5000	2	3	5	0	25	0	50.3989899	24.5	50.8030303	24.38585859	50.8030303	0.367424242	24386
74	24387	Trifolium pratense	x	0	5000	2	3	10	0	100	0	50.46161616	24.5	50.78888889	24.38585859	50.78888889	0.290717172	24387
75	24388	Trifolium pratense	x	0	5000	2	3	15	0	225	0	50.44	24.499	50.672	24.397	50.672	0.1972	24388
76	24389	Trifolium pratense	x	0	5000	2	3	20	0	400	0	50.576	24.488	50.583	24.4	50.583	-0.02683	24389
77	24390	Trifolium pratense	x	0	5000	2	3	25	0	625	0	50.563	24.496	50.585	24.4	50.585	-0.01185	24390
78	24391	Trifolium pratense	x	0	5000	2	3	30	0	900	0	50.492	24.5	50.489	24.4	50.489	-0.03589	24391
79	24436	Trifolium pratense	x	1	5001	3	2	-30	0	900	0	42.822	24.3	42.715	24.2	42.815	-0.03831	24436
80	24437	Trifolium pratense	x	1	5001	3	2	-25	0	625	0	42.656	24.301	42.716	24.196	42.816	0.12863	24437
81	24438	Trifolium pratense	x	1	5001	3	2	-20	0	400	0	42.553	24.3	42.655	24.183	42.755	0.17145	24438
82	24439	Trifolium pratense	x	1	5001	3	2	-15	0	225	0	42.456	24.3	42.579	24.193	42.679	0.19321	24439
83	24440	Trifolium pratense	x	1	5001	3	2	-10	0	100	0	42.355	24.3	42.513	24.134	42.613	0.22887	24440
84	24441	Trifolium pratense	x	1	5001	3	2	-5	0	25	0	42.305	24.3	42.593	24.114	42.693	0.35789	24441
85	24442	Trifolium pratense	x	1	5001	3	2	0	0	0	0	42.194	24.3	42.565	24.117	42.665	0.44128	24442
86	24443	Trifolium pratense	x	1	5001	3	2	5	0	25	0	42.11111111	24.3	42.47474747	24.14343434	42.57474747	0.435020202	24443
87	24444	Trifolium pratense	x	1	5001	3	2	10	0	100	0	42.09090909	24.3	42.26262626	24.13636364	42.36262626	0.24589899	24444
88	24445	Trifolium pratense	x	1	5001	3	2	15	0	225	0	42.02222222	24.2959596	42.15858586	24.16363636	42.25858586	0.211868687	24445
89	24446	Trifolium pratense	x	1	5001	3	2	20	0	400	0	42.04242424	24.2989899	42.02929293	24.17373737	42.12929293	0.06420202	24446
90	24447	Trifolium pratense	x	1	5001	3	2	25	0	625	0	41.995	24.295	41.975	24.178	42.075	0.05813	24447
91	24448	Trifolium pratense	x	1	5001	3	2	30	0	900	0	41.975	24.3	41.919	24.165	42.019	0.02274	24448
92	24455	Trifolium pratense	x	0	5000	3	3	-30	0	900	0	41.956	24.294	41.795	24.158	41.895	-0.08066	24455
93	24456	Trifolium pratense	x	0	5000	3	3	-25	0	625	0	41.901	24.295	41.805	24.104	41.905	-0.01605	24456
94	24457	Trifolium pratense	x	0	5000	3	3	-20	0	400	0	41.944	24.281	41.894	24.101	41.994	0.02905	24457
95	24458	Trifolium pratense	x	0	5000	3	3	-15	0	225	0	41.96	24.284	41.913	24.102	42.013	0.0318	24458
96	24459	Trifolium pratense	x	0	5000	3	3	-10	0	100	0	41.93636364	24.29494949	42.01616162	24.1010101	42.11616162	0.157272727	24459
97	24460	Trifolium pratense	x	0	5000	3	3	-5	0	25	0	41.8989899	24.29393939	42.18383838	24.1	42.28383838	0.360010101	24460
98	24461	Trifolium pratense	x	0	5000	3	3	0	0	0	0	41.85151515	24.25151515	42.29393939	24.1	42.39393939	0.516222222	24461
99	24462	Trifolium pratense	x	0	5000	3	3	5	0	25	0	41.84545455	24.24444444	42.28686869	24.1	42.38686869	0.515282828	24462
100	24463	Trifolium pratense	x	0	5000	3	3	10	0	100	0	41.814	24.236	42.126	24.1	42.226	0.38806	24463
101	24464	Trifolium pratense	x	0	5000	3	3	15	0	225	0	41.769	24.21	41.835	24.1	41.935	0.14566	24464
102	24465	Trifolium pratense	x	0	5000	3	3	20	0	400	0	41.727	24.222	41.763	24.101	41.863	0.11678	24465
103	24466	Trifolium pratense	x	0	5000	3	3	25	0	625	0	41.667	24.252	41.632	24.1	41.732	0.04768	24466
104	24467	Trifolium pratense	x	0	5000	3	3	30	0	900	0	41.63	24.232	41.59	24.104	41.69	0.0431	24467
105	24493	Trifolium pratense	x	5	5005	0	1	-30	0	900	0	43.699	24.3	43.736	24.2	43.537	-0.11842	24493
106	24494	Trifolium pratense	x	5	5005	0	1	-25	0	625	0	43.78	24.3	43.966	24.191	43.862	0.04566	24494
107	24495	Trifolium pratense	x	5	5005	0	1	-20	0	400	0	43.809	24.3	44.111	24.198	44.011	0.17091	24495
108	24496	Trifolium pratense	x	5	5005	0	1	-15	0	225	0	43.877	24.3	44.187	24.196	44.087	0.18394	24496
109	24497	Trifolium pratense	x	5	5005	0	1	-10	0	100	0	43.9	24.3	44.24444444	24.1989899	44.14444444	0.222020202	24497
110	24498	Trifolium pratense	x	5	5005	0	1	-5	0	25	0	43.9020202	24.3020202	44.52525253	24.17171717	44.42525253	0.51859596	24498
111	24499	Trifolium pratense	x	5	5005	0	1	0	0	0	0	43.83030303	24.3030303	44.91818182	24.19393939	44.81818182	1.008777778	24499
112	24500	Trifolium pratense	x	5	5005	0	1	5	0	25	0	43.82121212	24.3	44.71919192	24.1989899	44.61919192	0.805989899	24500
113	24501	Trifolium pratense	x	5	5005	0	1	10	0	100	0	43.761	24.3	44.339	24.2	44.239	0.46144	24501
114	24502	Trifolium pratense	x	5	5005	0	1	15	0	225	0	43.623	24.324	44.028	24.218	43.927	0.26855	24502
115	24503	Trifolium pratense	x	5	5005	0	1	20	0	400	0	43.528	24.313	43.709	24.239	43.51	0.02383	24503
116	24504	Trifolium pratense	x	5	5005	0	1	25	0	625	0	43.54	24.341	43.645	24.238	43.445	-0.05629	24504
117	24505	Trifolium pratense	x	5	5005	0	1	30	0	900	0	43.508	24.387	43.589	24.27	43.389	-0.08388	24505
118	24531	Trifolium pratense	x	4	5004	0	3	-30	0	900	0	46.36565657	24.58383838	46.52121212	24.49393939	46.52121212	0.180181818	24531
119	24532	Trifolium pratense	x	4	5004	0	3	-25	0	625	0	46.319	24.598	46.553	24.445	46.553	0.26071	24532
120	24533	Trifolium pratense	x	4	5004	0	3	-20	0	400	0	46.29292929	24.59090909	46.58282828	24.47676768	46.58282828	0.318575758	24533
121	24534	Trifolium pratense	x	4	5004	0	3	-15	0	225	0	46.3	24.6	46.63636364	24.49292929	46.63636364	0.368555556	24534
122	24535	Trifolium pratense	x	4	5004	0	3	-10	0	100	0	46.30606061	24.6020202	47.01111111	24.4959596	47.08787879	0.760989899	24535
123	24536	Trifolium pratense	x	4	5004	0	3	-5	0	25	0	46.46565657	24.6010101	47.27979798	24.49090909	47.37979798	0.887636364	24536
124	24537	Trifolium pratense	x	4	5004	0	3	0	0	0	0	46.552	24.6	47.508	24.495	47.608	1.04433	24537
125	24538	Trifolium pratense	x	4	5004	0	3	5	0	25	0	46.622	24.609	47.434	24.5	47.534	0.89544	24538
126	24539	Trifolium pratense	x	4	5004	0	3	10	0	100	0	46.61	24.643	47.198	24.5	47.298	0.65612	24539
127	24540	Trifolium pratense	x	4	5004	0	3	15	0	225	0	46.548	24.673	46.883	24.5	46.896	0.38295	24540
128	24541	Trifolium pratense	x	4	5004	0	3	20	0	400	0	46.477	24.676	46.732	24.509	46.732	0.29335	24541
129	24542	Trifolium pratense	x	4	5004	0	3	25	0	625	0	46.373	24.69	46.571	24.519	46.571	0.22591	24542
130	24543	Trifolium pratense	x	4	5004	0	3	30	0	900	0	46.279	24.684	46.422	24.564	46.422	0.1613	24543
131	24569	Trifolium pratense	x	5	5005	1	1	-30	0	900	0	43.64545455	24.8	43.66666667	24.7	43.46666667	-0.138787879	24569
132	24570	Trifolium pratense	x	5	5005	1	1	-25	0	625	0	43.43737374	24.8	43.57171717	24.6989899	43.37171717	-0.031646465	24570
133	24571	Trifolium pratense	x	5	5005	1	1	-20	0	400	0	43.22525253	24.8	43.39393939	24.68484848	43.19393939	-0.008949495	24571
134	24572	Trifolium pratense	x	5	5005	1	1	-15	0	225	0	43.01212121	24.8	43.36161616	24.68585859	43.16161616	0.169727273	24572
135	24573	Trifolium pratense	x	5	5005	1	1	-10	0	100	0	42.94949495	24.8	43.55252525	24.68787879	43.35252525	0.435707071	24573
136	24574	Trifolium pratense	x	5	5005	1	1	-5	0	25	0	42.974	24.8	43.644	24.677	43.451	0.50864	24574
137	24575	Trifolium pratense	x	5	5005	1	1	0	0	0	0	43.019	24.802	43.954	24.666	43.833	0.79374	24575
138	24576	Trifolium pratense	x	5	5005	1	1	5	0	25	0	43.124	24.8	44.067	24.63	43.967	0.80911	24576
139	24577	Trifolium pratense	x	5	5005	1	1	10	0	100	0	43.195	24.8	44.009	24.692	43.909	0.67632	24577
140	24578	Trifolium pratense	x	5	5005	1	1	15	0	225	0	43.326	24.801	43.832	24.7	43.674	0.35682	24578
141	24579	Trifolium pratense	x	5	5005	1	1	20	0	400	0	43.448	24.8	43.709	24.7	43.509	0.10369	24579
142	24580	Trifolium pratense	x	5	5005	1	1	25	0	625	0	43.513	24.806	43.709	24.7	43.51	0.03871	24580
143	24581	Trifolium pratense	x	5	5005	1	1	30	0	900	0	43.5979798	24.81111111	43.69292929	24.7020202	43.49292929	-0.063464646	24581
144	24607	Trifolium pratense	x	4	5004	1	3	-30	0	900	0	49.9	24.71	50.118	24.6	50.384	0.47502	24607
145	24608	Trifolium pratense	x	4	5004	1	3	-25	0	625	0	50.318	24.701	50.54	24.599	50.84	0.50633	24608
146	24609	Trifolium pratense	x	4	5004	1	3	-20	0	400	0	50.557	24.702	50.846	24.6	51.146	0.59292	24609
147	24610	Trifolium pratense	x	4	5004	1	3	-15	0	225	0	50.923	24.705	51.111	24.599	51.411	0.50908	24610
148	24611	Trifolium pratense	x	4	5004	1	3	-10	0	100	0	51.17	24.701	51.497	24.6	51.839	0.67314	24611
149	24612	Trifolium pratense	x	4	5004	1	3	-5	0	25	0	51.34	24.7	51.801	24.6	52.201	0.82678	24612
150	24613	Trifolium pratense	x	4	5004	1	3	0	0	0	0	51.41515152	24.71717172	52.02121212	24.6	52.42121212	0.986070707	24613
151	24614	Trifolium pratense	x	4	5004	1	3	5	0	25	0	51.542	24.702	52.072	24.599	52.472	0.91332	24614
152	24615	Trifolium pratense	x	4	5004	1	3	10	0	100	0	51.73163265	24.70102041	52.05918367	24.6	52.45918367	0.710071429	24615
153	24616	Trifolium pratense	x	4	5004	1	3	15	0	225	0	51.93434343	24.7020202	52.03737374	24.5989899	52.43737374	0.484242424	24616
154	24617	Trifolium pratense	x	4	5004	1	3	20	0	400	0	52.12222222	24.72121212	52.15151515	24.6	52.55151515	0.417383838	24617
155	24618	Trifolium pratense	x	4	5004	1	3	25	0	625	0	52.41616162	24.72626263	52.38686869	24.6	52.78686869	0.374181818	24618
156	24619	Trifolium pratense	x	4	5004	1	3	30	0	900	0	52.67777778	24.74343434	52.58686869	24.6	52.98686869	0.325575758	24619
157	24645	Trifolium pratense	x	5	5005	2	1	-30	0	900	0	53.21919192	24.69393939	52.84040404	24.52525253	53.24040404	0.054020202	24645
158	24646	Trifolium pratense	x	5	5005	2	1	-25	0	625	0	52.93939394	24.7	52.66262626	24.5030303	53.06262626	0.144474747	24646
159	24647	Trifolium pratense	x	5	5005	2	1	-20	0	400	0	52.50909091	24.7	52.3040404	24.5	52.7040404	0.192949495	24647
160	24648	Trifolium pratense	x	5	5005	2	1	-15	0	225	0	52.111	24.7	52.012	24.5	52.412	0.28044	24648
161	24649	Trifolium pratense	x	5	5005	2	1	-10	0	100	0	51.785	24.689	51.814	24.5	52.214	0.39563	24649
162	24650	Trifolium pratense	x	5	5005	2	1	-5	0	25	0	51.52	24.689	51.753	24.5	52.153	0.59567	24650
163	24651	Trifolium pratense	x	5	5005	2	1	0	0	0	0	51.514	24.658	51.99	24.5	52.39	0.85397	24651
164	24652	Trifolium pratense	x	5	5005	2	1	5	0	25	0	51.592	24.674	52.215	24.5	52.615	1.01519	24652
165	24653	Trifolium pratense	x	5	5005	2	1	10	0	100	0	51.814	24.677	52.12	24.5	52.52	0.69228	24653
166	24654	Trifolium pratense	x	5	5005	2	1	15	0	225	0	52.098	24.683	52.162	24.502	52.562	0.45304	24654
167	24655	Trifolium pratense	x	5	5005	2	1	20	0	400	0	52.507	24.673	52.337	24.506	52.737	0.23007	24655
168	24656	Trifolium pratense	x	5	5005	2	1	25	0	625	0	52.896	24.647	52.657	24.502	53.057	0.18192	24656
169	24657	Trifolium pratense	x	5	5005	2	1	30	0	900	0	53.14693878	24.67040816	52.81734694	24.50714286	53.21734694	0.101602041	24657
170	24683	Trifolium pratense	x	4	5004	2	3	-30	0	900	0	55.622	24.597	54.877	24.474	55.477	-0.18071	24683
171	24684	Trifolium pratense	x	4	5004	2	3	-25	0	625	0	55.6744898	24.58877551	54.88571429	24.41428571	55.48571429	-0.223816327	24684
172	24685	Trifolium pratense	x	4	5004	2	3	-20	0	400	0	55.70707071	24.58686869	55.01212121	24.4010101	55.61212121	-0.12210101	24685
173	24686	Trifolium pratense	x	4	5004	2	3	-15	0	225	0	55.82222222	24.57070707	55.12323232	24.4020202	55.72323232	-0.118737374	24686
174	24687	Trifolium pratense	x	4	5004	2	3	-10	0	100	0	55.85959596	24.55252525	55.26666667	24.4	55.86666667	-0.003363636	24687
175	24688	Trifolium pratense	x	4	5004	2	3	-5	0	25	0	55.814	24.561	55.464	24.4	56.064	0.25239	24688
176	24689	Trifolium pratense	x	4	5004	2	3	0	0	0	0	55.861	24.5	55.472	24.4	56.072	0.21395	24689
177	24690	Trifolium pratense	x	4	5004	2	3	5	0	25	0	55.745	24.5	55.318	24.4	55.918	0.16599	24690
178	24691	Trifolium pratense	x	4	5004	2	3	10	0	100	0	55.605	24.5	54.989	24.4	55.589	-0.04456	24691
179	24692	Trifolium pratense	x	4	5004	2	3	15	0	225	0	55.441	24.5	54.764	24.4	55.364	-0.12012	24692
180	24693	Trifolium pratense	x	4	5004	2	3	20	0	400	0	55.408	24.5	54.685	24.4	55.27	-0.17105	24693
181	24694	Trifolium pratense	x	4	5004	2	3	25	0	625	0	55.396	24.5	54.6	24.4	55.117	-0.24983	24694
182	24695	Trifolium pratense	x	4	5004	2	3	30	0	900	0	55.2	24.5	54.384	24.4	54.884	-0.28331	24695
183	24721	Trifolium pratense	x	5	5005	3	1	-30	0	900	0	54.046	24.4	53.511	24.3	54.011	-0.05899	24721
184	24722	Trifolium pratense	x	5	5005	3	1	-25	0	625	0	54.116	24.4	53.64	24.276	54.14	0.00834	24722
185	24723	Trifolium pratense	x	5	5005	3	1	-20	0	400	0	54.077	24.4	53.664	24.231	54.164	0.07292	24723
186	24724	Trifolium pratense	x	5	5005	3	1	-15	0	225	0	53.9989899	24.4	53.71414141	24.23939394	54.21414141	0.204313131	24724
187	24725	Trifolium pratense	x	5	5005	3	1	-10	0	100	0	54.097	24.4	53.848	24.26	54.348	0.24891	24725
188	24726	Trifolium pratense	x	5	5005	3	1	-5	0	25	0	54.223	24.4	53.938	24.224	54.438	0.21868	24726
189	24727	Trifolium pratense	x	5	5005	3	1	0	0	0	0	54.37171717	24.4	54.22020202	24.23535354	54.72020202	0.370575758	24727
190	24728	Trifolium pratense	x	5	5005	3	1	5	0	25	0	54.42626263	24.4	54.37777778	24.25656566	54.87777778	0.483777778	24728
191	24729	Trifolium pratense	x	5	5005	3	1	10	0	100	0	54.52989691	24.4	54.2814433	24.2443299	54.7814433	0.277618557	24729
192	24730	Trifolium pratense	x	5	5005	3	1	15	0	225	0	54.65050505	24.4	54.27777778	24.28888889	54.77777778	0.153111111	24730
193	24731	Trifolium pratense	x	5	5005	3	1	20	0	400	0	54.628	24.4	54.166	24.3	54.666	0.05662	24731
194	24732	Trifolium pratense	x	5	5005	3	1	25	0	625	0	54.666	24.4	54.143	24.3	54.643	-0.00599	24732
195	24733	Trifolium pratense	x	5	5005	3	1	30	0	900	0	54.81	24.399	54.15	24.3	54.65	-0.1425	24733
196	24759	Trifolium pratense	x	4	5004	3	3	-30	0	900	0	52.703	24.301	52.314	24.229	52.714	0.00973	24759
197	24760	Trifolium pratense	x	4	5004	3	3	-25	0	625	0	52.695	24.302	52.338	24.201	52.738	0.04328	24760
198	24761	Trifolium pratense	x	4	5004	3	3	-20	0	400	0	52.614	24.343	52.35	24.2	52.75	0.137	24761
199	24762	Trifolium pratense	x	4	5004	3	3	-15	0	225	0	52.53	24.329	52.39	24.2	52.79	0.26344	24762
200	24763	Trifolium pratense	x	4	5004	3	3	-10	0	100	0	52.493	24.304	52.4	24.2	52.8	0.31129	24763
201	24764	Trifolium pratense	x	4	5004	3	3	-5	0	25	0	52.44	24.3	52.58	24.2	52.98	0.55594	24764
202	24765	Trifolium pratense	x	4	5004	3	3	0	0	0	0	52.26565657	24.3010101	52.47171717	24.2	52.87171717	0.615070707	24765
203	24766	Trifolium pratense	x	4	5004	3	3	5	0	25	0	52.188	24.301	52.38	24.2	52.78	0.59498	24766
204	24767	Trifolium pratense	x	4	5004	3	3	10	0	100	0	52.08888889	24.3020202	52.0959596	24.2030303	52.4959596	0.391828283	24767
205	24768	Trifolium pratense	x	4	5004	3	3	15	0	225	0	52.0040404	24.3010101	51.90505051	24.2020202	52.30505051	0.273525253	24768
206	24769	Trifolium pratense	x	4	5004	3	3	20	0	400	0	51.9969697	24.3	51.79393939	24.21010101	52.19393939	0.162454545	24769
207	24770	Trifolium pratense	x	4	5004	3	3	25	0	625	0	52	24.3	51.71428571	24.21530612	52.11428571	0.074336735	24770
208	24771	Trifolium pratense	x	4	5004	3	3	30	0	900	0	52	24.3	51.701	24.201	52.101	0.06007	24771
209	24778	Trifolium pratense	x	9	5009	0	0	-30	0	900	0	73.92525253	24.49494949	67.66060606	24.41212121	74.41717172	0.48259596	24778
210	24779	Trifolium pratense	x	9	5009	0	0	-25	0	625	0	73.90909091	24.4010101	67.73232323	24.30707071	74.53131313	0.599161616	24779
211	24780	Trifolium pratense	x	9	5009	0	0	-20	0	400	0	74.02222222	24.31818182	67.75656566	24.25656566	74.55555556	0.519949495	24780
212	24781	Trifolium pratense	x	9	5009	0	0	-15	0	225	0	73.821	24.3	67.649	24.205	74.397	0.57064	24781
213	24782	Trifolium pratense	x	9	5009	0	0	-10	0	100	0	73.588	24.3	67.549	24.199	74.253	0.66415	24782
214	24783	Trifolium pratense	x	9	5009	0	0	-5	0	25	0	73.287	24.3	67.462	24.197	74.129	0.84384	24783
215	24784	Trifolium pratense	x	9	5009	0	0	0	0	0	0	72.906	24.3	67.206	24.199	73.765	0.86772	24784
216	24785	Trifolium pratense	x	9	5009	0	0	5	0	25	0	72.673	24.3	66.971	24.193	73.431	0.7724	24785
217	24786	Trifolium pratense	x	9	5009	0	0	10	0	100	0	72.476	24.3	66.716	24.2	73.093	0.61361	24786
218	24787	Trifolium pratense	x	9	5009	0	0	15	0	225	0	72.303	24.3	66.429	24.2	72.669	0.38576	24787
219	24788	Trifolium pratense	x	9	5009	0	0	20	0	400	0	72.034	24.3	66.248	24.204	72.445	0.4022	24788
220	24789	Trifolium pratense	x	9	5009	0	0	25	0	625	0	71.8030303	24.3010101	66.02626263	24.23737374	72.13333333	0.323888889	24789
221	24790	Trifolium pratense	x	9	5009	0	0	30	0	900	0	71.58080808	24.3	65.78686869	24.25050505	71.80707071	0.211868687	24790
222	24797	Trifolium pratense	x	8	5008	0	1	-30	0	900	0	70.378	24.4	64.858	24.312	70.514	0.11818	24797
223	24798	Trifolium pratense	x	8	5008	0	1	-25	0	625	0	70.307	24.4	64.951	24.3	70.651	0.31889	24798
224	24799	Trifolium pratense	x	8	5008	0	1	-20	0	400	0	70.298	24.4	64.997	24.3	70.697	0.39194	24799
225	24800	Trifolium pratense	x	8	5008	0	1	-15	0	225	0	70.304	24.401	65	24.3	70.7	0.39003	24800
226	24801	Trifolium pratense	x	8	5008	0	1	-10	0	100	0	70.373	24.418	65.169	24.303	70.934	0.55695	24801
227	24802	Trifolium pratense	x	8	5008	0	1	-5	0	25	0	70.446	24.489	65.29	24.317	71.113	0.65297	24802
228	24803	Trifolium pratense	x	8	5008	0	1	0	0	0	0	70.45	24.483	65.412	24.34	71.283	0.81943	24803
229	24804	Trifolium pratense	x	8	5008	0	1	5	0	25	0	70.491	24.478	65.279	24.358	71.084	0.59261	24804
230	24805	Trifolium pratense	x	8	5008	0	1	10	0	100	0	70.48282828	24.49393939	65.1989899	24.3979798	70.97979798	0.488949495	24805
231	24806	Trifolium pratense	x	8	5008	0	1	15	0	225	0	70.49494949	24.5	65.12020202	24.4	70.83939394	0.367141414	24806
232	24807	Trifolium pratense	x	8	5008	0	1	20	0	400	0	70.40505051	24.5	65.01919192	24.4	70.71919192	0.315818182	24807
233	24808	Trifolium pratense	x	8	5008	0	1	25	0	625	0	70.31616162	24.5	64.97979798	24.4	70.67979798	0.349757576	24808
234	24809	Trifolium pratense	x	8	5008	0	1	30	0	900	0	70.303	24.5	64.931	24.404	70.631	0.29509	24809
235	24854	Trifolium pratense	x	9	5009	1	0	-30	0	900	0	65.7979798	25.1979798	61.45454545	25.1	65.75454545	-0.052616162	24854
236	24855	Trifolium pratense	x	9	5009	1	0	-25	0	625	0	65.77777778	25.19393939	61.58989899	25.07575758	65.91313131	0.156848485	24855
237	24856	Trifolium pratense	x	9	5009	1	0	-20	0	400	0	65.6959596	25.2	61.56565657	25.06666667	65.87676768	0.204848485	24856
238	24857	Trifolium pratense	x	9	5009	1	0	-15	0	225	0	65.6	25.2	61.659	25.083	66.019	0.431	24857
239	24858	Trifolium pratense	x	9	5009	1	0	-10	0	100	0	65.655	25.2	61.811	25.077	66.246	0.588	24858
240	24859	Trifolium pratense	x	9	5009	1	0	-5	0	25	0	65.68484848	25.2	61.8989899	25.0979798	66.36262626	0.680959596	24859
241	24860	Trifolium pratense	x	9	5009	1	0	0	0	0	0	65.62828283	25.2	62.01111111	25.1	66.52121212	0.893959596	24860
242	24861	Trifolium pratense	x	9	5009	1	0	5	0	25	0	65.64	25.2	61.954	25.1	66.45	0.80254	24861
243	24862	Trifolium pratense	x	9	5009	1	0	10	0	100	0	65.539	25.201	61.587	25.1	65.904	0.39163	24862
244	24863	Trifolium pratense	x	9	5009	1	0	15	0	225	0	65.453	25.204	61.408	25.1	65.698	0.2273	24863
245	24864	Trifolium pratense	x	9	5009	1	0	20	0	400	0	65.35757576	25.24242424	61.23535354	25.11515152	65.45454545	0.081989899	24864
246	24865	Trifolium pratense	x	9	5009	1	0	25	0	625	0	65.32525253	25.24040404	61.1030303	25.13939394	65.28282828	-0.070242424	24865
247	24866	Trifolium pratense	x	9	5009	1	0	30	0	900	0	65.3	25.2010101	61.0020202	25.15656566	65.11313131	-0.186080808	24866
248	24873	Trifolium pratense	x	8	5008	1	1	-30	0	900	0	64.916	25.301	60.689	25.2	64.688	-0.2391	24873
249	24874	Trifolium pratense	x	8	5008	1	1	-25	0	625	0	64.865	25.326	60.898	25.184	64.983	0.10407	24874
250	24875	Trifolium pratense	x	8	5008	1	1	-20	0	400	0	64.884	25.311	60.865	25.169	64.929	0.03899	24875
251	24876	Trifolium pratense	x	8	5008	1	1	-15	0	225	0	64.889	25.308	61	25.134	65.116	0.22216	24876
252	24877	Trifolium pratense	x	8	5008	1	1	-10	0	100	0	64.91	25.301	61.256	25.128	65.476	0.55831	24877
253	24878	Trifolium pratense	x	8	5008	1	1	-5	0	25	0	64.943	25.301	61.377	25.159	65.641	0.69418	24878
254	24879	Trifolium pratense	x	8	5008	1	1	0	0	0	0	64.94848485	25.32828283	61.4959596	25.16969697	65.8	0.854818182	24879
255	24880	Trifolium pratense	x	8	5008	1	1	5	0	25	0	64.87676768	25.34444444	61.28282828	25.1989899	65.51313131	0.62889899	24880
256	24881	Trifolium pratense	x	8	5008	1	1	10	0	100	0	64.76565657	25.35555556	61.04545455	25.2	65.18484848	0.408919192	24881
257	24882	Trifolium pratense	x	8	5008	1	1	15	0	225	0	64.583	25.359	60.787	25.199	64.802	0.2308	24882
258	24883	Trifolium pratense	x	8	5008	1	1	20	0	400	0	64.529	25.333	60.627	25.2	64.626	0.06154	24883
259	24884	Trifolium pratense	x	8	5008	1	1	25	0	625	0	64.499	25.329	60.582	25.2	64.554	0.0287	24884
260	24885	Trifolium pratense	x	8	5008	1	1	30	0	900	0	64.385	25.342	60.406	25.2	64.294	-0.10278	24885
261	24930	Trifolium pratense	x	9	5009	2	0	-30	0	900	0	61.892	25.072	58.701	24.9	61.901	0.01004	24930
262	24931	Trifolium pratense	x	9	5009	2	0	-25	0	625	0	62.057	25.011	58.889	24.853	62.167	0.10749	24931
263	24932	Trifolium pratense	x	9	5009	2	0	-20	0	400	0	62.19	25	59.031	24.84	62.363	0.17241	24932
264	24933	Trifolium pratense	x	9	5009	2	0	-15	0	225	0	62.367	24.996	59.172	24.803	62.572	0.19277	24933
265	24934	Trifolium pratense	x	9	5009	2	0	-10	0	100	0	62.607	24.939	59.318	24.8	62.748	0.15632	24934
266	24935	Trifolium pratense	x	9	5009	2	0	-5	0	25	0	62.72	24.927	59.571	24.8	63.135	0.3964	24935
267	24936	Trifolium pratense	x	9	5009	2	0	0	0	0	0	62.77070707	24.93737374	59.67575758	24.8	63.27575758	0.49220202	24936
268	24937	Trifolium pratense	x	9	5009	2	0	5	0	25	0	62.796	24.955	59.666	24.8	63.27	0.45321	24937
269	24938	Trifolium pratense	x	9	5009	2	0	10	0	100	0	63.01212121	24.9	59.7	24.79494949	63.3	0.284808081	24938
270	24939	Trifolium pratense	x	9	5009	2	0	15	0	225	0	63.13434343	24.9	59.62727273	24.8	63.22424242	0.060838384	24939
271	24940	Trifolium pratense	x	9	5009	2	0	20	0	400	0	63.12755102	24.9	59.56734694	24.8	63.13469388	-0.016265306	24940
272	24941	Trifolium pratense	x	9	5009	2	0	25	0	625	0	63.08282828	24.9	59.54040404	24.8	63.08080808	-0.009262626	24941
273	24942	Trifolium pratense	x	9	5009	2	0	30	0	900	0	63.143	24.9	59.51	24.8	63.02	-0.112	24942
274	24949	Trifolium pratense	x	8	5008	2	1	-30	0	900	0	62.755	24.9	59.294	24.79	62.697	-0.02531	24949
275	24950	Trifolium pratense	x	8	5008	2	1	-25	0	625	0	62.614	24.9	59.264	24.76	62.664	0.07396	24950
276	24951	Trifolium pratense	x	8	5008	2	1	-20	0	400	0	62.37575758	24.9010101	59.2020202	24.74242424	62.6040404	0.225929293	24951
277	24952	Trifolium pratense	x	8	5008	2	1	-15	0	225	0	62.287	24.9	59.186	24.751	62.588	0.29227	24952
278	24953	Trifolium pratense	x	8	5008	2	1	-10	0	100	0	62.2010101	24.9	59.13636364	24.74343434	62.52323232	0.308888889	24953
279	24954	Trifolium pratense	x	8	5008	2	1	-5	0	25	0	62.13333333	24.9	59.20909091	24.72626263	62.61818182	0.478181818	24954
280	24955	Trifolium pratense	x	8	5008	2	1	0	0	0	0	61.96767677	24.8989899	59.0959596	24.72525253	62.46767677	0.48569697	24955
281	24956	Trifolium pratense	x	8	5008	2	1	5	0	25	0	61.81414141	24.8979798	58.93434343	24.72020202	62.23333333	0.413606061	24956
282	24957	Trifolium pratense	x	8	5008	2	1	10	0	100	0	61.596	24.89	58.728	24.724	61.941	0.34383	24957
283	24958	Trifolium pratense	x	8	5008	2	1	15	0	225	0	61.448	24.884	58.477	24.721	61.593	0.14164	24958
284	24959	Trifolium pratense	x	8	5008	2	1	20	0	400	0	61.317	24.88	58.315	24.713	61.332	0.04603	24959
285	24960	Trifolium pratense	x	8	5008	2	1	25	0	625	0	61.194	24.892	58.213	24.704	61.213	0.02707	24960
286	24961	Trifolium pratense	x	8	5008	2	1	30	0	900	0	61.153	24.88	58.178	24.711	61.178	0.0192	24961
287	25006	Trifolium pratense	x	9	5009	3	0	-30	0	900	0	64.033	24.8	60.241	24.697	64.043	0.01842	25006
288	25007	Trifolium pratense	x	9	5009	3	0	-25	0	625	0	63.936	24.8	60.249	24.652	64.053	0.12664	25007
289	25008	Trifolium pratense	x	9	5009	3	0	-20	0	400	0	63.908	24.8	60.202	24.627	64.005	0.08905	25008
290	25009	Trifolium pratense	x	9	5009	3	0	-15	0	225	0	63.798	24.799	60.119	24.623	63.895	0.08322	25009
291	25010	Trifolium pratense	x	9	5009	3	0	-10	0	100	0	63.701	24.8	60.063	24.62	63.806	0.10203	25010
292	25011	Trifolium pratense	x	9	5009	3	0	-5	0	25	0	63.563	24.8	60.104	24.635	63.867	0.29726	25011
293	25012	Trifolium pratense	x	9	5009	3	0	0	0	0	0	63.48163265	24.8	60.12346939	24.63979592	63.89489796	0.405816327	25012
294	25013	Trifolium pratense	x	9	5009	3	0	5	0	25	0	63.37676768	24.7989899	59.95353535	24.64444444	63.65858586	0.27369697	25013
295	25014	Trifolium pratense	x	9	5009	3	0	10	0	100	0	63.2989899	24.8	59.8979798	24.67474747	63.56969697	0.273919192	25014
296	25015	Trifolium pratense	x	9	5009	3	0	15	0	225	0	63.3010101	24.8	59.75858586	24.6959596	63.35858586	0.07740404	25015
297	25016	Trifolium pratense	x	9	5009	3	0	20	0	400	0	63.255	24.8	59.667	24.696	63.267	-0.0042	25016
298	25017	Trifolium pratense	x	9	5009	3	0	25	0	625	0	63.217	24.8	59.601	24.7	63.201	-0.0586	25017
299	25018	Trifolium pratense	x	9	5009	3	0	30	0	900	0	63.292	24.799	59.6	24.698	63.199	-0.135	25018
300	25025	Trifolium pratense	x	8	5008	3	1	-30	0	900	0	63.474	24.8	59.749	24.7	63.349	-0.1089	25025
301	25026	Trifolium pratense	x	8	5008	3	1	-25	0	625	0	63.4959596	24.8	59.85656566	24.69494949	63.51414141	0.019242424	25026
302	25027	Trifolium pratense	x	8	5008	3	1	-20	0	400	0	63.50909091	24.8	59.92424242	24.69090909	63.62020202	0.100565657	25027
303	25028	Trifolium pratense	x	8	5008	3	1	-15	0	225	0	63.51818182	24.8	60.01616162	24.67575758	63.74040404	0.219525253	25028
304	25029	Trifolium pratense	x	8	5008	3	1	-10	0	100	0	63.51818182	24.8	60.07979798	24.63838384	63.83333333	0.308313131	25029
305	25030	Trifolium pratense	x	8	5008	3	1	-5	0	25	0	63.48	24.8	60.253	24.667	64.078	0.58832	25030
306	25031	Trifolium pratense	x	8	5008	3	1	0	0	0	0	63.506	24.8	60.15	24.661	63.925	0.41846	25031
307	25032	Trifolium pratense	x	8	5008	3	1	5	0	25	0	63.519	24.8	60.116	24.661	63.892	0.35805	25032
308	25033	Trifolium pratense	x	8	5008	3	1	10	0	100	0	63.5	24.8	59.953	24.658	63.65	0.14964	25033
309	25034	Trifolium pratense	x	8	5008	3	1	15	0	225	0	63.55555556	24.8	59.94141414	24.68888889	63.63636364	0.077959596	25034
310	25035	Trifolium pratense	x	8	5008	3	1	20	0	400	0	63.401	24.801	59.89	24.698	63.58	0.161	25035
311	25036	Trifolium pratense	x	8	5008	3	1	25	0	625	0	63.5	24.8	59.883	24.7	63.566	0.0522	25036
312	25037	Trifolium pratense	x	8	5008	3	1	30	0	900	0	63.551	24.8	59.849	24.683	63.505	-0.04633	25037
313	24221	Trifolium pratense	z	1	5001	0	2	0	5	0	25	45.5989899	23.9989899	45.67777778	23.86161616	45.67777778	0.108959596	24221
314	24222	Trifolium pratense	z	1	5001	0	2	0	10	0	100	45.563	24	45.689	23.896	45.689	0.1561	24222
315	24223	Trifolium pratense	z	1	5001	0	2	0	15	0	225	45.56	24.002	45.636	23.9	45.636	0.10664	24223
316	24224	Trifolium pratense	z	1	5001	0	2	0	20	0	400	45.506	24.009	45.591	23.901	45.591	0.11609	24224
317	24225	Trifolium pratense	z	1	5001	0	2	0	25	0	625	45.551	24.062	45.533	23.919	45.533	0.01367	24225
318	24226	Trifolium pratense	z	1	5001	0	2	0	30	0	900	45.517	24.096	45.554	23.953	45.554	0.06846	24226
319	24240	Trifolium pratense	z	0	5000	0	3	0	5	0	25	46.255	24.3	46.427	24.2	46.427	0.19193	24240
320	24241	Trifolium pratense	z	0	5000	0	3	0	10	0	100	46.022	24.3	46.185	24.201	46.185	0.18619	24241
321	24242	Trifolium pratense	z	0	5000	0	3	0	15	0	225	45.814	24.3	45.943	24.207	45.943	0.15553	24242
322	24243	Trifolium pratense	z	0	5000	0	3	0	20	0	400	45.731	24.339	45.801	24.214	45.801	0.09807	24243
323	24244	Trifolium pratense	z	0	5000	0	3	0	25	0	625	45.669	24.366	45.747	24.263	45.747	0.10706	24244
324	24245	Trifolium pratense	z	0	5000	0	3	0	30	0	900	45.66161616	24.39191919	45.70909091	24.29393939	45.70909091	0.077272727	24245
325	24297	Trifolium pratense	z	1	5001	1	2	0	5	0	25	42.923	24.736	42.992	24.6	43.092	0.13396	24297
326	24298	Trifolium pratense	z	1	5001	1	2	0	10	0	100	42.96	24.728	43.015	24.6	43.115	0.11967	24298
327	24299	Trifolium pratense	z	1	5001	1	2	0	15	0	225	43.142	24.729	43.198	24.6	43.298	0.11801	24299
328	24300	Trifolium pratense	z	1	5001	1	2	0	20	0	400	43.5	24.727	43.56	24.6	43.66	0.1174	24300
329	24301	Trifolium pratense	z	1	5001	1	2	0	25	0	625	43.938	24.766	44.008	24.6	44.087	0.12155	24301
330	24302	Trifolium pratense	z	1	5001	1	2	0	30	0	900	44.442	24.769	44.578	24.602	44.578	0.18018	24302
331	24316	Trifolium pratense	z	0	5000	1	3	0	5	0	25	49.289	24.782	49.438	24.618	49.438	0.12966	24316
332	24317	Trifolium pratense	z	0	5000	1	3	0	10	0	100	49.38585859	24.8	49.51111111	24.6	49.51111111	0.105141414	24317
333	24318	Trifolium pratense	z	0	5000	1	3	0	15	0	225	49.43636364	24.7959596	49.57474747	24.6	49.57474747	0.117636364	24318
334	24319	Trifolium pratense	z	0	5000	1	3	0	20	0	400	49.48181818	24.78080808	49.6	24.6	49.6	0.097181818	24319
335	24320	Trifolium pratense	z	0	5000	1	3	0	25	0	625	49.484	24.779	49.601	24.601	49.601	0.09599	24320
336	24321	Trifolium pratense	z	0	5000	1	3	0	30	0	900	49.481	24.783	49.598	24.6	49.598	0.09602	24321
337	24373	Trifolium pratense	z	1	5001	2	2	0	5	0	25	49.852	24.5	50.008	24.4	50.008	0.12976	24373
338	24374	Trifolium pratense	z	1	5001	2	2	0	10	0	100	49.8	24.5	49.9989899	24.4	49.9989899	0.172959596	24374
339	24375	Trifolium pratense	z	1	5001	2	2	0	15	0	225	49.83434343	24.5	49.99292929	24.4	49.99292929	0.132656566	24375
340	24376	Trifolium pratense	z	1	5001	2	2	0	20	0	400	49.84545455	24.5	49.96868687	24.3989899	49.96868687	0.097545455	24376
341	24377	Trifolium pratense	z	1	5001	2	2	0	25	0	625	49.9	24.5	49.99494949	24.3989899	49.99494949	0.069	24377
342	24378	Trifolium pratense	z	1	5001	2	2	0	30	0	900	49.9	24.5	50.023	24.4	50.023	0.09654	24378
343	24392	Trifolium pratense	z	0	5000	2	3	0	5	0	25	50.506	24.5	50.588	24.4	50.588	0.04812	24392
344	24393	Trifolium pratense	z	0	5000	2	3	0	10	0	100	50.47	24.5	50.529	24.4	50.529	0.02571	24393
345	24394	Trifolium pratense	z	0	5000	2	3	0	15	0	225	50.4	24.5	50.438	24.399	50.438	0.00563	24394
346	24395	Trifolium pratense	z	0	5000	2	3	0	20	0	400	50.338	24.499	50.35	24.377	50.35	-0.01902	24395
347	24396	Trifolium pratense	z	0	5000	2	3	0	25	0	625	50.165	24.5	50.241	24.387	50.241	0.04659	24396
348	24397	Trifolium pratense	z	0	5000	2	3	0	30	0	900	49.964	24.5	50.048	24.36	50.048	0.05704	24397
349	24449	Trifolium pratense	z	1	5001	3	2	0	5	0	25	41.98787879	24.29393939	42.01919192	24.14949495	42.11919192	0.108818182	24449
350	24450	Trifolium pratense	z	1	5001	3	2	0	10	0	100	41.981	24.286	41.93	24.119	42.03	0.02768	24450
351	24451	Trifolium pratense	z	1	5001	3	2	0	15	0	225	41.983	24.283	41.889	24.101	41.989	-0.01489	24451
352	24452	Trifolium pratense	z	1	5001	3	2	0	20	0	400	41.956	24.288	41.877	24.11	41.977	0.00023	24452
353	24453	Trifolium pratense	z	1	5001	3	2	0	25	0	625	41.987	24.296	41.83	24.111	41.93	-0.0773	24453
354	24454	Trifolium pratense	z	1	5001	3	2	0	30	0	900	41.951	24.285	41.848	24.118	41.948	-0.02348	24454
355	24468	Trifolium pratense	z	0	5000	3	3	0	5	0	25	41.581	24.257	41.658	24.1	41.758	0.15942	24468
356	24469	Trifolium pratense	z	0	5000	3	3	0	10	0	100	41.53232323	24.2020202	41.57979798	24.1	41.67979798	0.130676768	24469
357	24470	Trifolium pratense	z	0	5000	3	3	0	15	0	225	41.522	24.202	41.512	24.1	41.612	0.07388	24470
358	24471	Trifolium pratense	z	0	5000	3	3	0	20	0	400	41.502	24.202	41.525	24.1	41.625	0.10675	24471
359	24472	Trifolium pratense	z	0	5000	3	3	0	25	0	625	41.529	24.202	41.5	24.1	41.6	0.055	24472
360	24473	Trifolium pratense	z	0	5000	3	3	0	30	0	900	41.581	24.2	41.51	24.1	41.61	0.0129	24473
361	24506	Trifolium pratense	z	5	5005	0	1	0	5	0	25	43.504	24.357	43.714	24.254	43.518	0.05319	24506
362	24507	Trifolium pratense	z	5	5005	0	1	0	10	0	100	43.492	24.379	43.593	24.249	43.393	-0.06368	24507
363	24508	Trifolium pratense	z	5	5005	0	1	0	15	0	225	43.498	24.394	43.56	24.253	43.36	-0.10483	24508
364	24509	Trifolium pratense	z	5	5005	0	1	0	20	0	400	43.501	24.386	43.641	24.27	43.441	-0.02164	24509
365	24510	Trifolium pratense	z	5	5005	0	1	0	25	0	625	43.516	24.396	43.692	24.293	43.492	0.01752	24510
366	24511	Trifolium pratense	z	5	5005	0	1	0	30	0	900	43.579	24.397	43.708	24.291	43.508	-0.02835	24511
367	24544	Trifolium pratense	z	4	5004	0	3	0	5	0	25	46.226	24.694	46.474	24.542	46.474	0.26958	24544
368	24545	Trifolium pratense	z	4	5004	0	3	0	10	0	100	46.297	24.7	46.507	24.543	46.507	0.23368	24545
369	24546	Trifolium pratense	z	4	5004	0	3	0	15	0	225	46.395	24.7	46.668	24.575	46.668	0.30703	24546
370	24547	Trifolium pratense	z	4	5004	0	3	0	20	0	400	46.48787879	24.7	46.68484848	24.58484848	46.68484848	0.232060606	24547
371	24548	Trifolium pratense	z	4	5004	0	3	0	25	0	625	46.41111111	24.7	46.67777778	24.5979798	46.67777778	0.301333333	24548
372	24549	Trifolium pratense	z	4	5004	0	3	0	30	0	900	46.32424242	24.7010101	46.56060606	24.6	46.56060606	0.263606061	24549
373	24582	Trifolium pratense	z	5	5005	1	1	0	5	0	25	43.719	24.818	44.023	24.7	43.923	0.16719	24582
374	24583	Trifolium pratense	z	5	5005	1	1	0	10	0	100	43.967	24.807	44.227	24.7	44.127	0.13643	24583
375	24584	Trifolium pratense	z	5	5005	1	1	0	15	0	225	44.28181818	24.8010101	44.51818182	24.7	44.41818182	0.131161616	24584
376	24585	Trifolium pratense	z	5	5005	1	1	0	20	0	400	44.51111111	24.82626263	44.73535354	24.7	44.63535354	0.133282828	24585
377	24586	Trifolium pratense	z	5	5005	1	1	0	25	0	625	44.67878788	24.86060606	44.91515152	24.7	44.81515152	0.157242424	24586
378	24587	Trifolium pratense	z	5	5005	1	1	0	30	0	900	44.717	24.82	44.941	24.7	44.841	0.14646	24587
379	24620	Trifolium pratense	z	4	5004	1	3	0	5	0	25	53.04242424	24.73535354	53.04242424	24.6	53.45858586	0.445909091	24620
380	24621	Trifolium pratense	z	4	5004	1	3	0	10	0	100	53.42828283	24.70707071	53.26060606	24.6	53.76060606	0.292565657	24621
381	24622	Trifolium pratense	z	4	5004	1	3	0	15	0	225	53.67474747	24.7020202	53.38585859	24.6	53.88585859	0.179262626	24622
382	24623	Trifolium pratense	z	4	5004	1	3	0	20	0	400	53.656	24.715	53.468	24.6	53.968	0.28508	24623
383	24624	Trifolium pratense	z	4	5004	1	3	0	25	0	625	53.693	24.703	53.44	24.6	53.94	0.2184	24624
384	24625	Trifolium pratense	z	4	5004	1	3	0	30	0	900	53.712	24.701	53.494	24.6	53.994	0.25664	24625
385	24658	Trifolium pratense	z	5	5005	2	1	0	5	0	25	53.196	24.682	52.978	24.501	53.378	0.2238	24658
386	24659	Trifolium pratense	z	5	5005	2	1	0	10	0	100	53.127	24.693	52.938	24.5	53.338	0.25028	24659
387	24660	Trifolium pratense	z	5	5005	2	1	0	15	0	225	53.098	24.681	52.804	24.5	53.204	0.13628	24660
388	24661	Trifolium pratense	z	5	5005	2	1	0	20	0	400	53.06464646	24.66565657	52.8	24.5	53.2	0.165353535	24661
389	24662	Trifolium pratense	z	5	5005	2	1	0	25	0	625	52.94747475	24.63535354	52.71212121	24.5	53.11212121	0.189343434	24662
390	24663	Trifolium pratense	z	5	5005	2	1	0	30	0	900	52.81313131	24.62929293	52.56363636	24.5	52.96363636	0.165323232	24663
391	24696	Trifolium pratense	z	4	5004	2	3	0	5	0	25	54.893	24.5	54.289	24.398	54.789	-0.07753	24696
392	24697	Trifolium pratense	z	4	5004	2	3	0	10	0	100	54.494	24.494	53.834	24.341	54.334	-0.16315	24697
393	24698	Trifolium pratense	z	4	5004	2	3	0	15	0	225	54.065	24.493	53.472	24.31	53.972	-0.11951	24698
394	24699	Trifolium pratense	z	4	5004	2	3	0	20	0	400	53.592	24.482	53.08	24.311	53.503	-0.06359	24699
395	24700	Trifolium pratense	z	4	5004	2	3	0	25	0	625	53.204	24.486	52.785	24.305	53.185	0.01034	24700
396	24701	Trifolium pratense	z	4	5004	2	3	0	30	0	900	52.88585859	24.49090909	52.49191919	24.32121212	52.89191919	0.016242424	24701
397	24734	Trifolium pratense	z	5	5005	3	1	0	5	0	25	54.8	24.4	54.235	24.3	54.735	-0.0419	24734
398	24735	Trifolium pratense	z	5	5005	3	1	0	10	0	100	54.854	24.398	54.222	24.26	54.722	-0.10972	24735
399	24736	Trifolium pratense	z	5	5005	3	1	0	15	0	225	54.868	24.399	54.281	24.291	54.781	-0.06114	24736
400	24737	Trifolium pratense	z	5	5005	3	1	0	20	0	400	54.8979798	24.4	54.3010101	24.26666667	54.8010101	-0.069757576	24737
401	24738	Trifolium pratense	z	5	5005	3	1	0	25	0	625	55.057	24.4	54.428	24.233	54.928	-0.09338	24738
402	24739	Trifolium pratense	z	5	5005	3	1	0	30	0	900	55.192	24.4	54.569	24.268	55.069	-0.07886	24739
403	24772	Trifolium pratense	z	4	5004	3	3	0	5	0	25	51.91212121	24.3	51.76969697	24.2010101	52.16969697	0.221383838	24772
404	24773	Trifolium pratense	z	4	5004	3	3	0	10	0	100	51.85454545	24.3	51.67474747	24.2010101	52.07474747	0.17769697	24773
405	24774	Trifolium pratense	z	4	5004	3	3	0	15	0	225	51.86	24.3	51.617	24.2	52.017	0.11102	24774
406	24775	Trifolium pratense	z	4	5004	3	3	0	20	0	400	51.897	24.3	51.614	24.2	52.014	0.07084	24775
407	24776	Trifolium pratense	z	4	5004	3	3	0	25	0	625	51.81212121	24.3	51.6	24.2	52	0.140878788	24776
408	24777	Trifolium pratense	z	4	5004	3	3	0	30	0	900	51.805	24.3	51.593	24.193	51.986	0.14051	24777
409	24791	Trifolium pratense	z	9	5009	0	0	0	5	0	25	71.275	24.302	65.665	24.235	71.62	0.34746	24791
410	24792	Trifolium pratense	z	9	5009	0	0	0	10	0	100	71.002	24.306	65.448	24.235	71.331	0.31772	24792
411	24793	Trifolium pratense	z	9	5009	0	0	0	15	0	225	70.7979798	24.33838384	65.31818182	24.26464646	71.15959596	0.340474747	24793
412	24794	Trifolium pratense	z	9	5009	0	0	0	20	0	400	70.69191919	24.38282828	65.1969697	24.26464646	70.97474747	0.277060606	24794
413	24795	Trifolium pratense	z	9	5009	0	0	0	25	0	625	70.59489796	24.38163265	65.14897959	24.27959184	70.91530612	0.307010204	24795
414	24796	Trifolium pratense	z	9	5009	0	0	0	30	0	900	70.52626263	24.3959596	65.08989899	24.28787879	70.79191919	0.293575758	24796
415	24810	Trifolium pratense	z	8	5008	0	1	0	5	0	25	70.36565657	24.51212121	65.04949495	24.41111111	70.75151515	0.397616162	24810
416	24811	Trifolium pratense	z	8	5008	0	1	0	10	0	100	70.42929293	24.53030303	65.04949495	24.42525253	70.75151515	0.333979798	24811
417	24812	Trifolium pratense	z	8	5008	0	1	0	15	0	225	70.462	24.573	65.063	24.447	70.773	0.3201	24812
418	24813	Trifolium pratense	z	8	5008	0	1	0	20	0	400	70.412	24.592	65.1	24.497	70.803	0.42197	24813
419	24814	Trifolium pratense	z	8	5008	0	1	0	25	0	625	70.366	24.6	65.031	24.5	70.731	0.37144	24814
420	24815	Trifolium pratense	z	8	5008	0	1	0	30	0	900	70.179	24.644	64.855	24.5	70.51	0.313	24815
421	24867	Trifolium pratense	z	9	5009	1	0	0	5	0	25	65.22828283	25.21414141	61.10707071	25.15353535	65.28080808	0.032292929	24867
422	24868	Trifolium pratense	z	9	5009	1	0	0	10	0	100	65.25454545	25.25454545	61.03131313	25.11616162	65.16060606	-0.099727273	24868
423	24869	Trifolium pratense	z	9	5009	1	0	0	15	0	225	65.22121212	25.27575758	61.02525253	25.14545455	65.14949495	-0.074868687	24869
424	24870	Trifolium pratense	z	9	5009	1	0	0	20	0	400	65.1979798	25.26262626	61.02626263	25.14646465	65.15252525	-0.050212121	24870
425	24871	Trifolium pratense	z	9	5009	1	0	0	25	0	625	65.134	25.289	60.991	25.17	65.093	-0.03549	24871
426	24872	Trifolium pratense	z	9	5009	1	0	0	30	0	900	65.111	25.276	60.907	25.196	65.003	-0.12931	24872
427	24886	Trifolium pratense	z	8	5008	1	1	0	5	0	25	64.367	25.325	60.518	25.2	64.44	0.07124	24886
428	24887	Trifolium pratense	z	8	5008	1	1	0	10	0	100	64.32	25.306	60.499	25.195	64.404	0.09166	24887
429	24888	Trifolium pratense	z	8	5008	1	1	0	15	0	225	64.321	25.303	60.494	25.169	64.403	0.08375	24888
430	24889	Trifolium pratense	z	8	5008	1	1	0	20	0	400	64.331	25.301	60.513	25.149	64.428	0.10022	24889
431	24890	Trifolium pratense	z	8	5008	1	1	0	25	0	625	64.273	25.304	60.44	25.129	64.34	0.0566	24890
432	24891	Trifolium pratense	z	8	5008	1	1	0	30	0	900	64.23	25.301	60.366	25.127	64.222	-0.0037	24891
433	24943	Trifolium pratense	z	9	5009	2	0	0	5	0	25	63.1989899	24.9	59.61010101	24.7989899	63.21010101	-0.027848485	24943
434	24944	Trifolium pratense	z	9	5009	2	0	0	10	0	100	63.12727273	24.9	59.58787879	24.77474747	63.17575758	0.012757576	24944
435	24945	Trifolium pratense	z	9	5009	2	0	0	15	0	225	63.1	24.9	59.59	24.77	63.178	0.043	24945
436	24946	Trifolium pratense	z	9	5009	2	0	0	20	0	400	63.103	24.9	59.555	24.755	63.11	-0.009	24946
437	24947	Trifolium pratense	z	9	5009	2	0	0	25	0	625	63.1	24.9	59.502	24.766	63.01	-0.08014	24947
438	24948	Trifolium pratense	z	9	5009	2	0	0	30	0	900	63.062	24.896	59.504	24.763	63.016	-0.03932	24948
439	24962	Trifolium pratense	z	8	5008	2	1	0	5	0	25	61.021	24.884	58.2	24.702	61.2	0.18198	24962
440	24963	Trifolium pratense	z	8	5008	2	1	0	10	0	100	60.971	24.888	58.124	24.7	61.124	0.1256	24963
441	24964	Trifolium pratense	z	8	5008	2	1	0	15	0	225	60.946	24.85	58.124	24.7	61.124	0.1506	24964
442	24965	Trifolium pratense	z	8	5008	2	1	0	20	0	400	60.984	24.805	58.136	24.7	61.136	0.1294	24965
443	24966	Trifolium pratense	z	8	5008	2	1	0	25	0	625	61.026	24.826	58.184	24.7	61.184	0.1546	24966
444	24967	Trifolium pratense	z	8	5008	2	1	0	30	0	900	61.117	24.864	58.203	24.7	61.203	0.09017	24967
445	25019	Trifolium pratense	z	9	5009	3	0	0	5	0	25	63.295	24.797	59.698	24.695	63.298	-0.00083	25019
446	25020	Trifolium pratense	z	9	5009	3	0	0	10	0	100	63.29494949	24.7989899	59.64646465	24.64444444	63.24646465	-0.072909091	25020
447	25021	Trifolium pratense	z	9	5009	3	0	0	15	0	225	63.272	24.8	59.647	24.643	63.247	-0.0492	25021
448	25022	Trifolium pratense	z	9	5009	3	0	0	20	0	400	63.233	24.8	59.713	24.639	63.313	0.08188	25022
449	25023	Trifolium pratense	z	9	5009	3	0	0	25	0	625	63.201	24.8	59.706	24.669	63.306	0.10421	25023
450	25024	Trifolium pratense	z	9	5009	3	0	0	30	0	900	63.22	24.8	59.744	24.672	63.344	0.13807	25024
451	25038	Trifolium pratense	z	8	5008	3	1	0	5	0	25	63.609	24.791	59.898	24.655	63.573	-0.03603	25038
452	25039	Trifolium pratense	z	8	5008	3	1	0	10	0	100	63.583	24.793	59.849	24.649	63.498	-0.0784	25039
453	25040	Trifolium pratense	z	8	5008	3	1	0	15	0	225	63.492	24.8	59.811	24.653	63.443	-0.04039	25040
454	25041	Trifolium pratense	z	8	5008	3	1	0	20	0	400	63.49090909	24.79393939	59.74747475	24.64646465	63.34848485	-0.127909091	25041
455	25042	Trifolium pratense	z	8	5008	3	1	0	25	0	625	63.38181818	24.7989899	59.71010101	24.64343434	63.31010101	-0.070949495	25042
456	25043	Trifolium pratense	z	8	5008	3	1	0	30	0	900	63.26161616	24.8	59.66363636	24.61616162	63.26363636	-0.015585859	25043
