# Supplementary material for: Floral Humidity in Flowering Plants: A Preliminary Survey
Source: Front Plant Sci. 2020 Mar 6;11:249. doi: 10.3389/fpls.2020.00249 (PMC7068853; doi:10.3389/fpls.2020.00249)
Supplement: SUPPLEMENTARY FILE 2 — A zipped file containing floral humidity data collected by the robot arm transects as described in the main text. A word document within the zipped files explains the data formatting in detail. Datafiles themselves are in CSV format. [file Data_Sheet_2.zip › Floral humidity data/Flowers/Trifolium pratense Raw.csv]

	X.	Individual	Species	totIndividual	date	sample..	Sample.order	x.or.z.transect	xoffset	zoffset	Background.Humidity	Background.Temperature	Focal.Humidity	Focal.Temperature	Corrected.Focal.humidity	Change.in.RH.	block	BE	Tag	N
1	3787	1	Trifolium pratense	5001	2018-07-19-13-03-30	0	2	x	-30	0	46.5	23.7	46.5	23.7	46.5	0.019	24208	First10	Here	1
2	3788	1	Trifolium pratense	5001	2018-07-19-13-03-32	0	2	x	-30	0	46.5	23.7	46.5	23.7	46.5	0.019	24208	First10	Here	2
3	3789	1	Trifolium pratense	5001	2018-07-19-13-03-34	0	2	x	-30	0	46.5	23.7	46.5	23.7	46.5	0.019	24208	First10	Here	3
4	3790	1	Trifolium pratense	5001	2018-07-19-13-03-36	0	2	x	-30	0	46.5	23.7	46.5	23.7	46.5	0.019	24208	First10	Here	4
5	3791	1	Trifolium pratense	5001	2018-07-19-13-03-38	0	2	x	-30	0	46.5	23.7	46.5	23.7	46.5	0.019	24208	First10	Here	5
6	3792	1	Trifolium pratense	5001	2018-07-19-13-03-40	0	2	x	-30	0	46.5	23.7	46.5	23.7	46.5	0.019	24208	First10	Here	6
7	3793	1	Trifolium pratense	5001	2018-07-19-13-03-42	0	2	x	-30	0	46.5	23.7	46.5	23.7	46.5	0.019	24208	First10	Here	7
8	3794	1	Trifolium pratense	5001	2018-07-19-13-03-44	0	2	x	-30	0	46.5	23.7	46.5	23.7	46.5	0.019	24208	First10	Here	8
9	3795	1	Trifolium pratense	5001	2018-07-19-13-03-46	0	2	x	-30	0	46.5	23.7	46.5	23.7	46.5	0.019	24208	First10	Here	9
10	3796	1	Trifolium pratense	5001	2018-07-19-13-03-48	0	2	x	-30	0	46.5	23.7	46.5	23.7	46.5	0.019	24208	First10	Here	10
11	3797	1	Trifolium pratense	5001	2018-07-19-13-03-50	0	2	x	-30	0	46.5	23.7	46.5	23.7	46.5	0.019	24208			11
12	3798	1	Trifolium pratense	5001	2018-07-19-13-03-52	0	2	x	-30	0	46.5	23.7	46.5	23.7	46.5	0.019	24208			12
13	3799	1	Trifolium pratense	5001	2018-07-19-13-03-54	0	2	x	-30	0	46.5	23.7	46.5	23.7	46.5	0.019	24208			13
14	3800	1	Trifolium pratense	5001	2018-07-19-13-03-56	0	2	x	-30	0	46.5	23.7	46.5	23.7	46.5	0.019	24208			14
15	3801	1	Trifolium pratense	5001	2018-07-19-13-03-58	0	2	x	-30	0	46.5	23.7	46.5	23.7	46.5	0.019	24208			15
16	3802	1	Trifolium pratense	5001	2018-07-19-13-04-00	0	2	x	-30	0	46.5	23.7	46.5	23.7	46.5	0.019	24208			16
17	3803	1	Trifolium pratense	5001	2018-07-19-13-04-02	0	2	x	-30	0	46.5	23.7	46.5	23.7	46.5	0.019	24208			17
18	3804	1	Trifolium pratense	5001	2018-07-19-13-04-04	0	2	x	-30	0	46.5	23.7	46.5	23.7	46.5	0.019	24208			18
19	3805	1	Trifolium pratense	5001	2018-07-19-13-04-06	0	2	x	-30	0	46.5	23.7	46.5	23.7	46.5	0.019	24208			19
20	3806	1	Trifolium pratense	5001	2018-07-19-13-04-08	0	2	x	-30	0	46.5	23.7	46.5	23.7	46.5	0.019	24208			20
21	3807	1	Trifolium pratense	5001	2018-07-19-13-04-10	0	2	x	-30	0	46.5	23.7	46.5	23.7	46.5	0.019	24208			21
22	3808	1	Trifolium pratense	5001	2018-07-19-13-04-12	0	2	x	-30	0	46.5	23.7	46.5	23.7	46.5	0.019	24208			22
23	3809	1	Trifolium pratense	5001	2018-07-19-13-04-14	0	2	x	-30	0	46.5	23.7	46.5	23.7	46.5	0.019	24208			23
24	3810	1	Trifolium pratense	5001	2018-07-19-13-04-16	0	2	x	-30	0	46.5	23.7	46.5	23.7	46.5	0.019	24208			24
25	3811	1	Trifolium pratense	5001	2018-07-19-13-04-18	0	2	x	-30	0	46.5	23.7	46.5	23.7	46.5	0.019	24208			25
26	3812	1	Trifolium pratense	5001	2018-07-19-13-04-20	0	2	x	-30	0	46.5	23.7	46.5	23.7	46.5	0.019	24208			26
27	3813	1	Trifolium pratense	5001	2018-07-19-13-04-22	0	2	x	-30	0	46.5	23.7	46.5	23.7	46.5	0.019	24208			27
28	3814	1	Trifolium pratense	5001	2018-07-19-13-04-24	0	2	x	-30	0	46.5	23.7	46.6	23.7	46.6	0.118	24208			28
29	3815	1	Trifolium pratense	5001	2018-07-19-13-04-26	0	2	x	-30	0	46.5	23.7	46.5	23.7	46.5	0.019	24208			29
30	3816	1	Trifolium pratense	5001	2018-07-19-13-04-28	0	2	x	-30	0	46.5	23.7	46.5	23.7	46.5	0.019	24208			30
31	3817	1	Trifolium pratense	5001	2018-07-19-13-04-30	0	2	x	-30	0	46.5	23.7	46.5	23.7	46.5	0.019	24208			31
32	3818	1	Trifolium pratense	5001	2018-07-19-13-04-32	0	2	x	-30	0	46.5	23.7	46.5	23.7	46.5	0.019	24208			32
33	3819	1	Trifolium pratense	5001	2018-07-19-13-04-34	0	2	x	-30	0	46.5	23.7	46.4	23.6	46.4	-0.08	24208			33
34	3820	1	Trifolium pratense	5001	2018-07-19-13-04-36	0	2	x	-30	0	46.5	23.7	46.5	23.7	46.5	0.019	24208			34
35	3821	1	Trifolium pratense	5001	2018-07-19-13-04-38	0	2	x	-30	0	46.5	23.7	46.5	23.6	46.5	0.019	24208			35
36	3822	1	Trifolium pratense	5001	2018-07-19-13-04-40	0	2	x	-30	0	46.5	23.7	46.5	23.7	46.5	0.019	24208			36
37	3823	1	Trifolium pratense	5001	2018-07-19-13-04-42	0	2	x	-30	0	46.5	23.7	46.5	23.7	46.5	0.019	24208			37
38	3824	1	Trifolium pratense	5001	2018-07-19-13-04-44	0	2	x	-30	0	46.5	23.7	46.5	23.7	46.5	0.019	24208			38
39	3825	1	Trifolium pratense	5001	2018-07-19-13-04-46	0	2	x	-30	0	46.5	23.7	46.5	23.7	46.5	0.019	24208			39
40	3826	1	Trifolium pratense	5001	2018-07-19-13-04-48	0	2	x	-30	0	46.5	23.7	46.5	23.7	46.5	0.019	24208			40
41	3827	1	Trifolium pratense	5001	2018-07-19-13-04-50	0	2	x	-30	0	46.5	23.7	46.5	23.6	46.5	0.019	24208			41
42	3828	1	Trifolium pratense	5001	2018-07-19-13-04-52	0	2	x	-30	0	46.5	23.7	46.5	23.6	46.5	0.019	24208			42
43	3829	1	Trifolium pratense	5001	2018-07-19-13-04-54	0	2	x	-30	0	46.5	23.7	46.6	23.7	46.6	0.118	24208			43
44	3830	1	Trifolium pratense	5001	2018-07-19-13-04-56	0	2	x	-30	0	46.5	23.7	46.6	23.7	46.6	0.118	24208			44
45	3831	1	Trifolium pratense	5001	2018-07-19-13-04-58	0	2	x	-30	0	46.5	23.7	46.6	23.7	46.6	0.118	24208			45
46	3832	1	Trifolium pratense	5001	2018-07-19-13-05-00	0	2	x	-30	0	46.5	23.7	46.6	23.7	46.6	0.118	24208			46
47	3833	1	Trifolium pratense	5001	2018-07-19-13-05-02	0	2	x	-30	0	46.5	23.7	46.6	23.7	46.6	0.118	24208			47
48	3834	1	Trifolium pratense	5001	2018-07-19-13-05-04	0	2	x	-30	0	46.5	23.7	46.6	23.7	46.6	0.118	24208			48
49	3835	1	Trifolium pratense	5001	2018-07-19-13-05-06	0	2	x	-30	0	46.5	23.7	46.6	23.7	46.6	0.118	24208			49
50	3836	1	Trifolium pratense	5001	2018-07-19-13-05-08	0	2	x	-30	0	46.4	23.7	46.6	23.7	46.6	0.218	24208			50
51	3837	1	Trifolium pratense	5001	2018-07-19-13-05-10	0	2	x	-30	0	46.5	23.7	46.6	23.7	46.6	0.118	24208			51
52	3838	1	Trifolium pratense	5001	2018-07-19-13-05-12	0	2	x	-30	0	46.4	23.7	46.6	23.7	46.6	0.218	24208			52
53	3839	1	Trifolium pratense	5001	2018-07-19-13-05-14	0	2	x	-30	0	46.5	23.7	46.6	23.7	46.6	0.118	24208			53
54	3840	1	Trifolium pratense	5001	2018-07-19-13-05-16	0	2	x	-30	0	46.5	23.7	46.6	23.7	46.6	0.118	24208			54
55	3841	1	Trifolium pratense	5001	2018-07-19-13-05-18	0	2	x	-30	0	46.5	23.7	46.5	23.6	46.5	0.019	24208			55
56	3842	1	Trifolium pratense	5001	2018-07-19-13-05-20	0	2	x	-30	0	46.5	23.7	46.5	23.6	46.5	0.019	24208			56
57	3843	1	Trifolium pratense	5001	2018-07-19-13-05-22	0	2	x	-30	0	46.5	23.7	46.5	23.6	46.5	0.019	24208			57
58	3844	1	Trifolium pratense	5001	2018-07-19-13-05-24	0	2	x	-30	0	46.5	23.7	46.6	23.7	46.6	0.118	24208			58
59	3845	1	Trifolium pratense	5001	2018-07-19-13-05-26	0	2	x	-30	0	46.5	23.7	46.6	23.7	46.6	0.118	24208			59
60	3846	1	Trifolium pratense	5001	2018-07-19-13-05-28	0	2	x	-30	0	46.5	23.7	46.6	23.6	46.6	0.118	24208			60
61	3847	1	Trifolium pratense	5001	2018-07-19-13-05-30	0	2	x	-30	0	46.4	23.7	46.7	23.7	46.7	0.317	24208			61
62	3848	1	Trifolium pratense	5001	2018-07-19-13-05-32	0	2	x	-30	0	46.5	23.7	46.6	23.7	46.6	0.118	24208			62
63	3849	1	Trifolium pratense	5001	2018-07-19-13-05-34	0	2	x	-30	0	46.5	23.7	46.6	23.7	46.6	0.118	24208			63
64	3850	1	Trifolium pratense	5001	2018-07-19-13-05-36	0	2	x	-30	0	46.5	23.7	46.6	23.7	46.6	0.118	24208			64
65	3851	1	Trifolium pratense	5001	2018-07-19-13-05-38	0	2	x	-30	0	46.4	23.7	46.6	23.7	46.6	0.218	24208			65
66	3852	1	Trifolium pratense	5001	2018-07-19-13-05-40	0	2	x	-30	0	46.4	23.7	46.6	23.7	46.6	0.218	24208			66
67	3853	1	Trifolium pratense	5001	2018-07-19-13-05-42	0	2	x	-30	0	46.5	23.7	46.6	23.7	46.6	0.118	24208			67
68	3854	1	Trifolium pratense	5001	2018-07-19-13-05-44	0	2	x	-30	0	46.4	23.7	46.5	23.6	46.5	0.119	24208			68
69	3855	1	Trifolium pratense	5001	2018-07-19-13-05-46	0	2	x	-30	0	46.5	23.7	46.6	23.6	46.6	0.118	24208			69
70	3856	1	Trifolium pratense	5001	2018-07-19-13-05-48	0	2	x	-30	0	46.5	23.7	46.6	23.6	46.6	0.118	24208			70
71	3857	1	Trifolium pratense	5001	2018-07-19-13-05-50	0	2	x	-30	0	46.5	23.7	46.5	23.6	46.5	0.019	24208			71
72	3858	1	Trifolium pratense	5001	2018-07-19-13-05-52	0	2	x	-30	0	46.5	23.7	46.6	23.7	46.6	0.118	24208			72
73	3859	1	Trifolium pratense	5001	2018-07-19-13-05-54	0	2	x	-30	0	46.5	23.7	46.6	23.7	46.6	0.118	24208			73
74	3860	1	Trifolium pratense	5001	2018-07-19-13-05-56	0	2	x	-30	0	46.5	23.7	46.5	23.6	46.5	0.019	24208			74
75	3861	1	Trifolium pratense	5001	2018-07-19-13-05-58	0	2	x	-30	0	46.5	23.7	46.6	23.7	46.6	0.118	24208			75
76	3862	1	Trifolium pratense	5001	2018-07-19-13-06-00	0	2	x	-30	0	46.5	23.7	46.6	23.7	46.6	0.118	24208			76
77	3863	1	Trifolium pratense	5001	2018-07-19-13-06-02	0	2	x	-30	0	46.5	23.7	46.6	23.7	46.6	0.118	24208			77
78	3864	1	Trifolium pratense	5001	2018-07-19-13-06-04	0	2	x	-30	0	46.5	23.7	46.5	23.6	46.5	0.019	24208			78
79	3865	1	Trifolium pratense	5001	2018-07-19-13-06-06	0	2	x	-30	0	46.5	23.7	46.6	23.7	46.6	0.118	24208			79
80	3866	1	Trifolium pratense	5001	2018-07-19-13-06-09	0	2	x	-30	0	46.5	23.7	46.6	23.6	46.6	0.118	24208			80
81	3867	1	Trifolium pratense	5001	2018-07-19-13-06-11	0	2	x	-30	0	46.5	23.7	46.6	23.6	46.6	0.118	24208			81
82	3868	1	Trifolium pratense	5001	2018-07-19-13-06-13	0	2	x	-30	0	46.5	23.7	46.6	23.7	46.6	0.118	24208			82
83	3869	1	Trifolium pratense	5001	2018-07-19-13-06-15	0	2	x	-30	0	46.5	23.7	46.5	23.6	46.5	0.019	24208			83
84	3870	1	Trifolium pratense	5001	2018-07-19-13-06-17	0	2	x	-30	0	46.5	23.7	46.6	23.7	46.6	0.118	24208			84
85	3871	1	Trifolium pratense	5001	2018-07-19-13-06-19	0	2	x	-30	0	46.5	23.7	46.6	23.7	46.6	0.118	24208			85
86	3872	1	Trifolium pratense	5001	2018-07-19-13-06-21	0	2	x	-30	0	46.5	23.7	46.6	23.7	46.6	0.118	24208			86
87	3873	1	Trifolium pratense	5001	2018-07-19-13-06-23	0	2	x	-30	0	46.5	23.7	46.6	23.7	46.6	0.118	24208			87
88	3874	1	Trifolium pratense	5001	2018-07-19-13-06-25	0	2	x	-30	0	46.5	23.7	46.6	23.7	46.6	0.118	24208			88
89	3875	1	Trifolium pratense	5001	2018-07-19-13-06-27	0	2	x	-30	0	46.5	23.7	46.7	23.7	46.7	0.217	24208			89
90	3876	1	Trifolium pratense	5001	2018-07-19-13-06-29	0	2	x	-30	0	46.5	23.7	46.7	23.7	46.7	0.217	24208			90
91	3877	1	Trifolium pratense	5001	2018-07-19-13-06-31	0	2	x	-30	0	46.5	23.7	46.6	23.6	46.6	0.118	24208	Last10	Here	91
92	3878	1	Trifolium pratense	5001	2018-07-19-13-06-33	0	2	x	-30	0	46.5	23.7	46.7	23.7	46.7	0.217	24208	Last10	Here	92
93	3879	1	Trifolium pratense	5001	2018-07-19-13-06-35	0	2	x	-30	0	46.5	23.7	46.7	23.7	46.7	0.217	24208	Last10	Here	93
94	3880	1	Trifolium pratense	5001	2018-07-19-13-06-37	0	2	x	-30	0	46.5	23.7	46.6	23.6	46.6	0.118	24208	Last10	Here	94
95	3881	1	Trifolium pratense	5001	2018-07-19-13-06-39	0	2	x	-30	0	46.5	23.7	46.7	23.7	46.7	0.217	24208	Last10	Here	95
96	3882	1	Trifolium pratense	5001	2018-07-19-13-06-41	0	2	x	-30	0	46.5	23.7	46.7	23.7	46.7	0.217	24208	Last10	Here	96
97	3883	1	Trifolium pratense	5001	2018-07-19-13-06-43	0	2	x	-30	0	46.5	23.7	46.7	23.7	46.7	0.217	24208	Last10	Here	97
98	3884	1	Trifolium pratense	5001	2018-07-19-13-06-45	0	2	x	-30	0	46.5	23.7	46.7	23.7	46.7	0.217	24208	Last10	Here	98
99	3885	1	Trifolium pratense	5001	2018-07-19-13-06-47	0	2	x	-30	0	46.5	23.7	46.7	23.7	46.7	0.217	24208	Last10	Here	99
100	3886	1	Trifolium pratense	5001	2018-07-19-13-06-49	0	2	x	-30	0	46.5	23.7	46.7	23.7	46.7	0.217	24208	Last10	Here	100
101	3887	1	Trifolium pratense	5001	2018-07-19-13-07-21	0	2	x	-25	0	46.5	23.7	46.7	23.7	46.7	0.217	24209	First10	Here	1
102	3888	1	Trifolium pratense	5001	2018-07-19-13-07-23	0	2	x	-25	0	46.5	23.7	46.7	23.7	46.7	0.217	24209	First10	Here	2
103	3889	1	Trifolium pratense	5001	2018-07-19-13-07-25	0	2	x	-25	0	46.5	23.7	46.7	23.7	46.7	0.217	24209	First10	Here	3
104	3890	1	Trifolium pratense	5001	2018-07-19-13-07-27	0	2	x	-25	0	46.5	23.7	46.7	23.7	46.7	0.217	24209	First10	Here	4
105	3891	1	Trifolium pratense	5001	2018-07-19-13-07-29	0	2	x	-25	0	46.4	23.7	46.6	23.7	46.6	0.218	24209	First10	Here	5
106	3892	1	Trifolium pratense	5001	2018-07-19-13-07-31	0	2	x	-25	0	46.5	23.7	46.6	23.7	46.6	0.118	24209	First10	Here	6
107	3893	1	Trifolium pratense	5001	2018-07-19-13-07-33	0	2	x	-25	0	46.4	23.7	46.6	23.7	46.6	0.218	24209	First10	Here	7
108	3894	1	Trifolium pratense	5001	2018-07-19-13-07-35	0	2	x	-25	0	46.4	23.7	46.6	23.7	46.6	0.218	24209	First10	Here	8
109	3895	1	Trifolium pratense	5001	2018-07-19-13-07-37	0	2	x	-25	0	46.5	23.7	46.6	23.7	46.6	0.118	24209	First10	Here	9
110	3896	1	Trifolium pratense	5001	2018-07-19-13-07-39	0	2	x	-25	0	46.5	23.7	46.6	23.7	46.6	0.118	24209	First10	Here	10
111	3897	1	Trifolium pratense	5001	2018-07-19-13-07-41	0	2	x	-25	0	46.5	23.7	46.6	23.7	46.6	0.118	24209			11
112	3898	1	Trifolium pratense	5001	2018-07-19-13-07-43	0	2	x	-25	0	46.5	23.7	46.6	23.7	46.6	0.118	24209			12
113	3899	1	Trifolium pratense	5001	2018-07-19-13-07-45	0	2	x	-25	0	46.5	23.7	46.7	23.7	46.7	0.217	24209			13
114	3900	1	Trifolium pratense	5001	2018-07-19-13-07-47	0	2	x	-25	0	46.4	23.7	46.7	23.7	46.7	0.317	24209			14
115	3901	1	Trifolium pratense	5001	2018-07-19-13-07-49	0	2	x	-25	0	46.4	23.7	46.7	23.7	46.7	0.317	24209			15
116	3902	1	Trifolium pratense	5001	2018-07-19-13-07-51	0	2	x	-25	0	46.5	23.7	46.7	23.7	46.7	0.217	24209			16
117	3903	1	Trifolium pratense	5001	2018-07-19-13-07-53	0	2	x	-25	0	46.5	23.7	46.7	23.7	46.7	0.217	24209			17
118	3904	1	Trifolium pratense	5001	2018-07-19-13-07-55	0	2	x	-25	0	46.5	23.7	46.7	23.7	46.7	0.217	24209			18
119	3905	1	Trifolium pratense	5001	2018-07-19-13-07-57	0	2	x	-25	0	46.5	23.7	46.7	23.7	46.7	0.217	24209			19
120	3906	1	Trifolium pratense	5001	2018-07-19-13-07-59	0	2	x	-25	0	46.5	23.7	46.7	23.7	46.7	0.217	24209			20
121	3907	1	Trifolium pratense	5001	2018-07-19-13-08-01	0	2	x	-25	0	46.5	23.7	46.6	23.6	46.6	0.118	24209			21
122	3908	1	Trifolium pratense	5001	2018-07-19-13-08-03	0	2	x	-25	0	46.5	23.7	46.7	23.7	46.7	0.217	24209			22
123	3909	1	Trifolium pratense	5001	2018-07-19-13-08-05	0	2	x	-25	0	46.5	23.7	46.7	23.7	46.7	0.217	24209			23
124	3910	1	Trifolium pratense	5001	2018-07-19-13-08-07	0	2	x	-25	0	46.5	23.7	46.7	23.7	46.7	0.217	24209			24
125	3911	1	Trifolium pratense	5001	2018-07-19-13-08-09	0	2	x	-25	0	46.5	23.7	46.6	23.7	46.6	0.118	24209			25
126	3912	1	Trifolium pratense	5001	2018-07-19-13-08-11	0	2	x	-25	0	46.5	23.7	46.7	23.7	46.7	0.217	24209			26
127	3913	1	Trifolium pratense	5001	2018-07-19-13-08-13	0	2	x	-25	0	46.5	23.7	46.7	23.7	46.7	0.217	24209			27
128	3914	1	Trifolium pratense	5001	2018-07-19-13-08-15	0	2	x	-25	0	46.5	23.7	46.6	23.6	46.6	0.118	24209			28
129	3915	1	Trifolium pratense	5001	2018-07-19-13-08-17	0	2	x	-25	0	46.5	23.7	46.6	23.7	46.6	0.118	24209			29
130	3916	1	Trifolium pratense	5001	2018-07-19-13-08-19	0	2	x	-25	0	46.5	23.7	46.6	23.7	46.6	0.118	24209			30
131	3917	1	Trifolium pratense	5001	2018-07-19-13-08-21	0	2	x	-25	0	46.5	23.7	46.6	23.7	46.6	0.118	24209			31
132	3918	1	Trifolium pratense	5001	2018-07-19-13-08-23	0	2	x	-25	0	46.5	23.7	46.6	23.7	46.6	0.118	24209			32
133	3919	1	Trifolium pratense	5001	2018-07-19-13-08-25	0	2	x	-25	0	46.5	23.7	46.6	23.7	46.6	0.118	24209			33
134	3920	1	Trifolium pratense	5001	2018-07-19-13-08-27	0	2	x	-25	0	46.5	23.7	46.7	23.7	46.7	0.217	24209			34
135	3921	1	Trifolium pratense	5001	2018-07-19-13-08-29	0	2	x	-25	0	46.5	23.7	46.7	23.7	46.7	0.217	24209			35
136	3922	1	Trifolium pratense	5001	2018-07-19-13-08-31	0	2	x	-25	0	46.5	23.7	46.7	23.7	46.7	0.217	24209			36
137	3923	1	Trifolium pratense	5001	2018-07-19-13-08-33	0	2	x	-25	0	46.5	23.7	46.6	23.7	46.6	0.118	24209			37
138	3924	1	Trifolium pratense	5001	2018-07-19-13-08-35	0	2	x	-25	0	46.5	23.7	46.7	23.7	46.7	0.217	24209			38
139	3925	1	Trifolium pratense	5001	2018-07-19-13-08-37	0	2	x	-25	0	46.5	23.7	46.6	23.7	46.6	0.118	24209			39
140	3926	1	Trifolium pratense	5001	2018-07-19-13-08-39	0	2	x	-25	0	46.5	23.7	46.6	23.7	46.6	0.118	24209			40
141	3927	1	Trifolium pratense	5001	2018-07-19-13-08-41	0	2	x	-25	0	46.5	23.7	46.6	23.7	46.6	0.118	24209			41
142	3928	1	Trifolium pratense	5001	2018-07-19-13-08-43	0	2	x	-25	0	46.5	23.7	46.6	23.7	46.6	0.118	24209			42
143	3929	1	Trifolium pratense	5001	2018-07-19-13-08-45	0	2	x	-25	0	46.6	23.8	46.5	23.6	46.5	-0.081	24209			43
144	3930	1	Trifolium pratense	5001	2018-07-19-13-08-47	0	2	x	-25	0	46.5	23.7	46.6	23.7	46.6	0.118	24209			44
145	3931	1	Trifolium pratense	5001	2018-07-19-13-08-49	0	2	x	-25	0	46.5	23.7	46.6	23.7	46.6	0.118	24209			45
146	3932	1	Trifolium pratense	5001	2018-07-19-13-08-51	0	2	x	-25	0	46.5	23.7	46.6	23.7	46.6	0.118	24209			46
147	3933	1	Trifolium pratense	5001	2018-07-19-13-08-53	0	2	x	-25	0	46.5	23.7	46.5	23.6	46.5	0.019	24209			47
148	3934	1	Trifolium pratense	5001	2018-07-19-13-08-55	0	2	x	-25	0	46.5	23.7	46.6	23.7	46.6	0.118	24209			48
149	3935	1	Trifolium pratense	5001	2018-07-19-13-08-57	0	2	x	-25	0	46.5	23.7	46.6	23.7	46.6	0.118	24209			49
150	3936	1	Trifolium pratense	5001	2018-07-19-13-08-59	0	2	x	-25	0	46.5	23.7	46.6	23.7	46.6	0.118	24209			50
151	3937	1	Trifolium pratense	5001	2018-07-19-13-09-01	0	2	x	-25	0	46.5	23.7	46.5	23.6	46.5	0.019	24209			51
152	3938	1	Trifolium pratense	5001	2018-07-19-13-09-03	0	2	x	-25	0	46.5	23.7	46.6	23.7	46.6	0.118	24209			52
153	3939	1	Trifolium pratense	5001	2018-07-19-13-09-05	0	2	x	-25	0	46.5	23.7	46.6	23.7	46.6	0.118	24209			53
154	3940	1	Trifolium pratense	5001	2018-07-19-13-09-07	0	2	x	-25	0	46.5	23.7	46.6	23.7	46.6	0.118	24209			54
155	3941	1	Trifolium pratense	5001	2018-07-19-13-09-09	0	2	x	-25	0	46.5	23.7	46.6	23.6	46.6	0.118	24209			55
156	3942	1	Trifolium pratense	5001	2018-07-19-13-09-11	0	2	x	-25	0	46.5	23.7	46.5	23.6	46.5	0.019	24209			56
157	3943	1	Trifolium pratense	5001	2018-07-19-13-09-13	0	2	x	-25	0	46.5	23.7	46.5	23.6	46.5	0.019	24209			57
158	3944	1	Trifolium pratense	5001	2018-07-19-13-09-15	0	2	x	-25	0	46.5	23.7	46.6	23.7	46.6	0.118	24209			58
159	3945	1	Trifolium pratense	5001	2018-07-19-13-09-17	0	2	x	-25	0	46.5	23.7	46.6	23.7	46.6	0.118	24209			59
160	3946	1	Trifolium pratense	5001	2018-07-19-13-09-19	0	2	x	-25	0	46.5	23.7	46.6	23.6	46.6	0.118	24209			60
161	3947	1	Trifolium pratense	5001	2018-07-19-13-09-21	0	2	x	-25	0	46.5	23.7	46.6	23.6	46.6	0.118	24209			61
162	3948	1	Trifolium pratense	5001	2018-07-19-13-09-23	0	2	x	-25	0	46.5	23.7	46.6	23.6	46.6	0.118	24209			62
163	3949	1	Trifolium pratense	5001	2018-07-19-13-09-25	0	2	x	-25	0	46.5	23.7	46.6	23.6	46.6	0.118	24209			63
164	3950	1	Trifolium pratense	5001	2018-07-19-13-09-27	0	2	x	-25	0	46.5	23.7	46.6	23.7	46.6	0.118	24209			64
165	3951	1	Trifolium pratense	5001	2018-07-19-13-09-29	0	2	x	-25	0	46.5	23.7	46.6	23.6	46.6	0.118	24209			65
166	3952	1	Trifolium pratense	5001	2018-07-19-13-09-31	0	2	x	-25	0	46.5	23.7	46.6	23.7	46.6	0.118	24209			66
167	3953	1	Trifolium pratense	5001	2018-07-19-13-09-33	0	2	x	-25	0	46.5	23.7	46.6	23.7	46.6	0.118	24209			67
168	3954	1	Trifolium pratense	5001	2018-07-19-13-09-35	0	2	x	-25	0	46.5	23.7	46.6	23.7	46.6	0.118	24209			68
169	3955	1	Trifolium pratense	5001	2018-07-19-13-09-37	0	2	x	-25	0	46.5	23.7	46.5	23.6	46.5	0.019	24209			69
170	3956	1	Trifolium pratense	5001	2018-07-19-13-09-39	0	2	x	-25	0	46.5	23.7	46.6	23.7	46.6	0.118	24209			70
171	3957	1	Trifolium pratense	5001	2018-07-19-13-09-41	0	2	x	-25	0	46.5	23.7	46.6	23.7	46.6	0.118	24209			71
172	3958	1	Trifolium pratense	5001	2018-07-19-13-09-43	0	2	x	-25	0	46.5	23.7	46.5	23.6	46.5	0.019	24209			72
173	3959	1	Trifolium pratense	5001	2018-07-19-13-09-45	0	2	x	-25	0	46.5	23.7	46.5	23.6	46.5	0.019	24209			73
174	3960	1	Trifolium pratense	5001	2018-07-19-13-09-47	0	2	x	-25	0	46.5	23.7	46.6	23.7	46.6	0.118	24209			74
175	3961	1	Trifolium pratense	5001	2018-07-19-13-09-49	0	2	x	-25	0	46.5	23.7	46.6	23.7	46.6	0.118	24209			75
176	3962	1	Trifolium pratense	5001	2018-07-19-13-09-51	0	2	x	-25	0	46.5	23.7	46.6	23.7	46.6	0.118	24209			76
177	3963	1	Trifolium pratense	5001	2018-07-19-13-09-53	0	2	x	-25	0	46.5	23.7	46.5	23.6	46.5	0.019	24209			77
178	3964	1	Trifolium pratense	5001	2018-07-19-13-09-55	0	2	x	-25	0	46.5	23.7	46.5	23.6	46.5	0.019	24209			78
179	3965	1	Trifolium pratense	5001	2018-07-19-13-09-57	0	2	x	-25	0	46.5	23.7	46.5	23.6	46.5	0.019	24209			79
180	3966	1	Trifolium pratense	5001	2018-07-19-13-09-59	0	2	x	-25	0	46.5	23.7	46.6	23.7	46.6	0.118	24209			80
181	3967	1	Trifolium pratense	5001	2018-07-19-13-10-01	0	2	x	-25	0	46.5	23.7	46.6	23.7	46.6	0.118	24209			81
182	3968	1	Trifolium pratense	5001	2018-07-19-13-10-03	0	2	x	-25	0	46.5	23.7	46.6	23.7	46.6	0.118	24209			82
183	3969	1	Trifolium pratense	5001	2018-07-19-13-10-05	0	2	x	-25	0	46.5	23.7	46.6	23.6	46.6	0.118	24209			83
184	3970	1	Trifolium pratense	5001	2018-07-19-13-10-07	0	2	x	-25	0	46.5	23.7	46.6	23.7	46.6	0.118	24209			84
185	3971	1	Trifolium pratense	5001	2018-07-19-13-10-09	0	2	x	-25	0	46.5	23.7	46.6	23.7	46.6	0.118	24209			85
186	3972	1	Trifolium pratense	5001	2018-07-19-13-10-11	0	2	x	-25	0	46.5	23.7	46.6	23.6	46.6	0.118	24209			86
187	3973	1	Trifolium pratense	5001	2018-07-19-13-10-13	0	2	x	-25	0	46.5	23.7	46.7	23.7	46.7	0.217	24209			87
188	3974	1	Trifolium pratense	5001	2018-07-19-13-10-15	0	2	x	-25	0	46.5	23.7	46.6	23.6	46.6	0.118	24209			88
189	3975	1	Trifolium pratense	5001	2018-07-19-13-10-17	0	2	x	-25	0	46.5	23.7	46.6	23.6	46.6	0.118	24209			89
190	3976	1	Trifolium pratense	5001	2018-07-19-13-10-19	0	2	x	-25	0	46.5	23.7	46.6	23.7	46.6	0.118	24209			90
191	3977	1	Trifolium pratense	5001	2018-07-19-13-10-21	0	2	x	-25	0	46.5	23.7	46.7	23.7	46.7	0.217	24209	Last10	Here	91
192	3978	1	Trifolium pratense	5001	2018-07-19-13-10-23	0	2	x	-25	0	46.6	23.8	46.6	23.6	46.6	0.018	24209	Last10	Here	92
193	3979	1	Trifolium pratense	5001	2018-07-19-13-10-25	0	2	x	-25	0	46.5	23.7	46.7	23.7	46.7	0.217	24209	Last10	Here	93
194	3980	1	Trifolium pratense	5001	2018-07-19-13-10-27	0	2	x	-25	0	46.5	23.7	46.6	23.6	46.6	0.118	24209	Last10	Here	94
195	3981	1	Trifolium pratense	5001	2018-07-19-13-10-29	0	2	x	-25	0	46.5	23.7	46.6	23.6	46.6	0.118	24209	Last10	Here	95
196	3982	1	Trifolium pratense	5001	2018-07-19-13-10-31	0	2	x	-25	0	46.5	23.7	46.6	23.6	46.6	0.118	24209	Last10	Here	96
197	3983	1	Trifolium pratense	5001	2018-07-19-13-10-33	0	2	x	-25	0	46.5	23.7	46.6	23.6	46.6	0.118	24209	Last10	Here	97
198	3984	1	Trifolium pratense	5001	2018-07-19-13-10-35	0	2	x	-25	0	46.5	23.7	46.6	23.6	46.6	0.118	24209	Last10	Here	98
199	3985	1	Trifolium pratense	5001	2018-07-19-13-10-37	0	2	x	-25	0	46.5	23.7	46.6	23.6	46.6	0.118	24209	Last10	Here	99
200	3986	1	Trifolium pratense	5001	2018-07-19-13-10-39	0	2	x	-25	0	46.4	23.7	46.7	23.7	46.7	0.317	24209	Last10	Here	100
201	3987	1	Trifolium pratense	5001	2018-07-19-13-11-11	0	2	x	-20	0	46.5	23.8	46.7	23.7	46.7	0.217	24210	First10	Here	1
202	3988	1	Trifolium pratense	5001	2018-07-19-13-11-13	0	2	x	-20	0	46.5	23.8	46.7	23.7	46.7	0.217	24210	First10	Here	2
203	3989	1	Trifolium pratense	5001	2018-07-19-13-11-15	0	2	x	-20	0	46.4	23.7	46.7	23.7	46.7	0.317	24210	First10	Here	3
204	3990	1	Trifolium pratense	5001	2018-07-19-13-11-18	0	2	x	-20	0	46.4	23.7	46.7	23.7	46.7	0.317	24210	First10	Here	4
205	3991	1	Trifolium pratense	5001	2018-07-19-13-11-20	0	2	x	-20	0	46.4	23.7	46.7	23.7	46.7	0.317	24210	First10	Here	5
206	3992	1	Trifolium pratense	5001	2018-07-19-13-11-22	0	2	x	-20	0	46.4	23.7	46.7	23.7	46.7	0.317	24210	First10	Here	6
207	3993	1	Trifolium pratense	5001	2018-07-19-13-11-24	0	2	x	-20	0	46.4	23.7	46.7	23.7	46.7	0.317	24210	First10	Here	7
208	3994	1	Trifolium pratense	5001	2018-07-19-13-11-26	0	2	x	-20	0	46.5	23.7	46.7	23.7	46.7	0.217	24210	First10	Here	8
209	3995	1	Trifolium pratense	5001	2018-07-19-13-11-28	0	2	x	-20	0	46.4	23.7	46.7	23.7	46.7	0.317	24210	First10	Here	9
210	3996	1	Trifolium pratense	5001	2018-07-19-13-11-30	0	2	x	-20	0	46.4	23.7	46.7	23.6	46.7	0.317	24210	First10	Here	10
211	3997	1	Trifolium pratense	5001	2018-07-19-13-11-32	0	2	x	-20	0	46.4	23.7	46.7	23.7	46.7	0.317	24210			11
212	3998	1	Trifolium pratense	5001	2018-07-19-13-11-34	0	2	x	-20	0	46.5	23.8	46.7	23.7	46.7	0.217	24210			12
213	3999	1	Trifolium pratense	5001	2018-07-19-13-11-36	0	2	x	-20	0	46.5	23.8	46.8	23.7	46.8	0.315	24210			13
214	4000	1	Trifolium pratense	5001	2018-07-19-13-11-38	0	2	x	-20	0	46.5	23.7	46.7	23.6	46.7	0.217	24210			14
215	4001	1	Trifolium pratense	5001	2018-07-19-13-11-40	0	2	x	-20	0	46.4	23.7	46.7	23.7	46.7	0.317	24210			15
216	4002	1	Trifolium pratense	5001	2018-07-19-13-11-42	0	2	x	-20	0	46.5	23.7	46.8	23.7	46.8	0.315	24210			16
217	4003	1	Trifolium pratense	5001	2018-07-19-13-11-44	0	2	x	-20	0	46.5	23.7	46.7	23.6	46.7	0.217	24210			17
218	4004	1	Trifolium pratense	5001	2018-07-19-13-11-46	0	2	x	-20	0	46.5	23.7	46.7	23.7	46.7	0.217	24210			18
219	4005	1	Trifolium pratense	5001	2018-07-19-13-11-48	0	2	x	-20	0	46.6	23.8	46.7	23.7	46.7	0.117	24210			19
220	4006	1	Trifolium pratense	5001	2018-07-19-13-11-50	0	2	x	-20	0	46.5	23.7	46.7	23.7	46.7	0.217	24210			20
221	4007	1	Trifolium pratense	5001	2018-07-19-13-11-52	0	2	x	-20	0	46.5	23.7	46.7	23.7	46.7	0.217	24210			21
222	4008	1	Trifolium pratense	5001	2018-07-19-13-11-54	0	2	x	-20	0	46.5	23.7	46.6	23.6	46.6	0.118	24210			22
223	4009	1	Trifolium pratense	5001	2018-07-19-13-11-56	0	2	x	-20	0	46.5	23.7	46.6	23.6	46.6	0.118	24210			23
224	4010	1	Trifolium pratense	5001	2018-07-19-13-11-58	0	2	x	-20	0	46.5	23.7	46.6	23.7	46.6	0.118	24210			24
225	4011	1	Trifolium pratense	5001	2018-07-19-13-12-00	0	2	x	-20	0	46.5	23.7	46.7	23.7	46.7	0.217	24210			25
226	4012	1	Trifolium pratense	5001	2018-07-19-13-12-02	0	2	x	-20	0	46.5	23.8	46.7	23.7	46.7	0.217	24210			26
227	4013	1	Trifolium pratense	5001	2018-07-19-13-12-04	0	2	x	-20	0	46.4	23.7	46.7	23.7	46.7	0.317	24210			27
228	4014	1	Trifolium pratense	5001	2018-07-19-13-12-06	0	2	x	-20	0	46.5	23.8	46.7	23.7	46.7	0.217	24210			28
229	4015	1	Trifolium pratense	5001	2018-07-19-13-12-08	0	2	x	-20	0	46.5	23.8	46.6	23.6	46.6	0.118	24210			29
230	4016	1	Trifolium pratense	5001	2018-07-19-13-12-10	0	2	x	-20	0	46.4	23.7	46.7	23.7	46.7	0.317	24210			30
231	4017	1	Trifolium pratense	5001	2018-07-19-13-12-12	0	2	x	-20	0	46.5	23.7	46.6	23.6	46.6	0.118	24210			31
232	4018	1	Trifolium pratense	5001	2018-07-19-13-12-14	0	2	x	-20	0	46.6	23.8	46.6	23.6	46.6	0.018	24210			32
233	4019	1	Trifolium pratense	5001	2018-07-19-13-12-16	0	2	x	-20	0	46.5	23.7	46.6	23.6	46.6	0.118	24210			33
234	4020	1	Trifolium pratense	5001	2018-07-19-13-12-18	0	2	x	-20	0	46.5	23.7	46.6	23.6	46.6	0.118	24210			34
235	4021	1	Trifolium pratense	5001	2018-07-19-13-12-20	0	2	x	-20	0	46.6	23.8	46.7	23.7	46.7	0.117	24210			35
236	4022	1	Trifolium pratense	5001	2018-07-19-13-12-22	0	2	x	-20	0	46.5	23.8	46.6	23.7	46.6	0.118	24210			36
237	4023	1	Trifolium pratense	5001	2018-07-19-13-12-24	0	2	x	-20	0	46.5	23.7	46.6	23.7	46.6	0.118	24210			37
238	4024	1	Trifolium pratense	5001	2018-07-19-13-12-26	0	2	x	-20	0	46.5	23.8	46.6	23.6	46.6	0.118	24210			38
239	4025	1	Trifolium pratense	5001	2018-07-19-13-12-28	0	2	x	-20	0	46.5	23.7	46.6	23.6	46.6	0.118	24210			39
240	4026	1	Trifolium pratense	5001	2018-07-19-13-12-30	0	2	x	-20	0	46.5	23.8	46.6	23.7	46.6	0.118	24210			40
241	4027	1	Trifolium pratense	5001	2018-07-19-13-12-32	0	2	x	-20	0	46.4	23.7	46.6	23.6	46.6	0.218	24210			41
242	4028	1	Trifolium pratense	5001	2018-07-19-13-12-34	0	2	x	-20	0	46.4	23.7	46.7	23.7	46.7	0.317	24210			42
243	4029	1	Trifolium pratense	5001	2018-07-19-13-12-36	0	2	x	-20	0	46.4	23.7	46.7	23.7	46.7	0.317	24210			43
244	4030	1	Trifolium pratense	5001	2018-07-19-13-12-38	0	2	x	-20	0	46.5	23.8	46.7	23.7	46.7	0.217	24210			44
245	4031	1	Trifolium pratense	5001	2018-07-19-13-12-40	0	2	x	-20	0	46.5	23.8	46.6	23.6	46.6	0.118	24210			45
246	4032	1	Trifolium pratense	5001	2018-07-19-13-12-42	0	2	x	-20	0	46.5	23.8	46.7	23.7	46.7	0.217	24210			46
247	4033	1	Trifolium pratense	5001	2018-07-19-13-12-44	0	2	x	-20	0	46.4	23.7	46.6	23.7	46.6	0.218	24210			47
248	4034	1	Trifolium pratense	5001	2018-07-19-13-12-46	0	2	x	-20	0	46.4	23.7	46.6	23.6	46.6	0.218	24210			48
249	4035	1	Trifolium pratense	5001	2018-07-19-13-12-48	0	2	x	-20	0	46.5	23.7	46.6	23.7	46.6	0.118	24210			49
250	4036	1	Trifolium pratense	5001	2018-07-19-13-12-50	0	2	x	-20	0	46.5	23.8	46.6	23.6	46.6	0.118	24210			50
251	4037	1	Trifolium pratense	5001	2018-07-19-13-12-52	0	2	x	-20	0	46.5	23.7	46.7	23.7	46.7	0.217	24210			51
252	4038	1	Trifolium pratense	5001	2018-07-19-13-12-54	0	2	x	-20	0	46.5	23.7	46.6	23.6	46.6	0.118	24210			52
253	4039	1	Trifolium pratense	5001	2018-07-19-13-12-56	0	2	x	-20	0	46.4	23.7	46.6	23.7	46.6	0.218	24210			53
254	4040	1	Trifolium pratense	5001	2018-07-19-13-12-58	0	2	x	-20	0	46.5	23.8	46.6	23.6	46.6	0.118	24210			54
255	4041	1	Trifolium pratense	5001	2018-07-19-13-13-00	0	2	x	-20	0	46.4	23.7	46.6	23.7	46.6	0.218	24210			55
256	4042	1	Trifolium pratense	5001	2018-07-19-13-13-02	0	2	x	-20	0	46.4	23.7	46.6	23.6	46.6	0.218	24210			56
257	4043	1	Trifolium pratense	5001	2018-07-19-13-13-04	0	2	x	-20	0	46.4	23.7	46.6	23.6	46.6	0.218	24210			57
258	4044	1	Trifolium pratense	5001	2018-07-19-13-13-06	0	2	x	-20	0	46.4	23.7	46.6	23.6	46.6	0.218	24210			58
259	4045	1	Trifolium pratense	5001	2018-07-19-13-13-08	0	2	x	-20	0	46.5	23.8	46.5	23.6	46.5	0.019	24210			59
260	4046	1	Trifolium pratense	5001	2018-07-19-13-13-10	0	2	x	-20	0	46.4	23.7	46.6	23.7	46.6	0.218	24210			60
261	4047	1	Trifolium pratense	5001	2018-07-19-13-13-12	0	2	x	-20	0	46.5	23.8	46.6	23.7	46.6	0.118	24210			61
262	4048	1	Trifolium pratense	5001	2018-07-19-13-13-14	0	2	x	-20	0	46.5	23.8	46.5	23.6	46.5	0.019	24210			62
263	4049	1	Trifolium pratense	5001	2018-07-19-13-13-16	0	2	x	-20	0	46.5	23.8	46.6	23.7	46.6	0.118	24210			63
264	4050	1	Trifolium pratense	5001	2018-07-19-13-13-18	0	2	x	-20	0	46.4	23.7	46.6	23.7	46.6	0.218	24210			64
265	4051	1	Trifolium pratense	5001	2018-07-19-13-13-20	0	2	x	-20	0	46.4	23.7	46.5	23.6	46.5	0.119	24210			65
266	4052	1	Trifolium pratense	5001	2018-07-19-13-13-22	0	2	x	-20	0	46.4	23.7	46.6	23.7	46.6	0.218	24210			66
267	4053	1	Trifolium pratense	5001	2018-07-19-13-13-24	0	2	x	-20	0	46.4	23.7	46.5	23.6	46.5	0.119	24210			67
268	4054	1	Trifolium pratense	5001	2018-07-19-13-13-26	0	2	x	-20	0	46.4	23.7	46.6	23.7	46.6	0.218	24210			68
269	4055	1	Trifolium pratense	5001	2018-07-19-13-13-28	0	2	x	-20	0	46.5	23.8	46.6	23.7	46.6	0.118	24210			69
270	4056	1	Trifolium pratense	5001	2018-07-19-13-13-30	0	2	x	-20	0	46.4	23.7	46.6	23.7	46.6	0.218	24210			70
271	4057	1	Trifolium pratense	5001	2018-07-19-13-13-32	0	2	x	-20	0	46.4	23.7	46.6	23.7	46.6	0.218	24210			71
272	4058	1	Trifolium pratense	5001	2018-07-19-13-13-34	0	2	x	-20	0	46.5	23.8	46.5	23.6	46.5	0.019	24210			72
273	4059	1	Trifolium pratense	5001	2018-07-19-13-13-36	0	2	x	-20	0	46.5	23.8	46.6	23.7	46.6	0.118	24210			73
274	4060	1	Trifolium pratense	5001	2018-07-19-13-13-38	0	2	x	-20	0	46.5	23.8	46.6	23.7	46.6	0.118	24210			74
275	4061	1	Trifolium pratense	5001	2018-07-19-13-13-40	0	2	x	-20	0	46.5	23.8	46.5	23.6	46.5	0.019	24210			75
276	4062	1	Trifolium pratense	5001	2018-07-19-13-13-42	0	2	x	-20	0	46.5	23.8	46.6	23.7	46.6	0.118	24210			76
277	4063	1	Trifolium pratense	5001	2018-07-19-13-13-44	0	2	x	-20	0	46.4	23.7	46.5	23.6	46.5	0.119	24210			77
278	4064	1	Trifolium pratense	5001	2018-07-19-13-13-46	0	2	x	-20	0	46.4	23.7	46.5	23.6	46.5	0.119	24210			78
279	4065	1	Trifolium pratense	5001	2018-07-19-13-13-48	0	2	x	-20	0	46.4	23.7	46.6	23.7	46.6	0.218	24210			79
280	4066	1	Trifolium pratense	5001	2018-07-19-13-13-50	0	2	x	-20	0	46.5	23.8	46.6	23.7	46.6	0.118	24210			80
281	4067	1	Trifolium pratense	5001	2018-07-19-13-13-52	0	2	x	-20	0	46.4	23.7	46.6	23.6	46.6	0.218	24210			81
282	4068	1	Trifolium pratense	5001	2018-07-19-13-13-54	0	2	x	-20	0	46.4	23.7	46.6	23.6	46.6	0.218	24210			82
283	4069	1	Trifolium pratense	5001	2018-07-19-13-13-56	0	2	x	-20	0	46.5	23.8	46.6	23.6	46.6	0.118	24210			83
284	4070	1	Trifolium pratense	5001	2018-07-19-13-13-58	0	2	x	-20	0	46.4	23.7	46.6	23.6	46.6	0.218	24210			84
285	4071	1	Trifolium pratense	5001	2018-07-19-13-14-00	0	2	x	-20	0	46.5	23.8	46.6	23.6	46.6	0.118	24210			85
286	4072	1	Trifolium pratense	5001	2018-07-19-13-14-02	0	2	x	-20	0	46.4	23.7	46.6	23.7	46.6	0.218	24210			86
287	4073	1	Trifolium pratense	5001	2018-07-19-13-14-04	0	2	x	-20	0	46.4	23.7	46.6	23.7	46.6	0.218	24210			87
288	4074	1	Trifolium pratense	5001	2018-07-19-13-14-06	0	2	x	-20	0	46.4	23.7	46.6	23.6	46.6	0.218	24210			88
289	4075	1	Trifolium pratense	5001	2018-07-19-13-14-08	0	2	x	-20	0	46.4	23.7	46.6	23.6	46.6	0.218	24210			89
290	4076	1	Trifolium pratense	5001	2018-07-19-13-14-10	0	2	x	-20	0	46.5	23.8	46.6	23.6	46.6	0.118	24210			90
291	4077	1	Trifolium pratense	5001	2018-07-19-13-14-12	0	2	x	-20	0	46.5	23.8	46.6	23.7	46.6	0.118	24210	Last10	Here	91
292	4078	1	Trifolium pratense	5001	2018-07-19-13-14-14	0	2	x	-20	0	46.4	23.7	46.6	23.6	46.6	0.218	24210	Last10	Here	92
293	4079	1	Trifolium pratense	5001	2018-07-19-13-14-16	0	2	x	-20	0	46.4	23.7	46.6	23.6	46.6	0.218	24210	Last10	Here	93
294	4080	1	Trifolium pratense	5001	2018-07-19-13-14-18	0	2	x	-20	0	46.5	23.8	46.7	23.7	46.7	0.217	24210	Last10	Here	94
295	4081	1	Trifolium pratense	5001	2018-07-19-13-14-20	0	2	x	-20	0	46.5	23.8	46.7	23.7	46.7	0.217	24210	Last10	Here	95
296	4082	1	Trifolium pratense	5001	2018-07-19-13-14-22	0	2	x	-20	0	46.5	23.8	46.7	23.7	46.7	0.217	24210	Last10	Here	96
297	4083	1	Trifolium pratense	5001	2018-07-19-13-14-24	0	2	x	-20	0	46.5	23.8	46.7	23.7	46.7	0.217	24210	Last10	Here	97
298	4084	1	Trifolium pratense	5001	2018-07-19-13-14-26	0	2	x	-20	0	46.4	23.7	46.7	23.7	46.7	0.317	24210	Last10	Here	98
299	4085	1	Trifolium pratense	5001	2018-07-19-13-14-28	0	2	x	-20	0	46.4	23.7	46.7	23.7	46.7	0.317	24210	Last10	Here	99
300	4086	1	Trifolium pratense	5001	2018-07-19-13-14-30	0	2	x	-20	0	46.4	23.7	46.6	23.6	46.6	0.218	24210	Last10	Here	100
301	4087	1	Trifolium pratense	5001	2018-07-19-13-15-02	0	2	x	-15	0	46.5	23.8	46.7	23.7	46.7	0.217	24211	First10	Here	1
302	4088	1	Trifolium pratense	5001	2018-07-19-13-15-04	0	2	x	-15	0	46.5	23.8	46.7	23.7	46.7	0.217	24211	First10	Here	2
303	4089	1	Trifolium pratense	5001	2018-07-19-13-15-06	0	2	x	-15	0	46.5	23.8	46.7	23.7	46.7	0.217	24211	First10	Here	3
304	4090	1	Trifolium pratense	5001	2018-07-19-13-15-08	0	2	x	-15	0	46.4	23.8	46.7	23.7	46.7	0.317	24211	First10	Here	4
305	4091	1	Trifolium pratense	5001	2018-07-19-13-15-10	0	2	x	-15	0	46.5	23.8	46.7	23.7	46.7	0.217	24211	First10	Here	5
306	4092	1	Trifolium pratense	5001	2018-07-19-13-15-12	0	2	x	-15	0	46.5	23.8	46.7	23.7	46.7	0.217	24211	First10	Here	6
307	4093	1	Trifolium pratense	5001	2018-07-19-13-15-14	0	2	x	-15	0	46.5	23.8	46.7	23.7	46.7	0.217	24211	First10	Here	7
308	4094	1	Trifolium pratense	5001	2018-07-19-13-15-16	0	2	x	-15	0	46.4	23.8	46.7	23.7	46.7	0.317	24211	First10	Here	8
309	4095	1	Trifolium pratense	5001	2018-07-19-13-15-18	0	2	x	-15	0	46.4	23.7	46.7	23.7	46.7	0.317	24211	First10	Here	9
310	4096	1	Trifolium pratense	5001	2018-07-19-13-15-20	0	2	x	-15	0	46.4	23.8	46.7	23.7	46.7	0.317	24211	First10	Here	10
311	4097	1	Trifolium pratense	5001	2018-07-19-13-15-22	0	2	x	-15	0	46.5	23.8	46.7	23.7	46.7	0.217	24211			11
312	4098	1	Trifolium pratense	5001	2018-07-19-13-15-24	0	2	x	-15	0	46.5	23.8	46.7	23.7	46.7	0.217	24211			12
313	4099	1	Trifolium pratense	5001	2018-07-19-13-15-26	0	2	x	-15	0	46.5	23.8	46.7	23.7	46.7	0.217	24211			13
314	4100	1	Trifolium pratense	5001	2018-07-19-13-15-28	0	2	x	-15	0	46.5	23.8	46.7	23.7	46.7	0.217	24211			14
315	4101	1	Trifolium pratense	5001	2018-07-19-13-15-30	0	2	x	-15	0	46.5	23.8	46.7	23.7	46.7	0.217	24211			15
316	4102	1	Trifolium pratense	5001	2018-07-19-13-15-32	0	2	x	-15	0	46.4	23.7	46.7	23.7	46.7	0.317	24211			16
317	4103	1	Trifolium pratense	5001	2018-07-19-13-15-34	0	2	x	-15	0	46.5	23.8	46.6	23.7	46.6	0.118	24211			17
318	4104	1	Trifolium pratense	5001	2018-07-19-13-15-36	0	2	x	-15	0	46.5	23.8	46.6	23.7	46.6	0.118	24211			18
319	4105	1	Trifolium pratense	5001	2018-07-19-13-15-38	0	2	x	-15	0	46.4	23.8	46.6	23.7	46.6	0.218	24211			19
320	4106	1	Trifolium pratense	5001	2018-07-19-13-15-40	0	2	x	-15	0	46.4	23.8	46.6	23.7	46.6	0.218	24211			20
321	4107	1	Trifolium pratense	5001	2018-07-19-13-15-42	0	2	x	-15	0	46.4	23.8	46.6	23.7	46.6	0.218	24211			21
322	4108	1	Trifolium pratense	5001	2018-07-19-13-15-44	0	2	x	-15	0	46.4	23.8	46.6	23.7	46.6	0.218	24211			22
323	4109	1	Trifolium pratense	5001	2018-07-19-13-15-46	0	2	x	-15	0	46.4	23.8	46.6	23.7	46.6	0.218	24211			23
324	4110	1	Trifolium pratense	5001	2018-07-19-13-15-48	0	2	x	-15	0	46.4	23.8	46.6	23.7	46.6	0.218	24211			24
325	4111	1	Trifolium pratense	5001	2018-07-19-13-15-50	0	2	x	-15	0	46.4	23.8	46.6	23.7	46.6	0.218	24211			25
326	4112	1	Trifolium pratense	5001	2018-07-19-13-15-52	0	2	x	-15	0	46.4	23.8	46.6	23.7	46.6	0.218	24211			26
327	4113	1	Trifolium pratense	5001	2018-07-19-13-15-54	0	2	x	-15	0	46.4	23.8	46.6	23.7	46.6	0.218	24211			27
328	4114	1	Trifolium pratense	5001	2018-07-19-13-15-56	0	2	x	-15	0	46.4	23.8	46.6	23.7	46.6	0.218	24211			28
329	4115	1	Trifolium pratense	5001	2018-07-19-13-15-58	0	2	x	-15	0	46.3	23.7	46.6	23.7	46.6	0.318	24211			29
330	4116	1	Trifolium pratense	5001	2018-07-19-13-16-00	0	2	x	-15	0	46.4	23.8	46.6	23.7	46.6	0.218	24211			30
331	4117	1	Trifolium pratense	5001	2018-07-19-13-16-02	0	2	x	-15	0	46.4	23.8	46.6	23.7	46.6	0.218	24211			31
332	4118	1	Trifolium pratense	5001	2018-07-19-13-16-04	0	2	x	-15	0	46.4	23.8	46.6	23.7	46.6	0.218	24211			32
333	4119	1	Trifolium pratense	5001	2018-07-19-13-16-06	0	2	x	-15	0	46.4	23.8	46.6	23.7	46.6	0.218	24211			33
334	4120	1	Trifolium pratense	5001	2018-07-19-13-16-08	0	2	x	-15	0	46.4	23.8	46.7	23.7	46.7	0.317	24211			34
335	4121	1	Trifolium pratense	5001	2018-07-19-13-16-10	0	2	x	-15	0	46.4	23.8	46.6	23.7	46.6	0.218	24211			35
336	4122	1	Trifolium pratense	5001	2018-07-19-13-16-12	0	2	x	-15	0	46.4	23.8	46.7	23.7	46.7	0.317	24211			36
337	4123	1	Trifolium pratense	5001	2018-07-19-13-16-14	0	2	x	-15	0	46.4	23.8	46.7	23.7	46.7	0.317	24211			37
338	4124	1	Trifolium pratense	5001	2018-07-19-13-16-16	0	2	x	-15	0	46.4	23.8	46.7	23.7	46.7	0.317	24211			38
339	4125	1	Trifolium pratense	5001	2018-07-19-13-16-18	0	2	x	-15	0	46.4	23.8	46.7	23.7	46.7	0.317	24211			39
340	4126	1	Trifolium pratense	5001	2018-07-19-13-16-20	0	2	x	-15	0	46.4	23.8	46.6	23.7	46.6	0.218	24211			40
341	4127	1	Trifolium pratense	5001	2018-07-19-13-16-22	0	2	x	-15	0	46.4	23.8	46.6	23.7	46.6	0.218	24211			41
342	4128	1	Trifolium pratense	5001	2018-07-19-13-16-25	0	2	x	-15	0	46.4	23.8	46.7	23.7	46.7	0.317	24211			42
343	4129	1	Trifolium pratense	5001	2018-07-19-13-16-27	0	2	x	-15	0	46.3	23.7	46.6	23.7	46.6	0.318	24211			43
344	4130	1	Trifolium pratense	5001	2018-07-19-13-16-29	0	2	x	-15	0	46.4	23.8	46.6	23.7	46.6	0.218	24211			44
345	4131	1	Trifolium pratense	5001	2018-07-19-13-16-31	0	2	x	-15	0	46.4	23.8	46.6	23.7	46.6	0.218	24211			45
346	4132	1	Trifolium pratense	5001	2018-07-19-13-16-33	0	2	x	-15	0	46.4	23.8	46.7	23.7	46.7	0.317	24211			46
347	4133	1	Trifolium pratense	5001	2018-07-19-13-16-35	0	2	x	-15	0	46.4	23.8	46.7	23.7	46.7	0.317	24211			47
348	4134	1	Trifolium pratense	5001	2018-07-19-13-16-37	0	2	x	-15	0	46.4	23.8	46.6	23.7	46.6	0.218	24211			48
349	4135	1	Trifolium pratense	5001	2018-07-19-13-16-39	0	2	x	-15	0	46.3	23.7	46.6	23.7	46.6	0.318	24211			49
350	4136	1	Trifolium pratense	5001	2018-07-19-13-16-41	0	2	x	-15	0	46.4	23.8	46.6	23.7	46.6	0.218	24211			50
351	4137	1	Trifolium pratense	5001	2018-07-19-13-16-43	0	2	x	-15	0	46.4	23.8	46.6	23.7	46.6	0.218	24211			51
352	4138	1	Trifolium pratense	5001	2018-07-19-13-16-45	0	2	x	-15	0	46.4	23.8	46.6	23.7	46.6	0.218	24211			52
353	4139	1	Trifolium pratense	5001	2018-07-19-13-16-47	0	2	x	-15	0	46.4	23.8	46.6	23.7	46.6	0.218	24211			53
354	4140	1	Trifolium pratense	5001	2018-07-19-13-16-49	0	2	x	-15	0	46.4	23.8	46.6	23.7	46.6	0.218	24211			54
355	4141	1	Trifolium pratense	5001	2018-07-19-13-16-51	0	2	x	-15	0	46.4	23.8	46.5	23.6	46.5	0.119	24211			55
356	4142	1	Trifolium pratense	5001	2018-07-19-13-16-53	0	2	x	-15	0	46.4	23.8	46.6	23.7	46.6	0.218	24211			56
357	4143	1	Trifolium pratense	5001	2018-07-19-13-16-55	0	2	x	-15	0	46.3	23.7	46.7	23.7	46.7	0.417	24211			57
358	4144	1	Trifolium pratense	5001	2018-07-19-13-16-57	0	2	x	-15	0	46.3	23.7	46.7	23.7	46.7	0.417	24211			58
359	4145	1	Trifolium pratense	5001	2018-07-19-13-16-59	0	2	x	-15	0	46.3	23.7	46.7	23.7	46.7	0.417	24211			59
360	4146	1	Trifolium pratense	5001	2018-07-19-13-17-01	0	2	x	-15	0	46.3	23.7	46.7	23.7	46.7	0.417	24211			60
361	4147	1	Trifolium pratense	5001	2018-07-19-13-17-03	0	2	x	-15	0	46.4	23.8	46.8	23.7	46.8	0.415	24211			61
362	4148	1	Trifolium pratense	5001	2018-07-19-13-17-05	0	2	x	-15	0	46.4	23.8	46.8	23.7	46.8	0.415	24211			62
363	4149	1	Trifolium pratense	5001	2018-07-19-13-17-07	0	2	x	-15	0	46.4	23.8	46.7	23.7	46.7	0.317	24211			63
364	4150	1	Trifolium pratense	5001	2018-07-19-13-17-09	0	2	x	-15	0	46.4	23.8	46.7	23.7	46.7	0.317	24211			64
365	4151	1	Trifolium pratense	5001	2018-07-19-13-17-11	0	2	x	-15	0	46.4	23.8	46.7	23.7	46.7	0.317	24211			65
366	4152	1	Trifolium pratense	5001	2018-07-19-13-17-13	0	2	x	-15	0	46.4	23.8	46.7	23.7	46.7	0.317	24211			66
367	4153	1	Trifolium pratense	5001	2018-07-19-13-17-15	0	2	x	-15	0	46.4	23.8	46.6	23.7	46.6	0.218	24211			67
368	4154	1	Trifolium pratense	5001	2018-07-19-13-17-17	0	2	x	-15	0	46.4	23.8	46.6	23.7	46.6	0.218	24211			68
369	4155	1	Trifolium pratense	5001	2018-07-19-13-17-19	0	2	x	-15	0	46.4	23.8	46.6	23.7	46.6	0.218	24211			69
370	4156	1	Trifolium pratense	5001	2018-07-19-13-17-21	0	2	x	-15	0	46.4	23.8	46.6	23.7	46.6	0.218	24211			70
371	4157	1	Trifolium pratense	5001	2018-07-19-13-17-23	0	2	x	-15	0	46.4	23.8	46.6	23.7	46.6	0.218	24211			71
372	4158	1	Trifolium pratense	5001	2018-07-19-13-17-25	0	2	x	-15	0	46.3	23.7	46.6	23.7	46.6	0.318	24211			72
373	4159	1	Trifolium pratense	5001	2018-07-19-13-17-27	0	2	x	-15	0	46.4	23.8	46.6	23.7	46.6	0.218	24211			73
374	4160	1	Trifolium pratense	5001	2018-07-19-13-17-29	0	2	x	-15	0	46.4	23.8	46.6	23.7	46.6	0.218	24211			74
375	4161	1	Trifolium pratense	5001	2018-07-19-13-17-31	0	2	x	-15	0	46.4	23.8	46.6	23.7	46.6	0.218	24211			75
376	4162	1	Trifolium pratense	5001	2018-07-19-13-17-33	0	2	x	-15	0	46.4	23.8	46.6	23.7	46.6	0.218	24211			76
377	4163	1	Trifolium pratense	5001	2018-07-19-13-17-35	0	2	x	-15	0	46.4	23.8	46.6	23.7	46.6	0.218	24211			77
378	4164	1	Trifolium pratense	5001	2018-07-19-13-17-37	0	2	x	-15	0	46.4	23.8	46.6	23.7	46.6	0.218	24211			78
379	4165	1	Trifolium pratense	5001	2018-07-19-13-17-39	0	2	x	-15	0	46.4	23.8	46.6	23.7	46.6	0.218	24211			79
380	4166	1	Trifolium pratense	5001	2018-07-19-13-17-41	0	2	x	-15	0	46.4	23.8	46.6	23.7	46.6	0.218	24211			80
381	4167	1	Trifolium pratense	5001	2018-07-19-13-17-43	0	2	x	-15	0	46.4	23.8	46.6	23.7	46.6	0.218	24211			81
382	4168	1	Trifolium pratense	5001	2018-07-19-13-17-45	0	2	x	-15	0	46.4	23.8	46.5	23.7	46.5	0.119	24211			82
383	4169	1	Trifolium pratense	5001	2018-07-19-13-17-47	0	2	x	-15	0	46.4	23.8	46.6	23.7	46.6	0.218	24211			83
384	4170	1	Trifolium pratense	5001	2018-07-19-13-17-49	0	2	x	-15	0	46.4	23.8	46.6	23.7	46.6	0.218	24211			84
385	4171	1	Trifolium pratense	5001	2018-07-19-13-17-51	0	2	x	-15	0	46.4	23.8	46.6	23.7	46.6	0.218	24211			85
386	4172	1	Trifolium pratense	5001	2018-07-19-13-17-53	0	2	x	-15	0	46.4	23.8	46.5	23.7	46.5	0.119	24211			86
387	4173	1	Trifolium pratense	5001	2018-07-19-13-17-55	0	2	x	-15	0	46.3	23.8	46.5	23.7	46.5	0.219	24211			87
388	4174	1	Trifolium pratense	5001	2018-07-19-13-17-57	0	2	x	-15	0	46.3	23.8	46.6	23.7	46.6	0.318	24211			88
389	4175	1	Trifolium pratense	5001	2018-07-19-13-17-59	0	2	x	-15	0	46.3	23.8	46.5	23.7	46.5	0.219	24211			89
390	4176	1	Trifolium pratense	5001	2018-07-19-13-18-01	0	2	x	-15	0	46.3	23.8	46.5	23.7	46.5	0.219	24211			90
391	4177	1	Trifolium pratense	5001	2018-07-19-13-18-03	0	2	x	-15	0	46.3	23.8	46.5	23.7	46.5	0.219	24211	Last10	Here	91
392	4178	1	Trifolium pratense	5001	2018-07-19-13-18-05	0	2	x	-15	0	46.3	23.8	46.5	23.7	46.5	0.219	24211	Last10	Here	92
393	4179	1	Trifolium pratense	5001	2018-07-19-13-18-07	0	2	x	-15	0	46.3	23.8	46.5	23.7	46.5	0.219	24211	Last10	Here	93
394	4180	1	Trifolium pratense	5001	2018-07-19-13-18-09	0	2	x	-15	0	46.3	23.7	46.6	23.7	46.6	0.318	24211	Last10	Here	94
395	4181	1	Trifolium pratense	5001	2018-07-19-13-18-11	0	2	x	-15	0	46.3	23.7	46.5	23.7	46.5	0.219	24211	Last10	Here	95
396	4182	1	Trifolium pratense	5001	2018-07-19-13-18-13	0	2	x	-15	0	46.3	23.8	46.5	23.7	46.5	0.219	24211	Last10	Here	96
397	4183	1	Trifolium pratense	5001	2018-07-19-13-18-15	0	2	x	-15	0	46.3	23.7	46.5	23.7	46.5	0.219	24211	Last10	Here	97
398	4184	1	Trifolium pratense	5001	2018-07-19-13-18-17	0	2	x	-15	0	46.3	23.8	46.5	23.7	46.5	0.219	24211	Last10	Here	98
399	4185	1	Trifolium pratense	5001	2018-07-19-13-18-19	0	2	x	-15	0	46.3	23.8	46.5	23.7	46.5	0.219	24211	Last10	Here	99
400	4186	1	Trifolium pratense	5001	2018-07-19-13-18-21	0	2	x	-15	0	46.3	23.8	46.5	23.7	46.5	0.219	24211	Last10	Here	100
401	4187	1	Trifolium pratense	5001	2018-07-19-13-18-53	0	2	x	-10	0	46.3	23.8	46.7	23.7	46.7	0.417	24212	First10	Here	1
402	4188	1	Trifolium pratense	5001	2018-07-19-13-18-55	0	2	x	-10	0	46.3	23.7	46.7	23.7	46.7	0.417	24212	First10	Here	2
403	4189	1	Trifolium pratense	5001	2018-07-19-13-18-57	0	2	x	-10	0	46.3	23.8	46.7	23.7	46.7	0.417	24212	First10	Here	3
404	4190	1	Trifolium pratense	5001	2018-07-19-13-18-59	0	2	x	-10	0	46.3	23.8	46.7	23.7	46.7	0.417	24212	First10	Here	4
405	4191	1	Trifolium pratense	5001	2018-07-19-13-19-01	0	2	x	-10	0	46.4	23.8	46.7	23.7	46.7	0.317	24212	First10	Here	5
406	4192	1	Trifolium pratense	5001	2018-07-19-13-19-03	0	2	x	-10	0	46.3	23.8	46.6	23.7	46.6	0.318	24212	First10	Here	6
407	4193	1	Trifolium pratense	5001	2018-07-19-13-19-05	0	2	x	-10	0	46.4	23.8	46.7	23.7	46.7	0.317	24212	First10	Here	7
408	4194	1	Trifolium pratense	5001	2018-07-19-13-19-07	0	2	x	-10	0	46.4	23.8	46.7	23.7	46.7	0.317	24212	First10	Here	8
409	4195	1	Trifolium pratense	5001	2018-07-19-13-19-09	0	2	x	-10	0	46.4	23.8	46.7	23.7	46.7	0.317	24212	First10	Here	9
410	4196	1	Trifolium pratense	5001	2018-07-19-13-19-11	0	2	x	-10	0	46.3	23.8	46.7	23.7	46.7	0.417	24212	First10	Here	10
411	4197	1	Trifolium pratense	5001	2018-07-19-13-19-13	0	2	x	-10	0	46.4	23.8	46.7	23.7	46.7	0.317	24212			11
412	4198	1	Trifolium pratense	5001	2018-07-19-13-19-15	0	2	x	-10	0	46.4	23.8	46.6	23.7	46.6	0.218	24212			12
413	4199	1	Trifolium pratense	5001	2018-07-19-13-19-17	0	2	x	-10	0	46.4	23.8	46.6	23.7	46.6	0.218	24212			13
414	4200	1	Trifolium pratense	5001	2018-07-19-13-19-19	0	2	x	-10	0	46.4	23.8	46.6	23.7	46.6	0.218	24212			14
415	4201	1	Trifolium pratense	5001	2018-07-19-13-19-21	0	2	x	-10	0	46.3	23.8	46.6	23.7	46.6	0.318	24212			15
416	4202	1	Trifolium pratense	5001	2018-07-19-13-19-23	0	2	x	-10	0	46.3	23.8	46.6	23.7	46.6	0.318	24212			16
417	4203	1	Trifolium pratense	5001	2018-07-19-13-19-25	0	2	x	-10	0	46.3	23.8	46.6	23.7	46.6	0.318	24212			17
418	4204	1	Trifolium pratense	5001	2018-07-19-13-19-27	0	2	x	-10	0	46.3	23.8	46.6	23.7	46.6	0.318	24212			18
419	4205	1	Trifolium pratense	5001	2018-07-19-13-19-29	0	2	x	-10	0	46.4	23.8	46.6	23.7	46.6	0.218	24212			19
420	4206	1	Trifolium pratense	5001	2018-07-19-13-19-31	0	2	x	-10	0	46.3	23.8	46.6	23.7	46.6	0.318	24212			20
421	4207	1	Trifolium pratense	5001	2018-07-19-13-19-33	0	2	x	-10	0	46.3	23.8	46.6	23.7	46.6	0.318	24212			21
422	4208	1	Trifolium pratense	5001	2018-07-19-13-19-35	0	2	x	-10	0	46.3	23.8	46.6	23.7	46.6	0.318	24212			22
423	4209	1	Trifolium pratense	5001	2018-07-19-13-19-37	0	2	x	-10	0	46.3	23.8	46.7	23.7	46.7	0.417	24212			23
424	4210	1	Trifolium pratense	5001	2018-07-19-13-19-39	0	2	x	-10	0	46.4	23.8	46.7	23.7	46.7	0.317	24212			24
425	4211	1	Trifolium pratense	5001	2018-07-19-13-19-41	0	2	x	-10	0	46.3	23.8	46.7	23.7	46.7	0.417	24212			25
426	4212	1	Trifolium pratense	5001	2018-07-19-13-19-43	0	2	x	-10	0	46.3	23.8	46.7	23.7	46.7	0.417	24212			26
427	4213	1	Trifolium pratense	5001	2018-07-19-13-19-45	0	2	x	-10	0	46.3	23.8	46.7	23.7	46.7	0.417	24212			27
428	4214	1	Trifolium pratense	5001	2018-07-19-13-19-47	0	2	x	-10	0	46.3	23.8	46.7	23.7	46.7	0.417	24212			28
429	4215	1	Trifolium pratense	5001	2018-07-19-13-19-49	0	2	x	-10	0	46.3	23.8	46.7	23.7	46.7	0.417	24212			29
430	4216	1	Trifolium pratense	5001	2018-07-19-13-19-51	0	2	x	-10	0	46.3	23.8	46.7	23.7	46.7	0.417	24212			30
431	4217	1	Trifolium pratense	5001	2018-07-19-13-19-53	0	2	x	-10	0	46.3	23.8	46.7	23.7	46.7	0.417	24212			31
432	4218	1	Trifolium pratense	5001	2018-07-19-13-19-55	0	2	x	-10	0	46.3	23.8	46.7	23.7	46.7	0.417	24212			32
433	4219	1	Trifolium pratense	5001	2018-07-19-13-19-57	0	2	x	-10	0	46.3	23.8	46.7	23.7	46.7	0.417	24212			33
434	4220	1	Trifolium pratense	5001	2018-07-19-13-19-59	0	2	x	-10	0	46.3	23.8	46.7	23.7	46.7	0.417	24212			34
435	4221	1	Trifolium pratense	5001	2018-07-19-13-20-01	0	2	x	-10	0	46.3	23.8	46.7	23.7	46.7	0.417	24212			35
436	4222	1	Trifolium pratense	5001	2018-07-19-13-20-03	0	2	x	-10	0	46.3	23.8	46.7	23.7	46.7	0.417	24212			36
437	4223	1	Trifolium pratense	5001	2018-07-19-13-20-05	0	2	x	-10	0	46.3	23.8	46.7	23.7	46.7	0.417	24212			37
438	4224	1	Trifolium pratense	5001	2018-07-19-13-20-07	0	2	x	-10	0	46.3	23.8	46.7	23.7	46.7	0.417	24212			38
439	4225	1	Trifolium pratense	5001	2018-07-19-13-20-09	0	2	x	-10	0	46.4	23.8	46.7	23.7	46.7	0.317	24212			39
440	4226	1	Trifolium pratense	5001	2018-07-19-13-20-11	0	2	x	-10	0	46.3	23.8	46.7	23.7	46.7	0.417	24212			40
441	4227	1	Trifolium pratense	5001	2018-07-19-13-20-13	0	2	x	-10	0	46.3	23.8	46.7	23.7	46.7	0.417	24212			41
442	4228	1	Trifolium pratense	5001	2018-07-19-13-20-15	0	2	x	-10	0	46.3	23.8	46.7	23.7	46.7	0.417	24212			42
443	4229	1	Trifolium pratense	5001	2018-07-19-13-20-17	0	2	x	-10	0	46.3	23.8	46.7	23.7	46.7	0.417	24212			43
444	4230	1	Trifolium pratense	5001	2018-07-19-13-20-19	0	2	x	-10	0	46.3	23.8	46.7	23.7	46.7	0.417	24212			44
445	4231	1	Trifolium pratense	5001	2018-07-19-13-20-21	0	2	x	-10	0	46.3	23.8	46.7	23.7	46.7	0.417	24212			45
446	4232	1	Trifolium pratense	5001	2018-07-19-13-20-23	0	2	x	-10	0	46.3	23.8	46.7	23.7	46.7	0.417	24212			46
447	4233	1	Trifolium pratense	5001	2018-07-19-13-20-25	0	2	x	-10	0	46.3	23.8	46.6	23.7	46.6	0.318	24212			47
448	4234	1	Trifolium pratense	5001	2018-07-19-13-20-27	0	2	x	-10	0	46.3	23.8	46.6	23.7	46.6	0.318	24212			48
449	4235	1	Trifolium pratense	5001	2018-07-19-13-20-29	0	2	x	-10	0	46.3	23.8	46.7	23.7	46.7	0.417	24212			49
450	4236	1	Trifolium pratense	5001	2018-07-19-13-20-31	0	2	x	-10	0	46.3	23.8	46.7	23.7	46.7	0.417	24212			50
451	4237	1	Trifolium pratense	5001	2018-07-19-13-20-33	0	2	x	-10	0	46.3	23.8	46.6	23.7	46.6	0.318	24212			51
452	4238	1	Trifolium pratense	5001	2018-07-19-13-20-35	0	2	x	-10	0	46.3	23.8	46.6	23.7	46.6	0.318	24212			52
453	4239	1	Trifolium pratense	5001	2018-07-19-13-20-37	0	2	x	-10	0	46.3	23.8	46.7	23.7	46.7	0.417	24212			53
454	4240	1	Trifolium pratense	5001	2018-07-19-13-20-39	0	2	x	-10	0	46.3	23.8	46.7	23.7	46.7	0.417	24212			54
455	4241	1	Trifolium pratense	5001	2018-07-19-13-20-41	0	2	x	-10	0	46.3	23.8	46.7	23.7	46.7	0.417	24212			55
456	4242	1	Trifolium pratense	5001	2018-07-19-13-20-43	0	2	x	-10	0	46.3	23.8	46.8	23.7	46.8	0.515	24212			56
457	4243	1	Trifolium pratense	5001	2018-07-19-13-20-45	0	2	x	-10	0	46.3	23.8	46.8	23.7	46.8	0.515	24212			57
458	4244	1	Trifolium pratense	5001	2018-07-19-13-20-47	0	2	x	-10	0	46.3	23.8	46.8	23.7	46.8	0.515	24212			58
459	4245	1	Trifolium pratense	5001	2018-07-19-13-20-49	0	2	x	-10	0	46.3	23.8	46.8	23.7	46.8	0.515	24212			59
460	4246	1	Trifolium pratense	5001	2018-07-19-13-20-51	0	2	x	-10	0	46.3	23.8	46.8	23.7	46.8	0.515	24212			60
461	4247	1	Trifolium pratense	5001	2018-07-19-13-20-53	0	2	x	-10	0	46.3	23.8	46.8	23.7	46.8	0.515	24212			61
462	4248	1	Trifolium pratense	5001	2018-07-19-13-20-55	0	2	x	-10	0	46.3	23.8	46.7	23.7	46.7	0.417	24212			62
463	4249	1	Trifolium pratense	5001	2018-07-19-13-20-57	0	2	x	-10	0	46.3	23.8	46.7	23.7	46.7	0.417	24212			63
464	4250	1	Trifolium pratense	5001	2018-07-19-13-20-59	0	2	x	-10	0	46.3	23.8	46.7	23.7	46.7	0.417	24212			64
465	4251	1	Trifolium pratense	5001	2018-07-19-13-21-01	0	2	x	-10	0	46.3	23.8	46.7	23.7	46.7	0.417	24212			65
466	4252	1	Trifolium pratense	5001	2018-07-19-13-21-03	0	2	x	-10	0	46.3	23.8	46.7	23.7	46.7	0.417	24212			66
467	4253	1	Trifolium pratense	5001	2018-07-19-13-21-05	0	2	x	-10	0	46.3	23.8	46.8	23.7	46.8	0.515	24212			67
468	4254	1	Trifolium pratense	5001	2018-07-19-13-21-07	0	2	x	-10	0	46.3	23.8	46.8	23.7	46.8	0.515	24212			68
469	4255	1	Trifolium pratense	5001	2018-07-19-13-21-09	0	2	x	-10	0	46.3	23.8	46.8	23.7	46.8	0.515	24212			69
470	4256	1	Trifolium pratense	5001	2018-07-19-13-21-11	0	2	x	-10	0	46.3	23.8	46.8	23.7	46.8	0.515	24212			70
471	4257	1	Trifolium pratense	5001	2018-07-19-13-21-13	0	2	x	-10	0	46.3	23.8	46.8	23.7	46.8	0.515	24212			71
472	4258	1	Trifolium pratense	5001	2018-07-19-13-21-15	0	2	x	-10	0	46.3	23.8	46.8	23.7	46.8	0.515	24212			72
473	4259	1	Trifolium pratense	5001	2018-07-19-13-21-17	0	2	x	-10	0	46.3	23.8	46.8	23.7	46.8	0.515	24212			73
474	4260	1	Trifolium pratense	5001	2018-07-19-13-21-19	0	2	x	-10	0	46.3	23.8	46.8	23.7	46.8	0.515	24212			74
475	4261	1	Trifolium pratense	5001	2018-07-19-13-21-21	0	2	x	-10	0	46.3	23.8	46.8	23.7	46.8	0.515	24212			75
476	4262	1	Trifolium pratense	5001	2018-07-19-13-21-23	0	2	x	-10	0	46.3	23.8	46.8	23.7	46.8	0.515	24212			76
477	4263	1	Trifolium pratense	5001	2018-07-19-13-21-25	0	2	x	-10	0	46.3	23.8	46.8	23.7	46.8	0.515	24212			77
478	4264	1	Trifolium pratense	5001	2018-07-19-13-21-27	0	2	x	-10	0	46.3	23.8	46.7	23.7	46.7	0.417	24212			78
479	4265	1	Trifolium pratense	5001	2018-07-19-13-21-29	0	2	x	-10	0	46.3	23.8	46.7	23.7	46.7	0.417	24212			79
480	4266	1	Trifolium pratense	5001	2018-07-19-13-21-31	0	2	x	-10	0	46.3	23.8	46.7	23.7	46.7	0.417	24212			80
481	4267	1	Trifolium pratense	5001	2018-07-19-13-21-34	0	2	x	-10	0	46.3	23.8	46.7	23.7	46.7	0.417	24212			81
482	4268	1	Trifolium pratense	5001	2018-07-19-13-21-36	0	2	x	-10	0	46.3	23.8	46.8	23.7	46.8	0.515	24212			82
483	4269	1	Trifolium pratense	5001	2018-07-19-13-21-38	0	2	x	-10	0	46.3	23.8	46.8	23.7	46.8	0.515	24212			83
484	4270	1	Trifolium pratense	5001	2018-07-19-13-21-40	0	2	x	-10	0	46.3	23.8	46.8	23.7	46.8	0.515	24212			84
485	4271	1	Trifolium pratense	5001	2018-07-19-13-21-42	0	2	x	-10	0	46.3	23.8	46.7	23.7	46.7	0.417	24212			85
486	4272	1	Trifolium pratense	5001	2018-07-19-13-21-44	0	2	x	-10	0	46.3	23.8	46.7	23.7	46.7	0.417	24212			86
487	4273	1	Trifolium pratense	5001	2018-07-19-13-21-46	0	2	x	-10	0	46.3	23.8	46.7	23.7	46.7	0.417	24212			87
488	4274	1	Trifolium pratense	5001	2018-07-19-13-21-48	0	2	x	-10	0	46.2	23.7	46.7	23.7	46.7	0.517	24212			88
489	4275	1	Trifolium pratense	5001	2018-07-19-13-21-50	0	2	x	-10	0	46.3	23.8	46.7	23.7	46.7	0.417	24212			89
490	4276	1	Trifolium pratense	5001	2018-07-19-13-21-52	0	2	x	-10	0	46.3	23.8	46.7	23.7	46.7	0.417	24212			90
491	4277	1	Trifolium pratense	5001	2018-07-19-13-21-54	0	2	x	-10	0	46.3	23.8	46.6	23.7	46.6	0.318	24212	Last10	Here	91
492	4278	1	Trifolium pratense	5001	2018-07-19-13-21-56	0	2	x	-10	0	46.3	23.8	46.6	23.7	46.6	0.318	24212	Last10	Here	92
493	4279	1	Trifolium pratense	5001	2018-07-19-13-21-58	0	2	x	-10	0	46.3	23.8	46.6	23.7	46.6	0.318	24212	Last10	Here	93
494	4280	1	Trifolium pratense	5001	2018-07-19-13-22-00	0	2	x	-10	0	46.3	23.8	46.6	23.7	46.6	0.318	24212	Last10	Here	94
495	4281	1	Trifolium pratense	5001	2018-07-19-13-22-02	0	2	x	-10	0	46.3	23.8	46.7	23.7	46.7	0.417	24212	Last10	Here	95
496	4282	1	Trifolium pratense	5001	2018-07-19-13-22-04	0	2	x	-10	0	46.3	23.8	46.6	23.7	46.6	0.318	24212	Last10	Here	96
497	4283	1	Trifolium pratense	5001	2018-07-19-13-22-06	0	2	x	-10	0	46.3	23.8	46.6	23.7	46.6	0.318	24212	Last10	Here	97
498	4284	1	Trifolium pratense	5001	2018-07-19-13-22-08	0	2	x	-10	0	46.3	23.8	46.6	23.7	46.6	0.318	24212	Last10	Here	98
499	4285	1	Trifolium pratense	5001	2018-07-19-13-22-10	0	2	x	-10	0	46.3	23.8	46.6	23.7	46.6	0.318	24212	Last10	Here	99
500	4286	1	Trifolium pratense	5001	2018-07-19-13-22-12	0	2	x	-10	0	46.3	23.8	46.6	23.7	46.6	0.318	24212	Last10	Here	100
501	4287	1	Trifolium pratense	5001	2018-07-19-13-22-44	0	2	x	-5	0	46.3	23.8	46.8	23.7	46.8	0.515	24213	First10	Here	1
502	4288	1	Trifolium pratense	5001	2018-07-19-13-22-46	0	2	x	-5	0	46.3	23.8	46.8	23.7	46.8	0.515	24213	First10	Here	2
503	4289	1	Trifolium pratense	5001	2018-07-19-13-22-48	0	2	x	-5	0	46.3	23.8	46.8	23.7	46.8	0.515	24213	First10	Here	3
504	4290	1	Trifolium pratense	5001	2018-07-19-13-22-50	0	2	x	-5	0	46.3	23.8	46.8	23.7	46.8	0.515	24213	First10	Here	4
505	4291	1	Trifolium pratense	5001	2018-07-19-13-22-52	0	2	x	-5	0	46.3	23.8	46.8	23.7	46.8	0.515	24213	First10	Here	5
506	4292	1	Trifolium pratense	5001	2018-07-19-13-22-54	0	2	x	-5	0	46.3	23.8	46.8	23.7	46.8	0.515	24213	First10	Here	6
507	4293	1	Trifolium pratense	5001	2018-07-19-13-22-56	0	2	x	-5	0	46.3	23.8	46.8	23.7	46.8	0.515	24213	First10	Here	7
508	4294	1	Trifolium pratense	5001	2018-07-19-13-22-58	0	2	x	-5	0	46.3	23.8	46.8	23.7	46.8	0.515	24213	First10	Here	8
509	4295	1	Trifolium pratense	5001	2018-07-19-13-23-00	0	2	x	-5	0	46.3	23.8	46.8	23.7	46.8	0.515	24213	First10	Here	9
510	4296	1	Trifolium pratense	5001	2018-07-19-13-23-02	0	2	x	-5	0	46.3	23.8	46.8	23.7	46.8	0.515	24213	First10	Here	10
511	4297	1	Trifolium pratense	5001	2018-07-19-13-23-04	0	2	x	-5	0	46.3	23.8	46.8	23.7	46.8	0.515	24213			11
512	4298	1	Trifolium pratense	5001	2018-07-19-13-23-06	0	2	x	-5	0	46.3	23.8	46.8	23.7	46.8	0.515	24213			12
513	4299	1	Trifolium pratense	5001	2018-07-19-13-23-08	0	2	x	-5	0	46.3	23.8	46.8	23.7	46.8	0.515	24213			13
514	4300	1	Trifolium pratense	5001	2018-07-19-13-23-10	0	2	x	-5	0	46.3	23.8	46.8	23.7	46.8	0.515	24213			14
515	4301	1	Trifolium pratense	5001	2018-07-19-13-23-12	0	2	x	-5	0	46.3	23.8	46.9	23.7	46.9	0.614	24213			15
516	4302	1	Trifolium pratense	5001	2018-07-19-13-23-14	0	2	x	-5	0	46.3	23.8	46.8	23.7	46.8	0.515	24213			16
517	4303	1	Trifolium pratense	5001	2018-07-19-13-23-16	0	2	x	-5	0	46.3	23.8	46.8	23.7	46.8	0.515	24213			17
518	4304	1	Trifolium pratense	5001	2018-07-19-13-23-18	0	2	x	-5	0	46.2	23.8	46.8	23.7	46.8	0.615	24213			18
519	4305	1	Trifolium pratense	5001	2018-07-19-13-23-20	0	2	x	-5	0	46.2	23.8	46.7	23.7	46.7	0.517	24213			19
520	4306	1	Trifolium pratense	5001	2018-07-19-13-23-22	0	2	x	-5	0	46.3	23.8	46.8	23.7	46.8	0.515	24213			20
521	4307	1	Trifolium pratense	5001	2018-07-19-13-23-24	0	2	x	-5	0	46.2	23.8	46.8	23.7	46.8	0.615	24213			21
522	4308	1	Trifolium pratense	5001	2018-07-19-13-23-26	0	2	x	-5	0	46.3	23.8	46.8	23.7	46.8	0.515	24213			22
523	4309	1	Trifolium pratense	5001	2018-07-19-13-23-28	0	2	x	-5	0	46.2	23.8	46.8	23.7	46.8	0.615	24213			23
524	4310	1	Trifolium pratense	5001	2018-07-19-13-23-30	0	2	x	-5	0	46.2	23.8	46.8	23.7	46.8	0.615	24213			24
525	4311	1	Trifolium pratense	5001	2018-07-19-13-23-32	0	2	x	-5	0	46.2	23.8	46.7	23.7	46.7	0.517	24213			25
526	4312	1	Trifolium pratense	5001	2018-07-19-13-23-34	0	2	x	-5	0	46.2	23.8	46.7	23.7	46.7	0.517	24213			26
527	4313	1	Trifolium pratense	5001	2018-07-19-13-23-36	0	2	x	-5	0	46.3	23.8	46.7	23.7	46.7	0.417	24213			27
528	4314	1	Trifolium pratense	5001	2018-07-19-13-23-38	0	2	x	-5	0	46.3	23.8	46.7	23.7	46.7	0.417	24213			28
529	4315	1	Trifolium pratense	5001	2018-07-19-13-23-40	0	2	x	-5	0	46.2	23.8	46.7	23.7	46.7	0.517	24213			29
530	4316	1	Trifolium pratense	5001	2018-07-19-13-23-42	0	2	x	-5	0	46.2	23.8	46.7	23.7	46.7	0.517	24213			30
531	4317	1	Trifolium pratense	5001	2018-07-19-13-23-44	0	2	x	-5	0	46.2	23.8	46.7	23.7	46.7	0.517	24213			31
532	4318	1	Trifolium pratense	5001	2018-07-19-13-23-46	0	2	x	-5	0	46.2	23.8	46.7	23.7	46.7	0.517	24213			32
533	4319	1	Trifolium pratense	5001	2018-07-19-13-23-48	0	2	x	-5	0	46.2	23.8	46.7	23.7	46.7	0.517	24213			33
534	4320	1	Trifolium pratense	5001	2018-07-19-13-23-50	0	2	x	-5	0	46.2	23.8	46.7	23.7	46.7	0.517	24213			34
535	4321	1	Trifolium pratense	5001	2018-07-19-13-23-52	0	2	x	-5	0	46.2	23.8	46.7	23.7	46.7	0.517	24213			35
536	4322	1	Trifolium pratense	5001	2018-07-19-13-23-54	0	2	x	-5	0	46.3	23.8	46.7	23.7	46.7	0.417	24213			36
537	4323	1	Trifolium pratense	5001	2018-07-19-13-23-56	0	2	x	-5	0	46.3	23.8	46.7	23.7	46.7	0.417	24213			37
538	4324	1	Trifolium pratense	5001	2018-07-19-13-23-58	0	2	x	-5	0	46.3	23.8	46.7	23.7	46.7	0.417	24213			38
539	4325	1	Trifolium pratense	5001	2018-07-19-13-24-00	0	2	x	-5	0	46.3	23.8	46.7	23.7	46.7	0.417	24213			39
540	4326	1	Trifolium pratense	5001	2018-07-19-13-24-02	0	2	x	-5	0	46.3	23.8	46.7	23.7	46.7	0.417	24213			40
541	4327	1	Trifolium pratense	5001	2018-07-19-13-24-04	0	2	x	-5	0	46.3	23.8	46.7	23.7	46.7	0.417	24213			41
542	4328	1	Trifolium pratense	5001	2018-07-19-13-24-06	0	2	x	-5	0	46.3	23.8	46.7	23.7	46.7	0.417	24213			42
543	4329	1	Trifolium pratense	5001	2018-07-19-13-24-08	0	2	x	-5	0	46.3	23.8	46.6	23.7	46.6	0.318	24213			43
544	4330	1	Trifolium pratense	5001	2018-07-19-13-24-10	0	2	x	-5	0	46.3	23.8	46.6	23.7	46.6	0.318	24213			44
545	4331	1	Trifolium pratense	5001	2018-07-19-13-24-12	0	2	x	-5	0	46.2	23.8	46.6	23.7	46.6	0.418	24213			45
546	4332	1	Trifolium pratense	5001	2018-07-19-13-24-14	0	2	x	-5	0	46.2	23.8	46.6	23.7	46.6	0.418	24213			46
547	4333	1	Trifolium pratense	5001	2018-07-19-13-24-16	0	2	x	-5	0	46.2	23.8	46.6	23.7	46.6	0.418	24213			47
548	4334	1	Trifolium pratense	5001	2018-07-19-13-24-18	0	2	x	-5	0	46.3	23.8	46.6	23.7	46.6	0.318	24213			48
549	4335	1	Trifolium pratense	5001	2018-07-19-13-24-20	0	2	x	-5	0	46.3	23.8	46.6	23.7	46.6	0.318	24213			49
550	4336	1	Trifolium pratense	5001	2018-07-19-13-24-22	0	2	x	-5	0	46.3	23.8	46.6	23.7	46.6	0.318	24213			50
551	4337	1	Trifolium pratense	5001	2018-07-19-13-24-24	0	2	x	-5	0	46.3	23.8	46.6	23.7	46.6	0.318	24213			51
552	4338	1	Trifolium pratense	5001	2018-07-19-13-24-26	0	2	x	-5	0	46.2	23.8	46.6	23.7	46.6	0.418	24213			52
553	4339	1	Trifolium pratense	5001	2018-07-19-13-24-28	0	2	x	-5	0	46.3	23.8	46.7	23.7	46.7	0.417	24213			53
554	4340	1	Trifolium pratense	5001	2018-07-19-13-24-30	0	2	x	-5	0	46.3	23.8	46.7	23.7	46.7	0.417	24213			54
555	4341	1	Trifolium pratense	5001	2018-07-19-13-24-32	0	2	x	-5	0	46.3	23.8	46.6	23.7	46.6	0.318	24213			55
556	4342	1	Trifolium pratense	5001	2018-07-19-13-24-34	0	2	x	-5	0	46.2	23.8	46.6	23.7	46.6	0.418	24213			56
557	4343	1	Trifolium pratense	5001	2018-07-19-13-24-36	0	2	x	-5	0	46.3	23.8	46.6	23.7	46.6	0.318	24213			57
558	4344	1	Trifolium pratense	5001	2018-07-19-13-24-38	0	2	x	-5	0	46.2	23.8	46.6	23.7	46.6	0.418	24213			58
559	4345	1	Trifolium pratense	5001	2018-07-19-13-24-40	0	2	x	-5	0	46.2	23.8	46.6	23.7	46.6	0.418	24213			59
560	4346	1	Trifolium pratense	5001	2018-07-19-13-24-42	0	2	x	-5	0	46.2	23.8	46.6	23.7	46.6	0.418	24213			60
561	4347	1	Trifolium pratense	5001	2018-07-19-13-24-44	0	2	x	-5	0	46.2	23.8	46.6	23.7	46.6	0.418	24213			61
562	4348	1	Trifolium pratense	5001	2018-07-19-13-24-46	0	2	x	-5	0	46.2	23.8	46.6	23.7	46.6	0.418	24213			62
563	4349	1	Trifolium pratense	5001	2018-07-19-13-24-48	0	2	x	-5	0	46.2	23.8	46.6	23.7	46.6	0.418	24213			63
564	4350	1	Trifolium pratense	5001	2018-07-19-13-24-50	0	2	x	-5	0	46.2	23.8	46.6	23.7	46.6	0.418	24213			64
565	4351	1	Trifolium pratense	5001	2018-07-19-13-24-52	0	2	x	-5	0	46.2	23.8	46.6	23.7	46.6	0.418	24213			65
566	4352	1	Trifolium pratense	5001	2018-07-19-13-24-54	0	2	x	-5	0	46.2	23.8	46.6	23.7	46.6	0.418	24213			66
567	4353	1	Trifolium pratense	5001	2018-07-19-13-24-56	0	2	x	-5	0	46.2	23.8	46.7	23.7	46.7	0.517	24213			67
568	4354	1	Trifolium pratense	5001	2018-07-19-13-24-58	0	2	x	-5	0	46.2	23.8	46.7	23.7	46.7	0.517	24213			68
569	4355	1	Trifolium pratense	5001	2018-07-19-13-25-00	0	2	x	-5	0	46.2	23.8	46.7	23.7	46.7	0.517	24213			69
570	4356	1	Trifolium pratense	5001	2018-07-19-13-25-02	0	2	x	-5	0	46.2	23.8	46.7	23.7	46.7	0.517	24213			70
571	4357	1	Trifolium pratense	5001	2018-07-19-13-25-04	0	2	x	-5	0	46.2	23.8	46.7	23.7	46.7	0.517	24213			71
572	4358	1	Trifolium pratense	5001	2018-07-19-13-25-06	0	2	x	-5	0	46.2	23.8	46.7	23.7	46.7	0.517	24213			72
573	4359	1	Trifolium pratense	5001	2018-07-19-13-25-08	0	2	x	-5	0	46.2	23.8	46.7	23.7	46.7	0.517	24213			73
574	4360	1	Trifolium pratense	5001	2018-07-19-13-25-10	0	2	x	-5	0	46.2	23.8	46.7	23.7	46.7	0.517	24213			74
575	4361	1	Trifolium pratense	5001	2018-07-19-13-25-12	0	2	x	-5	0	46.2	23.8	46.6	23.7	46.6	0.418	24213			75
576	4362	1	Trifolium pratense	5001	2018-07-19-13-25-14	0	2	x	-5	0	46.2	23.8	46.7	23.7	46.7	0.517	24213			76
577	4363	1	Trifolium pratense	5001	2018-07-19-13-25-16	0	2	x	-5	0	46.2	23.8	46.7	23.7	46.7	0.517	24213			77
578	4364	1	Trifolium pratense	5001	2018-07-19-13-25-18	0	2	x	-5	0	46.2	23.8	46.6	23.7	46.6	0.418	24213			78
579	4365	1	Trifolium pratense	5001	2018-07-19-13-25-20	0	2	x	-5	0	46.2	23.8	46.7	23.7	46.7	0.517	24213			79
580	4366	1	Trifolium pratense	5001	2018-07-19-13-25-22	0	2	x	-5	0	46.3	23.8	46.7	23.7	46.7	0.417	24213			80
581	4367	1	Trifolium pratense	5001	2018-07-19-13-25-24	0	2	x	-5	0	46.3	23.8	46.7	23.7	46.7	0.417	24213			81
582	4368	1	Trifolium pratense	5001	2018-07-19-13-25-26	0	2	x	-5	0	46.3	23.8	46.6	23.7	46.6	0.318	24213			82
583	4369	1	Trifolium pratense	5001	2018-07-19-13-25-28	0	2	x	-5	0	46.3	23.8	46.6	23.7	46.6	0.318	24213			83
584	4370	1	Trifolium pratense	5001	2018-07-19-13-25-30	0	2	x	-5	0	46.3	23.8	46.6	23.7	46.6	0.318	24213			84
585	4371	1	Trifolium pratense	5001	2018-07-19-13-25-32	0	2	x	-5	0	46.3	23.8	46.6	23.7	46.6	0.318	24213			85
586	4372	1	Trifolium pratense	5001	2018-07-19-13-25-34	0	2	x	-5	0	46.3	23.8	46.6	23.7	46.6	0.318	24213			86
587	4373	1	Trifolium pratense	5001	2018-07-19-13-25-36	0	2	x	-5	0	46.2	23.8	46.6	23.7	46.6	0.418	24213			87
588	4374	1	Trifolium pratense	5001	2018-07-19-13-25-38	0	2	x	-5	0	46.3	23.8	46.7	23.7	46.7	0.417	24213			88
589	4375	1	Trifolium pratense	5001	2018-07-19-13-25-40	0	2	x	-5	0	46.2	23.8	46.6	23.7	46.6	0.418	24213			89
590	4376	1	Trifolium pratense	5001	2018-07-19-13-25-42	0	2	x	-5	0	46.2	23.8	46.6	23.7	46.6	0.418	24213			90
591	4377	1	Trifolium pratense	5001	2018-07-19-13-25-44	0	2	x	-5	0	46.2	23.8	46.6	23.7	46.6	0.418	24213	Last10	Here	91
592	4378	1	Trifolium pratense	5001	2018-07-19-13-25-46	0	2	x	-5	0	46.3	23.8	46.6	23.7	46.6	0.318	24213	Last10	Here	92
593	4379	1	Trifolium pratense	5001	2018-07-19-13-25-48	0	2	x	-5	0	46.3	23.8	46.6	23.7	46.6	0.318	24213	Last10	Here	93
594	4380	1	Trifolium pratense	5001	2018-07-19-13-25-50	0	2	x	-5	0	46.2	23.8	46.6	23.7	46.6	0.418	24213	Last10	Here	94
595	4381	1	Trifolium pratense	5001	2018-07-19-13-25-52	0	2	x	-5	0	46.3	23.8	46.6	23.7	46.6	0.318	24213	Last10	Here	95
596	4382	1	Trifolium pratense	5001	2018-07-19-13-25-54	0	2	x	-5	0	46.3	23.8	46.6	23.7	46.6	0.318	24213	Last10	Here	96
597	4383	1	Trifolium pratense	5001	2018-07-19-13-25-56	0	2	x	-5	0	46.2	23.8	46.6	23.7	46.6	0.418	24213	Last10	Here	97
598	4384	1	Trifolium pratense	5001	2018-07-19-13-25-58	0	2	x	-5	0	46.2	23.8	46.6	23.7	46.6	0.418	24213	Last10	Here	98
599	4385	1	Trifolium pratense	5001	2018-07-19-13-26-00	0	2	x	-5	0	46.2	23.8	46.5	23.7	46.5	0.319	24213	Last10	Here	99
600	4386	1	Trifolium pratense	5001	2018-07-19-13-26-02	0	2	x	-5	0	46.2	23.8	46.5	23.7	46.5	0.319	24213	Last10	Here	100
601	4387	1	Trifolium pratense	5001	2018-07-19-13-26-34	0	2	x	0	0	46.3	23.8	46.8	23.7	46.8	0.515	24214	First10	Here	1
602	4388	1	Trifolium pratense	5001	2018-07-19-13-26-36	0	2	x	0	0	46.3	23.8	46.8	23.7	46.8	0.515	24214	First10	Here	2
603	4389	1	Trifolium pratense	5001	2018-07-19-13-26-38	0	2	x	0	0	46.3	23.8	46.8	23.7	46.8	0.515	24214	First10	Here	3
604	4390	1	Trifolium pratense	5001	2018-07-19-13-26-40	0	2	x	0	0	46.3	23.8	46.8	23.7	46.8	0.515	24214	First10	Here	4
605	4391	1	Trifolium pratense	5001	2018-07-19-13-26-43	0	2	x	0	0	46.3	23.8	46.8	23.7	46.8	0.515	24214	First10	Here	5
606	4392	1	Trifolium pratense	5001	2018-07-19-13-26-45	0	2	x	0	0	46.3	23.8	46.8	23.7	46.8	0.515	24214	First10	Here	6
607	4393	1	Trifolium pratense	5001	2018-07-19-13-26-47	0	2	x	0	0	46.2	23.8	46.8	23.7	46.8	0.615	24214	First10	Here	7
608	4394	1	Trifolium pratense	5001	2018-07-19-13-26-49	0	2	x	0	0	46.3	23.8	46.8	23.7	46.8	0.515	24214	First10	Here	8
609	4395	1	Trifolium pratense	5001	2018-07-19-13-26-51	0	2	x	0	0	46.3	23.8	46.8	23.7	46.8	0.515	24214	First10	Here	9
610	4396	1	Trifolium pratense	5001	2018-07-19-13-26-53	0	2	x	0	0	46.3	23.8	46.8	23.7	46.8	0.515	24214	First10	Here	10
611	4397	1	Trifolium pratense	5001	2018-07-19-13-26-55	0	2	x	0	0	46.3	23.8	46.7	23.7	46.7	0.417	24214			11
612	4398	1	Trifolium pratense	5001	2018-07-19-13-26-57	0	2	x	0	0	46.2	23.8	46.7	23.7	46.7	0.517	24214			12
613	4399	1	Trifolium pratense	5001	2018-07-19-13-26-59	0	2	x	0	0	46.2	23.8	46.7	23.7	46.7	0.517	24214			13
614	4400	1	Trifolium pratense	5001	2018-07-19-13-27-01	0	2	x	0	0	46.2	23.8	46.6	23.7	46.6	0.418	24214			14
615	4401	1	Trifolium pratense	5001	2018-07-19-13-27-03	0	2	x	0	0	46.2	23.8	46.7	23.7	46.7	0.517	24214			15
616	4402	1	Trifolium pratense	5001	2018-07-19-13-27-05	0	2	x	0	0	46.2	23.8	46.7	23.7	46.7	0.517	24214			16
617	4403	1	Trifolium pratense	5001	2018-07-19-13-27-07	0	2	x	0	0	46.2	23.8	46.7	23.7	46.7	0.517	24214			17
618	4404	1	Trifolium pratense	5001	2018-07-19-13-27-09	0	2	x	0	0	46.2	23.8	46.7	23.7	46.7	0.517	24214			18
619	4405	1	Trifolium pratense	5001	2018-07-19-13-27-11	0	2	x	0	0	46.2	23.8	46.7	23.7	46.7	0.517	24214			19
620	4406	1	Trifolium pratense	5001	2018-07-19-13-27-13	0	2	x	0	0	46.2	23.8	46.7	23.7	46.7	0.517	24214			20
621	4407	1	Trifolium pratense	5001	2018-07-19-13-27-15	0	2	x	0	0	46.2	23.8	46.7	23.7	46.7	0.517	24214			21
622	4408	1	Trifolium pratense	5001	2018-07-19-13-27-17	0	2	x	0	0	46.2	23.8	46.8	23.7	46.8	0.615	24214			22
623	4409	1	Trifolium pratense	5001	2018-07-19-13-27-19	0	2	x	0	0	46.2	23.8	46.9	23.7	46.9	0.714	24214			23
624	4410	1	Trifolium pratense	5001	2018-07-19-13-27-21	0	2	x	0	0	46.2	23.8	46.8	23.7	46.8	0.615	24214			24
625	4411	1	Trifolium pratense	5001	2018-07-19-13-27-23	0	2	x	0	0	46.2	23.8	46.8	23.7	46.8	0.615	24214			25
626	4412	1	Trifolium pratense	5001	2018-07-19-13-27-25	0	2	x	0	0	46.2	23.8	46.9	23.7	46.9	0.714	24214			26
627	4413	1	Trifolium pratense	5001	2018-07-19-13-27-27	0	2	x	0	0	46.2	23.8	46.9	23.7	46.9	0.714	24214			27
628	4414	1	Trifolium pratense	5001	2018-07-19-13-27-29	0	2	x	0	0	46.2	23.8	46.9	23.7	46.9	0.714	24214			28
629	4415	1	Trifolium pratense	5001	2018-07-19-13-27-31	0	2	x	0	0	46.3	23.8	46.8	23.7	46.8	0.515	24214			29
630	4416	1	Trifolium pratense	5001	2018-07-19-13-27-33	0	2	x	0	0	46.3	23.8	46.9	23.7	46.9	0.614	24214			30
631	4417	1	Trifolium pratense	5001	2018-07-19-13-27-35	0	2	x	0	0	46.3	23.8	46.9	23.7	46.9	0.614	24214			31
632	4418	1	Trifolium pratense	5001	2018-07-19-13-27-37	0	2	x	0	0	46.3	23.8	46.9	23.7	46.9	0.614	24214			32
633	4419	1	Trifolium pratense	5001	2018-07-19-13-27-39	0	2	x	0	0	46.3	23.8	46.9	23.7	46.9	0.614	24214			33
634	4420	1	Trifolium pratense	5001	2018-07-19-13-27-41	0	2	x	0	0	46.3	23.8	46.9	23.7	46.9	0.614	24214			34
635	4421	1	Trifolium pratense	5001	2018-07-19-13-27-43	0	2	x	0	0	46.3	23.8	46.9	23.7	46.9	0.614	24214			35
636	4422	1	Trifolium pratense	5001	2018-07-19-13-27-45	0	2	x	0	0	46.3	23.8	46.8	23.7	46.8	0.515	24214			36
637	4423	1	Trifolium pratense	5001	2018-07-19-13-27-47	0	2	x	0	0	46.3	23.8	46.8	23.7	46.8	0.515	24214			37
638	4424	1	Trifolium pratense	5001	2018-07-19-13-27-49	0	2	x	0	0	46.3	23.8	46.8	23.7	46.8	0.515	24214			38
639	4425	1	Trifolium pratense	5001	2018-07-19-13-27-51	0	2	x	0	0	46.3	23.8	46.7	23.7	46.7	0.417	24214			39
640	4426	1	Trifolium pratense	5001	2018-07-19-13-27-53	0	2	x	0	0	46.3	23.8	46.7	23.7	46.7	0.417	24214			40
641	4427	1	Trifolium pratense	5001	2018-07-19-13-27-55	0	2	x	0	0	46.2	23.8	46.7	23.7	46.7	0.517	24214			41
642	4428	1	Trifolium pratense	5001	2018-07-19-13-27-57	0	2	x	0	0	46.2	23.8	46.7	23.7	46.7	0.517	24214			42
643	4429	1	Trifolium pratense	5001	2018-07-19-13-27-59	0	2	x	0	0	46.2	23.8	46.7	23.7	46.7	0.517	24214			43
644	4430	1	Trifolium pratense	5001	2018-07-19-13-28-01	0	2	x	0	0	46.2	23.8	46.7	23.7	46.7	0.517	24214			44
645	4431	1	Trifolium pratense	5001	2018-07-19-13-28-03	0	2	x	0	0	46.2	23.8	46.7	23.7	46.7	0.517	24214			45
646	4432	1	Trifolium pratense	5001	2018-07-19-13-28-05	0	2	x	0	0	46.2	23.8	46.8	23.7	46.8	0.615	24214			46
647	4433	1	Trifolium pratense	5001	2018-07-19-13-28-07	0	2	x	0	0	46.2	23.8	46.8	23.7	46.8	0.615	24214			47
648	4434	1	Trifolium pratense	5001	2018-07-19-13-28-09	0	2	x	0	0	46.2	23.8	46.8	23.7	46.8	0.615	24214			48
649	4435	1	Trifolium pratense	5001	2018-07-19-13-28-11	0	2	x	0	0	46.2	23.8	46.7	23.7	46.7	0.517	24214			49
650	4436	1	Trifolium pratense	5001	2018-07-19-13-28-13	0	2	x	0	0	46.2	23.8	46.7	23.7	46.7	0.517	24214			50
651	4437	1	Trifolium pratense	5001	2018-07-19-13-28-15	0	2	x	0	0	46.2	23.8	46.7	23.7	46.7	0.517	24214			51
652	4438	1	Trifolium pratense	5001	2018-07-19-13-28-17	0	2	x	0	0	46.2	23.8	46.7	23.7	46.7	0.517	24214			52
653	4439	1	Trifolium pratense	5001	2018-07-19-13-28-19	0	2	x	0	0	46.2	23.8	46.7	23.7	46.7	0.517	24214			53
654	4440	1	Trifolium pratense	5001	2018-07-19-13-28-21	0	2	x	0	0	46.2	23.8	46.8	23.7	46.8	0.615	24214			54
655	4441	1	Trifolium pratense	5001	2018-07-19-13-28-23	0	2	x	0	0	46.2	23.8	46.8	23.7	46.8	0.615	24214			55
656	4442	1	Trifolium pratense	5001	2018-07-19-13-28-25	0	2	x	0	0	46.2	23.8	46.8	23.7	46.8	0.615	24214			56
657	4443	1	Trifolium pratense	5001	2018-07-19-13-28-27	0	2	x	0	0	46.2	23.8	46.7	23.7	46.7	0.517	24214			57
658	4444	1	Trifolium pratense	5001	2018-07-19-13-28-29	0	2	x	0	0	46.2	23.8	46.7	23.7	46.7	0.517	24214			58
659	4445	1	Trifolium pratense	5001	2018-07-19-13-28-31	0	2	x	0	0	46.2	23.8	46.7	23.7	46.7	0.517	24214			59
660	4446	1	Trifolium pratense	5001	2018-07-19-13-28-33	0	2	x	0	0	46.2	23.8	46.7	23.7	46.7	0.517	24214			60
661	4447	1	Trifolium pratense	5001	2018-07-19-13-28-35	0	2	x	0	0	46.2	23.8	46.7	23.7	46.7	0.517	24214			61
662	4448	1	Trifolium pratense	5001	2018-07-19-13-28-37	0	2	x	0	0	46.2	23.8	46.7	23.7	46.7	0.517	24214			62
663	4449	1	Trifolium pratense	5001	2018-07-19-13-28-39	0	2	x	0	0	46.2	23.8	46.7	23.7	46.7	0.517	24214			63
664	4450	1	Trifolium pratense	5001	2018-07-19-13-28-41	0	2	x	0	0	46.2	23.8	46.8	23.7	46.8	0.615	24214			64
665	4451	1	Trifolium pratense	5001	2018-07-19-13-28-43	0	2	x	0	0	46.2	23.8	46.7	23.7	46.7	0.517	24214			65
666	4452	1	Trifolium pratense	5001	2018-07-19-13-28-45	0	2	x	0	0	46.2	23.8	46.7	23.7	46.7	0.517	24214			66
667	4453	1	Trifolium pratense	5001	2018-07-19-13-28-47	0	2	x	0	0	46.2	23.8	46.7	23.7	46.7	0.517	24214			67
668	4454	1	Trifolium pratense	5001	2018-07-19-13-28-49	0	2	x	0	0	46.2	23.8	46.7	23.7	46.7	0.517	24214			68
669	4455	1	Trifolium pratense	5001	2018-07-19-13-28-51	0	2	x	0	0	46.2	23.8	46.7	23.7	46.7	0.517	24214			69
670	4456	1	Trifolium pratense	5001	2018-07-19-13-28-53	0	2	x	0	0	46.2	23.8	46.7	23.7	46.7	0.517	24214			70
671	4457	1	Trifolium pratense	5001	2018-07-19-13-28-55	0	2	x	0	0	46.2	23.8	46.6	23.7	46.6	0.418	24214			71
672	4458	1	Trifolium pratense	5001	2018-07-19-13-28-57	0	2	x	0	0	46.2	23.8	46.6	23.7	46.6	0.418	24214			72
673	4459	1	Trifolium pratense	5001	2018-07-19-13-28-59	0	2	x	0	0	46.2	23.8	46.6	23.7	46.6	0.418	24214			73
674	4460	1	Trifolium pratense	5001	2018-07-19-13-29-01	0	2	x	0	0	46.2	23.8	46.6	23.7	46.6	0.418	24214			74
675	4461	1	Trifolium pratense	5001	2018-07-19-13-29-03	0	2	x	0	0	46.2	23.8	46.6	23.7	46.6	0.418	24214			75
676	4462	1	Trifolium pratense	5001	2018-07-19-13-29-05	0	2	x	0	0	46.2	23.8	46.7	23.7	46.7	0.517	24214			76
677	4463	1	Trifolium pratense	5001	2018-07-19-13-29-07	0	2	x	0	0	46.2	23.8	46.8	23.7	46.8	0.615	24214			77
678	4464	1	Trifolium pratense	5001	2018-07-19-13-29-09	0	2	x	0	0	46.2	23.8	46.8	23.7	46.8	0.615	24214			78
679	4465	1	Trifolium pratense	5001	2018-07-19-13-29-11	0	2	x	0	0	46.2	23.8	46.8	23.7	46.8	0.615	24214			79
680	4466	1	Trifolium pratense	5001	2018-07-19-13-29-13	0	2	x	0	0	46.2	23.8	46.8	23.7	46.8	0.615	24214			80
681	4467	1	Trifolium pratense	5001	2018-07-19-13-29-15	0	2	x	0	0	46.2	23.8	46.8	23.7	46.8	0.615	24214			81
682	4468	1	Trifolium pratense	5001	2018-07-19-13-29-17	0	2	x	0	0	46.2	23.8	46.8	23.7	46.8	0.615	24214			82
683	4469	1	Trifolium pratense	5001	2018-07-19-13-29-19	0	2	x	0	0	46.2	23.8	46.9	23.7	46.9	0.714	24214			83
684	4470	1	Trifolium pratense	5001	2018-07-19-13-29-21	0	2	x	0	0	46.2	23.8	46.8	23.7	46.8	0.615	24214			84
685	4471	1	Trifolium pratense	5001	2018-07-19-13-29-23	0	2	x	0	0	46.2	23.8	46.8	23.7	46.8	0.615	24214			85
686	4472	1	Trifolium pratense	5001	2018-07-19-13-29-25	0	2	x	0	0	46.2	23.8	46.8	23.7	46.8	0.615	24214			86
687	4473	1	Trifolium pratense	5001	2018-07-19-13-29-27	0	2	x	0	0	46.2	23.8	46.8	23.7	46.8	0.615	24214			87
688	4474	1	Trifolium pratense	5001	2018-07-19-13-29-29	0	2	x	0	0	46.2	23.8	46.8	23.7	46.8	0.615	24214			88
689	4475	1	Trifolium pratense	5001	2018-07-19-13-29-31	0	2	x	0	0	46.2	23.8	46.8	23.7	46.8	0.615	24214			89
690	4476	1	Trifolium pratense	5001	2018-07-19-13-29-33	0	2	x	0	0	46.2	23.8	46.9	23.8	46.9	0.714	24214			90
691	4477	1	Trifolium pratense	5001	2018-07-19-13-29-35	0	2	x	0	0	46.2	23.8	46.8	23.7	46.8	0.615	24214	Last10	Here	91
692	4478	1	Trifolium pratense	5001	2018-07-19-13-29-37	0	2	x	0	0	46.2	23.8	46.8	23.7	46.8	0.615	24214	Last10	Here	92
693	4479	1	Trifolium pratense	5001	2018-07-19-13-29-39	0	2	x	0	0	46.3	23.8	46.8	23.7	46.8	0.515	24214	Last10	Here	93
694	4480	1	Trifolium pratense	5001	2018-07-19-13-29-41	0	2	x	0	0	46.3	23.8	46.8	23.7	46.8	0.515	24214	Last10	Here	94
695	4481	1	Trifolium pratense	5001	2018-07-19-13-29-43	0	2	x	0	0	46.3	23.8	46.8	23.7	46.8	0.515	24214	Last10	Here	95
696	4482	1	Trifolium pratense	5001	2018-07-19-13-29-45	0	2	x	0	0	46.2	23.8	46.9	23.7	46.9	0.714	24214	Last10	Here	96
697	4483	1	Trifolium pratense	5001	2018-07-19-13-29-47	0	2	x	0	0	46.2	23.8	46.9	23.7	46.9	0.714	24214	Last10	Here	97
698	4484	1	Trifolium pratense	5001	2018-07-19-13-29-49	0	2	x	0	0	46.2	23.8	46.8	23.7	46.8	0.615	24214	Last10	Here	98
699	4485	1	Trifolium pratense	5001	2018-07-19-13-29-51	0	2	x	0	0	46.2	23.8	46.9	23.7	46.9	0.714	24214	Last10	Here	99
700	4486	1	Trifolium pratense	5001	2018-07-19-13-29-53	0	2	x	0	0	46.2	23.8	46.9	23.7	46.9	0.714	24214	Last10	Here	100
701	4487	1	Trifolium pratense	5001	2018-07-19-13-30-25	0	2	x	5	0	46.2	23.8	46.8	23.7	46.8	0.615	24215	First10	Here	1
702	4488	1	Trifolium pratense	5001	2018-07-19-13-30-27	0	2	x	5	0	46.2	23.8	46.8	23.7	46.8	0.615	24215	First10	Here	2
703	4489	1	Trifolium pratense	5001	2018-07-19-13-30-29	0	2	x	5	0	46.2	23.8	46.8	23.7	46.8	0.615	24215	First10	Here	3
704	4490	1	Trifolium pratense	5001	2018-07-19-13-30-31	0	2	x	5	0	46.2	23.8	46.9	23.8	46.9	0.714	24215	First10	Here	4
705	4491	1	Trifolium pratense	5001	2018-07-19-13-30-33	0	2	x	5	0	46.2	23.8	46.8	23.7	46.8	0.615	24215	First10	Here	5
706	4492	1	Trifolium pratense	5001	2018-07-19-13-30-35	0	2	x	5	0	46.2	23.8	46.8	23.7	46.8	0.615	24215	First10	Here	6
707	4493	1	Trifolium pratense	5001	2018-07-19-13-30-37	0	2	x	5	0	46.2	23.8	46.9	23.7	46.9	0.714	24215	First10	Here	7
708	4494	1	Trifolium pratense	5001	2018-07-19-13-30-39	0	2	x	5	0	46.2	23.8	46.9	23.7	46.9	0.714	24215	First10	Here	8
709	4495	1	Trifolium pratense	5001	2018-07-19-13-30-41	0	2	x	5	0	46.2	23.8	46.9	23.7	46.9	0.714	24215	First10	Here	9
710	4496	1	Trifolium pratense	5001	2018-07-19-13-30-43	0	2	x	5	0	46.2	23.8	46.9	23.7	46.9	0.714	24215	First10	Here	10
711	4497	1	Trifolium pratense	5001	2018-07-19-13-30-45	0	2	x	5	0	46.2	23.8	46.8	23.7	46.8	0.615	24215			11
712	4498	1	Trifolium pratense	5001	2018-07-19-13-30-47	0	2	x	5	0	46.2	23.8	46.8	23.7	46.8	0.615	24215			12
713	4499	1	Trifolium pratense	5001	2018-07-19-13-30-49	0	2	x	5	0	46.2	23.8	46.8	23.7	46.8	0.615	24215			13
714	4500	1	Trifolium pratense	5001	2018-07-19-13-30-51	0	2	x	5	0	46.2	23.8	46.8	23.7	46.8	0.615	24215			14
715	4501	1	Trifolium pratense	5001	2018-07-19-13-30-53	0	2	x	5	0	46.2	23.8	46.7	23.7	46.7	0.517	24215			15
716	4502	1	Trifolium pratense	5001	2018-07-19-13-30-55	0	2	x	5	0	46.2	23.8	46.7	23.7	46.7	0.517	24215			16
717	4503	1	Trifolium pratense	5001	2018-07-19-13-30-57	0	2	x	5	0	46.2	23.8	46.7	23.7	46.7	0.517	24215			17
718	4504	1	Trifolium pratense	5001	2018-07-19-13-30-59	0	2	x	5	0	46.2	23.8	46.7	23.7	46.7	0.517	24215			18
719	4505	1	Trifolium pratense	5001	2018-07-19-13-31-01	0	2	x	5	0	46.2	23.8	46.7	23.7	46.7	0.517	24215			19
720	4506	1	Trifolium pratense	5001	2018-07-19-13-31-03	0	2	x	5	0	46.2	23.8	46.7	23.7	46.7	0.517	24215			20
721	4507	1	Trifolium pratense	5001	2018-07-19-13-31-05	0	2	x	5	0	46.2	23.8	46.7	23.7	46.7	0.517	24215			21
722	4508	1	Trifolium pratense	5001	2018-07-19-13-31-07	0	2	x	5	0	46.2	23.8	46.7	23.7	46.7	0.517	24215			22
723	4509	1	Trifolium pratense	5001	2018-07-19-13-31-09	0	2	x	5	0	46.2	23.8	46.7	23.7	46.7	0.517	24215			23
724	4510	1	Trifolium pratense	5001	2018-07-19-13-31-11	0	2	x	5	0	46.2	23.8	46.7	23.7	46.7	0.517	24215			24
725	4511	1	Trifolium pratense	5001	2018-07-19-13-31-13	0	2	x	5	0	46.2	23.8	46.6	23.7	46.6	0.418	24215			25
726	4512	1	Trifolium pratense	5001	2018-07-19-13-31-15	0	2	x	5	0	46.2	23.8	46.6	23.7	46.6	0.418	24215			26
727	4513	1	Trifolium pratense	5001	2018-07-19-13-31-17	0	2	x	5	0	46.2	23.8	46.7	23.8	46.7	0.517	24215			27
728	4514	1	Trifolium pratense	5001	2018-07-19-13-31-19	0	2	x	5	0	46.2	23.8	46.7	23.7	46.7	0.517	24215			28
729	4515	1	Trifolium pratense	5001	2018-07-19-13-31-21	0	2	x	5	0	46.2	23.8	46.6	23.7	46.6	0.418	24215			29
730	4516	1	Trifolium pratense	5001	2018-07-19-13-31-23	0	2	x	5	0	46.2	23.8	46.6	23.7	46.6	0.418	24215			30
731	4517	1	Trifolium pratense	5001	2018-07-19-13-31-25	0	2	x	5	0	46.2	23.8	46.6	23.7	46.6	0.418	24215			31
732	4518	1	Trifolium pratense	5001	2018-07-19-13-31-27	0	2	x	5	0	46.2	23.8	46.6	23.7	46.6	0.418	24215			32
733	4519	1	Trifolium pratense	5001	2018-07-19-13-31-29	0	2	x	5	0	46.2	23.8	46.6	23.7	46.6	0.418	24215			33
734	4520	1	Trifolium pratense	5001	2018-07-19-13-31-31	0	2	x	5	0	46.2	23.8	46.7	23.7	46.7	0.517	24215			34
735	4521	1	Trifolium pratense	5001	2018-07-19-13-31-33	0	2	x	5	0	46.2	23.8	46.6	23.7	46.6	0.418	24215			35
736	4522	1	Trifolium pratense	5001	2018-07-19-13-31-35	0	2	x	5	0	46.2	23.8	46.7	23.8	46.7	0.517	24215			36
737	4523	1	Trifolium pratense	5001	2018-07-19-13-31-37	0	2	x	5	0	46.2	23.8	46.6	23.7	46.6	0.418	24215			37
738	4524	1	Trifolium pratense	5001	2018-07-19-13-31-39	0	2	x	5	0	46.2	23.8	46.6	23.7	46.6	0.418	24215			38
739	4525	1	Trifolium pratense	5001	2018-07-19-13-31-41	0	2	x	5	0	46.2	23.8	46.7	23.8	46.7	0.517	24215			39
740	4526	1	Trifolium pratense	5001	2018-07-19-13-31-43	0	2	x	5	0	46.2	23.8	46.6	23.7	46.6	0.418	24215			40
741	4527	1	Trifolium pratense	5001	2018-07-19-13-31-45	0	2	x	5	0	46.2	23.8	46.7	23.7	46.7	0.517	24215			41
742	4528	1	Trifolium pratense	5001	2018-07-19-13-31-47	0	2	x	5	0	46.2	23.8	46.6	23.7	46.6	0.418	24215			42
743	4529	1	Trifolium pratense	5001	2018-07-19-13-31-49	0	2	x	5	0	46.2	23.8	46.6	23.7	46.6	0.418	24215			43
744	4530	1	Trifolium pratense	5001	2018-07-19-13-31-52	0	2	x	5	0	46.2	23.8	46.7	23.7	46.7	0.517	24215			44
745	4531	1	Trifolium pratense	5001	2018-07-19-13-31-54	0	2	x	5	0	46.2	23.8	46.7	23.7	46.7	0.517	24215			45
746	4532	1	Trifolium pratense	5001	2018-07-19-13-31-56	0	2	x	5	0	46.2	23.8	46.6	23.7	46.6	0.418	24215			46
747	4533	1	Trifolium pratense	5001	2018-07-19-13-31-58	0	2	x	5	0	46.2	23.8	46.7	23.7	46.7	0.517	24215			47
748	4534	1	Trifolium pratense	5001	2018-07-19-13-32-00	0	2	x	5	0	46.2	23.8	46.7	23.7	46.7	0.517	24215			48
749	4535	1	Trifolium pratense	5001	2018-07-19-13-32-02	0	2	x	5	0	46.2	23.8	46.8	23.7	46.8	0.615	24215			49
750	4536	1	Trifolium pratense	5001	2018-07-19-13-32-04	0	2	x	5	0	46.2	23.8	46.8	23.7	46.8	0.615	24215			50
751	4537	1	Trifolium pratense	5001	2018-07-19-13-32-06	0	2	x	5	0	46.2	23.8	46.8	23.7	46.8	0.615	24215			51
752	4538	1	Trifolium pratense	5001	2018-07-19-13-32-08	0	2	x	5	0	46.2	23.8	46.9	23.7	46.9	0.714	24215			52
753	4539	1	Trifolium pratense	5001	2018-07-19-13-32-10	0	2	x	5	0	46.2	23.8	46.9	23.7	46.9	0.714	24215			53
754	4540	1	Trifolium pratense	5001	2018-07-19-13-32-12	0	2	x	5	0	46.2	23.8	46.9	23.7	46.9	0.714	24215			54
755	4541	1	Trifolium pratense	5001	2018-07-19-13-32-14	0	2	x	5	0	46.2	23.8	46.9	23.7	46.9	0.714	24215			55
756	4542	1	Trifolium pratense	5001	2018-07-19-13-32-16	0	2	x	5	0	46.2	23.8	46.9	23.7	46.9	0.714	24215			56
757	4543	1	Trifolium pratense	5001	2018-07-19-13-32-18	0	2	x	5	0	46.2	23.8	46.9	23.7	46.9	0.714	24215			57
758	4544	1	Trifolium pratense	5001	2018-07-19-13-32-20	0	2	x	5	0	46.2	23.8	46.9	23.7	46.9	0.714	24215			58
759	4545	1	Trifolium pratense	5001	2018-07-19-13-32-22	0	2	x	5	0	46.2	23.8	46.8	23.7	46.8	0.615	24215			59
760	4546	1	Trifolium pratense	5001	2018-07-19-13-32-24	0	2	x	5	0	46.2	23.8	46.9	23.7	46.9	0.714	24215			60
761	4547	1	Trifolium pratense	5001	2018-07-19-13-32-26	0	2	x	5	0	46.2	23.8	46.9	23.7	46.9	0.714	24215			61
762	4548	1	Trifolium pratense	5001	2018-07-19-13-32-28	0	2	x	5	0	46.2	23.8	47	23.7	47	0.813	24215			62
763	4549	1	Trifolium pratense	5001	2018-07-19-13-32-30	0	2	x	5	0	46.2	23.8	47.1	23.7	47.1	0.911	24215			63
764	4550	1	Trifolium pratense	5001	2018-07-19-13-32-32	0	2	x	5	0	46.2	23.8	47.1	23.8	47.1	0.911	24215			64
765	4551	1	Trifolium pratense	5001	2018-07-19-13-32-34	0	2	x	5	0	46.2	23.8	47	23.7	47	0.813	24215			65
766	4552	1	Trifolium pratense	5001	2018-07-19-13-32-36	0	2	x	5	0	46.2	23.8	47	23.7	47	0.813	24215			66
767	4553	1	Trifolium pratense	5001	2018-07-19-13-32-38	0	2	x	5	0	46.2	23.8	47	23.7	47	0.813	24215			67
768	4554	1	Trifolium pratense	5001	2018-07-19-13-32-40	0	2	x	5	0	46.2	23.8	47	23.7	47	0.813	24215			68
769	4555	1	Trifolium pratense	5001	2018-07-19-13-32-42	0	2	x	5	0	46.3	23.9	47	23.7	47	0.713	24215			69
770	4556	1	Trifolium pratense	5001	2018-07-19-13-32-44	0	2	x	5	0	46.2	23.8	47	23.7	47	0.813	24215			70
771	4557	1	Trifolium pratense	5001	2018-07-19-13-32-46	0	2	x	5	0	46.2	23.8	47	23.7	47	0.813	24215			71
772	4558	1	Trifolium pratense	5001	2018-07-19-13-32-48	0	2	x	5	0	46.2	23.8	46.9	23.7	46.9	0.714	24215			72
773	4559	1	Trifolium pratense	5001	2018-07-19-13-32-50	0	2	x	5	0	46.2	23.9	46.9	23.7	46.9	0.714	24215			73
774	4560	1	Trifolium pratense	5001	2018-07-19-13-32-52	0	2	x	5	0	46.2	23.8	46.8	23.7	46.8	0.615	24215			74
775	4561	1	Trifolium pratense	5001	2018-07-19-13-32-54	0	2	x	5	0	46.2	23.8	46.9	23.8	46.9	0.714	24215			75
776	4562	1	Trifolium pratense	5001	2018-07-19-13-32-56	0	2	x	5	0	46.2	23.8	46.8	23.7	46.8	0.615	24215			76
777	4563	1	Trifolium pratense	5001	2018-07-19-13-32-58	0	2	x	5	0	46.2	23.8	46.8	23.7	46.8	0.615	24215			77
778	4564	1	Trifolium pratense	5001	2018-07-19-13-33-00	0	2	x	5	0	46.2	23.8	46.8	23.7	46.8	0.615	24215			78
779	4565	1	Trifolium pratense	5001	2018-07-19-13-33-02	0	2	x	5	0	46.2	23.8	46.9	23.8	46.9	0.714	24215			79
780	4566	1	Trifolium pratense	5001	2018-07-19-13-33-04	0	2	x	5	0	46.2	23.8	46.8	23.7	46.8	0.615	24215			80
781	4567	1	Trifolium pratense	5001	2018-07-19-13-33-06	0	2	x	5	0	46.2	23.8	46.8	23.7	46.8	0.615	24215			81
782	4568	1	Trifolium pratense	5001	2018-07-19-13-33-08	0	2	x	5	0	46.2	23.8	46.8	23.7	46.8	0.615	24215			82
783	4569	1	Trifolium pratense	5001	2018-07-19-13-33-10	0	2	x	5	0	46.2	23.8	46.7	23.7	46.7	0.517	24215			83
784	4570	1	Trifolium pratense	5001	2018-07-19-13-33-12	0	2	x	5	0	46.2	23.8	46.7	23.7	46.7	0.517	24215			84
785	4571	1	Trifolium pratense	5001	2018-07-19-13-33-14	0	2	x	5	0	46.2	23.8	46.7	23.7	46.7	0.517	24215			85
786	4572	1	Trifolium pratense	5001	2018-07-19-13-33-16	0	2	x	5	0	46.2	23.8	46.8	23.8	46.8	0.615	24215			86
787	4573	1	Trifolium pratense	5001	2018-07-19-13-33-18	0	2	x	5	0	46.3	23.9	46.8	23.7	46.8	0.515	24215			87
788	4574	1	Trifolium pratense	5001	2018-07-19-13-33-20	0	2	x	5	0	46.2	23.8	46.7	23.7	46.7	0.517	24215			88
789	4575	1	Trifolium pratense	5001	2018-07-19-13-33-22	0	2	x	5	0	46.3	23.9	46.7	23.7	46.7	0.417	24215			89
790	4576	1	Trifolium pratense	5001	2018-07-19-13-33-24	0	2	x	5	0	46.2	23.8	46.7	23.7	46.7	0.517	24215			90
791	4577	1	Trifolium pratense	5001	2018-07-19-13-33-26	0	2	x	5	0	46.2	23.8	46.7	23.7	46.7	0.517	24215	Last10	Here	91
792	4578	1	Trifolium pratense	5001	2018-07-19-13-33-28	0	2	x	5	0	46.2	23.8	46.7	23.7	46.7	0.517	24215	Last10	Here	92
793	4579	1	Trifolium pratense	5001	2018-07-19-13-33-30	0	2	x	5	0	46.2	23.8	46.7	23.7	46.7	0.517	24215	Last10	Here	93
794	4580	1	Trifolium pratense	5001	2018-07-19-13-33-32	0	2	x	5	0	46.2	23.8	46.7	23.7	46.7	0.517	24215	Last10	Here	94
795	4581	1	Trifolium pratense	5001	2018-07-19-13-33-34	0	2	x	5	0	46.2	23.8	46.7	23.7	46.7	0.517	24215	Last10	Here	95
796	4582	1	Trifolium pratense	5001	2018-07-19-13-33-36	0	2	x	5	0	46.2	23.8	46.8	23.8	46.8	0.615	24215	Last10	Here	96
797	4583	1	Trifolium pratense	5001	2018-07-19-13-33-38	0	2	x	5	0	46.2	23.8	46.7	23.7	46.7	0.517	24215	Last10	Here	97
798	4584	1	Trifolium pratense	5001	2018-07-19-13-33-40	0	2	x	5	0	46.2	23.8	46.8	23.7	46.8	0.615	24215	Last10	Here	98
799	4585	1	Trifolium pratense	5001	2018-07-19-13-33-42	0	2	x	5	0	46.2	23.8	46.8	23.7	46.8	0.615	24215	Last10	Here	99
800	4586	1	Trifolium pratense	5001	2018-07-19-13-33-44	0	2	x	5	0	46.2	23.8	46.7	23.7	46.7	0.517	24215	Last10	Here	100
801	4587	1	Trifolium pratense	5001	2018-07-19-13-34-16	0	2	x	10	0	46.2	23.8	46.7	23.8	46.7	0.517	24216	First10	Here	1
802	4588	1	Trifolium pratense	5001	2018-07-19-13-34-18	0	2	x	10	0	46.2	23.8	46.7	23.8	46.7	0.517	24216	First10	Here	2
803	4589	1	Trifolium pratense	5001	2018-07-19-13-34-20	0	2	x	10	0	46.2	23.8	46.7	23.8	46.7	0.517	24216	First10	Here	3
804	4590	1	Trifolium pratense	5001	2018-07-19-13-34-22	0	2	x	10	0	46.2	23.8	46.7	23.8	46.7	0.517	24216	First10	Here	4
805	4591	1	Trifolium pratense	5001	2018-07-19-13-34-24	0	2	x	10	0	46.2	23.8	46.7	23.8	46.7	0.517	24216	First10	Here	5
806	4592	1	Trifolium pratense	5001	2018-07-19-13-34-26	0	2	x	10	0	46.2	23.8	46.6	23.7	46.6	0.418	24216	First10	Here	6
807	4593	1	Trifolium pratense	5001	2018-07-19-13-34-28	0	2	x	10	0	46.2	23.8	46.7	23.8	46.7	0.517	24216	First10	Here	7
808	4594	1	Trifolium pratense	5001	2018-07-19-13-34-30	0	2	x	10	0	46.3	23.9	46.6	23.7	46.6	0.318	24216	First10	Here	8
809	4595	1	Trifolium pratense	5001	2018-07-19-13-34-32	0	2	x	10	0	46.2	23.8	46.7	23.8	46.7	0.517	24216	First10	Here	9
810	4596	1	Trifolium pratense	5001	2018-07-19-13-34-34	0	2	x	10	0	46.2	23.8	46.7	23.7	46.7	0.517	24216	First10	Here	10
811	4597	1	Trifolium pratense	5001	2018-07-19-13-34-36	0	2	x	10	0	46.2	23.8	46.8	23.7	46.8	0.615	24216			11
812	4598	1	Trifolium pratense	5001	2018-07-19-13-34-38	0	2	x	10	0	46.2	23.8	46.8	23.8	46.8	0.615	24216			12
813	4599	1	Trifolium pratense	5001	2018-07-19-13-34-40	0	2	x	10	0	46.2	23.8	46.9	23.8	46.9	0.714	24216			13
814	4600	1	Trifolium pratense	5001	2018-07-19-13-34-42	0	2	x	10	0	46.3	23.9	46.8	23.8	46.8	0.515	24216			14
815	4601	1	Trifolium pratense	5001	2018-07-19-13-34-44	0	2	x	10	0	46.2	23.8	46.8	23.7	46.8	0.615	24216			15
816	4602	1	Trifolium pratense	5001	2018-07-19-13-34-46	0	2	x	10	0	46.3	23.9	46.8	23.8	46.8	0.515	24216			16
817	4603	1	Trifolium pratense	5001	2018-07-19-13-34-48	0	2	x	10	0	46.2	23.8	46.8	23.7	46.8	0.615	24216			17
818	4604	1	Trifolium pratense	5001	2018-07-19-13-34-50	0	2	x	10	0	46.2	23.8	46.9	23.8	46.9	0.714	24216			18
819	4605	1	Trifolium pratense	5001	2018-07-19-13-34-52	0	2	x	10	0	46.2	23.8	46.8	23.8	46.8	0.615	24216			19
820	4606	1	Trifolium pratense	5001	2018-07-19-13-34-54	0	2	x	10	0	46.3	23.9	46.8	23.8	46.8	0.515	24216			20
821	4607	1	Trifolium pratense	5001	2018-07-19-13-34-56	0	2	x	10	0	46.3	23.9	46.8	23.8	46.8	0.515	24216			21
822	4608	1	Trifolium pratense	5001	2018-07-19-13-34-58	0	2	x	10	0	46.2	23.8	46.7	23.8	46.7	0.517	24216			22
823	4609	1	Trifolium pratense	5001	2018-07-19-13-35-00	0	2	x	10	0	46.2	23.8	46.7	23.8	46.7	0.517	24216			23
824	4610	1	Trifolium pratense	5001	2018-07-19-13-35-02	0	2	x	10	0	46.2	23.8	46.7	23.8	46.7	0.517	24216			24
825	4611	1	Trifolium pratense	5001	2018-07-19-13-35-04	0	2	x	10	0	46.2	23.8	46.6	23.7	46.6	0.418	24216			25
826	4612	1	Trifolium pratense	5001	2018-07-19-13-35-06	0	2	x	10	0	46.3	23.9	46.7	23.8	46.7	0.417	24216			26
827	4613	1	Trifolium pratense	5001	2018-07-19-13-35-08	0	2	x	10	0	46.2	23.8	46.7	23.8	46.7	0.517	24216			27
828	4614	1	Trifolium pratense	5001	2018-07-19-13-35-10	0	2	x	10	0	46.2	23.8	46.7	23.7	46.7	0.517	24216			28
829	4615	1	Trifolium pratense	5001	2018-07-19-13-35-12	0	2	x	10	0	46.2	23.8	46.7	23.8	46.7	0.517	24216			29
830	4616	1	Trifolium pratense	5001	2018-07-19-13-35-14	0	2	x	10	0	46.2	23.8	46.6	23.7	46.6	0.418	24216			30
831	4617	1	Trifolium pratense	5001	2018-07-19-13-35-16	0	2	x	10	0	46.2	23.8	46.7	23.8	46.7	0.517	24216			31
832	4618	1	Trifolium pratense	5001	2018-07-19-13-35-18	0	2	x	10	0	46.3	23.9	46.7	23.8	46.7	0.417	24216			32
833	4619	1	Trifolium pratense	5001	2018-07-19-13-35-20	0	2	x	10	0	46.2	23.8	46.7	23.8	46.7	0.517	24216			33
834	4620	1	Trifolium pratense	5001	2018-07-19-13-35-22	0	2	x	10	0	46.3	23.9	46.6	23.7	46.6	0.318	24216			34
835	4621	1	Trifolium pratense	5001	2018-07-19-13-35-24	0	2	x	10	0	46.3	23.9	46.6	23.7	46.6	0.318	24216			35
836	4622	1	Trifolium pratense	5001	2018-07-19-13-35-26	0	2	x	10	0	46.3	23.9	46.7	23.8	46.7	0.417	24216			36
837	4623	1	Trifolium pratense	5001	2018-07-19-13-35-28	0	2	x	10	0	46.2	23.8	46.6	23.8	46.6	0.418	24216			37
838	4624	1	Trifolium pratense	5001	2018-07-19-13-35-30	0	2	x	10	0	46.2	23.8	46.6	23.8	46.6	0.418	24216			38
839	4625	1	Trifolium pratense	5001	2018-07-19-13-35-32	0	2	x	10	0	46.2	23.9	46.6	23.8	46.6	0.418	24216			39
840	4626	1	Trifolium pratense	5001	2018-07-19-13-35-34	0	2	x	10	0	46.2	23.8	46.6	23.8	46.6	0.418	24216			40
841	4627	1	Trifolium pratense	5001	2018-07-19-13-35-36	0	2	x	10	0	46.1	23.8	46.6	23.8	46.6	0.518	24216			41
842	4628	1	Trifolium pratense	5001	2018-07-19-13-35-38	0	2	x	10	0	46.2	23.8	46.6	23.8	46.6	0.418	24216			42
843	4629	1	Trifolium pratense	5001	2018-07-19-13-35-40	0	2	x	10	0	46.2	23.9	46.6	23.8	46.6	0.418	24216			43
844	4630	1	Trifolium pratense	5001	2018-07-19-13-35-42	0	2	x	10	0	46.2	23.9	46.6	23.8	46.6	0.418	24216			44
845	4631	1	Trifolium pratense	5001	2018-07-19-13-35-44	0	2	x	10	0	46.2	23.9	46.6	23.8	46.6	0.418	24216			45
846	4632	1	Trifolium pratense	5001	2018-07-19-13-35-46	0	2	x	10	0	46.2	23.9	46.6	23.8	46.6	0.418	24216			46
847	4633	1	Trifolium pratense	5001	2018-07-19-13-35-48	0	2	x	10	0	46.1	23.8	46.5	23.7	46.5	0.419	24216			47
848	4634	1	Trifolium pratense	5001	2018-07-19-13-35-50	0	2	x	10	0	46.3	23.9	46.6	23.8	46.6	0.318	24216			48
849	4635	1	Trifolium pratense	5001	2018-07-19-13-35-52	0	2	x	10	0	46.2	23.8	46.6	23.8	46.6	0.418	24216			49
850	4636	1	Trifolium pratense	5001	2018-07-19-13-35-54	0	2	x	10	0	46.3	23.9	46.6	23.8	46.6	0.318	24216			50
851	4637	1	Trifolium pratense	5001	2018-07-19-13-35-56	0	2	x	10	0	46.2	23.8	46.6	23.8	46.6	0.418	24216			51
852	4638	1	Trifolium pratense	5001	2018-07-19-13-35-58	0	2	x	10	0	46.2	23.8	46.6	23.8	46.6	0.418	24216			52
853	4639	1	Trifolium pratense	5001	2018-07-19-13-36-00	0	2	x	10	0	46.2	23.8	46.6	23.8	46.6	0.418	24216			53
854	4640	1	Trifolium pratense	5001	2018-07-19-13-36-02	0	2	x	10	0	46.3	23.9	46.6	23.8	46.6	0.318	24216			54
855	4641	1	Trifolium pratense	5001	2018-07-19-13-36-04	0	2	x	10	0	46.1	23.8	46.6	23.8	46.6	0.518	24216			55
856	4642	1	Trifolium pratense	5001	2018-07-19-13-36-06	0	2	x	10	0	46.1	23.8	46.6	23.8	46.6	0.518	24216			56
857	4643	1	Trifolium pratense	5001	2018-07-19-13-36-08	0	2	x	10	0	46.3	23.9	46.6	23.8	46.6	0.318	24216			57
858	4644	1	Trifolium pratense	5001	2018-07-19-13-36-10	0	2	x	10	0	46.2	23.8	46.6	23.8	46.6	0.418	24216			58
859	4645	1	Trifolium pratense	5001	2018-07-19-13-36-12	0	2	x	10	0	46.2	23.9	46.6	23.7	46.6	0.418	24216			59
860	4646	1	Trifolium pratense	5001	2018-07-19-13-36-14	0	2	x	10	0	46.1	23.8	46.7	23.8	46.7	0.617	24216			60
861	4647	1	Trifolium pratense	5001	2018-07-19-13-36-16	0	2	x	10	0	46.2	23.9	46.6	23.8	46.6	0.418	24216			61
862	4648	1	Trifolium pratense	5001	2018-07-19-13-36-18	0	2	x	10	0	46.3	23.9	46.5	23.7	46.5	0.219	24216			62
863	4649	1	Trifolium pratense	5001	2018-07-19-13-36-20	0	2	x	10	0	46.2	23.8	46.6	23.8	46.6	0.418	24216			63
864	4650	1	Trifolium pratense	5001	2018-07-19-13-36-22	0	2	x	10	0	46.2	23.8	46.6	23.8	46.6	0.418	24216			64
865	4651	1	Trifolium pratense	5001	2018-07-19-13-36-24	0	2	x	10	0	46.2	23.8	46.6	23.8	46.6	0.418	24216			65
866	4652	1	Trifolium pratense	5001	2018-07-19-13-36-26	0	2	x	10	0	46.3	23.9	46.6	23.8	46.6	0.318	24216			66
867	4653	1	Trifolium pratense	5001	2018-07-19-13-36-28	0	2	x	10	0	46.2	23.8	46.7	23.8	46.7	0.517	24216			67
868	4654	1	Trifolium pratense	5001	2018-07-19-13-36-30	0	2	x	10	0	46.2	23.8	46.6	23.8	46.6	0.418	24216			68
869	4655	1	Trifolium pratense	5001	2018-07-19-13-36-32	0	2	x	10	0	46.2	23.9	46.6	23.8	46.6	0.418	24216			69
870	4656	1	Trifolium pratense	5001	2018-07-19-13-36-34	0	2	x	10	0	46.1	23.8	46.6	23.8	46.6	0.518	24216			70
871	4657	1	Trifolium pratense	5001	2018-07-19-13-36-36	0	2	x	10	0	46.2	23.9	46.6	23.8	46.6	0.418	24216			71
872	4658	1	Trifolium pratense	5001	2018-07-19-13-36-38	0	2	x	10	0	46.2	23.9	46.6	23.8	46.6	0.418	24216			72
873	4659	1	Trifolium pratense	5001	2018-07-19-13-36-40	0	2	x	10	0	46.2	23.9	46.6	23.8	46.6	0.418	24216			73
874	4660	1	Trifolium pratense	5001	2018-07-19-13-36-42	0	2	x	10	0	46.2	23.9	46.6	23.8	46.6	0.418	24216			74
875	4661	1	Trifolium pratense	5001	2018-07-19-13-36-44	0	2	x	10	0	46.1	23.8	46.7	23.8	46.7	0.617	24216			75
876	4662	1	Trifolium pratense	5001	2018-07-19-13-36-46	0	2	x	10	0	46.3	23.9	46.7	23.8	46.7	0.417	24216			76
877	4663	1	Trifolium pratense	5001	2018-07-19-13-36-48	0	2	x	10	0	46.2	23.9	46.6	23.8	46.6	0.418	24216			77
878	4664	1	Trifolium pratense	5001	2018-07-19-13-36-50	0	2	x	10	0	46.3	23.9	46.7	23.8	46.7	0.417	24216			78
879	4665	1	Trifolium pratense	5001	2018-07-19-13-36-52	0	2	x	10	0	46.3	23.9	46.7	23.8	46.7	0.417	24216			79
880	4666	1	Trifolium pratense	5001	2018-07-19-13-36-54	0	2	x	10	0	46.3	23.9	46.7	23.8	46.7	0.417	24216			80
881	4667	1	Trifolium pratense	5001	2018-07-19-13-36-56	0	2	x	10	0	46.3	23.9	46.7	23.8	46.7	0.417	24216			81
882	4668	1	Trifolium pratense	5001	2018-07-19-13-36-59	0	2	x	10	0	46.2	23.9	46.7	23.8	46.7	0.517	24216			82
883	4669	1	Trifolium pratense	5001	2018-07-19-13-37-01	0	2	x	10	0	46.2	23.8	46.7	23.8	46.7	0.517	24216			83
884	4670	1	Trifolium pratense	5001	2018-07-19-13-37-03	0	2	x	10	0	46.2	23.8	46.7	23.8	46.7	0.517	24216			84
885	4671	1	Trifolium pratense	5001	2018-07-19-13-37-05	0	2	x	10	0	46.3	23.9	46.6	23.7	46.6	0.318	24216			85
886	4672	1	Trifolium pratense	5001	2018-07-19-13-37-07	0	2	x	10	0	46.3	23.9	46.7	23.8	46.7	0.417	24216			86
887	4673	1	Trifolium pratense	5001	2018-07-19-13-37-09	0	2	x	10	0	46.3	23.9	46.6	23.7	46.6	0.318	24216			87
888	4674	1	Trifolium pratense	5001	2018-07-19-13-37-11	0	2	x	10	0	46.3	23.9	46.7	23.8	46.7	0.417	24216			88
889	4675	1	Trifolium pratense	5001	2018-07-19-13-37-13	0	2	x	10	0	46.3	23.9	46.7	23.8	46.7	0.417	24216			89
890	4676	1	Trifolium pratense	5001	2018-07-19-13-37-15	0	2	x	10	0	46.2	23.8	46.7	23.8	46.7	0.517	24216			90
891	4677	1	Trifolium pratense	5001	2018-07-19-13-37-17	0	2	x	10	0	46.2	23.8	46.6	23.8	46.6	0.418	24216	Last10	Here	91
892	4678	1	Trifolium pratense	5001	2018-07-19-13-37-19	0	2	x	10	0	46.2	23.9	46.6	23.8	46.6	0.418	24216	Last10	Here	92
893	4679	1	Trifolium pratense	5001	2018-07-19-13-37-21	0	2	x	10	0	46.2	23.8	46.6	23.8	46.6	0.418	24216	Last10	Here	93
894	4680	1	Trifolium pratense	5001	2018-07-19-13-37-23	0	2	x	10	0	46.3	23.9	46.7	23.8	46.7	0.417	24216	Last10	Here	94
895	4681	1	Trifolium pratense	5001	2018-07-19-13-37-25	0	2	x	10	0	46.2	23.8	46.7	23.8	46.7	0.517	24216	Last10	Here	95
896	4682	1	Trifolium pratense	5001	2018-07-19-13-37-27	0	2	x	10	0	46.3	23.9	46.7	23.8	46.7	0.417	24216	Last10	Here	96
897	4683	1	Trifolium pratense	5001	2018-07-19-13-37-29	0	2	x	10	0	46.3	23.9	46.7	23.8	46.7	0.417	24216	Last10	Here	97
898	4684	1	Trifolium pratense	5001	2018-07-19-13-37-31	0	2	x	10	0	46.2	23.9	46.7	23.8	46.7	0.517	24216	Last10	Here	98
899	4685	1	Trifolium pratense	5001	2018-07-19-13-37-33	0	2	x	10	0	46.3	23.9	46.7	23.8	46.7	0.417	24216	Last10	Here	99
900	4686	1	Trifolium pratense	5001	2018-07-19-13-38-07	0	2	x	15	0	46.2	23.9	46.6	23.8	46.6	0.418	24217	First10	Here	1
901	4687	1	Trifolium pratense	5001	2018-07-19-13-38-09	0	2	x	15	0	46.2	23.9	46.6	23.8	46.6	0.418	24217	First10	Here	2
902	4688	1	Trifolium pratense	5001	2018-07-19-13-38-11	0	2	x	15	0	46.2	23.9	46.6	23.8	46.6	0.418	24217	First10	Here	3
903	4689	1	Trifolium pratense	5001	2018-07-19-13-38-13	0	2	x	15	0	46.2	23.9	46.5	23.8	46.5	0.319	24217	First10	Here	4
904	4690	1	Trifolium pratense	5001	2018-07-19-13-38-15	0	2	x	15	0	46.1	23.8	46.5	23.8	46.5	0.419	24217	First10	Here	5
905	4691	1	Trifolium pratense	5001	2018-07-19-13-38-17	0	2	x	15	0	46.2	23.9	46.5	23.8	46.5	0.319	24217	First10	Here	6
906	4692	1	Trifolium pratense	5001	2018-07-19-13-38-19	0	2	x	15	0	46.2	23.9	46.5	23.8	46.5	0.319	24217	First10	Here	7
907	4693	1	Trifolium pratense	5001	2018-07-19-13-38-21	0	2	x	15	0	46.2	23.9	46.5	23.8	46.5	0.319	24217	First10	Here	8
908	4694	1	Trifolium pratense	5001	2018-07-19-13-38-23	0	2	x	15	0	46.2	23.9	46.5	23.8	46.5	0.319	24217	First10	Here	9
909	4695	1	Trifolium pratense	5001	2018-07-19-13-38-25	0	2	x	15	0	46.2	23.9	46.5	23.8	46.5	0.319	24217	First10	Here	10
910	4696	1	Trifolium pratense	5001	2018-07-19-13-38-27	0	2	x	15	0	46.2	23.9	46.5	23.8	46.5	0.319	24217			11
911	4697	1	Trifolium pratense	5001	2018-07-19-13-38-29	0	2	x	15	0	46.2	23.9	46.4	23.8	46.4	0.22	24217			12
912	4698	1	Trifolium pratense	5001	2018-07-19-13-38-31	0	2	x	15	0	46.2	23.9	46.4	23.8	46.4	0.22	24217			13
913	4699	1	Trifolium pratense	5001	2018-07-19-13-38-33	0	2	x	15	0	46.2	23.9	46.4	23.8	46.4	0.22	24217			14
914	4700	1	Trifolium pratense	5001	2018-07-19-13-38-35	0	2	x	15	0	46.2	23.9	46.4	23.8	46.4	0.22	24217			15
915	4701	1	Trifolium pratense	5001	2018-07-19-13-38-37	0	2	x	15	0	46.2	23.9	46.4	23.8	46.4	0.22	24217			16
916	4702	1	Trifolium pratense	5001	2018-07-19-13-38-39	0	2	x	15	0	46.2	23.9	46.4	23.8	46.4	0.22	24217			17
917	4703	1	Trifolium pratense	5001	2018-07-19-13-38-41	0	2	x	15	0	46.2	23.9	46.4	23.8	46.4	0.22	24217			18
918	4704	1	Trifolium pratense	5001	2018-07-19-13-38-43	0	2	x	15	0	46.2	23.9	46.4	23.8	46.4	0.22	24217			19
919	4705	1	Trifolium pratense	5001	2018-07-19-13-38-45	0	2	x	15	0	46.2	23.9	46.4	23.8	46.4	0.22	24217			20
920	4706	1	Trifolium pratense	5001	2018-07-19-13-38-47	0	2	x	15	0	46.2	23.9	46.4	23.8	46.4	0.22	24217			21
921	4707	1	Trifolium pratense	5001	2018-07-19-13-38-49	0	2	x	15	0	46.2	23.9	46.4	23.8	46.4	0.22	24217			22
922	4708	1	Trifolium pratense	5001	2018-07-19-13-38-51	0	2	x	15	0	46.2	23.9	46.4	23.8	46.4	0.22	24217			23
923	4709	1	Trifolium pratense	5001	2018-07-19-13-38-53	0	2	x	15	0	46.2	23.9	46.4	23.8	46.4	0.22	24217			24
924	4710	1	Trifolium pratense	5001	2018-07-19-13-38-55	0	2	x	15	0	46.2	23.9	46.5	23.8	46.5	0.319	24217			25
925	4711	1	Trifolium pratense	5001	2018-07-19-13-38-57	0	2	x	15	0	46.2	23.9	46.4	23.8	46.4	0.22	24217			26
926	4712	1	Trifolium pratense	5001	2018-07-19-13-38-59	0	2	x	15	0	46.2	23.9	46.4	23.8	46.4	0.22	24217			27
927	4713	1	Trifolium pratense	5001	2018-07-19-13-39-01	0	2	x	15	0	46.2	23.9	46.5	23.8	46.5	0.319	24217			28
928	4714	1	Trifolium pratense	5001	2018-07-19-13-39-03	0	2	x	15	0	46.2	23.9	46.5	23.8	46.5	0.319	24217			29
929	4715	1	Trifolium pratense	5001	2018-07-19-13-39-05	0	2	x	15	0	46.1	23.9	46.5	23.8	46.5	0.419	24217			30
930	4716	1	Trifolium pratense	5001	2018-07-19-13-39-07	0	2	x	15	0	46.2	23.9	46.5	23.8	46.5	0.319	24217			31
931	4717	1	Trifolium pratense	5001	2018-07-19-13-39-09	0	2	x	15	0	46.2	23.9	46.5	23.8	46.5	0.319	24217			32
932	4718	1	Trifolium pratense	5001	2018-07-19-13-39-11	0	2	x	15	0	46.2	23.9	46.5	23.8	46.5	0.319	24217			33
933	4719	1	Trifolium pratense	5001	2018-07-19-13-39-13	0	2	x	15	0	46.2	23.9	46.4	23.8	46.4	0.22	24217			34
934	4720	1	Trifolium pratense	5001	2018-07-19-13-39-15	0	2	x	15	0	46.2	23.9	46.5	23.8	46.5	0.319	24217			35
935	4721	1	Trifolium pratense	5001	2018-07-19-13-39-17	0	2	x	15	0	46.2	23.9	46.5	23.8	46.5	0.319	24217			36
936	4722	1	Trifolium pratense	5001	2018-07-19-13-39-19	0	2	x	15	0	46.2	23.9	46.5	23.8	46.5	0.319	24217			37
937	4723	1	Trifolium pratense	5001	2018-07-19-13-39-21	0	2	x	15	0	46.2	23.9	46.5	23.8	46.5	0.319	24217			38
938	4724	1	Trifolium pratense	5001	2018-07-19-13-39-23	0	2	x	15	0	46.2	23.9	46.5	23.8	46.5	0.319	24217			39
939	4725	1	Trifolium pratense	5001	2018-07-19-13-39-25	0	2	x	15	0	46.2	23.9	46.5	23.8	46.5	0.319	24217			40
940	4726	1	Trifolium pratense	5001	2018-07-19-13-39-27	0	2	x	15	0	46.2	23.9	46.5	23.8	46.5	0.319	24217			41
941	4727	1	Trifolium pratense	5001	2018-07-19-13-39-29	0	2	x	15	0	46.2	23.9	46.5	23.8	46.5	0.319	24217			42
942	4728	1	Trifolium pratense	5001	2018-07-19-13-39-31	0	2	x	15	0	46.2	23.9	46.4	23.8	46.4	0.22	24217			43
943	4729	1	Trifolium pratense	5001	2018-07-19-13-39-33	0	2	x	15	0	46.2	23.9	46.4	23.8	46.4	0.22	24217			44
944	4730	1	Trifolium pratense	5001	2018-07-19-13-39-35	0	2	x	15	0	46.2	23.9	46.4	23.8	46.4	0.22	24217			45
945	4731	1	Trifolium pratense	5001	2018-07-19-13-39-37	0	2	x	15	0	46.2	23.9	46.4	23.8	46.4	0.22	24217			46
946	4732	1	Trifolium pratense	5001	2018-07-19-13-39-39	0	2	x	15	0	46.2	23.9	46.4	23.8	46.4	0.22	24217			47
947	4733	1	Trifolium pratense	5001	2018-07-19-13-39-41	0	2	x	15	0	46.2	23.9	46.4	23.8	46.4	0.22	24217			48
948	4734	1	Trifolium pratense	5001	2018-07-19-13-39-43	0	2	x	15	0	46.2	23.9	46.4	23.8	46.4	0.22	24217			49
949	4735	1	Trifolium pratense	5001	2018-07-19-13-39-45	0	2	x	15	0	46.2	23.9	46.4	23.8	46.4	0.22	24217			50
950	4736	1	Trifolium pratense	5001	2018-07-19-13-39-47	0	2	x	15	0	46.2	23.9	46.4	23.8	46.4	0.22	24217			51
951	4737	1	Trifolium pratense	5001	2018-07-19-13-39-49	0	2	x	15	0	46.2	23.9	46.4	23.8	46.4	0.22	24217			52
952	4738	1	Trifolium pratense	5001	2018-07-19-13-39-51	0	2	x	15	0	46.2	23.9	46.5	23.8	46.5	0.319	24217			53
953	4739	1	Trifolium pratense	5001	2018-07-19-13-39-53	0	2	x	15	0	46.2	23.9	46.4	23.8	46.4	0.22	24217			54
954	4740	1	Trifolium pratense	5001	2018-07-19-13-39-55	0	2	x	15	0	46.2	23.9	46.4	23.8	46.4	0.22	24217			55
955	4741	1	Trifolium pratense	5001	2018-07-19-13-39-57	0	2	x	15	0	46.2	23.9	46.4	23.8	46.4	0.22	24217			56
956	4742	1	Trifolium pratense	5001	2018-07-19-13-39-59	0	2	x	15	0	46.1	23.9	46.4	23.8	46.4	0.32	24217			57
957	4743	1	Trifolium pratense	5001	2018-07-19-13-40-01	0	2	x	15	0	46.2	23.9	46.4	23.8	46.4	0.22	24217			58
958	4744	1	Trifolium pratense	5001	2018-07-19-13-40-03	0	2	x	15	0	46.1	23.9	46.4	23.8	46.4	0.32	24217			59
959	4745	1	Trifolium pratense	5001	2018-07-19-13-40-05	0	2	x	15	0	46.1	23.9	46.4	23.8	46.4	0.32	24217			60
960	4746	1	Trifolium pratense	5001	2018-07-19-13-40-07	0	2	x	15	0	46.2	23.9	46.3	23.8	46.3	0.122	24217			61
961	4747	1	Trifolium pratense	5001	2018-07-19-13-40-09	0	2	x	15	0	46.1	23.9	46.4	23.8	46.4	0.32	24217			62
962	4748	1	Trifolium pratense	5001	2018-07-19-13-40-11	0	2	x	15	0	46.1	23.9	46.3	23.8	46.3	0.222	24217			63
963	4749	1	Trifolium pratense	5001	2018-07-19-13-40-13	0	2	x	15	0	46.1	23.9	46.4	23.8	46.4	0.32	24217			64
964	4750	1	Trifolium pratense	5001	2018-07-19-13-40-15	0	2	x	15	0	46.1	23.9	46.3	23.8	46.3	0.222	24217			65
965	4751	1	Trifolium pratense	5001	2018-07-19-13-40-17	0	2	x	15	0	46.1	23.9	46.3	23.8	46.3	0.222	24217			66
966	4752	1	Trifolium pratense	5001	2018-07-19-13-40-19	0	2	x	15	0	46.1	23.9	46.3	23.8	46.3	0.222	24217			67
967	4753	1	Trifolium pratense	5001	2018-07-19-13-40-21	0	2	x	15	0	46.1	23.9	46.3	23.8	46.3	0.222	24217			68
968	4754	1	Trifolium pratense	5001	2018-07-19-13-40-23	0	2	x	15	0	46.1	23.9	46.3	23.8	46.3	0.222	24217			69
969	4755	1	Trifolium pratense	5001	2018-07-19-13-40-25	0	2	x	15	0	46.1	23.9	46.3	23.8	46.3	0.222	24217			70
970	4756	1	Trifolium pratense	5001	2018-07-19-13-40-27	0	2	x	15	0	46.1	23.9	46.3	23.8	46.3	0.222	24217			71
971	4757	1	Trifolium pratense	5001	2018-07-19-13-40-29	0	2	x	15	0	46.1	23.9	46.3	23.8	46.3	0.222	24217			72
972	4758	1	Trifolium pratense	5001	2018-07-19-13-40-31	0	2	x	15	0	46.1	23.9	46.2	23.8	46.2	0.123	24217			73
973	4759	1	Trifolium pratense	5001	2018-07-19-13-40-33	0	2	x	15	0	46.1	23.9	46.3	23.8	46.3	0.222	24217			74
974	4760	1	Trifolium pratense	5001	2018-07-19-13-40-35	0	2	x	15	0	46.1	23.9	46.3	23.8	46.3	0.222	24217			75
975	4761	1	Trifolium pratense	5001	2018-07-19-13-40-37	0	2	x	15	0	46.1	23.9	46.3	23.8	46.3	0.222	24217			76
976	4762	1	Trifolium pratense	5001	2018-07-19-13-40-39	0	2	x	15	0	46.1	23.9	46.3	23.8	46.3	0.222	24217			77
977	4763	1	Trifolium pratense	5001	2018-07-19-13-40-41	0	2	x	15	0	46.1	23.9	46.3	23.8	46.3	0.222	24217			78
978	4764	1	Trifolium pratense	5001	2018-07-19-13-40-43	0	2	x	15	0	46.1	23.9	46.2	23.8	46.2	0.123	24217			79
979	4765	1	Trifolium pratense	5001	2018-07-19-13-40-45	0	2	x	15	0	46.1	23.9	46.2	23.8	46.2	0.123	24217			80
980	4766	1	Trifolium pratense	5001	2018-07-19-13-40-47	0	2	x	15	0	46.1	23.9	46.2	23.8	46.2	0.123	24217			81
981	4767	1	Trifolium pratense	5001	2018-07-19-13-40-49	0	2	x	15	0	46.1	23.9	46.3	23.8	46.3	0.222	24217			82
982	4768	1	Trifolium pratense	5001	2018-07-19-13-40-51	0	2	x	15	0	46.1	23.9	46.3	23.8	46.3	0.222	24217			83
983	4769	1	Trifolium pratense	5001	2018-07-19-13-40-53	0	2	x	15	0	46.1	23.9	46.3	23.8	46.3	0.222	24217			84
984	4770	1	Trifolium pratense	5001	2018-07-19-13-40-55	0	2	x	15	0	46.1	23.9	46.3	23.8	46.3	0.222	24217			85
985	4771	1	Trifolium pratense	5001	2018-07-19-13-40-57	0	2	x	15	0	46.1	23.9	46.3	23.8	46.3	0.222	24217			86
986	4772	1	Trifolium pratense	5001	2018-07-19-13-40-59	0	2	x	15	0	46.1	23.9	46.3	23.8	46.3	0.222	24217			87
987	4773	1	Trifolium pratense	5001	2018-07-19-13-41-01	0	2	x	15	0	46.1	23.9	46.4	23.8	46.4	0.32	24217			88
988	4774	1	Trifolium pratense	5001	2018-07-19-13-41-03	0	2	x	15	0	46.1	23.9	46.4	23.8	46.4	0.32	24217			89
989	4775	1	Trifolium pratense	5001	2018-07-19-13-41-05	0	2	x	15	0	46.1	23.9	46.4	23.8	46.4	0.32	24217			90
990	4776	1	Trifolium pratense	5001	2018-07-19-13-41-07	0	2	x	15	0	46.1	23.9	46.4	23.8	46.4	0.32	24217	Last10	Here	91
991	4777	1	Trifolium pratense	5001	2018-07-19-13-41-09	0	2	x	15	0	46.1	23.9	46.4	23.8	46.4	0.32	24217	Last10	Here	92
992	4778	1	Trifolium pratense	5001	2018-07-19-13-41-11	0	2	x	15	0	46	23.9	46.4	23.8	46.4	0.42	24217	Last10	Here	93
993	4779	1	Trifolium pratense	5001	2018-07-19-13-41-13	0	2	x	15	0	46.1	23.9	46.5	23.8	46.5	0.419	24217	Last10	Here	94
994	4780	1	Trifolium pratense	5001	2018-07-19-13-41-15	0	2	x	15	0	46.1	23.9	46.5	23.8	46.5	0.419	24217	Last10	Here	95
995	4781	1	Trifolium pratense	5001	2018-07-19-13-41-17	0	2	x	15	0	46.1	23.9	46.4	23.8	46.4	0.32	24217	Last10	Here	96
996	4782	1	Trifolium pratense	5001	2018-07-19-13-41-19	0	2	x	15	0	46.1	23.9	46.4	23.8	46.4	0.32	24217	Last10	Here	97
997	4783	1	Trifolium pratense	5001	2018-07-19-13-41-21	0	2	x	15	0	46.1	23.9	46.4	23.8	46.4	0.32	24217	Last10	Here	98
998	4784	1	Trifolium pratense	5001	2018-07-19-13-41-23	0	2	x	15	0	46.1	23.9	46.4	23.8	46.4	0.32	24217	Last10	Here	99
999	4785	1	Trifolium pratense	5001	2018-07-19-13-41-57	0	2	x	20	0	46	23.9	46.3	23.8	46.3	0.322	24218	First10	Here	1
1000	4786	1	Trifolium pratense	5001	2018-07-19-13-41-59	0	2	x	20	0	46	23.9	46.2	23.8	46.2	0.223	24218	First10	Here	2
1001	4787	1	Trifolium pratense	5001	2018-07-19-13-42-01	0	2	x	20	0	46	23.9	46.2	23.8	46.2	0.223	24218	First10	Here	3
1002	4788	1	Trifolium pratense	5001	2018-07-19-13-42-04	0	2	x	20	0	46	23.9	46.2	23.8	46.2	0.223	24218	First10	Here	4
1003	4789	1	Trifolium pratense	5001	2018-07-19-13-42-06	0	2	x	20	0	46	23.9	46.2	23.8	46.2	0.223	24218	First10	Here	5
1004	4790	1	Trifolium pratense	5001	2018-07-19-13-42-08	0	2	x	20	0	46	23.9	46.2	23.8	46.2	0.223	24218	First10	Here	6
1005	4791	1	Trifolium pratense	5001	2018-07-19-13-42-10	0	2	x	20	0	46	23.9	46.2	23.8	46.2	0.223	24218	First10	Here	7
1006	4792	1	Trifolium pratense	5001	2018-07-19-13-42-12	0	2	x	20	0	46	23.9	46.2	23.8	46.2	0.223	24218	First10	Here	8
1007	4793	1	Trifolium pratense	5001	2018-07-19-13-42-14	0	2	x	20	0	46	23.9	46.2	23.8	46.2	0.223	24218	First10	Here	9
1008	4794	1	Trifolium pratense	5001	2018-07-19-13-42-16	0	2	x	20	0	46	23.9	46.1	23.8	46.1	0.124	24218	First10	Here	10
1009	4795	1	Trifolium pratense	5001	2018-07-19-13-42-18	0	2	x	20	0	46	23.9	46.1	23.8	46.1	0.124	24218			11
1010	4796	1	Trifolium pratense	5001	2018-07-19-13-42-20	0	2	x	20	0	46	23.9	46.1	23.8	46.1	0.124	24218			12
1011	4797	1	Trifolium pratense	5001	2018-07-19-13-42-22	0	2	x	20	0	46	23.9	46.1	23.8	46.1	0.124	24218			13
1012	4798	1	Trifolium pratense	5001	2018-07-19-13-42-24	0	2	x	20	0	46	23.9	46.1	23.8	46.1	0.124	24218			14
1013	4799	1	Trifolium pratense	5001	2018-07-19-13-42-26	0	2	x	20	0	46	23.9	46.1	23.8	46.1	0.124	24218			15
1014	4800	1	Trifolium pratense	5001	2018-07-19-13-42-28	0	2	x	20	0	46	23.9	46.1	23.8	46.1	0.124	24218			16
1015	4801	1	Trifolium pratense	5001	2018-07-19-13-42-30	0	2	x	20	0	46	23.9	46.1	23.8	46.1	0.124	24218			17
1016	4802	1	Trifolium pratense	5001	2018-07-19-13-42-32	0	2	x	20	0	46	23.9	46.1	23.8	46.1	0.124	24218			18
1017	4803	1	Trifolium pratense	5001	2018-07-19-13-42-34	0	2	x	20	0	46	23.9	46.1	23.8	46.1	0.124	24218			19
1018	4804	1	Trifolium pratense	5001	2018-07-19-13-42-36	0	2	x	20	0	46	23.9	46.1	23.8	46.1	0.124	24218			20
1019	4805	1	Trifolium pratense	5001	2018-07-19-13-42-38	0	2	x	20	0	46	23.9	46.1	23.8	46.1	0.124	24218			21
1020	4806	1	Trifolium pratense	5001	2018-07-19-13-42-40	0	2	x	20	0	46	23.9	46.1	23.8	46.1	0.124	24218			22
1021	4807	1	Trifolium pratense	5001	2018-07-19-13-42-42	0	2	x	20	0	46	23.9	46.1	23.8	46.1	0.124	24218			23
1022	4808	1	Trifolium pratense	5001	2018-07-19-13-42-44	0	2	x	20	0	46	23.9	46.1	23.8	46.1	0.124	24218			24
1023	4809	1	Trifolium pratense	5001	2018-07-19-13-42-46	0	2	x	20	0	46	23.9	46.1	23.8	46.1	0.124	24218			25
1024	4810	1	Trifolium pratense	5001	2018-07-19-13-42-48	0	2	x	20	0	46	23.9	46.1	23.8	46.1	0.124	24218			26
1025	4811	1	Trifolium pratense	5001	2018-07-19-13-42-50	0	2	x	20	0	46	23.9	46.1	23.8	46.1	0.124	24218			27
1026	4812	1	Trifolium pratense	5001	2018-07-19-13-42-52	0	2	x	20	0	46	23.9	46.2	23.8	46.2	0.223	24218			28
1027	4813	1	Trifolium pratense	5001	2018-07-19-13-42-54	0	2	x	20	0	46	23.9	46.1	23.8	46.1	0.124	24218			29
1028	4814	1	Trifolium pratense	5001	2018-07-19-13-42-56	0	2	x	20	0	46	23.9	46.2	23.8	46.2	0.223	24218			30
1029	4815	1	Trifolium pratense	5001	2018-07-19-13-42-58	0	2	x	20	0	46	23.9	46.1	23.8	46.1	0.124	24218			31
1030	4816	1	Trifolium pratense	5001	2018-07-19-13-43-00	0	2	x	20	0	46	23.9	46.1	23.8	46.1	0.124	24218			32
1031	4817	1	Trifolium pratense	5001	2018-07-19-13-43-02	0	2	x	20	0	46	23.9	46.1	23.8	46.1	0.124	24218			33
1032	4818	1	Trifolium pratense	5001	2018-07-19-13-43-04	0	2	x	20	0	46	23.9	46.1	23.8	46.1	0.124	24218			34
1033	4819	1	Trifolium pratense	5001	2018-07-19-13-43-06	0	2	x	20	0	46	23.9	46.1	23.8	46.1	0.124	24218			35
1034	4820	1	Trifolium pratense	5001	2018-07-19-13-43-08	0	2	x	20	0	46	23.9	46.1	23.8	46.1	0.124	24218			36
1035	4821	1	Trifolium pratense	5001	2018-07-19-13-43-10	0	2	x	20	0	46	23.9	46.1	23.8	46.1	0.124	24218			37
1036	4822	1	Trifolium pratense	5001	2018-07-19-13-43-12	0	2	x	20	0	46	23.9	46.1	23.8	46.1	0.124	24218			38
1037	4823	1	Trifolium pratense	5001	2018-07-19-13-43-14	0	2	x	20	0	46	23.9	46.1	23.8	46.1	0.124	24218			39
1038	4824	1	Trifolium pratense	5001	2018-07-19-13-43-16	0	2	x	20	0	46	23.9	46.2	23.8	46.2	0.223	24218			40
1039	4825	1	Trifolium pratense	5001	2018-07-19-13-43-18	0	2	x	20	0	46	23.9	46.2	23.8	46.2	0.223	24218			41
1040	4826	1	Trifolium pratense	5001	2018-07-19-13-43-20	0	2	x	20	0	46	23.9	46.2	23.8	46.2	0.223	24218			42
1041	4827	1	Trifolium pratense	5001	2018-07-19-13-43-22	0	2	x	20	0	46	23.9	46.2	23.8	46.2	0.223	24218			43
1042	4828	1	Trifolium pratense	5001	2018-07-19-13-43-24	0	2	x	20	0	46	23.9	46.2	23.8	46.2	0.223	24218			44
1043	4829	1	Trifolium pratense	5001	2018-07-19-13-43-26	0	2	x	20	0	46	23.9	46.1	23.8	46.1	0.124	24218			45
1044	4830	1	Trifolium pratense	5001	2018-07-19-13-43-28	0	2	x	20	0	46	23.9	46.1	23.8	46.1	0.124	24218			46
1045	4831	1	Trifolium pratense	5001	2018-07-19-13-43-32	0	2	x	20	0	45.9	23.9	46.2	23.9	46.2	0.323	24218			47
1046	4832	1	Trifolium pratense	5001	2018-07-19-13-43-34	0	2	x	20	0	45.9	23.9	46.1	23.8	46.1	0.224	24218			48
1047	4833	1	Trifolium pratense	5001	2018-07-19-13-43-36	0	2	x	20	0	45.9	23.9	46.1	23.8	46.1	0.224	24218			49
1048	4834	1	Trifolium pratense	5001	2018-07-19-13-43-38	0	2	x	20	0	45.9	23.9	46.2	23.8	46.2	0.323	24218			50
1049	4835	1	Trifolium pratense	5001	2018-07-19-13-43-40	0	2	x	20	0	45.9	23.9	46.2	23.8	46.2	0.323	24218			51
1050	4836	1	Trifolium pratense	5001	2018-07-19-13-43-42	0	2	x	20	0	45.9	23.9	46.2	23.8	46.2	0.323	24218			52
1051	4837	1	Trifolium pratense	5001	2018-07-19-13-43-44	0	2	x	20	0	45.9	23.9	46.1	23.8	46.1	0.224	24218			53
1052	4838	1	Trifolium pratense	5001	2018-07-19-13-43-46	0	2	x	20	0	45.9	23.9	46.1	23.8	46.1	0.224	24218			54
1053	4839	1	Trifolium pratense	5001	2018-07-19-13-43-48	0	2	x	20	0	45.9	23.9	46.1	23.8	46.1	0.224	24218			55
1054	4840	1	Trifolium pratense	5001	2018-07-19-13-43-50	0	2	x	20	0	45.9	23.9	46.1	23.8	46.1	0.224	24218			56
1055	4841	1	Trifolium pratense	5001	2018-07-19-13-43-52	0	2	x	20	0	45.9	23.9	46.1	23.8	46.1	0.224	24218			57
1056	4842	1	Trifolium pratense	5001	2018-07-19-13-43-54	0	2	x	20	0	45.9	23.9	46	23.8	46	0.126	24218			58
1057	4843	1	Trifolium pratense	5001	2018-07-19-13-43-56	0	2	x	20	0	45.9	23.9	46.1	23.8	46.1	0.224	24218			59
1058	4844	1	Trifolium pratense	5001	2018-07-19-13-43-58	0	2	x	20	0	45.9	23.9	46.1	23.8	46.1	0.224	24218			60
1059	4845	1	Trifolium pratense	5001	2018-07-19-13-44-00	0	2	x	20	0	45.9	23.9	46	23.8	46	0.126	24218			61
1060	4846	1	Trifolium pratense	5001	2018-07-19-13-44-02	0	2	x	20	0	45.9	23.9	46	23.8	46	0.126	24218			62
1061	4847	1	Trifolium pratense	5001	2018-07-19-13-44-04	0	2	x	20	0	45.9	23.9	46	23.8	46	0.126	24218			63
1062	4848	1	Trifolium pratense	5001	2018-07-19-13-44-06	0	2	x	20	0	45.9	23.9	46	23.8	46	0.126	24218			64
1063	4849	1	Trifolium pratense	5001	2018-07-19-13-44-08	0	2	x	20	0	45.9	23.9	46	23.8	46	0.126	24218			65
1064	4850	1	Trifolium pratense	5001	2018-07-19-13-44-10	0	2	x	20	0	45.9	23.9	46	23.8	46	0.126	24218			66
1065	4851	1	Trifolium pratense	5001	2018-07-19-13-44-12	0	2	x	20	0	45.9	23.9	46	23.8	46	0.126	24218			67
1066	4852	1	Trifolium pratense	5001	2018-07-19-13-44-14	0	2	x	20	0	45.9	23.9	46	23.8	46	0.126	24218			68
1067	4853	1	Trifolium pratense	5001	2018-07-19-13-44-16	0	2	x	20	0	45.9	23.9	46	23.8	46	0.126	24218			69
1068	4854	1	Trifolium pratense	5001	2018-07-19-13-44-18	0	2	x	20	0	45.9	23.9	46	23.8	46	0.126	24218			70
1069	4855	1	Trifolium pratense	5001	2018-07-19-13-44-20	0	2	x	20	0	45.9	23.9	46.1	23.9	46.1	0.224	24218			71
1070	4856	1	Trifolium pratense	5001	2018-07-19-13-44-22	0	2	x	20	0	45.9	23.9	46	23.8	46	0.126	24218			72
1071	4857	1	Trifolium pratense	5001	2018-07-19-13-44-24	0	2	x	20	0	45.9	23.9	46	23.8	46	0.126	24218			73
1072	4858	1	Trifolium pratense	5001	2018-07-19-13-44-26	0	2	x	20	0	45.9	23.9	46	23.8	46	0.126	24218			74
1073	4859	1	Trifolium pratense	5001	2018-07-19-13-44-28	0	2	x	20	0	45.9	23.9	46	23.8	46	0.126	24218			75
1074	4860	1	Trifolium pratense	5001	2018-07-19-13-44-30	0	2	x	20	0	45.9	23.9	46	23.8	46	0.126	24218			76
1075	4861	1	Trifolium pratense	5001	2018-07-19-13-44-32	0	2	x	20	0	45.9	23.9	46	23.8	46	0.126	24218			77
1076	4862	1	Trifolium pratense	5001	2018-07-19-13-44-34	0	2	x	20	0	45.9	23.9	46	23.8	46	0.126	24218			78
1077	4863	1	Trifolium pratense	5001	2018-07-19-13-44-36	0	2	x	20	0	45.9	23.9	46	23.8	46	0.126	24218			79
1078	4864	1	Trifolium pratense	5001	2018-07-19-13-44-38	0	2	x	20	0	45.9	23.9	46.1	23.9	46.1	0.224	24218			80
1079	4865	1	Trifolium pratense	5001	2018-07-19-13-44-40	0	2	x	20	0	45.9	23.9	46	23.8	46	0.126	24218			81
1080	4866	1	Trifolium pratense	5001	2018-07-19-13-44-42	0	2	x	20	0	45.9	23.9	46	23.8	46	0.126	24218			82
1081	4867	1	Trifolium pratense	5001	2018-07-19-13-44-44	0	2	x	20	0	45.9	23.9	46.1	23.8	46.1	0.224	24218			83
1082	4868	1	Trifolium pratense	5001	2018-07-19-13-44-46	0	2	x	20	0	45.9	23.9	46.1	23.9	46.1	0.224	24218			84
1083	4869	1	Trifolium pratense	5001	2018-07-19-13-44-48	0	2	x	20	0	45.9	23.9	46	23.8	46	0.126	24218			85
1084	4870	1	Trifolium pratense	5001	2018-07-19-13-44-50	0	2	x	20	0	45.9	23.9	46	23.8	46	0.126	24218			86
1085	4871	1	Trifolium pratense	5001	2018-07-19-13-44-52	0	2	x	20	0	45.9	23.9	46	23.8	46	0.126	24218			87
1086	4872	1	Trifolium pratense	5001	2018-07-19-13-44-54	0	2	x	20	0	45.9	23.9	46	23.8	46	0.126	24218			88
1087	4873	1	Trifolium pratense	5001	2018-07-19-13-44-56	0	2	x	20	0	45.9	23.9	46	23.8	46	0.126	24218			89
1088	4874	1	Trifolium pratense	5001	2018-07-19-13-44-58	0	2	x	20	0	45.9	23.9	46	23.8	46	0.126	24218			90
1089	4875	1	Trifolium pratense	5001	2018-07-19-13-45-00	0	2	x	20	0	45.9	23.9	46	23.8	46	0.126	24218	Last10	Here	91
1090	4876	1	Trifolium pratense	5001	2018-07-19-13-45-02	0	2	x	20	0	45.9	23.9	46	23.8	46	0.126	24218	Last10	Here	92
1091	4877	1	Trifolium pratense	5001	2018-07-19-13-45-04	0	2	x	20	0	45.9	23.9	46.1	23.9	46.1	0.224	24218	Last10	Here	93
1092	4878	1	Trifolium pratense	5001	2018-07-19-13-45-06	0	2	x	20	0	45.9	23.9	46	23.8	46	0.126	24218	Last10	Here	94
1093	4879	1	Trifolium pratense	5001	2018-07-19-13-45-08	0	2	x	20	0	45.9	23.9	46	23.8	46	0.126	24218	Last10	Here	95
1094	4880	1	Trifolium pratense	5001	2018-07-19-13-45-10	0	2	x	20	0	45.9	23.9	46	23.8	46	0.126	24218	Last10	Here	96
1095	4881	1	Trifolium pratense	5001	2018-07-19-13-45-12	0	2	x	20	0	45.9	23.9	46.1	23.9	46.1	0.224	24218	Last10	Here	97
1096	4882	1	Trifolium pratense	5001	2018-07-19-13-45-14	0	2	x	20	0	45.9	23.9	46	23.8	46	0.126	24218	Last10	Here	98
1097	4883	1	Trifolium pratense	5001	2018-07-19-13-45-46	0	2	x	25	0	45.8	23.9	46	23.8	46	0.226	24219	First10	Here	1
1098	4884	1	Trifolium pratense	5001	2018-07-19-13-45-48	0	2	x	25	0	45.8	23.9	46	23.8	46	0.226	24219	First10	Here	2
1099	4885	1	Trifolium pratense	5001	2018-07-19-13-45-50	0	2	x	25	0	45.8	23.9	46.1	23.9	46.1	0.324	24219	First10	Here	3
1100	4886	1	Trifolium pratense	5001	2018-07-19-13-45-52	0	2	x	25	0	45.8	23.9	46	23.8	46	0.226	24219	First10	Here	4
1101	4887	1	Trifolium pratense	5001	2018-07-19-13-45-54	0	2	x	25	0	45.8	23.9	46	23.8	46	0.226	24219	First10	Here	5
1102	4888	1	Trifolium pratense	5001	2018-07-19-13-45-56	0	2	x	25	0	45.8	23.9	46	23.8	46	0.226	24219	First10	Here	6
1103	4889	1	Trifolium pratense	5001	2018-07-19-13-45-58	0	2	x	25	0	45.8	23.9	46	23.8	46	0.226	24219	First10	Here	7
1104	4890	1	Trifolium pratense	5001	2018-07-19-13-46-00	0	2	x	25	0	45.8	23.9	46	23.9	46	0.226	24219	First10	Here	8
1105	4891	1	Trifolium pratense	5001	2018-07-19-13-46-02	0	2	x	25	0	45.8	23.9	46	23.9	46	0.226	24219	First10	Here	9
1106	4892	1	Trifolium pratense	5001	2018-07-19-13-46-04	0	2	x	25	0	45.8	23.9	45.9	23.8	45.9	0.127	24219	First10	Here	10
1107	4893	1	Trifolium pratense	5001	2018-07-19-13-46-06	0	2	x	25	0	45.8	23.9	46	23.9	46	0.226	24219			11
1108	4894	1	Trifolium pratense	5001	2018-07-19-13-46-08	0	2	x	25	0	45.8	23.9	45.9	23.8	45.9	0.127	24219			12
1109	4895	1	Trifolium pratense	5001	2018-07-19-13-46-10	0	2	x	25	0	45.8	23.9	46	23.9	46	0.226	24219			13
1110	4896	1	Trifolium pratense	5001	2018-07-19-13-46-12	0	2	x	25	0	45.8	23.9	45.9	23.8	45.9	0.127	24219			14
1111	4897	1	Trifolium pratense	5001	2018-07-19-13-46-14	0	2	x	25	0	45.8	23.9	45.9	23.8	45.9	0.127	24219			15
1112	4898	1	Trifolium pratense	5001	2018-07-19-13-46-16	0	2	x	25	0	45.8	23.9	45.9	23.8	45.9	0.127	24219			16
1113	4899	1	Trifolium pratense	5001	2018-07-19-13-46-18	0	2	x	25	0	45.8	23.9	46	23.9	46	0.226	24219			17
1114	4900	1	Trifolium pratense	5001	2018-07-19-13-46-20	0	2	x	25	0	45.8	23.9	45.9	23.8	45.9	0.127	24219			18
1115	4901	1	Trifolium pratense	5001	2018-07-19-13-46-22	0	2	x	25	0	45.8	23.9	45.9	23.8	45.9	0.127	24219			19
1116	4902	1	Trifolium pratense	5001	2018-07-19-13-46-24	0	2	x	25	0	45.8	23.9	46	23.9	46	0.226	24219			20
1117	4903	1	Trifolium pratense	5001	2018-07-19-13-46-26	0	2	x	25	0	45.8	23.9	45.9	23.8	45.9	0.127	24219			21
1118	4904	1	Trifolium pratense	5001	2018-07-19-13-46-28	0	2	x	25	0	45.8	23.9	46	23.8	46	0.226	24219			22
1119	4905	1	Trifolium pratense	5001	2018-07-19-13-46-30	0	2	x	25	0	45.8	23.9	45.9	23.8	45.9	0.127	24219			23
1120	4906	1	Trifolium pratense	5001	2018-07-19-13-46-32	0	2	x	25	0	45.8	23.9	45.9	23.8	45.9	0.127	24219			24
1121	4907	1	Trifolium pratense	5001	2018-07-19-13-46-34	0	2	x	25	0	45.8	23.9	45.9	23.8	45.9	0.127	24219			25
1122	4908	1	Trifolium pratense	5001	2018-07-19-13-46-36	0	2	x	25	0	45.8	23.9	45.9	23.8	45.9	0.127	24219			26
1123	4909	1	Trifolium pratense	5001	2018-07-19-13-46-38	0	2	x	25	0	45.8	23.9	46	23.8	46	0.226	24219			27
1124	4910	1	Trifolium pratense	5001	2018-07-19-13-46-40	0	2	x	25	0	45.8	23.9	46	23.9	46	0.226	24219			28
1125	4911	1	Trifolium pratense	5001	2018-07-19-13-46-42	0	2	x	25	0	45.8	23.9	46	23.8	46	0.226	24219			29
1126	4912	1	Trifolium pratense	5001	2018-07-19-13-46-44	0	2	x	25	0	45.8	23.9	46	23.9	46	0.226	24219			30
1127	4913	1	Trifolium pratense	5001	2018-07-19-13-46-46	0	2	x	25	0	45.8	23.9	45.9	23.8	45.9	0.127	24219			31
1128	4914	1	Trifolium pratense	5001	2018-07-19-13-46-48	0	2	x	25	0	45.8	23.9	45.9	23.8	45.9	0.127	24219			32
1129	4915	1	Trifolium pratense	5001	2018-07-19-13-46-50	0	2	x	25	0	45.8	23.9	45.9	23.8	45.9	0.127	24219			33
1130	4916	1	Trifolium pratense	5001	2018-07-19-13-46-52	0	2	x	25	0	45.8	23.9	45.9	23.8	45.9	0.127	24219			34
1131	4917	1	Trifolium pratense	5001	2018-07-19-13-46-54	0	2	x	25	0	45.8	23.9	46	23.9	46	0.226	24219			35
1132	4918	1	Trifolium pratense	5001	2018-07-19-13-46-56	0	2	x	25	0	45.8	23.9	45.9	23.8	45.9	0.127	24219			36
1133	4919	1	Trifolium pratense	5001	2018-07-19-13-46-58	0	2	x	25	0	45.8	23.9	45.9	23.8	45.9	0.127	24219			37
1134	4920	1	Trifolium pratense	5001	2018-07-19-13-47-00	0	2	x	25	0	45.8	23.9	45.9	23.8	45.9	0.127	24219			38
1135	4921	1	Trifolium pratense	5001	2018-07-19-13-47-02	0	2	x	25	0	45.8	23.9	45.9	23.8	45.9	0.127	24219			39
1136	4922	1	Trifolium pratense	5001	2018-07-19-13-47-04	0	2	x	25	0	45.7	23.9	45.9	23.8	45.9	0.227	24219			40
1137	4923	1	Trifolium pratense	5001	2018-07-19-13-47-07	0	2	x	25	0	45.8	23.9	45.9	23.8	45.9	0.127	24219			41
1138	4924	1	Trifolium pratense	5001	2018-07-19-13-47-09	0	2	x	25	0	45.8	23.9	46	23.9	46	0.226	24219			42
1139	4925	1	Trifolium pratense	5001	2018-07-19-13-47-11	0	2	x	25	0	45.8	23.9	45.9	23.8	45.9	0.127	24219			43
1140	4926	1	Trifolium pratense	5001	2018-07-19-13-47-13	0	2	x	25	0	45.8	23.9	46	23.8	46	0.226	24219			44
1141	4927	1	Trifolium pratense	5001	2018-07-19-13-47-15	0	2	x	25	0	45.8	23.9	46	23.8	46	0.226	24219			45
1142	4928	1	Trifolium pratense	5001	2018-07-19-13-47-17	0	2	x	25	0	45.8	23.9	46	23.8	46	0.226	24219			46
1143	4929	1	Trifolium pratense	5001	2018-07-19-13-47-19	0	2	x	25	0	45.8	23.9	45.9	23.8	45.9	0.127	24219			47
1144	4930	1	Trifolium pratense	5001	2018-07-19-13-47-21	0	2	x	25	0	45.8	23.9	45.9	23.8	45.9	0.127	24219			48
1145	4931	1	Trifolium pratense	5001	2018-07-19-13-47-23	0	2	x	25	0	45.7	23.9	45.9	23.8	45.9	0.227	24219			49
1146	4932	1	Trifolium pratense	5001	2018-07-19-13-47-25	0	2	x	25	0	45.8	24	45.9	23.8	45.9	0.127	24219			50
1147	4933	1	Trifolium pratense	5001	2018-07-19-13-47-27	0	2	x	25	0	45.7	23.9	45.9	23.8	45.9	0.227	24219			51
1148	4934	1	Trifolium pratense	5001	2018-07-19-13-47-29	0	2	x	25	0	45.8	23.9	45.9	23.8	45.9	0.127	24219			52
1149	4935	1	Trifolium pratense	5001	2018-07-19-13-47-31	0	2	x	25	0	45.8	23.9	45.9	23.8	45.9	0.127	24219			53
1150	4936	1	Trifolium pratense	5001	2018-07-19-13-47-33	0	2	x	25	0	45.7	23.9	45.9	23.8	45.9	0.227	24219			54
1151	4937	1	Trifolium pratense	5001	2018-07-19-13-47-35	0	2	x	25	0	45.8	23.9	45.9	23.8	45.9	0.127	24219			55
1152	4938	1	Trifolium pratense	5001	2018-07-19-13-47-37	0	2	x	25	0	45.8	23.9	45.9	23.8	45.9	0.127	24219			56
1153	4939	1	Trifolium pratense	5001	2018-07-19-13-47-39	0	2	x	25	0	45.8	23.9	45.9	23.8	45.9	0.127	24219			57
1154	4940	1	Trifolium pratense	5001	2018-07-19-13-47-41	0	2	x	25	0	45.8	23.9	45.9	23.8	45.9	0.127	24219			58
1155	4941	1	Trifolium pratense	5001	2018-07-19-13-47-43	0	2	x	25	0	45.7	23.9	45.9	23.8	45.9	0.227	24219			59
1156	4942	1	Trifolium pratense	5001	2018-07-19-13-47-45	0	2	x	25	0	45.7	23.9	45.9	23.8	45.9	0.227	24219			60
1157	4943	1	Trifolium pratense	5001	2018-07-19-13-47-47	0	2	x	25	0	45.7	23.9	45.9	23.8	45.9	0.227	24219			61
1158	4944	1	Trifolium pratense	5001	2018-07-19-13-47-49	0	2	x	25	0	45.7	23.9	45.9	23.8	45.9	0.227	24219			62
1159	4945	1	Trifolium pratense	5001	2018-07-19-13-47-51	0	2	x	25	0	45.8	24	45.9	23.8	45.9	0.127	24219			63
1160	4946	1	Trifolium pratense	5001	2018-07-19-13-47-53	0	2	x	25	0	45.7	23.9	45.9	23.8	45.9	0.227	24219			64
1161	4947	1	Trifolium pratense	5001	2018-07-19-13-47-55	0	2	x	25	0	45.7	23.9	45.8	23.8	45.8	0.128	24219			65
1162	4948	1	Trifolium pratense	5001	2018-07-19-13-47-57	0	2	x	25	0	45.7	23.9	45.8	23.8	45.8	0.128	24219			66
1163	4949	1	Trifolium pratense	5001	2018-07-19-13-47-59	0	2	x	25	0	45.7	23.9	45.8	23.8	45.8	0.128	24219			67
1164	4950	1	Trifolium pratense	5001	2018-07-19-13-48-01	0	2	x	25	0	45.7	23.9	45.9	23.8	45.9	0.227	24219			68
1165	4951	1	Trifolium pratense	5001	2018-07-19-13-48-03	0	2	x	25	0	45.7	23.9	45.8	23.8	45.8	0.128	24219			69
1166	4952	1	Trifolium pratense	5001	2018-07-19-13-48-05	0	2	x	25	0	45.7	23.9	45.9	23.8	45.9	0.227	24219			70
1167	4953	1	Trifolium pratense	5001	2018-07-19-13-48-07	0	2	x	25	0	45.7	23.9	45.8	23.8	45.8	0.128	24219			71
1168	4954	1	Trifolium pratense	5001	2018-07-19-13-48-09	0	2	x	25	0	45.8	24	45.8	23.8	45.8	0.028	24219			72
1169	4955	1	Trifolium pratense	5001	2018-07-19-13-48-11	0	2	x	25	0	45.7	23.9	45.8	23.8	45.8	0.128	24219			73
1170	4956	1	Trifolium pratense	5001	2018-07-19-13-48-13	0	2	x	25	0	45.8	24	45.9	23.8	45.9	0.127	24219			74
1171	4957	1	Trifolium pratense	5001	2018-07-19-13-48-15	0	2	x	25	0	45.8	24	45.8	23.8	45.8	0.028	24219			75
1172	4958	1	Trifolium pratense	5001	2018-07-19-13-48-17	0	2	x	25	0	45.8	23.9	45.8	23.8	45.8	0.028	24219			76
1173	4959	1	Trifolium pratense	5001	2018-07-19-13-48-19	0	2	x	25	0	45.8	24	45.9	23.8	45.9	0.127	24219			77
1174	4960	1	Trifolium pratense	5001	2018-07-19-13-48-21	0	2	x	25	0	45.8	23.9	45.9	23.8	45.9	0.127	24219			78
1175	4961	1	Trifolium pratense	5001	2018-07-19-13-48-23	0	2	x	25	0	45.8	23.9	45.9	23.8	45.9	0.127	24219			79
1176	4962	1	Trifolium pratense	5001	2018-07-19-13-48-25	0	2	x	25	0	45.8	23.9	45.9	23.8	45.9	0.127	24219			80
1177	4963	1	Trifolium pratense	5001	2018-07-19-13-48-27	0	2	x	25	0	45.8	24	46	23.9	46	0.226	24219			81
1178	4964	1	Trifolium pratense	5001	2018-07-19-13-48-29	0	2	x	25	0	45.8	24	45.9	23.8	45.9	0.127	24219			82
1179	4965	1	Trifolium pratense	5001	2018-07-19-13-48-31	0	2	x	25	0	45.8	23.9	45.8	23.8	45.8	0.028	24219			83
1180	4966	1	Trifolium pratense	5001	2018-07-19-13-48-33	0	2	x	25	0	45.8	23.9	45.8	23.8	45.8	0.028	24219			84
1181	4967	1	Trifolium pratense	5001	2018-07-19-13-48-35	0	2	x	25	0	45.8	24	45.8	23.8	45.8	0.028	24219			85
1182	4968	1	Trifolium pratense	5001	2018-07-19-13-48-37	0	2	x	25	0	45.8	23.9	45.8	23.8	45.8	0.028	24219			86
1183	4969	1	Trifolium pratense	5001	2018-07-19-13-48-39	0	2	x	25	0	45.8	23.9	45.8	23.8	45.8	0.028	24219			87
1184	4970	1	Trifolium pratense	5001	2018-07-19-13-48-41	0	2	x	25	0	45.8	24	45.8	23.8	45.8	0.028	24219			88
1185	4971	1	Trifolium pratense	5001	2018-07-19-13-48-43	0	2	x	25	0	45.8	24	45.8	23.8	45.8	0.028	24219			89
1186	4972	1	Trifolium pratense	5001	2018-07-19-13-48-45	0	2	x	25	0	45.8	24	45.8	23.8	45.8	0.028	24219			90
1187	4973	1	Trifolium pratense	5001	2018-07-19-13-48-47	0	2	x	25	0	45.8	24	45.8	23.8	45.8	0.028	24219	Last10	Here	91
1188	4974	1	Trifolium pratense	5001	2018-07-19-13-48-49	0	2	x	25	0	45.8	23.9	45.8	23.8	45.8	0.028	24219	Last10	Here	92
1189	4975	1	Trifolium pratense	5001	2018-07-19-13-48-51	0	2	x	25	0	45.8	24	45.9	23.8	45.9	0.127	24219	Last10	Here	93
1190	4976	1	Trifolium pratense	5001	2018-07-19-13-48-53	0	2	x	25	0	45.8	24	45.9	23.8	45.9	0.127	24219	Last10	Here	94
1191	4977	1	Trifolium pratense	5001	2018-07-19-13-48-55	0	2	x	25	0	45.8	24	45.9	23.8	45.9	0.127	24219	Last10	Here	95
1192	4978	1	Trifolium pratense	5001	2018-07-19-13-48-57	0	2	x	25	0	45.7	23.9	45.9	23.9	45.9	0.227	24219	Last10	Here	96
1193	4979	1	Trifolium pratense	5001	2018-07-19-13-48-59	0	2	x	25	0	45.8	24	45.8	23.8	45.8	0.028	24219	Last10	Here	97
1194	4980	1	Trifolium pratense	5001	2018-07-19-13-49-01	0	2	x	25	0	45.8	24	45.8	23.8	45.8	0.028	24219	Last10	Here	98
1195	4981	1	Trifolium pratense	5001	2018-07-19-13-49-03	0	2	x	25	0	45.8	24	45.8	23.8	45.8	0.028	24219	Last10	Here	99
1196	4982	1	Trifolium pratense	5001	2018-07-19-13-49-05	0	2	x	25	0	45.8	24	45.8	23.8	45.8	0.028	24219	Last10	Here	100
1197	4983	1	Trifolium pratense	5001	2018-07-19-13-49-37	0	2	x	30	0	45.7	24	45.7	23.8	45.7	0.03	24220	First10	Here	1
1198	4984	1	Trifolium pratense	5001	2018-07-19-13-49-39	0	2	x	30	0	45.8	24	45.7	23.8	45.7	-0.07	24220	First10	Here	2
1199	4985	1	Trifolium pratense	5001	2018-07-19-13-49-41	0	2	x	30	0	45.6	23.9	45.7	23.8	45.7	0.13	24220	First10	Here	3
1200	4986	1	Trifolium pratense	5001	2018-07-19-13-49-43	0	2	x	30	0	45.8	24	45.7	23.8	45.7	-0.07	24220	First10	Here	4
1201	4987	1	Trifolium pratense	5001	2018-07-19-13-49-45	0	2	x	30	0	45.8	24	45.7	23.8	45.7	-0.07	24220	First10	Here	5
1202	4988	1	Trifolium pratense	5001	2018-07-19-13-49-47	0	2	x	30	0	45.8	24	45.7	23.8	45.7	-0.07	24220	First10	Here	6
1203	4989	1	Trifolium pratense	5001	2018-07-19-13-49-49	0	2	x	30	0	45.7	23.9	45.7	23.8	45.7	0.03	24220	First10	Here	7
1204	4990	1	Trifolium pratense	5001	2018-07-19-13-49-51	0	2	x	30	0	45.8	24	45.7	23.8	45.7	-0.07	24220	First10	Here	8
1205	4991	1	Trifolium pratense	5001	2018-07-19-13-49-53	0	2	x	30	0	45.8	24	45.7	23.8	45.7	-0.07	24220	First10	Here	9
1206	4992	1	Trifolium pratense	5001	2018-07-19-13-49-55	0	2	x	30	0	45.7	23.9	45.6	23.8	45.6	-0.069	24220	First10	Here	10
1207	4993	1	Trifolium pratense	5001	2018-07-19-13-49-57	0	2	x	30	0	45.7	23.9	45.7	23.8	45.7	0.03	24220			11
1208	4994	1	Trifolium pratense	5001	2018-07-19-13-49-59	0	2	x	30	0	45.8	24	45.7	23.8	45.7	-0.07	24220			12
1209	4995	1	Trifolium pratense	5001	2018-07-19-13-50-01	0	2	x	30	0	45.8	24	45.7	23.9	45.7	-0.07	24220			13
1210	4996	1	Trifolium pratense	5001	2018-07-19-13-50-03	0	2	x	30	0	45.8	24	45.6	23.8	45.6	-0.169	24220			14
1211	4997	1	Trifolium pratense	5001	2018-07-19-13-50-05	0	2	x	30	0	45.8	24	45.7	23.8	45.7	-0.07	24220			15
1212	4998	1	Trifolium pratense	5001	2018-07-19-13-50-07	0	2	x	30	0	45.8	24	45.7	23.8	45.7	-0.07	24220			16
1213	4999	1	Trifolium pratense	5001	2018-07-19-13-50-09	0	2	x	30	0	45.8	24	45.7	23.8	45.7	-0.07	24220			17
1214	5000	1	Trifolium pratense	5001	2018-07-19-13-50-11	0	2	x	30	0	45.8	24	45.7	23.9	45.7	-0.07	24220			18
1215	5001	1	Trifolium pratense	5001	2018-07-19-13-50-13	0	2	x	30	0	45.8	24	45.6	23.8	45.6	-0.169	24220			19
1216	5002	1	Trifolium pratense	5001	2018-07-19-13-50-15	0	2	x	30	0	45.8	24	45.6	23.8	45.6	-0.169	24220			20
1217	5003	1	Trifolium pratense	5001	2018-07-19-13-50-17	0	2	x	30	0	45.8	24	45.7	23.8	45.7	-0.07	24220			21
1218	5004	1	Trifolium pratense	5001	2018-07-19-13-50-19	0	2	x	30	0	45.7	23.9	45.7	23.8	45.7	0.03	24220			22
1219	5005	1	Trifolium pratense	5001	2018-07-19-13-50-21	0	2	x	30	0	45.8	24	45.7	23.9	45.7	-0.07	24220			23
1220	5006	1	Trifolium pratense	5001	2018-07-19-13-50-23	0	2	x	30	0	45.7	24	45.7	23.8	45.7	0.03	24220			24
1221	5007	1	Trifolium pratense	5001	2018-07-19-13-50-25	0	2	x	30	0	45.7	24	45.6	23.8	45.6	-0.069	24220			25
1222	5008	1	Trifolium pratense	5001	2018-07-19-13-50-27	0	2	x	30	0	45.7	24	45.7	23.8	45.7	0.03	24220			26
1223	5009	1	Trifolium pratense	5001	2018-07-19-13-50-29	0	2	x	30	0	45.7	24	45.7	23.8	45.7	0.03	24220			27
1224	5010	1	Trifolium pratense	5001	2018-07-19-13-50-31	0	2	x	30	0	45.7	24	45.7	23.8	45.7	0.03	24220			28
1225	5011	1	Trifolium pratense	5001	2018-07-19-13-50-33	0	2	x	30	0	45.7	24	45.7	23.8	45.7	0.03	24220			29
1226	5012	1	Trifolium pratense	5001	2018-07-19-13-50-35	0	2	x	30	0	45.7	24	45.7	23.8	45.7	0.03	24220			30
1227	5013	1	Trifolium pratense	5001	2018-07-19-13-50-37	0	2	x	30	0	45.7	24	45.7	23.8	45.7	0.03	24220			31
1228	5014	1	Trifolium pratense	5001	2018-07-19-13-50-39	0	2	x	30	0	45.7	24	45.7	23.8	45.7	0.03	24220			32
1229	5015	1	Trifolium pratense	5001	2018-07-19-13-50-41	0	2	x	30	0	45.7	24	45.7	23.9	45.7	0.03	24220			33
1230	5016	1	Trifolium pratense	5001	2018-07-19-13-50-43	0	2	x	30	0	45.7	24	45.7	23.8	45.7	0.03	24220			34
1231	5017	1	Trifolium pratense	5001	2018-07-19-13-50-45	0	2	x	30	0	45.7	24	45.7	23.9	45.7	0.03	24220			35
1232	5018	1	Trifolium pratense	5001	2018-07-19-13-50-47	0	2	x	30	0	45.7	24	45.7	23.9	45.7	0.03	24220			36
1233	5019	1	Trifolium pratense	5001	2018-07-19-13-50-49	0	2	x	30	0	45.7	24	45.6	23.8	45.6	-0.069	24220			37
1234	5020	1	Trifolium pratense	5001	2018-07-19-13-50-51	0	2	x	30	0	45.7	24	45.7	23.8	45.7	0.03	24220			38
1235	5021	1	Trifolium pratense	5001	2018-07-19-13-50-53	0	2	x	30	0	45.7	24	45.7	23.8	45.7	0.03	24220			39
1236	5022	1	Trifolium pratense	5001	2018-07-19-13-50-55	0	2	x	30	0	45.6	23.9	45.6	23.8	45.6	0.031	24220			40
1237	5023	1	Trifolium pratense	5001	2018-07-19-13-50-57	0	2	x	30	0	45.7	24	45.7	23.8	45.7	0.03	24220			41
1238	5024	1	Trifolium pratense	5001	2018-07-19-13-50-59	0	2	x	30	0	45.6	23.9	45.7	23.8	45.7	0.13	24220			42
1239	5025	1	Trifolium pratense	5001	2018-07-19-13-51-01	0	2	x	30	0	45.7	24	45.6	23.8	45.6	-0.069	24220			43
1240	5026	1	Trifolium pratense	5001	2018-07-19-13-51-03	0	2	x	30	0	45.7	24	45.6	23.8	45.6	-0.069	24220			44
1241	5027	1	Trifolium pratense	5001	2018-07-19-13-51-05	0	2	x	30	0	45.6	23.9	45.7	23.9	45.7	0.13	24220			45
1242	5028	1	Trifolium pratense	5001	2018-07-19-13-51-07	0	2	x	30	0	45.7	24	45.7	23.8	45.7	0.03	24220			46
1243	5029	1	Trifolium pratense	5001	2018-07-19-13-51-09	0	2	x	30	0	45.7	24	45.7	23.8	45.7	0.03	24220			47
1244	5030	1	Trifolium pratense	5001	2018-07-19-13-51-11	0	2	x	30	0	45.7	24	45.7	23.8	45.7	0.03	24220			48
1245	5031	1	Trifolium pratense	5001	2018-07-19-13-51-13	0	2	x	30	0	45.6	23.9	45.7	23.8	45.7	0.13	24220			49
1246	5032	1	Trifolium pratense	5001	2018-07-19-13-51-15	0	2	x	30	0	45.7	24	45.7	23.8	45.7	0.03	24220			50
1247	5033	1	Trifolium pratense	5001	2018-07-19-13-51-17	0	2	x	30	0	45.7	24	45.6	23.8	45.6	-0.069	24220			51
1248	5034	1	Trifolium pratense	5001	2018-07-19-13-51-19	0	2	x	30	0	45.6	23.9	45.6	23.8	45.6	0.031	24220			52
1249	5035	1	Trifolium pratense	5001	2018-07-19-13-51-21	0	2	x	30	0	45.7	24	45.6	23.8	45.6	-0.069	24220			53
1250	5036	1	Trifolium pratense	5001	2018-07-19-13-51-23	0	2	x	30	0	45.7	24	45.6	23.8	45.6	-0.069	24220			54
1251	5037	1	Trifolium pratense	5001	2018-07-19-13-51-25	0	2	x	30	0	45.7	24	45.6	23.8	45.6	-0.069	24220			55
1252	5038	1	Trifolium pratense	5001	2018-07-19-13-51-27	0	2	x	30	0	45.7	24	45.6	23.8	45.6	-0.069	24220			56
1253	5039	1	Trifolium pratense	5001	2018-07-19-13-51-29	0	2	x	30	0	45.7	24	45.6	23.8	45.6	-0.069	24220			57
1254	5040	1	Trifolium pratense	5001	2018-07-19-13-51-31	0	2	x	30	0	45.7	24	45.6	23.8	45.6	-0.069	24220			58
1255	5041	1	Trifolium pratense	5001	2018-07-19-13-51-33	0	2	x	30	0	45.7	24	45.7	23.8	45.7	0.03	24220			59
1256	5042	1	Trifolium pratense	5001	2018-07-19-13-51-35	0	2	x	30	0	45.7	24	45.6	23.8	45.6	-0.069	24220			60
1257	5043	1	Trifolium pratense	5001	2018-07-19-13-51-37	0	2	x	30	0	45.7	24	45.6	23.8	45.6	-0.069	24220			61
1258	5044	1	Trifolium pratense	5001	2018-07-19-13-51-39	0	2	x	30	0	45.7	24	45.6	23.8	45.6	-0.069	24220			62
1259	5045	1	Trifolium pratense	5001	2018-07-19-13-51-41	0	2	x	30	0	45.7	24	45.6	23.8	45.6	-0.069	24220			63
1260	5046	1	Trifolium pratense	5001	2018-07-19-13-51-43	0	2	x	30	0	45.6	23.9	45.7	23.9	45.7	0.13	24220			64
1261	5047	1	Trifolium pratense	5001	2018-07-19-13-51-45	0	2	x	30	0	45.7	24	45.6	23.8	45.6	-0.069	24220			65
1262	5048	1	Trifolium pratense	5001	2018-07-19-13-51-47	0	2	x	30	0	45.7	24	45.6	23.8	45.6	-0.069	24220			66
1263	5049	1	Trifolium pratense	5001	2018-07-19-13-51-49	0	2	x	30	0	45.7	24	45.7	23.9	45.7	0.03	24220			67
1264	5050	1	Trifolium pratense	5001	2018-07-19-13-51-51	0	2	x	30	0	45.7	24	45.7	23.9	45.7	0.03	24220			68
1265	5051	1	Trifolium pratense	5001	2018-07-19-13-51-53	0	2	x	30	0	45.7	24	45.7	23.9	45.7	0.03	24220			69
1266	5052	1	Trifolium pratense	5001	2018-07-19-13-51-55	0	2	x	30	0	45.6	23.9	45.6	23.8	45.6	0.031	24220			70
1267	5053	1	Trifolium pratense	5001	2018-07-19-13-51-57	0	2	x	30	0	45.7	24	45.6	23.8	45.6	-0.069	24220			71
1268	5054	1	Trifolium pratense	5001	2018-07-19-13-51-59	0	2	x	30	0	45.7	24	45.6	23.8	45.6	-0.069	24220			72
1269	5055	1	Trifolium pratense	5001	2018-07-19-13-52-01	0	2	x	30	0	45.7	24	45.7	23.9	45.7	0.03	24220			73
1270	5056	1	Trifolium pratense	5001	2018-07-19-13-52-03	0	2	x	30	0	45.7	24	45.7	23.9	45.7	0.03	24220			74
1271	5057	1	Trifolium pratense	5001	2018-07-19-13-52-05	0	2	x	30	0	45.7	24	45.6	23.8	45.6	-0.069	24220			75
1272	5058	1	Trifolium pratense	5001	2018-07-19-13-52-07	0	2	x	30	0	45.7	24	45.6	23.8	45.6	-0.069	24220			76
1273	5059	1	Trifolium pratense	5001	2018-07-19-13-52-09	0	2	x	30	0	45.7	24	45.6	23.8	45.6	-0.069	24220			77
1274	5060	1	Trifolium pratense	5001	2018-07-19-13-52-12	0	2	x	30	0	45.7	24	45.6	23.8	45.6	-0.069	24220			78
1275	5061	1	Trifolium pratense	5001	2018-07-19-13-52-14	0	2	x	30	0	45.7	24	45.6	23.8	45.6	-0.069	24220			79
1276	5062	1	Trifolium pratense	5001	2018-07-19-13-52-16	0	2	x	30	0	45.7	24	45.7	23.9	45.7	0.03	24220			80
1277	5063	1	Trifolium pratense	5001	2018-07-19-13-52-18	0	2	x	30	0	45.6	23.9	45.6	23.8	45.6	0.031	24220			81
1278	5064	1	Trifolium pratense	5001	2018-07-19-13-52-20	0	2	x	30	0	45.7	24	45.6	23.8	45.6	-0.069	24220			82
1279	5065	1	Trifolium pratense	5001	2018-07-19-13-52-22	0	2	x	30	0	45.6	24	45.6	23.8	45.6	0.031	24220			83
1280	5066	1	Trifolium pratense	5001	2018-07-19-13-52-24	0	2	x	30	0	45.7	24	45.6	23.8	45.6	-0.069	24220			84
1281	5067	1	Trifolium pratense	5001	2018-07-19-13-52-26	0	2	x	30	0	45.6	24	45.6	23.8	45.6	0.031	24220			85
1282	5068	1	Trifolium pratense	5001	2018-07-19-13-52-28	0	2	x	30	0	45.6	24	45.6	23.8	45.6	0.031	24220			86
1283	5069	1	Trifolium pratense	5001	2018-07-19-13-52-30	0	2	x	30	0	45.6	24	45.6	23.8	45.6	0.031	24220			87
1284	5070	1	Trifolium pratense	5001	2018-07-19-13-52-32	0	2	x	30	0	45.6	24	45.5	23.8	45.5	-0.068	24220			88
1285	5071	1	Trifolium pratense	5001	2018-07-19-13-52-34	0	2	x	30	0	45.6	24	45.5	23.8	45.5	-0.068	24220			89
1286	5072	1	Trifolium pratense	5001	2018-07-19-13-52-36	0	2	x	30	0	45.6	24	45.6	23.9	45.6	0.031	24220			90
1287	5073	1	Trifolium pratense	5001	2018-07-19-13-52-38	0	2	x	30	0	45.6	24	45.6	23.9	45.6	0.031	24220	Last10	Here	91
1288	5074	1	Trifolium pratense	5001	2018-07-19-13-52-40	0	2	x	30	0	45.6	24	45.5	23.8	45.5	-0.068	24220	Last10	Here	92
1289	5075	1	Trifolium pratense	5001	2018-07-19-13-52-42	0	2	x	30	0	45.6	24	45.5	23.8	45.5	-0.068	24220	Last10	Here	93
1290	5076	1	Trifolium pratense	5001	2018-07-19-13-52-44	0	2	x	30	0	45.7	24	45.5	23.8	45.5	-0.168	24220	Last10	Here	94
1291	5077	1	Trifolium pratense	5001	2018-07-19-13-52-46	0	2	x	30	0	45.6	24	45.5	23.8	45.5	-0.068	24220	Last10	Here	95
1292	5078	1	Trifolium pratense	5001	2018-07-19-13-52-48	0	2	x	30	0	45.7	24	45.5	23.8	45.5	-0.168	24220	Last10	Here	96
1293	5079	1	Trifolium pratense	5001	2018-07-19-13-52-50	0	2	x	30	0	45.6	23.9	45.5	23.8	45.5	-0.068	24220	Last10	Here	97
1294	5080	1	Trifolium pratense	5001	2018-07-19-13-52-52	0	2	x	30	0	45.6	24	45.6	23.9	45.6	0.031	24220	Last10	Here	98
1295	5081	1	Trifolium pratense	5001	2018-07-19-13-52-54	0	2	x	30	0	45.6	24	45.6	23.9	45.6	0.031	24220	Last10	Here	99
1296	5082	1	Trifolium pratense	5001	2018-07-19-13-52-56	0	2	x	30	0	45.6	24	45.6	23.9	45.6	0.031	24220	Last10	Here	100
1297	5083	1	Trifolium pratense	5001	2018-07-19-13-53-30	0	2	z	0	5	45.6	24	45.7	23.9	45.7	0.13	24221	First10	Here	1
1298	5084	1	Trifolium pratense	5001	2018-07-19-13-53-32	0	2	z	0	5	45.6	24	45.7	23.9	45.7	0.13	24221	First10	Here	2
1299	5085	1	Trifolium pratense	5001	2018-07-19-13-53-34	0	2	z	0	5	45.6	24	45.7	23.8	45.7	0.13	24221	First10	Here	3
1300	5086	1	Trifolium pratense	5001	2018-07-19-13-53-36	0	2	z	0	5	45.6	24	45.7	23.9	45.7	0.13	24221	First10	Here	4
1301	5087	1	Trifolium pratense	5001	2018-07-19-13-53-38	0	2	z	0	5	45.6	24	45.6	23.8	45.6	0.031	24221	First10	Here	5
1302	5088	1	Trifolium pratense	5001	2018-07-19-13-53-40	0	2	z	0	5	45.6	24	45.7	23.9	45.7	0.13	24221	First10	Here	6
1303	5089	1	Trifolium pratense	5001	2018-07-19-13-53-42	0	2	z	0	5	45.6	24	45.7	23.9	45.7	0.13	24221	First10	Here	7
1304	5090	1	Trifolium pratense	5001	2018-07-19-13-53-44	0	2	z	0	5	45.6	24	45.7	23.8	45.7	0.13	24221	First10	Here	8
1305	5091	1	Trifolium pratense	5001	2018-07-19-13-53-46	0	2	z	0	5	45.6	24	45.7	23.8	45.7	0.13	24221	First10	Here	9
1306	5092	1	Trifolium pratense	5001	2018-07-19-13-53-48	0	2	z	0	5	45.6	24	45.7	23.8	45.7	0.13	24221	First10	Here	10
1307	5093	1	Trifolium pratense	5001	2018-07-19-13-53-50	0	2	z	0	5	45.6	24	45.7	23.8	45.7	0.13	24221			11
1308	5094	1	Trifolium pratense	5001	2018-07-19-13-53-52	0	2	z	0	5	45.6	24	45.7	23.8	45.7	0.13	24221			12
1309	5095	1	Trifolium pratense	5001	2018-07-19-13-53-54	0	2	z	0	5	45.6	24	45.7	23.8	45.7	0.13	24221			13
1310	5096	1	Trifolium pratense	5001	2018-07-19-13-53-56	0	2	z	0	5	45.6	24	45.8	23.9	45.8	0.228	24221			14
1311	5097	1	Trifolium pratense	5001	2018-07-19-13-53-58	0	2	z	0	5	45.6	24	45.8	23.9	45.8	0.228	24221			15
1312	5098	1	Trifolium pratense	5001	2018-07-19-13-54-00	0	2	z	0	5	45.6	24	45.8	23.9	45.8	0.228	24221			16
1313	5099	1	Trifolium pratense	5001	2018-07-19-13-54-02	0	2	z	0	5	45.6	24	45.8	23.9	45.8	0.228	24221			17
1314	5100	1	Trifolium pratense	5001	2018-07-19-13-54-04	0	2	z	0	5	45.6	24	45.7	23.8	45.7	0.13	24221			18
1315	5101	1	Trifolium pratense	5001	2018-07-19-13-54-06	0	2	z	0	5	45.6	24	45.8	23.9	45.8	0.228	24221			19
1316	5102	1	Trifolium pratense	5001	2018-07-19-13-54-08	0	2	z	0	5	45.5	23.9	45.7	23.8	45.7	0.23	24221			20
1317	5103	1	Trifolium pratense	5001	2018-07-19-13-54-10	0	2	z	0	5	45.6	24	45.7	23.8	45.7	0.13	24221			21
1318	5104	1	Trifolium pratense	5001	2018-07-19-13-54-12	0	2	z	0	5	45.6	24	45.7	23.8	45.7	0.13	24221			22
1319	5105	1	Trifolium pratense	5001	2018-07-19-13-54-14	0	2	z	0	5	45.6	24	45.6	23.8	45.6	0.031	24221			23
1320	5106	1	Trifolium pratense	5001	2018-07-19-13-54-16	0	2	z	0	5	45.6	24	45.6	23.8	45.6	0.031	24221			24
1321	5107	1	Trifolium pratense	5001	2018-07-19-13-54-18	0	2	z	0	5	45.6	24	45.6	23.8	45.6	0.031	24221			25
1322	5108	1	Trifolium pratense	5001	2018-07-19-13-54-20	0	2	z	0	5	45.6	24	45.6	23.8	45.6	0.031	24221			26
1323	5109	1	Trifolium pratense	5001	2018-07-19-13-54-22	0	2	z	0	5	45.6	24	45.6	23.8	45.6	0.031	24221			27
1324	5110	1	Trifolium pratense	5001	2018-07-19-13-54-24	0	2	z	0	5	45.6	24	45.6	23.8	45.6	0.031	24221			28
1325	5111	1	Trifolium pratense	5001	2018-07-19-13-54-26	0	2	z	0	5	45.6	24	45.7	23.9	45.7	0.13	24221			29
1326	5112	1	Trifolium pratense	5001	2018-07-19-13-54-28	0	2	z	0	5	45.6	24	45.6	23.8	45.6	0.031	24221			30
1327	5113	1	Trifolium pratense	5001	2018-07-19-13-54-30	0	2	z	0	5	45.6	24	45.6	23.8	45.6	0.031	24221			31
1328	5114	1	Trifolium pratense	5001	2018-07-19-13-54-32	0	2	z	0	5	45.6	24	45.7	23.9	45.7	0.13	24221			32
1329	5115	1	Trifolium pratense	5001	2018-07-19-13-54-34	0	2	z	0	5	45.6	24	45.7	23.9	45.7	0.13	24221			33
1330	5116	1	Trifolium pratense	5001	2018-07-19-13-54-36	0	2	z	0	5	45.6	24	45.7	23.9	45.7	0.13	24221			34
1331	5117	1	Trifolium pratense	5001	2018-07-19-13-54-38	0	2	z	0	5	45.6	24	45.7	23.9	45.7	0.13	24221			35
1332	5118	1	Trifolium pratense	5001	2018-07-19-13-54-40	0	2	z	0	5	45.6	24	45.7	23.9	45.7	0.13	24221			36
1333	5119	1	Trifolium pratense	5001	2018-07-19-13-54-42	0	2	z	0	5	45.6	24	45.6	23.8	45.6	0.031	24221			37
1334	5120	1	Trifolium pratense	5001	2018-07-19-13-54-44	0	2	z	0	5	45.6	24	45.6	23.8	45.6	0.031	24221			38
1335	5121	1	Trifolium pratense	5001	2018-07-19-13-54-46	0	2	z	0	5	45.6	24	45.7	23.9	45.7	0.13	24221			39
1336	5122	1	Trifolium pratense	5001	2018-07-19-13-54-48	0	2	z	0	5	45.6	24	45.7	23.9	45.7	0.13	24221			40
1337	5123	1	Trifolium pratense	5001	2018-07-19-13-54-50	0	2	z	0	5	45.6	24	45.7	23.8	45.7	0.13	24221			41
1338	5124	1	Trifolium pratense	5001	2018-07-19-13-54-52	0	2	z	0	5	45.6	24	45.6	23.8	45.6	0.031	24221			42
1339	5125	1	Trifolium pratense	5001	2018-07-19-13-54-54	0	2	z	0	5	45.6	24	45.6	23.8	45.6	0.031	24221			43
1340	5126	1	Trifolium pratense	5001	2018-07-19-13-54-56	0	2	z	0	5	45.6	24	45.7	23.8	45.7	0.13	24221			44
1341	5127	1	Trifolium pratense	5001	2018-07-19-13-54-58	0	2	z	0	5	45.6	24	45.7	23.8	45.7	0.13	24221			45
1342	5128	1	Trifolium pratense	5001	2018-07-19-13-55-00	0	2	z	0	5	45.6	24	45.7	23.9	45.7	0.13	24221			46
1343	5129	1	Trifolium pratense	5001	2018-07-19-13-55-02	0	2	z	0	5	45.6	24	45.7	23.9	45.7	0.13	24221			47
1344	5130	1	Trifolium pratense	5001	2018-07-19-13-55-04	0	2	z	0	5	45.6	24	45.7	23.9	45.7	0.13	24221			48
1345	5131	1	Trifolium pratense	5001	2018-07-19-13-55-06	0	2	z	0	5	45.6	24	45.6	23.8	45.6	0.031	24221			49
1346	5132	1	Trifolium pratense	5001	2018-07-19-13-55-08	0	2	z	0	5	45.6	24	45.6	23.8	45.6	0.031	24221			50
1347	5133	1	Trifolium pratense	5001	2018-07-19-13-55-10	0	2	z	0	5	45.6	24	45.6	23.8	45.6	0.031	24221			51
1348	5134	1	Trifolium pratense	5001	2018-07-19-13-55-12	0	2	z	0	5	45.6	24	45.6	23.8	45.6	0.031	24221			52
1349	5135	1	Trifolium pratense	5001	2018-07-19-13-55-14	0	2	z	0	5	45.6	24	45.7	23.9	45.7	0.13	24221			53
1350	5136	1	Trifolium pratense	5001	2018-07-19-13-55-16	0	2	z	0	5	45.6	24	45.7	23.9	45.7	0.13	24221			54
1351	5137	1	Trifolium pratense	5001	2018-07-19-13-55-18	0	2	z	0	5	45.6	24	45.6	23.8	45.6	0.031	24221			55
1352	5138	1	Trifolium pratense	5001	2018-07-19-13-55-20	0	2	z	0	5	45.6	24	45.7	23.9	45.7	0.13	24221			56
1353	5139	1	Trifolium pratense	5001	2018-07-19-13-55-22	0	2	z	0	5	45.6	24	45.7	23.9	45.7	0.13	24221			57
1354	5140	1	Trifolium pratense	5001	2018-07-19-13-55-24	0	2	z	0	5	45.6	24	45.7	23.9	45.7	0.13	24221			58
1355	5141	1	Trifolium pratense	5001	2018-07-19-13-55-26	0	2	z	0	5	45.6	24	45.6	23.8	45.6	0.031	24221			59
1356	5142	1	Trifolium pratense	5001	2018-07-19-13-55-28	0	2	z	0	5	45.6	24	45.6	23.8	45.6	0.031	24221			60
1357	5143	1	Trifolium pratense	5001	2018-07-19-13-55-30	0	2	z	0	5	45.6	24	45.7	23.9	45.7	0.13	24221			61
1358	5144	1	Trifolium pratense	5001	2018-07-19-13-55-32	0	2	z	0	5	45.6	24	45.7	23.9	45.7	0.13	24221			62
1359	5145	1	Trifolium pratense	5001	2018-07-19-13-55-34	0	2	z	0	5	45.6	24	45.7	23.9	45.7	0.13	24221			63
1360	5146	1	Trifolium pratense	5001	2018-07-19-13-55-36	0	2	z	0	5	45.6	24	45.7	23.9	45.7	0.13	24221			64
1361	5147	1	Trifolium pratense	5001	2018-07-19-13-55-38	0	2	z	0	5	45.6	24	45.7	23.9	45.7	0.13	24221			65
1362	5148	1	Trifolium pratense	5001	2018-07-19-13-55-40	0	2	z	0	5	45.6	24	45.7	23.9	45.7	0.13	24221			66
1363	5149	1	Trifolium pratense	5001	2018-07-19-13-55-42	0	2	z	0	5	45.6	24	45.7	23.9	45.7	0.13	24221			67
1364	5150	1	Trifolium pratense	5001	2018-07-19-13-55-44	0	2	z	0	5	45.6	24	45.7	23.9	45.7	0.13	24221			68
1365	5151	1	Trifolium pratense	5001	2018-07-19-13-55-46	0	2	z	0	5	45.6	24	45.7	23.9	45.7	0.13	24221			69
1366	5152	1	Trifolium pratense	5001	2018-07-19-13-55-48	0	2	z	0	5	45.6	24	45.7	23.9	45.7	0.13	24221			70
1367	5153	1	Trifolium pratense	5001	2018-07-19-13-55-50	0	2	z	0	5	45.6	24	45.7	23.9	45.7	0.13	24221			71
1368	5154	1	Trifolium pratense	5001	2018-07-19-13-55-52	0	2	z	0	5	45.6	24	45.7	23.9	45.7	0.13	24221			72
1369	5155	1	Trifolium pratense	5001	2018-07-19-13-55-54	0	2	z	0	5	45.6	24	45.7	23.9	45.7	0.13	24221			73
1370	5156	1	Trifolium pratense	5001	2018-07-19-13-55-56	0	2	z	0	5	45.6	24	45.6	23.8	45.6	0.031	24221			74
1371	5157	1	Trifolium pratense	5001	2018-07-19-13-55-58	0	2	z	0	5	45.6	24	45.7	23.9	45.7	0.13	24221			75
1372	5158	1	Trifolium pratense	5001	2018-07-19-13-56-00	0	2	z	0	5	45.6	24	45.7	23.9	45.7	0.13	24221			76
1373	5159	1	Trifolium pratense	5001	2018-07-19-13-56-02	0	2	z	0	5	45.6	24	45.7	23.9	45.7	0.13	24221			77
1374	5160	1	Trifolium pratense	5001	2018-07-19-13-56-04	0	2	z	0	5	45.6	24	45.7	23.9	45.7	0.13	24221			78
1375	5161	1	Trifolium pratense	5001	2018-07-19-13-56-06	0	2	z	0	5	45.6	24	45.7	23.9	45.7	0.13	24221			79
1376	5162	1	Trifolium pratense	5001	2018-07-19-13-56-08	0	2	z	0	5	45.6	24	45.7	23.9	45.7	0.13	24221			80
1377	5163	1	Trifolium pratense	5001	2018-07-19-13-56-10	0	2	z	0	5	45.6	24	45.7	23.9	45.7	0.13	24221			81
1378	5164	1	Trifolium pratense	5001	2018-07-19-13-56-12	0	2	z	0	5	45.6	24	45.7	23.9	45.7	0.13	24221			82
1379	5165	1	Trifolium pratense	5001	2018-07-19-13-56-14	0	2	z	0	5	45.6	24	45.7	23.9	45.7	0.13	24221			83
1380	5166	1	Trifolium pratense	5001	2018-07-19-13-56-16	0	2	z	0	5	45.6	24	45.7	23.9	45.7	0.13	24221			84
1381	5167	1	Trifolium pratense	5001	2018-07-19-13-56-18	0	2	z	0	5	45.6	24	45.7	23.9	45.7	0.13	24221			85
1382	5168	1	Trifolium pratense	5001	2018-07-19-13-56-20	0	2	z	0	5	45.6	24	45.7	23.9	45.7	0.13	24221			86
1383	5169	1	Trifolium pratense	5001	2018-07-19-13-56-22	0	2	z	0	5	45.6	24	45.7	23.9	45.7	0.13	24221			87
1384	5170	1	Trifolium pratense	5001	2018-07-19-13-56-24	0	2	z	0	5	45.6	24	45.6	23.8	45.6	0.031	24221			88
1385	5171	1	Trifolium pratense	5001	2018-07-19-13-56-26	0	2	z	0	5	45.6	24	45.7	23.9	45.7	0.13	24221			89
1386	5172	1	Trifolium pratense	5001	2018-07-19-13-56-28	0	2	z	0	5	45.6	24	45.6	23.8	45.6	0.031	24221			90
1387	5173	1	Trifolium pratense	5001	2018-07-19-13-56-30	0	2	z	0	5	45.6	24	45.7	23.9	45.7	0.13	24221	Last10	Here	91
1388	5174	1	Trifolium pratense	5001	2018-07-19-13-56-32	0	2	z	0	5	45.6	24	45.7	23.9	45.7	0.13	24221	Last10	Here	92
1389	5175	1	Trifolium pratense	5001	2018-07-19-13-56-34	0	2	z	0	5	45.6	24	45.6	23.8	45.6	0.031	24221	Last10	Here	93
1390	5176	1	Trifolium pratense	5001	2018-07-19-13-56-36	0	2	z	0	5	45.6	24	45.7	23.9	45.7	0.13	24221	Last10	Here	94
1391	5177	1	Trifolium pratense	5001	2018-07-19-13-56-38	0	2	z	0	5	45.6	24	45.7	23.9	45.7	0.13	24221	Last10	Here	95
1392	5178	1	Trifolium pratense	5001	2018-07-19-13-56-40	0	2	z	0	5	45.6	24	45.7	23.9	45.7	0.13	24221	Last10	Here	96
1393	5179	1	Trifolium pratense	5001	2018-07-19-13-56-42	0	2	z	0	5	45.6	24	45.6	23.9	45.6	0.031	24221	Last10	Here	97
1394	5180	1	Trifolium pratense	5001	2018-07-19-13-56-44	0	2	z	0	5	45.6	24	45.6	23.9	45.6	0.031	24221	Last10	Here	98
1395	5181	1	Trifolium pratense	5001	2018-07-19-13-56-46	0	2	z	0	5	45.6	24	45.6	23.9	45.6	0.031	24221	Last10	Here	99
1396	5182	1	Trifolium pratense	5001	2018-07-19-13-57-19	0	2	z	0	10	45.6	24	45.5	23.8	45.5	-0.068	24222	First10	Here	1
1397	5183	1	Trifolium pratense	5001	2018-07-19-13-57-21	0	2	z	0	10	45.6	24	45.6	23.9	45.6	0.031	24222	First10	Here	2
1398	5184	1	Trifolium pratense	5001	2018-07-19-13-57-23	0	2	z	0	10	45.6	24	45.7	23.9	45.7	0.13	24222	First10	Here	3
1399	5185	1	Trifolium pratense	5001	2018-07-19-13-57-25	0	2	z	0	10	45.6	24	45.5	23.8	45.5	-0.068	24222	First10	Here	4
1400	5186	1	Trifolium pratense	5001	2018-07-19-13-57-27	0	2	z	0	10	45.6	24	45.6	23.9	45.6	0.031	24222	First10	Here	5
1401	5187	1	Trifolium pratense	5001	2018-07-19-13-57-29	0	2	z	0	10	45.6	24	45.5	23.8	45.5	-0.068	24222	First10	Here	6
1402	5188	1	Trifolium pratense	5001	2018-07-19-13-57-31	0	2	z	0	10	45.6	24	45.6	23.9	45.6	0.031	24222	First10	Here	7
1403	5189	1	Trifolium pratense	5001	2018-07-19-13-57-33	0	2	z	0	10	45.6	24	45.6	23.9	45.6	0.031	24222	First10	Here	8
1404	5190	1	Trifolium pratense	5001	2018-07-19-13-57-35	0	2	z	0	10	45.6	24	45.6	23.9	45.6	0.031	24222	First10	Here	9
1405	5191	1	Trifolium pratense	5001	2018-07-19-13-57-37	0	2	z	0	10	45.6	24	45.7	23.9	45.7	0.13	24222	First10	Here	10
1406	5192	1	Trifolium pratense	5001	2018-07-19-13-57-39	0	2	z	0	10	45.6	24	45.7	23.9	45.7	0.13	24222			11
1407	5193	1	Trifolium pratense	5001	2018-07-19-13-57-41	0	2	z	0	10	45.6	24	45.7	23.9	45.7	0.13	24222			12
1408	5194	1	Trifolium pratense	5001	2018-07-19-13-57-43	0	2	z	0	10	45.6	24	45.7	23.9	45.7	0.13	24222			13
1409	5195	1	Trifolium pratense	5001	2018-07-19-13-57-45	0	2	z	0	10	45.6	24	45.7	23.9	45.7	0.13	24222			14
1410	5196	1	Trifolium pratense	5001	2018-07-19-13-57-47	0	2	z	0	10	45.6	24	45.7	23.9	45.7	0.13	24222			15
1411	5197	1	Trifolium pratense	5001	2018-07-19-13-57-49	0	2	z	0	10	45.6	24	45.7	23.9	45.7	0.13	24222			16
1412	5198	1	Trifolium pratense	5001	2018-07-19-13-57-51	0	2	z	0	10	45.6	24	45.7	23.9	45.7	0.13	24222			17
1413	5199	1	Trifolium pratense	5001	2018-07-19-13-57-53	0	2	z	0	10	45.6	24	45.7	23.9	45.7	0.13	24222			18
1414	5200	1	Trifolium pratense	5001	2018-07-19-13-57-55	0	2	z	0	10	45.6	24	45.7	23.9	45.7	0.13	24222			19
1415	5201	1	Trifolium pratense	5001	2018-07-19-13-57-57	0	2	z	0	10	45.6	24	45.7	23.9	45.7	0.13	24222			20
1416	5202	1	Trifolium pratense	5001	2018-07-19-13-57-59	0	2	z	0	10	45.6	24	45.7	23.9	45.7	0.13	24222			21
1417	5203	1	Trifolium pratense	5001	2018-07-19-13-58-01	0	2	z	0	10	45.5	24	45.7	23.9	45.7	0.23	24222			22
1418	5204	1	Trifolium pratense	5001	2018-07-19-13-58-03	0	2	z	0	10	45.6	24	45.7	23.9	45.7	0.13	24222			23
1419	5205	1	Trifolium pratense	5001	2018-07-19-13-58-05	0	2	z	0	10	45.6	24	45.7	23.9	45.7	0.13	24222			24
1420	5206	1	Trifolium pratense	5001	2018-07-19-13-58-07	0	2	z	0	10	45.6	24	45.7	23.9	45.7	0.13	24222			25
1421	5207	1	Trifolium pratense	5001	2018-07-19-13-58-09	0	2	z	0	10	45.6	24	45.6	23.8	45.6	0.031	24222			26
1422	5208	1	Trifolium pratense	5001	2018-07-19-13-58-11	0	2	z	0	10	45.6	24	45.7	23.9	45.7	0.13	24222			27
1423	5209	1	Trifolium pratense	5001	2018-07-19-13-58-13	0	2	z	0	10	45.6	24	45.7	23.9	45.7	0.13	24222			28
1424	5210	1	Trifolium pratense	5001	2018-07-19-13-58-15	0	2	z	0	10	45.6	24	45.7	23.9	45.7	0.13	24222			29
1425	5211	1	Trifolium pratense	5001	2018-07-19-13-58-17	0	2	z	0	10	45.6	24	45.7	23.9	45.7	0.13	24222			30
1426	5212	1	Trifolium pratense	5001	2018-07-19-13-58-19	0	2	z	0	10	45.6	24	45.7	23.9	45.7	0.13	24222			31
1427	5213	1	Trifolium pratense	5001	2018-07-19-13-58-21	0	2	z	0	10	45.6	24	45.7	23.9	45.7	0.13	24222			32
1428	5214	1	Trifolium pratense	5001	2018-07-19-13-58-23	0	2	z	0	10	45.6	24	45.7	23.9	45.7	0.13	24222			33
1429	5215	1	Trifolium pratense	5001	2018-07-19-13-58-25	0	2	z	0	10	45.6	24	45.7	23.9	45.7	0.13	24222			34
1430	5216	1	Trifolium pratense	5001	2018-07-19-13-58-27	0	2	z	0	10	45.6	24	45.7	23.9	45.7	0.13	24222			35
1431	5217	1	Trifolium pratense	5001	2018-07-19-13-58-29	0	2	z	0	10	45.6	24	45.7	23.9	45.7	0.13	24222			36
1432	5218	1	Trifolium pratense	5001	2018-07-19-13-58-31	0	2	z	0	10	45.5	24	45.7	23.9	45.7	0.23	24222			37
1433	5219	1	Trifolium pratense	5001	2018-07-19-13-58-33	0	2	z	0	10	45.6	24	45.7	23.9	45.7	0.13	24222			38
1434	5220	1	Trifolium pratense	5001	2018-07-19-13-58-35	0	2	z	0	10	45.6	24	45.7	23.9	45.7	0.13	24222			39
1435	5221	1	Trifolium pratense	5001	2018-07-19-13-58-37	0	2	z	0	10	45.6	24	45.7	23.9	45.7	0.13	24222			40
1436	5222	1	Trifolium pratense	5001	2018-07-19-13-58-39	0	2	z	0	10	45.6	24	45.7	23.9	45.7	0.13	24222			41
1437	5223	1	Trifolium pratense	5001	2018-07-19-13-58-41	0	2	z	0	10	45.6	24	45.7	23.9	45.7	0.13	24222			42
1438	5224	1	Trifolium pratense	5001	2018-07-19-13-58-43	0	2	z	0	10	45.6	24	45.7	23.9	45.7	0.13	24222			43
1439	5225	1	Trifolium pratense	5001	2018-07-19-13-58-45	0	2	z	0	10	45.5	24	45.7	23.9	45.7	0.23	24222			44
1440	5226	1	Trifolium pratense	5001	2018-07-19-13-58-47	0	2	z	0	10	45.5	24	45.7	23.9	45.7	0.23	24222			45
1441	5227	1	Trifolium pratense	5001	2018-07-19-13-58-49	0	2	z	0	10	45.5	24	45.7	23.9	45.7	0.23	24222			46
1442	5228	1	Trifolium pratense	5001	2018-07-19-13-58-51	0	2	z	0	10	45.5	24	45.7	23.9	45.7	0.23	24222			47
1443	5229	1	Trifolium pratense	5001	2018-07-19-13-58-53	0	2	z	0	10	45.5	24	45.7	23.9	45.7	0.23	24222			48
1444	5230	1	Trifolium pratense	5001	2018-07-19-13-58-55	0	2	z	0	10	45.5	24	45.7	23.9	45.7	0.23	24222			49
1445	5231	1	Trifolium pratense	5001	2018-07-19-13-58-57	0	2	z	0	10	45.5	24	45.7	23.9	45.7	0.23	24222			50
1446	5232	1	Trifolium pratense	5001	2018-07-19-13-58-59	0	2	z	0	10	45.5	24	45.7	23.9	45.7	0.23	24222			51
1447	5233	1	Trifolium pratense	5001	2018-07-19-13-59-01	0	2	z	0	10	45.5	24	45.7	23.9	45.7	0.23	24222			52
1448	5234	1	Trifolium pratense	5001	2018-07-19-13-59-03	0	2	z	0	10	45.5	24	45.7	23.9	45.7	0.23	24222			53
1449	5235	1	Trifolium pratense	5001	2018-07-19-13-59-05	0	2	z	0	10	45.5	24	45.7	23.9	45.7	0.23	24222			54
1450	5236	1	Trifolium pratense	5001	2018-07-19-13-59-07	0	2	z	0	10	45.5	24	45.7	23.9	45.7	0.23	24222			55
1451	5237	1	Trifolium pratense	5001	2018-07-19-13-59-09	0	2	z	0	10	45.5	24	45.7	23.9	45.7	0.23	24222			56
1452	5238	1	Trifolium pratense	5001	2018-07-19-13-59-11	0	2	z	0	10	45.5	24	45.7	23.9	45.7	0.23	24222			57
1453	5239	1	Trifolium pratense	5001	2018-07-19-13-59-13	0	2	z	0	10	45.5	24	45.7	23.9	45.7	0.23	24222			58
1454	5240	1	Trifolium pratense	5001	2018-07-19-13-59-15	0	2	z	0	10	45.5	24	45.7	23.9	45.7	0.23	24222			59
1455	5241	1	Trifolium pratense	5001	2018-07-19-13-59-17	0	2	z	0	10	45.6	24	45.7	23.9	45.7	0.13	24222			60
1456	5242	1	Trifolium pratense	5001	2018-07-19-13-59-19	0	2	z	0	10	45.6	24	45.7	23.9	45.7	0.13	24222			61
1457	5243	1	Trifolium pratense	5001	2018-07-19-13-59-21	0	2	z	0	10	45.6	24	45.7	23.9	45.7	0.13	24222			62
1458	5244	1	Trifolium pratense	5001	2018-07-19-13-59-23	0	2	z	0	10	45.6	24	45.7	23.9	45.7	0.13	24222			63
1459	5245	1	Trifolium pratense	5001	2018-07-19-13-59-25	0	2	z	0	10	45.6	24	45.7	23.9	45.7	0.13	24222			64
1460	5246	1	Trifolium pratense	5001	2018-07-19-13-59-27	0	2	z	0	10	45.6	24	45.7	23.9	45.7	0.13	24222			65
1461	5247	1	Trifolium pratense	5001	2018-07-19-13-59-29	0	2	z	0	10	45.6	24	45.7	23.9	45.7	0.13	24222			66
1462	5248	1	Trifolium pratense	5001	2018-07-19-13-59-31	0	2	z	0	10	45.6	24	45.7	23.9	45.7	0.13	24222			67
1463	5249	1	Trifolium pratense	5001	2018-07-19-13-59-33	0	2	z	0	10	45.6	24	45.7	23.9	45.7	0.13	24222			68
1464	5250	1	Trifolium pratense	5001	2018-07-19-13-59-35	0	2	z	0	10	45.6	24	45.7	23.9	45.7	0.13	24222			69
1465	5251	1	Trifolium pratense	5001	2018-07-19-13-59-37	0	2	z	0	10	45.6	24	45.7	23.9	45.7	0.13	24222			70
1466	5252	1	Trifolium pratense	5001	2018-07-19-13-59-39	0	2	z	0	10	45.6	24	45.7	23.9	45.7	0.13	24222			71
1467	5253	1	Trifolium pratense	5001	2018-07-19-13-59-41	0	2	z	0	10	45.6	24	45.7	23.9	45.7	0.13	24222			72
1468	5254	1	Trifolium pratense	5001	2018-07-19-13-59-43	0	2	z	0	10	45.6	24	45.7	23.9	45.7	0.13	24222			73
1469	5255	1	Trifolium pratense	5001	2018-07-19-13-59-45	0	2	z	0	10	45.6	24	45.7	23.9	45.7	0.13	24222			74
1470	5256	1	Trifolium pratense	5001	2018-07-19-13-59-47	0	2	z	0	10	45.6	24	45.7	23.9	45.7	0.13	24222			75
1471	5257	1	Trifolium pratense	5001	2018-07-19-13-59-49	0	2	z	0	10	45.6	24	45.7	23.9	45.7	0.13	24222			76
1472	5258	1	Trifolium pratense	5001	2018-07-19-13-59-51	0	2	z	0	10	45.6	24	45.7	23.9	45.7	0.13	24222			77
1473	5259	1	Trifolium pratense	5001	2018-07-19-13-59-53	0	2	z	0	10	45.6	24	45.7	23.9	45.7	0.13	24222			78
1474	5260	1	Trifolium pratense	5001	2018-07-19-13-59-55	0	2	z	0	10	45.5	24	45.7	23.9	45.7	0.23	24222			79
1475	5261	1	Trifolium pratense	5001	2018-07-19-13-59-57	0	2	z	0	10	45.6	24	45.7	23.9	45.7	0.13	24222			80
1476	5262	1	Trifolium pratense	5001	2018-07-19-13-59-59	0	2	z	0	10	45.6	24	45.7	23.9	45.7	0.13	24222			81
1477	5263	1	Trifolium pratense	5001	2018-07-19-14-00-01	0	2	z	0	10	45.5	24	45.7	23.9	45.7	0.23	24222			82
1478	5264	1	Trifolium pratense	5001	2018-07-19-14-00-03	0	2	z	0	10	45.5	24	45.7	23.9	45.7	0.23	24222			83
1479	5265	1	Trifolium pratense	5001	2018-07-19-14-00-05	0	2	z	0	10	45.5	24	45.8	23.9	45.8	0.328	24222			84
1480	5266	1	Trifolium pratense	5001	2018-07-19-14-00-07	0	2	z	0	10	45.5	24	45.7	23.9	45.7	0.23	24222			85
1481	5267	1	Trifolium pratense	5001	2018-07-19-14-00-09	0	2	z	0	10	45.6	24	45.7	23.9	45.7	0.13	24222			86
1482	5268	1	Trifolium pratense	5001	2018-07-19-14-00-11	0	2	z	0	10	45.5	24	45.7	23.9	45.7	0.23	24222			87
1483	5269	1	Trifolium pratense	5001	2018-07-19-14-00-13	0	2	z	0	10	45.5	24	45.7	23.9	45.7	0.23	24222			88
1484	5270	1	Trifolium pratense	5001	2018-07-19-14-00-15	0	2	z	0	10	45.5	24	45.7	23.9	45.7	0.23	24222			89
1485	5271	1	Trifolium pratense	5001	2018-07-19-14-00-17	0	2	z	0	10	45.5	24	45.7	23.9	45.7	0.23	24222			90
1486	5272	1	Trifolium pratense	5001	2018-07-19-14-00-19	0	2	z	0	10	45.5	24	45.7	23.9	45.7	0.23	24222	Last10	Here	91
1487	5273	1	Trifolium pratense	5001	2018-07-19-14-00-21	0	2	z	0	10	45.5	24	45.7	23.9	45.7	0.23	24222	Last10	Here	92
1488	5274	1	Trifolium pratense	5001	2018-07-19-14-00-23	0	2	z	0	10	45.5	24	45.7	23.9	45.7	0.23	24222	Last10	Here	93
1489	5275	1	Trifolium pratense	5001	2018-07-19-14-00-25	0	2	z	0	10	45.5	24	45.7	23.9	45.7	0.23	24222	Last10	Here	94
1490	5276	1	Trifolium pratense	5001	2018-07-19-14-00-27	0	2	z	0	10	45.5	24	45.7	23.9	45.7	0.23	24222	Last10	Here	95
1491	5277	1	Trifolium pratense	5001	2018-07-19-14-00-29	0	2	z	0	10	45.5	24	45.7	23.9	45.7	0.23	24222	Last10	Here	96
1492	5278	1	Trifolium pratense	5001	2018-07-19-14-00-31	0	2	z	0	10	45.5	24	45.7	23.9	45.7	0.23	24222	Last10	Here	97
1493	5279	1	Trifolium pratense	5001	2018-07-19-14-00-33	0	2	z	0	10	45.5	24	45.7	23.9	45.7	0.23	24222	Last10	Here	98
1494	5280	1	Trifolium pratense	5001	2018-07-19-14-00-35	0	2	z	0	10	45.5	24	45.7	23.9	45.7	0.23	24222	Last10	Here	99
1495	5281	1	Trifolium pratense	5001	2018-07-19-14-00-37	0	2	z	0	10	45.5	24	45.7	23.9	45.7	0.23	24222	Last10	Here	100
1496	5282	1	Trifolium pratense	5001	2018-07-19-14-01-09	0	2	z	0	15	45.6	24	45.7	23.9	45.7	0.13	24223	First10	Here	1
1497	5283	1	Trifolium pratense	5001	2018-07-19-14-01-11	0	2	z	0	15	45.5	24	45.7	23.9	45.7	0.23	24223	First10	Here	2
1498	5284	1	Trifolium pratense	5001	2018-07-19-14-01-13	0	2	z	0	15	45.5	24	45.7	23.9	45.7	0.23	24223	First10	Here	3
1499	5285	1	Trifolium pratense	5001	2018-07-19-14-01-15	0	2	z	0	15	45.6	24	45.7	23.9	45.7	0.13	24223	First10	Here	4
1500	5286	1	Trifolium pratense	5001	2018-07-19-14-01-17	0	2	z	0	15	45.5	24	45.7	23.9	45.7	0.23	24223	First10	Here	5
1501	5287	1	Trifolium pratense	5001	2018-07-19-14-01-19	0	2	z	0	15	45.6	24	45.7	23.9	45.7	0.13	24223	First10	Here	6
1502	5288	1	Trifolium pratense	5001	2018-07-19-14-01-21	0	2	z	0	15	45.5	24	45.7	23.9	45.7	0.23	24223	First10	Here	7
1503	5289	1	Trifolium pratense	5001	2018-07-19-14-01-23	0	2	z	0	15	45.5	24	45.7	23.9	45.7	0.23	24223	First10	Here	8
1504	5290	1	Trifolium pratense	5001	2018-07-19-14-01-25	0	2	z	0	15	45.6	24	45.7	23.9	45.7	0.13	24223	First10	Here	9
1505	5291	1	Trifolium pratense	5001	2018-07-19-14-01-27	0	2	z	0	15	45.6	24	45.7	23.9	45.7	0.13	24223	First10	Here	10
1506	5292	1	Trifolium pratense	5001	2018-07-19-14-01-29	0	2	z	0	15	45.6	24	45.7	23.9	45.7	0.13	24223			11
1507	5293	1	Trifolium pratense	5001	2018-07-19-14-01-31	0	2	z	0	15	45.6	24	45.7	23.9	45.7	0.13	24223			12
1508	5294	1	Trifolium pratense	5001	2018-07-19-14-01-33	0	2	z	0	15	45.6	24	45.7	23.9	45.7	0.13	24223			13
1509	5295	1	Trifolium pratense	5001	2018-07-19-14-01-35	0	2	z	0	15	45.6	24	45.6	23.9	45.6	0.031	24223			14
1510	5296	1	Trifolium pratense	5001	2018-07-19-14-01-37	0	2	z	0	15	45.6	24	45.6	23.9	45.6	0.031	24223			15
1511	5297	1	Trifolium pratense	5001	2018-07-19-14-01-39	0	2	z	0	15	45.6	24	45.7	23.9	45.7	0.13	24223			16
1512	5298	1	Trifolium pratense	5001	2018-07-19-14-01-41	0	2	z	0	15	45.6	24	45.7	23.9	45.7	0.13	24223			17
1513	5299	1	Trifolium pratense	5001	2018-07-19-14-01-43	0	2	z	0	15	45.6	24	45.6	23.9	45.6	0.031	24223			18
1514	5300	1	Trifolium pratense	5001	2018-07-19-14-01-45	0	2	z	0	15	45.6	24	45.6	23.9	45.6	0.031	24223			19
1515	5301	1	Trifolium pratense	5001	2018-07-19-14-01-47	0	2	z	0	15	45.6	24	45.7	23.9	45.7	0.13	24223			20
1516	5302	1	Trifolium pratense	5001	2018-07-19-14-01-49	0	2	z	0	15	45.6	24	45.6	23.9	45.6	0.031	24223			21
1517	5303	1	Trifolium pratense	5001	2018-07-19-14-01-51	0	2	z	0	15	45.6	24	45.6	23.9	45.6	0.031	24223			22
1518	5304	1	Trifolium pratense	5001	2018-07-19-14-01-53	0	2	z	0	15	45.6	24	45.6	23.9	45.6	0.031	24223			23
1519	5305	1	Trifolium pratense	5001	2018-07-19-14-01-55	0	2	z	0	15	45.6	24	45.6	23.9	45.6	0.031	24223			24
1520	5306	1	Trifolium pratense	5001	2018-07-19-14-01-57	0	2	z	0	15	45.6	24	45.6	23.9	45.6	0.031	24223			25
1521	5307	1	Trifolium pratense	5001	2018-07-19-14-01-59	0	2	z	0	15	45.6	24	45.6	23.9	45.6	0.031	24223			26
1522	5308	1	Trifolium pratense	5001	2018-07-19-14-02-01	0	2	z	0	15	45.6	24	45.6	23.9	45.6	0.031	24223			27
1523	5309	1	Trifolium pratense	5001	2018-07-19-14-02-03	0	2	z	0	15	45.6	24	45.6	23.9	45.6	0.031	24223			28
1524	5310	1	Trifolium pratense	5001	2018-07-19-14-02-05	0	2	z	0	15	45.6	24	45.6	23.9	45.6	0.031	24223			29
1525	5311	1	Trifolium pratense	5001	2018-07-19-14-02-07	0	2	z	0	15	45.6	24	45.6	23.9	45.6	0.031	24223			30
1526	5312	1	Trifolium pratense	5001	2018-07-19-14-02-09	0	2	z	0	15	45.6	24	45.6	23.9	45.6	0.031	24223			31
1527	5313	1	Trifolium pratense	5001	2018-07-19-14-02-11	0	2	z	0	15	45.6	24	45.6	23.9	45.6	0.031	24223			32
1528	5314	1	Trifolium pratense	5001	2018-07-19-14-02-13	0	2	z	0	15	45.6	24	45.6	23.9	45.6	0.031	24223			33
1529	5315	1	Trifolium pratense	5001	2018-07-19-14-02-15	0	2	z	0	15	45.6	24	45.6	23.9	45.6	0.031	24223			34
1530	5316	1	Trifolium pratense	5001	2018-07-19-14-02-18	0	2	z	0	15	45.6	24	45.6	23.9	45.6	0.031	24223			35
1531	5317	1	Trifolium pratense	5001	2018-07-19-14-02-20	0	2	z	0	15	45.6	24	45.6	23.9	45.6	0.031	24223			36
1532	5318	1	Trifolium pratense	5001	2018-07-19-14-02-22	0	2	z	0	15	45.6	24	45.7	23.9	45.7	0.13	24223			37
1533	5319	1	Trifolium pratense	5001	2018-07-19-14-02-24	0	2	z	0	15	45.6	24	45.7	23.9	45.7	0.13	24223			38
1534	5320	1	Trifolium pratense	5001	2018-07-19-14-02-26	0	2	z	0	15	45.6	24	45.7	23.9	45.7	0.13	24223			39
1535	5321	1	Trifolium pratense	5001	2018-07-19-14-02-28	0	2	z	0	15	45.6	24	45.7	23.9	45.7	0.13	24223			40
1536	5322	1	Trifolium pratense	5001	2018-07-19-14-02-30	0	2	z	0	15	45.6	24	45.7	23.9	45.7	0.13	24223			41
1537	5323	1	Trifolium pratense	5001	2018-07-19-14-02-32	0	2	z	0	15	45.6	24	45.7	23.9	45.7	0.13	24223			42
1538	5324	1	Trifolium pratense	5001	2018-07-19-14-02-34	0	2	z	0	15	45.6	24	45.7	23.9	45.7	0.13	24223			43
1539	5325	1	Trifolium pratense	5001	2018-07-19-14-02-36	0	2	z	0	15	45.6	24	45.7	23.9	45.7	0.13	24223			44
1540	5326	1	Trifolium pratense	5001	2018-07-19-14-02-38	0	2	z	0	15	45.6	24	45.7	23.9	45.7	0.13	24223			45
1541	5327	1	Trifolium pratense	5001	2018-07-19-14-02-40	0	2	z	0	15	45.5	24	45.7	23.9	45.7	0.23	24223			46
1542	5328	1	Trifolium pratense	5001	2018-07-19-14-02-42	0	2	z	0	15	45.6	24.1	45.7	23.9	45.7	0.13	24223			47
1543	5329	1	Trifolium pratense	5001	2018-07-19-14-02-44	0	2	z	0	15	45.5	24	45.7	23.9	45.7	0.23	24223			48
1544	5330	1	Trifolium pratense	5001	2018-07-19-14-02-46	0	2	z	0	15	45.6	24	45.7	23.9	45.7	0.13	24223			49
1545	5331	1	Trifolium pratense	5001	2018-07-19-14-02-48	0	2	z	0	15	45.5	24	45.7	23.9	45.7	0.23	24223			50
1546	5332	1	Trifolium pratense	5001	2018-07-19-14-02-50	0	2	z	0	15	45.6	24	45.7	23.9	45.7	0.13	24223			51
1547	5333	1	Trifolium pratense	5001	2018-07-19-14-02-52	0	2	z	0	15	45.5	24	45.7	23.9	45.7	0.23	24223			52
1548	5334	1	Trifolium pratense	5001	2018-07-19-14-02-54	0	2	z	0	15	45.6	24	45.6	23.9	45.6	0.031	24223			53
1549	5335	1	Trifolium pratense	5001	2018-07-19-14-02-56	0	2	z	0	15	45.6	24	45.7	23.9	45.7	0.13	24223			54
1550	5336	1	Trifolium pratense	5001	2018-07-19-14-02-58	0	2	z	0	15	45.5	24	45.7	23.9	45.7	0.23	24223			55
1551	5337	1	Trifolium pratense	5001	2018-07-19-14-03-00	0	2	z	0	15	45.5	24	45.6	23.9	45.6	0.131	24223			56
1552	5338	1	Trifolium pratense	5001	2018-07-19-14-03-02	0	2	z	0	15	45.5	24	45.6	23.9	45.6	0.131	24223			57
1553	5339	1	Trifolium pratense	5001	2018-07-19-14-03-04	0	2	z	0	15	45.6	24	45.6	23.9	45.6	0.031	24223			58
1554	5340	1	Trifolium pratense	5001	2018-07-19-14-03-06	0	2	z	0	15	45.6	24	45.6	23.9	45.6	0.031	24223			59
1555	5341	1	Trifolium pratense	5001	2018-07-19-14-03-08	0	2	z	0	15	45.6	24	45.6	23.9	45.6	0.031	24223			60
1556	5342	1	Trifolium pratense	5001	2018-07-19-14-03-10	0	2	z	0	15	45.6	24	45.6	23.9	45.6	0.031	24223			61
1557	5343	1	Trifolium pratense	5001	2018-07-19-14-03-12	0	2	z	0	15	45.6	24	45.6	23.9	45.6	0.031	24223			62
1558	5344	1	Trifolium pratense	5001	2018-07-19-14-03-14	0	2	z	0	15	45.6	24	45.6	23.9	45.6	0.031	24223			63
1559	5345	1	Trifolium pratense	5001	2018-07-19-14-03-16	0	2	z	0	15	45.6	24	45.6	23.9	45.6	0.031	24223			64
1560	5346	1	Trifolium pratense	5001	2018-07-19-14-03-18	0	2	z	0	15	45.5	24	45.6	23.9	45.6	0.131	24223			65
1561	5347	1	Trifolium pratense	5001	2018-07-19-14-03-20	0	2	z	0	15	45.5	24	45.6	23.9	45.6	0.131	24223			66
1562	5348	1	Trifolium pratense	5001	2018-07-19-14-03-22	0	2	z	0	15	45.6	24	45.6	23.9	45.6	0.031	24223			67
1563	5349	1	Trifolium pratense	5001	2018-07-19-14-03-24	0	2	z	0	15	45.6	24	45.6	23.9	45.6	0.031	24223			68
1564	5350	1	Trifolium pratense	5001	2018-07-19-14-03-26	0	2	z	0	15	45.6	24	45.6	23.9	45.6	0.031	24223			69
1565	5351	1	Trifolium pratense	5001	2018-07-19-14-03-28	0	2	z	0	15	45.6	24	45.6	23.9	45.6	0.031	24223			70
1566	5352	1	Trifolium pratense	5001	2018-07-19-14-03-30	0	2	z	0	15	45.6	24	45.6	23.9	45.6	0.031	24223			71
1567	5353	1	Trifolium pratense	5001	2018-07-19-14-03-32	0	2	z	0	15	45.6	24	45.6	23.9	45.6	0.031	24223			72
1568	5354	1	Trifolium pratense	5001	2018-07-19-14-03-34	0	2	z	0	15	45.5	24	45.6	23.9	45.6	0.131	24223			73
1569	5355	1	Trifolium pratense	5001	2018-07-19-14-03-36	0	2	z	0	15	45.6	24	45.6	23.9	45.6	0.031	24223			74
1570	5356	1	Trifolium pratense	5001	2018-07-19-14-03-38	0	2	z	0	15	45.5	24	45.6	23.9	45.6	0.131	24223			75
1571	5357	1	Trifolium pratense	5001	2018-07-19-14-03-40	0	2	z	0	15	45.5	24	45.6	23.9	45.6	0.131	24223			76
1572	5358	1	Trifolium pratense	5001	2018-07-19-14-03-42	0	2	z	0	15	45.5	24	45.6	23.9	45.6	0.131	24223			77
1573	5359	1	Trifolium pratense	5001	2018-07-19-14-03-44	0	2	z	0	15	45.5	24	45.7	23.9	45.7	0.23	24223			78
1574	5360	1	Trifolium pratense	5001	2018-07-19-14-03-46	0	2	z	0	15	45.5	24	45.7	23.9	45.7	0.23	24223			79
1575	5361	1	Trifolium pratense	5001	2018-07-19-14-03-48	0	2	z	0	15	45.6	24.1	45.6	23.9	45.6	0.031	24223			80
1576	5362	1	Trifolium pratense	5001	2018-07-19-14-03-50	0	2	z	0	15	45.5	24	45.6	23.9	45.6	0.131	24223			81
1577	5363	1	Trifolium pratense	5001	2018-07-19-14-03-52	0	2	z	0	15	45.5	24	45.6	23.9	45.6	0.131	24223			82
1578	5364	1	Trifolium pratense	5001	2018-07-19-14-03-54	0	2	z	0	15	45.5	24	45.6	23.9	45.6	0.131	24223			83
1579	5365	1	Trifolium pratense	5001	2018-07-19-14-03-56	0	2	z	0	15	45.5	24	45.6	23.9	45.6	0.131	24223			84
1580	5366	1	Trifolium pratense	5001	2018-07-19-14-03-58	0	2	z	0	15	45.5	24	45.6	23.9	45.6	0.131	24223			85
1581	5367	1	Trifolium pratense	5001	2018-07-19-14-04-00	0	2	z	0	15	45.5	24	45.6	23.9	45.6	0.131	24223			86
1582	5368	1	Trifolium pratense	5001	2018-07-19-14-04-02	0	2	z	0	15	45.5	24	45.6	23.9	45.6	0.131	24223			87
1583	5369	1	Trifolium pratense	5001	2018-07-19-14-04-04	0	2	z	0	15	45.5	24	45.6	23.9	45.6	0.131	24223			88
1584	5370	1	Trifolium pratense	5001	2018-07-19-14-04-06	0	2	z	0	15	45.5	24	45.6	23.9	45.6	0.131	24223			89
1585	5371	1	Trifolium pratense	5001	2018-07-19-14-04-08	0	2	z	0	15	45.5	24	45.6	23.9	45.6	0.131	24223			90
1586	5372	1	Trifolium pratense	5001	2018-07-19-14-04-10	0	2	z	0	15	45.5	24	45.6	23.9	45.6	0.131	24223	Last10	Here	91
1587	5373	1	Trifolium pratense	5001	2018-07-19-14-04-12	0	2	z	0	15	45.5	24	45.6	23.9	45.6	0.131	24223	Last10	Here	92
1588	5374	1	Trifolium pratense	5001	2018-07-19-14-04-14	0	2	z	0	15	45.5	24	45.6	23.9	45.6	0.131	24223	Last10	Here	93
1589	5375	1	Trifolium pratense	5001	2018-07-19-14-04-16	0	2	z	0	15	45.5	24	45.6	23.9	45.6	0.131	24223	Last10	Here	94
1590	5376	1	Trifolium pratense	5001	2018-07-19-14-04-18	0	2	z	0	15	45.5	24	45.6	23.9	45.6	0.131	24223	Last10	Here	95
1591	5377	1	Trifolium pratense	5001	2018-07-19-14-04-20	0	2	z	0	15	45.5	24	45.6	23.9	45.6	0.131	24223	Last10	Here	96
1592	5378	1	Trifolium pratense	5001	2018-07-19-14-04-22	0	2	z	0	15	45.5	24	45.6	23.9	45.6	0.131	24223	Last10	Here	97
1593	5379	1	Trifolium pratense	5001	2018-07-19-14-04-24	0	2	z	0	15	45.5	24	45.6	23.9	45.6	0.131	24223	Last10	Here	98
1594	5380	1	Trifolium pratense	5001	2018-07-19-14-04-26	0	2	z	0	15	45.5	24	45.6	23.9	45.6	0.131	24223	Last10	Here	99
1595	5381	1	Trifolium pratense	5001	2018-07-19-14-04-28	0	2	z	0	15	45.5	24	45.6	23.9	45.6	0.131	24223	Last10	Here	100
1596	5382	1	Trifolium pratense	5001	2018-07-19-14-05-00	0	2	z	0	20	45.5	24	45.6	23.9	45.6	0.131	24224	First10	Here	1
1597	5383	1	Trifolium pratense	5001	2018-07-19-14-05-02	0	2	z	0	20	45.5	24	45.6	23.9	45.6	0.131	24224	First10	Here	2
1598	5384	1	Trifolium pratense	5001	2018-07-19-14-05-04	0	2	z	0	20	45.5	24	45.6	23.9	45.6	0.131	24224	First10	Here	3
1599	5385	1	Trifolium pratense	5001	2018-07-19-14-05-06	0	2	z	0	20	45.6	24	45.6	23.9	45.6	0.031	24224	First10	Here	4
1600	5386	1	Trifolium pratense	5001	2018-07-19-14-05-08	0	2	z	0	20	45.5	24	45.6	23.9	45.6	0.131	24224	First10	Here	5
1601	5387	1	Trifolium pratense	5001	2018-07-19-14-05-10	0	2	z	0	20	45.5	24	45.6	23.9	45.6	0.131	24224	First10	Here	6
1602	5388	1	Trifolium pratense	5001	2018-07-19-14-05-12	0	2	z	0	20	45.5	24	45.6	23.9	45.6	0.131	24224	First10	Here	7
1603	5389	1	Trifolium pratense	5001	2018-07-19-14-05-14	0	2	z	0	20	45.5	24	45.6	23.9	45.6	0.131	24224	First10	Here	8
1604	5390	1	Trifolium pratense	5001	2018-07-19-14-05-16	0	2	z	0	20	45.5	24	45.6	23.9	45.6	0.131	24224	First10	Here	9
1605	5391	1	Trifolium pratense	5001	2018-07-19-14-05-18	0	2	z	0	20	45.6	24	45.6	23.9	45.6	0.031	24224	First10	Here	10
1606	5392	1	Trifolium pratense	5001	2018-07-19-14-05-20	0	2	z	0	20	45.5	24	45.6	23.9	45.6	0.131	24224			11
1607	5393	1	Trifolium pratense	5001	2018-07-19-14-05-22	0	2	z	0	20	45.5	24	45.5	23.9	45.5	0.032	24224			12
1608	5394	1	Trifolium pratense	5001	2018-07-19-14-05-24	0	2	z	0	20	45.5	24	45.6	23.9	45.6	0.131	24224			13
1609	5395	1	Trifolium pratense	5001	2018-07-19-14-05-26	0	2	z	0	20	45.5	24	45.6	23.9	45.6	0.131	24224			14
1610	5396	1	Trifolium pratense	5001	2018-07-19-14-05-28	0	2	z	0	20	45.5	24	45.6	23.9	45.6	0.131	24224			15
1611	5397	1	Trifolium pratense	5001	2018-07-19-14-05-30	0	2	z	0	20	45.5	24	45.6	23.9	45.6	0.131	24224			16
1612	5398	1	Trifolium pratense	5001	2018-07-19-14-05-32	0	2	z	0	20	45.5	24	45.6	23.9	45.6	0.131	24224			17
1613	5399	1	Trifolium pratense	5001	2018-07-19-14-05-34	0	2	z	0	20	45.5	24	45.6	23.9	45.6	0.131	24224			18
1614	5400	1	Trifolium pratense	5001	2018-07-19-14-05-36	0	2	z	0	20	45.5	24	45.6	23.9	45.6	0.131	24224			19
1615	5401	1	Trifolium pratense	5001	2018-07-19-14-05-38	0	2	z	0	20	45.5	24	45.6	23.9	45.6	0.131	24224			20
1616	5402	1	Trifolium pratense	5001	2018-07-19-14-05-40	0	2	z	0	20	45.5	24	45.6	23.9	45.6	0.131	24224			21
1617	5403	1	Trifolium pratense	5001	2018-07-19-14-05-42	0	2	z	0	20	45.5	24	45.6	23.9	45.6	0.131	24224			22
1618	5404	1	Trifolium pratense	5001	2018-07-19-14-05-44	0	2	z	0	20	45.5	24	45.6	23.9	45.6	0.131	24224			23
1619	5405	1	Trifolium pratense	5001	2018-07-19-14-05-46	0	2	z	0	20	45.5	24	45.5	23.9	45.5	0.032	24224			24
1620	5406	1	Trifolium pratense	5001	2018-07-19-14-05-48	0	2	z	0	20	45.5	24	45.5	23.9	45.5	0.032	24224			25
1621	5407	1	Trifolium pratense	5001	2018-07-19-14-05-50	0	2	z	0	20	45.6	24.1	45.6	23.9	45.6	0.031	24224			26
1622	5408	1	Trifolium pratense	5001	2018-07-19-14-05-52	0	2	z	0	20	45.6	24.1	45.6	23.9	45.6	0.031	24224			27
1623	5409	1	Trifolium pratense	5001	2018-07-19-14-05-54	0	2	z	0	20	45.5	24	45.6	23.9	45.6	0.131	24224			28
1624	5410	1	Trifolium pratense	5001	2018-07-19-14-05-56	0	2	z	0	20	45.4	24	45.6	23.9	45.6	0.231	24224			29
1625	5411	1	Trifolium pratense	5001	2018-07-19-14-05-58	0	2	z	0	20	45.5	24	45.6	23.9	45.6	0.131	24224			30
1626	5412	1	Trifolium pratense	5001	2018-07-19-14-06-00	0	2	z	0	20	45.5	24	45.6	23.9	45.6	0.131	24224			31
1627	5413	1	Trifolium pratense	5001	2018-07-19-14-06-02	0	2	z	0	20	45.5	24	45.6	23.9	45.6	0.131	24224			32
1628	5414	1	Trifolium pratense	5001	2018-07-19-14-06-04	0	2	z	0	20	45.6	24.1	45.6	23.9	45.6	0.031	24224			33
1629	5415	1	Trifolium pratense	5001	2018-07-19-14-06-06	0	2	z	0	20	45.6	24.1	45.6	23.9	45.6	0.031	24224			34
1630	5416	1	Trifolium pratense	5001	2018-07-19-14-06-08	0	2	z	0	20	45.4	24	45.6	23.9	45.6	0.231	24224			35
1631	5417	1	Trifolium pratense	5001	2018-07-19-14-06-10	0	2	z	0	20	45.5	24	45.6	23.9	45.6	0.131	24224			36
1632	5418	1	Trifolium pratense	5001	2018-07-19-14-06-12	0	2	z	0	20	45.5	24	45.6	23.9	45.6	0.131	24224			37
1633	5419	1	Trifolium pratense	5001	2018-07-19-14-06-14	0	2	z	0	20	45.4	24	45.6	23.9	45.6	0.231	24224			38
1634	5420	1	Trifolium pratense	5001	2018-07-19-14-06-16	0	2	z	0	20	45.5	24	45.6	23.9	45.6	0.131	24224			39
1635	5421	1	Trifolium pratense	5001	2018-07-19-14-06-18	0	2	z	0	20	45.4	24	45.6	23.9	45.6	0.231	24224			40
1636	5422	1	Trifolium pratense	5001	2018-07-19-14-06-20	0	2	z	0	20	45.5	24	45.6	23.9	45.6	0.131	24224			41
1637	5423	1	Trifolium pratense	5001	2018-07-19-14-06-22	0	2	z	0	20	45.5	24	45.6	23.9	45.6	0.131	24224			42
1638	5424	1	Trifolium pratense	5001	2018-07-19-14-06-24	0	2	z	0	20	45.6	24.1	45.6	23.9	45.6	0.031	24224			43
1639	5425	1	Trifolium pratense	5001	2018-07-19-14-06-26	0	2	z	0	20	45.5	24	45.6	23.9	45.6	0.131	24224			44
1640	5426	1	Trifolium pratense	5001	2018-07-19-14-06-28	0	2	z	0	20	45.5	24	45.6	23.9	45.6	0.131	24224			45
1641	5427	1	Trifolium pratense	5001	2018-07-19-14-06-30	0	2	z	0	20	45.5	24	45.6	23.9	45.6	0.131	24224			46
1642	5428	1	Trifolium pratense	5001	2018-07-19-14-06-32	0	2	z	0	20	45.5	24	45.6	23.9	45.6	0.131	24224			47
1643	5429	1	Trifolium pratense	5001	2018-07-19-14-06-34	0	2	z	0	20	45.5	24	45.6	23.9	45.6	0.131	24224			48
1644	5430	1	Trifolium pratense	5001	2018-07-19-14-06-36	0	2	z	0	20	45.6	24.1	45.6	23.9	45.6	0.031	24224			49
1645	5431	1	Trifolium pratense	5001	2018-07-19-14-06-38	0	2	z	0	20	45.5	24	45.6	23.9	45.6	0.131	24224			50
1646	5432	1	Trifolium pratense	5001	2018-07-19-14-06-40	0	2	z	0	20	45.5	24	45.6	23.9	45.6	0.131	24224			51
1647	5433	1	Trifolium pratense	5001	2018-07-19-14-06-42	0	2	z	0	20	45.6	24.1	45.6	23.9	45.6	0.031	24224			52
1648	5434	1	Trifolium pratense	5001	2018-07-19-14-06-44	0	2	z	0	20	45.5	24	45.6	23.9	45.6	0.131	24224			53
1649	5435	1	Trifolium pratense	5001	2018-07-19-14-06-46	0	2	z	0	20	45.5	24	45.6	23.9	45.6	0.131	24224			54
1650	5436	1	Trifolium pratense	5001	2018-07-19-14-06-48	0	2	z	0	20	45.6	24.1	45.6	23.9	45.6	0.031	24224			55
1651	5437	1	Trifolium pratense	5001	2018-07-19-14-06-50	0	2	z	0	20	45.5	24	45.6	23.9	45.6	0.131	24224			56
1652	5438	1	Trifolium pratense	5001	2018-07-19-14-06-52	0	2	z	0	20	45.5	24	45.5	23.9	45.5	0.032	24224			57
1653	5439	1	Trifolium pratense	5001	2018-07-19-14-06-54	0	2	z	0	20	45.5	24	45.6	23.9	45.6	0.131	24224			58
1654	5440	1	Trifolium pratense	5001	2018-07-19-14-06-56	0	2	z	0	20	45.5	24	45.6	23.9	45.6	0.131	24224			59
1655	5441	1	Trifolium pratense	5001	2018-07-19-14-06-58	0	2	z	0	20	45.5	24	45.6	23.9	45.6	0.131	24224			60
1656	5442	1	Trifolium pratense	5001	2018-07-19-14-07-00	0	2	z	0	20	45.5	24	45.6	23.9	45.6	0.131	24224			61
1657	5443	1	Trifolium pratense	5001	2018-07-19-14-07-02	0	2	z	0	20	45.5	24	45.6	23.9	45.6	0.131	24224			62
1658	5444	1	Trifolium pratense	5001	2018-07-19-14-07-04	0	2	z	0	20	45.6	24.1	45.6	23.9	45.6	0.031	24224			63
1659	5445	1	Trifolium pratense	5001	2018-07-19-14-07-06	0	2	z	0	20	45.5	24	45.6	23.9	45.6	0.131	24224			64
1660	5446	1	Trifolium pratense	5001	2018-07-19-14-07-08	0	2	z	0	20	45.5	24	45.6	23.9	45.6	0.131	24224			65
1661	5447	1	Trifolium pratense	5001	2018-07-19-14-07-10	0	2	z	0	20	45.5	24	45.6	23.9	45.6	0.131	24224			66
1662	5448	1	Trifolium pratense	5001	2018-07-19-14-07-12	0	2	z	0	20	45.5	24	45.5	23.9	45.5	0.032	24224			67
1663	5449	1	Trifolium pratense	5001	2018-07-19-14-07-14	0	2	z	0	20	45.5	24	45.6	23.9	45.6	0.131	24224			68
1664	5450	1	Trifolium pratense	5001	2018-07-19-14-07-16	0	2	z	0	20	45.4	24	45.6	23.9	45.6	0.231	24224			69
1665	5451	1	Trifolium pratense	5001	2018-07-19-14-07-18	0	2	z	0	20	45.5	24	45.6	23.9	45.6	0.131	24224			70
1666	5452	1	Trifolium pratense	5001	2018-07-19-14-07-20	0	2	z	0	20	45.5	24	45.6	23.9	45.6	0.131	24224			71
1667	5453	1	Trifolium pratense	5001	2018-07-19-14-07-22	0	2	z	0	20	45.5	24	45.6	23.9	45.6	0.131	24224			72
1668	5454	1	Trifolium pratense	5001	2018-07-19-14-07-25	0	2	z	0	20	45.5	24	45.6	23.9	45.6	0.131	24224			73
1669	5455	1	Trifolium pratense	5001	2018-07-19-14-07-27	0	2	z	0	20	45.5	24	45.6	23.9	45.6	0.131	24224			74
1670	5456	1	Trifolium pratense	5001	2018-07-19-14-07-29	0	2	z	0	20	45.5	24	45.6	23.9	45.6	0.131	24224			75
1671	5457	1	Trifolium pratense	5001	2018-07-19-14-07-31	0	2	z	0	20	45.5	24	45.6	23.9	45.6	0.131	24224			76
1672	5458	1	Trifolium pratense	5001	2018-07-19-14-07-33	0	2	z	0	20	45.5	24	45.6	23.9	45.6	0.131	24224			77
1673	5459	1	Trifolium pratense	5001	2018-07-19-14-07-35	0	2	z	0	20	45.5	24	45.5	23.9	45.5	0.032	24224			78
1674	5460	1	Trifolium pratense	5001	2018-07-19-14-07-37	0	2	z	0	20	45.5	24	45.6	23.9	45.6	0.131	24224			79
1675	5461	1	Trifolium pratense	5001	2018-07-19-14-07-39	0	2	z	0	20	45.5	24	45.6	23.9	45.6	0.131	24224			80
1676	5462	1	Trifolium pratense	5001	2018-07-19-14-07-41	0	2	z	0	20	45.5	24	45.6	23.9	45.6	0.131	24224			81
1677	5463	1	Trifolium pratense	5001	2018-07-19-14-07-43	0	2	z	0	20	45.5	24	45.5	23.9	45.5	0.032	24224			82
1678	5464	1	Trifolium pratense	5001	2018-07-19-14-07-45	0	2	z	0	20	45.5	24	45.5	23.9	45.5	0.032	24224			83
1679	5465	1	Trifolium pratense	5001	2018-07-19-14-07-47	0	2	z	0	20	45.5	24	45.6	23.9	45.6	0.131	24224			84
1680	5466	1	Trifolium pratense	5001	2018-07-19-14-07-49	0	2	z	0	20	45.5	24	45.6	23.9	45.6	0.131	24224			85
1681	5467	1	Trifolium pratense	5001	2018-07-19-14-07-51	0	2	z	0	20	45.5	24	45.6	23.9	45.6	0.131	24224			86
1682	5468	1	Trifolium pratense	5001	2018-07-19-14-07-53	0	2	z	0	20	45.5	24	45.6	23.9	45.6	0.131	24224			87
1683	5469	1	Trifolium pratense	5001	2018-07-19-14-07-55	0	2	z	0	20	45.5	24	45.6	23.9	45.6	0.131	24224			88
1684	5470	1	Trifolium pratense	5001	2018-07-19-14-07-57	0	2	z	0	20	45.5	24	45.6	23.9	45.6	0.131	24224			89
1685	5471	1	Trifolium pratense	5001	2018-07-19-14-07-59	0	2	z	0	20	45.5	24	45.6	23.9	45.6	0.131	24224			90
1686	5472	1	Trifolium pratense	5001	2018-07-19-14-08-01	0	2	z	0	20	45.5	24	45.6	23.9	45.6	0.131	24224	Last10	Here	91
1687	5473	1	Trifolium pratense	5001	2018-07-19-14-08-03	0	2	z	0	20	45.5	24	45.6	23.9	45.6	0.131	24224	Last10	Here	92
1688	5474	1	Trifolium pratense	5001	2018-07-19-14-08-05	0	2	z	0	20	45.5	24	45.6	23.9	45.6	0.131	24224	Last10	Here	93
1689	5475	1	Trifolium pratense	5001	2018-07-19-14-08-07	0	2	z	0	20	45.5	24	45.6	23.9	45.6	0.131	24224	Last10	Here	94
1690	5476	1	Trifolium pratense	5001	2018-07-19-14-08-09	0	2	z	0	20	45.5	24	45.6	23.9	45.6	0.131	24224	Last10	Here	95
1691	5477	1	Trifolium pratense	5001	2018-07-19-14-08-11	0	2	z	0	20	45.5	24	45.6	23.9	45.6	0.131	24224	Last10	Here	96
1692	5478	1	Trifolium pratense	5001	2018-07-19-14-08-13	0	2	z	0	20	45.5	24	45.5	23.9	45.5	0.032	24224	Last10	Here	97
1693	5479	1	Trifolium pratense	5001	2018-07-19-14-08-15	0	2	z	0	20	45.5	24	45.6	23.9	45.6	0.131	24224	Last10	Here	98
1694	5480	1	Trifolium pratense	5001	2018-07-19-14-08-17	0	2	z	0	20	45.5	24	45.7	24	45.7	0.23	24224	Last10	Here	99
1695	5481	1	Trifolium pratense	5001	2018-07-19-14-08-19	0	2	z	0	20	45.5	24	45.5	23.9	45.5	0.032	24224	Last10	Here	100
1696	5482	1	Trifolium pratense	5001	2018-07-19-14-08-51	0	2	z	0	25	45.5	24	45.5	23.9	45.5	0.032	24225	First10	Here	1
1697	5483	1	Trifolium pratense	5001	2018-07-19-14-08-53	0	2	z	0	25	45.5	24	45.5	23.9	45.5	0.032	24225	First10	Here	2
1698	5484	1	Trifolium pratense	5001	2018-07-19-14-08-55	0	2	z	0	25	45.6	24.1	45.5	23.9	45.5	-0.068	24225	First10	Here	3
1699	5485	1	Trifolium pratense	5001	2018-07-19-14-08-57	0	2	z	0	25	45.6	24.1	45.5	23.9	45.5	-0.068	24225	First10	Here	4
1700	5486	1	Trifolium pratense	5001	2018-07-19-14-08-59	0	2	z	0	25	45.5	24	45.5	23.9	45.5	0.032	24225	First10	Here	5
1701	5487	1	Trifolium pratense	5001	2018-07-19-14-09-01	0	2	z	0	25	45.6	24.1	45.5	23.9	45.5	-0.068	24225	First10	Here	6
1702	5488	1	Trifolium pratense	5001	2018-07-19-14-09-03	0	2	z	0	25	45.5	24	45.5	23.9	45.5	0.032	24225	First10	Here	7
1703	5489	1	Trifolium pratense	5001	2018-07-19-14-09-05	0	2	z	0	25	45.5	24	45.5	23.9	45.5	0.032	24225	First10	Here	8
1704	5490	1	Trifolium pratense	5001	2018-07-19-14-09-07	0	2	z	0	25	45.5	24	45.5	23.9	45.5	0.032	24225	First10	Here	9
1705	5491	1	Trifolium pratense	5001	2018-07-19-14-09-09	0	2	z	0	25	45.5	24	45.5	23.9	45.5	0.032	24225	First10	Here	10
1706	5492	1	Trifolium pratense	5001	2018-07-19-14-09-11	0	2	z	0	25	45.5	24	45.5	23.9	45.5	0.032	24225			11
1707	5493	1	Trifolium pratense	5001	2018-07-19-14-09-13	0	2	z	0	25	45.5	24	45.5	23.9	45.5	0.032	24225			12
1708	5494	1	Trifolium pratense	5001	2018-07-19-14-09-15	0	2	z	0	25	45.5	24	45.6	23.9	45.6	0.131	24225			13
1709	5495	1	Trifolium pratense	5001	2018-07-19-14-09-17	0	2	z	0	25	45.5	24	45.6	23.9	45.6	0.131	24225			14
1710	5496	1	Trifolium pratense	5001	2018-07-19-14-09-19	0	2	z	0	25	45.5	24	45.6	23.9	45.6	0.131	24225			15
1711	5497	1	Trifolium pratense	5001	2018-07-19-14-09-21	0	2	z	0	25	45.5	24	45.6	23.9	45.6	0.131	24225			16
1712	5498	1	Trifolium pratense	5001	2018-07-19-14-09-23	0	2	z	0	25	45.5	24	45.5	23.9	45.5	0.032	24225			17
1713	5499	1	Trifolium pratense	5001	2018-07-19-14-09-25	0	2	z	0	25	45.5	24	45.5	23.9	45.5	0.032	24225			18
1714	5500	1	Trifolium pratense	5001	2018-07-19-14-09-27	0	2	z	0	25	45.5	24	45.6	23.9	45.6	0.131	24225			19
1715	5501	1	Trifolium pratense	5001	2018-07-19-14-09-29	0	2	z	0	25	45.5	24	45.7	24	45.7	0.23	24225			20
1716	5502	1	Trifolium pratense	5001	2018-07-19-14-09-31	0	2	z	0	25	45.6	24.1	45.7	24	45.7	0.13	24225			21
1717	5503	1	Trifolium pratense	5001	2018-07-19-14-09-33	0	2	z	0	25	45.6	24.1	45.5	23.9	45.5	-0.068	24225			22
1718	5504	1	Trifolium pratense	5001	2018-07-19-14-09-35	0	2	z	0	25	45.5	24	45.5	23.9	45.5	0.032	24225			23
1719	5505	1	Trifolium pratense	5001	2018-07-19-14-09-37	0	2	z	0	25	45.6	24.1	45.6	23.9	45.6	0.031	24225			24
1720	5506	1	Trifolium pratense	5001	2018-07-19-14-09-39	0	2	z	0	25	45.6	24.1	45.5	23.9	45.5	-0.068	24225			25
1721	5507	1	Trifolium pratense	5001	2018-07-19-14-09-41	0	2	z	0	25	45.5	24	45.5	23.9	45.5	0.032	24225			26
1722	5508	1	Trifolium pratense	5001	2018-07-19-14-09-43	0	2	z	0	25	45.5	24	45.7	24	45.7	0.23	24225			27
1723	5509	1	Trifolium pratense	5001	2018-07-19-14-09-45	0	2	z	0	25	45.6	24.1	45.5	23.9	45.5	-0.068	24225			28
1724	5510	1	Trifolium pratense	5001	2018-07-19-14-09-47	0	2	z	0	25	45.6	24.1	45.5	23.9	45.5	-0.068	24225			29
1725	5511	1	Trifolium pratense	5001	2018-07-19-14-09-49	0	2	z	0	25	45.5	24	45.5	23.9	45.5	0.032	24225			30
1726	5512	1	Trifolium pratense	5001	2018-07-19-14-09-51	0	2	z	0	25	45.6	24.1	45.5	23.9	45.5	-0.068	24225			31
1727	5513	1	Trifolium pratense	5001	2018-07-19-14-09-53	0	2	z	0	25	45.6	24.1	45.5	23.9	45.5	-0.068	24225			32
1728	5514	1	Trifolium pratense	5001	2018-07-19-14-09-55	0	2	z	0	25	45.6	24.1	45.5	23.9	45.5	-0.068	24225			33
1729	5515	1	Trifolium pratense	5001	2018-07-19-14-09-57	0	2	z	0	25	45.5	24	45.5	23.9	45.5	0.032	24225			34
1730	5516	1	Trifolium pratense	5001	2018-07-19-14-09-59	0	2	z	0	25	45.6	24.1	45.5	23.9	45.5	-0.068	24225			35
1731	5517	1	Trifolium pratense	5001	2018-07-19-14-10-01	0	2	z	0	25	45.6	24.1	45.5	23.9	45.5	-0.068	24225			36
1732	5518	1	Trifolium pratense	5001	2018-07-19-14-10-03	0	2	z	0	25	45.5	24	45.5	23.9	45.5	0.032	24225			37
1733	5519	1	Trifolium pratense	5001	2018-07-19-14-10-05	0	2	z	0	25	45.6	24.1	45.5	23.9	45.5	-0.068	24225			38
1734	5520	1	Trifolium pratense	5001	2018-07-19-14-10-07	0	2	z	0	25	45.5	24	45.5	23.9	45.5	0.032	24225			39
1735	5521	1	Trifolium pratense	5001	2018-07-19-14-10-09	0	2	z	0	25	45.5	24	45.6	24	45.6	0.131	24225			40
1736	5522	1	Trifolium pratense	5001	2018-07-19-14-10-11	0	2	z	0	25	45.6	24.1	45.5	23.9	45.5	-0.068	24225			41
1737	5523	1	Trifolium pratense	5001	2018-07-19-14-10-13	0	2	z	0	25	45.6	24.1	45.5	23.9	45.5	-0.068	24225			42
1738	5524	1	Trifolium pratense	5001	2018-07-19-14-10-15	0	2	z	0	25	45.5	24	45.5	23.9	45.5	0.032	24225			43
1739	5525	1	Trifolium pratense	5001	2018-07-19-14-10-17	0	2	z	0	25	45.6	24.1	45.6	24	45.6	0.031	24225			44
1740	5526	1	Trifolium pratense	5001	2018-07-19-14-10-19	0	2	z	0	25	45.5	24.1	45.5	23.9	45.5	0.032	24225			45
1741	5527	1	Trifolium pratense	5001	2018-07-19-14-10-21	0	2	z	0	25	45.5	24	45.6	24	45.6	0.131	24225			46
1742	5528	1	Trifolium pratense	5001	2018-07-19-14-10-23	0	2	z	0	25	45.6	24.1	45.5	23.9	45.5	-0.068	24225			47
1743	5529	1	Trifolium pratense	5001	2018-07-19-14-10-25	0	2	z	0	25	45.6	24.1	45.5	23.9	45.5	-0.068	24225			48
1744	5530	1	Trifolium pratense	5001	2018-07-19-14-10-27	0	2	z	0	25	45.5	24	45.5	23.9	45.5	0.032	24225			49
1745	5531	1	Trifolium pratense	5001	2018-07-19-14-10-29	0	2	z	0	25	45.6	24.1	45.5	23.9	45.5	-0.068	24225			50
1746	5532	1	Trifolium pratense	5001	2018-07-19-14-10-31	0	2	z	0	25	45.6	24.1	45.6	24	45.6	0.031	24225			51
1747	5533	1	Trifolium pratense	5001	2018-07-19-14-10-33	0	2	z	0	25	45.5	24	45.5	23.9	45.5	0.032	24225			52
1748	5534	1	Trifolium pratense	5001	2018-07-19-14-10-35	0	2	z	0	25	45.5	24	45.5	23.9	45.5	0.032	24225			53
1749	5535	1	Trifolium pratense	5001	2018-07-19-14-10-37	0	2	z	0	25	45.6	24.1	45.5	23.9	45.5	-0.068	24225			54
1750	5536	1	Trifolium pratense	5001	2018-07-19-14-10-39	0	2	z	0	25	45.6	24.1	45.5	23.9	45.5	-0.068	24225			55
1751	5537	1	Trifolium pratense	5001	2018-07-19-14-10-41	0	2	z	0	25	45.6	24.1	45.6	24	45.6	0.031	24225			56
1752	5538	1	Trifolium pratense	5001	2018-07-19-14-10-43	0	2	z	0	25	45.6	24.1	45.5	23.9	45.5	-0.068	24225			57
1753	5539	1	Trifolium pratense	5001	2018-07-19-14-10-45	0	2	z	0	25	45.5	24	45.7	24	45.7	0.23	24225			58
1754	5540	1	Trifolium pratense	5001	2018-07-19-14-10-47	0	2	z	0	25	45.6	24.1	45.6	24	45.6	0.031	24225			59
1755	5541	1	Trifolium pratense	5001	2018-07-19-14-10-49	0	2	z	0	25	45.5	24	45.5	23.9	45.5	0.032	24225			60
1756	5542	1	Trifolium pratense	5001	2018-07-19-14-10-51	0	2	z	0	25	45.5	24	45.6	23.9	45.6	0.131	24225			61
1757	5543	1	Trifolium pratense	5001	2018-07-19-14-10-53	0	2	z	0	25	45.6	24.1	45.5	23.9	45.5	-0.068	24225			62
1758	5544	1	Trifolium pratense	5001	2018-07-19-14-10-55	0	2	z	0	25	45.6	24.1	45.6	24	45.6	0.031	24225			63
1759	5545	1	Trifolium pratense	5001	2018-07-19-14-10-57	0	2	z	0	25	45.6	24.1	45.5	23.9	45.5	-0.068	24225			64
1760	5546	1	Trifolium pratense	5001	2018-07-19-14-10-59	0	2	z	0	25	45.6	24.1	45.6	24	45.6	0.031	24225			65
1761	5547	1	Trifolium pratense	5001	2018-07-19-14-11-01	0	2	z	0	25	45.5	24	45.5	23.9	45.5	0.032	24225			66
1762	5548	1	Trifolium pratense	5001	2018-07-19-14-11-03	0	2	z	0	25	45.6	24.1	45.6	23.9	45.6	0.031	24225			67
1763	5549	1	Trifolium pratense	5001	2018-07-19-14-11-05	0	2	z	0	25	45.6	24.1	45.5	23.9	45.5	-0.068	24225			68
1764	5550	1	Trifolium pratense	5001	2018-07-19-14-11-07	0	2	z	0	25	45.6	24.1	45.5	23.9	45.5	-0.068	24225			69
1765	5551	1	Trifolium pratense	5001	2018-07-19-14-11-09	0	2	z	0	25	45.6	24.1	45.5	23.9	45.5	-0.068	24225			70
1766	5552	1	Trifolium pratense	5001	2018-07-19-14-11-11	0	2	z	0	25	45.5	24	45.5	23.9	45.5	0.032	24225			71
1767	5553	1	Trifolium pratense	5001	2018-07-19-14-11-13	0	2	z	0	25	45.6	24.1	45.5	23.9	45.5	-0.068	24225			72
1768	5554	1	Trifolium pratense	5001	2018-07-19-14-11-15	0	2	z	0	25	45.6	24.1	45.5	23.9	45.5	-0.068	24225			73
1769	5555	1	Trifolium pratense	5001	2018-07-19-14-11-17	0	2	z	0	25	45.6	24.1	45.6	23.9	45.6	0.031	24225			74
1770	5556	1	Trifolium pratense	5001	2018-07-19-14-11-19	0	2	z	0	25	45.5	24.1	45.5	23.9	45.5	0.032	24225			75
1771	5557	1	Trifolium pratense	5001	2018-07-19-14-11-21	0	2	z	0	25	45.5	24.1	45.6	24	45.6	0.131	24225			76
1772	5558	1	Trifolium pratense	5001	2018-07-19-14-11-23	0	2	z	0	25	45.5	24	45.6	23.9	45.6	0.131	24225			77
1773	5559	1	Trifolium pratense	5001	2018-07-19-14-11-25	0	2	z	0	25	45.5	24	45.6	24	45.6	0.131	24225			78
1774	5560	1	Trifolium pratense	5001	2018-07-19-14-11-27	0	2	z	0	25	45.6	24.1	45.5	23.9	45.5	-0.068	24225			79
1775	5561	1	Trifolium pratense	5001	2018-07-19-14-11-29	0	2	z	0	25	45.5	24.1	45.5	23.9	45.5	0.032	24225			80
1776	5562	1	Trifolium pratense	5001	2018-07-19-14-11-31	0	2	z	0	25	45.5	24.1	45.5	23.9	45.5	0.032	24225			81
1777	5563	1	Trifolium pratense	5001	2018-07-19-14-11-33	0	2	z	0	25	45.5	24.1	45.5	23.9	45.5	0.032	24225			82
1778	5564	1	Trifolium pratense	5001	2018-07-19-14-11-35	0	2	z	0	25	45.5	24.1	45.5	23.9	45.5	0.032	24225			83
1779	5565	1	Trifolium pratense	5001	2018-07-19-14-11-37	0	2	z	0	25	45.6	24.1	45.5	23.9	45.5	-0.068	24225			84
1780	5566	1	Trifolium pratense	5001	2018-07-19-14-11-39	0	2	z	0	25	45.4	24	45.5	23.9	45.5	0.132	24225			85
1781	5567	1	Trifolium pratense	5001	2018-07-19-14-11-41	0	2	z	0	25	45.6	24.1	45.5	23.9	45.5	-0.068	24225			86
1782	5568	1	Trifolium pratense	5001	2018-07-19-14-11-43	0	2	z	0	25	45.6	24.1	45.6	24	45.6	0.031	24225			87
1783	5569	1	Trifolium pratense	5001	2018-07-19-14-11-45	0	2	z	0	25	45.6	24.1	45.6	24	45.6	0.031	24225			88
1784	5570	1	Trifolium pratense	5001	2018-07-19-14-11-47	0	2	z	0	25	45.6	24.1	45.5	23.9	45.5	-0.068	24225			89
1785	5571	1	Trifolium pratense	5001	2018-07-19-14-11-49	0	2	z	0	25	45.6	24.1	45.5	23.9	45.5	-0.068	24225			90
1786	5572	1	Trifolium pratense	5001	2018-07-19-14-11-51	0	2	z	0	25	45.6	24.1	45.5	23.9	45.5	-0.068	24225	Last10	Here	91
1787	5573	1	Trifolium pratense	5001	2018-07-19-14-11-53	0	2	z	0	25	45.6	24.1	45.5	23.9	45.5	-0.068	24225	Last10	Here	92
1788	5574	1	Trifolium pratense	5001	2018-07-19-14-11-55	0	2	z	0	25	45.6	24.1	45.6	24	45.6	0.031	24225	Last10	Here	93
1789	5575	1	Trifolium pratense	5001	2018-07-19-14-11-57	0	2	z	0	25	45.6	24.1	45.5	23.9	45.5	-0.068	24225	Last10	Here	94
1790	5576	1	Trifolium pratense	5001	2018-07-19-14-11-59	0	2	z	0	25	45.6	24.1	45.5	23.9	45.5	-0.068	24225	Last10	Here	95
1791	5577	1	Trifolium pratense	5001	2018-07-19-14-12-01	0	2	z	0	25	45.6	24.1	45.5	23.9	45.5	-0.068	24225	Last10	Here	96
1792	5578	1	Trifolium pratense	5001	2018-07-19-14-12-03	0	2	z	0	25	45.5	24.1	45.6	24	45.6	0.131	24225	Last10	Here	97
1793	5579	1	Trifolium pratense	5001	2018-07-19-14-12-05	0	2	z	0	25	45.5	24.1	45.5	23.9	45.5	0.032	24225	Last10	Here	98
1794	5580	1	Trifolium pratense	5001	2018-07-19-14-12-07	0	2	z	0	25	45.5	24.1	45.5	23.9	45.5	0.032	24225	Last10	Here	99
1795	5581	1	Trifolium pratense	5001	2018-07-19-14-12-09	0	2	z	0	25	45.6	24.1	45.6	24	45.6	0.031	24225	Last10	Here	100
1796	5582	1	Trifolium pratense	5001	2018-07-19-14-12-42	0	2	z	0	30	45.5	24.1	45.6	23.9	45.6	0.131	24226	First10	Here	1
1797	5583	1	Trifolium pratense	5001	2018-07-19-14-12-44	0	2	z	0	30	45.5	24.1	45.5	23.9	45.5	0.032	24226	First10	Here	2
1798	5584	1	Trifolium pratense	5001	2018-07-19-14-12-46	0	2	z	0	30	45.5	24.1	45.6	23.9	45.6	0.131	24226	First10	Here	3
1799	5585	1	Trifolium pratense	5001	2018-07-19-14-12-48	0	2	z	0	30	45.5	24.1	45.7	24	45.7	0.23	24226	First10	Here	4
1800	5586	1	Trifolium pratense	5001	2018-07-19-14-12-50	0	2	z	0	30	45.5	24.1	45.5	23.9	45.5	0.032	24226	First10	Here	5
1801	5587	1	Trifolium pratense	5001	2018-07-19-14-12-52	0	2	z	0	30	45.5	24.1	45.6	24	45.6	0.131	24226	First10	Here	6
1802	5588	1	Trifolium pratense	5001	2018-07-19-14-12-54	0	2	z	0	30	45.5	24.1	45.5	23.9	45.5	0.032	24226	First10	Here	7
1803	5589	1	Trifolium pratense	5001	2018-07-19-14-12-56	0	2	z	0	30	45.5	24.1	45.5	23.9	45.5	0.032	24226	First10	Here	8
1804	5590	1	Trifolium pratense	5001	2018-07-19-14-12-58	0	2	z	0	30	45.5	24.1	45.5	23.9	45.5	0.032	24226	First10	Here	9
1805	5591	1	Trifolium pratense	5001	2018-07-19-14-13-00	0	2	z	0	30	45.5	24.1	45.5	23.9	45.5	0.032	24226	First10	Here	10
1806	5592	1	Trifolium pratense	5001	2018-07-19-14-13-02	0	2	z	0	30	45.4	24	45.5	23.9	45.5	0.132	24226			11
1807	5593	1	Trifolium pratense	5001	2018-07-19-14-13-04	0	2	z	0	30	45.5	24.1	45.6	24	45.6	0.131	24226			12
1808	5594	1	Trifolium pratense	5001	2018-07-19-14-13-06	0	2	z	0	30	45.5	24.1	45.5	23.9	45.5	0.032	24226			13
1809	5595	1	Trifolium pratense	5001	2018-07-19-14-13-08	0	2	z	0	30	45.4	24	45.5	23.9	45.5	0.132	24226			14
1810	5596	1	Trifolium pratense	5001	2018-07-19-14-13-10	0	2	z	0	30	45.5	24.1	45.5	23.9	45.5	0.032	24226			15
1811	5597	1	Trifolium pratense	5001	2018-07-19-14-13-12	0	2	z	0	30	45.5	24.1	45.5	23.9	45.5	0.032	24226			16
1812	5598	1	Trifolium pratense	5001	2018-07-19-14-13-14	0	2	z	0	30	45.5	24.1	45.6	24	45.6	0.131	24226			17
1813	5599	1	Trifolium pratense	5001	2018-07-19-14-13-16	0	2	z	0	30	45.5	24.1	45.6	24	45.6	0.131	24226			18
1814	5600	1	Trifolium pratense	5001	2018-07-19-14-13-18	0	2	z	0	30	45.5	24.1	45.5	23.9	45.5	0.032	24226			19
1815	5601	1	Trifolium pratense	5001	2018-07-19-14-13-20	0	2	z	0	30	45.5	24.1	45.6	24	45.6	0.131	24226			20
1816	5602	1	Trifolium pratense	5001	2018-07-19-14-13-22	0	2	z	0	30	45.5	24.1	45.5	23.9	45.5	0.032	24226			21
1817	5603	1	Trifolium pratense	5001	2018-07-19-14-13-24	0	2	z	0	30	45.5	24.1	45.5	23.9	45.5	0.032	24226			22
1818	5604	1	Trifolium pratense	5001	2018-07-19-14-13-26	0	2	z	0	30	45.6	24.1	45.5	23.9	45.5	-0.068	24226			23
1819	5605	1	Trifolium pratense	5001	2018-07-19-14-13-28	0	2	z	0	30	45.6	24.1	45.5	23.9	45.5	-0.068	24226			24
1820	5606	1	Trifolium pratense	5001	2018-07-19-14-13-30	0	2	z	0	30	45.6	24.1	45.6	24	45.6	0.031	24226			25
1821	5607	1	Trifolium pratense	5001	2018-07-19-14-13-32	0	2	z	0	30	45.6	24.1	45.5	23.9	45.5	-0.068	24226			26
1822	5608	1	Trifolium pratense	5001	2018-07-19-14-13-34	0	2	z	0	30	45.6	24.1	45.6	24	45.6	0.031	24226			27
1823	5609	1	Trifolium pratense	5001	2018-07-19-14-13-36	0	2	z	0	30	45.6	24.1	45.6	24	45.6	0.031	24226			28
1824	5610	1	Trifolium pratense	5001	2018-07-19-14-13-38	0	2	z	0	30	45.6	24.1	45.5	23.9	45.5	-0.068	24226			29
1825	5611	1	Trifolium pratense	5001	2018-07-19-14-13-40	0	2	z	0	30	45.6	24.1	45.6	24	45.6	0.031	24226			30
1826	5612	1	Trifolium pratense	5001	2018-07-19-14-13-42	0	2	z	0	30	45.6	24.1	45.5	23.9	45.5	-0.068	24226			31
1827	5613	1	Trifolium pratense	5001	2018-07-19-14-13-44	0	2	z	0	30	45.6	24.1	45.5	23.9	45.5	-0.068	24226			32
1828	5614	1	Trifolium pratense	5001	2018-07-19-14-13-46	0	2	z	0	30	45.6	24.1	45.6	24	45.6	0.031	24226			33
1829	5615	1	Trifolium pratense	5001	2018-07-19-14-13-48	0	2	z	0	30	45.6	24.1	45.6	24	45.6	0.031	24226			34
1830	5616	1	Trifolium pratense	5001	2018-07-19-14-13-50	0	2	z	0	30	45.6	24.1	45.4	23.9	45.4	-0.167	24226			35
1831	5617	1	Trifolium pratense	5001	2018-07-19-14-13-52	0	2	z	0	30	45.6	24.1	45.6	24	45.6	0.031	24226			36
1832	5618	1	Trifolium pratense	5001	2018-07-19-14-13-54	0	2	z	0	30	45.6	24.1	45.5	23.9	45.5	-0.068	24226			37
1833	5619	1	Trifolium pratense	5001	2018-07-19-14-13-56	0	2	z	0	30	45.6	24.1	45.6	24	45.6	0.031	24226			38
1834	5620	1	Trifolium pratense	5001	2018-07-19-14-13-58	0	2	z	0	30	45.6	24.1	45.6	24	45.6	0.031	24226			39
1835	5621	1	Trifolium pratense	5001	2018-07-19-14-14-00	0	2	z	0	30	45.6	24.1	45.5	23.9	45.5	-0.068	24226			40
1836	5622	1	Trifolium pratense	5001	2018-07-19-14-14-02	0	2	z	0	30	45.6	24.1	45.6	24	45.6	0.031	24226			41
1837	5623	1	Trifolium pratense	5001	2018-07-19-14-14-04	0	2	z	0	30	45.5	24.1	45.5	23.9	45.5	0.032	24226			42
1838	5624	1	Trifolium pratense	5001	2018-07-19-14-14-06	0	2	z	0	30	45.6	24.1	45.6	24	45.6	0.031	24226			43
1839	5625	1	Trifolium pratense	5001	2018-07-19-14-14-08	0	2	z	0	30	45.6	24.1	45.6	24	45.6	0.031	24226			44
1840	5626	1	Trifolium pratense	5001	2018-07-19-14-14-10	0	2	z	0	30	45.5	24.1	45.6	24	45.6	0.131	24226			45
1841	5627	1	Trifolium pratense	5001	2018-07-19-14-14-12	0	2	z	0	30	45.5	24.1	45.5	23.9	45.5	0.032	24226			46
1842	5628	1	Trifolium pratense	5001	2018-07-19-14-14-14	0	2	z	0	30	45.5	24.1	45.5	23.9	45.5	0.032	24226			47
1843	5629	1	Trifolium pratense	5001	2018-07-19-14-14-16	0	2	z	0	30	45.5	24.1	45.5	23.9	45.5	0.032	24226			48
1844	5630	1	Trifolium pratense	5001	2018-07-19-14-14-18	0	2	z	0	30	45.5	24.1	45.6	24	45.6	0.131	24226			49
1845	5631	1	Trifolium pratense	5001	2018-07-19-14-14-20	0	2	z	0	30	45.5	24.1	45.6	24	45.6	0.131	24226			50
1846	5632	1	Trifolium pratense	5001	2018-07-19-14-14-22	0	2	z	0	30	45.5	24.1	45.5	23.9	45.5	0.032	24226			51
1847	5633	1	Trifolium pratense	5001	2018-07-19-14-14-24	0	2	z	0	30	45.5	24.1	45.5	23.9	45.5	0.032	24226			52
1848	5634	1	Trifolium pratense	5001	2018-07-19-14-14-26	0	2	z	0	30	45.5	24.1	45.6	24	45.6	0.131	24226			53
1849	5635	1	Trifolium pratense	5001	2018-07-19-14-14-28	0	2	z	0	30	45.5	24.1	45.5	23.9	45.5	0.032	24226			54
1850	5636	1	Trifolium pratense	5001	2018-07-19-14-14-30	0	2	z	0	30	45.5	24.1	45.5	23.9	45.5	0.032	24226			55
1851	5637	1	Trifolium pratense	5001	2018-07-19-14-14-32	0	2	z	0	30	45.5	24.1	45.6	24	45.6	0.131	24226			56
1852	5638	1	Trifolium pratense	5001	2018-07-19-14-14-34	0	2	z	0	30	45.5	24.1	45.6	24	45.6	0.131	24226			57
1853	5639	1	Trifolium pratense	5001	2018-07-19-14-14-36	0	2	z	0	30	45.5	24.1	45.6	24	45.6	0.131	24226			58
1854	5640	1	Trifolium pratense	5001	2018-07-19-14-14-38	0	2	z	0	30	45.5	24.1	45.6	24	45.6	0.131	24226			59
1855	5641	1	Trifolium pratense	5001	2018-07-19-14-14-40	0	2	z	0	30	45.5	24.1	45.6	24	45.6	0.131	24226			60
1856	5642	1	Trifolium pratense	5001	2018-07-19-14-14-42	0	2	z	0	30	45.5	24.1	45.5	23.9	45.5	0.032	24226			61
1857	5643	1	Trifolium pratense	5001	2018-07-19-14-14-44	0	2	z	0	30	45.5	24.1	45.5	23.9	45.5	0.032	24226			62
1858	5644	1	Trifolium pratense	5001	2018-07-19-14-14-46	0	2	z	0	30	45.5	24.1	45.5	23.9	45.5	0.032	24226			63
1859	5645	1	Trifolium pratense	5001	2018-07-19-14-14-48	0	2	z	0	30	45.4	24	45.5	23.9	45.5	0.132	24226			64
1860	5646	1	Trifolium pratense	5001	2018-07-19-14-14-50	0	2	z	0	30	45.5	24.1	45.6	24	45.6	0.131	24226			65
1861	5647	1	Trifolium pratense	5001	2018-07-19-14-14-52	0	2	z	0	30	45.5	24.1	45.6	24	45.6	0.131	24226			66
1862	5648	1	Trifolium pratense	5001	2018-07-19-14-14-54	0	2	z	0	30	45.5	24.1	45.6	24	45.6	0.131	24226			67
1863	5649	1	Trifolium pratense	5001	2018-07-19-14-14-56	0	2	z	0	30	45.5	24.1	45.6	24	45.6	0.131	24226			68
1864	5650	1	Trifolium pratense	5001	2018-07-19-14-14-58	0	2	z	0	30	45.5	24.1	45.6	24	45.6	0.131	24226			69
1865	5651	1	Trifolium pratense	5001	2018-07-19-14-15-00	0	2	z	0	30	45.5	24.1	45.6	24	45.6	0.131	24226			70
1866	5652	1	Trifolium pratense	5001	2018-07-19-14-15-02	0	2	z	0	30	45.5	24.1	45.5	23.9	45.5	0.032	24226			71
1867	5653	1	Trifolium pratense	5001	2018-07-19-14-15-04	0	2	z	0	30	45.5	24.1	45.5	23.9	45.5	0.032	24226			72
1868	5654	1	Trifolium pratense	5001	2018-07-19-14-15-06	0	2	z	0	30	45.5	24.1	45.5	23.9	45.5	0.032	24226			73
1869	5655	1	Trifolium pratense	5001	2018-07-19-14-15-08	0	2	z	0	30	45.5	24.1	45.5	23.9	45.5	0.032	24226			74
1870	5656	1	Trifolium pratense	5001	2018-07-19-14-15-10	0	2	z	0	30	45.5	24.1	45.6	24	45.6	0.131	24226			75
1871	5657	1	Trifolium pratense	5001	2018-07-19-14-15-12	0	2	z	0	30	45.5	24.1	45.6	24	45.6	0.131	24226			76
1872	5658	1	Trifolium pratense	5001	2018-07-19-14-15-14	0	2	z	0	30	45.5	24.1	45.5	24	45.5	0.032	24226			77
1873	5659	1	Trifolium pratense	5001	2018-07-19-14-15-16	0	2	z	0	30	45.5	24.1	45.6	24	45.6	0.131	24226			78
1874	5660	1	Trifolium pratense	5001	2018-07-19-14-15-18	0	2	z	0	30	45.5	24.1	45.5	23.9	45.5	0.032	24226			79
1875	5661	1	Trifolium pratense	5001	2018-07-19-14-15-20	0	2	z	0	30	45.5	24.1	45.5	23.9	45.5	0.032	24226			80
1876	5662	1	Trifolium pratense	5001	2018-07-19-14-15-22	0	2	z	0	30	45.5	24.1	45.5	23.9	45.5	0.032	24226			81
1877	5663	1	Trifolium pratense	5001	2018-07-19-14-15-24	0	2	z	0	30	45.5	24.1	45.5	23.9	45.5	0.032	24226			82
1878	5664	1	Trifolium pratense	5001	2018-07-19-14-15-26	0	2	z	0	30	45.5	24.1	45.6	24	45.6	0.131	24226			83
1879	5665	1	Trifolium pratense	5001	2018-07-19-14-15-28	0	2	z	0	30	45.5	24.1	45.6	24	45.6	0.131	24226			84
1880	5666	1	Trifolium pratense	5001	2018-07-19-14-15-30	0	2	z	0	30	45.5	24.1	45.6	24	45.6	0.131	24226			85
1881	5667	1	Trifolium pratense	5001	2018-07-19-14-15-32	0	2	z	0	30	45.5	24.1	45.6	24	45.6	0.131	24226			86
1882	5668	1	Trifolium pratense	5001	2018-07-19-14-15-34	0	2	z	0	30	45.5	24.1	45.5	23.9	45.5	0.032	24226			87
1883	5669	1	Trifolium pratense	5001	2018-07-19-14-15-36	0	2	z	0	30	45.5	24.1	45.6	24	45.6	0.131	24226			88
1884	5670	1	Trifolium pratense	5001	2018-07-19-14-15-38	0	2	z	0	30	45.5	24.1	45.6	24	45.6	0.131	24226			89
1885	5671	1	Trifolium pratense	5001	2018-07-19-14-15-40	0	2	z	0	30	45.5	24.1	45.6	24	45.6	0.131	24226			90
1886	5672	1	Trifolium pratense	5001	2018-07-19-14-15-42	0	2	z	0	30	45.4	24	45.6	24	45.6	0.231	24226	Last10	Here	91
1887	5673	1	Trifolium pratense	5001	2018-07-19-14-15-44	0	2	z	0	30	45.5	24.1	45.6	24	45.6	0.131	24226	Last10	Here	92
1888	5674	1	Trifolium pratense	5001	2018-07-19-14-15-46	0	2	z	0	30	45.5	24.1	45.6	24	45.6	0.131	24226	Last10	Here	93
1889	5675	1	Trifolium pratense	5001	2018-07-19-14-15-48	0	2	z	0	30	45.5	24.1	45.6	24	45.6	0.131	24226	Last10	Here	94
1890	5676	1	Trifolium pratense	5001	2018-07-19-14-15-50	0	2	z	0	30	45.5	24.1	45.6	24	45.6	0.131	24226	Last10	Here	95
1891	5677	1	Trifolium pratense	5001	2018-07-19-14-15-52	0	2	z	0	30	45.5	24.1	45.6	24	45.6	0.131	24226	Last10	Here	96
1892	5678	1	Trifolium pratense	5001	2018-07-19-14-15-54	0	2	z	0	30	45.5	24.1	45.5	23.9	45.5	0.032	24226	Last10	Here	97
1893	5679	1	Trifolium pratense	5001	2018-07-19-14-15-56	0	2	z	0	30	45.5	24.1	45.6	24	45.6	0.131	24226	Last10	Here	98
1894	5680	1	Trifolium pratense	5001	2018-07-19-14-15-58	0	2	z	0	30	45.5	24.1	45.6	24	45.6	0.131	24226	Last10	Here	99
1895	5681	1	Trifolium pratense	5001	2018-07-19-14-16-00	0	2	z	0	30	45.5	24.1	45.6	24	45.6	0.131	24226	Last10	Here	100
1896	5682	0	Trifolium pratense	5000	2018-07-19-14-20-55	0	3	x	-30	0	45.5	24.1	45.4	24	45.4	-0.067	24227	First10	Here	1
1897	5683	0	Trifolium pratense	5000	2018-07-19-14-20-57	0	3	x	-30	0	45.5	24.1	45.5	24	45.5	0.032	24227	First10	Here	2
1898	5684	0	Trifolium pratense	5000	2018-07-19-14-20-59	0	3	x	-30	0	45.5	24.1	45.5	24	45.5	0.032	24227	First10	Here	3
1899	5685	0	Trifolium pratense	5000	2018-07-19-14-21-01	0	3	x	-30	0	45.5	24.1	45.5	24.1	45.5	0.032	24227	First10	Here	4
1900	5686	0	Trifolium pratense	5000	2018-07-19-14-21-03	0	3	x	-30	0	45.5	24.1	45.5	24	45.5	0.032	24227	First10	Here	5
1901	5687	0	Trifolium pratense	5000	2018-07-19-14-21-05	0	3	x	-30	0	45.5	24.1	45.5	24	45.5	0.032	24227	First10	Here	6
1902	5688	0	Trifolium pratense	5000	2018-07-19-14-21-07	0	3	x	-30	0	45.5	24.1	45.4	24	45.4	-0.067	24227	First10	Here	7
1903	5689	0	Trifolium pratense	5000	2018-07-19-14-21-09	0	3	x	-30	0	45.5	24.1	45.5	24	45.5	0.032	24227	First10	Here	8
1904	5690	0	Trifolium pratense	5000	2018-07-19-14-21-11	0	3	x	-30	0	45.5	24.1	45.5	24	45.5	0.032	24227	First10	Here	9
1905	5691	0	Trifolium pratense	5000	2018-07-19-14-21-13	0	3	x	-30	0	45.5	24.1	45.5	24	45.5	0.032	24227	First10	Here	10
1906	5692	0	Trifolium pratense	5000	2018-07-19-14-21-15	0	3	x	-30	0	45.5	24.1	45.5	24	45.5	0.032	24227			11
1907	5693	0	Trifolium pratense	5000	2018-07-19-14-21-17	0	3	x	-30	0	45.5	24.1	45.4	24	45.4	-0.067	24227			12
1908	5694	0	Trifolium pratense	5000	2018-07-19-14-21-19	0	3	x	-30	0	45.5	24.1	45.5	24	45.5	0.032	24227			13
1909	5695	0	Trifolium pratense	5000	2018-07-19-14-21-21	0	3	x	-30	0	45.5	24.1	45.5	24	45.5	0.032	24227			14
1910	5696	0	Trifolium pratense	5000	2018-07-19-14-21-23	0	3	x	-30	0	45.5	24.1	45.5	24	45.5	0.032	24227			15
1911	5697	0	Trifolium pratense	5000	2018-07-19-14-21-25	0	3	x	-30	0	45.5	24.1	45.5	24	45.5	0.032	24227			16
1912	5698	0	Trifolium pratense	5000	2018-07-19-14-21-27	0	3	x	-30	0	45.5	24.1	45.5	24	45.5	0.032	24227			17
1913	5699	0	Trifolium pratense	5000	2018-07-19-14-21-29	0	3	x	-30	0	45.5	24.1	45.5	24	45.5	0.032	24227			18
1914	5700	0	Trifolium pratense	5000	2018-07-19-14-21-31	0	3	x	-30	0	45.5	24.1	45.5	24	45.5	0.032	24227			19
1915	5701	0	Trifolium pratense	5000	2018-07-19-14-21-33	0	3	x	-30	0	45.5	24.1	45.5	24	45.5	0.032	24227			20
1916	5702	0	Trifolium pratense	5000	2018-07-19-14-21-35	0	3	x	-30	0	45.5	24.1	45.5	24	45.5	0.032	24227			21
1917	5703	0	Trifolium pratense	5000	2018-07-19-14-21-37	0	3	x	-30	0	45.5	24.1	45.5	24	45.5	0.032	24227			22
1918	5704	0	Trifolium pratense	5000	2018-07-19-14-21-39	0	3	x	-30	0	45.5	24.1	45.5	24	45.5	0.032	24227			23
1919	5705	0	Trifolium pratense	5000	2018-07-19-14-21-41	0	3	x	-30	0	45.5	24.1	45.5	24	45.5	0.032	24227			24
1920	5706	0	Trifolium pratense	5000	2018-07-19-14-21-43	0	3	x	-30	0	45.5	24.1	45.5	24	45.5	0.032	24227			25
1921	5707	0	Trifolium pratense	5000	2018-07-19-14-21-45	0	3	x	-30	0	45.5	24.1	45.5	24	45.5	0.032	24227			26
1922	5708	0	Trifolium pratense	5000	2018-07-19-14-21-47	0	3	x	-30	0	45.5	24.1	45.5	24	45.5	0.032	24227			27
1923	5709	0	Trifolium pratense	5000	2018-07-19-14-21-49	0	3	x	-30	0	45.5	24.1	45.5	24	45.5	0.032	24227			28
1924	5710	0	Trifolium pratense	5000	2018-07-19-14-21-51	0	3	x	-30	0	45.5	24.1	45.5	24	45.5	0.032	24227			29
1925	5711	0	Trifolium pratense	5000	2018-07-19-14-21-53	0	3	x	-30	0	45.5	24.1	45.5	24	45.5	0.032	24227			30
1926	5712	0	Trifolium pratense	5000	2018-07-19-14-21-55	0	3	x	-30	0	45.5	24.1	45.5	24	45.5	0.032	24227			31
1927	5713	0	Trifolium pratense	5000	2018-07-19-14-21-57	0	3	x	-30	0	45.5	24.1	45.5	24	45.5	0.032	24227			32
1928	5714	0	Trifolium pratense	5000	2018-07-19-14-21-59	0	3	x	-30	0	45.5	24.1	45.5	24	45.5	0.032	24227			33
1929	5715	0	Trifolium pratense	5000	2018-07-19-14-22-01	0	3	x	-30	0	45.5	24.1	45.5	24	45.5	0.032	24227			34
1930	5716	0	Trifolium pratense	5000	2018-07-19-14-22-03	0	3	x	-30	0	45.5	24.1	45.5	24	45.5	0.032	24227			35
1931	5717	0	Trifolium pratense	5000	2018-07-19-14-22-05	0	3	x	-30	0	45.5	24.1	45.6	24	45.6	0.131	24227			36
1932	5718	0	Trifolium pratense	5000	2018-07-19-14-22-07	0	3	x	-30	0	45.5	24.1	45.6	24	45.6	0.131	24227			37
1933	5719	0	Trifolium pratense	5000	2018-07-19-14-22-09	0	3	x	-30	0	45.5	24.1	45.6	24	45.6	0.131	24227			38
1934	5720	0	Trifolium pratense	5000	2018-07-19-14-22-11	0	3	x	-30	0	45.5	24.1	45.6	24	45.6	0.131	24227			39
1935	5721	0	Trifolium pratense	5000	2018-07-19-14-22-13	0	3	x	-30	0	45.5	24.1	45.6	24	45.6	0.131	24227			40
1936	5722	0	Trifolium pratense	5000	2018-07-19-14-22-15	0	3	x	-30	0	45.5	24.1	45.6	24	45.6	0.131	24227			41
1937	5723	0	Trifolium pratense	5000	2018-07-19-14-22-17	0	3	x	-30	0	45.5	24.1	45.6	24	45.6	0.131	24227			42
1938	5724	0	Trifolium pratense	5000	2018-07-19-14-22-19	0	3	x	-30	0	45.5	24.1	45.6	24	45.6	0.131	24227			43
1939	5725	0	Trifolium pratense	5000	2018-07-19-14-22-21	0	3	x	-30	0	45.5	24.1	45.6	24	45.6	0.131	24227			44
1940	5726	0	Trifolium pratense	5000	2018-07-19-14-22-23	0	3	x	-30	0	45.5	24.1	45.6	24	45.6	0.131	24227			45
1941	5727	0	Trifolium pratense	5000	2018-07-19-14-22-25	0	3	x	-30	0	45.5	24.1	45.6	24	45.6	0.131	24227			46
1942	5728	0	Trifolium pratense	5000	2018-07-19-14-22-27	0	3	x	-30	0	45.5	24.1	45.6	24	45.6	0.131	24227			47
1943	5729	0	Trifolium pratense	5000	2018-07-19-14-22-29	0	3	x	-30	0	45.5	24.1	45.6	24	45.6	0.131	24227			48
1944	5730	0	Trifolium pratense	5000	2018-07-19-14-22-31	0	3	x	-30	0	45.5	24.1	45.6	24	45.6	0.131	24227			49
1945	5731	0	Trifolium pratense	5000	2018-07-19-14-22-33	0	3	x	-30	0	45.5	24.1	45.6	24	45.6	0.131	24227			50
1946	5732	0	Trifolium pratense	5000	2018-07-19-14-22-35	0	3	x	-30	0	45.6	24.1	45.6	24	45.6	0.031	24227			51
1947	5733	0	Trifolium pratense	5000	2018-07-19-14-22-37	0	3	x	-30	0	45.5	24.1	45.6	24	45.6	0.131	24227			52
1948	5734	0	Trifolium pratense	5000	2018-07-19-14-22-39	0	3	x	-30	0	45.6	24.1	45.6	24	45.6	0.031	24227			53
1949	5735	0	Trifolium pratense	5000	2018-07-19-14-22-42	0	3	x	-30	0	45.5	24.1	45.6	24	45.6	0.131	24227			54
1950	5736	0	Trifolium pratense	5000	2018-07-19-14-22-44	0	3	x	-30	0	45.5	24.1	45.6	24	45.6	0.131	24227			55
1951	5737	0	Trifolium pratense	5000	2018-07-19-14-22-46	0	3	x	-30	0	45.5	24.1	45.6	24	45.6	0.131	24227			56
1952	5738	0	Trifolium pratense	5000	2018-07-19-14-22-48	0	3	x	-30	0	45.6	24.1	45.6	24	45.6	0.031	24227			57
1953	5739	0	Trifolium pratense	5000	2018-07-19-14-22-50	0	3	x	-30	0	45.5	24.1	45.6	24	45.6	0.131	24227			58
1954	5740	0	Trifolium pratense	5000	2018-07-19-14-22-52	0	3	x	-30	0	45.6	24.1	45.6	24	45.6	0.031	24227			59
1955	5741	0	Trifolium pratense	5000	2018-07-19-14-22-54	0	3	x	-30	0	45.6	24.1	45.6	24	45.6	0.031	24227			60
1956	5742	0	Trifolium pratense	5000	2018-07-19-14-22-56	0	3	x	-30	0	45.6	24.1	45.6	24	45.6	0.031	24227			61
1957	5743	0	Trifolium pratense	5000	2018-07-19-14-22-58	0	3	x	-30	0	45.6	24.1	45.6	24	45.6	0.031	24227			62
1958	5744	0	Trifolium pratense	5000	2018-07-19-14-23-00	0	3	x	-30	0	45.6	24.1	45.6	24	45.6	0.031	24227			63
1959	5745	0	Trifolium pratense	5000	2018-07-19-14-23-02	0	3	x	-30	0	45.6	24.1	45.6	24	45.6	0.031	24227			64
1960	5746	0	Trifolium pratense	5000	2018-07-19-14-23-04	0	3	x	-30	0	45.6	24.1	45.6	24	45.6	0.031	24227			65
1961	5747	0	Trifolium pratense	5000	2018-07-19-14-23-06	0	3	x	-30	0	45.6	24.1	45.6	24	45.6	0.031	24227			66
1962	5748	0	Trifolium pratense	5000	2018-07-19-14-23-08	0	3	x	-30	0	45.6	24.1	45.6	24	45.6	0.031	24227			67
1963	5749	0	Trifolium pratense	5000	2018-07-19-14-23-10	0	3	x	-30	0	45.6	24.1	45.6	24	45.6	0.031	24227			68
1964	5750	0	Trifolium pratense	5000	2018-07-19-14-23-12	0	3	x	-30	0	45.6	24.1	45.6	24	45.6	0.031	24227			69
1965	5751	0	Trifolium pratense	5000	2018-07-19-14-23-14	0	3	x	-30	0	45.6	24.1	45.6	24	45.6	0.031	24227			70
1966	5752	0	Trifolium pratense	5000	2018-07-19-14-23-16	0	3	x	-30	0	45.6	24.1	45.6	24	45.6	0.031	24227			71
1967	5753	0	Trifolium pratense	5000	2018-07-19-14-23-18	0	3	x	-30	0	45.6	24.1	45.6	24	45.6	0.031	24227			72
1968	5754	0	Trifolium pratense	5000	2018-07-19-14-23-20	0	3	x	-30	0	45.6	24.1	45.6	24	45.6	0.031	24227			73
1969	5755	0	Trifolium pratense	5000	2018-07-19-14-23-22	0	3	x	-30	0	45.6	24.1	45.6	24	45.6	0.031	24227			74
1970	5756	0	Trifolium pratense	5000	2018-07-19-14-23-24	0	3	x	-30	0	45.6	24.1	45.7	24	45.7	0.13	24227			75
1971	5757	0	Trifolium pratense	5000	2018-07-19-14-23-26	0	3	x	-30	0	45.6	24.1	45.6	24	45.6	0.031	24227			76
1972	5758	0	Trifolium pratense	5000	2018-07-19-14-23-28	0	3	x	-30	0	45.6	24.1	45.6	24	45.6	0.031	24227			77
1973	5759	0	Trifolium pratense	5000	2018-07-19-14-23-30	0	3	x	-30	0	45.6	24.1	45.6	24	45.6	0.031	24227			78
1974	5760	0	Trifolium pratense	5000	2018-07-19-14-23-32	0	3	x	-30	0	45.6	24.1	45.7	24	45.7	0.13	24227			79
1975	5761	0	Trifolium pratense	5000	2018-07-19-14-23-34	0	3	x	-30	0	45.6	24.1	45.7	24.1	45.7	0.13	24227			80
1976	5762	0	Trifolium pratense	5000	2018-07-19-14-23-36	0	3	x	-30	0	45.6	24.1	45.7	24	45.7	0.13	24227			81
1977	5763	0	Trifolium pratense	5000	2018-07-19-14-23-38	0	3	x	-30	0	45.6	24.1	45.7	24	45.7	0.13	24227			82
1978	5764	0	Trifolium pratense	5000	2018-07-19-14-23-40	0	3	x	-30	0	45.6	24.1	45.7	24	45.7	0.13	24227			83
1979	5765	0	Trifolium pratense	5000	2018-07-19-14-23-42	0	3	x	-30	0	45.6	24.1	45.7	24	45.7	0.13	24227			84
1980	5766	0	Trifolium pratense	5000	2018-07-19-14-23-44	0	3	x	-30	0	45.6	24.1	45.7	24	45.7	0.13	24227			85
1981	5767	0	Trifolium pratense	5000	2018-07-19-14-23-46	0	3	x	-30	0	45.6	24.1	45.7	24	45.7	0.13	24227			86
1982	5768	0	Trifolium pratense	5000	2018-07-19-14-23-48	0	3	x	-30	0	45.6	24.1	45.7	24	45.7	0.13	24227			87
1983	5769	0	Trifolium pratense	5000	2018-07-19-14-23-50	0	3	x	-30	0	45.6	24.1	45.7	24	45.7	0.13	24227			88
1984	5770	0	Trifolium pratense	5000	2018-07-19-14-23-52	0	3	x	-30	0	45.6	24.1	45.7	24	45.7	0.13	24227			89
1985	5771	0	Trifolium pratense	5000	2018-07-19-14-23-54	0	3	x	-30	0	45.6	24.1	45.7	24	45.7	0.13	24227			90
1986	5772	0	Trifolium pratense	5000	2018-07-19-14-23-56	0	3	x	-30	0	45.6	24.1	45.8	24.1	45.8	0.228	24227	Last10	Here	91
1987	5773	0	Trifolium pratense	5000	2018-07-19-14-23-58	0	3	x	-30	0	45.6	24.1	45.7	24	45.7	0.13	24227	Last10	Here	92
1988	5774	0	Trifolium pratense	5000	2018-07-19-14-24-00	0	3	x	-30	0	45.6	24.1	45.7	24	45.7	0.13	24227	Last10	Here	93
1989	5775	0	Trifolium pratense	5000	2018-07-19-14-24-02	0	3	x	-30	0	45.6	24.1	45.7	24	45.7	0.13	24227	Last10	Here	94
1990	5776	0	Trifolium pratense	5000	2018-07-19-14-24-04	0	3	x	-30	0	45.6	24.1	45.7	24	45.7	0.13	24227	Last10	Here	95
1991	5777	0	Trifolium pratense	5000	2018-07-19-14-24-06	0	3	x	-30	0	45.6	24.1	45.7	24	45.7	0.13	24227	Last10	Here	96
1992	5778	0	Trifolium pratense	5000	2018-07-19-14-24-08	0	3	x	-30	0	45.6	24.1	45.7	24	45.7	0.13	24227	Last10	Here	97
1993	5779	0	Trifolium pratense	5000	2018-07-19-14-24-10	0	3	x	-30	0	45.6	24.1	45.7	24	45.7	0.13	24227	Last10	Here	98
1994	5780	0	Trifolium pratense	5000	2018-07-19-14-24-12	0	3	x	-30	0	45.6	24.1	45.7	24	45.7	0.13	24227	Last10	Here	99
1995	5781	0	Trifolium pratense	5000	2018-07-19-14-24-14	0	3	x	-30	0	45.6	24.1	45.7	24.1	45.7	0.13	24227	Last10	Here	100
1996	5782	0	Trifolium pratense	5000	2018-07-19-14-24-46	0	3	x	-25	0	45.6	24.1	45.7	24	45.7	0.13	24228	First10	Here	1
1997	5783	0	Trifolium pratense	5000	2018-07-19-14-24-48	0	3	x	-25	0	45.6	24.1	45.7	24	45.7	0.13	24228	First10	Here	2
1998	5784	0	Trifolium pratense	5000	2018-07-19-14-24-50	0	3	x	-25	0	45.6	24.1	45.7	24	45.7	0.13	24228	First10	Here	3
1999	5785	0	Trifolium pratense	5000	2018-07-19-14-24-52	0	3	x	-25	0	45.6	24.1	45.7	24	45.7	0.13	24228	First10	Here	4
[truncated: 43,435 more rows]
