# Supplementary material for: Floral Humidity in Flowering Plants: A Preliminary Survey
Source: Front Plant Sci. 2020 Mar 6;11:249. doi: 10.3389/fpls.2020.00249 (PMC7068853; doi:10.3389/fpls.2020.00249)
Supplement: SUPPLEMENTARY FILE 2 — A zipped file containing floral humidity data collected by the robot arm transects as described in the main text. A word document within the zipped files explains the data formatting in detail. Datafiles themselves are in CSV format. [file Data_Sheet_2.zip › Floral humidity data/Flowers/Tulbaghia violacea Means.csv]

	Block	Sp	xORz	Individual	totIndividual	sample..	Sample.order	xoffset	zoffset	x2	z2	Background.Humidity	Background.Temperature	Focal.Humidity	Focal.Temperature	Corrected.Focal.humidity	Change.in.RH.	block
1	3554	Tulbaghia violacea	x	0	300	0	3	-30	0	900	0	61.634	21.203	61.188	21.2	61.788	0.11632	3554
2	3555	Tulbaghia violacea	x	0	300	0	3	-25	0	625	0	61.71616162	21.20606061	61.36262626	21.1979798	61.96262626	0.233232323	3555
3	3556	Tulbaghia violacea	x	0	300	0	3	-20	0	400	0	61.8979798	21.21313131	61.4989899	21.1989899	62.0989899	0.206868687	3556
4	3557	Tulbaghia violacea	x	0	300	0	3	-15	0	225	0	62.08888889	21.22020202	61.74242424	21.18080808	62.35050505	0.293474747	3557
5	3558	Tulbaghia violacea	x	0	300	0	3	-10	0	100	0	62.42323232	21.20606061	62.06666667	21.15858586	62.76262626	0.328767677	3558
6	3559	Tulbaghia violacea	x	0	300	0	3	-5	0	25	0	62.763	21.214	62.334	21.198	63.034	0.29376	3559
7	3560	Tulbaghia violacea	x	0	300	0	3	0	0	0	0	63.155	21.223	62.684	21.177	63.482	0.30076	3560
8	3561	Tulbaghia violacea	x	0	300	0	3	5	0	25	0	63.441	21.24	62.988	21.187	63.788	0.36132	3561
9	3562	Tulbaghia violacea	x	0	300	0	3	10	0	100	0	63.823	21.221	63.218	21.196	64.068	0.24152	3562
10	3563	Tulbaghia violacea	x	0	300	0	3	15	0	225	0	64.157	21.258	63.396	21.199	64.296	0.11044	3563
11	3564	Tulbaghia violacea	x	0	300	0	3	20	0	400	0	64.343	21.246	63.541	21.2	64.441	0.08974	3564
12	3565	Tulbaghia violacea	x	0	300	0	3	25	0	625	0	64.606	21.213	63.734	21.2	64.634	0.04676	3565
13	3566	Tulbaghia violacea	x	0	300	0	3	30	0	900	0	64.809	21.204	63.824	21.2	64.73	-0.05364	3566
14	3630	Tulbaghia violacea	x	0	300	1	3	-30	0	900	0	52.909	21.096	53.332	21.001	52.832	-0.11352	3630
15	3631	Tulbaghia violacea	x	0	300	1	3	-25	0	625	0	53.027	21.067	53.417	21	52.917	-0.13462	3631
16	3632	Tulbaghia violacea	x	0	300	1	3	-20	0	400	0	52.961	21.099	53.473	21	52.973	-0.00478	3632
17	3633	Tulbaghia violacea	x	0	300	1	3	-15	0	225	0	53.038	21.092	53.524	21	53.024	-0.02364	3633
18	3634	Tulbaghia violacea	x	0	300	1	3	-10	0	100	0	53.088	21.097	53.622	21	53.122	0.03808	3634
19	3635	Tulbaghia violacea	x	0	300	1	3	-5	0	25	0	53.092	21.099	53.641	21	53.141	0.05574	3635
20	3636	Tulbaghia violacea	x	0	300	1	3	0	0	0	0	53.1	21.099	53.671	21	53.171	0.08194	3636
21	3637	Tulbaghia violacea	x	0	300	1	3	5	0	25	0	53.135	21.098	53.758	21	53.26	0.14612	3637
22	3638	Tulbaghia violacea	x	0	300	1	3	10	0	100	0	53.19393939	21.0979798	53.74444444	21	53.24444444	0.071727273	3638
23	3639	Tulbaghia violacea	x	0	300	1	3	15	0	225	0	53.1969697	21.08787879	53.67373737	21	53.17373737	-0.011909091	3639
24	3640	Tulbaghia violacea	x	0	300	1	3	20	0	400	0	53.23535354	21.06060606	53.6969697	21	53.1969697	-0.023808081	3640
25	3641	Tulbaghia violacea	x	0	300	1	3	25	0	625	0	53.25959596	21.08686869	53.6989899	21	53.1989899	-0.045747475	3641
26	3642	Tulbaghia violacea	x	0	300	1	3	30	0	900	0	53.261	21.084	53.693	21	53.193	-0.05398	3642
27	3706	Tulbaghia violacea	x	0	300	2	3	-30	0	900	0	52.168	21	52.694	20.993	52.094	-0.09884	3706
28	3707	Tulbaghia violacea	x	0	300	2	3	-25	0	625	0	52.19292929	21	52.74545455	20.99292929	52.14545455	-0.065111111	3707
29	3708	Tulbaghia violacea	x	0	300	2	3	-20	0	400	0	52.1969697	21.00606061	52.76666667	20.98181818	52.16666667	-0.044969697	3708
30	3709	Tulbaghia violacea	x	0	300	2	3	-15	0	225	0	52.2030303	21.0030303	52.83737374	20.95353535	52.23737374	0.029575758	3709
31	3710	Tulbaghia violacea	x	0	300	2	3	-10	0	100	0	52.27070707	21.0020202	52.91717172	20.92525253	52.31717172	0.052585859	3710
32	3711	Tulbaghia violacea	x	0	300	2	3	-5	0	25	0	52.34545455	21	52.96464646	20.93535354	52.36464646	0.031757576	3711
33	3712	Tulbaghia violacea	x	0	300	2	3	0	0	0	0	52.3959596	21.0010101	53.07777778	20.96767677	52.47777778	0.109737374	3712
34	3713	Tulbaghia violacea	x	0	300	2	3	5	0	25	0	52.492	21	53.102	20.922	52.503	0.04128	3713
35	3714	Tulbaghia violacea	x	0	300	2	3	10	0	100	0	52.502	21	53.161	20.966	52.561	0.09854	3714
36	3715	Tulbaghia violacea	x	0	300	2	3	15	0	225	0	52.581	21.003	53.188	20.989	52.597	0.05032	3715
37	3716	Tulbaghia violacea	x	0	300	2	3	20	0	400	0	52.616	21.001	53.186	20.978	52.591	0.01304	3716
38	3717	Tulbaghia violacea	x	0	300	2	3	25	0	625	0	52.734	21	53.257	20.949	52.71	-0.02402	3717
39	3718	Tulbaghia violacea	x	0	300	2	3	30	0	900	0	52.8	21	53.32	20.961	52.803	-0.0182	3718
40	3782	Tulbaghia violacea	x	0	300	3	3	-30	0	900	0	54.3989899	20.9989899	54.81010101	20.92222222	54.51010101	0.081525253	3782
41	3783	Tulbaghia violacea	x	0	300	3	3	-25	0	625	0	54.368	21	54.818	20.9	54.518	0.12152	3783
42	3784	Tulbaghia violacea	x	0	300	3	3	-20	0	400	0	54.38	20.983	54.881	20.9	54.581	0.18134	3784
43	3785	Tulbaghia violacea	x	0	300	3	3	-15	0	225	0	54.39191919	20.9969697	54.87373737	20.9	54.57373737	0.161141414	3785
44	3786	Tulbaghia violacea	x	0	300	3	3	-10	0	100	0	54.304	21	54.875	20.9	54.575	0.2505	3786
45	3787	Tulbaghia violacea	x	0	300	3	3	-5	0	25	0	54.234	20.999	54.855	20.9	54.555	0.2977	3787
46	3788	Tulbaghia violacea	x	0	300	3	3	0	0	0	0	54.197	20.984	54.769	20.9	54.469	0.23666	3788
47	3789	Tulbaghia violacea	x	0	300	3	3	5	0	25	0	54.166	20.997	54.686	20.9	54.359	0.17304	3789
48	3790	Tulbaghia violacea	x	0	300	3	3	10	0	100	0	54.097	20.997	54.606	20.9	54.213	0.15084	3790
49	3791	Tulbaghia violacea	x	0	300	3	3	15	0	225	0	54.06565657	20.9979798	54.56060606	20.9010101	54.16161616	0.130434343	3791
50	3792	Tulbaghia violacea	x	0	300	3	3	20	0	400	0	54.01414141	20.9979798	54.48686869	20.9	54.08686869	0.097888889	3792
51	3793	Tulbaghia violacea	x	0	300	3	3	25	0	625	0	53.96666667	20.96363636	54.40808081	20.9	54.00808081	0.055545455	3793
52	3794	Tulbaghia violacea	x	0	300	3	3	30	0	900	0	53.93535354	20.99393939	54.35252525	20.9010101	53.95252525	0.023525253	3794
53	3801	Tulbaghia violacea	x	4	304	0	0	-30	0	900	0	55.355	20.828	55.689	20.8	55.689	0.34979	3801
54	3802	Tulbaghia violacea	x	4	304	0	0	-25	0	625	0	55.18686869	20.85959596	55.54040404	20.8	55.54040404	0.353575758	3802
55	3803	Tulbaghia violacea	x	4	304	0	0	-20	0	400	0	55.08787879	20.84444444	55.5010101	20.8	55.5010101	0.409171717	3803
56	3804	Tulbaghia violacea	x	4	304	0	0	-15	0	225	0	55.02121212	20.82222222	55.46666667	20.8	55.46666667	0.437777778	3804
57	3805	Tulbaghia violacea	x	4	304	0	0	-10	0	100	0	54.95858586	20.83333333	55.38282828	20.8	55.38282828	0.407353535	3805
58	3806	Tulbaghia violacea	x	4	304	0	0	-5	0	25	0	54.89393939	20.87878788	55.29393939	20.8	55.29393939	0.373333333	3806
59	3807	Tulbaghia violacea	x	4	304	0	0	0	0	0	0	54.779	20.9	55.219	20.838	55.219	0.40509	3807
60	3808	Tulbaghia violacea	x	4	304	0	0	5	0	25	0	54.637	20.9	55.066	20.881	55.027	0.37765	3808
61	3809	Tulbaghia violacea	x	4	304	0	0	10	0	100	0	54.491	20.902	54.937	20.899	54.837	0.38107	3809
62	3810	Tulbaghia violacea	x	4	304	0	0	15	0	225	0	54.391	20.948	54.79	20.9	54.69	0.3179	3810
63	3811	Tulbaghia violacea	x	4	304	0	0	20	0	400	0	54.326	20.997	54.71	20.901	54.61	0.2941	3811
64	3812	Tulbaghia violacea	x	4	304	0	0	25	0	625	0	54.174	21	54.616	20.97	54.516	0.34246	3812
65	3813	Tulbaghia violacea	x	4	304	0	0	30	0	900	0	53.95	21.015	54.429	21	54.329	0.35919	3813
66	3877	Tulbaghia violacea	x	4	304	1	0	-30	0	900	0	46.881	21.683	47.367	21.608	46.467	-0.39563	3877
67	3878	Tulbaghia violacea	x	4	304	1	0	-25	0	625	0	46.918	21.698	47.499	21.6	46.599	-0.28611	3878
68	3879	Tulbaghia violacea	x	4	304	1	0	-20	0	400	0	46.996	21.694	47.613	21.6	46.728	-0.23772	3879
69	3880	Tulbaghia violacea	x	4	304	1	0	-15	0	225	0	47.12929293	21.68080808	47.77474747	21.6	46.97474747	-0.192323232	3880
70	3881	Tulbaghia violacea	x	4	304	1	0	-10	0	100	0	47.28383838	21.68585859	48.02222222	21.6	47.22222222	-0.072171717	3881
71	3882	Tulbaghia violacea	x	4	304	1	0	-5	0	25	0	47.41919192	21.7	48.18989899	21.6020202	47.38989899	-0.022171717	3882
72	3883	Tulbaghia violacea	x	4	304	1	0	0	0	0	0	47.55656566	21.7	48.35656566	21.6	47.55656566	0.025222222	3883
73	3884	Tulbaghia violacea	x	4	304	1	0	5	0	25	0	47.759	21.7	48.507	21.611	47.731	-0.01047	3884
74	3885	Tulbaghia violacea	x	4	304	1	0	10	0	100	0	47.886	21.702	48.625	21.618	47.925	-0.00725	3885
75	3886	Tulbaghia violacea	x	4	304	1	0	15	0	225	0	47.927	21.704	48.648	21.628	47.948	-0.02272	3886
76	3887	Tulbaghia violacea	x	4	304	1	0	20	0	400	0	48.049	21.723	48.729	21.634	48.029	-0.05481	3887
77	3888	Tulbaghia violacea	x	4	304	1	0	25	0	625	0	48.096	21.756	48.793	21.645	48.093	-0.03077	3888
78	3889	Tulbaghia violacea	x	4	304	1	0	30	0	900	0	48.139	21.716	48.851	21.651	48.151	-0.00939	3889
79	3953	Tulbaghia violacea	x	4	304	2	0	-30	0	900	0	50.521	21.8	51.174	21.712	50.674	0.18214	3953
80	3954	Tulbaghia violacea	x	4	304	2	0	-25	0	625	0	50.668	21.8	51.411	21.696	51.008	0.29724	3954
81	3955	Tulbaghia violacea	x	4	304	2	0	-20	0	400	0	50.75555556	21.8	51.47878788	21.7	51.07878788	0.28489899	3955
82	3956	Tulbaghia violacea	x	4	304	2	0	-15	0	225	0	50.8010101	21.8010101	51.58888889	21.7	51.18888889	0.361656566	3956
83	3957	Tulbaghia violacea	x	4	304	2	0	-10	0	100	0	50.87171717	21.8	51.7030303	21.7	51.3030303	0.417646465	3957
84	3958	Tulbaghia violacea	x	4	304	2	0	-5	0	25	0	50.93	21.805	51.813	21.7	51.413	0.4811	3958
85	3959	Tulbaghia violacea	x	4	304	2	0	0	0	0	0	51.036	21.8	51.853	21.7	51.453	0.41933	3959
86	3960	Tulbaghia violacea	x	4	304	2	0	5	0	25	0	51.15858586	21.8	52.0030303	21.7	51.6030303	0.462777778	3960
87	3961	Tulbaghia violacea	x	4	304	2	0	10	0	100	0	51.277	21.8	52.078	21.7	51.678	0.42758	3961
88	3962	Tulbaghia violacea	x	4	304	2	0	15	0	225	0	51.398	21.8	52.101	21.7	51.701	0.33211	3962
89	3963	Tulbaghia violacea	x	4	304	2	0	20	0	400	0	51.441	21.8	52.142	21.7	51.742	0.33462	3963
90	3964	Tulbaghia violacea	x	4	304	2	0	25	0	625	0	51.5	21.8	52.216	21.7	51.833	0.35759	3964
91	3965	Tulbaghia violacea	x	4	304	2	0	30	0	900	0	51.63232323	21.8	52.24949495	21.7020202	51.8989899	0.262121212	3965
92	4029	Tulbaghia violacea	x	4	304	3	0	-30	0	900	0	61.05	21.98	60.751	21.898	61.338	0.26274	4029
93	4030	Tulbaghia violacea	x	4	304	3	0	-25	0	625	0	61.087	21.999	60.925	21.895	61.525	0.41875	4030
94	4031	Tulbaghia violacea	x	4	304	3	0	-20	0	400	0	61.28787879	21.99292929	61.11010101	21.85454545	61.71010101	0.423050505	4031
95	4032	Tulbaghia violacea	x	4	304	3	0	-15	0	225	0	61.494	21.992	61.241	21.834	61.841	0.36153	4032
96	4033	Tulbaghia violacea	x	4	304	3	0	-10	0	100	0	61.647	21.971	61.391	21.835	61.992	0.37501	4033
97	4034	Tulbaghia violacea	x	4	304	3	0	-5	0	25	0	61.715	21.999	61.494	21.874	62.117	0.42134	4034
98	4035	Tulbaghia violacea	x	4	304	3	0	0	0	0	0	61.95353535	21.98787879	61.60606061	21.83838384	62.28181818	0.306959596	4035
99	4036	Tulbaghia violacea	x	4	304	3	0	5	0	25	0	62.00505051	21.99393939	61.71919192	21.86262626	62.41919192	0.380464646	4036
100	4037	Tulbaghia violacea	x	4	304	3	0	10	0	100	0	62.07171717	22	61.81010101	21.87979798	62.51010101	0.414505051	4037
101	4038	Tulbaghia violacea	x	4	304	3	0	15	0	225	0	62.32020202	22	61.97878788	21.82727273	62.67878788	0.353141414	4038
102	4039	Tulbaghia violacea	x	4	304	3	0	20	0	400	0	62.482	21.994	62.065	21.881	62.765	0.28647	4039
103	4040	Tulbaghia violacea	x	4	304	3	0	25	0	625	0	62.556	22	62.126	21.9	62.826	0.27986	4040
104	4041	Tulbaghia violacea	x	4	304	3	0	30	0	900	0	62.712	21.999	62.3	21.899	63	0.317	4041
105	4105	Tulbaghia violacea	x	8	308	0	0	-30	0	900	0	47.46868687	23.1989899	47.72828283	23.15858586	47.32828283	-0.17830303	4105
106	4106	Tulbaghia violacea	x	8	308	0	0	-25	0	625	0	47.6040404	23.12121212	48.07878788	23.02929293	47.67878788	0.035939394	4106
107	4107	Tulbaghia violacea	x	8	308	0	0	-20	0	400	0	47.81212121	23.08787879	48.77676768	22.98484848	48.37676768	0.524	4107
108	4108	Tulbaghia violacea	x	8	308	0	0	-15	0	225	0	47.73131313	23.02828283	49.14848485	22.9010101	48.74848485	0.975535354	4108
109	4109	Tulbaghia violacea	x	8	308	0	0	-10	0	100	0	48.05	23.025	49.605	22.9	49.205	1.11235	4109
110	4110	Tulbaghia violacea	x	8	308	0	0	-5	0	25	0	47.973	23.025	50.12	22.9	49.72	1.703	4110
111	4111	Tulbaghia violacea	x	8	308	0	0	0	0	0	0	48.044	23.036	50.237	22.9	49.837	1.74899	4111
112	4112	Tulbaghia violacea	x	8	308	0	0	5	0	25	0	47.993	23.055	49.981	22.9	49.581	1.54426	4112
113	4113	Tulbaghia violacea	x	8	308	0	0	10	0	100	0	48.009	23.084	49.563	22.9	49.163	1.11143	4113
114	4114	Tulbaghia violacea	x	8	308	0	0	15	0	225	0	47.768	23.097	49.07	22.9	48.67	0.86072	4114
115	4115	Tulbaghia violacea	x	8	308	0	0	20	0	400	0	47.767	23.1	48.763	22.906	48.363	0.55539	4115
116	4116	Tulbaghia violacea	x	8	308	0	0	25	0	625	0	47.842	23.1	48.488	22.921	48.088	0.20616	4116
117	4117	Tulbaghia violacea	x	8	308	0	0	30	0	900	0	47.62929293	23.1020202	48.34848485	22.98383838	47.94848485	0.279626263	4117
118	4181	Tulbaghia violacea	x	8	308	1	0	-30	0	900	0	45.31919192	22.4020202	45.78080808	22.38484848	45.38080808	0.028616162	4181
119	4182	Tulbaghia violacea	x	8	308	1	0	-25	0	625	0	45.25353535	22.41010101	45.71818182	22.30606061	45.31818182	0.031646465	4182
120	4183	Tulbaghia violacea	x	8	308	1	0	-20	0	400	0	45.24747475	22.4	45.75656566	22.3	45.35656566	0.076090909	4183
121	4184	Tulbaghia violacea	x	8	308	1	0	-15	0	225	0	45.26	22.4	45.891	22.303	45.491	0.1978	4184
122	4185	Tulbaghia violacea	x	8	308	1	0	-10	0	100	0	45.2	22.4	45.854	22.302	45.454	0.22086	4185
123	4186	Tulbaghia violacea	x	8	308	1	0	-5	0	25	0	45.21	22.402	45.93	22.3	45.53	0.28666	4186
124	4187	Tulbaghia violacea	x	8	308	1	0	0	0	0	0	45.208	22.4	45.963	22.3	45.563	0.32141	4187
125	4188	Tulbaghia violacea	x	8	308	1	0	5	0	25	0	45.181	22.4	45.877	22.3	45.477	0.26289	4188
126	4189	Tulbaghia violacea	x	8	308	1	0	10	0	100	0	45.206	22.4	45.89	22.3	45.49	0.25079	4189
127	4190	Tulbaghia violacea	x	8	308	1	0	15	0	225	0	45.182	22.4	45.824	22.3	45.424	0.209	4190
128	4191	Tulbaghia violacea	x	8	308	1	0	20	0	400	0	45.25151515	22.3959596	45.85454545	22.2969697	45.45454545	0.169989899	4191
129	4192	Tulbaghia violacea	x	8	308	1	0	25	0	625	0	45.33232323	22.39191919	45.8969697	22.2979798	45.4969697	0.131414141	4192
130	4193	Tulbaghia violacea	x	8	308	1	0	30	0	900	0	45.37171717	22.31717172	46.01818182	22.26464646	45.61818182	0.212515152	4193
131	4257	Tulbaghia violacea	x	8	308	2	0	-30	0	900	0	49.035	21.618	49.684	21.601	49.284	0.206	4257
132	4258	Tulbaghia violacea	x	8	308	2	0	-25	0	625	0	49.028	21.601	49.712	21.6	49.312	0.241	4258
133	4259	Tulbaghia violacea	x	8	308	2	0	-20	0	400	0	49.021	21.601	49.738	21.574	49.338	0.274	4259
134	4260	Tulbaghia violacea	x	8	308	2	0	-15	0	225	0	49	21.6	49.743	21.577	49.343	0.3	4260
135	4261	Tulbaghia violacea	x	8	308	2	0	-10	0	100	0	49.002	21.605	49.725	21.565	49.325	0.28	4261
136	4262	Tulbaghia violacea	x	8	308	2	0	-5	0	25	0	49	21.6	49.759	21.525	49.359	0.316	4262
137	4263	Tulbaghia violacea	x	8	308	2	0	0	0	0	0	48.96464646	21.6	49.73131313	21.56868687	49.33131313	0.323666667	4263
138	4264	Tulbaghia violacea	x	8	308	2	0	5	0	25	0	48.95353535	21.6030303	49.7	21.58989899	49.3	0.303464646	4264
139	4265	Tulbaghia violacea	x	8	308	2	0	10	0	100	0	49.02142857	21.6	49.75	21.50816327	49.35	0.285571429	4265
140	4266	Tulbaghia violacea	x	8	308	2	0	15	0	225	0	49.1	21.6	49.831	21.508	49.431	0.288	4266
141	4267	Tulbaghia violacea	x	8	308	2	0	20	0	400	0	49.16363636	21.6010101	49.84747475	21.54444444	49.44747475	0.240838384	4267
142	4268	Tulbaghia violacea	x	8	308	2	0	25	0	625	0	49.2	21.6	49.87373737	21.56060606	49.47373737	0.230727273	4268
143	4269	Tulbaghia violacea	x	8	308	2	0	30	0	900	0	49.21	21.6	49.908	21.531	49.508	0.25487	4269
144	4333	Tulbaghia violacea	x	8	308	3	0	-30	0	900	0	50.056	21.411	50.724	21.4	50.324	0.22276	4333
145	4334	Tulbaghia violacea	x	8	308	3	0	-25	0	625	0	50.07373737	21.44646465	50.77575758	21.4	50.37575758	0.256262626	4334
146	4335	Tulbaghia violacea	x	8	308	3	0	-20	0	400	0	50.14949495	21.4030303	50.86565657	21.3989899	50.46565657	0.270161616	4335
147	4336	Tulbaghia violacea	x	8	308	3	0	-15	0	225	0	50.15353535	21.41515152	50.94141414	21.4	50.54141414	0.341878788	4336
148	4337	Tulbaghia violacea	x	8	308	3	0	-10	0	100	0	50.212	21.41	50.992	21.4	50.592	0.334	4337
149	4338	Tulbaghia violacea	x	8	308	3	0	-5	0	25	0	50.29	21.404	51.042	21.4	50.642	0.30599	4338
150	4339	Tulbaghia violacea	x	8	308	3	0	0	0	0	0	50.312	21.418	51.118	21.4	50.718	0.35982	4339
151	4340	Tulbaghia violacea	x	8	308	3	0	5	0	25	0	50.358	21.459	51.12	21.4	50.72	0.31575	4340
152	4341	Tulbaghia violacea	x	8	308	3	0	10	0	100	0	50.4	21.409	51.194	21.4	50.794	0.34707	4341
153	4342	Tulbaghia violacea	x	8	308	3	0	15	0	225	0	50.434	21.414	51.235	21.4	50.835	0.354	4342
154	4343	Tulbaghia violacea	x	8	308	3	0	20	0	400	0	50.507	21.407	51.259	21.4	50.859	0.305	4343
155	4344	Tulbaghia violacea	x	8	308	3	0	25	0	625	0	50.524	21.4	51.29	21.4	50.89	0.319	4344
156	4345	Tulbaghia violacea	x	8	308	3	0	30	0	900	0	50.54343434	21.44747475	51.22121212	21.4	50.82121212	0.230777778	4345
157	4428	Tulbaghia violacea	x	12	312	0	1	-30	0	900	0	55.2979798	21.31515152	53.7969697	21.3	55.2969697	-0.001949495	4428
158	4429	Tulbaghia violacea	x	12	312	0	1	-25	0	625	0	55.2989899	21.3030303	53.84343434	21.2989899	55.34343434	0.057464646	4429
159	4430	Tulbaghia violacea	x	12	312	0	1	-20	0	400	0	55.31515152	21.3	53.92121212	21.24545455	55.44343434	0.142424242	4430
160	4431	Tulbaghia violacea	x	12	312	0	1	-15	0	225	0	55.30505051	21.3010101	54.06262626	21.28686869	55.64444444	0.336919192	4431
161	4432	Tulbaghia violacea	x	12	312	0	1	-10	0	100	0	55.315	21.305	54.184	21.254	55.806	0.48513	4432
162	4433	Tulbaghia violacea	x	12	312	0	1	-5	0	25	0	55.34343434	21.3	54.23737374	21.22323232	55.88282828	0.526252525	4433
163	4434	Tulbaghia violacea	x	12	312	0	1	0	0	0	0	55.389	21.301	54.286	21.203	55.947	0.54404	4434
164	4435	Tulbaghia violacea	x	12	312	0	1	5	0	25	0	55.425	21.3	54.451	21.217	56.149	0.7231	4435
165	4436	Tulbaghia violacea	x	12	312	0	1	10	0	100	0	55.385	21.3	54.153	21.224	55.761	0.37476	4436
166	4437	Tulbaghia violacea	x	12	312	0	1	15	0	225	0	55.29	21.3	53.967	21.224	55.527	0.22717	4437
167	4438	Tulbaghia violacea	x	12	312	0	1	20	0	400	0	55.14646465	21.3	53.77979798	21.24545455	55.28484848	0.12679798	4438
168	4439	Tulbaghia violacea	x	12	312	0	1	25	0	625	0	55.07979798	21.3	53.69292929	21.24343434	55.16868687	0.080181818	4439
169	4440	Tulbaghia violacea	x	12	312	0	1	30	0	900	0	55.04242424	21.3010101	53.63636364	21.23333333	55.07070707	0.043868687	4440
170	4504	Tulbaghia violacea	x	12	312	1	1	-30	0	900	0	53.52323232	21.11818182	52.45959596	21.1020202	53.55959596	0.029242424	4504
171	4505	Tulbaghia violacea	x	12	312	1	1	-25	0	625	0	53.51010101	21.11414141	52.46868687	21.1	53.56868687	0.054191919	4505
172	4506	Tulbaghia violacea	x	12	312	1	1	-20	0	400	0	53.497	21.104	52.492	21.086	53.592	0.0976	4506
173	4507	Tulbaghia violacea	x	12	312	1	1	-15	0	225	0	53.481	21.103	52.514	21.075	53.615	0.14244	4507
174	4508	Tulbaghia violacea	x	12	312	1	1	-10	0	100	0	53.441	21.139	52.564	21.098	53.671	0.24779	4508
175	4509	Tulbaghia violacea	x	12	312	1	1	-5	0	25	0	53.491	21.188	52.605	21.1	53.73	0.2513	4509
176	4510	Tulbaghia violacea	x	12	312	1	1	0	0	0	0	53.497	21.144	52.618	21.091	53.749	0.26226	4510
177	4511	Tulbaghia violacea	x	12	312	1	1	5	0	25	0	53.53535354	21.13232323	52.64545455	21.07777778	53.79191919	0.259656566	4511
178	4512	Tulbaghia violacea	x	12	312	1	1	10	0	100	0	53.58787879	21.18282828	52.57979798	21.1	53.67979798	0.121656566	4512
179	4513	Tulbaghia violacea	x	12	312	1	1	15	0	225	0	53.5989899	21.11919192	52.56969697	21.0979798	53.67171717	0.097292929	4513
180	4514	Tulbaghia violacea	x	12	312	1	1	20	0	400	0	53.67474747	21.11414141	52.62020202	21.08888889	53.74444444	0.087474747	4514
181	4515	Tulbaghia violacea	x	12	312	1	1	25	0	625	0	53.705	21.1	52.659	21.061	53.816	0.1077	4515
182	4516	Tulbaghia violacea	x	12	312	1	1	30	0	900	0	53.708	21.101	52.677	21.097	53.854	0.1281	4516
183	4580	Tulbaghia violacea	x	12	312	2	1	-30	0	900	0	54.088	21.099	52.896	21	54.096	0.03376	4580
184	4581	Tulbaghia violacea	x	12	312	2	1	-25	0	625	0	54.041	21.097	52.903	21	54.106	0.0899	4581
185	4582	Tulbaghia violacea	x	12	312	2	1	-20	0	400	0	54.05858586	21.0989899	52.92626263	21	54.15252525	0.102555556	4582
186	4583	Tulbaghia violacea	x	12	312	2	1	-15	0	225	0	54.065	21.097	52.997	21	54.284	0.1881	4583
187	4584	Tulbaghia violacea	x	12	312	2	1	-10	0	100	0	54	21.098	53.035	21	54.323	0.3025	4584
188	4585	Tulbaghia violacea	x	12	312	2	1	-5	0	25	0	54.042	21.091	53.074	20.999	54.373	0.31139	4585
189	4586	Tulbaghia violacea	x	12	312	2	1	0	0	0	0	54.002	21.097	53.16	20.999	54.466	0.46351	4586
190	4587	Tulbaghia violacea	x	12	312	2	1	5	0	25	0	53.9979798	21.0989899	52.96161616	21	54.22121212	0.209090909	4587
191	4588	Tulbaghia violacea	x	12	312	2	1	10	0	100	0	53.94591837	21.1	52.87142857	21	54.07244898	0.143642857	4588
192	4589	Tulbaghia violacea	x	12	312	2	1	15	0	225	0	53.82727273	21.0959596	52.83636364	21	54.03636364	0.216363636	4589
193	4590	Tulbaghia violacea	x	12	312	2	1	20	0	400	0	53.87272727	21.0959596	52.77171717	21	53.97171717	0.086505051	4590
194	4591	Tulbaghia violacea	x	12	312	2	1	25	0	625	0	53.85612245	21.07653061	52.74693878	21	53.94693878	0.070897959	4591
195	4592	Tulbaghia violacea	x	12	312	2	1	30	0	900	0	53.757	21.019	52.735	21	53.935	0.1545	4592
196	4656	Tulbaghia violacea	x	12	312	3	1	-30	0	900	0	54.50606061	21.0010101	53.31212121	20.99393939	54.62626263	0.15769697	4656
197	4657	Tulbaghia violacea	x	12	312	3	1	-25	0	625	0	54.509	21	53.353	20.988	54.707	0.2079	4657
198	4658	Tulbaghia violacea	x	12	312	3	1	-20	0	400	0	54.552	21.004	53.393	20.983	54.78	0.21696	4658
199	4659	Tulbaghia violacea	x	12	312	3	1	-15	0	225	0	54.664	21	53.478	20.915	54.878	0.21613	4659
200	4660	Tulbaghia violacea	x	12	312	3	1	-10	0	100	0	54.819	21	53.667	20.92	55.13	0.30719	4660
201	4661	Tulbaghia violacea	x	12	312	3	1	-5	0	25	0	54.998	21	53.889	20.912	55.414	0.41776	4661
202	4662	Tulbaghia violacea	x	12	312	3	1	0	0	0	0	55.176	21	54.019	20.916	55.617	0.40891	4662
203	4663	Tulbaghia violacea	x	12	312	3	1	5	0	25	0	55.37244898	21	54.12857143	20.90816327	55.73265306	0.355510204	4663
204	4664	Tulbaghia violacea	x	12	312	3	1	10	0	100	0	55.43737374	21.0020202	54.21414141	20.92525253	55.83737374	0.402030303	4664
205	4665	Tulbaghia violacea	x	12	312	3	1	15	0	225	0	55.50505051	21.01111111	54.23232323	20.97676768	55.86666667	0.357969697	4665
206	4666	Tulbaghia violacea	x	12	312	3	1	20	0	400	0	55.58282828	21.02020202	54.25151515	20.98585859	55.9030303	0.305141414	4666
207	4667	Tulbaghia violacea	x	12	312	3	1	25	0	625	0	55.7	21.001	54.342	20.965	56.034	0.3061	4667
208	4668	Tulbaghia violacea	x	12	312	3	1	30	0	900	0	55.80909091	21	54.36767677	20.96666667	56.06767677	0.230555556	4668
209	20009	Tulbaghia violacea	x	3	3003	0	1	-30	0	900	0	33.778	22.808	33.073	22.798	33.873	0.06843	20009
210	20010	Tulbaghia violacea	x	3	3003	0	1	-25	0	625	0	33.71020408	22.82755102	32.99693878	22.79489796	33.79693878	0.067112245	20010
211	20011	Tulbaghia violacea	x	3	3003	0	1	-20	0	400	0	33.56969697	22.83737374	32.87777778	22.8	33.67777778	0.099989899	20011
212	20012	Tulbaghia violacea	x	3	3003	0	1	-15	0	225	0	33.48585859	22.84343434	32.84444444	22.8	33.64444444	0.153555556	20012
213	20013	Tulbaghia violacea	x	3	3003	0	1	-10	0	100	0	33.4	22.86666667	32.87373737	22.8	33.67373737	0.265949495	20013
214	20014	Tulbaghia violacea	x	3	3003	0	1	-5	0	25	0	33.433	22.882	32.964	22.8	33.764	0.31471	20014
215	20015	Tulbaghia violacea	x	3	3003	0	1	0	0	0	0	33.39090909	22.9	32.93333333	22.8	33.73333333	0.328979798	20015
216	20016	Tulbaghia violacea	x	3	3003	0	1	5	0	25	0	33.422	22.895	32.879	22.8	33.679	0.24871	20016
217	20017	Tulbaghia violacea	x	3	3003	0	1	10	0	100	0	33.47979798	22.9	32.80606061	22.80606061	33.60606061	0.124707071	20017
218	20018	Tulbaghia violacea	x	3	3003	0	1	15	0	225	0	33.556	22.9	32.822	22.84	33.622	0.06297	20018
219	20019	Tulbaghia violacea	x	3	3003	0	1	20	0	400	0	33.575	22.9	32.849	22.883	33.649	0.06853	20019
220	20020	Tulbaghia violacea	x	3	3003	0	1	25	0	625	0	33.426	22.9	32.731	22.891	33.531	0.11047	20020
221	20021	Tulbaghia violacea	x	3	3003	0	1	30	0	900	0	33.25	22.9	32.528	22.896	33.328	0.10245	20021
222	20085	Tulbaghia violacea	x	3	3003	1	1	-30	0	900	0	31.382	23.203	30.37	23.181	31.37	0.01402	20085
223	20086	Tulbaghia violacea	x	3	3003	1	1	-25	0	625	0	31.38	23.218	30.386	23.118	31.386	0.03054	20086
224	20087	Tulbaghia violacea	x	3	3003	1	1	-20	0	400	0	31.33	23.217	30.485	23.112	31.485	0.17034	20087
225	20088	Tulbaghia violacea	x	3	3003	1	1	-15	0	225	0	31.379	23.22	30.568	23.107	31.568	0.19669	20088
226	20089	Tulbaghia violacea	x	3	3003	1	1	-10	0	100	0	31.297	23.212	30.667	23.118	31.667	0.36839	20089
227	20090	Tulbaghia violacea	x	3	3003	1	1	-5	0	25	0	31.197	23.225	30.605	23.115	31.605	0.41228	20090
228	20091	Tulbaghia violacea	x	3	3003	1	1	0	0	0	0	31.047	23.219	30.397	23.125	31.397	0.3737	20091
229	20092	Tulbaghia violacea	x	3	3003	1	1	5	0	25	0	30.886	23.203	30.136	23.123	31.197	0.29783	20092
230	20093	Tulbaghia violacea	x	3	3003	1	1	10	0	100	0	30.828	23.204	30.009	23.16	31.109	0.2411	20093
231	20094	Tulbaghia violacea	x	3	3003	1	1	15	0	225	0	30.63737374	23.21111111	29.84040404	23.17474747	30.94040404	0.278444444	20094
232	20095	Tulbaghia violacea	x	3	3003	1	1	20	0	400	0	30.57878788	23.21919192	29.72626263	23.19292929	30.82626263	0.233818182	20095
233	20096	Tulbaghia violacea	x	3	3003	1	1	25	0	625	0	30.62222222	23.21414141	29.72626263	23.2	30.82626263	0.190414141	20096
234	20097	Tulbaghia violacea	x	3	3003	1	1	30	0	900	0	30.6377551	23.22142857	29.79285714	23.19795918	30.89285714	0.234877551	20097
235	20161	Tulbaghia violacea	x	3	3003	2	1	-30	0	900	0	31.76262626	23.3	30.79191919	23.2030303	31.79191919	0.016020202	20161
236	20162	Tulbaghia violacea	x	3	3003	2	1	-25	0	625	0	31.818	23.3	30.95	23.194	31.95	0.104	20162
237	20163	Tulbaghia violacea	x	3	3003	2	1	-20	0	400	0	31.823	23.275	31.023	23.177	32.023	0.16503	20163
238	20164	Tulbaghia violacea	x	3	3003	2	1	-15	0	225	0	31.836	23.259	31.078	23.151	32.062	0.20195	20164
239	20165	Tulbaghia violacea	x	3	3003	2	1	-10	0	100	0	31.92	23.288	31.244	23.158	32.155	0.26852	20165
240	20166	Tulbaghia violacea	x	3	3003	2	1	-5	0	25	0	31.86565657	23.28787879	31.31111111	23.13838384	32.21212121	0.383717172	20166
241	20167	Tulbaghia violacea	x	3	3003	2	1	0	0	0	0	31.87575758	23.27070707	31.35050505	23.14646465	32.25050505	0.409313131	20167
242	20168	Tulbaghia violacea	x	3	3003	2	1	5	0	25	0	31.84040404	23.22727273	31.24040404	23.17171717	32.15050505	0.344939394	20168
243	20169	Tulbaghia violacea	x	3	3003	2	1	10	0	100	0	31.8	23.2122449	31.04489796	23.17142857	32.04387755	0.207938776	20169
244	20170	Tulbaghia violacea	x	3	3003	2	1	15	0	225	0	31.76868687	23.22121212	31.01919192	23.17070707	32.01919192	0.216	20170
245	20171	Tulbaghia violacea	x	3	3003	2	1	20	0	400	0	31.72323232	23.25454545	30.89494949	23.19494949	31.89494949	0.149040404	20171
246	20172	Tulbaghia violacea	x	3	3003	2	1	25	0	625	0	31.645	23.21	30.768	23.194	31.768	0.11188	20172
247	20173	Tulbaghia violacea	x	3	3003	2	1	30	0	900	0	31.663	23.209	30.698	23.195	31.698	0.03022	20173
248	20237	Tulbaghia violacea	x	3	3003	3	1	-30	0	900	0	33.25757576	23.19494949	32.42424242	23.0989899	33.22424242	0.000606061	20237
249	20238	Tulbaghia violacea	x	3	3003	3	1	-25	0	625	0	33.28080808	23.19191919	32.53131313	23.06969697	33.33131313	0.074686869	20238
250	20239	Tulbaghia violacea	x	3	3003	3	1	-20	0	400	0	33.27878788	23.16464646	32.60808081	23.02929293	33.40808081	0.146313131	20239
251	20240	Tulbaghia violacea	x	3	3003	3	1	-15	0	225	0	33.34242424	23.18787879	32.73434343	23.06161616	33.53434343	0.196909091	20240
252	20241	Tulbaghia violacea	x	3	3003	3	1	-10	0	100	0	33.40808081	23.19191919	32.86868687	23.08181818	33.66868687	0.253373737	20241
253	20242	Tulbaghia violacea	x	3	3003	3	1	-5	0	25	0	33.393	23.193	32.944	23.066	33.744	0.33657	20242
254	20243	Tulbaghia violacea	x	3	3003	3	1	0	0	0	0	33.417	23.184	32.942	23.07	33.742	0.31079	20243
255	20244	Tulbaghia violacea	x	3	3003	3	1	5	0	25	0	33.498	23.181	32.89	23.075	33.69	0.18284	20244
256	20245	Tulbaghia violacea	x	3	3003	3	1	10	0	100	0	33.537	23.193	32.894	23.099	33.694	0.14744	20245
257	20246	Tulbaghia violacea	x	3	3003	3	1	15	0	225	0	33.556	23.191	32.879	23.099	33.679	0.11488	20246
258	20247	Tulbaghia violacea	x	3	3003	3	1	20	0	400	0	33.632	23.197	32.855	23.1	33.655	0.01703	20247
259	20248	Tulbaghia violacea	x	3	3003	3	1	25	0	625	0	33.665	23.197	32.859	23.1	33.659	-0.01231	20248
260	20249	Tulbaghia violacea	x	3	3003	3	1	30	0	900	0	33.658	23.191	32.941	23.1	33.741	0.0689	20249
261	22156	Tulbaghia violacea	x	31	3031	0	2	-30	0	900	0	47.572	24.8	47.606	24.697	47.106	-0.46014	22156
262	22157	Tulbaghia violacea	x	31	3031	0	2	-25	0	625	0	47.656	24.8	47.788	24.692	47.374	-0.30572	22157
263	22158	Tulbaghia violacea	x	31	3031	0	2	-20	0	400	0	47.78	24.8	47.916	24.659	47.516	-0.26204	22158
264	22159	Tulbaghia violacea	x	31	3031	0	2	-15	0	225	0	47.916	24.8	48.155	24.667	47.844	-0.08552	22159
265	22160	Tulbaghia violacea	x	31	3031	0	2	-10	0	100	0	48.209	24.8	48.488	24.668	48.27	0.05728	22160
266	22161	Tulbaghia violacea	x	31	3031	0	2	-5	0	25	0	48.501	24.8	48.855	24.677	48.735	0.24584	22161
267	22162	Tulbaghia violacea	x	31	3031	0	2	0	0	0	0	48.74343434	24.8	49.18181818	24.6959596	49.17676768	0.430747475	22162
268	22163	Tulbaghia violacea	x	31	3031	0	2	5	0	25	0	48.97474747	24.8	49.40505051	24.6979798	49.47575758	0.491868687	22163
269	22164	Tulbaghia violacea	x	31	3031	0	2	10	0	100	0	49.13434343	24.8010101	49.34646465	24.7	49.38585859	0.255525253	22164
270	22165	Tulbaghia violacea	x	31	3031	0	2	15	0	225	0	49.27676768	24.8020202	49.39090909	24.7	49.46969697	0.171323232	22165
271	22166	Tulbaghia violacea	x	31	3031	0	2	20	0	400	0	49.452	24.801	49.449	24.7	49.549	0.07219	22166
272	22167	Tulbaghia violacea	x	31	3031	0	2	25	0	625	0	49.593	24.802	49.577	24.7	49.684	0.0988	22167
273	22168	Tulbaghia violacea	x	31	3031	0	2	30	0	900	0	49.685	24.814	49.669	24.7	49.829	0.12679	22168
274	22232	Tulbaghia violacea	x	31	3031	1	2	-30	0	900	0	62.23030303	24.98989899	59.11717172	24.80505051	62.20505051	-0.053808081	22232
275	22233	Tulbaghia violacea	x	31	3031	1	2	-25	0	625	0	62.1	24.98888889	59.18787879	24.8	62.28787879	0.169121212	22233
276	22234	Tulbaghia violacea	x	31	3031	1	2	-20	0	400	0	62.12626263	24.97272727	59.1979798	24.8	62.2979798	0.156090909	22234
277	22235	Tulbaghia violacea	x	31	3031	1	2	-15	0	225	0	62.20606061	24.97979798	59.25656566	24.7959596	62.35656566	0.153040404	22235
278	22236	Tulbaghia violacea	x	31	3031	1	2	-10	0	100	0	62.33737374	24.96464646	59.42323232	24.7979798	62.55050505	0.239787879	22236
279	22237	Tulbaghia violacea	x	31	3031	1	2	-5	0	25	0	62.549	24.904	59.582	24.794	62.782	0.23542	22237
280	22238	Tulbaghia violacea	x	31	3031	1	2	0	0	0	0	62.504	24.918	59.723	24.796	62.967	0.46513	22238
281	22239	Tulbaghia violacea	x	31	3031	1	2	5	0	25	0	62.512	24.964	59.666	24.8	62.866	0.38246	22239
282	22240	Tulbaghia violacea	x	31	3031	1	2	10	0	100	0	62.647	24.923	59.539	24.8	62.737	0.08111	22240
283	22241	Tulbaghia violacea	x	31	3031	1	2	15	0	225	0	62.69292929	24.9010101	59.42121212	24.8	62.54949495	-0.118424242	22241
284	22242	Tulbaghia violacea	x	31	3031	1	2	20	0	400	0	62.633	24.905	59.339	24.8	62.44	-0.16592	22242
285	22243	Tulbaghia violacea	x	31	3031	1	2	25	0	625	0	62.635	24.903	59.376	24.801	62.482	-0.1195	22243
286	22244	Tulbaghia violacea	x	31	3031	1	2	30	0	900	0	62.73636364	24.90505051	59.38787879	24.8	62.4989899	-0.205353535	22244
287	22308	Tulbaghia violacea	x	31	3031	2	2	-30	0	900	0	60.58787879	24.86363636	58.02727273	24.70707071	60.72727273	0.161848485	22308
288	22309	Tulbaghia violacea	x	31	3031	2	2	-25	0	625	0	60.39	24.884	58.075	24.7	60.775	0.42225	22309
289	22310	Tulbaghia violacea	x	31	3031	2	2	-20	0	400	0	60.244	24.9	58.044	24.7	60.744	0.52764	22310
290	22311	Tulbaghia violacea	x	31	3031	2	2	-15	0	225	0	60.286	24.889	57.996	24.7	60.696	0.42281	22311
291	22312	Tulbaghia violacea	x	31	3031	2	2	-10	0	100	0	60.241	24.841	58.117	24.699	60.834	0.62627	22312
292	22313	Tulbaghia violacea	x	31	3031	2	2	-5	0	25	0	60.295	24.848	58.687	24.694	61.615	1.31869	22313
293	22314	Tulbaghia violacea	x	31	3031	2	2	0	0	0	0	60.444	24.853	58.999	24.7	62.025	1.57769	22314
294	22315	Tulbaghia violacea	x	31	3031	2	2	5	0	25	0	60.608	24.814	59.015	24.7	62.032	1.43465	22315
295	22316	Tulbaghia violacea	x	31	3031	2	2	10	0	100	0	60.87373737	24.80909091	58.77878788	24.7	61.74141414	0.859848485	22316
296	22317	Tulbaghia violacea	x	31	3031	2	2	15	0	225	0	61.07575758	24.8030303	58.61919192	24.7	61.51919192	0.449383838	22317
297	22318	Tulbaghia violacea	x	31	3031	2	2	20	0	400	0	61.36161616	24.81212121	58.63737374	24.7010101	61.53737374	0.187343434	22318
298	22319	Tulbaghia violacea	x	31	3031	2	2	25	0	625	0	61.62626263	24.82828283	58.78989899	24.7	61.75959596	0.121808081	22319
299	22320	Tulbaghia violacea	x	31	3031	2	2	30	0	900	0	62.02121212	24.80707071	58.96060606	24.7010101	61.96262626	-0.049818182	22320
300	22384	Tulbaghia violacea	x	31	3031	3	2	-30	0	900	0	61.454	24.707	58.636	24.603	61.537	0.09315	22384
301	22385	Tulbaghia violacea	x	31	3031	3	2	-25	0	625	0	61.425	24.7	58.719	24.583	61.648	0.2306	22385
302	22386	Tulbaghia violacea	x	31	3031	3	2	-20	0	400	0	61.32828283	24.7	58.69191919	24.54848485	61.60606061	0.291989899	22386
303	22387	Tulbaghia violacea	x	31	3031	3	2	-15	0	225	0	61.23535354	24.7	58.63535354	24.51818182	61.53838384	0.310929293	22387
304	22388	Tulbaghia violacea	x	31	3031	3	2	-10	0	100	0	61.20505051	24.7	58.66969697	24.50606061	61.57373737	0.386212121	22388
305	22389	Tulbaghia violacea	x	31	3031	3	2	-5	0	25	0	61.12626263	24.7	58.7989899	24.53939394	61.77575758	0.633646465	22389
306	22390	Tulbaghia violacea	x	31	3031	3	2	0	0	0	0	61.118	24.7	58.945	24.543	61.958	0.83295	22390
307	22391	Tulbaghia violacea	x	31	3031	3	2	5	0	25	0	61.11515152	24.7	58.89191919	24.58282828	61.89191919	0.766262626	22391
308	22392	Tulbaghia violacea	x	31	3031	3	2	10	0	100	0	61.25151515	24.7	58.74545455	24.56464646	61.69393939	0.438545455	22392
309	22393	Tulbaghia violacea	x	31	3031	3	2	15	0	225	0	61.353	24.699	58.662	24.531	61.577	0.22807	22393
310	22394	Tulbaghia violacea	x	31	3031	3	2	20	0	400	0	61.248	24.699	58.634	24.568	61.534	0.29654	22394
311	22395	Tulbaghia violacea	x	31	3031	3	2	25	0	625	0	61.351	24.7	58.666	24.585	61.566	0.23546	22395
312	22396	Tulbaghia violacea	x	31	3031	3	2	30	0	900	0	61.464	24.7	58.69	24.59	61.591	0.15389	22396
313	3567	Tulbaghia violacea	z	0	300	0	3	0	5	0	25	64.954	21.203	64.007	21.193	64.997	0.00998	3567
314	3568	Tulbaghia violacea	z	0	300	0	3	0	10	0	100	64.966	21.215	64.098	21.181	65.098	0.10172	3568
315	3569	Tulbaghia violacea	z	0	300	0	3	0	15	0	225	65.006	21.222	64.172	21.184	65.172	0.14608	3569
316	3570	Tulbaghia violacea	z	0	300	0	3	0	20	0	400	65.14444444	21.25151515	64.19191919	21.1989899	65.19191919	0.030343434	3570
317	3571	Tulbaghia violacea	z	0	300	0	3	0	25	0	625	65.17878788	21.2989899	64.1989899	21.2	65.1989899	0.004060606	3571
318	3572	Tulbaghia violacea	z	0	300	0	3	0	30	0	900	65.25656566	21.28484848	64.24949495	21.2	65.24949495	-0.016141414	3572
319	3643	Tulbaghia violacea	z	0	300	1	3	0	5	0	25	53.28080808	21.03939394	53.76969697	20.9989899	53.26969697	0.013646465	3643
320	3644	Tulbaghia violacea	z	0	300	1	3	0	10	0	100	53.29393939	21.03737374	53.77979798	21	53.27979798	0.012030303	3644
321	3645	Tulbaghia violacea	z	0	300	1	3	0	15	0	225	53.278	21.084	53.705	21	53.205	-0.0573	3645
322	3646	Tulbaghia violacea	z	0	300	1	3	0	20	0	400	53.215	21.089	53.634	21	53.134	-0.07524	3646
323	3647	Tulbaghia violacea	z	0	300	1	3	0	25	0	625	53.227	21.08	53.623	21	53.123	-0.09978	3647
324	3648	Tulbaghia violacea	z	0	300	1	3	0	30	0	900	53.119	21.096	53.503	21	53.003	-0.12858	3648
325	3719	Tulbaghia violacea	z	0	300	2	3	0	5	0	25	52.806	21	53.367	20.966	52.867	0.02938	3719
326	3720	Tulbaghia violacea	z	0	300	2	3	0	10	0	100	52.87979798	21	53.43535354	20.95252525	52.93535354	0.033505051	3720
327	3721	Tulbaghia violacea	z	0	300	2	3	0	15	0	225	52.951	21	53.455	20.91	52.955	-0.0153	3721
328	3722	Tulbaghia violacea	z	0	300	2	3	0	20	0	400	53	21	53.536	20.942	53.036	0.02804	3722
329	3723	Tulbaghia violacea	z	0	300	2	3	0	25	0	625	53.066	21	53.549	20.941	53.049	-0.02314	3723
330	3724	Tulbaghia violacea	z	0	300	2	3	0	30	0	900	53.1020202	21	53.61717172	20.95151515	53.11717172	0.018555556	3724
331	3795	Tulbaghia violacea	z	0	300	3	3	0	5	0	25	53.87676768	20.97878788	54.3	20.9	53.9	0.022232323	3795
332	3796	Tulbaghia violacea	z	0	300	3	3	0	10	0	100	53.79292929	21	54.29393939	20.9	53.89393939	0.099161616	3796
333	3797	Tulbaghia violacea	z	0	300	3	3	0	15	0	225	53.78282828	20.98989899	54.22323232	20.9	53.82323232	0.028656566	3797
334	3798	Tulbaghia violacea	z	0	300	3	3	0	20	0	400	53.737	20.973	54.2	20.9	53.8	0.048	3798
335	3799	Tulbaghia violacea	z	0	300	3	3	0	25	0	625	53.734	20.975	54.2	20.9	53.8	0.051	3799
336	3800	Tulbaghia violacea	z	0	300	3	3	0	30	0	900	53.789	20.989	54.237	20.9	53.837	0.03818	3800
337	3814	Tulbaghia violacea	z	4	304	0	0	0	5	0	25	53.835	21.088	54.246	21	54.146	0.27106	3814
338	3815	Tulbaghia violacea	z	4	304	0	0	0	10	0	100	53.631	21.099	54.093	21.012	53.914	0.30602	3815
339	3816	Tulbaghia violacea	z	4	304	0	0	0	15	0	225	53.446	21.1	53.883	21.035	53.683	0.25813	3816
340	3817	Tulbaghia violacea	z	4	304	0	0	0	20	0	400	53.3	21.101	53.772	21.081	53.572	0.28093	3817
341	3818	Tulbaghia violacea	z	4	304	0	0	0	25	0	625	53.10606061	21.10606061	53.61515152	21.1	53.41515152	0.301555556	3818
342	3819	Tulbaghia violacea	z	4	304	0	0	0	30	0	900	53.03535354	21.17373737	53.48686869	21.1	53.28686869	0.230070707	3819
343	3890	Tulbaghia violacea	z	4	304	1	0	0	5	0	25	48.266	21.7	48.948	21.634	48.248	-0.02875	3890
344	3891	Tulbaghia violacea	z	4	304	1	0	0	10	0	100	48.424	21.7	49.058	21.621	48.358	-0.06509	3891
345	3892	Tulbaghia violacea	z	4	304	1	0	0	15	0	225	48.521	21.717	49.157	21.627	48.457	-0.05271	3892
346	3893	Tulbaghia violacea	z	4	304	1	0	0	20	0	400	48.651	21.73	49.307	21.639	48.607	-0.01623	3893
347	3894	Tulbaghia violacea	z	4	304	1	0	0	25	0	625	48.7959596	21.76060606	49.47575758	21.65757576	48.78282828	0.026060606	3894
348	3895	Tulbaghia violacea	z	4	304	1	0	0	30	0	900	49.00102041	21.7744898	49.6244898	21.66632653	49.01530612	-0.014744898	3895
349	3966	Tulbaghia violacea	z	4	304	2	0	0	5	0	25	51.7	21.8	52.397	21.701	52.097	0.35767	3966
350	3967	Tulbaghia violacea	z	4	304	2	0	0	10	0	100	51.773	21.801	52.529	21.7	52.229	0.43119	3967
351	3968	Tulbaghia violacea	z	4	304	2	0	0	15	0	225	51.892	21.812	52.691	21.7	52.391	0.492	3968
352	3969	Tulbaghia violacea	z	4	304	2	0	0	20	0	400	51.9969697	21.83434343	52.79090909	21.7	52.49090909	0.497030303	3969
353	3970	Tulbaghia violacea	z	4	304	2	0	0	25	0	625	52.12727273	21.84949495	52.84242424	21.71818182	52.54242424	0.423818182	3970
354	3971	Tulbaghia violacea	z	4	304	2	0	0	30	0	900	52.2959596	21.84343434	52.96868687	21.70505051	52.66868687	0.395282828	3971
355	4042	Tulbaghia violacea	z	4	304	3	0	0	5	0	25	62.945	21.997	62.465	21.87	63.221	0.26704	4042
356	4043	Tulbaghia violacea	z	4	304	3	0	0	10	0	100	63.088	21.999	62.623	21.874	63.421	0.2987	4043
357	4044	Tulbaghia violacea	z	4	304	3	0	0	15	0	225	63.21818182	21.9989899	62.71616162	21.84545455	63.51616162	0.271757576	4044
358	4045	Tulbaghia violacea	z	4	304	3	0	0	20	0	400	63.349	22	62.792	21.898	63.592	0.22512	4045
359	4046	Tulbaghia violacea	z	4	304	3	0	0	25	0	625	63.405	22	62.903	21.898	63.703	0.29224	4046
360	4047	Tulbaghia violacea	z	4	304	3	0	0	30	0	900	63.6	22	63.03	21.9	63.83	0.2373	4047
361	4118	Tulbaghia violacea	z	8	308	0	0	0	5	0	25	47.464	23.1	48.888	22.916	48.488	0.9833	4118
362	4119	Tulbaghia violacea	z	8	308	0	0	0	10	0	100	47.629	23.098	48.529	22.901	48.129	0.46002	4119
363	4120	Tulbaghia violacea	z	8	308	0	0	0	15	0	225	47.45555556	23.06060606	48.39090909	22.9010101	47.99090909	0.49559596	4120
364	4121	Tulbaghia violacea	z	8	308	0	0	0	20	0	400	47.45252525	23.03939394	48.24848485	22.9	47.84848485	0.35689899	4121
365	4122	Tulbaghia violacea	z	8	308	0	0	0	25	0	625	47.41919192	23.02323232	48.07979798	22.9	47.67979798	0.221727273	4122
366	4123	Tulbaghia violacea	z	8	308	0	0	0	30	0	900	47.502	23.02	48.064	22.9	47.664	0.12316	4123
367	4194	Tulbaghia violacea	z	8	308	1	0	0	5	0	25	45.51313131	22.3	46.12121212	22.2030303	45.72121212	0.174080808	4194
368	4195	Tulbaghia violacea	z	8	308	1	0	0	10	0	100	45.66464646	22.3	46.23434343	22.2	45.83434343	0.13569697	4195
369	4196	Tulbaghia violacea	z	8	308	1	0	0	15	0	225	45.74444444	22.29494949	46.32929293	22.16868687	45.92929293	0.150545455	4196
370	4197	Tulbaghia violacea	z	8	308	1	0	0	20	0	400	45.864	22.261	46.476	22.111	46.076	0.177	4197
371	4198	Tulbaghia violacea	z	8	308	1	0	0	25	0	625	45.96161616	22.2	46.62323232	22.1	46.22323232	0.226616162	4198
372	4199	Tulbaghia violacea	z	8	308	1	0	0	30	0	900	46.035	22.2	46.661	22.1	46.261	0.191	4199
373	4270	Tulbaghia violacea	z	8	308	2	0	0	5	0	25	49.247	21.6	49.926	21.511	49.526	0.23572	4270
374	4271	Tulbaghia violacea	z	8	308	2	0	0	10	0	100	49.2	21.6	49.894	21.508	49.494	0.25097	4271
375	4272	Tulbaghia violacea	z	8	308	2	0	0	15	0	225	49.195	21.598	49.853	21.501	49.453	0.215	4272
376	4273	Tulbaghia violacea	z	8	308	2	0	0	20	0	400	49.076	21.599	49.711	21.503	49.311	0.192	4273
377	4274	Tulbaghia violacea	z	8	308	2	0	0	25	0	625	48.941	21.6	49.597	21.501	49.197	0.21311	4274
378	4275	Tulbaghia violacea	z	8	308	2	0	0	30	0	900	48.75612245	21.59897959	49.44591837	21.5	49.04591837	0.247795918	4275
379	4346	Tulbaghia violacea	z	8	308	3	0	0	5	0	25	50.58383838	21.42626263	51.29494949	21.4	50.89494949	0.264111111	4346
380	4347	Tulbaghia violacea	z	8	308	3	0	0	10	0	100	50.641	21.401	51.383	21.373	50.983	0.295	4347
381	4348	Tulbaghia violacea	z	8	308	3	0	0	15	0	225	50.6989899	21.4	51.41010101	21.38787879	51.01010101	0.264111111	4348
382	4349	Tulbaghia violacea	z	8	308	3	0	0	20	0	400	50.7	21.4	51.49494949	21.3979798	51.09494949	0.347949495	4349
383	4350	Tulbaghia violacea	z	8	308	3	0	0	25	0	625	50.7010101	21.4010101	51.4979798	21.4	51.0979798	0.349969697	4350
384	4351	Tulbaghia violacea	z	8	308	3	0	0	30	0	900	50.759	21.4	51.527	21.367	51.127	0.32064	4351
385	4441	Tulbaghia violacea	z	12	312	0	1	0	5	0	25	55.101	21.3	53.714	21.206	55.202	0.08644	4441
386	4442	Tulbaghia violacea	z	12	312	0	1	0	10	0	100	55.15408163	21.3	53.71938776	21.20102041	55.21938776	0.040306122	4442
387	4443	Tulbaghia violacea	z	12	312	0	1	0	15	0	225	55.17979798	21.3	53.75252525	21.2	55.25252525	0.058010101	4443
388	4444	Tulbaghia violacea	z	12	312	0	1	0	20	0	400	55.22424242	21.3	53.80707071	21.2	55.30707071	0.084949495	4444
389	4445	Tulbaghia violacea	z	12	312	0	1	0	25	0	625	55.295	21.296	53.872	21.2	55.372	0.0986	4445
390	4446	Tulbaghia violacea	z	12	312	0	1	0	30	0	900	55.35	21.296	53.897	21.2	55.397	0.0761	4446
391	4517	Tulbaghia violacea	z	12	312	1	1	0	5	0	25	53.77171717	21.1020202	52.68686869	21.05555556	53.86464646	0.077212121	4517
392	4518	Tulbaghia violacea	z	12	312	1	1	0	10	0	100	53.74747475	21.1010101	52.68282828	21.07676768	53.86464646	0.09620202	4518
393	4519	Tulbaghia violacea	z	12	312	1	1	0	15	0	225	53.798	21.101	52.711	21.08	53.905	0.0823	4519
394	4520	Tulbaghia violacea	z	12	312	1	1	0	20	0	400	53.822	21.102	52.762	21.067	53.962	0.1246	4520
395	4521	Tulbaghia violacea	z	12	312	1	1	0	25	0	625	53.923	21.107	52.832	21.075	54.032	0.11493	4521
396	4522	Tulbaghia violacea	z	12	312	1	1	0	30	0	900	53.954	21.104	52.825	21.097	54.025	0.07475	4522
397	4593	Tulbaghia violacea	z	12	312	2	1	0	5	0	25	53.72727273	21.02929293	52.7030303	20.98787879	53.89292929	0.142666667	4593
398	4594	Tulbaghia violacea	z	12	312	2	1	0	10	0	100	53.66969697	21.08181818	52.64040404	20.99494949	53.78181818	0.118818182	4594
399	4595	Tulbaghia violacea	z	12	312	2	1	0	15	0	225	53.612	21.098	52.536	21	53.636	0.04016	4595
400	4596	Tulbaghia violacea	z	12	312	2	1	0	20	0	400	53.565	21.085	52.499	21	53.599	0.0387	4596
401	4597	Tulbaghia violacea	z	12	312	2	1	0	25	0	625	53.487	21.087	52.454	21	53.554	0.0582	4597
402	4598	Tulbaghia violacea	z	12	312	2	1	0	30	0	900	53.48080808	21.07676768	52.4	21	53.5	-0.005808081	4598
403	4669	Tulbaghia violacea	z	12	312	3	1	0	5	0	25	55.80909091	21	54.36767677	20.96767677	56.06767677	0.230565657	4669
404	4670	Tulbaghia violacea	z	12	312	3	1	0	10	0	100	55.774	21.008	54.396	20.996	56.096	0.30276	4670
405	4671	Tulbaghia violacea	z	12	312	3	1	0	15	0	225	55.908	21.001	54.462	20.968	56.162	0.25456	4671
406	4672	Tulbaghia violacea	z	12	312	3	1	0	20	0	400	56.019	21.005	54.574	20.953	56.289	0.28935	4672
407	4673	Tulbaghia violacea	z	12	312	3	1	0	25	0	625	56.11	21.007	54.716	20.995	56.512	0.38376	4673
408	4674	Tulbaghia violacea	z	12	312	3	1	0	30	0	900	56.245	21.005	54.838	20.987	56.638	0.4074	4674
409	20022	Tulbaghia violacea	z	3	3003	0	1	0	5	0	25	33.23030303	22.9010101	32.51515152	22.88686869	33.31515152	0.110484848	20022
410	20023	Tulbaghia violacea	z	3	3003	0	1	0	10	0	100	33.2	22.901	32.484	22.891	33.284	0.11248	20023
411	20024	Tulbaghia violacea	z	3	3003	0	1	0	15	0	225	33.17878788	22.91313131	32.41717172	22.87979798	33.21717172	0.072989899	20024
412	20025	Tulbaghia violacea	z	3	3003	0	1	0	20	0	400	33.187	22.926	32.398	22.881	33.198	0.04733	20025
413	20026	Tulbaghia violacea	z	3	3003	0	1	0	25	0	625	33.132	22.954	32.408	22.897	33.208	0.11142	20026
414	20027	Tulbaghia violacea	z	3	3003	0	1	0	30	0	900	33.1979798	22.98080808	32.31818182	22.9	33.13333333	-0.035767677	20027
415	20098	Tulbaghia violacea	z	3	3003	1	1	0	5	0	25	30.66767677	23.24848485	29.87878788	23.18585859	30.97878788	0.283020202	20098
416	20099	Tulbaghia violacea	z	3	3003	1	1	0	10	0	100	30.71111111	23.25454545	29.91414141	23.17979798	31.01414141	0.271757576	20099
417	20100	Tulbaghia violacea	z	3	3003	1	1	0	15	0	225	30.77857143	23.25	29.94387755	23.19591837	31.04387755	0.231357143	20100
418	20101	Tulbaghia violacea	z	3	3003	1	1	0	20	0	400	30.82727273	23.28383838	29.94242424	23.1979798	31.04242424	0.181333333	20101
419	20102	Tulbaghia violacea	z	3	3003	1	1	0	25	0	625	30.84040404	23.2979798	29.95959596	23.1979798	31.05959596	0.183828283	20102
420	20103	Tulbaghia violacea	z	3	3003	1	1	0	30	0	900	30.802	23.289	29.909	23.193	31.009	0.17619	20103
421	20174	Tulbaghia violacea	z	3	3003	2	1	0	5	0	25	31.58080808	23.2040404	30.68787879	23.16969697	31.68787879	0.103323232	20174
422	20175	Tulbaghia violacea	z	3	3003	2	1	0	10	0	100	31.578	23.212	30.663	23.132	31.663	0.08374	20175
423	20176	Tulbaghia violacea	z	3	3003	2	1	0	15	0	225	31.558	23.203	30.651	23.105	31.651	0.0929	20176
424	20177	Tulbaghia violacea	z	3	3003	2	1	0	20	0	400	31.616	23.209	30.678	23.101	31.678	0.05921	20177
425	20178	Tulbaghia violacea	z	3	3003	2	1	0	25	0	625	31.561	23.201	30.698	23.1	31.698	0.1322	20178
426	20179	Tulbaghia violacea	z	3	3003	2	1	0	30	0	900	31.639	23.2	30.71	23.1	31.71	0.0651	20179
427	20250	Tulbaghia violacea	z	3	3003	3	1	0	5	0	25	33.734	23.167	33.055	23.098	33.855	0.09605	20250
428	20251	Tulbaghia violacea	z	3	3003	3	1	0	10	0	100	33.793	23.165	33.158	23.077	33.958	0.13078	20251
429	20252	Tulbaghia violacea	z	3	3003	3	1	0	15	0	225	33.828	23.176	33.188	23.06	33.988	0.12306	20252
430	20253	Tulbaghia violacea	z	3	3003	3	1	0	20	0	400	33.94242424	23.15050505	33.24141414	23.03737374	34.03939394	0.056868687	20253
431	20254	Tulbaghia violacea	z	3	3003	3	1	0	25	0	625	34	23.13636364	33.30808081	23.03333333	34.08686869	0.059484848	20254
432	20255	Tulbaghia violacea	z	3	3003	3	1	0	30	0	900	34.06161616	23.14141414	33.41616162	23.02626263	34.12525253	0.096090909	20255
433	22169	Tulbaghia violacea	z	31	3031	0	2	0	5	0	25	49.92	24.842	49.983	24.7	50.211	0.30273	22169
434	22170	Tulbaghia violacea	z	31	3031	0	2	0	10	0	100	50.332	24.817	50.379	24.7	50.737	0.40924	22170
435	22171	Tulbaghia violacea	z	31	3031	0	2	0	15	0	225	50.768	24.819	50.773	24.7	51.263	0.48863	22171
436	22172	Tulbaghia violacea	z	31	3031	0	2	0	20	0	400	51.17	24.819	51.102	24.7	51.702	0.5173	22172
437	22173	Tulbaghia violacea	z	31	3031	0	2	0	25	0	625	51.547	24.848	51.43	24.7	52.101	0.5693	22173
438	22174	Tulbaghia violacea	z	31	3031	0	2	0	30	0	900	51.875	24.821	51.758	24.7	52.556	0.67098	22174
439	22245	Tulbaghia violacea	z	31	3031	1	2	0	5	0	25	62.728	24.91	59.503	24.8	62.69	-0.04694	22245
440	22246	Tulbaghia violacea	z	31	3031	1	2	0	10	0	100	62.822	24.904	59.599	24.8	62.799	-0.01531	22246
441	22247	Tulbaghia violacea	z	31	3031	1	2	0	15	0	225	62.812	24.906	59.623	24.796	62.823	0.02613	22247
442	22248	Tulbaghia violacea	z	31	3031	1	2	0	20	0	400	62.908	24.905	59.694	24.797	62.894	0.02314	22248
443	22249	Tulbaghia violacea	z	31	3031	1	2	0	25	0	625	62.96161616	24.90808081	59.77272727	24.78484848	63.04444444	0.072656566	22249
444	22250	Tulbaghia violacea	z	31	3031	1	2	0	30	0	900	63.09494949	24.9030303	59.82828283	24.79494949	63.12323232	0.01210101	22250
445	22321	Tulbaghia violacea	z	31	3031	2	2	0	5	0	25	62.27373737	24.81919192	59.28585859	24.7	62.38585859	0.123737374	22321
446	22322	Tulbaghia violacea	z	31	3031	2	2	0	10	0	100	62.54040404	24.83636364	59.54242424	24.6979798	62.74242424	0.192171717	22322
447	22323	Tulbaghia violacea	z	31	3031	2	2	0	15	0	225	62.76060606	24.82323232	59.60707071	24.7	62.80707071	0.056656566	22323
448	22324	Tulbaghia violacea	z	31	3031	2	2	0	20	0	400	62.915	24.839	59.724	24.698	62.955	0.05544	22324
449	22325	Tulbaghia violacea	z	31	3031	2	2	0	25	0	625	63.047	24.829	59.792	24.699	63.084	0.01252	22325
450	22326	Tulbaghia violacea	z	31	3031	2	2	0	30	0	900	63.042	24.814	59.751	24.699	63.003	-0.03619	22326
451	22397	Tulbaghia violacea	z	31	3031	3	2	0	5	0	25	61.536	24.7	58.817	24.571	61.801	0.24743	22397
452	22398	Tulbaghia violacea	z	31	3031	3	2	0	10	0	100	61.706	24.7	58.916	24.5	61.916	0.20696	22398
453	22399	Tulbaghia violacea	z	31	3031	3	2	0	15	0	225	61.829	24.7	58.969	24.5	61.969	0.15339	22399
454	22400	Tulbaghia violacea	z	31	3031	3	2	0	20	0	400	62.057	24.69	59.13	24.5	62.23	0.1363	22400
455	22401	Tulbaghia violacea	z	31	3031	3	2	0	25	0	625	62.074	24.696	59.2	24.5	62.3	0.211	22401
456	22402	Tulbaghia violacea	z	31	3031	3	2	0	30	0	900	62.114	24.7	59.282	24.5	62.382	0.27842	22402
