# Supplementary material for: Floral Humidity in Flowering Plants: A Preliminary Survey
Source: Front Plant Sci. 2020 Mar 6;11:249. doi: 10.3389/fpls.2020.00249 (PMC7068853; doi:10.3389/fpls.2020.00249)
Supplement: SUPPLEMENTARY FILE 2 — A zipped file containing floral humidity data collected by the robot arm transects as described in the main text. A word document within the zipped files explains the data formatting in detail. Datafiles themselves are in CSV format. [file Data_Sheet_2.zip › Floral humidity data/Flowers/Tulbaghia violacea Raw.csv]

	X.	Individual	Species	totIndividual	date	sample..	Sample.order	x.or.z.transect	xoffset	zoffset	Background.Humidity	Background.Temperature	Focal.Humidity	Focal.Temperature	Corrected.Focal.humidity	Change.in.RH.	block	BE	Tag	N
1	5680	0	Tulbaghia violacea	300	2017-10-11-16-06-35	0	3	x	-30	0	61.6	21.2	61.1	21.2	61.7	0.05	3554	First10	Here	1
2	5681	0	Tulbaghia violacea	300	2017-10-11-16-06-37	0	3	x	-30	0	61.6	21.2	61.1	21.2	61.7	0.05	3554	First10	Here	2
3	5682	0	Tulbaghia violacea	300	2017-10-11-16-06-39	0	3	x	-30	0	61.6	21.2	61.1	21.2	61.7	0.05	3554	First10	Here	3
4	5683	0	Tulbaghia violacea	300	2017-10-11-16-06-41	0	3	x	-30	0	61.6	21.2	61.1	21.2	61.7	0.05	3554	First10	Here	4
5	5684	0	Tulbaghia violacea	300	2017-10-11-16-06-43	0	3	x	-30	0	61.6	21.2	61.1	21.2	61.7	0.05	3554	First10	Here	5
6	5685	0	Tulbaghia violacea	300	2017-10-11-16-06-45	0	3	x	-30	0	61.7	21.3	61.1	21.2	61.7	-0.05	3554	First10	Here	6
7	5686	0	Tulbaghia violacea	300	2017-10-11-16-06-47	0	3	x	-30	0	61.6	21.2	61.1	21.2	61.7	0.05	3554	First10	Here	7
8	5687	0	Tulbaghia violacea	300	2017-10-11-16-06-49	0	3	x	-30	0	61.6	21.2	61.1	21.2	61.7	0.05	3554	First10	Here	8
9	5688	0	Tulbaghia violacea	300	2017-10-11-16-06-51	0	3	x	-30	0	61.6	21.2	61.1	21.2	61.7	0.05	3554	First10	Here	9
10	5689	0	Tulbaghia violacea	300	2017-10-11-16-06-53	0	3	x	-30	0	61.6	21.2	61.1	21.2	61.7	0.05	3554	First10	Here	10
11	5690	0	Tulbaghia violacea	300	2017-10-11-16-06-55	0	3	x	-30	0	61.6	21.2	61.1	21.2	61.7	0.05	3554			11
12	5691	0	Tulbaghia violacea	300	2017-10-11-16-06-57	0	3	x	-30	0	61.6	21.2	61.1	21.2	61.7	0.05	3554			12
13	5692	0	Tulbaghia violacea	300	2017-10-11-16-06-59	0	3	x	-30	0	61.6	21.2	61.1	21.2	61.7	0.05	3554			13
14	5693	0	Tulbaghia violacea	300	2017-10-11-16-07-01	0	3	x	-30	0	61.6	21.2	61.1	21.2	61.7	0.05	3554			14
15	5694	0	Tulbaghia violacea	300	2017-10-11-16-07-03	0	3	x	-30	0	61.6	21.2	61.1	21.2	61.7	0.05	3554			15
16	5695	0	Tulbaghia violacea	300	2017-10-11-16-07-05	0	3	x	-30	0	61.6	21.2	61.1	21.2	61.7	0.05	3554			16
17	5696	0	Tulbaghia violacea	300	2017-10-11-16-07-07	0	3	x	-30	0	61.6	21.2	61.1	21.2	61.7	0.05	3554			17
18	5697	0	Tulbaghia violacea	300	2017-10-11-16-07-09	0	3	x	-30	0	61.6	21.2	61.1	21.2	61.7	0.05	3554			18
19	5698	0	Tulbaghia violacea	300	2017-10-11-16-07-11	0	3	x	-30	0	61.6	21.2	61.1	21.2	61.7	0.05	3554			19
20	5699	0	Tulbaghia violacea	300	2017-10-11-16-07-13	0	3	x	-30	0	61.6	21.2	61.1	21.2	61.7	0.05	3554			20
21	5700	0	Tulbaghia violacea	300	2017-10-11-16-07-15	0	3	x	-30	0	61.6	21.2	61.1	21.2	61.7	0.05	3554			21
22	5701	0	Tulbaghia violacea	300	2017-10-11-16-07-17	0	3	x	-30	0	61.6	21.2	61.1	21.2	61.7	0.05	3554			22
23	5702	0	Tulbaghia violacea	300	2017-10-11-16-07-19	0	3	x	-30	0	61.6	21.2	61.2	21.2	61.8	0.164	3554			23
24	5703	0	Tulbaghia violacea	300	2017-10-11-16-07-21	0	3	x	-30	0	61.6	21.2	61.2	21.2	61.8	0.164	3554			24
25	5704	0	Tulbaghia violacea	300	2017-10-11-16-07-23	0	3	x	-30	0	61.6	21.2	61.2	21.2	61.8	0.164	3554			25
26	5705	0	Tulbaghia violacea	300	2017-10-11-16-07-25	0	3	x	-30	0	61.6	21.2	61.2	21.2	61.8	0.164	3554			26
27	5706	0	Tulbaghia violacea	300	2017-10-11-16-07-27	0	3	x	-30	0	61.6	21.2	61.2	21.2	61.8	0.164	3554			27
28	5707	0	Tulbaghia violacea	300	2017-10-11-16-07-29	0	3	x	-30	0	61.6	21.2	61.2	21.2	61.8	0.164	3554			28
29	5708	0	Tulbaghia violacea	300	2017-10-11-16-07-31	0	3	x	-30	0	61.6	21.2	61.2	21.2	61.8	0.164	3554			29
30	5709	0	Tulbaghia violacea	300	2017-10-11-16-07-33	0	3	x	-30	0	61.6	21.2	61.2	21.2	61.8	0.164	3554			30
31	5710	0	Tulbaghia violacea	300	2017-10-11-16-07-35	0	3	x	-30	0	61.6	21.2	61.1	21.2	61.7	0.05	3554			31
32	5711	0	Tulbaghia violacea	300	2017-10-11-16-07-37	0	3	x	-30	0	61.6	21.2	61.1	21.2	61.7	0.05	3554			32
33	5712	0	Tulbaghia violacea	300	2017-10-11-16-07-39	0	3	x	-30	0	61.6	21.2	61.1	21.2	61.7	0.05	3554			33
34	5713	0	Tulbaghia violacea	300	2017-10-11-16-07-41	0	3	x	-30	0	61.6	21.2	61.2	21.2	61.8	0.164	3554			34
35	5714	0	Tulbaghia violacea	300	2017-10-11-16-07-43	0	3	x	-30	0	61.6	21.2	61.2	21.2	61.8	0.164	3554			35
36	5715	0	Tulbaghia violacea	300	2017-10-11-16-07-45	0	3	x	-30	0	61.6	21.2	61.2	21.2	61.8	0.164	3554			36
37	5716	0	Tulbaghia violacea	300	2017-10-11-16-07-47	0	3	x	-30	0	61.6	21.2	61.2	21.2	61.8	0.164	3554			37
38	5717	0	Tulbaghia violacea	300	2017-10-11-16-07-49	0	3	x	-30	0	61.6	21.2	61.2	21.2	61.8	0.164	3554			38
39	5718	0	Tulbaghia violacea	300	2017-10-11-16-07-51	0	3	x	-30	0	61.6	21.2	61.2	21.2	61.8	0.164	3554			39
40	5719	0	Tulbaghia violacea	300	2017-10-11-16-07-53	0	3	x	-30	0	61.6	21.2	61.2	21.2	61.8	0.164	3554			40
41	5720	0	Tulbaghia violacea	300	2017-10-11-16-07-55	0	3	x	-30	0	61.6	21.2	61.2	21.2	61.8	0.164	3554			41
42	5721	0	Tulbaghia violacea	300	2017-10-11-16-07-57	0	3	x	-30	0	61.6	21.2	61.2	21.2	61.8	0.164	3554			42
43	5722	0	Tulbaghia violacea	300	2017-10-11-16-07-59	0	3	x	-30	0	61.6	21.2	61.2	21.2	61.8	0.164	3554			43
44	5723	0	Tulbaghia violacea	300	2017-10-11-16-08-01	0	3	x	-30	0	61.6	21.2	61.2	21.2	61.8	0.164	3554			44
45	5724	0	Tulbaghia violacea	300	2017-10-11-16-08-03	0	3	x	-30	0	61.6	21.2	61.2	21.2	61.8	0.164	3554			45
46	5725	0	Tulbaghia violacea	300	2017-10-11-16-08-05	0	3	x	-30	0	61.6	21.2	61.2	21.2	61.8	0.164	3554			46
47	5726	0	Tulbaghia violacea	300	2017-10-11-16-08-07	0	3	x	-30	0	61.6	21.2	61.2	21.2	61.8	0.164	3554			47
48	5727	0	Tulbaghia violacea	300	2017-10-11-16-08-09	0	3	x	-30	0	61.7	21.2	61.2	21.2	61.8	0.064	3554			48
49	5728	0	Tulbaghia violacea	300	2017-10-11-16-08-11	0	3	x	-30	0	61.6	21.2	61.2	21.2	61.8	0.164	3554			49
50	5729	0	Tulbaghia violacea	300	2017-10-11-16-08-13	0	3	x	-30	0	61.7	21.2	61.2	21.2	61.8	0.064	3554			50
51	5730	0	Tulbaghia violacea	300	2017-10-11-16-08-15	0	3	x	-30	0	61.7	21.2	61.2	21.2	61.8	0.064	3554			51
52	5731	0	Tulbaghia violacea	300	2017-10-11-16-08-17	0	3	x	-30	0	61.7	21.2	61.2	21.2	61.8	0.064	3554			52
53	5732	0	Tulbaghia violacea	300	2017-10-11-16-08-19	0	3	x	-30	0	61.7	21.2	61.2	21.2	61.8	0.064	3554			53
54	5733	0	Tulbaghia violacea	300	2017-10-11-16-08-21	0	3	x	-30	0	61.6	21.2	61.2	21.2	61.8	0.164	3554			54
55	5734	0	Tulbaghia violacea	300	2017-10-11-16-08-23	0	3	x	-30	0	61.7	21.2	61.2	21.2	61.8	0.064	3554			55
56	5735	0	Tulbaghia violacea	300	2017-10-11-16-08-25	0	3	x	-30	0	61.7	21.2	61.2	21.2	61.8	0.064	3554			56
57	5736	0	Tulbaghia violacea	300	2017-10-11-16-08-27	0	3	x	-30	0	61.7	21.2	61.2	21.2	61.8	0.064	3554			57
58	5737	0	Tulbaghia violacea	300	2017-10-11-16-08-29	0	3	x	-30	0	61.7	21.2	61.2	21.2	61.8	0.064	3554			58
59	5738	0	Tulbaghia violacea	300	2017-10-11-16-08-31	0	3	x	-30	0	61.7	21.2	61.2	21.2	61.8	0.064	3554			59
60	5739	0	Tulbaghia violacea	300	2017-10-11-16-08-33	0	3	x	-30	0	61.7	21.2	61.2	21.2	61.8	0.064	3554			60
61	5740	0	Tulbaghia violacea	300	2017-10-11-16-08-35	0	3	x	-30	0	61.7	21.2	61.2	21.2	61.8	0.064	3554			61
62	5741	0	Tulbaghia violacea	300	2017-10-11-16-08-37	0	3	x	-30	0	61.7	21.2	61.2	21.2	61.8	0.064	3554			62
63	5742	0	Tulbaghia violacea	300	2017-10-11-16-08-39	0	3	x	-30	0	61.7	21.2	61.2	21.2	61.8	0.064	3554			63
64	5743	0	Tulbaghia violacea	300	2017-10-11-16-08-41	0	3	x	-30	0	61.7	21.2	61.2	21.2	61.8	0.064	3554			64
65	5744	0	Tulbaghia violacea	300	2017-10-11-16-08-43	0	3	x	-30	0	61.7	21.2	61.2	21.2	61.8	0.064	3554			65
66	5745	0	Tulbaghia violacea	300	2017-10-11-16-08-45	0	3	x	-30	0	61.7	21.2	61.2	21.2	61.8	0.064	3554			66
67	5746	0	Tulbaghia violacea	300	2017-10-11-16-08-47	0	3	x	-30	0	61.7	21.2	61.2	21.2	61.8	0.064	3554			67
68	5747	0	Tulbaghia violacea	300	2017-10-11-16-08-49	0	3	x	-30	0	61.7	21.2	61.2	21.2	61.8	0.064	3554			68
69	5748	0	Tulbaghia violacea	300	2017-10-11-16-08-51	0	3	x	-30	0	61.7	21.2	61.2	21.2	61.8	0.064	3554			69
70	5749	0	Tulbaghia violacea	300	2017-10-11-16-08-53	0	3	x	-30	0	61.7	21.2	61.2	21.2	61.8	0.064	3554			70
71	5750	0	Tulbaghia violacea	300	2017-10-11-16-08-55	0	3	x	-30	0	61.7	21.2	61.2	21.2	61.8	0.064	3554			71
72	5751	0	Tulbaghia violacea	300	2017-10-11-16-08-57	0	3	x	-30	0	61.7	21.2	61.2	21.2	61.8	0.064	3554			72
73	5752	0	Tulbaghia violacea	300	2017-10-11-16-08-59	0	3	x	-30	0	61.7	21.2	61.2	21.2	61.8	0.064	3554			73
74	5753	0	Tulbaghia violacea	300	2017-10-11-16-09-01	0	3	x	-30	0	61.7	21.2	61.2	21.2	61.8	0.064	3554			74
75	5754	0	Tulbaghia violacea	300	2017-10-11-16-09-03	0	3	x	-30	0	61.7	21.2	61.2	21.2	61.8	0.064	3554			75
76	5755	0	Tulbaghia violacea	300	2017-10-11-16-09-05	0	3	x	-30	0	61.6	21.2	61.3	21.2	61.9	0.278	3554			76
77	5756	0	Tulbaghia violacea	300	2017-10-11-16-09-07	0	3	x	-30	0	61.6	21.2	61.2	21.2	61.8	0.164	3554			77
78	5757	0	Tulbaghia violacea	300	2017-10-11-16-09-09	0	3	x	-30	0	61.6	21.2	61.3	21.2	61.9	0.278	3554			78
79	5758	0	Tulbaghia violacea	300	2017-10-11-16-09-11	0	3	x	-30	0	61.6	21.2	61.2	21.2	61.8	0.164	3554			79
80	5759	0	Tulbaghia violacea	300	2017-10-11-16-09-13	0	3	x	-30	0	61.6	21.2	61.2	21.2	61.8	0.164	3554			80
81	5760	0	Tulbaghia violacea	300	2017-10-11-16-09-15	0	3	x	-30	0	61.6	21.2	61.3	21.2	61.9	0.278	3554			81
82	5761	0	Tulbaghia violacea	300	2017-10-11-16-09-17	0	3	x	-30	0	61.6	21.2	61.2	21.2	61.8	0.164	3554			82
83	5762	0	Tulbaghia violacea	300	2017-10-11-16-09-19	0	3	x	-30	0	61.7	21.3	61.2	21.2	61.8	0.064	3554			83
84	5763	0	Tulbaghia violacea	300	2017-10-11-16-09-21	0	3	x	-30	0	61.7	21.3	61.2	21.2	61.8	0.064	3554			84
85	5764	0	Tulbaghia violacea	300	2017-10-11-16-09-23	0	3	x	-30	0	61.6	21.2	61.3	21.2	61.9	0.278	3554			85
86	5765	0	Tulbaghia violacea	300	2017-10-11-16-09-25	0	3	x	-30	0	61.6	21.2	61.2	21.2	61.8	0.164	3554			86
87	5766	0	Tulbaghia violacea	300	2017-10-11-16-09-27	0	3	x	-30	0	61.6	21.2	61.2	21.2	61.8	0.164	3554			87
88	5767	0	Tulbaghia violacea	300	2017-10-11-16-09-29	0	3	x	-30	0	61.6	21.2	61.2	21.2	61.8	0.164	3554			88
89	5768	0	Tulbaghia violacea	300	2017-10-11-16-09-31	0	3	x	-30	0	61.6	21.2	61.2	21.2	61.8	0.164	3554			89
90	5769	0	Tulbaghia violacea	300	2017-10-11-16-09-33	0	3	x	-30	0	61.7	21.2	61.2	21.2	61.8	0.064	3554			90
91	5770	0	Tulbaghia violacea	300	2017-10-11-16-09-35	0	3	x	-30	0	61.7	21.2	61.2	21.2	61.8	0.064	3554	Last10	Here	91
92	5771	0	Tulbaghia violacea	300	2017-10-11-16-09-37	0	3	x	-30	0	61.7	21.2	61.3	21.2	61.9	0.178	3554	Last10	Here	92
93	5772	0	Tulbaghia violacea	300	2017-10-11-16-09-40	0	3	x	-30	0	61.7	21.2	61.3	21.2	61.9	0.178	3554	Last10	Here	93
94	5773	0	Tulbaghia violacea	300	2017-10-11-16-09-42	0	3	x	-30	0	61.6	21.2	61.3	21.2	61.9	0.278	3554	Last10	Here	94
95	5774	0	Tulbaghia violacea	300	2017-10-11-16-09-44	0	3	x	-30	0	61.6	21.2	61.3	21.2	61.9	0.278	3554	Last10	Here	95
96	5775	0	Tulbaghia violacea	300	2017-10-11-16-09-46	0	3	x	-30	0	61.6	21.2	61.3	21.2	61.9	0.278	3554	Last10	Here	96
97	5776	0	Tulbaghia violacea	300	2017-10-11-16-09-48	0	3	x	-30	0	61.6	21.2	61.3	21.2	61.9	0.278	3554	Last10	Here	97
98	5777	0	Tulbaghia violacea	300	2017-10-11-16-09-50	0	3	x	-30	0	61.6	21.2	61.3	21.2	61.9	0.278	3554	Last10	Here	98
99	5778	0	Tulbaghia violacea	300	2017-10-11-16-09-52	0	3	x	-30	0	61.6	21.2	61.3	21.2	61.9	0.278	3554	Last10	Here	99
100	5779	0	Tulbaghia violacea	300	2017-10-11-16-09-54	0	3	x	-30	0	61.7	21.2	61.3	21.2	61.9	0.178	3554	Last10	Here	100
101	5780	0	Tulbaghia violacea	300	2017-10-11-16-10-26	0	3	x	-25	0	61.7	21.2	61.2	21.2	61.8	0.064	3555	First10	Here	1
102	5781	0	Tulbaghia violacea	300	2017-10-11-16-10-28	0	3	x	-25	0	61.7	21.2	61.2	21.2	61.8	0.064	3555	First10	Here	2
103	5782	0	Tulbaghia violacea	300	2017-10-11-16-10-30	0	3	x	-25	0	61.7	21.2	61.2	21.2	61.8	0.064	3555	First10	Here	3
104	5783	0	Tulbaghia violacea	300	2017-10-11-16-10-32	0	3	x	-25	0	61.7	21.2	61.3	21.2	61.9	0.178	3555	First10	Here	4
105	5784	0	Tulbaghia violacea	300	2017-10-11-16-10-34	0	3	x	-25	0	61.7	21.2	61.3	21.2	61.9	0.178	3555	First10	Here	5
106	5785	0	Tulbaghia violacea	300	2017-10-11-16-10-36	0	3	x	-25	0	61.7	21.2	61.3	21.2	61.9	0.178	3555	First10	Here	6
107	5786	0	Tulbaghia violacea	300	2017-10-11-16-10-38	0	3	x	-25	0	61.7	21.2	61.3	21.2	61.9	0.178	3555	First10	Here	7
108	5787	0	Tulbaghia violacea	300	2017-10-11-16-10-40	0	3	x	-25	0	61.7	21.2	61.3	21.2	61.9	0.178	3555	First10	Here	8
109	5788	0	Tulbaghia violacea	300	2017-10-11-16-10-42	0	3	x	-25	0	61.7	21.2	61.3	21.2	61.9	0.178	3555	First10	Here	9
110	5789	0	Tulbaghia violacea	300	2017-10-11-16-10-44	0	3	x	-25	0	61.6	21.2	61.3	21.2	61.9	0.278	3555	First10	Here	10
111	5790	0	Tulbaghia violacea	300	2017-10-11-16-10-46	0	3	x	-25	0	61.7	21.2	61.3	21.2	61.9	0.178	3555			11
112	5791	0	Tulbaghia violacea	300	2017-10-11-16-10-48	0	3	x	-25	0	61.7	21.2	61.3	21.2	61.9	0.178	3555			12
113	5792	0	Tulbaghia violacea	300	2017-10-11-16-10-50	0	3	x	-25	0	61.7	21.2	61.3	21.2	61.9	0.178	3555			13
114	5793	0	Tulbaghia violacea	300	2017-10-11-16-10-52	0	3	x	-25	0	61.7	21.2	61.3	21.2	61.9	0.178	3555			14
115	5794	0	Tulbaghia violacea	300	2017-10-11-16-10-54	0	3	x	-25	0	61.7	21.2	61.4	21.2	62	0.292	3555			15
116	5795	0	Tulbaghia violacea	300	2017-10-11-16-10-56	0	3	x	-25	0	61.7	21.2	61.3	21.2	61.9	0.178	3555			16
117	5796	0	Tulbaghia violacea	300	2017-10-11-16-10-58	0	3	x	-25	0	61.7	21.2	61.3	21.2	61.9	0.178	3555			17
118	5797	0	Tulbaghia violacea	300	2017-10-11-16-11-00	0	3	x	-25	0	61.8	21.3	61.3	21.2	61.9	0.078	3555			18
119	5798	0	Tulbaghia violacea	300	2017-10-11-16-11-02	0	3	x	-25	0	61.7	21.2	61.3	21.2	61.9	0.178	3555			19
120	5799	0	Tulbaghia violacea	300	2017-10-11-16-11-04	0	3	x	-25	0	61.7	21.2	61.3	21.2	61.9	0.178	3555			20
121	5800	0	Tulbaghia violacea	300	2017-10-11-16-11-06	0	3	x	-25	0	61.6	21.2	61.3	21.2	61.9	0.278	3555			21
122	5801	0	Tulbaghia violacea	300	2017-10-11-16-11-08	0	3	x	-25	0	61.6	21.2	61.3	21.2	61.9	0.278	3555			22
123	5802	0	Tulbaghia violacea	300	2017-10-11-16-11-10	0	3	x	-25	0	61.6	21.2	61.4	21.2	62	0.392	3555			23
124	5803	0	Tulbaghia violacea	300	2017-10-11-16-11-12	0	3	x	-25	0	61.6	21.2	61.4	21.2	62	0.392	3555			24
125	5804	0	Tulbaghia violacea	300	2017-10-11-16-11-14	0	3	x	-25	0	61.6	21.2	61.4	21.2	62	0.392	3555			25
126	5805	0	Tulbaghia violacea	300	2017-10-11-16-11-16	0	3	x	-25	0	61.6	21.2	61.4	21.2	62	0.392	3555			26
127	5806	0	Tulbaghia violacea	300	2017-10-11-16-11-18	0	3	x	-25	0	61.6	21.2	61.4	21.2	62	0.392	3555			27
128	5807	0	Tulbaghia violacea	300	2017-10-11-16-11-20	0	3	x	-25	0	61.7	21.2	61.4	21.2	62	0.292	3555			28
129	5808	0	Tulbaghia violacea	300	2017-10-11-16-11-22	0	3	x	-25	0	61.7	21.2	61.4	21.2	62	0.292	3555			29
130	5809	0	Tulbaghia violacea	300	2017-10-11-16-11-24	0	3	x	-25	0	61.7	21.2	61.4	21.2	62	0.292	3555			30
131	5810	0	Tulbaghia violacea	300	2017-10-11-16-11-26	0	3	x	-25	0	61.8	21.3	61.3	21.2	61.9	0.078	3555			31
132	5811	0	Tulbaghia violacea	300	2017-10-11-16-11-28	0	3	x	-25	0	61.7	21.2	61.3	21.2	61.9	0.178	3555			32
133	5812	0	Tulbaghia violacea	300	2017-10-11-16-11-30	0	3	x	-25	0	61.7	21.2	61.4	21.2	62	0.292	3555			33
134	5813	0	Tulbaghia violacea	300	2017-10-11-16-11-32	0	3	x	-25	0	61.7	21.2	61.4	21.2	62	0.292	3555			34
135	5814	0	Tulbaghia violacea	300	2017-10-11-16-11-34	0	3	x	-25	0	61.7	21.2	61.4	21.2	62	0.292	3555			35
136	5815	0	Tulbaghia violacea	300	2017-10-11-16-11-36	0	3	x	-25	0	61.8	21.3	61.4	21.2	62	0.192	3555			36
137	5816	0	Tulbaghia violacea	300	2017-10-11-16-11-38	0	3	x	-25	0	61.7	21.2	61.3	21.2	61.9	0.178	3555			37
138	5817	0	Tulbaghia violacea	300	2017-10-11-16-11-40	0	3	x	-25	0	61.7	21.2	61.4	21.2	62	0.292	3555			38
139	5818	0	Tulbaghia violacea	300	2017-10-11-16-11-42	0	3	x	-25	0	61.7	21.2	61.4	21.2	62	0.292	3555			39
140	5819	0	Tulbaghia violacea	300	2017-10-11-16-11-44	0	3	x	-25	0	61.7	21.2	61.3	21.2	61.9	0.178	3555			40
141	5820	0	Tulbaghia violacea	300	2017-10-11-16-11-46	0	3	x	-25	0	61.7	21.2	61.3	21.2	61.9	0.178	3555			41
142	5821	0	Tulbaghia violacea	300	2017-10-11-16-11-48	0	3	x	-25	0	61.7	21.2	61.3	21.2	61.9	0.178	3555			42
143	5822	0	Tulbaghia violacea	300	2017-10-11-16-11-50	0	3	x	-25	0	61.7	21.2	61.3	21.2	61.9	0.178	3555			43
144	5823	0	Tulbaghia violacea	300	2017-10-11-16-11-52	0	3	x	-25	0	61.9	21.3	61.4	21.2	62	0.092	3555			44
145	5824	0	Tulbaghia violacea	300	2017-10-11-16-11-54	0	3	x	-25	0	61.7	21.2	61.3	21.2	61.9	0.178	3555			45
146	5825	0	Tulbaghia violacea	300	2017-10-11-16-11-56	0	3	x	-25	0	61.7	21.2	61.3	21.2	61.9	0.178	3555			46
147	5826	0	Tulbaghia violacea	300	2017-10-11-16-11-58	0	3	x	-25	0	61.7	21.2	61.4	21.2	62	0.292	3555			47
148	5827	0	Tulbaghia violacea	300	2017-10-11-16-12-00	0	3	x	-25	0	61.7	21.2	61.3	21.2	61.9	0.178	3555			48
149	5828	0	Tulbaghia violacea	300	2017-10-11-16-12-02	0	3	x	-25	0	61.7	21.2	61.4	21.2	62	0.292	3555			49
150	5829	0	Tulbaghia violacea	300	2017-10-11-16-12-04	0	3	x	-25	0	61.7	21.2	61.3	21.1	61.9	0.178	3555			50
151	5830	0	Tulbaghia violacea	300	2017-10-11-16-12-06	0	3	x	-25	0	61.7	21.2	61.4	21.2	62	0.292	3555			51
152	5831	0	Tulbaghia violacea	300	2017-10-11-16-12-08	0	3	x	-25	0	61.7	21.2	61.4	21.2	62	0.292	3555			52
153	5832	0	Tulbaghia violacea	300	2017-10-11-16-12-10	0	3	x	-25	0	61.7	21.2	61.4	21.2	62	0.292	3555			53
154	5833	0	Tulbaghia violacea	300	2017-10-11-16-12-12	0	3	x	-25	0	61.7	21.2	61.3	21.2	61.9	0.178	3555			54
155	5834	0	Tulbaghia violacea	300	2017-10-11-16-12-14	0	3	x	-25	0	61.7	21.2	61.4	21.2	62	0.292	3555			55
156	5835	0	Tulbaghia violacea	300	2017-10-11-16-12-16	0	3	x	-25	0	61.7	21.2	61.4	21.2	62	0.292	3555			56
157	5836	0	Tulbaghia violacea	300	2017-10-11-16-12-18	0	3	x	-25	0	61.7	21.2	61.4	21.2	62	0.292	3555			57
158	5837	0	Tulbaghia violacea	300	2017-10-11-16-12-20	0	3	x	-25	0	61.7	21.2	61.4	21.2	62	0.292	3555			58
159	5838	0	Tulbaghia violacea	300	2017-10-11-16-12-22	0	3	x	-25	0	61.7	21.2	61.4	21.2	62	0.292	3555			59
160	5839	0	Tulbaghia violacea	300	2017-10-11-16-12-24	0	3	x	-25	0	61.8	21.2	61.4	21.2	62	0.192	3555			60
161	5840	0	Tulbaghia violacea	300	2017-10-11-16-12-26	0	3	x	-25	0	61.7	21.2	61.4	21.2	62	0.292	3555			61
162	5841	0	Tulbaghia violacea	300	2017-10-11-16-12-28	0	3	x	-25	0	61.8	21.2	61.4	21.2	62	0.192	3555			62
163	5842	0	Tulbaghia violacea	300	2017-10-11-16-12-30	0	3	x	-25	0	61.8	21.2	61.4	21.2	62	0.192	3555			63
164	5843	0	Tulbaghia violacea	300	2017-10-11-16-12-32	0	3	x	-25	0	61.7	21.2	61.4	21.2	62	0.292	3555			64
165	5844	0	Tulbaghia violacea	300	2017-10-11-16-12-34	0	3	x	-25	0	61.7	21.2	61.4	21.2	62	0.292	3555			65
166	5845	0	Tulbaghia violacea	300	2017-10-11-16-12-36	0	3	x	-25	0	61.7	21.2	61.3	21.1	61.9	0.178	3555			66
167	5846	0	Tulbaghia violacea	300	2017-10-11-16-12-38	0	3	x	-25	0	61.7	21.2	61.4	21.2	62	0.292	3555			67
168	5847	0	Tulbaghia violacea	300	2017-10-11-16-12-40	0	3	x	-25	0	61.7	21.2	61.4	21.2	62	0.292	3555			68
169	5848	0	Tulbaghia violacea	300	2017-10-11-16-12-42	0	3	x	-25	0	61.8	21.2	61.4	21.2	62	0.192	3555			69
170	5849	0	Tulbaghia violacea	300	2017-10-11-16-12-44	0	3	x	-25	0	61.8	21.2	61.4	21.2	62	0.192	3555			70
171	5850	0	Tulbaghia violacea	300	2017-10-11-16-12-46	0	3	x	-25	0	61.8	21.2	61.4	21.2	62	0.192	3555			71
172	5851	0	Tulbaghia violacea	300	2017-10-11-16-12-48	0	3	x	-25	0	61.8	21.2	61.4	21.2	62	0.192	3555			72
173	5852	0	Tulbaghia violacea	300	2017-10-11-16-12-50	0	3	x	-25	0	61.7	21.2	61.4	21.2	62	0.292	3555			73
174	5853	0	Tulbaghia violacea	300	2017-10-11-16-12-52	0	3	x	-25	0	61.9	21.3	61.4	21.2	62	0.092	3555			74
175	5854	0	Tulbaghia violacea	300	2017-10-11-16-12-54	0	3	x	-25	0	61.7	21.2	61.4	21.2	62	0.292	3555			75
176	5855	0	Tulbaghia violacea	300	2017-10-11-16-12-56	0	3	x	-25	0	61.7	21.2	61.4	21.2	62	0.292	3555			76
177	5856	0	Tulbaghia violacea	300	2017-10-11-16-12-58	0	3	x	-25	0	61.8	21.2	61.4	21.2	62	0.192	3555			77
178	5857	0	Tulbaghia violacea	300	2017-10-11-16-13-00	0	3	x	-25	0	61.8	21.2	61.4	21.2	62	0.192	3555			78
179	5858	0	Tulbaghia violacea	300	2017-10-11-16-13-02	0	3	x	-25	0	61.7	21.2	61.4	21.2	62	0.292	3555			79
180	5859	0	Tulbaghia violacea	300	2017-10-11-16-13-04	0	3	x	-25	0	61.7	21.2	61.4	21.2	62	0.292	3555			80
181	5860	0	Tulbaghia violacea	300	2017-10-11-16-13-06	0	3	x	-25	0	61.7	21.2	61.4	21.2	62	0.292	3555			81
182	5861	0	Tulbaghia violacea	300	2017-10-11-16-13-08	0	3	x	-25	0	61.7	21.2	61.4	21.2	62	0.292	3555			82
183	5862	0	Tulbaghia violacea	300	2017-10-11-16-13-10	0	3	x	-25	0	61.7	21.2	61.4	21.2	62	0.292	3555			83
184	5863	0	Tulbaghia violacea	300	2017-10-11-16-13-12	0	3	x	-25	0	61.7	21.2	61.4	21.2	62	0.292	3555			84
185	5864	0	Tulbaghia violacea	300	2017-10-11-16-13-14	0	3	x	-25	0	61.7	21.2	61.4	21.2	62	0.292	3555			85
186	5865	0	Tulbaghia violacea	300	2017-10-11-16-13-16	0	3	x	-25	0	61.7	21.2	61.4	21.2	62	0.292	3555			86
187	5866	0	Tulbaghia violacea	300	2017-10-11-16-13-18	0	3	x	-25	0	61.7	21.2	61.4	21.2	62	0.292	3555			87
188	5867	0	Tulbaghia violacea	300	2017-10-11-16-13-20	0	3	x	-25	0	61.7	21.2	61.4	21.2	62	0.292	3555			88
189	5868	0	Tulbaghia violacea	300	2017-10-11-16-13-22	0	3	x	-25	0	61.7	21.2	61.4	21.2	62	0.292	3555			89
190	5869	0	Tulbaghia violacea	300	2017-10-11-16-13-24	0	3	x	-25	0	61.7	21.2	61.4	21.2	62	0.292	3555			90
191	5870	0	Tulbaghia violacea	300	2017-10-11-16-13-26	0	3	x	-25	0	61.7	21.2	61.4	21.2	62	0.292	3555	Last10	Here	91
192	5871	0	Tulbaghia violacea	300	2017-10-11-16-13-28	0	3	x	-25	0	61.8	21.2	61.4	21.2	62	0.192	3555	Last10	Here	92
193	5872	0	Tulbaghia violacea	300	2017-10-11-16-13-30	0	3	x	-25	0	61.8	21.2	61.4	21.2	62	0.192	3555	Last10	Here	93
194	5873	0	Tulbaghia violacea	300	2017-10-11-16-13-32	0	3	x	-25	0	61.8	21.2	61.4	21.2	62	0.192	3555	Last10	Here	94
195	5874	0	Tulbaghia violacea	300	2017-10-11-16-13-34	0	3	x	-25	0	61.8	21.2	61.4	21.2	62	0.192	3555	Last10	Here	95
196	5875	0	Tulbaghia violacea	300	2017-10-11-16-13-36	0	3	x	-25	0	61.8	21.2	61.4	21.2	62	0.192	3555	Last10	Here	96
197	5876	0	Tulbaghia violacea	300	2017-10-11-16-13-38	0	3	x	-25	0	61.7	21.2	61.4	21.2	62	0.292	3555	Last10	Here	97
198	5877	0	Tulbaghia violacea	300	2017-10-11-16-13-40	0	3	x	-25	0	61.8	21.2	61.4	21.2	62	0.192	3555	Last10	Here	98
199	5878	0	Tulbaghia violacea	300	2017-10-11-16-13-42	0	3	x	-25	0	61.9	21.3	61.4	21.2	62	0.092	3555	Last10	Here	99
200	5879	0	Tulbaghia violacea	300	2017-10-11-16-14-16	0	3	x	-20	0	61.7	21.2	61.5	21.2	62.1	0.406	3556	First10	Here	1
201	5880	0	Tulbaghia violacea	300	2017-10-11-16-14-18	0	3	x	-20	0	61.9	21.3	61.5	21.2	62.1	0.206	3556	First10	Here	2
202	5881	0	Tulbaghia violacea	300	2017-10-11-16-14-20	0	3	x	-20	0	61.7	21.2	61.5	21.2	62.1	0.406	3556	First10	Here	3
203	5882	0	Tulbaghia violacea	300	2017-10-11-16-14-22	0	3	x	-20	0	61.7	21.2	61.5	21.2	62.1	0.406	3556	First10	Here	4
204	5883	0	Tulbaghia violacea	300	2017-10-11-16-14-24	0	3	x	-20	0	61.7	21.2	61.5	21.2	62.1	0.406	3556	First10	Here	5
205	5884	0	Tulbaghia violacea	300	2017-10-11-16-14-26	0	3	x	-20	0	61.9	21.3	61.5	21.2	62.1	0.206	3556	First10	Here	6
206	5885	0	Tulbaghia violacea	300	2017-10-11-16-14-28	0	3	x	-20	0	61.8	21.2	61.5	21.2	62.1	0.306	3556	First10	Here	7
207	5886	0	Tulbaghia violacea	300	2017-10-11-16-14-30	0	3	x	-20	0	61.8	21.2	61.5	21.2	62.1	0.306	3556	First10	Here	8
208	5887	0	Tulbaghia violacea	300	2017-10-11-16-14-32	0	3	x	-20	0	61.8	21.2	61.5	21.2	62.1	0.306	3556	First10	Here	9
209	5888	0	Tulbaghia violacea	300	2017-10-11-16-14-34	0	3	x	-20	0	61.8	21.2	61.4	21.2	62	0.192	3556	First10	Here	10
210	5889	0	Tulbaghia violacea	300	2017-10-11-16-14-36	0	3	x	-20	0	61.8	21.2	61.5	21.2	62.1	0.306	3556			11
211	5890	0	Tulbaghia violacea	300	2017-10-11-16-14-38	0	3	x	-20	0	61.9	21.3	61.5	21.2	62.1	0.206	3556			12
212	5891	0	Tulbaghia violacea	300	2017-10-11-16-14-40	0	3	x	-20	0	61.8	21.2	61.5	21.2	62.1	0.306	3556			13
213	5892	0	Tulbaghia violacea	300	2017-10-11-16-14-42	0	3	x	-20	0	61.9	21.3	61.5	21.2	62.1	0.206	3556			14
214	5893	0	Tulbaghia violacea	300	2017-10-11-16-14-44	0	3	x	-20	0	61.9	21.3	61.4	21.2	62	0.092	3556			15
215	5894	0	Tulbaghia violacea	300	2017-10-11-16-14-46	0	3	x	-20	0	61.9	21.3	61.4	21.2	62	0.092	3556			16
216	5895	0	Tulbaghia violacea	300	2017-10-11-16-14-49	0	3	x	-20	0	61.8	21.2	61.4	21.2	62	0.192	3556			17
217	5896	0	Tulbaghia violacea	300	2017-10-11-16-14-51	0	3	x	-20	0	61.8	21.2	61.5	21.2	62.1	0.306	3556			18
218	5897	0	Tulbaghia violacea	300	2017-10-11-16-14-53	0	3	x	-20	0	61.8	21.2	61.4	21.2	62	0.192	3556			19
219	5898	0	Tulbaghia violacea	300	2017-10-11-16-14-55	0	3	x	-20	0	61.8	21.2	61.4	21.2	62	0.192	3556			20
220	5899	0	Tulbaghia violacea	300	2017-10-11-16-14-57	0	3	x	-20	0	61.8	21.2	61.4	21.2	62	0.192	3556			21
221	5900	0	Tulbaghia violacea	300	2017-10-11-16-14-59	0	3	x	-20	0	61.8	21.2	61.4	21.2	62	0.192	3556			22
222	5901	0	Tulbaghia violacea	300	2017-10-11-16-15-01	0	3	x	-20	0	61.9	21.3	61.4	21.2	62	0.092	3556			23
223	5902	0	Tulbaghia violacea	300	2017-10-11-16-15-03	0	3	x	-20	0	61.8	21.2	61.5	21.2	62.1	0.306	3556			24
224	5903	0	Tulbaghia violacea	300	2017-10-11-16-15-05	0	3	x	-20	0	61.8	21.2	61.4	21.2	62	0.192	3556			25
225	5904	0	Tulbaghia violacea	300	2017-10-11-16-15-07	0	3	x	-20	0	61.8	21.2	61.4	21.2	62	0.192	3556			26
226	5905	0	Tulbaghia violacea	300	2017-10-11-16-15-09	0	3	x	-20	0	61.8	21.2	61.4	21.2	62	0.192	3556			27
227	5906	0	Tulbaghia violacea	300	2017-10-11-16-15-11	0	3	x	-20	0	61.8	21.2	61.5	21.2	62.1	0.306	3556			28
228	5907	0	Tulbaghia violacea	300	2017-10-11-16-15-13	0	3	x	-20	0	61.9	21.2	61.5	21.2	62.1	0.206	3556			29
229	5908	0	Tulbaghia violacea	300	2017-10-11-16-15-15	0	3	x	-20	0	61.9	21.2	61.4	21.2	62	0.092	3556			30
230	5909	0	Tulbaghia violacea	300	2017-10-11-16-15-17	0	3	x	-20	0	61.9	21.2	61.5	21.2	62.1	0.206	3556			31
231	5910	0	Tulbaghia violacea	300	2017-10-11-16-15-19	0	3	x	-20	0	61.9	21.2	61.5	21.2	62.1	0.206	3556			32
232	5911	0	Tulbaghia violacea	300	2017-10-11-16-15-21	0	3	x	-20	0	61.8	21.2	61.5	21.2	62.1	0.306	3556			33
233	5912	0	Tulbaghia violacea	300	2017-10-11-16-15-23	0	3	x	-20	0	61.8	21.2	61.5	21.2	62.1	0.306	3556			34
234	5913	0	Tulbaghia violacea	300	2017-10-11-16-15-25	0	3	x	-20	0	61.9	21.2	61.5	21.2	62.1	0.206	3556			35
235	5914	0	Tulbaghia violacea	300	2017-10-11-16-15-27	0	3	x	-20	0	61.8	21.2	61.5	21.2	62.1	0.306	3556			36
236	5915	0	Tulbaghia violacea	300	2017-10-11-16-15-29	0	3	x	-20	0	61.8	21.2	61.5	21.2	62.1	0.306	3556			37
237	5916	0	Tulbaghia violacea	300	2017-10-11-16-15-31	0	3	x	-20	0	61.8	21.2	61.5	21.2	62.1	0.306	3556			38
238	5917	0	Tulbaghia violacea	300	2017-10-11-16-15-33	0	3	x	-20	0	61.8	21.2	61.5	21.2	62.1	0.306	3556			39
239	5918	0	Tulbaghia violacea	300	2017-10-11-16-15-35	0	3	x	-20	0	61.9	21.2	61.5	21.2	62.1	0.206	3556			40
240	5919	0	Tulbaghia violacea	300	2017-10-11-16-15-37	0	3	x	-20	0	61.9	21.2	61.5	21.2	62.1	0.206	3556			41
241	5920	0	Tulbaghia violacea	300	2017-10-11-16-15-39	0	3	x	-20	0	61.9	21.2	61.5	21.2	62.1	0.206	3556			42
242	5921	0	Tulbaghia violacea	300	2017-10-11-16-15-41	0	3	x	-20	0	62	21.3	61.5	21.2	62.1	0.106	3556			43
243	5922	0	Tulbaghia violacea	300	2017-10-11-16-15-43	0	3	x	-20	0	61.8	21.2	61.5	21.2	62.1	0.306	3556			44
244	5923	0	Tulbaghia violacea	300	2017-10-11-16-15-45	0	3	x	-20	0	62	21.3	61.5	21.2	62.1	0.106	3556			45
245	5924	0	Tulbaghia violacea	300	2017-10-11-16-15-47	0	3	x	-20	0	62	21.3	61.5	21.2	62.1	0.106	3556			46
246	5925	0	Tulbaghia violacea	300	2017-10-11-16-15-49	0	3	x	-20	0	61.9	21.2	61.5	21.2	62.1	0.206	3556			47
247	5926	0	Tulbaghia violacea	300	2017-10-11-16-15-51	0	3	x	-20	0	61.9	21.2	61.5	21.2	62.1	0.206	3556			48
248	5927	0	Tulbaghia violacea	300	2017-10-11-16-15-53	0	3	x	-20	0	61.9	21.2	61.5	21.2	62.1	0.206	3556			49
249	5928	0	Tulbaghia violacea	300	2017-10-11-16-15-55	0	3	x	-20	0	62	21.3	61.5	21.2	62.1	0.106	3556			50
250	5929	0	Tulbaghia violacea	300	2017-10-11-16-15-57	0	3	x	-20	0	62	21.3	61.5	21.2	62.1	0.106	3556			51
251	5930	0	Tulbaghia violacea	300	2017-10-11-16-15-59	0	3	x	-20	0	61.9	21.2	61.5	21.2	62.1	0.206	3556			52
252	5931	0	Tulbaghia violacea	300	2017-10-11-16-16-01	0	3	x	-20	0	61.9	21.2	61.5	21.2	62.1	0.206	3556			53
253	5932	0	Tulbaghia violacea	300	2017-10-11-16-16-03	0	3	x	-20	0	61.9	21.2	61.5	21.2	62.1	0.206	3556			54
254	5933	0	Tulbaghia violacea	300	2017-10-11-16-16-05	0	3	x	-20	0	61.9	21.2	61.5	21.2	62.1	0.206	3556			55
255	5934	0	Tulbaghia violacea	300	2017-10-11-16-16-07	0	3	x	-20	0	61.9	21.2	61.5	21.2	62.1	0.206	3556			56
256	5935	0	Tulbaghia violacea	300	2017-10-11-16-16-09	0	3	x	-20	0	61.9	21.2	61.5	21.2	62.1	0.206	3556			57
257	5936	0	Tulbaghia violacea	300	2017-10-11-16-16-11	0	3	x	-20	0	61.9	21.2	61.5	21.2	62.1	0.206	3556			58
258	5937	0	Tulbaghia violacea	300	2017-10-11-16-16-13	0	3	x	-20	0	61.9	21.2	61.5	21.2	62.1	0.206	3556			59
259	5938	0	Tulbaghia violacea	300	2017-10-11-16-16-15	0	3	x	-20	0	61.9	21.2	61.5	21.2	62.1	0.206	3556			60
260	5939	0	Tulbaghia violacea	300	2017-10-11-16-16-17	0	3	x	-20	0	61.9	21.2	61.5	21.2	62.1	0.206	3556			61
261	5940	0	Tulbaghia violacea	300	2017-10-11-16-16-19	0	3	x	-20	0	61.9	21.2	61.5	21.2	62.1	0.206	3556			62
262	5941	0	Tulbaghia violacea	300	2017-10-11-16-16-21	0	3	x	-20	0	61.9	21.2	61.4	21.1	62	0.092	3556			63
263	5942	0	Tulbaghia violacea	300	2017-10-11-16-16-23	0	3	x	-20	0	61.9	21.2	61.5	21.2	62.1	0.206	3556			64
264	5943	0	Tulbaghia violacea	300	2017-10-11-16-16-25	0	3	x	-20	0	61.9	21.2	61.5	21.2	62.1	0.206	3556			65
265	5944	0	Tulbaghia violacea	300	2017-10-11-16-16-27	0	3	x	-20	0	62	21.2	61.5	21.2	62.1	0.106	3556			66
266	5945	0	Tulbaghia violacea	300	2017-10-11-16-16-29	0	3	x	-20	0	61.9	21.2	61.5	21.2	62.1	0.206	3556			67
267	5946	0	Tulbaghia violacea	300	2017-10-11-16-16-31	0	3	x	-20	0	61.9	21.2	61.5	21.2	62.1	0.206	3556			68
268	5947	0	Tulbaghia violacea	300	2017-10-11-16-16-33	0	3	x	-20	0	62	21.2	61.5	21.2	62.1	0.106	3556			69
269	5948	0	Tulbaghia violacea	300	2017-10-11-16-16-35	0	3	x	-20	0	61.9	21.2	61.5	21.2	62.1	0.206	3556			70
270	5949	0	Tulbaghia violacea	300	2017-10-11-16-16-37	0	3	x	-20	0	61.9	21.2	61.5	21.2	62.1	0.206	3556			71
271	5950	0	Tulbaghia violacea	300	2017-10-11-16-16-39	0	3	x	-20	0	61.9	21.2	61.5	21.2	62.1	0.206	3556			72
272	5951	0	Tulbaghia violacea	300	2017-10-11-16-16-41	0	3	x	-20	0	61.9	21.2	61.5	21.2	62.1	0.206	3556			73
273	5952	0	Tulbaghia violacea	300	2017-10-11-16-16-43	0	3	x	-20	0	62	21.2	61.5	21.2	62.1	0.106	3556			74
274	5953	0	Tulbaghia violacea	300	2017-10-11-16-16-45	0	3	x	-20	0	62	21.2	61.5	21.2	62.1	0.106	3556			75
275	5954	0	Tulbaghia violacea	300	2017-10-11-16-16-47	0	3	x	-20	0	62	21.2	61.5	21.2	62.1	0.106	3556			76
276	5955	0	Tulbaghia violacea	300	2017-10-11-16-16-49	0	3	x	-20	0	62	21.2	61.5	21.2	62.1	0.106	3556			77
277	5956	0	Tulbaghia violacea	300	2017-10-11-16-16-51	0	3	x	-20	0	62	21.2	61.5	21.2	62.1	0.106	3556			78
278	5957	0	Tulbaghia violacea	300	2017-10-11-16-16-53	0	3	x	-20	0	62	21.2	61.5	21.2	62.1	0.106	3556			79
279	5958	0	Tulbaghia violacea	300	2017-10-11-16-16-55	0	3	x	-20	0	62	21.2	61.5	21.2	62.1	0.106	3556			80
280	5959	0	Tulbaghia violacea	300	2017-10-11-16-16-57	0	3	x	-20	0	62.1	21.3	61.5	21.2	62.1	0.006	3556			81
281	5960	0	Tulbaghia violacea	300	2017-10-11-16-16-59	0	3	x	-20	0	62	21.2	61.5	21.2	62.1	0.106	3556			82
282	5961	0	Tulbaghia violacea	300	2017-10-11-16-17-01	0	3	x	-20	0	62	21.2	61.5	21.2	62.1	0.106	3556			83
283	5962	0	Tulbaghia violacea	300	2017-10-11-16-17-03	0	3	x	-20	0	62	21.2	61.5	21.2	62.1	0.106	3556			84
284	5963	0	Tulbaghia violacea	300	2017-10-11-16-17-05	0	3	x	-20	0	62	21.2	61.5	21.2	62.1	0.106	3556			85
285	5964	0	Tulbaghia violacea	300	2017-10-11-16-17-07	0	3	x	-20	0	62	21.2	61.5	21.2	62.1	0.106	3556			86
286	5965	0	Tulbaghia violacea	300	2017-10-11-16-17-09	0	3	x	-20	0	62	21.2	61.5	21.2	62.1	0.106	3556			87
287	5966	0	Tulbaghia violacea	300	2017-10-11-16-17-11	0	3	x	-20	0	62	21.2	61.6	21.2	62.2	0.22	3556			88
288	5967	0	Tulbaghia violacea	300	2017-10-11-16-17-13	0	3	x	-20	0	61.9	21.2	61.6	21.2	62.2	0.32	3556			89
289	5968	0	Tulbaghia violacea	300	2017-10-11-16-17-15	0	3	x	-20	0	61.9	21.2	61.6	21.2	62.2	0.32	3556			90
290	5969	0	Tulbaghia violacea	300	2017-10-11-16-17-17	0	3	x	-20	0	61.9	21.2	61.6	21.2	62.2	0.32	3556	Last10	Here	91
291	5970	0	Tulbaghia violacea	300	2017-10-11-16-17-19	0	3	x	-20	0	62	21.2	61.6	21.2	62.2	0.22	3556	Last10	Here	92
292	5971	0	Tulbaghia violacea	300	2017-10-11-16-17-21	0	3	x	-20	0	62	21.2	61.6	21.2	62.2	0.22	3556	Last10	Here	93
293	5972	0	Tulbaghia violacea	300	2017-10-11-16-17-23	0	3	x	-20	0	61.9	21.2	61.6	21.2	62.2	0.32	3556	Last10	Here	94
294	5973	0	Tulbaghia violacea	300	2017-10-11-16-17-25	0	3	x	-20	0	62	21.2	61.6	21.2	62.2	0.22	3556	Last10	Here	95
295	5974	0	Tulbaghia violacea	300	2017-10-11-16-17-27	0	3	x	-20	0	62	21.2	61.7	21.2	62.3	0.334	3556	Last10	Here	96
296	5975	0	Tulbaghia violacea	300	2017-10-11-16-17-29	0	3	x	-20	0	62	21.2	61.6	21.2	62.2	0.22	3556	Last10	Here	97
297	5976	0	Tulbaghia violacea	300	2017-10-11-16-17-31	0	3	x	-20	0	62	21.2	61.6	21.2	62.2	0.22	3556	Last10	Here	98
298	5977	0	Tulbaghia violacea	300	2017-10-11-16-17-33	0	3	x	-20	0	62	21.2	61.6	21.2	62.2	0.22	3556	Last10	Here	99
299	5978	0	Tulbaghia violacea	300	2017-10-11-16-18-07	0	3	x	-15	0	62	21.2	61.6	21.2	62.2	0.22	3557	First10	Here	1
300	5979	0	Tulbaghia violacea	300	2017-10-11-16-18-09	0	3	x	-15	0	62	21.2	61.6	21.2	62.2	0.22	3557	First10	Here	2
301	5980	0	Tulbaghia violacea	300	2017-10-11-16-18-11	0	3	x	-15	0	62	21.2	61.6	21.2	62.2	0.22	3557	First10	Here	3
302	5981	0	Tulbaghia violacea	300	2017-10-11-16-18-13	0	3	x	-15	0	62	21.2	61.6	21.2	62.2	0.22	3557	First10	Here	4
303	5982	0	Tulbaghia violacea	300	2017-10-11-16-18-15	0	3	x	-15	0	62	21.2	61.6	21.2	62.2	0.22	3557	First10	Here	5
304	5983	0	Tulbaghia violacea	300	2017-10-11-16-18-17	0	3	x	-15	0	62	21.2	61.6	21.2	62.2	0.22	3557	First10	Here	6
305	5984	0	Tulbaghia violacea	300	2017-10-11-16-18-19	0	3	x	-15	0	62.1	21.3	61.6	21.2	62.2	0.12	3557	First10	Here	7
306	5985	0	Tulbaghia violacea	300	2017-10-11-16-18-21	0	3	x	-15	0	62	21.2	61.7	21.2	62.3	0.334	3557	First10	Here	8
307	5986	0	Tulbaghia violacea	300	2017-10-11-16-18-23	0	3	x	-15	0	62	21.2	61.6	21.2	62.2	0.22	3557	First10	Here	9
308	5987	0	Tulbaghia violacea	300	2017-10-11-16-18-25	0	3	x	-15	0	62	21.2	61.6	21.2	62.2	0.22	3557	First10	Here	10
309	5988	0	Tulbaghia violacea	300	2017-10-11-16-18-27	0	3	x	-15	0	62	21.2	61.6	21.2	62.2	0.22	3557			11
310	5989	0	Tulbaghia violacea	300	2017-10-11-16-18-29	0	3	x	-15	0	62.1	21.3	61.7	21.2	62.3	0.234	3557			12
311	5990	0	Tulbaghia violacea	300	2017-10-11-16-18-31	0	3	x	-15	0	62.1	21.3	61.7	21.2	62.3	0.234	3557			13
312	5991	0	Tulbaghia violacea	300	2017-10-11-16-18-33	0	3	x	-15	0	62	21.2	61.7	21.2	62.3	0.334	3557			14
313	5992	0	Tulbaghia violacea	300	2017-10-11-16-18-35	0	3	x	-15	0	62	21.2	61.7	21.2	62.3	0.334	3557			15
314	5993	0	Tulbaghia violacea	300	2017-10-11-16-18-37	0	3	x	-15	0	62.1	21.3	61.7	21.2	62.3	0.234	3557			16
315	5994	0	Tulbaghia violacea	300	2017-10-11-16-18-39	0	3	x	-15	0	62	21.2	61.6	21.1	62.2	0.22	3557			17
316	5995	0	Tulbaghia violacea	300	2017-10-11-16-18-41	0	3	x	-15	0	62	21.2	61.7	21.2	62.3	0.334	3557			18
317	5996	0	Tulbaghia violacea	300	2017-10-11-16-18-43	0	3	x	-15	0	62	21.2	61.7	21.2	62.3	0.334	3557			19
318	5997	0	Tulbaghia violacea	300	2017-10-11-16-18-45	0	3	x	-15	0	62	21.2	61.7	21.2	62.3	0.334	3557			20
319	5998	0	Tulbaghia violacea	300	2017-10-11-16-18-47	0	3	x	-15	0	62	21.2	61.7	21.2	62.3	0.334	3557			21
320	5999	0	Tulbaghia violacea	300	2017-10-11-16-18-49	0	3	x	-15	0	62.1	21.3	61.7	21.2	62.3	0.234	3557			22
321	6000	0	Tulbaghia violacea	300	2017-10-11-16-18-51	0	3	x	-15	0	62	21.2	61.7	21.2	62.3	0.334	3557			23
322	6001	0	Tulbaghia violacea	300	2017-10-11-16-18-53	0	3	x	-15	0	62	21.2	61.7	21.2	62.3	0.334	3557			24
323	6002	0	Tulbaghia violacea	300	2017-10-11-16-18-55	0	3	x	-15	0	62	21.2	61.7	21.2	62.3	0.334	3557			25
324	6003	0	Tulbaghia violacea	300	2017-10-11-16-18-57	0	3	x	-15	0	62	21.2	61.7	21.2	62.3	0.334	3557			26
325	6004	0	Tulbaghia violacea	300	2017-10-11-16-18-59	0	3	x	-15	0	62	21.2	61.7	21.2	62.3	0.334	3557			27
326	6005	0	Tulbaghia violacea	300	2017-10-11-16-19-01	0	3	x	-15	0	62	21.2	61.7	21.2	62.3	0.334	3557			28
327	6006	0	Tulbaghia violacea	300	2017-10-11-16-19-03	0	3	x	-15	0	62	21.2	61.7	21.2	62.3	0.334	3557			29
328	6007	0	Tulbaghia violacea	300	2017-10-11-16-19-05	0	3	x	-15	0	62	21.2	61.7	21.2	62.3	0.334	3557			30
329	6008	0	Tulbaghia violacea	300	2017-10-11-16-19-07	0	3	x	-15	0	62	21.2	61.7	21.2	62.3	0.334	3557			31
330	6009	0	Tulbaghia violacea	300	2017-10-11-16-19-09	0	3	x	-15	0	62	21.2	61.8	21.2	62.4	0.448	3557			32
331	6010	0	Tulbaghia violacea	300	2017-10-11-16-19-11	0	3	x	-15	0	62	21.2	61.9	21.2	62.6	0.562	3557			33
332	6011	0	Tulbaghia violacea	300	2017-10-11-16-19-13	0	3	x	-15	0	62	21.2	61.9	21.2	62.6	0.562	3557			34
333	6012	0	Tulbaghia violacea	300	2017-10-11-16-19-15	0	3	x	-15	0	62	21.2	61.9	21.2	62.6	0.562	3557			35
334	6013	0	Tulbaghia violacea	300	2017-10-11-16-19-17	0	3	x	-15	0	61.9	21.2	61.9	21.2	62.6	0.662	3557			36
335	6014	0	Tulbaghia violacea	300	2017-10-11-16-19-19	0	3	x	-15	0	62	21.2	61.8	21.2	62.4	0.448	3557			37
336	6015	0	Tulbaghia violacea	300	2017-10-11-16-19-21	0	3	x	-15	0	62	21.2	61.9	21.2	62.6	0.562	3557			38
337	6016	0	Tulbaghia violacea	300	2017-10-11-16-19-23	0	3	x	-15	0	62	21.2	61.8	21.2	62.4	0.448	3557			39
338	6017	0	Tulbaghia violacea	300	2017-10-11-16-19-25	0	3	x	-15	0	62	21.2	61.7	21.1	62.3	0.334	3557			40
339	6018	0	Tulbaghia violacea	300	2017-10-11-16-19-27	0	3	x	-15	0	62	21.2	61.8	21.2	62.4	0.448	3557			41
340	6019	0	Tulbaghia violacea	300	2017-10-11-16-19-29	0	3	x	-15	0	62	21.2	61.8	21.2	62.4	0.448	3557			42
341	6020	0	Tulbaghia violacea	300	2017-10-11-16-19-31	0	3	x	-15	0	62.1	21.3	61.6	21.1	62.2	0.12	3557			43
342	6021	0	Tulbaghia violacea	300	2017-10-11-16-19-33	0	3	x	-15	0	62.1	21.3	61.7	21.2	62.3	0.234	3557			44
343	6022	0	Tulbaghia violacea	300	2017-10-11-16-19-35	0	3	x	-15	0	62.1	21.3	61.7	21.2	62.3	0.234	3557			45
344	6023	0	Tulbaghia violacea	300	2017-10-11-16-19-37	0	3	x	-15	0	62	21.2	61.8	21.2	62.4	0.448	3557			46
345	6024	0	Tulbaghia violacea	300	2017-10-11-16-19-39	0	3	x	-15	0	62.1	21.3	61.7	21.2	62.3	0.234	3557			47
346	6025	0	Tulbaghia violacea	300	2017-10-11-16-19-41	0	3	x	-15	0	62.1	21.2	61.7	21.1	62.3	0.234	3557			48
347	6026	0	Tulbaghia violacea	300	2017-10-11-16-19-43	0	3	x	-15	0	62.2	21.3	61.8	21.2	62.4	0.248	3557			49
348	6027	0	Tulbaghia violacea	300	2017-10-11-16-19-45	0	3	x	-15	0	62.1	21.2	61.8	21.2	62.4	0.348	3557			50
349	6028	0	Tulbaghia violacea	300	2017-10-11-16-19-47	0	3	x	-15	0	62.1	21.2	61.7	21.2	62.3	0.234	3557			51
350	6029	0	Tulbaghia violacea	300	2017-10-11-16-19-49	0	3	x	-15	0	62.1	21.2	61.8	21.2	62.4	0.348	3557			52
351	6030	0	Tulbaghia violacea	300	2017-10-11-16-19-51	0	3	x	-15	0	62.1	21.2	61.7	21.2	62.3	0.234	3557			53
352	6031	0	Tulbaghia violacea	300	2017-10-11-16-19-53	0	3	x	-15	0	62	21.2	61.7	21.2	62.3	0.334	3557			54
353	6032	0	Tulbaghia violacea	300	2017-10-11-16-19-55	0	3	x	-15	0	62	21.2	61.8	21.2	62.4	0.448	3557			55
354	6033	0	Tulbaghia violacea	300	2017-10-11-16-19-58	0	3	x	-15	0	62	21.2	61.7	21.2	62.3	0.334	3557			56
355	6034	0	Tulbaghia violacea	300	2017-10-11-16-20-00	0	3	x	-15	0	62	21.2	61.8	21.2	62.4	0.448	3557			57
356	6035	0	Tulbaghia violacea	300	2017-10-11-16-20-02	0	3	x	-15	0	62.2	21.3	61.8	21.2	62.4	0.248	3557			58
357	6036	0	Tulbaghia violacea	300	2017-10-11-16-20-04	0	3	x	-15	0	62.1	21.2	61.8	21.2	62.4	0.348	3557			59
358	6037	0	Tulbaghia violacea	300	2017-10-11-16-20-06	0	3	x	-15	0	62.1	21.3	61.8	21.2	62.4	0.348	3557			60
359	6038	0	Tulbaghia violacea	300	2017-10-11-16-20-08	0	3	x	-15	0	62.2	21.3	61.8	21.2	62.4	0.248	3557			61
360	6039	0	Tulbaghia violacea	300	2017-10-11-16-20-10	0	3	x	-15	0	62.1	21.2	61.7	21.2	62.3	0.234	3557			62
361	6040	0	Tulbaghia violacea	300	2017-10-11-16-20-12	0	3	x	-15	0	62.2	21.3	61.8	21.2	62.4	0.248	3557			63
362	6041	0	Tulbaghia violacea	300	2017-10-11-16-20-14	0	3	x	-15	0	62.1	21.2	61.8	21.2	62.4	0.348	3557			64
363	6042	0	Tulbaghia violacea	300	2017-10-11-16-20-16	0	3	x	-15	0	62.1	21.2	61.8	21.2	62.4	0.348	3557			65
364	6043	0	Tulbaghia violacea	300	2017-10-11-16-20-18	0	3	x	-15	0	62.2	21.3	61.7	21.1	62.3	0.134	3557			66
365	6044	0	Tulbaghia violacea	300	2017-10-11-16-20-20	0	3	x	-15	0	62.1	21.2	61.8	21.2	62.4	0.348	3557			67
366	6045	0	Tulbaghia violacea	300	2017-10-11-16-20-22	0	3	x	-15	0	62.1	21.2	61.8	21.2	62.4	0.348	3557			68
367	6046	0	Tulbaghia violacea	300	2017-10-11-16-20-24	0	3	x	-15	0	62.2	21.3	61.8	21.2	62.4	0.248	3557			69
368	6047	0	Tulbaghia violacea	300	2017-10-11-16-20-26	0	3	x	-15	0	62.2	21.3	61.8	21.2	62.4	0.248	3557			70
369	6048	0	Tulbaghia violacea	300	2017-10-11-16-20-28	0	3	x	-15	0	62.1	21.2	61.8	21.2	62.4	0.348	3557			71
370	6049	0	Tulbaghia violacea	300	2017-10-11-16-20-30	0	3	x	-15	0	62.1	21.2	61.8	21.2	62.4	0.348	3557			72
371	6050	0	Tulbaghia violacea	300	2017-10-11-16-20-32	0	3	x	-15	0	62.1	21.2	61.8	21.2	62.4	0.348	3557			73
372	6051	0	Tulbaghia violacea	300	2017-10-11-16-20-34	0	3	x	-15	0	62.1	21.2	61.7	21.1	62.3	0.234	3557			74
373	6052	0	Tulbaghia violacea	300	2017-10-11-16-20-36	0	3	x	-15	0	62.1	21.2	61.8	21.2	62.4	0.348	3557			75
374	6053	0	Tulbaghia violacea	300	2017-10-11-16-20-38	0	3	x	-15	0	62.1	21.2	61.8	21.2	62.4	0.348	3557			76
375	6054	0	Tulbaghia violacea	300	2017-10-11-16-20-40	0	3	x	-15	0	62.1	21.2	61.8	21.2	62.4	0.348	3557			77
376	6055	0	Tulbaghia violacea	300	2017-10-11-16-20-42	0	3	x	-15	0	62.1	21.2	61.8	21.2	62.4	0.348	3557			78
377	6056	0	Tulbaghia violacea	300	2017-10-11-16-20-44	0	3	x	-15	0	62.1	21.2	61.7	21.1	62.3	0.234	3557			79
378	6057	0	Tulbaghia violacea	300	2017-10-11-16-20-46	0	3	x	-15	0	62.2	21.2	61.8	21.2	62.4	0.248	3557			80
379	6058	0	Tulbaghia violacea	300	2017-10-11-16-20-48	0	3	x	-15	0	62.2	21.2	61.7	21.1	62.3	0.134	3557			81
380	6059	0	Tulbaghia violacea	300	2017-10-11-16-20-50	0	3	x	-15	0	62.2	21.2	61.7	21.1	62.3	0.134	3557			82
381	6060	0	Tulbaghia violacea	300	2017-10-11-16-20-52	0	3	x	-15	0	62.3	21.2	61.8	21.2	62.4	0.148	3557			83
382	6061	0	Tulbaghia violacea	300	2017-10-11-16-20-54	0	3	x	-15	0	62.3	21.3	61.7	21.1	62.3	0.034	3557			84
383	6062	0	Tulbaghia violacea	300	2017-10-11-16-20-56	0	3	x	-15	0	62.2	21.2	61.7	21.1	62.3	0.134	3557			85
384	6063	0	Tulbaghia violacea	300	2017-10-11-16-20-58	0	3	x	-15	0	62.2	21.2	61.8	21.2	62.4	0.248	3557			86
385	6064	0	Tulbaghia violacea	300	2017-10-11-16-21-00	0	3	x	-15	0	62.2	21.2	61.7	21.1	62.3	0.134	3557			87
386	6065	0	Tulbaghia violacea	300	2017-10-11-16-21-02	0	3	x	-15	0	62.2	21.2	61.7	21.1	62.3	0.134	3557			88
387	6066	0	Tulbaghia violacea	300	2017-10-11-16-21-04	0	3	x	-15	0	62.2	21.2	61.7	21.1	62.3	0.134	3557			89
388	6067	0	Tulbaghia violacea	300	2017-10-11-16-21-06	0	3	x	-15	0	62.2	21.2	61.8	21.2	62.4	0.248	3557			90
389	6068	0	Tulbaghia violacea	300	2017-10-11-16-21-08	0	3	x	-15	0	62.2	21.2	61.7	21.1	62.3	0.134	3557	Last10	Here	91
390	6069	0	Tulbaghia violacea	300	2017-10-11-16-21-10	0	3	x	-15	0	62.3	21.3	61.8	21.2	62.4	0.148	3557	Last10	Here	92
391	6070	0	Tulbaghia violacea	300	2017-10-11-16-21-12	0	3	x	-15	0	62.2	21.2	61.8	21.1	62.4	0.248	3557	Last10	Here	93
392	6071	0	Tulbaghia violacea	300	2017-10-11-16-21-14	0	3	x	-15	0	62.2	21.2	61.9	21.2	62.6	0.362	3557	Last10	Here	94
393	6072	0	Tulbaghia violacea	300	2017-10-11-16-21-16	0	3	x	-15	0	62.2	21.2	61.8	21.1	62.4	0.248	3557	Last10	Here	95
394	6073	0	Tulbaghia violacea	300	2017-10-11-16-21-18	0	3	x	-15	0	62.2	21.2	61.8	21.1	62.4	0.248	3557	Last10	Here	96
395	6074	0	Tulbaghia violacea	300	2017-10-11-16-21-20	0	3	x	-15	0	62.2	21.2	61.9	21.2	62.6	0.362	3557	Last10	Here	97
396	6075	0	Tulbaghia violacea	300	2017-10-11-16-21-22	0	3	x	-15	0	62.3	21.3	61.9	21.2	62.6	0.262	3557	Last10	Here	98
397	6076	0	Tulbaghia violacea	300	2017-10-11-16-21-24	0	3	x	-15	0	62.3	21.2	61.8	21.1	62.4	0.148	3557	Last10	Here	99
398	6077	0	Tulbaghia violacea	300	2017-10-11-16-21-58	0	3	x	-10	0	62.2	21.2	61.8	21.1	62.4	0.248	3558	First10	Here	1
399	6078	0	Tulbaghia violacea	300	2017-10-11-16-22-00	0	3	x	-10	0	62.2	21.2	61.9	21.2	62.6	0.362	3558	First10	Here	2
400	6079	0	Tulbaghia violacea	300	2017-10-11-16-22-02	0	3	x	-10	0	62.2	21.2	61.8	21.1	62.4	0.248	3558	First10	Here	3
401	6080	0	Tulbaghia violacea	300	2017-10-11-16-22-04	0	3	x	-10	0	62.2	21.2	61.9	21.2	62.6	0.362	3558	First10	Here	4
402	6081	0	Tulbaghia violacea	300	2017-10-11-16-22-06	0	3	x	-10	0	62.3	21.2	62	21.2	62.7	0.376	3558	First10	Here	5
403	6082	0	Tulbaghia violacea	300	2017-10-11-16-22-08	0	3	x	-10	0	62.3	21.2	62	21.2	62.7	0.376	3558	First10	Here	6
404	6083	0	Tulbaghia violacea	300	2017-10-11-16-22-10	0	3	x	-10	0	62.3	21.2	62	21.2	62.7	0.376	3558	First10	Here	7
405	6084	0	Tulbaghia violacea	300	2017-10-11-16-22-12	0	3	x	-10	0	62.3	21.2	62	21.2	62.7	0.376	3558	First10	Here	8
406	6085	0	Tulbaghia violacea	300	2017-10-11-16-22-14	0	3	x	-10	0	62.3	21.2	61.9	21.1	62.6	0.262	3558	First10	Here	9
407	6086	0	Tulbaghia violacea	300	2017-10-11-16-22-16	0	3	x	-10	0	62.3	21.2	61.8	21.1	62.4	0.148	3558	First10	Here	10
408	6087	0	Tulbaghia violacea	300	2017-10-11-16-22-18	0	3	x	-10	0	62.3	21.2	61.9	21.2	62.6	0.262	3558			11
409	6088	0	Tulbaghia violacea	300	2017-10-11-16-22-20	0	3	x	-10	0	62.3	21.2	61.8	21.1	62.4	0.148	3558			12
410	6089	0	Tulbaghia violacea	300	2017-10-11-16-22-22	0	3	x	-10	0	62.3	21.2	61.9	21.1	62.6	0.262	3558			13
411	6090	0	Tulbaghia violacea	300	2017-10-11-16-22-24	0	3	x	-10	0	62.3	21.2	61.9	21.1	62.6	0.262	3558			14
412	6091	0	Tulbaghia violacea	300	2017-10-11-16-22-26	0	3	x	-10	0	62.3	21.2	61.9	21.2	62.6	0.262	3558			15
413	6092	0	Tulbaghia violacea	300	2017-10-11-16-22-28	0	3	x	-10	0	62.3	21.2	62	21.2	62.7	0.376	3558			16
414	6093	0	Tulbaghia violacea	300	2017-10-11-16-22-30	0	3	x	-10	0	62.3	21.2	62	21.2	62.7	0.376	3558			17
415	6094	0	Tulbaghia violacea	300	2017-10-11-16-22-32	0	3	x	-10	0	62.4	21.2	61.9	21.1	62.6	0.162	3558			18
416	6095	0	Tulbaghia violacea	300	2017-10-11-16-22-34	0	3	x	-10	0	62.4	21.2	62	21.2	62.7	0.276	3558			19
417	6096	0	Tulbaghia violacea	300	2017-10-11-16-22-36	0	3	x	-10	0	62.3	21.2	61.9	21.1	62.6	0.262	3558			20
418	6097	0	Tulbaghia violacea	300	2017-10-11-16-22-38	0	3	x	-10	0	62.4	21.2	61.9	21.1	62.6	0.162	3558			21
419	6098	0	Tulbaghia violacea	300	2017-10-11-16-22-40	0	3	x	-10	0	62.4	21.2	62	21.1	62.7	0.276	3558			22
420	6099	0	Tulbaghia violacea	300	2017-10-11-16-22-42	0	3	x	-10	0	62.4	21.2	62	21.2	62.7	0.276	3558			23
421	6100	0	Tulbaghia violacea	300	2017-10-11-16-22-44	0	3	x	-10	0	62.4	21.2	61.9	21.1	62.6	0.162	3558			24
422	6101	0	Tulbaghia violacea	300	2017-10-11-16-22-46	0	3	x	-10	0	62.4	21.2	62	21.2	62.7	0.276	3558			25
423	6102	0	Tulbaghia violacea	300	2017-10-11-16-22-48	0	3	x	-10	0	62.3	21.2	62	21.1	62.7	0.376	3558			26
424	6103	0	Tulbaghia violacea	300	2017-10-11-16-22-50	0	3	x	-10	0	62.3	21.2	62.1	21.2	62.8	0.49	3558			27
425	6104	0	Tulbaghia violacea	300	2017-10-11-16-22-52	0	3	x	-10	0	62.4	21.2	62	21.1	62.7	0.276	3558			28
426	6105	0	Tulbaghia violacea	300	2017-10-11-16-22-54	0	3	x	-10	0	62.4	21.2	62.1	21.2	62.8	0.39	3558			29
427	6106	0	Tulbaghia violacea	300	2017-10-11-16-22-56	0	3	x	-10	0	62.3	21.2	62	21.1	62.7	0.376	3558			30
428	6107	0	Tulbaghia violacea	300	2017-10-11-16-22-58	0	3	x	-10	0	62.3	21.2	62.1	21.2	62.8	0.49	3558			31
429	6108	0	Tulbaghia violacea	300	2017-10-11-16-23-00	0	3	x	-10	0	62.3	21.2	62	21.1	62.7	0.376	3558			32
430	6109	0	Tulbaghia violacea	300	2017-10-11-16-23-02	0	3	x	-10	0	62.4	21.2	62.1	21.2	62.8	0.39	3558			33
431	6110	0	Tulbaghia violacea	300	2017-10-11-16-23-04	0	3	x	-10	0	62.3	21.2	62	21.1	62.7	0.376	3558			34
432	6111	0	Tulbaghia violacea	300	2017-10-11-16-23-06	0	3	x	-10	0	62.4	21.2	62.1	21.2	62.8	0.39	3558			35
433	6112	0	Tulbaghia violacea	300	2017-10-11-16-23-08	0	3	x	-10	0	62.4	21.2	62.1	21.2	62.8	0.39	3558			36
434	6113	0	Tulbaghia violacea	300	2017-10-11-16-23-10	0	3	x	-10	0	62.4	21.2	62	21.1	62.7	0.276	3558			37
435	6114	0	Tulbaghia violacea	300	2017-10-11-16-23-12	0	3	x	-10	0	62.4	21.2	62	21.1	62.7	0.276	3558			38
436	6115	0	Tulbaghia violacea	300	2017-10-11-16-23-14	0	3	x	-10	0	62.4	21.2	62.1	21.2	62.8	0.39	3558			39
437	6116	0	Tulbaghia violacea	300	2017-10-11-16-23-16	0	3	x	-10	0	62.4	21.2	62.1	21.2	62.8	0.39	3558			40
438	6117	0	Tulbaghia violacea	300	2017-10-11-16-23-18	0	3	x	-10	0	62.3	21.2	62	21.1	62.7	0.376	3558			41
439	6118	0	Tulbaghia violacea	300	2017-10-11-16-23-20	0	3	x	-10	0	62.3	21.2	62.1	21.2	62.8	0.49	3558			42
440	6119	0	Tulbaghia violacea	300	2017-10-11-16-23-22	0	3	x	-10	0	62.3	21.2	62	21.1	62.7	0.376	3558			43
441	6120	0	Tulbaghia violacea	300	2017-10-11-16-23-24	0	3	x	-10	0	62.3	21.2	62	21.1	62.7	0.376	3558			44
442	6121	0	Tulbaghia violacea	300	2017-10-11-16-23-26	0	3	x	-10	0	62.3	21.2	62	21.1	62.7	0.376	3558			45
443	6122	0	Tulbaghia violacea	300	2017-10-11-16-23-28	0	3	x	-10	0	62.5	21.3	62.1	21.2	62.8	0.29	3558			46
444	6123	0	Tulbaghia violacea	300	2017-10-11-16-23-30	0	3	x	-10	0	62.4	21.2	62.1	21.2	62.8	0.39	3558			47
445	6124	0	Tulbaghia violacea	300	2017-10-11-16-23-32	0	3	x	-10	0	62.4	21.2	62.1	21.2	62.8	0.39	3558			48
446	6125	0	Tulbaghia violacea	300	2017-10-11-16-23-34	0	3	x	-10	0	62.4	21.2	62	21.1	62.7	0.276	3558			49
447	6126	0	Tulbaghia violacea	300	2017-10-11-16-23-36	0	3	x	-10	0	62.4	21.2	62.1	21.2	62.8	0.39	3558			50
448	6127	0	Tulbaghia violacea	300	2017-10-11-16-23-38	0	3	x	-10	0	62.4	21.2	62.1	21.2	62.8	0.39	3558			51
449	6128	0	Tulbaghia violacea	300	2017-10-11-16-23-40	0	3	x	-10	0	62.4	21.2	62	21.1	62.7	0.276	3558			52
450	6129	0	Tulbaghia violacea	300	2017-10-11-16-23-42	0	3	x	-10	0	62.4	21.2	62	21.1	62.7	0.276	3558			53
451	6130	0	Tulbaghia violacea	300	2017-10-11-16-23-44	0	3	x	-10	0	62.4	21.2	62.1	21.2	62.8	0.39	3558			54
452	6131	0	Tulbaghia violacea	300	2017-10-11-16-23-46	0	3	x	-10	0	62.4	21.2	62.1	21.2	62.8	0.39	3558			55
453	6132	0	Tulbaghia violacea	300	2017-10-11-16-23-48	0	3	x	-10	0	62.4	21.2	62	21.1	62.7	0.276	3558			56
454	6133	0	Tulbaghia violacea	300	2017-10-11-16-23-50	0	3	x	-10	0	62.4	21.2	62.1	21.2	62.8	0.39	3558			57
455	6134	0	Tulbaghia violacea	300	2017-10-11-16-23-52	0	3	x	-10	0	62.4	21.2	62	21.1	62.7	0.276	3558			58
456	6135	0	Tulbaghia violacea	300	2017-10-11-16-23-54	0	3	x	-10	0	62.5	21.2	62.1	21.2	62.8	0.29	3558			59
457	6136	0	Tulbaghia violacea	300	2017-10-11-16-23-56	0	3	x	-10	0	62.6	21.3	62	21.1	62.7	0.076	3558			60
458	6137	0	Tulbaghia violacea	300	2017-10-11-16-23-58	0	3	x	-10	0	62.4	21.2	62.1	21.2	62.8	0.39	3558			61
459	6138	0	Tulbaghia violacea	300	2017-10-11-16-24-00	0	3	x	-10	0	62.5	21.3	62.1	21.2	62.8	0.29	3558			62
460	6139	0	Tulbaghia violacea	300	2017-10-11-16-24-02	0	3	x	-10	0	62.5	21.2	62.1	21.2	62.8	0.29	3558			63
461	6140	0	Tulbaghia violacea	300	2017-10-11-16-24-04	0	3	x	-10	0	62.5	21.2	62.1	21.2	62.8	0.29	3558			64
462	6141	0	Tulbaghia violacea	300	2017-10-11-16-24-06	0	3	x	-10	0	62.4	21.2	62.1	21.2	62.8	0.39	3558			65
463	6142	0	Tulbaghia violacea	300	2017-10-11-16-24-08	0	3	x	-10	0	62.5	21.2	62	21.1	62.7	0.176	3558			66
464	6143	0	Tulbaghia violacea	300	2017-10-11-16-24-10	0	3	x	-10	0	62.5	21.2	62.2	21.2	62.9	0.404	3558			67
465	6144	0	Tulbaghia violacea	300	2017-10-11-16-24-12	0	3	x	-10	0	62.5	21.2	62.2	21.2	62.9	0.404	3558			68
466	6145	0	Tulbaghia violacea	300	2017-10-11-16-24-14	0	3	x	-10	0	62.5	21.2	62.1	21.2	62.8	0.29	3558			69
467	6146	0	Tulbaghia violacea	300	2017-10-11-16-24-16	0	3	x	-10	0	62.5	21.2	62	21.1	62.7	0.176	3558			70
468	6147	0	Tulbaghia violacea	300	2017-10-11-16-24-18	0	3	x	-10	0	62.5	21.2	62.1	21.2	62.8	0.29	3558			71
469	6148	0	Tulbaghia violacea	300	2017-10-11-16-24-20	0	3	x	-10	0	62.5	21.2	62.1	21.1	62.8	0.29	3558			72
470	6149	0	Tulbaghia violacea	300	2017-10-11-16-24-22	0	3	x	-10	0	62.5	21.2	62.1	21.1	62.8	0.29	3558			73
471	6150	0	Tulbaghia violacea	300	2017-10-11-16-24-24	0	3	x	-10	0	62.5	21.2	62.2	21.2	62.9	0.404	3558			74
472	6151	0	Tulbaghia violacea	300	2017-10-11-16-24-26	0	3	x	-10	0	62.5	21.2	62.1	21.1	62.8	0.29	3558			75
473	6152	0	Tulbaghia violacea	300	2017-10-11-16-24-28	0	3	x	-10	0	62.5	21.2	62.2	21.2	62.9	0.404	3558			76
474	6153	0	Tulbaghia violacea	300	2017-10-11-16-24-30	0	3	x	-10	0	62.6	21.3	62.2	21.2	62.9	0.304	3558			77
475	6154	0	Tulbaghia violacea	300	2017-10-11-16-24-32	0	3	x	-10	0	62.5	21.2	62.2	21.2	62.9	0.404	3558			78
476	6155	0	Tulbaghia violacea	300	2017-10-11-16-24-34	0	3	x	-10	0	62.5	21.2	62.2	21.2	62.9	0.404	3558			79
477	6156	0	Tulbaghia violacea	300	2017-10-11-16-24-36	0	3	x	-10	0	62.6	21.3	62.2	21.2	62.9	0.304	3558			80
478	6157	0	Tulbaghia violacea	300	2017-10-11-16-24-38	0	3	x	-10	0	62.6	21.3	62.1	21.1	62.8	0.19	3558			81
479	6158	0	Tulbaghia violacea	300	2017-10-11-16-24-40	0	3	x	-10	0	62.5	21.2	62.2	21.2	62.9	0.404	3558			82
480	6159	0	Tulbaghia violacea	300	2017-10-11-16-24-42	0	3	x	-10	0	62.5	21.2	62.2	21.2	62.9	0.404	3558			83
481	6160	0	Tulbaghia violacea	300	2017-10-11-16-24-44	0	3	x	-10	0	62.5	21.2	62	21.1	62.7	0.176	3558			84
482	6161	0	Tulbaghia violacea	300	2017-10-11-16-24-46	0	3	x	-10	0	62.5	21.2	62.2	21.2	62.9	0.404	3558			85
483	6162	0	Tulbaghia violacea	300	2017-10-11-16-24-48	0	3	x	-10	0	62.5	21.2	62.1	21.1	62.8	0.29	3558			86
484	6163	0	Tulbaghia violacea	300	2017-10-11-16-24-50	0	3	x	-10	0	62.5	21.2	62.1	21.1	62.8	0.29	3558			87
485	6164	0	Tulbaghia violacea	300	2017-10-11-16-24-52	0	3	x	-10	0	62.6	21.2	62.2	21.2	62.9	0.304	3558			88
486	6165	0	Tulbaghia violacea	300	2017-10-11-16-24-54	0	3	x	-10	0	62.6	21.2	62.2	21.2	62.9	0.304	3558			89
487	6166	0	Tulbaghia violacea	300	2017-10-11-16-24-56	0	3	x	-10	0	62.6	21.2	62.2	21.2	62.9	0.304	3558			90
488	6167	0	Tulbaghia violacea	300	2017-10-11-16-24-58	0	3	x	-10	0	62.6	21.2	62.3	21.2	63	0.418	3558	Last10	Here	91
489	6168	0	Tulbaghia violacea	300	2017-10-11-16-25-00	0	3	x	-10	0	62.6	21.2	62.2	21.1	62.9	0.304	3558	Last10	Here	92
490	6169	0	Tulbaghia violacea	300	2017-10-11-16-25-02	0	3	x	-10	0	62.6	21.2	62.3	21.2	63	0.418	3558	Last10	Here	93
491	6170	0	Tulbaghia violacea	300	2017-10-11-16-25-04	0	3	x	-10	0	62.6	21.2	62.3	21.2	63	0.418	3558	Last10	Here	94
492	6171	0	Tulbaghia violacea	300	2017-10-11-16-25-06	0	3	x	-10	0	62.6	21.2	62.3	21.2	63	0.418	3558	Last10	Here	95
493	6172	0	Tulbaghia violacea	300	2017-10-11-16-25-08	0	3	x	-10	0	62.6	21.2	62.3	21.2	63	0.418	3558	Last10	Here	96
494	6173	0	Tulbaghia violacea	300	2017-10-11-16-25-11	0	3	x	-10	0	62.6	21.2	62.3	21.2	63	0.418	3558	Last10	Here	97
495	6174	0	Tulbaghia violacea	300	2017-10-11-16-25-13	0	3	x	-10	0	62.6	21.2	62.3	21.1	63	0.418	3558	Last10	Here	98
496	6175	0	Tulbaghia violacea	300	2017-10-11-16-25-15	0	3	x	-10	0	62.6	21.2	62.3	21.1	63	0.418	3558	Last10	Here	99
497	6176	0	Tulbaghia violacea	300	2017-10-11-16-25-47	0	3	x	-5	0	62.6	21.2	62.2	21.2	62.9	0.304	3559	First10	Here	1
498	6177	0	Tulbaghia violacea	300	2017-10-11-16-25-49	0	3	x	-5	0	62.6	21.2	62.2	21.2	62.9	0.304	3559	First10	Here	2
499	6178	0	Tulbaghia violacea	300	2017-10-11-16-25-51	0	3	x	-5	0	62.6	21.2	62.2	21.2	62.9	0.304	3559	First10	Here	3
500	6179	0	Tulbaghia violacea	300	2017-10-11-16-25-53	0	3	x	-5	0	62.6	21.2	62.1	21.1	62.8	0.19	3559	First10	Here	4
501	6180	0	Tulbaghia violacea	300	2017-10-11-16-25-55	0	3	x	-5	0	62.8	21.3	62.2	21.2	62.9	0.104	3559	First10	Here	5
502	6181	0	Tulbaghia violacea	300	2017-10-11-16-25-57	0	3	x	-5	0	62.6	21.2	62.2	21.2	62.9	0.304	3559	First10	Here	6
503	6182	0	Tulbaghia violacea	300	2017-10-11-16-25-59	0	3	x	-5	0	62.6	21.2	62.2	21.2	62.9	0.304	3559	First10	Here	7
504	6183	0	Tulbaghia violacea	300	2017-10-11-16-26-01	0	3	x	-5	0	62.7	21.2	62.2	21.2	62.9	0.204	3559	First10	Here	8
505	6184	0	Tulbaghia violacea	300	2017-10-11-16-26-03	0	3	x	-5	0	62.7	21.2	62.2	21.2	62.9	0.204	3559	First10	Here	9
506	6185	0	Tulbaghia violacea	300	2017-10-11-16-26-05	0	3	x	-5	0	62.6	21.2	62.2	21.2	62.9	0.304	3559	First10	Here	10
507	6186	0	Tulbaghia violacea	300	2017-10-11-16-26-07	0	3	x	-5	0	62.6	21.2	62.2	21.2	62.9	0.304	3559			11
508	6187	0	Tulbaghia violacea	300	2017-10-11-16-26-09	0	3	x	-5	0	62.6	21.2	62.2	21.2	62.9	0.304	3559			12
509	6188	0	Tulbaghia violacea	300	2017-10-11-16-26-11	0	3	x	-5	0	62.6	21.2	62.2	21.2	62.9	0.304	3559			13
510	6189	0	Tulbaghia violacea	300	2017-10-11-16-26-13	0	3	x	-5	0	62.7	21.2	62.2	21.2	62.9	0.204	3559			14
511	6190	0	Tulbaghia violacea	300	2017-10-11-16-26-15	0	3	x	-5	0	62.6	21.2	62.2	21.2	62.9	0.304	3559			15
512	6191	0	Tulbaghia violacea	300	2017-10-11-16-26-17	0	3	x	-5	0	62.6	21.2	62.2	21.2	62.9	0.304	3559			16
513	6192	0	Tulbaghia violacea	300	2017-10-11-16-26-19	0	3	x	-5	0	62.6	21.2	62.2	21.2	62.9	0.304	3559			17
514	6193	0	Tulbaghia violacea	300	2017-10-11-16-26-21	0	3	x	-5	0	62.6	21.2	62.2	21.2	62.9	0.304	3559			18
515	6194	0	Tulbaghia violacea	300	2017-10-11-16-26-23	0	3	x	-5	0	62.7	21.2	62.2	21.2	62.9	0.204	3559			19
516	6195	0	Tulbaghia violacea	300	2017-10-11-16-26-25	0	3	x	-5	0	62.7	21.2	62.2	21.2	62.9	0.204	3559			20
517	6196	0	Tulbaghia violacea	300	2017-10-11-16-26-27	0	3	x	-5	0	62.7	21.2	62.2	21.2	62.9	0.204	3559			21
518	6197	0	Tulbaghia violacea	300	2017-10-11-16-26-29	0	3	x	-5	0	62.7	21.2	62.2	21.2	62.9	0.204	3559			22
519	6198	0	Tulbaghia violacea	300	2017-10-11-16-26-31	0	3	x	-5	0	62.7	21.2	62.1	21.1	62.8	0.09	3559			23
520	6199	0	Tulbaghia violacea	300	2017-10-11-16-26-33	0	3	x	-5	0	62.7	21.2	62.2	21.2	62.9	0.204	3559			24
521	6200	0	Tulbaghia violacea	300	2017-10-11-16-26-35	0	3	x	-5	0	62.7	21.2	62.2	21.2	62.9	0.204	3559			25
522	6201	0	Tulbaghia violacea	300	2017-10-11-16-26-37	0	3	x	-5	0	62.7	21.2	62.2	21.2	62.9	0.204	3559			26
523	6202	0	Tulbaghia violacea	300	2017-10-11-16-26-39	0	3	x	-5	0	62.7	21.2	62.3	21.2	63	0.318	3559			27
524	6203	0	Tulbaghia violacea	300	2017-10-11-16-26-41	0	3	x	-5	0	62.7	21.2	62.2	21.2	62.9	0.204	3559			28
525	6204	0	Tulbaghia violacea	300	2017-10-11-16-26-43	0	3	x	-5	0	62.7	21.2	62.2	21.2	62.9	0.204	3559			29
526	6205	0	Tulbaghia violacea	300	2017-10-11-16-26-45	0	3	x	-5	0	62.7	21.2	62.2	21.2	62.9	0.204	3559			30
527	6206	0	Tulbaghia violacea	300	2017-10-11-16-26-47	0	3	x	-5	0	62.8	21.2	62.3	21.2	63	0.218	3559			31
528	6207	0	Tulbaghia violacea	300	2017-10-11-16-26-49	0	3	x	-5	0	62.8	21.2	62.2	21.2	62.9	0.104	3559			32
529	6208	0	Tulbaghia violacea	300	2017-10-11-16-26-51	0	3	x	-5	0	62.8	21.2	62.3	21.2	63	0.218	3559			33
530	6209	0	Tulbaghia violacea	300	2017-10-11-16-26-53	0	3	x	-5	0	62.8	21.2	62.2	21.2	62.9	0.104	3559			34
531	6210	0	Tulbaghia violacea	300	2017-10-11-16-26-55	0	3	x	-5	0	62.8	21.2	62.3	21.2	63	0.218	3559			35
532	6211	0	Tulbaghia violacea	300	2017-10-11-16-26-57	0	3	x	-5	0	62.8	21.2	62.3	21.2	63	0.218	3559			36
533	6212	0	Tulbaghia violacea	300	2017-10-11-16-26-59	0	3	x	-5	0	62.8	21.2	62.3	21.2	63	0.218	3559			37
534	6213	0	Tulbaghia violacea	300	2017-10-11-16-27-01	0	3	x	-5	0	62.7	21.2	62.3	21.2	63	0.318	3559			38
535	6214	0	Tulbaghia violacea	300	2017-10-11-16-27-03	0	3	x	-5	0	62.8	21.2	62.3	21.2	63	0.218	3559			39
536	6215	0	Tulbaghia violacea	300	2017-10-11-16-27-05	0	3	x	-5	0	62.8	21.2	62.3	21.2	63	0.218	3559			40
537	6216	0	Tulbaghia violacea	300	2017-10-11-16-27-07	0	3	x	-5	0	62.7	21.2	62.2	21.2	62.9	0.204	3559			41
538	6217	0	Tulbaghia violacea	300	2017-10-11-16-27-09	0	3	x	-5	0	62.7	21.2	62.2	21.2	62.9	0.204	3559			42
539	6218	0	Tulbaghia violacea	300	2017-10-11-16-27-11	0	3	x	-5	0	62.7	21.2	62.2	21.2	62.9	0.204	3559			43
540	6219	0	Tulbaghia violacea	300	2017-10-11-16-27-13	0	3	x	-5	0	62.7	21.2	62.2	21.2	62.9	0.204	3559			44
541	6220	0	Tulbaghia violacea	300	2017-10-11-16-27-15	0	3	x	-5	0	62.7	21.2	62.3	21.2	63	0.318	3559			45
542	6221	0	Tulbaghia violacea	300	2017-10-11-16-27-17	0	3	x	-5	0	62.6	21.2	62.3	21.2	63	0.418	3559			46
543	6222	0	Tulbaghia violacea	300	2017-10-11-16-27-19	0	3	x	-5	0	62.6	21.2	62.3	21.2	63	0.418	3559			47
544	6223	0	Tulbaghia violacea	300	2017-10-11-16-27-21	0	3	x	-5	0	62.8	21.3	62.3	21.2	63	0.218	3559			48
545	6224	0	Tulbaghia violacea	300	2017-10-11-16-27-23	0	3	x	-5	0	62.6	21.2	62.4	21.2	63.1	0.532	3559			49
546	6225	0	Tulbaghia violacea	300	2017-10-11-16-27-25	0	3	x	-5	0	62.7	21.2	62.4	21.2	63.1	0.432	3559			50
547	6226	0	Tulbaghia violacea	300	2017-10-11-16-27-27	0	3	x	-5	0	62.7	21.2	62.4	21.2	63.1	0.432	3559			51
548	6227	0	Tulbaghia violacea	300	2017-10-11-16-27-29	0	3	x	-5	0	62.7	21.2	62.4	21.2	63.1	0.432	3559			52
549	6228	0	Tulbaghia violacea	300	2017-10-11-16-27-31	0	3	x	-5	0	62.6	21.2	62.4	21.2	63.1	0.532	3559			53
550	6229	0	Tulbaghia violacea	300	2017-10-11-16-27-33	0	3	x	-5	0	62.6	21.2	62.4	21.2	63.1	0.532	3559			54
551	6230	0	Tulbaghia violacea	300	2017-10-11-16-27-35	0	3	x	-5	0	62.7	21.2	62.4	21.2	63.1	0.432	3559			55
552	6231	0	Tulbaghia violacea	300	2017-10-11-16-27-37	0	3	x	-5	0	62.8	21.3	62.4	21.2	63.1	0.332	3559			56
553	6232	0	Tulbaghia violacea	300	2017-10-11-16-27-39	0	3	x	-5	0	62.8	21.3	62.4	21.2	63.1	0.332	3559			57
554	6233	0	Tulbaghia violacea	300	2017-10-11-16-27-41	0	3	x	-5	0	62.8	21.3	62.4	21.2	63.1	0.332	3559			58
555	6234	0	Tulbaghia violacea	300	2017-10-11-16-27-43	0	3	x	-5	0	62.7	21.2	62.4	21.2	63.1	0.432	3559			59
556	6235	0	Tulbaghia violacea	300	2017-10-11-16-27-45	0	3	x	-5	0	62.7	21.2	62.4	21.2	63.1	0.432	3559			60
557	6236	0	Tulbaghia violacea	300	2017-10-11-16-27-47	0	3	x	-5	0	62.7	21.2	62.4	21.2	63.1	0.432	3559			61
558	6237	0	Tulbaghia violacea	300	2017-10-11-16-27-49	0	3	x	-5	0	62.7	21.2	62.4	21.2	63.1	0.432	3559			62
559	6238	0	Tulbaghia violacea	300	2017-10-11-16-27-51	0	3	x	-5	0	62.9	21.3	62.4	21.2	63.1	0.232	3559			63
560	6239	0	Tulbaghia violacea	300	2017-10-11-16-27-53	0	3	x	-5	0	62.8	21.2	62.4	21.2	63.1	0.332	3559			64
561	6240	0	Tulbaghia violacea	300	2017-10-11-16-27-55	0	3	x	-5	0	62.8	21.2	62.4	21.2	63.1	0.332	3559			65
562	6241	0	Tulbaghia violacea	300	2017-10-11-16-27-57	0	3	x	-5	0	62.8	21.2	62.4	21.2	63.1	0.332	3559			66
563	6242	0	Tulbaghia violacea	300	2017-10-11-16-27-59	0	3	x	-5	0	62.8	21.2	62.5	21.2	63.2	0.446	3559			67
564	6243	0	Tulbaghia violacea	300	2017-10-11-16-28-01	0	3	x	-5	0	62.8	21.2	62.5	21.2	63.2	0.446	3559			68
565	6244	0	Tulbaghia violacea	300	2017-10-11-16-28-03	0	3	x	-5	0	62.7	21.2	62.4	21.2	63.1	0.432	3559			69
566	6245	0	Tulbaghia violacea	300	2017-10-11-16-28-05	0	3	x	-5	0	62.8	21.2	62.4	21.2	63.1	0.332	3559			70
567	6246	0	Tulbaghia violacea	300	2017-10-11-16-28-07	0	3	x	-5	0	62.9	21.3	62.4	21.2	63.1	0.232	3559			71
568	6247	0	Tulbaghia violacea	300	2017-10-11-16-28-09	0	3	x	-5	0	62.8	21.2	62.4	21.2	63.1	0.332	3559			72
569	6248	0	Tulbaghia violacea	300	2017-10-11-16-28-11	0	3	x	-5	0	62.9	21.3	62.4	21.2	63.1	0.232	3559			73
570	6249	0	Tulbaghia violacea	300	2017-10-11-16-28-13	0	3	x	-5	0	62.8	21.2	62.4	21.2	63.1	0.332	3559			74
571	6250	0	Tulbaghia violacea	300	2017-10-11-16-28-15	0	3	x	-5	0	62.8	21.2	62.4	21.2	63.1	0.332	3559			75
572	6251	0	Tulbaghia violacea	300	2017-10-11-16-28-17	0	3	x	-5	0	62.9	21.3	62.4	21.2	63.1	0.232	3559			76
573	6252	0	Tulbaghia violacea	300	2017-10-11-16-28-19	0	3	x	-5	0	62.8	21.2	62.4	21.2	63.1	0.332	3559			77
574	6253	0	Tulbaghia violacea	300	2017-10-11-16-28-21	0	3	x	-5	0	62.8	21.2	62.4	21.2	63.1	0.332	3559			78
575	6254	0	Tulbaghia violacea	300	2017-10-11-16-28-23	0	3	x	-5	0	62.9	21.3	62.5	21.2	63.2	0.346	3559			79
576	6255	0	Tulbaghia violacea	300	2017-10-11-16-28-25	0	3	x	-5	0	62.9	21.2	62.5	21.2	63.2	0.346	3559			80
577	6256	0	Tulbaghia violacea	300	2017-10-11-16-28-27	0	3	x	-5	0	62.8	21.2	62.5	21.2	63.2	0.446	3559			81
578	6257	0	Tulbaghia violacea	300	2017-10-11-16-28-29	0	3	x	-5	0	63	21.3	62.5	21.2	63.2	0.246	3559			82
579	6258	0	Tulbaghia violacea	300	2017-10-11-16-28-31	0	3	x	-5	0	62.9	21.2	62.5	21.2	63.2	0.346	3559			83
580	6259	0	Tulbaghia violacea	300	2017-10-11-16-28-33	0	3	x	-5	0	62.9	21.2	62.5	21.2	63.2	0.346	3559			84
581	6260	0	Tulbaghia violacea	300	2017-10-11-16-28-35	0	3	x	-5	0	62.9	21.2	62.5	21.2	63.2	0.346	3559			85
582	6261	0	Tulbaghia violacea	300	2017-10-11-16-28-37	0	3	x	-5	0	62.9	21.2	62.5	21.2	63.2	0.346	3559			86
583	6262	0	Tulbaghia violacea	300	2017-10-11-16-28-39	0	3	x	-5	0	62.9	21.2	62.5	21.2	63.2	0.346	3559			87
584	6263	0	Tulbaghia violacea	300	2017-10-11-16-28-41	0	3	x	-5	0	62.9	21.2	62.5	21.2	63.2	0.346	3559			88
585	6264	0	Tulbaghia violacea	300	2017-10-11-16-28-43	0	3	x	-5	0	62.9	21.2	62.5	21.2	63.2	0.346	3559			89
586	6265	0	Tulbaghia violacea	300	2017-10-11-16-28-45	0	3	x	-5	0	62.9	21.2	62.5	21.2	63.2	0.346	3559			90
587	6266	0	Tulbaghia violacea	300	2017-10-11-16-28-47	0	3	x	-5	0	62.9	21.2	62.4	21.2	63.1	0.232	3559	Last10	Here	91
588	6267	0	Tulbaghia violacea	300	2017-10-11-16-28-49	0	3	x	-5	0	63	21.3	62.4	21.2	63.1	0.132	3559	Last10	Here	92
589	6268	0	Tulbaghia violacea	300	2017-10-11-16-28-51	0	3	x	-5	0	62.9	21.2	62.5	21.2	63.2	0.346	3559	Last10	Here	93
590	6269	0	Tulbaghia violacea	300	2017-10-11-16-28-53	0	3	x	-5	0	62.9	21.2	62.5	21.2	63.2	0.346	3559	Last10	Here	94
591	6270	0	Tulbaghia violacea	300	2017-10-11-16-28-55	0	3	x	-5	0	62.9	21.2	62.4	21.2	63.1	0.232	3559	Last10	Here	95
592	6271	0	Tulbaghia violacea	300	2017-10-11-16-28-57	0	3	x	-5	0	63	21.3	62.4	21.2	63.1	0.132	3559	Last10	Here	96
593	6272	0	Tulbaghia violacea	300	2017-10-11-16-28-59	0	3	x	-5	0	63	21.2	62.5	21.2	63.2	0.246	3559	Last10	Here	97
594	6273	0	Tulbaghia violacea	300	2017-10-11-16-29-01	0	3	x	-5	0	63	21.2	62.4	21.2	63.1	0.132	3559	Last10	Here	98
595	6274	0	Tulbaghia violacea	300	2017-10-11-16-29-03	0	3	x	-5	0	62.9	21.2	62.5	21.2	63.2	0.346	3559	Last10	Here	99
596	6275	0	Tulbaghia violacea	300	2017-10-11-16-29-05	0	3	x	-5	0	63	21.3	62.5	21.2	63.2	0.246	3559	Last10	Here	100
597	6276	0	Tulbaghia violacea	300	2017-10-11-16-29-37	0	3	x	0	0	63	21.2	62.6	21.2	63.4	0.36	3560	First10	Here	1
598	6277	0	Tulbaghia violacea	300	2017-10-11-16-29-39	0	3	x	0	0	63	21.2	62.6	21.2	63.4	0.36	3560	First10	Here	2
599	6278	0	Tulbaghia violacea	300	2017-10-11-16-29-41	0	3	x	0	0	63	21.2	62.6	21.2	63.4	0.36	3560	First10	Here	3
600	6279	0	Tulbaghia violacea	300	2017-10-11-16-29-43	0	3	x	0	0	63	21.2	62.7	21.2	63.5	0.474	3560	First10	Here	4
601	6280	0	Tulbaghia violacea	300	2017-10-11-16-29-45	0	3	x	0	0	63	21.2	62.7	21.2	63.5	0.474	3560	First10	Here	5
602	6281	0	Tulbaghia violacea	300	2017-10-11-16-29-47	0	3	x	0	0	63	21.2	62.7	21.2	63.5	0.474	3560	First10	Here	6
603	6282	0	Tulbaghia violacea	300	2017-10-11-16-29-49	0	3	x	0	0	63	21.2	62.6	21.2	63.4	0.36	3560	First10	Here	7
604	6283	0	Tulbaghia violacea	300	2017-10-11-16-29-51	0	3	x	0	0	63	21.2	62.6	21.2	63.4	0.36	3560	First10	Here	8
605	6284	0	Tulbaghia violacea	300	2017-10-11-16-29-53	0	3	x	0	0	63	21.2	62.6	21.2	63.4	0.36	3560	First10	Here	9
606	6285	0	Tulbaghia violacea	300	2017-10-11-16-29-55	0	3	x	0	0	63	21.2	62.6	21.2	63.4	0.36	3560	First10	Here	10
607	6286	0	Tulbaghia violacea	300	2017-10-11-16-29-57	0	3	x	0	0	63.1	21.3	62.7	21.2	63.5	0.374	3560			11
608	6287	0	Tulbaghia violacea	300	2017-10-11-16-29-59	0	3	x	0	0	63.1	21.3	62.6	21.2	63.4	0.26	3560			12
609	6288	0	Tulbaghia violacea	300	2017-10-11-16-30-01	0	3	x	0	0	63	21.2	62.6	21.2	63.4	0.36	3560			13
610	6289	0	Tulbaghia violacea	300	2017-10-11-16-30-03	0	3	x	0	0	63	21.2	62.6	21.2	63.4	0.36	3560			14
611	6290	0	Tulbaghia violacea	300	2017-10-11-16-30-05	0	3	x	0	0	63	21.2	62.6	21.2	63.4	0.36	3560			15
612	6291	0	Tulbaghia violacea	300	2017-10-11-16-30-07	0	3	x	0	0	63	21.2	62.6	21.2	63.4	0.36	3560			16
613	6292	0	Tulbaghia violacea	300	2017-10-11-16-30-09	0	3	x	0	0	63	21.2	62.6	21.2	63.4	0.36	3560			17
614	6293	0	Tulbaghia violacea	300	2017-10-11-16-30-11	0	3	x	0	0	63	21.2	62.6	21.2	63.4	0.36	3560			18
615	6294	0	Tulbaghia violacea	300	2017-10-11-16-30-13	0	3	x	0	0	63.1	21.3	62.6	21.2	63.4	0.26	3560			19
616	6295	0	Tulbaghia violacea	300	2017-10-11-16-30-15	0	3	x	0	0	63	21.2	62.6	21.2	63.4	0.36	3560			20
617	6296	0	Tulbaghia violacea	300	2017-10-11-16-30-17	0	3	x	0	0	63	21.2	62.6	21.2	63.4	0.36	3560			21
618	6297	0	Tulbaghia violacea	300	2017-10-11-16-30-19	0	3	x	0	0	63.1	21.3	62.6	21.2	63.4	0.26	3560			22
619	6298	0	Tulbaghia violacea	300	2017-10-11-16-30-21	0	3	x	0	0	63	21.2	62.6	21.2	63.4	0.36	3560			23
620	6299	0	Tulbaghia violacea	300	2017-10-11-16-30-24	0	3	x	0	0	63	21.2	62.6	21.2	63.4	0.36	3560			24
621	6300	0	Tulbaghia violacea	300	2017-10-11-16-30-26	0	3	x	0	0	63.2	21.3	62.6	21.2	63.4	0.16	3560			25
622	6301	0	Tulbaghia violacea	300	2017-10-11-16-30-28	0	3	x	0	0	63.2	21.3	62.6	21.2	63.4	0.16	3560			26
623	6302	0	Tulbaghia violacea	300	2017-10-11-16-30-30	0	3	x	0	0	63.1	21.3	62.6	21.2	63.4	0.26	3560			27
624	6303	0	Tulbaghia violacea	300	2017-10-11-16-30-32	0	3	x	0	0	63	21.2	62.6	21.2	63.4	0.36	3560			28
625	6304	0	Tulbaghia violacea	300	2017-10-11-16-30-34	0	3	x	0	0	63.1	21.3	62.6	21.2	63.4	0.26	3560			29
626	6305	0	Tulbaghia violacea	300	2017-10-11-16-30-36	0	3	x	0	0	63	21.2	62.6	21.2	63.4	0.36	3560			30
627	6306	0	Tulbaghia violacea	300	2017-10-11-16-30-38	0	3	x	0	0	63	21.2	62.6	21.2	63.4	0.36	3560			31
628	6307	0	Tulbaghia violacea	300	2017-10-11-16-30-40	0	3	x	0	0	63.1	21.3	62.6	21.2	63.4	0.26	3560			32
629	6308	0	Tulbaghia violacea	300	2017-10-11-16-30-42	0	3	x	0	0	63.1	21.3	62.6	21.2	63.4	0.26	3560			33
630	6309	0	Tulbaghia violacea	300	2017-10-11-16-30-44	0	3	x	0	0	63	21.2	62.6	21.2	63.4	0.36	3560			34
631	6310	0	Tulbaghia violacea	300	2017-10-11-16-30-46	0	3	x	0	0	63	21.2	62.6	21.2	63.4	0.36	3560			35
632	6311	0	Tulbaghia violacea	300	2017-10-11-16-30-48	0	3	x	0	0	63	21.2	62.6	21.2	63.4	0.36	3560			36
633	6312	0	Tulbaghia violacea	300	2017-10-11-16-30-50	0	3	x	0	0	63.2	21.3	62.6	21.2	63.4	0.16	3560			37
634	6313	0	Tulbaghia violacea	300	2017-10-11-16-30-52	0	3	x	0	0	63.2	21.3	62.6	21.2	63.4	0.16	3560			38
635	6314	0	Tulbaghia violacea	300	2017-10-11-16-30-54	0	3	x	0	0	63.2	21.3	62.6	21.2	63.4	0.16	3560			39
636	6315	0	Tulbaghia violacea	300	2017-10-11-16-30-56	0	3	x	0	0	63	21.2	62.6	21.2	63.4	0.36	3560			40
637	6316	0	Tulbaghia violacea	300	2017-10-11-16-30-58	0	3	x	0	0	63.1	21.2	62.6	21.2	63.4	0.26	3560			41
638	6317	0	Tulbaghia violacea	300	2017-10-11-16-31-00	0	3	x	0	0	63.2	21.3	62.6	21.2	63.4	0.16	3560			42
639	6318	0	Tulbaghia violacea	300	2017-10-11-16-31-02	0	3	x	0	0	63.1	21.2	62.6	21.2	63.4	0.26	3560			43
640	6319	0	Tulbaghia violacea	300	2017-10-11-16-31-04	0	3	x	0	0	63.2	21.3	62.6	21.2	63.4	0.16	3560			44
641	6320	0	Tulbaghia violacea	300	2017-10-11-16-31-06	0	3	x	0	0	63.2	21.3	62.6	21.2	63.4	0.16	3560			45
642	6321	0	Tulbaghia violacea	300	2017-10-11-16-31-08	0	3	x	0	0	63.2	21.2	62.6	21.2	63.4	0.16	3560			46
643	6322	0	Tulbaghia violacea	300	2017-10-11-16-31-10	0	3	x	0	0	63.2	21.2	62.6	21.2	63.4	0.16	3560			47
644	6323	0	Tulbaghia violacea	300	2017-10-11-16-31-12	0	3	x	0	0	63.2	21.2	62.6	21.2	63.4	0.16	3560			48
645	6324	0	Tulbaghia violacea	300	2017-10-11-16-31-14	0	3	x	0	0	63.2	21.2	62.6	21.2	63.4	0.16	3560			49
646	6325	0	Tulbaghia violacea	300	2017-10-11-16-31-16	0	3	x	0	0	63.2	21.2	62.6	21.2	63.4	0.16	3560			50
647	6326	0	Tulbaghia violacea	300	2017-10-11-16-31-18	0	3	x	0	0	63.2	21.2	62.6	21.2	63.4	0.16	3560			51
648	6327	0	Tulbaghia violacea	300	2017-10-11-16-31-20	0	3	x	0	0	63.2	21.2	62.6	21.2	63.4	0.16	3560			52
649	6328	0	Tulbaghia violacea	300	2017-10-11-16-31-22	0	3	x	0	0	63.2	21.2	62.5	21.1	63.2	0.046	3560			53
650	6329	0	Tulbaghia violacea	300	2017-10-11-16-31-24	0	3	x	0	0	63.4	21.3	62.5	21.1	63.2	-0.154	3560			54
651	6330	0	Tulbaghia violacea	300	2017-10-11-16-31-26	0	3	x	0	0	63.2	21.2	62.6	21.2	63.4	0.16	3560			55
652	6331	0	Tulbaghia violacea	300	2017-10-11-16-31-28	0	3	x	0	0	63.2	21.2	62.7	21.2	63.5	0.274	3560			56
653	6332	0	Tulbaghia violacea	300	2017-10-11-16-31-30	0	3	x	0	0	63.2	21.2	62.7	21.2	63.5	0.274	3560			57
654	6333	0	Tulbaghia violacea	300	2017-10-11-16-31-32	0	3	x	0	0	63.2	21.2	62.7	21.2	63.5	0.274	3560			58
655	6334	0	Tulbaghia violacea	300	2017-10-11-16-31-34	0	3	x	0	0	63.3	21.3	62.6	21.1	63.4	0.06	3560			59
656	6335	0	Tulbaghia violacea	300	2017-10-11-16-31-36	0	3	x	0	0	63.2	21.2	62.7	21.2	63.5	0.274	3560			60
657	6336	0	Tulbaghia violacea	300	2017-10-11-16-31-38	0	3	x	0	0	63.2	21.2	62.8	21.2	63.6	0.388	3560			61
658	6337	0	Tulbaghia violacea	300	2017-10-11-16-31-40	0	3	x	0	0	63.2	21.2	62.7	21.1	63.5	0.274	3560			62
659	6338	0	Tulbaghia violacea	300	2017-10-11-16-31-42	0	3	x	0	0	63.3	21.2	62.8	21.2	63.6	0.288	3560			63
660	6339	0	Tulbaghia violacea	300	2017-10-11-16-31-44	0	3	x	0	0	63.3	21.2	62.7	21.1	63.5	0.174	3560			64
661	6340	0	Tulbaghia violacea	300	2017-10-11-16-31-46	0	3	x	0	0	63.4	21.3	62.8	21.2	63.6	0.188	3560			65
662	6341	0	Tulbaghia violacea	300	2017-10-11-16-31-48	0	3	x	0	0	63.3	21.2	62.7	21.1	63.5	0.174	3560			66
663	6342	0	Tulbaghia violacea	300	2017-10-11-16-31-50	0	3	x	0	0	63.3	21.2	62.7	21.1	63.5	0.174	3560			67
664	6343	0	Tulbaghia violacea	300	2017-10-11-16-31-52	0	3	x	0	0	63.3	21.2	62.8	21.2	63.6	0.288	3560			68
665	6344	0	Tulbaghia violacea	300	2017-10-11-16-31-54	0	3	x	0	0	63.3	21.2	62.8	21.2	63.6	0.288	3560			69
666	6345	0	Tulbaghia violacea	300	2017-10-11-16-31-56	0	3	x	0	0	63.1	21.2	62.8	21.2	63.6	0.488	3560			70
667	6346	0	Tulbaghia violacea	300	2017-10-11-16-31-58	0	3	x	0	0	63.2	21.2	62.7	21.1	63.5	0.274	3560			71
668	6347	0	Tulbaghia violacea	300	2017-10-11-16-32-00	0	3	x	0	0	63.2	21.2	62.8	21.1	63.6	0.388	3560			72
669	6348	0	Tulbaghia violacea	300	2017-10-11-16-32-02	0	3	x	0	0	63.2	21.2	62.8	21.1	63.6	0.388	3560			73
670	6349	0	Tulbaghia violacea	300	2017-10-11-16-32-04	0	3	x	0	0	63.2	21.2	62.9	21.2	63.7	0.502	3560			74
671	6350	0	Tulbaghia violacea	300	2017-10-11-16-32-06	0	3	x	0	0	63.2	21.2	62.9	21.2	63.7	0.502	3560			75
672	6351	0	Tulbaghia violacea	300	2017-10-11-16-32-08	0	3	x	0	0	63.2	21.2	62.8	21.1	63.6	0.388	3560			76
673	6352	0	Tulbaghia violacea	300	2017-10-11-16-32-10	0	3	x	0	0	63.2	21.2	62.8	21.1	63.6	0.388	3560			77
674	6353	0	Tulbaghia violacea	300	2017-10-11-16-32-12	0	3	x	0	0	63.3	21.3	62.9	21.2	63.7	0.402	3560			78
675	6354	0	Tulbaghia violacea	300	2017-10-11-16-32-14	0	3	x	0	0	63.3	21.3	62.8	21.1	63.6	0.288	3560			79
676	6355	0	Tulbaghia violacea	300	2017-10-11-16-32-16	0	3	x	0	0	63.2	21.2	62.9	21.2	63.7	0.502	3560			80
677	6356	0	Tulbaghia violacea	300	2017-10-11-16-32-18	0	3	x	0	0	63.2	21.2	62.8	21.1	63.6	0.388	3560			81
678	6357	0	Tulbaghia violacea	300	2017-10-11-16-32-20	0	3	x	0	0	63.2	21.2	62.8	21.1	63.6	0.388	3560			82
679	6358	0	Tulbaghia violacea	300	2017-10-11-16-32-22	0	3	x	0	0	63.1	21.2	62.8	21.1	63.6	0.488	3560			83
680	6359	0	Tulbaghia violacea	300	2017-10-11-16-32-24	0	3	x	0	0	63.1	21.2	62.9	21.2	63.7	0.602	3560			84
681	6360	0	Tulbaghia violacea	300	2017-10-11-16-32-26	0	3	x	0	0	63.1	21.2	62.8	21.1	63.6	0.488	3560			85
682	6361	0	Tulbaghia violacea	300	2017-10-11-16-32-28	0	3	x	0	0	63.3	21.3	62.8	21.1	63.6	0.288	3560			86
683	6362	0	Tulbaghia violacea	300	2017-10-11-16-32-30	0	3	x	0	0	63.2	21.2	62.8	21.1	63.6	0.388	3560			87
684	6363	0	Tulbaghia violacea	300	2017-10-11-16-32-32	0	3	x	0	0	63.2	21.2	62.9	21.2	63.7	0.502	3560			88
685	6364	0	Tulbaghia violacea	300	2017-10-11-16-32-34	0	3	x	0	0	63.2	21.2	62.8	21.2	63.6	0.388	3560			89
686	6365	0	Tulbaghia violacea	300	2017-10-11-16-32-36	0	3	x	0	0	63.2	21.2	62.8	21.2	63.6	0.388	3560			90
687	6366	0	Tulbaghia violacea	300	2017-10-11-16-32-38	0	3	x	0	0	63.2	21.2	62.8	21.2	63.6	0.388	3560	Last10	Here	91
688	6367	0	Tulbaghia violacea	300	2017-10-11-16-32-40	0	3	x	0	0	63.2	21.2	62.8	21.2	63.6	0.388	3560	Last10	Here	92
689	6368	0	Tulbaghia violacea	300	2017-10-11-16-32-42	0	3	x	0	0	63.3	21.2	62.7	21.1	63.5	0.174	3560	Last10	Here	93
690	6369	0	Tulbaghia violacea	300	2017-10-11-16-32-44	0	3	x	0	0	63.3	21.2	62.8	21.2	63.6	0.288	3560	Last10	Here	94
691	6370	0	Tulbaghia violacea	300	2017-10-11-16-32-46	0	3	x	0	0	63.3	21.2	62.7	21.1	63.5	0.174	3560	Last10	Here	95
692	6371	0	Tulbaghia violacea	300	2017-10-11-16-32-48	0	3	x	0	0	63.3	21.2	62.7	21.1	63.5	0.174	3560	Last10	Here	96
693	6372	0	Tulbaghia violacea	300	2017-10-11-16-32-50	0	3	x	0	0	63.4	21.3	62.8	21.2	63.6	0.188	3560	Last10	Here	97
694	6373	0	Tulbaghia violacea	300	2017-10-11-16-32-52	0	3	x	0	0	63.3	21.2	62.8	21.2	63.6	0.288	3560	Last10	Here	98
695	6374	0	Tulbaghia violacea	300	2017-10-11-16-32-54	0	3	x	0	0	63.3	21.2	62.8	21.2	63.6	0.288	3560	Last10	Here	99
696	6375	0	Tulbaghia violacea	300	2017-10-11-16-32-56	0	3	x	0	0	63.3	21.2	62.8	21.1	63.6	0.288	3560	Last10	Here	100
697	6376	0	Tulbaghia violacea	300	2017-10-11-16-33-28	0	3	x	5	0	63.4	21.2	62.8	21.1	63.6	0.188	3561	First10	Here	1
698	6377	0	Tulbaghia violacea	300	2017-10-11-16-33-30	0	3	x	5	0	63.4	21.2	62.9	21.2	63.7	0.302	3561	First10	Here	2
699	6378	0	Tulbaghia violacea	300	2017-10-11-16-33-32	0	3	x	5	0	63.4	21.2	62.9	21.2	63.7	0.302	3561	First10	Here	3
700	6379	0	Tulbaghia violacea	300	2017-10-11-16-33-34	0	3	x	5	0	63.5	21.3	62.9	21.2	63.7	0.202	3561	First10	Here	4
701	6380	0	Tulbaghia violacea	300	2017-10-11-16-33-36	0	3	x	5	0	63.4	21.2	62.9	21.1	63.7	0.302	3561	First10	Here	5
702	6381	0	Tulbaghia violacea	300	2017-10-11-16-33-38	0	3	x	5	0	63.4	21.2	63	21.2	63.8	0.416	3561	First10	Here	6
703	6382	0	Tulbaghia violacea	300	2017-10-11-16-33-40	0	3	x	5	0	63.4	21.2	63	21.2	63.8	0.416	3561	First10	Here	7
704	6383	0	Tulbaghia violacea	300	2017-10-11-16-33-42	0	3	x	5	0	63.4	21.2	62.9	21.2	63.7	0.302	3561	First10	Here	8
705	6384	0	Tulbaghia violacea	300	2017-10-11-16-33-44	0	3	x	5	0	63.4	21.2	62.9	21.2	63.7	0.302	3561	First10	Here	9
706	6385	0	Tulbaghia violacea	300	2017-10-11-16-33-46	0	3	x	5	0	63.4	21.2	62.9	21.2	63.7	0.302	3561	First10	Here	10
707	6386	0	Tulbaghia violacea	300	2017-10-11-16-33-48	0	3	x	5	0	63.4	21.2	62.9	21.2	63.7	0.302	3561			11
708	6387	0	Tulbaghia violacea	300	2017-10-11-16-33-50	0	3	x	5	0	63.4	21.2	62.8	21.1	63.6	0.188	3561			12
709	6388	0	Tulbaghia violacea	300	2017-10-11-16-33-52	0	3	x	5	0	63.4	21.2	62.9	21.2	63.7	0.302	3561			13
710	6389	0	Tulbaghia violacea	300	2017-10-11-16-33-54	0	3	x	5	0	63.4	21.2	62.8	21.1	63.6	0.188	3561			14
711	6390	0	Tulbaghia violacea	300	2017-10-11-16-33-56	0	3	x	5	0	63.4	21.2	62.9	21.2	63.7	0.302	3561			15
712	6391	0	Tulbaghia violacea	300	2017-10-11-16-33-58	0	3	x	5	0	63.3	21.2	63	21.2	63.8	0.516	3561			16
713	6392	0	Tulbaghia violacea	300	2017-10-11-16-34-00	0	3	x	5	0	63.3	21.2	62.9	21.2	63.7	0.402	3561			17
714	6393	0	Tulbaghia violacea	300	2017-10-11-16-34-02	0	3	x	5	0	63.3	21.2	63	21.2	63.8	0.516	3561			18
715	6394	0	Tulbaghia violacea	300	2017-10-11-16-34-04	0	3	x	5	0	63.3	21.2	63	21.2	63.8	0.516	3561			19
716	6395	0	Tulbaghia violacea	300	2017-10-11-16-34-06	0	3	x	5	0	63.3	21.2	62.9	21.1	63.7	0.402	3561			20
717	6396	0	Tulbaghia violacea	300	2017-10-11-16-34-08	0	3	x	5	0	63.3	21.2	63	21.2	63.8	0.516	3561			21
718	6397	0	Tulbaghia violacea	300	2017-10-11-16-34-10	0	3	x	5	0	63.4	21.3	63	21.2	63.8	0.416	3561			22
719	6398	0	Tulbaghia violacea	300	2017-10-11-16-34-12	0	3	x	5	0	63.3	21.2	63	21.2	63.8	0.516	3561			23
720	6399	0	Tulbaghia violacea	300	2017-10-11-16-34-14	0	3	x	5	0	63.3	21.2	63	21.2	63.8	0.516	3561			24
721	6400	0	Tulbaghia violacea	300	2017-10-11-16-34-16	0	3	x	5	0	63.3	21.2	62.9	21.1	63.7	0.402	3561			25
722	6401	0	Tulbaghia violacea	300	2017-10-11-16-34-18	0	3	x	5	0	63.3	21.2	63	21.2	63.8	0.516	3561			26
723	6402	0	Tulbaghia violacea	300	2017-10-11-16-34-20	0	3	x	5	0	63.5	21.3	63	21.2	63.8	0.316	3561			27
724	6403	0	Tulbaghia violacea	300	2017-10-11-16-34-22	0	3	x	5	0	63.3	21.2	62.9	21.1	63.7	0.402	3561			28
725	6404	0	Tulbaghia violacea	300	2017-10-11-16-34-24	0	3	x	5	0	63.4	21.3	63	21.2	63.8	0.416	3561			29
726	6405	0	Tulbaghia violacea	300	2017-10-11-16-34-26	0	3	x	5	0	63.3	21.2	62.9	21.2	63.7	0.402	3561			30
727	6406	0	Tulbaghia violacea	300	2017-10-11-16-34-28	0	3	x	5	0	63.3	21.2	62.9	21.2	63.7	0.402	3561			31
728	6407	0	Tulbaghia violacea	300	2017-10-11-16-34-30	0	3	x	5	0	63.3	21.2	62.9	21.2	63.7	0.402	3561			32
729	6408	0	Tulbaghia violacea	300	2017-10-11-16-34-32	0	3	x	5	0	63.4	21.3	62.9	21.2	63.7	0.302	3561			33
730	6409	0	Tulbaghia violacea	300	2017-10-11-16-34-34	0	3	x	5	0	63.3	21.2	62.9	21.2	63.7	0.402	3561			34
731	6410	0	Tulbaghia violacea	300	2017-10-11-16-34-36	0	3	x	5	0	63.4	21.2	62.9	21.2	63.7	0.302	3561			35
732	6411	0	Tulbaghia violacea	300	2017-10-11-16-34-38	0	3	x	5	0	63.4	21.2	62.9	21.2	63.7	0.302	3561			36
733	6412	0	Tulbaghia violacea	300	2017-10-11-16-34-40	0	3	x	5	0	63.4	21.2	62.9	21.2	63.7	0.302	3561			37
734	6413	0	Tulbaghia violacea	300	2017-10-11-16-34-42	0	3	x	5	0	63.4	21.2	62.9	21.2	63.7	0.302	3561			38
735	6414	0	Tulbaghia violacea	300	2017-10-11-16-34-44	0	3	x	5	0	63.4	21.2	62.9	21.2	63.7	0.302	3561			39
736	6415	0	Tulbaghia violacea	300	2017-10-11-16-34-46	0	3	x	5	0	63.5	21.3	62.9	21.2	63.7	0.202	3561			40
737	6416	0	Tulbaghia violacea	300	2017-10-11-16-34-48	0	3	x	5	0	63.4	21.2	62.9	21.2	63.7	0.302	3561			41
738	6417	0	Tulbaghia violacea	300	2017-10-11-16-34-50	0	3	x	5	0	63.5	21.3	62.8	21.1	63.6	0.088	3561			42
739	6418	0	Tulbaghia violacea	300	2017-10-11-16-34-52	0	3	x	5	0	63.5	21.3	62.9	21.2	63.7	0.202	3561			43
740	6419	0	Tulbaghia violacea	300	2017-10-11-16-34-54	0	3	x	5	0	63.4	21.2	63	21.2	63.8	0.416	3561			44
741	6420	0	Tulbaghia violacea	300	2017-10-11-16-34-56	0	3	x	5	0	63.5	21.3	63	21.2	63.8	0.316	3561			45
742	6421	0	Tulbaghia violacea	300	2017-10-11-16-34-58	0	3	x	5	0	63.5	21.3	63	21.2	63.8	0.316	3561			46
743	6422	0	Tulbaghia violacea	300	2017-10-11-16-35-00	0	3	x	5	0	63.3	21.2	62.9	21.1	63.7	0.402	3561			47
744	6423	0	Tulbaghia violacea	300	2017-10-11-16-35-02	0	3	x	5	0	63.3	21.2	63	21.2	63.8	0.516	3561			48
745	6424	0	Tulbaghia violacea	300	2017-10-11-16-35-04	0	3	x	5	0	63.4	21.3	62.9	21.1	63.7	0.302	3561			49
746	6425	0	Tulbaghia violacea	300	2017-10-11-16-35-06	0	3	x	5	0	63.4	21.3	63	21.2	63.8	0.416	3561			50
747	6426	0	Tulbaghia violacea	300	2017-10-11-16-35-08	0	3	x	5	0	63.3	21.2	62.9	21.1	63.7	0.402	3561			51
748	6427	0	Tulbaghia violacea	300	2017-10-11-16-35-10	0	3	x	5	0	63.4	21.3	63	21.2	63.8	0.416	3561			52
749	6428	0	Tulbaghia violacea	300	2017-10-11-16-35-12	0	3	x	5	0	63.4	21.2	63	21.1	63.8	0.416	3561			53
750	6429	0	Tulbaghia violacea	300	2017-10-11-16-35-14	0	3	x	5	0	63.5	21.3	63	21.2	63.8	0.316	3561			54
751	6430	0	Tulbaghia violacea	300	2017-10-11-16-35-16	0	3	x	5	0	63.4	21.2	63	21.2	63.8	0.416	3561			55
752	6431	0	Tulbaghia violacea	300	2017-10-11-16-35-18	0	3	x	5	0	63.5	21.3	63	21.2	63.8	0.316	3561			56
753	6432	0	Tulbaghia violacea	300	2017-10-11-16-35-20	0	3	x	5	0	63.5	21.3	63	21.2	63.8	0.316	3561			57
754	6433	0	Tulbaghia violacea	300	2017-10-11-16-35-22	0	3	x	5	0	63.5	21.3	62.9	21.1	63.7	0.202	3561			58
755	6434	0	Tulbaghia violacea	300	2017-10-11-16-35-24	0	3	x	5	0	63.5	21.3	63	21.2	63.8	0.316	3561			59
756	6435	0	Tulbaghia violacea	300	2017-10-11-16-35-26	0	3	x	5	0	63.5	21.3	63	21.2	63.8	0.316	3561			60
757	6436	0	Tulbaghia violacea	300	2017-10-11-16-35-28	0	3	x	5	0	63.5	21.3	63	21.2	63.8	0.316	3561			61
758	6437	0	Tulbaghia violacea	300	2017-10-11-16-35-30	0	3	x	5	0	63.4	21.2	63	21.2	63.8	0.416	3561			62
759	6438	0	Tulbaghia violacea	300	2017-10-11-16-35-32	0	3	x	5	0	63.4	21.2	63	21.2	63.8	0.416	3561			63
760	6439	0	Tulbaghia violacea	300	2017-10-11-16-35-34	0	3	x	5	0	63.4	21.2	63	21.2	63.8	0.416	3561			64
761	6440	0	Tulbaghia violacea	300	2017-10-11-16-35-37	0	3	x	5	0	63.4	21.2	63	21.2	63.8	0.416	3561			65
762	6441	0	Tulbaghia violacea	300	2017-10-11-16-35-39	0	3	x	5	0	63.5	21.2	63	21.2	63.8	0.316	3561			66
763	6442	0	Tulbaghia violacea	300	2017-10-11-16-35-41	0	3	x	5	0	63.5	21.3	63	21.2	63.8	0.316	3561			67
764	6443	0	Tulbaghia violacea	300	2017-10-11-16-35-43	0	3	x	5	0	63.5	21.3	63	21.2	63.8	0.316	3561			68
765	6444	0	Tulbaghia violacea	300	2017-10-11-16-35-45	0	3	x	5	0	63.5	21.3	63.1	21.2	63.9	0.43	3561			69
766	6445	0	Tulbaghia violacea	300	2017-10-11-16-35-47	0	3	x	5	0	63.5	21.3	63	21.2	63.8	0.316	3561			70
767	6446	0	Tulbaghia violacea	300	2017-10-11-16-35-49	0	3	x	5	0	63.6	21.3	63.1	21.2	63.9	0.33	3561			71
768	6447	0	Tulbaghia violacea	300	2017-10-11-16-35-51	0	3	x	5	0	63.6	21.3	63	21.2	63.8	0.216	3561			72
769	6448	0	Tulbaghia violacea	300	2017-10-11-16-35-53	0	3	x	5	0	63.5	21.3	63	21.2	63.8	0.316	3561			73
770	6449	0	Tulbaghia violacea	300	2017-10-11-16-35-55	0	3	x	5	0	63.4	21.2	63	21.2	63.8	0.416	3561			74
771	6450	0	Tulbaghia violacea	300	2017-10-11-16-35-57	0	3	x	5	0	63.4	21.2	63.1	21.2	63.9	0.53	3561			75
772	6451	0	Tulbaghia violacea	300	2017-10-11-16-35-59	0	3	x	5	0	63.4	21.2	63.1	21.2	63.9	0.53	3561			76
773	6452	0	Tulbaghia violacea	300	2017-10-11-16-36-01	0	3	x	5	0	63.5	21.3	63.1	21.2	63.9	0.43	3561			77
774	6453	0	Tulbaghia violacea	300	2017-10-11-16-36-03	0	3	x	5	0	63.5	21.3	63.1	21.2	63.9	0.43	3561			78
775	6454	0	Tulbaghia violacea	300	2017-10-11-16-36-05	0	3	x	5	0	63.6	21.3	63.1	21.2	63.9	0.33	3561			79
776	6455	0	Tulbaghia violacea	300	2017-10-11-16-36-07	0	3	x	5	0	63.6	21.3	63.1	21.2	63.9	0.33	3561			80
777	6456	0	Tulbaghia violacea	300	2017-10-11-16-36-09	0	3	x	5	0	63.6	21.3	63.1	21.2	63.9	0.33	3561			81
778	6457	0	Tulbaghia violacea	300	2017-10-11-16-36-11	0	3	x	5	0	63.6	21.3	63.1	21.2	63.9	0.33	3561			82
779	6458	0	Tulbaghia violacea	300	2017-10-11-16-36-13	0	3	x	5	0	63.6	21.3	63.1	21.2	63.9	0.33	3561			83
780	6459	0	Tulbaghia violacea	300	2017-10-11-16-36-15	0	3	x	5	0	63.6	21.3	63.1	21.2	63.9	0.33	3561			84
781	6460	0	Tulbaghia violacea	300	2017-10-11-16-36-17	0	3	x	5	0	63.7	21.3	63.1	21.2	63.9	0.23	3561			85
782	6461	0	Tulbaghia violacea	300	2017-10-11-16-36-19	0	3	x	5	0	63.5	21.2	63.1	21.2	63.9	0.43	3561			86
783	6462	0	Tulbaghia violacea	300	2017-10-11-16-36-21	0	3	x	5	0	63.5	21.2	63.1	21.2	63.9	0.43	3561			87
784	6463	0	Tulbaghia violacea	300	2017-10-11-16-36-23	0	3	x	5	0	63.5	21.2	63.1	21.2	63.9	0.43	3561			88
785	6464	0	Tulbaghia violacea	300	2017-10-11-16-36-25	0	3	x	5	0	63.5	21.2	63.1	21.2	63.9	0.43	3561			89
786	6465	0	Tulbaghia violacea	300	2017-10-11-16-36-27	0	3	x	5	0	63.5	21.2	63.1	21.2	63.9	0.43	3561			90
787	6466	0	Tulbaghia violacea	300	2017-10-11-16-36-29	0	3	x	5	0	63.5	21.2	63.1	21.2	63.9	0.43	3561	Last10	Here	91
788	6467	0	Tulbaghia violacea	300	2017-10-11-16-36-31	0	3	x	5	0	63.5	21.2	63.1	21.2	63.9	0.43	3561	Last10	Here	92
789	6468	0	Tulbaghia violacea	300	2017-10-11-16-36-33	0	3	x	5	0	63.5	21.2	63.1	21.2	63.9	0.43	3561	Last10	Here	93
790	6469	0	Tulbaghia violacea	300	2017-10-11-16-36-35	0	3	x	5	0	63.6	21.3	63.1	21.2	63.9	0.33	3561	Last10	Here	94
791	6470	0	Tulbaghia violacea	300	2017-10-11-16-36-37	0	3	x	5	0	63.6	21.3	63.1	21.2	63.9	0.33	3561	Last10	Here	95
792	6471	0	Tulbaghia violacea	300	2017-10-11-16-36-39	0	3	x	5	0	63.5	21.3	63.1	21.2	63.9	0.43	3561	Last10	Here	96
793	6472	0	Tulbaghia violacea	300	2017-10-11-16-36-41	0	3	x	5	0	63.5	21.2	63.1	21.2	63.9	0.43	3561	Last10	Here	97
794	6473	0	Tulbaghia violacea	300	2017-10-11-16-36-43	0	3	x	5	0	63.5	21.2	63.1	21.2	63.9	0.43	3561	Last10	Here	98
795	6474	0	Tulbaghia violacea	300	2017-10-11-16-36-45	0	3	x	5	0	63.6	21.3	63.1	21.2	63.9	0.33	3561	Last10	Here	99
796	6475	0	Tulbaghia violacea	300	2017-10-11-16-36-47	0	3	x	5	0	63.5	21.2	63	21.2	63.8	0.316	3561	Last10	Here	100
797	6476	0	Tulbaghia violacea	300	2017-10-11-16-37-19	0	3	x	10	0	63.6	21.2	63.1	21.2	63.9	0.33	3562	First10	Here	1
798	6477	0	Tulbaghia violacea	300	2017-10-11-16-37-21	0	3	x	10	0	63.6	21.2	63.1	21.2	63.9	0.33	3562	First10	Here	2
799	6478	0	Tulbaghia violacea	300	2017-10-11-16-37-23	0	3	x	10	0	63.6	21.2	63.1	21.2	63.9	0.33	3562	First10	Here	3
800	6479	0	Tulbaghia violacea	300	2017-10-11-16-37-25	0	3	x	10	0	63.6	21.2	63.1	21.2	63.9	0.33	3562	First10	Here	4
801	6480	0	Tulbaghia violacea	300	2017-10-11-16-37-27	0	3	x	10	0	63.6	21.2	63.1	21.2	63.9	0.33	3562	First10	Here	5
802	6481	0	Tulbaghia violacea	300	2017-10-11-16-37-29	0	3	x	10	0	63.6	21.2	63.1	21.2	63.9	0.33	3562	First10	Here	6
803	6482	0	Tulbaghia violacea	300	2017-10-11-16-37-31	0	3	x	10	0	63.7	21.3	63.1	21.2	63.9	0.23	3562	First10	Here	7
804	6483	0	Tulbaghia violacea	300	2017-10-11-16-37-33	0	3	x	10	0	63.7	21.3	63.1	21.2	63.9	0.23	3562	First10	Here	8
805	6484	0	Tulbaghia violacea	300	2017-10-11-16-37-35	0	3	x	10	0	63.7	21.3	63.1	21.2	63.9	0.23	3562	First10	Here	9
806	6485	0	Tulbaghia violacea	300	2017-10-11-16-37-37	0	3	x	10	0	63.6	21.2	63.1	21.2	63.9	0.33	3562	First10	Here	10
807	6486	0	Tulbaghia violacea	300	2017-10-11-16-37-39	0	3	x	10	0	63.7	21.2	63.1	21.2	63.9	0.23	3562			11
808	6487	0	Tulbaghia violacea	300	2017-10-11-16-37-41	0	3	x	10	0	63.8	21.3	63.1	21.2	63.9	0.13	3562			12
809	6488	0	Tulbaghia violacea	300	2017-10-11-16-37-43	0	3	x	10	0	63.7	21.2	63.1	21.2	63.9	0.23	3562			13
810	6489	0	Tulbaghia violacea	300	2017-10-11-16-37-45	0	3	x	10	0	63.8	21.3	63.1	21.2	63.9	0.13	3562			14
811	6490	0	Tulbaghia violacea	300	2017-10-11-16-37-47	0	3	x	10	0	63.8	21.3	63.1	21.2	63.9	0.13	3562			15
812	6491	0	Tulbaghia violacea	300	2017-10-11-16-37-49	0	3	x	10	0	63.8	21.3	63.1	21.2	63.9	0.13	3562			16
813	6492	0	Tulbaghia violacea	300	2017-10-11-16-37-51	0	3	x	10	0	63.7	21.2	63.1	21.2	63.9	0.23	3562			17
814	6493	0	Tulbaghia violacea	300	2017-10-11-16-37-53	0	3	x	10	0	63.7	21.2	63.1	21.2	63.9	0.23	3562			18
815	6494	0	Tulbaghia violacea	300	2017-10-11-16-37-55	0	3	x	10	0	63.9	21.3	63.1	21.2	63.9	0.03	3562			19
816	6495	0	Tulbaghia violacea	300	2017-10-11-16-37-57	0	3	x	10	0	63.7	21.2	63	21.1	63.8	0.116	3562			20
817	6496	0	Tulbaghia violacea	300	2017-10-11-16-37-59	0	3	x	10	0	63.8	21.2	63.1	21.2	63.9	0.13	3562			21
818	6497	0	Tulbaghia violacea	300	2017-10-11-16-38-01	0	3	x	10	0	63.9	21.3	63.1	21.2	63.9	0.03	3562			22
819	6498	0	Tulbaghia violacea	300	2017-10-11-16-38-03	0	3	x	10	0	63.7	21.2	63.1	21.2	63.9	0.23	3562			23
820	6499	0	Tulbaghia violacea	300	2017-10-11-16-38-05	0	3	x	10	0	63.7	21.2	63.1	21.2	63.9	0.23	3562			24
821	6500	0	Tulbaghia violacea	300	2017-10-11-16-38-07	0	3	x	10	0	63.8	21.3	63.1	21.2	63.9	0.13	3562			25
822	6501	0	Tulbaghia violacea	300	2017-10-11-16-38-09	0	3	x	10	0	63.7	21.2	63.1	21.2	63.9	0.23	3562			26
823	6502	0	Tulbaghia violacea	300	2017-10-11-16-38-11	0	3	x	10	0	63.7	21.2	63.1	21.2	63.9	0.23	3562			27
824	6503	0	Tulbaghia violacea	300	2017-10-11-16-38-13	0	3	x	10	0	63.8	21.3	63.1	21.2	63.9	0.13	3562			28
825	6504	0	Tulbaghia violacea	300	2017-10-11-16-38-15	0	3	x	10	0	63.8	21.3	63.1	21.2	63.9	0.13	3562			29
826	6505	0	Tulbaghia violacea	300	2017-10-11-16-38-17	0	3	x	10	0	63.7	21.2	63.1	21.2	63.9	0.23	3562			30
827	6506	0	Tulbaghia violacea	300	2017-10-11-16-38-19	0	3	x	10	0	63.7	21.2	63.1	21.2	63.9	0.23	3562			31
828	6507	0	Tulbaghia violacea	300	2017-10-11-16-38-21	0	3	x	10	0	63.9	21.3	63.1	21.2	63.9	0.03	3562			32
829	6508	0	Tulbaghia violacea	300	2017-10-11-16-38-23	0	3	x	10	0	63.8	21.2	63.1	21.2	63.9	0.13	3562			33
830	6509	0	Tulbaghia violacea	300	2017-10-11-16-38-25	0	3	x	10	0	63.8	21.2	63.1	21.2	63.9	0.13	3562			34
831	6510	0	Tulbaghia violacea	300	2017-10-11-16-38-27	0	3	x	10	0	63.8	21.2	63.1	21.2	63.9	0.13	3562			35
832	6511	0	Tulbaghia violacea	300	2017-10-11-16-38-29	0	3	x	10	0	63.8	21.2	63.2	21.2	64	0.244	3562			36
833	6512	0	Tulbaghia violacea	300	2017-10-11-16-38-31	0	3	x	10	0	63.8	21.2	63.2	21.2	64	0.244	3562			37
834	6513	0	Tulbaghia violacea	300	2017-10-11-16-38-33	0	3	x	10	0	63.8	21.2	63.2	21.2	64	0.244	3562			38
835	6514	0	Tulbaghia violacea	300	2017-10-11-16-38-35	0	3	x	10	0	63.9	21.3	63.2	21.2	64	0.144	3562			39
836	6515	0	Tulbaghia violacea	300	2017-10-11-16-38-37	0	3	x	10	0	63.8	21.2	63.2	21.2	64	0.244	3562			40
837	6516	0	Tulbaghia violacea	300	2017-10-11-16-38-39	0	3	x	10	0	63.8	21.2	63.2	21.2	64	0.244	3562			41
838	6517	0	Tulbaghia violacea	300	2017-10-11-16-38-41	0	3	x	10	0	63.8	21.2	63.2	21.2	64	0.244	3562			42
839	6518	0	Tulbaghia violacea	300	2017-10-11-16-38-43	0	3	x	10	0	63.8	21.2	63.2	21.2	64	0.244	3562			43
840	6519	0	Tulbaghia violacea	300	2017-10-11-16-38-45	0	3	x	10	0	63.8	21.2	63.1	21.1	63.9	0.13	3562			44
841	6520	0	Tulbaghia violacea	300	2017-10-11-16-38-47	0	3	x	10	0	63.8	21.2	63.2	21.2	64	0.244	3562			45
842	6521	0	Tulbaghia violacea	300	2017-10-11-16-38-49	0	3	x	10	0	63.8	21.2	63.2	21.1	64	0.244	3562			46
843	6522	0	Tulbaghia violacea	300	2017-10-11-16-38-51	0	3	x	10	0	63.8	21.2	63.3	21.2	64.2	0.358	3562			47
844	6523	0	Tulbaghia violacea	300	2017-10-11-16-38-53	0	3	x	10	0	63.8	21.2	63.3	21.2	64.2	0.358	3562			48
845	6524	0	Tulbaghia violacea	300	2017-10-11-16-38-55	0	3	x	10	0	63.8	21.2	63.3	21.2	64.2	0.358	3562			49
846	6525	0	Tulbaghia violacea	300	2017-10-11-16-38-57	0	3	x	10	0	63.9	21.3	63.3	21.2	64.2	0.258	3562			50
847	6526	0	Tulbaghia violacea	300	2017-10-11-16-38-59	0	3	x	10	0	63.8	21.2	63.3	21.2	64.2	0.358	3562			51
848	6527	0	Tulbaghia violacea	300	2017-10-11-16-39-01	0	3	x	10	0	63.8	21.2	63.3	21.2	64.2	0.358	3562			52
849	6528	0	Tulbaghia violacea	300	2017-10-11-16-39-03	0	3	x	10	0	63.8	21.2	63.3	21.2	64.2	0.358	3562			53
850	6529	0	Tulbaghia violacea	300	2017-10-11-16-39-05	0	3	x	10	0	63.8	21.2	63.3	21.2	64.2	0.358	3562			54
851	6530	0	Tulbaghia violacea	300	2017-10-11-16-39-07	0	3	x	10	0	63.8	21.2	63.3	21.2	64.2	0.358	3562			55
852	6531	0	Tulbaghia violacea	300	2017-10-11-16-39-09	0	3	x	10	0	63.8	21.2	63.3	21.2	64.2	0.358	3562			56
853	6532	0	Tulbaghia violacea	300	2017-10-11-16-39-11	0	3	x	10	0	63.8	21.2	63.3	21.2	64.2	0.358	3562			57
854	6533	0	Tulbaghia violacea	300	2017-10-11-16-39-13	0	3	x	10	0	63.9	21.3	63.3	21.2	64.2	0.258	3562			58
855	6534	0	Tulbaghia violacea	300	2017-10-11-16-39-15	0	3	x	10	0	63.8	21.2	63.3	21.2	64.2	0.358	3562			59
856	6535	0	Tulbaghia violacea	300	2017-10-11-16-39-17	0	3	x	10	0	63.8	21.2	63.3	21.2	64.2	0.358	3562			60
857	6536	0	Tulbaghia violacea	300	2017-10-11-16-39-19	0	3	x	10	0	63.8	21.2	63.3	21.2	64.2	0.358	3562			61
858	6537	0	Tulbaghia violacea	300	2017-10-11-16-39-21	0	3	x	10	0	63.8	21.2	63.3	21.2	64.2	0.358	3562			62
859	6538	0	Tulbaghia violacea	300	2017-10-11-16-39-23	0	3	x	10	0	63.8	21.2	63.3	21.2	64.2	0.358	3562			63
860	6539	0	Tulbaghia violacea	300	2017-10-11-16-39-25	0	3	x	10	0	63.9	21.2	63.3	21.2	64.2	0.258	3562			64
861	6540	0	Tulbaghia violacea	300	2017-10-11-16-39-27	0	3	x	10	0	63.9	21.2	63.3	21.2	64.2	0.258	3562			65
862	6541	0	Tulbaghia violacea	300	2017-10-11-16-39-29	0	3	x	10	0	63.9	21.2	63.3	21.2	64.2	0.258	3562			66
863	6542	0	Tulbaghia violacea	300	2017-10-11-16-39-31	0	3	x	10	0	63.9	21.2	63.3	21.2	64.2	0.258	3562			67
864	6543	0	Tulbaghia violacea	300	2017-10-11-16-39-33	0	3	x	10	0	63.9	21.2	63.3	21.2	64.2	0.258	3562			68
865	6544	0	Tulbaghia violacea	300	2017-10-11-16-39-35	0	3	x	10	0	63.9	21.2	63.2	21.2	64	0.144	3562			69
866	6545	0	Tulbaghia violacea	300	2017-10-11-16-39-37	0	3	x	10	0	63.9	21.2	63.2	21.2	64	0.144	3562			70
867	6546	0	Tulbaghia violacea	300	2017-10-11-16-39-39	0	3	x	10	0	63.9	21.2	63.3	21.2	64.2	0.258	3562			71
868	6547	0	Tulbaghia violacea	300	2017-10-11-16-39-41	0	3	x	10	0	63.9	21.2	63.2	21.2	64	0.144	3562			72
869	6548	0	Tulbaghia violacea	300	2017-10-11-16-39-43	0	3	x	10	0	63.9	21.2	63.3	21.2	64.2	0.258	3562			73
870	6549	0	Tulbaghia violacea	300	2017-10-11-16-39-45	0	3	x	10	0	63.9	21.2	63.3	21.2	64.2	0.258	3562			74
871	6550	0	Tulbaghia violacea	300	2017-10-11-16-39-47	0	3	x	10	0	64.1	21.3	63.3	21.2	64.2	0.058	3562			75
872	6551	0	Tulbaghia violacea	300	2017-10-11-16-39-49	0	3	x	10	0	63.9	21.2	63.3	21.2	64.2	0.258	3562			76
873	6552	0	Tulbaghia violacea	300	2017-10-11-16-39-51	0	3	x	10	0	63.9	21.2	63.3	21.2	64.2	0.258	3562			77
874	6553	0	Tulbaghia violacea	300	2017-10-11-16-39-53	0	3	x	10	0	63.9	21.2	63.3	21.2	64.2	0.258	3562			78
875	6554	0	Tulbaghia violacea	300	2017-10-11-16-39-55	0	3	x	10	0	63.9	21.2	63.3	21.2	64.2	0.258	3562			79
876	6555	0	Tulbaghia violacea	300	2017-10-11-16-39-57	0	3	x	10	0	64	21.2	63.3	21.2	64.2	0.158	3562			80
877	6556	0	Tulbaghia violacea	300	2017-10-11-16-39-59	0	3	x	10	0	63.9	21.2	63.2	21.1	64	0.144	3562			81
878	6557	0	Tulbaghia violacea	300	2017-10-11-16-40-01	0	3	x	10	0	64	21.2	63.3	21.2	64.2	0.158	3562			82
879	6558	0	Tulbaghia violacea	300	2017-10-11-16-40-03	0	3	x	10	0	64.1	21.3	63.3	21.2	64.2	0.058	3562			83
880	6559	0	Tulbaghia violacea	300	2017-10-11-16-40-05	0	3	x	10	0	64	21.2	63.3	21.2	64.2	0.158	3562			84
881	6560	0	Tulbaghia violacea	300	2017-10-11-16-40-07	0	3	x	10	0	63.9	21.2	63.3	21.2	64.2	0.258	3562			85
882	6561	0	Tulbaghia violacea	300	2017-10-11-16-40-09	0	3	x	10	0	63.9	21.2	63.3	21.2	64.2	0.258	3562			86
883	6562	0	Tulbaghia violacea	300	2017-10-11-16-40-11	0	3	x	10	0	64	21.3	63.3	21.2	64.2	0.158	3562			87
884	6563	0	Tulbaghia violacea	300	2017-10-11-16-40-13	0	3	x	10	0	63.9	21.2	63.3	21.2	64.2	0.258	3562			88
885	6564	0	Tulbaghia violacea	300	2017-10-11-16-40-15	0	3	x	10	0	64	21.3	63.3	21.2	64.2	0.158	3562			89
886	6565	0	Tulbaghia violacea	300	2017-10-11-16-40-17	0	3	x	10	0	63.9	21.2	63.3	21.2	64.2	0.258	3562			90
887	6566	0	Tulbaghia violacea	300	2017-10-11-16-40-19	0	3	x	10	0	63.8	21.2	63.3	21.2	64.2	0.358	3562	Last10	Here	91
888	6567	0	Tulbaghia violacea	300	2017-10-11-16-40-21	0	3	x	10	0	63.9	21.3	63.3	21.2	64.2	0.258	3562	Last10	Here	92
889	6568	0	Tulbaghia violacea	300	2017-10-11-16-40-23	0	3	x	10	0	63.9	21.2	63.3	21.2	64.2	0.258	3562	Last10	Here	93
890	6569	0	Tulbaghia violacea	300	2017-10-11-16-40-25	0	3	x	10	0	63.9	21.2	63.3	21.2	64.2	0.258	3562	Last10	Here	94
891	6570	0	Tulbaghia violacea	300	2017-10-11-16-40-27	0	3	x	10	0	63.9	21.2	63.3	21.2	64.2	0.258	3562	Last10	Here	95
892	6571	0	Tulbaghia violacea	300	2017-10-11-16-40-29	0	3	x	10	0	63.9	21.2	63.4	21.2	64.3	0.372	3562	Last10	Here	96
893	6572	0	Tulbaghia violacea	300	2017-10-11-16-40-31	0	3	x	10	0	63.9	21.2	63.4	21.2	64.3	0.372	3562	Last10	Here	97
894	6573	0	Tulbaghia violacea	300	2017-10-11-16-40-33	0	3	x	10	0	63.9	21.2	63.4	21.2	64.3	0.372	3562	Last10	Here	98
895	6574	0	Tulbaghia violacea	300	2017-10-11-16-40-35	0	3	x	10	0	63.9	21.2	63.4	21.2	64.3	0.372	3562	Last10	Here	99
896	6575	0	Tulbaghia violacea	300	2017-10-11-16-40-37	0	3	x	10	0	63.9	21.2	63.4	21.2	64.3	0.372	3562	Last10	Here	100
897	6576	0	Tulbaghia violacea	300	2017-10-11-16-41-10	0	3	x	15	0	63.9	21.2	63.3	21.2	64.2	0.258	3563	First10	Here	1
898	6577	0	Tulbaghia violacea	300	2017-10-11-16-41-12	0	3	x	15	0	64	21.3	63.3	21.2	64.2	0.158	3563	First10	Here	2
899	6578	0	Tulbaghia violacea	300	2017-10-11-16-41-14	0	3	x	15	0	64	21.3	63.3	21.2	64.2	0.158	3563	First10	Here	3
900	6579	0	Tulbaghia violacea	300	2017-10-11-16-41-16	0	3	x	15	0	64	21.3	63.3	21.2	64.2	0.158	3563	First10	Here	4
901	6580	0	Tulbaghia violacea	300	2017-10-11-16-41-18	0	3	x	15	0	64	21.3	63.3	21.2	64.2	0.158	3563	First10	Here	5
902	6581	0	Tulbaghia violacea	300	2017-10-11-16-41-20	0	3	x	15	0	64	21.3	63.3	21.2	64.2	0.158	3563	First10	Here	6
903	6582	0	Tulbaghia violacea	300	2017-10-11-16-41-22	0	3	x	15	0	64.1	21.3	63.3	21.2	64.2	0.058	3563	First10	Here	7
904	6583	0	Tulbaghia violacea	300	2017-10-11-16-41-24	0	3	x	15	0	64.1	21.3	63.3	21.2	64.2	0.058	3563	First10	Here	8
905	6584	0	Tulbaghia violacea	300	2017-10-11-16-41-26	0	3	x	15	0	64.1	21.3	63.3	21.2	64.2	0.058	3563	First10	Here	9
906	6585	0	Tulbaghia violacea	300	2017-10-11-16-41-28	0	3	x	15	0	64.1	21.3	63.3	21.2	64.2	0.058	3563	First10	Here	10
907	6586	0	Tulbaghia violacea	300	2017-10-11-16-41-30	0	3	x	15	0	64.1	21.3	63.3	21.2	64.2	0.058	3563			11
908	6587	0	Tulbaghia violacea	300	2017-10-11-16-41-32	0	3	x	15	0	64.1	21.3	63.3	21.2	64.2	0.058	3563			12
909	6588	0	Tulbaghia violacea	300	2017-10-11-16-41-34	0	3	x	15	0	64.1	21.3	63.3	21.2	64.2	0.058	3563			13
910	6589	0	Tulbaghia violacea	300	2017-10-11-16-41-36	0	3	x	15	0	64.1	21.3	63.3	21.2	64.2	0.058	3563			14
911	6590	0	Tulbaghia violacea	300	2017-10-11-16-41-38	0	3	x	15	0	64.1	21.3	63.3	21.2	64.2	0.058	3563			15
912	6591	0	Tulbaghia violacea	300	2017-10-11-16-41-40	0	3	x	15	0	64.1	21.3	63.3	21.2	64.2	0.058	3563			16
913	6592	0	Tulbaghia violacea	300	2017-10-11-16-41-42	0	3	x	15	0	64.1	21.3	63.3	21.2	64.2	0.058	3563			17
914	6593	0	Tulbaghia violacea	300	2017-10-11-16-41-44	0	3	x	15	0	64.1	21.3	63.3	21.2	64.2	0.058	3563			18
915	6594	0	Tulbaghia violacea	300	2017-10-11-16-41-46	0	3	x	15	0	64.1	21.3	63.3	21.2	64.2	0.058	3563			19
916	6595	0	Tulbaghia violacea	300	2017-10-11-16-41-48	0	3	x	15	0	64.1	21.3	63.3	21.2	64.2	0.058	3563			20
917	6596	0	Tulbaghia violacea	300	2017-10-11-16-41-50	0	3	x	15	0	64.1	21.3	63.3	21.2	64.2	0.058	3563			21
918	6597	0	Tulbaghia violacea	300	2017-10-11-16-41-52	0	3	x	15	0	64.1	21.3	63.3	21.2	64.2	0.058	3563			22
919	6598	0	Tulbaghia violacea	300	2017-10-11-16-41-54	0	3	x	15	0	64	21.2	63.3	21.2	64.2	0.158	3563			23
920	6599	0	Tulbaghia violacea	300	2017-10-11-16-41-56	0	3	x	15	0	64	21.2	63.3	21.2	64.2	0.158	3563			24
921	6600	0	Tulbaghia violacea	300	2017-10-11-16-41-58	0	3	x	15	0	64.1	21.3	63.3	21.2	64.2	0.058	3563			25
922	6601	0	Tulbaghia violacea	300	2017-10-11-16-42-00	0	3	x	15	0	64.2	21.3	63.4	21.2	64.3	0.072	3563			26
923	6602	0	Tulbaghia violacea	300	2017-10-11-16-42-02	0	3	x	15	0	64.2	21.3	63.4	21.2	64.3	0.072	3563			27
924	6603	0	Tulbaghia violacea	300	2017-10-11-16-42-04	0	3	x	15	0	64.1	21.2	63.4	21.2	64.3	0.172	3563			28
925	6604	0	Tulbaghia violacea	300	2017-10-11-16-42-06	0	3	x	15	0	64.2	21.3	63.4	21.2	64.3	0.072	3563			29
926	6605	0	Tulbaghia violacea	300	2017-10-11-16-42-08	0	3	x	15	0	64.2	21.3	63.4	21.2	64.3	0.072	3563			30
927	6606	0	Tulbaghia violacea	300	2017-10-11-16-42-10	0	3	x	15	0	64.2	21.3	63.4	21.2	64.3	0.072	3563			31
928	6607	0	Tulbaghia violacea	300	2017-10-11-16-42-12	0	3	x	15	0	64.2	21.3	63.4	21.2	64.3	0.072	3563			32
929	6608	0	Tulbaghia violacea	300	2017-10-11-16-42-14	0	3	x	15	0	64.2	21.3	63.4	21.2	64.3	0.072	3563			33
930	6609	0	Tulbaghia violacea	300	2017-10-11-16-42-16	0	3	x	15	0	64.2	21.3	63.4	21.2	64.3	0.072	3563			34
931	6610	0	Tulbaghia violacea	300	2017-10-11-16-42-18	0	3	x	15	0	64.2	21.3	63.3	21.1	64.2	-0.042	3563			35
932	6611	0	Tulbaghia violacea	300	2017-10-11-16-42-20	0	3	x	15	0	64.1	21.2	63.4	21.2	64.3	0.172	3563			36
933	6612	0	Tulbaghia violacea	300	2017-10-11-16-42-22	0	3	x	15	0	64.1	21.2	63.5	21.2	64.4	0.286	3563			37
934	6613	0	Tulbaghia violacea	300	2017-10-11-16-42-24	0	3	x	15	0	64.2	21.3	63.4	21.2	64.3	0.072	3563			38
935	6614	0	Tulbaghia violacea	300	2017-10-11-16-42-26	0	3	x	15	0	64.2	21.3	63.4	21.2	64.3	0.072	3563			39
936	6615	0	Tulbaghia violacea	300	2017-10-11-16-42-28	0	3	x	15	0	64.1	21.2	63.5	21.2	64.4	0.286	3563			40
937	6616	0	Tulbaghia violacea	300	2017-10-11-16-42-30	0	3	x	15	0	64.2	21.3	63.4	21.2	64.3	0.072	3563			41
938	6617	0	Tulbaghia violacea	300	2017-10-11-16-42-32	0	3	x	15	0	64.1	21.2	63.5	21.2	64.4	0.286	3563			42
939	6618	0	Tulbaghia violacea	300	2017-10-11-16-42-34	0	3	x	15	0	64.1	21.2	63.5	21.2	64.4	0.286	3563			43
940	6619	0	Tulbaghia violacea	300	2017-10-11-16-42-36	0	3	x	15	0	64.1	21.2	63.5	21.2	64.4	0.286	3563			44
941	6620	0	Tulbaghia violacea	300	2017-10-11-16-42-38	0	3	x	15	0	64.2	21.3	63.4	21.2	64.3	0.072	3563			45
942	6621	0	Tulbaghia violacea	300	2017-10-11-16-42-40	0	3	x	15	0	64.2	21.3	63.5	21.2	64.4	0.186	3563			46
943	6622	0	Tulbaghia violacea	300	2017-10-11-16-42-42	0	3	x	15	0	64.1	21.2	63.5	21.2	64.4	0.286	3563			47
944	6623	0	Tulbaghia violacea	300	2017-10-11-16-42-44	0	3	x	15	0	64.1	21.2	63.5	21.2	64.4	0.286	3563			48
945	6624	0	Tulbaghia violacea	300	2017-10-11-16-42-46	0	3	x	15	0	64.1	21.2	63.5	21.2	64.4	0.286	3563			49
946	6625	0	Tulbaghia violacea	300	2017-10-11-16-42-48	0	3	x	15	0	64.2	21.3	63.5	21.2	64.4	0.186	3563			50
947	6626	0	Tulbaghia violacea	300	2017-10-11-16-42-50	0	3	x	15	0	64.2	21.2	63.5	21.2	64.4	0.186	3563			51
948	6627	0	Tulbaghia violacea	300	2017-10-11-16-42-52	0	3	x	15	0	64.2	21.2	63.4	21.2	64.3	0.072	3563			52
949	6628	0	Tulbaghia violacea	300	2017-10-11-16-42-54	0	3	x	15	0	64.2	21.3	63.5	21.2	64.4	0.186	3563			53
950	6629	0	Tulbaghia violacea	300	2017-10-11-16-42-56	0	3	x	15	0	64.3	21.3	63.5	21.2	64.4	0.086	3563			54
951	6630	0	Tulbaghia violacea	300	2017-10-11-16-42-58	0	3	x	15	0	64.3	21.3	63.4	21.2	64.3	-0.028	3563			55
952	6631	0	Tulbaghia violacea	300	2017-10-11-16-43-00	0	3	x	15	0	64.1	21.2	63.4	21.2	64.3	0.172	3563			56
953	6632	0	Tulbaghia violacea	300	2017-10-11-16-43-02	0	3	x	15	0	64.3	21.3	63.4	21.2	64.3	-0.028	3563			57
954	6633	0	Tulbaghia violacea	300	2017-10-11-16-43-04	0	3	x	15	0	64.2	21.2	63.5	21.2	64.4	0.186	3563			58
955	6634	0	Tulbaghia violacea	300	2017-10-11-16-43-06	0	3	x	15	0	64.2	21.2	63.4	21.2	64.3	0.072	3563			59
956	6635	0	Tulbaghia violacea	300	2017-10-11-16-43-08	0	3	x	15	0	64.2	21.2	63.5	21.2	64.4	0.186	3563			60
957	6636	0	Tulbaghia violacea	300	2017-10-11-16-43-10	0	3	x	15	0	64.2	21.3	63.4	21.2	64.3	0.072	3563			61
958	6637	0	Tulbaghia violacea	300	2017-10-11-16-43-12	0	3	x	15	0	64.2	21.3	63.4	21.2	64.3	0.072	3563			62
959	6638	0	Tulbaghia violacea	300	2017-10-11-16-43-14	0	3	x	15	0	64.2	21.3	63.4	21.2	64.3	0.072	3563			63
960	6639	0	Tulbaghia violacea	300	2017-10-11-16-43-16	0	3	x	15	0	64.1	21.2	63.4	21.2	64.3	0.172	3563			64
961	6640	0	Tulbaghia violacea	300	2017-10-11-16-43-18	0	3	x	15	0	64.2	21.2	63.5	21.2	64.4	0.186	3563			65
962	6641	0	Tulbaghia violacea	300	2017-10-11-16-43-20	0	3	x	15	0	64.3	21.3	63.5	21.2	64.4	0.086	3563			66
963	6642	0	Tulbaghia violacea	300	2017-10-11-16-43-22	0	3	x	15	0	64.2	21.2	63.4	21.2	64.3	0.072	3563			67
964	6643	0	Tulbaghia violacea	300	2017-10-11-16-43-24	0	3	x	15	0	64.2	21.2	63.4	21.2	64.3	0.072	3563			68
965	6644	0	Tulbaghia violacea	300	2017-10-11-16-43-26	0	3	x	15	0	64.1	21.2	63.4	21.2	64.3	0.172	3563			69
966	6645	0	Tulbaghia violacea	300	2017-10-11-16-43-28	0	3	x	15	0	64.1	21.2	63.4	21.2	64.3	0.172	3563			70
967	6646	0	Tulbaghia violacea	300	2017-10-11-16-43-30	0	3	x	15	0	64.2	21.3	63.4	21.2	64.3	0.072	3563			71
968	6647	0	Tulbaghia violacea	300	2017-10-11-16-43-32	0	3	x	15	0	64.2	21.3	63.4	21.2	64.3	0.072	3563			72
969	6648	0	Tulbaghia violacea	300	2017-10-11-16-43-34	0	3	x	15	0	64.1	21.2	63.4	21.2	64.3	0.172	3563			73
970	6649	0	Tulbaghia violacea	300	2017-10-11-16-43-36	0	3	x	15	0	64.1	21.2	63.4	21.2	64.3	0.172	3563			74
971	6650	0	Tulbaghia violacea	300	2017-10-11-16-43-38	0	3	x	15	0	64.2	21.2	63.4	21.2	64.3	0.072	3563			75
972	6651	0	Tulbaghia violacea	300	2017-10-11-16-43-40	0	3	x	15	0	64.2	21.2	63.4	21.2	64.3	0.072	3563			76
973	6652	0	Tulbaghia violacea	300	2017-10-11-16-43-42	0	3	x	15	0	64.2	21.2	63.4	21.2	64.3	0.072	3563			77
974	6653	0	Tulbaghia violacea	300	2017-10-11-16-43-44	0	3	x	15	0	64.2	21.2	63.4	21.2	64.3	0.072	3563			78
975	6654	0	Tulbaghia violacea	300	2017-10-11-16-43-46	0	3	x	15	0	64.2	21.2	63.4	21.2	64.3	0.072	3563			79
976	6655	0	Tulbaghia violacea	300	2017-10-11-16-43-48	0	3	x	15	0	64.3	21.3	63.4	21.2	64.3	-0.028	3563			80
977	6656	0	Tulbaghia violacea	300	2017-10-11-16-43-50	0	3	x	15	0	64.2	21.2	63.4	21.2	64.3	0.072	3563			81
978	6657	0	Tulbaghia violacea	300	2017-10-11-16-43-52	0	3	x	15	0	64.2	21.2	63.4	21.2	64.3	0.072	3563			82
979	6658	0	Tulbaghia violacea	300	2017-10-11-16-43-54	0	3	x	15	0	64.3	21.3	63.4	21.2	64.3	-0.028	3563			83
980	6659	0	Tulbaghia violacea	300	2017-10-11-16-43-56	0	3	x	15	0	64.2	21.2	63.4	21.2	64.3	0.072	3563			84
981	6660	0	Tulbaghia violacea	300	2017-10-11-16-43-58	0	3	x	15	0	64.2	21.3	63.4	21.2	64.3	0.072	3563			85
982	6661	0	Tulbaghia violacea	300	2017-10-11-16-44-00	0	3	x	15	0	64.1	21.2	63.4	21.2	64.3	0.172	3563			86
983	6662	0	Tulbaghia violacea	300	2017-10-11-16-44-02	0	3	x	15	0	64.1	21.2	63.4	21.2	64.3	0.172	3563			87
984	6663	0	Tulbaghia violacea	300	2017-10-11-16-44-04	0	3	x	15	0	64.3	21.3	63.4	21.2	64.3	-0.028	3563			88
985	6664	0	Tulbaghia violacea	300	2017-10-11-16-44-06	0	3	x	15	0	64.3	21.3	63.4	21.2	64.3	-0.028	3563			89
986	6665	0	Tulbaghia violacea	300	2017-10-11-16-44-08	0	3	x	15	0	64.1	21.2	63.4	21.2	64.3	0.172	3563			90
987	6666	0	Tulbaghia violacea	300	2017-10-11-16-44-10	0	3	x	15	0	64.1	21.2	63.4	21.2	64.3	0.172	3563	Last10	Here	91
988	6667	0	Tulbaghia violacea	300	2017-10-11-16-44-12	0	3	x	15	0	64.2	21.3	63.4	21.2	64.3	0.072	3563	Last10	Here	92
989	6668	0	Tulbaghia violacea	300	2017-10-11-16-44-14	0	3	x	15	0	64.2	21.3	63.4	21.2	64.3	0.072	3563	Last10	Here	93
990	6669	0	Tulbaghia violacea	300	2017-10-11-16-44-16	0	3	x	15	0	64.1	21.2	63.4	21.2	64.3	0.172	3563	Last10	Here	94
991	6670	0	Tulbaghia violacea	300	2017-10-11-16-44-18	0	3	x	15	0	64.3	21.3	63.4	21.2	64.3	-0.028	3563	Last10	Here	95
992	6671	0	Tulbaghia violacea	300	2017-10-11-16-44-20	0	3	x	15	0	64.3	21.3	63.5	21.2	64.4	0.086	3563	Last10	Here	96
993	6672	0	Tulbaghia violacea	300	2017-10-11-16-44-22	0	3	x	15	0	64.3	21.3	63.5	21.2	64.4	0.086	3563	Last10	Here	97
994	6673	0	Tulbaghia violacea	300	2017-10-11-16-44-24	0	3	x	15	0	64.3	21.3	63.5	21.2	64.4	0.086	3563	Last10	Here	98
995	6674	0	Tulbaghia violacea	300	2017-10-11-16-44-26	0	3	x	15	0	64.2	21.2	63.5	21.2	64.4	0.186	3563	Last10	Here	99
996	6675	0	Tulbaghia violacea	300	2017-10-11-16-44-28	0	3	x	15	0	64.2	21.2	63.5	21.2	64.4	0.186	3563	Last10	Here	100
997	6676	0	Tulbaghia violacea	300	2017-10-11-16-45-00	0	3	x	20	0	64.2	21.2	63.5	21.2	64.4	0.186	3564	First10	Here	1
998	6677	0	Tulbaghia violacea	300	2017-10-11-16-45-02	0	3	x	20	0	64.4	21.3	63.5	21.2	64.4	-0.014	3564	First10	Here	2
999	6678	0	Tulbaghia violacea	300	2017-10-11-16-45-04	0	3	x	20	0	64.4	21.3	63.5	21.2	64.4	-0.014	3564	First10	Here	3
1000	6679	0	Tulbaghia violacea	300	2017-10-11-16-45-06	0	3	x	20	0	64.3	21.2	63.5	21.2	64.4	0.086	3564	First10	Here	4
1001	6680	0	Tulbaghia violacea	300	2017-10-11-16-45-08	0	3	x	20	0	64.3	21.2	63.5	21.2	64.4	0.086	3564	First10	Here	5
1002	6681	0	Tulbaghia violacea	300	2017-10-11-16-45-10	0	3	x	20	0	64.3	21.2	63.5	21.2	64.4	0.086	3564	First10	Here	6
1003	6682	0	Tulbaghia violacea	300	2017-10-11-16-45-12	0	3	x	20	0	64.3	21.2	63.5	21.2	64.4	0.086	3564	First10	Here	7
1004	6683	0	Tulbaghia violacea	300	2017-10-11-16-45-14	0	3	x	20	0	64.4	21.3	63.5	21.2	64.4	-0.014	3564	First10	Here	8
1005	6684	0	Tulbaghia violacea	300	2017-10-11-16-45-16	0	3	x	20	0	64.4	21.3	63.5	21.2	64.4	-0.014	3564	First10	Here	9
1006	6685	0	Tulbaghia violacea	300	2017-10-11-16-45-18	0	3	x	20	0	64.4	21.3	63.5	21.2	64.4	-0.014	3564	First10	Here	10
1007	6686	0	Tulbaghia violacea	300	2017-10-11-16-45-20	0	3	x	20	0	64.4	21.3	63.5	21.2	64.4	-0.014	3564			11
1008	6687	0	Tulbaghia violacea	300	2017-10-11-16-45-22	0	3	x	20	0	64.3	21.2	63.5	21.2	64.4	0.086	3564			12
1009	6688	0	Tulbaghia violacea	300	2017-10-11-16-45-24	0	3	x	20	0	64.4	21.3	63.5	21.2	64.4	-0.014	3564			13
1010	6689	0	Tulbaghia violacea	300	2017-10-11-16-45-26	0	3	x	20	0	64.3	21.2	63.5	21.2	64.4	0.086	3564			14
1011	6690	0	Tulbaghia violacea	300	2017-10-11-16-45-28	0	3	x	20	0	64.4	21.3	63.5	21.2	64.4	-0.014	3564			15
1012	6691	0	Tulbaghia violacea	300	2017-10-11-16-45-30	0	3	x	20	0	64.2	21.2	63.5	21.2	64.4	0.186	3564			16
1013	6692	0	Tulbaghia violacea	300	2017-10-11-16-45-32	0	3	x	20	0	64.2	21.2	63.5	21.2	64.4	0.186	3564			17
1014	6693	0	Tulbaghia violacea	300	2017-10-11-16-45-34	0	3	x	20	0	64.2	21.2	63.5	21.2	64.4	0.186	3564			18
1015	6694	0	Tulbaghia violacea	300	2017-10-11-16-45-36	0	3	x	20	0	64.2	21.2	63.6	21.2	64.5	0.3	3564			19
1016	6695	0	Tulbaghia violacea	300	2017-10-11-16-45-38	0	3	x	20	0	64.1	21.2	63.5	21.2	64.4	0.286	3564			20
1017	6696	0	Tulbaghia violacea	300	2017-10-11-16-45-40	0	3	x	20	0	64.1	21.2	63.6	21.2	64.5	0.4	3564			21
1018	6697	0	Tulbaghia violacea	300	2017-10-11-16-45-42	0	3	x	20	0	64.2	21.3	63.5	21.2	64.4	0.186	3564			22
1019	6698	0	Tulbaghia violacea	300	2017-10-11-16-45-44	0	3	x	20	0	64.2	21.2	63.6	21.2	64.5	0.3	3564			23
1020	6699	0	Tulbaghia violacea	300	2017-10-11-16-45-46	0	3	x	20	0	64.3	21.3	63.5	21.2	64.4	0.086	3564			24
1021	6700	0	Tulbaghia violacea	300	2017-10-11-16-45-48	0	3	x	20	0	64.3	21.3	63.6	21.2	64.5	0.2	3564			25
1022	6701	0	Tulbaghia violacea	300	2017-10-11-16-45-50	0	3	x	20	0	64.2	21.2	63.5	21.2	64.4	0.186	3564			26
1023	6702	0	Tulbaghia violacea	300	2017-10-11-16-45-52	0	3	x	20	0	64.3	21.3	63.5	21.2	64.4	0.086	3564			27
1024	6703	0	Tulbaghia violacea	300	2017-10-11-16-45-55	0	3	x	20	0	64.2	21.2	63.5	21.2	64.4	0.186	3564			28
1025	6704	0	Tulbaghia violacea	300	2017-10-11-16-45-57	0	3	x	20	0	64.2	21.2	63.5	21.2	64.4	0.186	3564			29
1026	6705	0	Tulbaghia violacea	300	2017-10-11-16-45-59	0	3	x	20	0	64.3	21.3	63.5	21.2	64.4	0.086	3564			30
1027	6706	0	Tulbaghia violacea	300	2017-10-11-16-46-01	0	3	x	20	0	64.3	21.2	63.6	21.2	64.5	0.2	3564			31
1028	6707	0	Tulbaghia violacea	300	2017-10-11-16-46-03	0	3	x	20	0	64.4	21.3	63.6	21.2	64.5	0.1	3564			32
1029	6708	0	Tulbaghia violacea	300	2017-10-11-16-46-05	0	3	x	20	0	64.3	21.2	63.5	21.2	64.4	0.086	3564			33
1030	6709	0	Tulbaghia violacea	300	2017-10-11-16-46-07	0	3	x	20	0	64.3	21.2	63.5	21.2	64.4	0.086	3564			34
1031	6710	0	Tulbaghia violacea	300	2017-10-11-16-46-09	0	3	x	20	0	64.4	21.3	63.5	21.2	64.4	-0.014	3564			35
1032	6711	0	Tulbaghia violacea	300	2017-10-11-16-46-11	0	3	x	20	0	64.3	21.2	63.5	21.2	64.4	0.086	3564			36
1033	6712	0	Tulbaghia violacea	300	2017-10-11-16-46-13	0	3	x	20	0	64.3	21.2	63.5	21.2	64.4	0.086	3564			37
1034	6713	0	Tulbaghia violacea	300	2017-10-11-16-46-15	0	3	x	20	0	64.4	21.3	63.5	21.2	64.4	-0.014	3564			38
1035	6714	0	Tulbaghia violacea	300	2017-10-11-16-46-17	0	3	x	20	0	64.3	21.2	63.5	21.2	64.4	0.086	3564			39
1036	6715	0	Tulbaghia violacea	300	2017-10-11-16-46-19	0	3	x	20	0	64.5	21.3	63.5	21.2	64.4	-0.114	3564			40
1037	6716	0	Tulbaghia violacea	300	2017-10-11-16-46-21	0	3	x	20	0	64.5	21.3	63.5	21.2	64.4	-0.114	3564			41
1038	6717	0	Tulbaghia violacea	300	2017-10-11-16-46-23	0	3	x	20	0	64.5	21.3	63.5	21.2	64.4	-0.114	3564			42
1039	6718	0	Tulbaghia violacea	300	2017-10-11-16-46-25	0	3	x	20	0	64.3	21.2	63.5	21.2	64.4	0.086	3564			43
1040	6719	0	Tulbaghia violacea	300	2017-10-11-16-46-27	0	3	x	20	0	64.4	21.3	63.5	21.2	64.4	-0.014	3564			44
1041	6720	0	Tulbaghia violacea	300	2017-10-11-16-46-29	0	3	x	20	0	64.4	21.3	63.5	21.2	64.4	-0.014	3564			45
1042	6721	0	Tulbaghia violacea	300	2017-10-11-16-46-31	0	3	x	20	0	64.5	21.3	63.5	21.2	64.4	-0.114	3564			46
1043	6722	0	Tulbaghia violacea	300	2017-10-11-16-46-33	0	3	x	20	0	64.3	21.2	63.5	21.2	64.4	0.086	3564			47
1044	6723	0	Tulbaghia violacea	300	2017-10-11-16-46-35	0	3	x	20	0	64.4	21.2	63.5	21.2	64.4	-0.014	3564			48
1045	6724	0	Tulbaghia violacea	300	2017-10-11-16-46-37	0	3	x	20	0	64.4	21.2	63.5	21.2	64.4	-0.014	3564			49
1046	6725	0	Tulbaghia violacea	300	2017-10-11-16-46-39	0	3	x	20	0	64.4	21.2	63.5	21.2	64.4	-0.014	3564			50
1047	6726	0	Tulbaghia violacea	300	2017-10-11-16-46-41	0	3	x	20	0	64.3	21.2	63.5	21.2	64.4	0.086	3564			51
1048	6727	0	Tulbaghia violacea	300	2017-10-11-16-46-43	0	3	x	20	0	64.4	21.3	63.5	21.2	64.4	-0.014	3564			52
1049	6728	0	Tulbaghia violacea	300	2017-10-11-16-46-45	0	3	x	20	0	64.3	21.2	63.5	21.2	64.4	0.086	3564			53
1050	6729	0	Tulbaghia violacea	300	2017-10-11-16-46-47	0	3	x	20	0	64.2	21.2	63.5	21.2	64.4	0.186	3564			54
1051	6730	0	Tulbaghia violacea	300	2017-10-11-16-46-49	0	3	x	20	0	64.2	21.2	63.5	21.2	64.4	0.186	3564			55
1052	6731	0	Tulbaghia violacea	300	2017-10-11-16-46-51	0	3	x	20	0	64.2	21.2	63.6	21.2	64.5	0.3	3564			56
1053	6732	0	Tulbaghia violacea	300	2017-10-11-16-46-53	0	3	x	20	0	64.2	21.2	63.5	21.2	64.4	0.186	3564			57
1054	6733	0	Tulbaghia violacea	300	2017-10-11-16-46-55	0	3	x	20	0	64.3	21.2	63.5	21.2	64.4	0.086	3564			58
1055	6734	0	Tulbaghia violacea	300	2017-10-11-16-46-57	0	3	x	20	0	64.2	21.2	63.6	21.2	64.5	0.3	3564			59
1056	6735	0	Tulbaghia violacea	300	2017-10-11-16-46-59	0	3	x	20	0	64.3	21.2	63.6	21.2	64.5	0.2	3564			60
1057	6736	0	Tulbaghia violacea	300	2017-10-11-16-47-01	0	3	x	20	0	64.3	21.2	63.5	21.2	64.4	0.086	3564			61
1058	6737	0	Tulbaghia violacea	300	2017-10-11-16-47-03	0	3	x	20	0	64.3	21.2	63.5	21.2	64.4	0.086	3564			62
1059	6738	0	Tulbaghia violacea	300	2017-10-11-16-47-05	0	3	x	20	0	64.4	21.3	63.5	21.2	64.4	-0.014	3564			63
1060	6739	0	Tulbaghia violacea	300	2017-10-11-16-47-07	0	3	x	20	0	64.3	21.2	63.5	21.2	64.4	0.086	3564			64
1061	6740	0	Tulbaghia violacea	300	2017-10-11-16-47-09	0	3	x	20	0	64.4	21.3	63.6	21.2	64.5	0.1	3564			65
1062	6741	0	Tulbaghia violacea	300	2017-10-11-16-47-11	0	3	x	20	0	64.4	21.3	63.5	21.2	64.4	-0.014	3564			66
1063	6742	0	Tulbaghia violacea	300	2017-10-11-16-47-13	0	3	x	20	0	64.3	21.2	63.6	21.2	64.5	0.2	3564			67
1064	6743	0	Tulbaghia violacea	300	2017-10-11-16-47-15	0	3	x	20	0	64.3	21.2	63.5	21.2	64.4	0.086	3564			68
1065	6744	0	Tulbaghia violacea	300	2017-10-11-16-47-17	0	3	x	20	0	64.3	21.2	63.6	21.2	64.5	0.2	3564			69
1066	6745	0	Tulbaghia violacea	300	2017-10-11-16-47-19	0	3	x	20	0	64.3	21.3	63.6	21.2	64.5	0.2	3564			70
1067	6746	0	Tulbaghia violacea	300	2017-10-11-16-47-21	0	3	x	20	0	64.2	21.2	63.6	21.2	64.5	0.3	3564			71
1068	6747	0	Tulbaghia violacea	300	2017-10-11-16-47-23	0	3	x	20	0	64.2	21.2	63.6	21.2	64.5	0.3	3564			72
1069	6748	0	Tulbaghia violacea	300	2017-10-11-16-47-25	0	3	x	20	0	64.3	21.2	63.6	21.2	64.5	0.2	3564			73
1070	6749	0	Tulbaghia violacea	300	2017-10-11-16-47-27	0	3	x	20	0	64.3	21.2	63.6	21.2	64.5	0.2	3564			74
1071	6750	0	Tulbaghia violacea	300	2017-10-11-16-47-29	0	3	x	20	0	64.4	21.3	63.6	21.2	64.5	0.1	3564			75
1072	6751	0	Tulbaghia violacea	300	2017-10-11-16-47-31	0	3	x	20	0	64.3	21.2	63.5	21.2	64.4	0.086	3564			76
1073	6752	0	Tulbaghia violacea	300	2017-10-11-16-47-33	0	3	x	20	0	64.4	21.3	63.5	21.2	64.4	-0.014	3564			77
1074	6753	0	Tulbaghia violacea	300	2017-10-11-16-47-35	0	3	x	20	0	64.4	21.3	63.6	21.2	64.5	0.1	3564			78
1075	6754	0	Tulbaghia violacea	300	2017-10-11-16-47-37	0	3	x	20	0	64.4	21.3	63.6	21.2	64.5	0.1	3564			79
1076	6755	0	Tulbaghia violacea	300	2017-10-11-16-47-39	0	3	x	20	0	64.4	21.3	63.6	21.2	64.5	0.1	3564			80
1077	6756	0	Tulbaghia violacea	300	2017-10-11-16-47-41	0	3	x	20	0	64.3	21.2	63.6	21.2	64.5	0.2	3564			81
1078	6757	0	Tulbaghia violacea	300	2017-10-11-16-47-43	0	3	x	20	0	64.3	21.2	63.6	21.2	64.5	0.2	3564			82
1079	6758	0	Tulbaghia violacea	300	2017-10-11-16-47-45	0	3	x	20	0	64.4	21.3	63.6	21.2	64.5	0.1	3564			83
1080	6759	0	Tulbaghia violacea	300	2017-10-11-16-47-47	0	3	x	20	0	64.5	21.3	63.6	21.2	64.5	0	3564			84
1081	6760	0	Tulbaghia violacea	300	2017-10-11-16-47-49	0	3	x	20	0	64.4	21.2	63.6	21.2	64.5	0.1	3564			85
1082	6761	0	Tulbaghia violacea	300	2017-10-11-16-47-51	0	3	x	20	0	64.5	21.3	63.6	21.2	64.5	0	3564			86
1083	6762	0	Tulbaghia violacea	300	2017-10-11-16-47-53	0	3	x	20	0	64.5	21.3	63.6	21.2	64.5	0	3564			87
1084	6763	0	Tulbaghia violacea	300	2017-10-11-16-47-55	0	3	x	20	0	64.5	21.3	63.6	21.2	64.5	0	3564			88
1085	6764	0	Tulbaghia violacea	300	2017-10-11-16-47-57	0	3	x	20	0	64.5	21.3	63.6	21.2	64.5	0	3564			89
1086	6765	0	Tulbaghia violacea	300	2017-10-11-16-47-59	0	3	x	20	0	64.4	21.2	63.6	21.2	64.5	0.1	3564			90
1087	6766	0	Tulbaghia violacea	300	2017-10-11-16-48-01	0	3	x	20	0	64.5	21.3	63.6	21.2	64.5	0	3564	Last10	Here	91
1088	6767	0	Tulbaghia violacea	300	2017-10-11-16-48-03	0	3	x	20	0	64.5	21.3	63.6	21.2	64.5	0	3564	Last10	Here	92
1089	6768	0	Tulbaghia violacea	300	2017-10-11-16-48-05	0	3	x	20	0	64.5	21.3	63.6	21.2	64.5	0	3564	Last10	Here	93
1090	6769	0	Tulbaghia violacea	300	2017-10-11-16-48-07	0	3	x	20	0	64.5	21.3	63.6	21.2	64.5	0	3564	Last10	Here	94
1091	6770	0	Tulbaghia violacea	300	2017-10-11-16-48-09	0	3	x	20	0	64.5	21.3	63.6	21.2	64.5	0	3564	Last10	Here	95
1092	6771	0	Tulbaghia violacea	300	2017-10-11-16-48-11	0	3	x	20	0	64.4	21.2	63.6	21.2	64.5	0.1	3564	Last10	Here	96
1093	6772	0	Tulbaghia violacea	300	2017-10-11-16-48-13	0	3	x	20	0	64.4	21.2	63.6	21.2	64.5	0.1	3564	Last10	Here	97
1094	6773	0	Tulbaghia violacea	300	2017-10-11-16-48-15	0	3	x	20	0	64.5	21.3	63.6	21.2	64.5	0	3564	Last10	Here	98
1095	6774	0	Tulbaghia violacea	300	2017-10-11-16-48-17	0	3	x	20	0	64.5	21.3	63.6	21.2	64.5	0	3564	Last10	Here	99
1096	6775	0	Tulbaghia violacea	300	2017-10-11-16-48-19	0	3	x	20	0	64.5	21.3	63.6	21.2	64.5	0	3564	Last10	Here	100
1097	6776	0	Tulbaghia violacea	300	2017-10-11-16-48-51	0	3	x	25	0	64.6	21.3	63.8	21.2	64.7	0.128	3565	First10	Here	1
1098	6777	0	Tulbaghia violacea	300	2017-10-11-16-48-53	0	3	x	25	0	64.4	21.2	63.7	21.2	64.6	0.214	3565	First10	Here	2
1099	6778	0	Tulbaghia violacea	300	2017-10-11-16-48-55	0	3	x	25	0	64.4	21.2	63.7	21.2	64.6	0.214	3565	First10	Here	3
1100	6779	0	Tulbaghia violacea	300	2017-10-11-16-48-57	0	3	x	25	0	64.6	21.3	63.8	21.2	64.7	0.128	3565	First10	Here	4
1101	6780	0	Tulbaghia violacea	300	2017-10-11-16-48-59	0	3	x	25	0	64.6	21.3	63.7	21.2	64.6	0.014	3565	First10	Here	5
1102	6781	0	Tulbaghia violacea	300	2017-10-11-16-49-01	0	3	x	25	0	64.6	21.3	63.7	21.2	64.6	0.014	3565	First10	Here	6
1103	6782	0	Tulbaghia violacea	300	2017-10-11-16-49-03	0	3	x	25	0	64.6	21.3	63.7	21.2	64.6	0.014	3565	First10	Here	7
1104	6783	0	Tulbaghia violacea	300	2017-10-11-16-49-05	0	3	x	25	0	64.6	21.3	63.7	21.2	64.6	0.014	3565	First10	Here	8
1105	6784	0	Tulbaghia violacea	300	2017-10-11-16-49-07	0	3	x	25	0	64.5	21.2	63.7	21.2	64.6	0.114	3565	First10	Here	9
1106	6785	0	Tulbaghia violacea	300	2017-10-11-16-49-09	0	3	x	25	0	64.5	21.2	63.7	21.2	64.6	0.114	3565	First10	Here	10
1107	6786	0	Tulbaghia violacea	300	2017-10-11-16-49-11	0	3	x	25	0	64.5	21.2	63.7	21.2	64.6	0.114	3565			11
1108	6787	0	Tulbaghia violacea	300	2017-10-11-16-49-13	0	3	x	25	0	64.5	21.2	63.7	21.2	64.6	0.114	3565			12
1109	6788	0	Tulbaghia violacea	300	2017-10-11-16-49-15	0	3	x	25	0	64.4	21.2	63.8	21.2	64.7	0.328	3565			13
1110	6789	0	Tulbaghia violacea	300	2017-10-11-16-49-17	0	3	x	25	0	64.5	21.2	63.8	21.2	64.7	0.228	3565			14
1111	6790	0	Tulbaghia violacea	300	2017-10-11-16-49-19	0	3	x	25	0	64.5	21.2	63.8	21.2	64.7	0.228	3565			15
1112	6791	0	Tulbaghia violacea	300	2017-10-11-16-49-21	0	3	x	25	0	64.5	21.2	63.8	21.2	64.7	0.228	3565			16
1113	6792	0	Tulbaghia violacea	300	2017-10-11-16-49-23	0	3	x	25	0	64.5	21.2	63.8	21.2	64.7	0.228	3565			17
1114	6793	0	Tulbaghia violacea	300	2017-10-11-16-49-25	0	3	x	25	0	64.4	21.2	63.8	21.2	64.7	0.328	3565			18
1115	6794	0	Tulbaghia violacea	300	2017-10-11-16-49-27	0	3	x	25	0	64.6	21.3	63.7	21.2	64.6	0.014	3565			19
1116	6795	0	Tulbaghia violacea	300	2017-10-11-16-49-29	0	3	x	25	0	64.4	21.2	63.7	21.2	64.6	0.214	3565			20
1117	6796	0	Tulbaghia violacea	300	2017-10-11-16-49-31	0	3	x	25	0	64.4	21.2	63.7	21.2	64.6	0.214	3565			21
1118	6797	0	Tulbaghia violacea	300	2017-10-11-16-49-33	0	3	x	25	0	64.6	21.3	63.8	21.2	64.7	0.128	3565			22
1119	6798	0	Tulbaghia violacea	300	2017-10-11-16-49-35	0	3	x	25	0	64.4	21.2	63.8	21.2	64.7	0.328	3565			23
1120	6799	0	Tulbaghia violacea	300	2017-10-11-16-49-37	0	3	x	25	0	64.4	21.2	63.8	21.2	64.7	0.328	3565			24
1121	6800	0	Tulbaghia violacea	300	2017-10-11-16-49-39	0	3	x	25	0	64.4	21.2	63.8	21.2	64.7	0.328	3565			25
1122	6801	0	Tulbaghia violacea	300	2017-10-11-16-49-41	0	3	x	25	0	64.6	21.3	63.8	21.2	64.7	0.128	3565			26
1123	6802	0	Tulbaghia violacea	300	2017-10-11-16-49-43	0	3	x	25	0	64.5	21.2	63.7	21.2	64.6	0.114	3565			27
1124	6803	0	Tulbaghia violacea	300	2017-10-11-16-49-45	0	3	x	25	0	64.5	21.2	63.7	21.2	64.6	0.114	3565			28
1125	6804	0	Tulbaghia violacea	300	2017-10-11-16-49-47	0	3	x	25	0	64.5	21.2	63.7	21.2	64.6	0.114	3565			29
1126	6805	0	Tulbaghia violacea	300	2017-10-11-16-49-49	0	3	x	25	0	64.5	21.2	63.7	21.2	64.6	0.114	3565			30
1127	6806	0	Tulbaghia violacea	300	2017-10-11-16-49-51	0	3	x	25	0	64.6	21.3	63.7	21.2	64.6	0.014	3565			31
1128	6807	0	Tulbaghia violacea	300	2017-10-11-16-49-53	0	3	x	25	0	64.5	21.2	63.7	21.2	64.6	0.114	3565			32
1129	6808	0	Tulbaghia violacea	300	2017-10-11-16-49-55	0	3	x	25	0	64.5	21.2	63.7	21.2	64.6	0.114	3565			33
1130	6809	0	Tulbaghia violacea	300	2017-10-11-16-49-57	0	3	x	25	0	64.6	21.2	63.7	21.2	64.6	0.014	3565			34
1131	6810	0	Tulbaghia violacea	300	2017-10-11-16-49-59	0	3	x	25	0	64.6	21.2	63.6	21.2	64.5	-0.1	3565			35
1132	6811	0	Tulbaghia violacea	300	2017-10-11-16-50-01	0	3	x	25	0	64.5	21.2	63.7	21.2	64.6	0.114	3565			36
1133	6812	0	Tulbaghia violacea	300	2017-10-11-16-50-03	0	3	x	25	0	64.6	21.2	63.7	21.2	64.6	0.014	3565			37
1134	6813	0	Tulbaghia violacea	300	2017-10-11-16-50-05	0	3	x	25	0	64.6	21.2	63.7	21.2	64.6	0.014	3565			38
1135	6814	0	Tulbaghia violacea	300	2017-10-11-16-50-07	0	3	x	25	0	64.6	21.2	63.7	21.2	64.6	0.014	3565			39
1136	6815	0	Tulbaghia violacea	300	2017-10-11-16-50-09	0	3	x	25	0	64.6	21.2	63.7	21.2	64.6	0.014	3565			40
1137	6816	0	Tulbaghia violacea	300	2017-10-11-16-50-11	0	3	x	25	0	64.6	21.2	63.7	21.2	64.6	0.014	3565			41
1138	6817	0	Tulbaghia violacea	300	2017-10-11-16-50-13	0	3	x	25	0	64.6	21.2	63.7	21.2	64.6	0.014	3565			42
1139	6818	0	Tulbaghia violacea	300	2017-10-11-16-50-15	0	3	x	25	0	64.6	21.2	63.7	21.2	64.6	0.014	3565			43
1140	6819	0	Tulbaghia violacea	300	2017-10-11-16-50-17	0	3	x	25	0	64.6	21.2	63.7	21.2	64.6	0.014	3565			44
1141	6820	0	Tulbaghia violacea	300	2017-10-11-16-50-19	0	3	x	25	0	64.6	21.2	63.7	21.2	64.6	0.014	3565			45
1142	6821	0	Tulbaghia violacea	300	2017-10-11-16-50-21	0	3	x	25	0	64.7	21.3	63.7	21.2	64.6	-0.086	3565			46
1143	6822	0	Tulbaghia violacea	300	2017-10-11-16-50-23	0	3	x	25	0	64.6	21.2	63.7	21.2	64.6	0.014	3565			47
1144	6823	0	Tulbaghia violacea	300	2017-10-11-16-50-25	0	3	x	25	0	64.6	21.2	63.7	21.2	64.6	0.014	3565			48
1145	6824	0	Tulbaghia violacea	300	2017-10-11-16-50-27	0	3	x	25	0	64.6	21.2	63.6	21.2	64.5	-0.1	3565			49
1146	6825	0	Tulbaghia violacea	300	2017-10-11-16-50-29	0	3	x	25	0	64.6	21.2	63.6	21.2	64.5	-0.1	3565			50
1147	6826	0	Tulbaghia violacea	300	2017-10-11-16-50-31	0	3	x	25	0	64.6	21.2	63.7	21.2	64.6	0.014	3565			51
1148	6827	0	Tulbaghia violacea	300	2017-10-11-16-50-33	0	3	x	25	0	64.6	21.2	63.6	21.2	64.5	-0.1	3565			52
1149	6828	0	Tulbaghia violacea	300	2017-10-11-16-50-35	0	3	x	25	0	64.6	21.2	63.7	21.2	64.6	0.014	3565			53
1150	6829	0	Tulbaghia violacea	300	2017-10-11-16-50-37	0	3	x	25	0	64.6	21.2	63.7	21.2	64.6	0.014	3565			54
1151	6830	0	Tulbaghia violacea	300	2017-10-11-16-50-39	0	3	x	25	0	64.6	21.2	63.7	21.2	64.6	0.014	3565			55
1152	6831	0	Tulbaghia violacea	300	2017-10-11-16-50-41	0	3	x	25	0	64.6	21.2	63.7	21.2	64.6	0.014	3565			56
1153	6832	0	Tulbaghia violacea	300	2017-10-11-16-50-43	0	3	x	25	0	64.6	21.2	63.7	21.2	64.6	0.014	3565			57
1154	6833	0	Tulbaghia violacea	300	2017-10-11-16-50-45	0	3	x	25	0	64.6	21.2	63.7	21.2	64.6	0.014	3565			58
1155	6834	0	Tulbaghia violacea	300	2017-10-11-16-50-47	0	3	x	25	0	64.6	21.2	63.7	21.2	64.6	0.014	3565			59
1156	6835	0	Tulbaghia violacea	300	2017-10-11-16-50-49	0	3	x	25	0	64.6	21.2	63.7	21.2	64.6	0.014	3565			60
1157	6836	0	Tulbaghia violacea	300	2017-10-11-16-50-51	0	3	x	25	0	64.6	21.2	63.7	21.2	64.6	0.014	3565			61
1158	6837	0	Tulbaghia violacea	300	2017-10-11-16-50-53	0	3	x	25	0	64.6	21.2	63.7	21.2	64.6	0.014	3565			62
1159	6838	0	Tulbaghia violacea	300	2017-10-11-16-50-55	0	3	x	25	0	64.6	21.2	63.7	21.2	64.6	0.014	3565			63
1160	6839	0	Tulbaghia violacea	300	2017-10-11-16-50-57	0	3	x	25	0	64.6	21.2	63.7	21.2	64.6	0.014	3565			64
1161	6840	0	Tulbaghia violacea	300	2017-10-11-16-50-59	0	3	x	25	0	64.7	21.2	63.7	21.2	64.6	-0.086	3565			65
1162	6841	0	Tulbaghia violacea	300	2017-10-11-16-51-01	0	3	x	25	0	64.6	21.2	63.7	21.2	64.6	0.014	3565			66
1163	6842	0	Tulbaghia violacea	300	2017-10-11-16-51-04	0	3	x	25	0	64.7	21.2	63.7	21.2	64.6	-0.086	3565			67
1164	6843	0	Tulbaghia violacea	300	2017-10-11-16-51-06	0	3	x	25	0	64.7	21.2	63.7	21.2	64.6	-0.086	3565			68
1165	6844	0	Tulbaghia violacea	300	2017-10-11-16-51-08	0	3	x	25	0	64.7	21.2	63.7	21.2	64.6	-0.086	3565			69
1166	6845	0	Tulbaghia violacea	300	2017-10-11-16-51-10	0	3	x	25	0	64.7	21.2	63.7	21.2	64.6	-0.086	3565			70
1167	6846	0	Tulbaghia violacea	300	2017-10-11-16-51-12	0	3	x	25	0	64.7	21.2	63.7	21.2	64.6	-0.086	3565			71
1168	6847	0	Tulbaghia violacea	300	2017-10-11-16-51-14	0	3	x	25	0	64.7	21.2	63.7	21.2	64.6	-0.086	3565			72
1169	6848	0	Tulbaghia violacea	300	2017-10-11-16-51-16	0	3	x	25	0	64.7	21.2	63.8	21.2	64.7	0.028	3565			73
1170	6849	0	Tulbaghia violacea	300	2017-10-11-16-51-18	0	3	x	25	0	64.7	21.2	63.7	21.2	64.6	-0.086	3565			74
1171	6850	0	Tulbaghia violacea	300	2017-10-11-16-51-20	0	3	x	25	0	64.7	21.2	63.7	21.2	64.6	-0.086	3565			75
1172	6851	0	Tulbaghia violacea	300	2017-10-11-16-51-22	0	3	x	25	0	64.7	21.2	63.7	21.2	64.6	-0.086	3565			76
1173	6852	0	Tulbaghia violacea	300	2017-10-11-16-51-24	0	3	x	25	0	64.7	21.2	63.8	21.2	64.7	0.028	3565			77
1174	6853	0	Tulbaghia violacea	300	2017-10-11-16-51-26	0	3	x	25	0	64.7	21.2	63.8	21.2	64.7	0.028	3565			78
1175	6854	0	Tulbaghia violacea	300	2017-10-11-16-51-28	0	3	x	25	0	64.7	21.2	63.8	21.2	64.7	0.028	3565			79
1176	6855	0	Tulbaghia violacea	300	2017-10-11-16-51-30	0	3	x	25	0	64.7	21.2	63.8	21.2	64.7	0.028	3565			80
1177	6856	0	Tulbaghia violacea	300	2017-10-11-16-51-32	0	3	x	25	0	64.7	21.2	63.8	21.2	64.7	0.028	3565			81
1178	6857	0	Tulbaghia violacea	300	2017-10-11-16-51-34	0	3	x	25	0	64.7	21.2	63.8	21.2	64.7	0.028	3565			82
1179	6858	0	Tulbaghia violacea	300	2017-10-11-16-51-36	0	3	x	25	0	64.7	21.2	63.8	21.2	64.7	0.028	3565			83
1180	6859	0	Tulbaghia violacea	300	2017-10-11-16-51-38	0	3	x	25	0	64.7	21.2	63.8	21.2	64.7	0.028	3565			84
1181	6860	0	Tulbaghia violacea	300	2017-10-11-16-51-40	0	3	x	25	0	64.7	21.2	63.8	21.2	64.7	0.028	3565			85
1182	6861	0	Tulbaghia violacea	300	2017-10-11-16-51-42	0	3	x	25	0	64.7	21.2	63.8	21.2	64.7	0.028	3565			86
1183	6862	0	Tulbaghia violacea	300	2017-10-11-16-51-44	0	3	x	25	0	64.7	21.2	63.8	21.2	64.7	0.028	3565			87
1184	6863	0	Tulbaghia violacea	300	2017-10-11-16-51-46	0	3	x	25	0	64.7	21.2	63.8	21.2	64.7	0.028	3565			88
1185	6864	0	Tulbaghia violacea	300	2017-10-11-16-51-48	0	3	x	25	0	64.7	21.2	63.8	21.2	64.7	0.028	3565			89
1186	6865	0	Tulbaghia violacea	300	2017-10-11-16-51-50	0	3	x	25	0	64.7	21.2	63.8	21.2	64.7	0.028	3565			90
1187	6866	0	Tulbaghia violacea	300	2017-10-11-16-51-52	0	3	x	25	0	64.7	21.2	63.8	21.2	64.7	0.028	3565	Last10	Here	91
1188	6867	0	Tulbaghia violacea	300	2017-10-11-16-51-54	0	3	x	25	0	64.7	21.2	63.8	21.2	64.7	0.028	3565	Last10	Here	92
1189	6868	0	Tulbaghia violacea	300	2017-10-11-16-51-56	0	3	x	25	0	64.7	21.2	63.8	21.2	64.7	0.028	3565	Last10	Here	93
1190	6869	0	Tulbaghia violacea	300	2017-10-11-16-51-58	0	3	x	25	0	64.7	21.2	63.8	21.2	64.7	0.028	3565	Last10	Here	94
1191	6870	0	Tulbaghia violacea	300	2017-10-11-16-52-00	0	3	x	25	0	64.7	21.2	63.8	21.2	64.7	0.028	3565	Last10	Here	95
1192	6871	0	Tulbaghia violacea	300	2017-10-11-16-52-02	0	3	x	25	0	64.7	21.2	63.8	21.2	64.7	0.028	3565	Last10	Here	96
1193	6872	0	Tulbaghia violacea	300	2017-10-11-16-52-04	0	3	x	25	0	64.8	21.3	63.8	21.2	64.7	-0.072	3565	Last10	Here	97
1194	6873	0	Tulbaghia violacea	300	2017-10-11-16-52-06	0	3	x	25	0	64.8	21.3	63.8	21.2	64.7	-0.072	3565	Last10	Here	98
1195	6874	0	Tulbaghia violacea	300	2017-10-11-16-52-08	0	3	x	25	0	64.7	21.2	63.8	21.2	64.7	0.028	3565	Last10	Here	99
1196	6875	0	Tulbaghia violacea	300	2017-10-11-16-52-10	0	3	x	25	0	64.8	21.2	63.8	21.2	64.7	-0.072	3565	Last10	Here	100
1197	6876	0	Tulbaghia violacea	300	2017-10-11-16-52-42	0	3	x	30	0	64.8	21.2	63.8	21.2	64.7	-0.072	3566	First10	Here	1
1198	6877	0	Tulbaghia violacea	300	2017-10-11-16-52-44	0	3	x	30	0	64.8	21.2	63.8	21.2	64.7	-0.072	3566	First10	Here	2
1199	6878	0	Tulbaghia violacea	300	2017-10-11-16-52-46	0	3	x	30	0	64.8	21.2	63.8	21.2	64.7	-0.072	3566	First10	Here	3
1200	6879	0	Tulbaghia violacea	300	2017-10-11-16-52-48	0	3	x	30	0	64.7	21.2	63.8	21.2	64.7	0.028	3566	First10	Here	4
1201	6880	0	Tulbaghia violacea	300	2017-10-11-16-52-50	0	3	x	30	0	64.7	21.2	63.8	21.2	64.7	0.028	3566	First10	Here	5
1202	6881	0	Tulbaghia violacea	300	2017-10-11-16-52-52	0	3	x	30	0	64.7	21.2	63.8	21.2	64.7	0.028	3566	First10	Here	6
1203	6882	0	Tulbaghia violacea	300	2017-10-11-16-52-54	0	3	x	30	0	64.7	21.2	63.8	21.2	64.7	0.028	3566	First10	Here	7
1204	6883	0	Tulbaghia violacea	300	2017-10-11-16-52-56	0	3	x	30	0	64.7	21.2	63.8	21.2	64.7	0.028	3566	First10	Here	8
1205	6884	0	Tulbaghia violacea	300	2017-10-11-16-52-58	0	3	x	30	0	64.7	21.2	63.8	21.2	64.7	0.028	3566	First10	Here	9
1206	6885	0	Tulbaghia violacea	300	2017-10-11-16-53-00	0	3	x	30	0	64.7	21.2	63.8	21.2	64.7	0.028	3566	First10	Here	10
1207	6886	0	Tulbaghia violacea	300	2017-10-11-16-53-02	0	3	x	30	0	64.7	21.2	63.8	21.2	64.7	0.028	3566			11
1208	6887	0	Tulbaghia violacea	300	2017-10-11-16-53-04	0	3	x	30	0	64.6	21.2	63.8	21.2	64.7	0.128	3566			12
1209	6888	0	Tulbaghia violacea	300	2017-10-11-16-53-06	0	3	x	30	0	64.7	21.2	63.8	21.2	64.7	0.028	3566			13
1210	6889	0	Tulbaghia violacea	300	2017-10-11-16-53-08	0	3	x	30	0	64.7	21.2	63.8	21.2	64.7	0.028	3566			14
1211	6890	0	Tulbaghia violacea	300	2017-10-11-16-53-10	0	3	x	30	0	64.7	21.2	63.8	21.2	64.7	0.028	3566			15
1212	6891	0	Tulbaghia violacea	300	2017-10-11-16-53-12	0	3	x	30	0	64.6	21.2	63.8	21.2	64.7	0.128	3566			16
1213	6892	0	Tulbaghia violacea	300	2017-10-11-16-53-14	0	3	x	30	0	64.7	21.2	63.8	21.2	64.7	0.028	3566			17
1214	6893	0	Tulbaghia violacea	300	2017-10-11-16-53-16	0	3	x	30	0	64.7	21.2	63.8	21.2	64.7	0.028	3566			18
1215	6894	0	Tulbaghia violacea	300	2017-10-11-16-53-18	0	3	x	30	0	64.7	21.2	63.8	21.2	64.7	0.028	3566			19
1216	6895	0	Tulbaghia violacea	300	2017-10-11-16-53-20	0	3	x	30	0	64.7	21.2	63.8	21.2	64.7	0.028	3566			20
1217	6896	0	Tulbaghia violacea	300	2017-10-11-16-53-22	0	3	x	30	0	64.7	21.2	63.8	21.2	64.7	0.028	3566			21
1218	6897	0	Tulbaghia violacea	300	2017-10-11-16-53-24	0	3	x	30	0	64.8	21.3	63.8	21.2	64.7	-0.072	3566			22
1219	6898	0	Tulbaghia violacea	300	2017-10-11-16-53-26	0	3	x	30	0	64.7	21.2	63.8	21.2	64.7	0.028	3566			23
1220	6899	0	Tulbaghia violacea	300	2017-10-11-16-53-28	0	3	x	30	0	64.7	21.2	63.8	21.2	64.7	0.028	3566			24
1221	6900	0	Tulbaghia violacea	300	2017-10-11-16-53-30	0	3	x	30	0	64.7	21.2	63.8	21.2	64.7	0.028	3566			25
1222	6901	0	Tulbaghia violacea	300	2017-10-11-16-53-32	0	3	x	30	0	64.7	21.2	63.8	21.2	64.7	0.028	3566			26
1223	6902	0	Tulbaghia violacea	300	2017-10-11-16-53-34	0	3	x	30	0	64.7	21.2	63.8	21.2	64.7	0.028	3566			27
1224	6903	0	Tulbaghia violacea	300	2017-10-11-16-53-36	0	3	x	30	0	64.7	21.2	63.8	21.2	64.7	0.028	3566			28
1225	6904	0	Tulbaghia violacea	300	2017-10-11-16-53-38	0	3	x	30	0	64.8	21.2	63.8	21.2	64.7	-0.072	3566			29
1226	6905	0	Tulbaghia violacea	300	2017-10-11-16-53-40	0	3	x	30	0	64.8	21.2	63.8	21.2	64.7	-0.072	3566			30
1227	6906	0	Tulbaghia violacea	300	2017-10-11-16-53-42	0	3	x	30	0	64.8	21.2	63.8	21.2	64.7	-0.072	3566			31
1228	6907	0	Tulbaghia violacea	300	2017-10-11-16-53-44	0	3	x	30	0	64.8	21.2	63.8	21.2	64.7	-0.072	3566			32
1229	6908	0	Tulbaghia violacea	300	2017-10-11-16-53-46	0	3	x	30	0	64.8	21.2	63.8	21.2	64.7	-0.072	3566			33
1230	6909	0	Tulbaghia violacea	300	2017-10-11-16-53-48	0	3	x	30	0	64.8	21.2	63.8	21.2	64.7	-0.072	3566			34
1231	6910	0	Tulbaghia violacea	300	2017-10-11-16-53-50	0	3	x	30	0	64.8	21.2	63.8	21.2	64.7	-0.072	3566			35
1232	6911	0	Tulbaghia violacea	300	2017-10-11-16-53-52	0	3	x	30	0	64.8	21.2	63.8	21.2	64.7	-0.072	3566			36
1233	6912	0	Tulbaghia violacea	300	2017-10-11-16-53-54	0	3	x	30	0	64.8	21.2	63.8	21.2	64.7	-0.072	3566			37
1234	6913	0	Tulbaghia violacea	300	2017-10-11-16-53-56	0	3	x	30	0	64.8	21.2	63.8	21.2	64.7	-0.072	3566			38
1235	6914	0	Tulbaghia violacea	300	2017-10-11-16-53-58	0	3	x	30	0	64.8	21.2	63.8	21.2	64.7	-0.072	3566			39
1236	6915	0	Tulbaghia violacea	300	2017-10-11-16-54-00	0	3	x	30	0	64.8	21.2	63.8	21.2	64.7	-0.072	3566			40
1237	6916	0	Tulbaghia violacea	300	2017-10-11-16-54-02	0	3	x	30	0	64.8	21.2	63.8	21.2	64.7	-0.072	3566			41
1238	6917	0	Tulbaghia violacea	300	2017-10-11-16-54-04	0	3	x	30	0	64.8	21.2	63.8	21.2	64.7	-0.072	3566			42
1239	6918	0	Tulbaghia violacea	300	2017-10-11-16-54-06	0	3	x	30	0	64.8	21.2	63.8	21.2	64.7	-0.072	3566			43
1240	6919	0	Tulbaghia violacea	300	2017-10-11-16-54-08	0	3	x	30	0	64.8	21.2	63.8	21.2	64.7	-0.072	3566			44
1241	6920	0	Tulbaghia violacea	300	2017-10-11-16-54-10	0	3	x	30	0	64.8	21.2	63.8	21.2	64.7	-0.072	3566			45
1242	6921	0	Tulbaghia violacea	300	2017-10-11-16-54-12	0	3	x	30	0	64.7	21.2	63.8	21.2	64.7	0.028	3566			46
1243	6922	0	Tulbaghia violacea	300	2017-10-11-16-54-14	0	3	x	30	0	64.7	21.2	63.8	21.2	64.7	0.028	3566			47
1244	6923	0	Tulbaghia violacea	300	2017-10-11-16-54-16	0	3	x	30	0	64.8	21.2	63.8	21.2	64.7	-0.072	3566			48
1245	6924	0	Tulbaghia violacea	300	2017-10-11-16-54-18	0	3	x	30	0	64.8	21.2	63.8	21.2	64.7	-0.072	3566			49
1246	6925	0	Tulbaghia violacea	300	2017-10-11-16-54-20	0	3	x	30	0	64.8	21.2	63.8	21.2	64.7	-0.072	3566			50
1247	6926	0	Tulbaghia violacea	300	2017-10-11-16-54-22	0	3	x	30	0	64.8	21.2	63.8	21.2	64.7	-0.072	3566			51
1248	6927	0	Tulbaghia violacea	300	2017-10-11-16-54-24	0	3	x	30	0	64.9	21.3	63.8	21.2	64.7	-0.172	3566			52
1249	6928	0	Tulbaghia violacea	300	2017-10-11-16-54-26	0	3	x	30	0	64.8	21.2	63.8	21.2	64.7	-0.072	3566			53
1250	6929	0	Tulbaghia violacea	300	2017-10-11-16-54-28	0	3	x	30	0	64.8	21.2	63.8	21.2	64.7	-0.072	3566			54
1251	6930	0	Tulbaghia violacea	300	2017-10-11-16-54-30	0	3	x	30	0	64.9	21.3	63.8	21.2	64.7	-0.172	3566			55
1252	6931	0	Tulbaghia violacea	300	2017-10-11-16-54-32	0	3	x	30	0	64.8	21.2	63.8	21.2	64.7	-0.072	3566			56
1253	6932	0	Tulbaghia violacea	300	2017-10-11-16-54-34	0	3	x	30	0	64.8	21.2	63.8	21.2	64.7	-0.072	3566			57
1254	6933	0	Tulbaghia violacea	300	2017-10-11-16-54-36	0	3	x	30	0	65	21.3	63.8	21.2	64.7	-0.272	3566			58
1255	6934	0	Tulbaghia violacea	300	2017-10-11-16-54-38	0	3	x	30	0	64.8	21.2	63.8	21.2	64.7	-0.072	3566			59
1256	6935	0	Tulbaghia violacea	300	2017-10-11-16-54-40	0	3	x	30	0	64.8	21.2	63.8	21.2	64.7	-0.072	3566			60
1257	6936	0	Tulbaghia violacea	300	2017-10-11-16-54-42	0	3	x	30	0	64.8	21.2	63.8	21.2	64.7	-0.072	3566			61
1258	6937	0	Tulbaghia violacea	300	2017-10-11-16-54-44	0	3	x	30	0	64.8	21.2	63.8	21.2	64.7	-0.072	3566			62
1259	6938	0	Tulbaghia violacea	300	2017-10-11-16-54-46	0	3	x	30	0	64.8	21.2	63.8	21.2	64.7	-0.072	3566			63
1260	6939	0	Tulbaghia violacea	300	2017-10-11-16-54-48	0	3	x	30	0	64.8	21.2	63.8	21.2	64.7	-0.072	3566			64
1261	6940	0	Tulbaghia violacea	300	2017-10-11-16-54-50	0	3	x	30	0	64.8	21.2	63.8	21.2	64.7	-0.072	3566			65
1262	6941	0	Tulbaghia violacea	300	2017-10-11-16-54-52	0	3	x	30	0	64.9	21.2	63.8	21.2	64.7	-0.172	3566			66
1263	6942	0	Tulbaghia violacea	300	2017-10-11-16-54-54	0	3	x	30	0	64.8	21.2	63.8	21.2	64.7	-0.072	3566			67
1264	6943	0	Tulbaghia violacea	300	2017-10-11-16-54-56	0	3	x	30	0	64.9	21.2	63.8	21.2	64.7	-0.172	3566			68
1265	6944	0	Tulbaghia violacea	300	2017-10-11-16-54-58	0	3	x	30	0	64.9	21.2	63.8	21.2	64.7	-0.172	3566			69
1266	6945	0	Tulbaghia violacea	300	2017-10-11-16-55-00	0	3	x	30	0	64.9	21.2	63.8	21.2	64.7	-0.172	3566			70
1267	6946	0	Tulbaghia violacea	300	2017-10-11-16-55-02	0	3	x	30	0	64.9	21.2	63.8	21.2	64.7	-0.172	3566			71
1268	6947	0	Tulbaghia violacea	300	2017-10-11-16-55-04	0	3	x	30	0	64.9	21.2	63.8	21.2	64.7	-0.172	3566			72
1269	6948	0	Tulbaghia violacea	300	2017-10-11-16-55-06	0	3	x	30	0	64.9	21.2	63.8	21.2	64.7	-0.172	3566			73
1270	6949	0	Tulbaghia violacea	300	2017-10-11-16-55-08	0	3	x	30	0	64.8	21.2	63.8	21.2	64.7	-0.072	3566			74
1271	6950	0	Tulbaghia violacea	300	2017-10-11-16-55-10	0	3	x	30	0	64.8	21.2	63.8	21.2	64.7	-0.072	3566			75
1272	6951	0	Tulbaghia violacea	300	2017-10-11-16-55-12	0	3	x	30	0	64.8	21.2	63.9	21.2	64.8	0.042	3566			76
1273	6952	0	Tulbaghia violacea	300	2017-10-11-16-55-14	0	3	x	30	0	64.9	21.2	63.9	21.2	64.8	-0.058	3566			77
1274	6953	0	Tulbaghia violacea	300	2017-10-11-16-55-16	0	3	x	30	0	64.9	21.2	63.8	21.2	64.7	-0.172	3566			78
1275	6954	0	Tulbaghia violacea	300	2017-10-11-16-55-18	0	3	x	30	0	64.9	21.2	63.8	21.2	64.7	-0.172	3566			79
1276	6955	0	Tulbaghia violacea	300	2017-10-11-16-55-20	0	3	x	30	0	64.9	21.2	63.8	21.2	64.7	-0.172	3566			80
1277	6956	0	Tulbaghia violacea	300	2017-10-11-16-55-22	0	3	x	30	0	64.9	21.2	63.8	21.2	64.7	-0.172	3566			81
1278	6957	0	Tulbaghia violacea	300	2017-10-11-16-55-24	0	3	x	30	0	64.9	21.2	63.8	21.2	64.7	-0.172	3566			82
1279	6958	0	Tulbaghia violacea	300	2017-10-11-16-55-26	0	3	x	30	0	64.9	21.2	63.8	21.2	64.7	-0.172	3566			83
1280	6959	0	Tulbaghia violacea	300	2017-10-11-16-55-28	0	3	x	30	0	64.9	21.2	63.8	21.2	64.7	-0.172	3566			84
1281	6960	0	Tulbaghia violacea	300	2017-10-11-16-55-30	0	3	x	30	0	64.9	21.2	63.9	21.2	64.8	-0.058	3566			85
1282	6961	0	Tulbaghia violacea	300	2017-10-11-16-55-32	0	3	x	30	0	64.9	21.2	63.9	21.2	64.8	-0.058	3566			86
1283	6962	0	Tulbaghia violacea	300	2017-10-11-16-55-34	0	3	x	30	0	64.9	21.2	63.9	21.2	64.8	-0.058	3566			87
1284	6963	0	Tulbaghia violacea	300	2017-10-11-16-55-36	0	3	x	30	0	64.9	21.2	63.9	21.2	64.8	-0.058	3566			88
1285	6964	0	Tulbaghia violacea	300	2017-10-11-16-55-38	0	3	x	30	0	64.9	21.2	63.9	21.2	64.8	-0.058	3566			89
1286	6965	0	Tulbaghia violacea	300	2017-10-11-16-55-40	0	3	x	30	0	64.9	21.2	63.9	21.2	64.8	-0.058	3566			90
1287	6966	0	Tulbaghia violacea	300	2017-10-11-16-55-42	0	3	x	30	0	64.9	21.2	64	21.2	65	0.056	3566	Last10	Here	91
1288	6967	0	Tulbaghia violacea	300	2017-10-11-16-55-44	0	3	x	30	0	64.9	21.2	63.9	21.2	64.8	-0.058	3566	Last10	Here	92
1289	6968	0	Tulbaghia violacea	300	2017-10-11-16-55-46	0	3	x	30	0	64.9	21.2	64	21.2	65	0.056	3566	Last10	Here	93
1290	6969	0	Tulbaghia violacea	300	2017-10-11-16-55-48	0	3	x	30	0	64.9	21.2	64	21.2	65	0.056	3566	Last10	Here	94
1291	6970	0	Tulbaghia violacea	300	2017-10-11-16-55-50	0	3	x	30	0	64.9	21.2	63.9	21.2	64.8	-0.058	3566	Last10	Here	95
1292	6971	0	Tulbaghia violacea	300	2017-10-11-16-55-52	0	3	x	30	0	64.9	21.2	64	21.2	65	0.056	3566	Last10	Here	96
1293	6972	0	Tulbaghia violacea	300	2017-10-11-16-55-54	0	3	x	30	0	64.9	21.2	64	21.2	65	0.056	3566	Last10	Here	97
1294	6973	0	Tulbaghia violacea	300	2017-10-11-16-55-56	0	3	x	30	0	64.9	21.2	64	21.2	65	0.056	3566	Last10	Here	98
1295	6974	0	Tulbaghia violacea	300	2017-10-11-16-55-58	0	3	x	30	0	65	21.2	63.9	21.2	64.8	-0.158	3566	Last10	Here	99
1296	6975	0	Tulbaghia violacea	300	2017-10-11-16-56-00	0	3	x	30	0	65	21.2	63.9	21.2	64.8	-0.158	3566	Last10	Here	100
1297	6976	0	Tulbaghia violacea	300	2017-10-11-16-56-33	0	3	z	0	5	65	21.2	63.9	21.2	64.8	-0.158	3567	First10	Here	1
1298	6977	0	Tulbaghia violacea	300	2017-10-11-16-56-35	0	3	z	0	5	65	21.2	64	21.2	65	-0.044	3567	First10	Here	2
1299	6978	0	Tulbaghia violacea	300	2017-10-11-16-56-37	0	3	z	0	5	65	21.2	63.9	21.2	64.8	-0.158	3567	First10	Here	3
1300	6979	0	Tulbaghia violacea	300	2017-10-11-16-56-39	0	3	z	0	5	64.9	21.2	64	21.2	65	0.056	3567	First10	Here	4
1301	6980	0	Tulbaghia violacea	300	2017-10-11-16-56-41	0	3	z	0	5	64.9	21.2	63.9	21.1	64.8	-0.058	3567	First10	Here	5
1302	6981	0	Tulbaghia violacea	300	2017-10-11-16-56-43	0	3	z	0	5	65	21.2	64	21.2	65	-0.044	3567	First10	Here	6
1303	6982	0	Tulbaghia violacea	300	2017-10-11-16-56-45	0	3	z	0	5	64.9	21.2	64	21.2	65	0.056	3567	First10	Here	7
1304	6983	0	Tulbaghia violacea	300	2017-10-11-16-56-47	0	3	z	0	5	65	21.2	64	21.2	65	-0.044	3567	First10	Here	8
1305	6984	0	Tulbaghia violacea	300	2017-10-11-16-56-49	0	3	z	0	5	65	21.2	63.9	21.1	64.8	-0.158	3567	First10	Here	9
1306	6985	0	Tulbaghia violacea	300	2017-10-11-16-56-51	0	3	z	0	5	64.9	21.2	64	21.2	65	0.056	3567	First10	Here	10
1307	6986	0	Tulbaghia violacea	300	2017-10-11-16-56-53	0	3	z	0	5	64.9	21.2	64	21.2	65	0.056	3567			11
1308	6987	0	Tulbaghia violacea	300	2017-10-11-16-56-55	0	3	z	0	5	64.9	21.2	63.9	21.1	64.8	-0.058	3567			12
1309	6988	0	Tulbaghia violacea	300	2017-10-11-16-56-57	0	3	z	0	5	64.9	21.2	64	21.2	65	0.056	3567			13
1310	6989	0	Tulbaghia violacea	300	2017-10-11-16-56-59	0	3	z	0	5	64.9	21.2	64	21.2	65	0.056	3567			14
1311	6990	0	Tulbaghia violacea	300	2017-10-11-16-57-01	0	3	z	0	5	64.9	21.2	64	21.2	65	0.056	3567			15
1312	6991	0	Tulbaghia violacea	300	2017-10-11-16-57-03	0	3	z	0	5	64.9	21.2	64	21.2	65	0.056	3567			16
1313	6992	0	Tulbaghia violacea	300	2017-10-11-16-57-05	0	3	z	0	5	64.8	21.2	64	21.2	65	0.156	3567			17
1314	6993	0	Tulbaghia violacea	300	2017-10-11-16-57-07	0	3	z	0	5	64.8	21.2	64	21.2	65	0.156	3567			18
1315	6994	0	Tulbaghia violacea	300	2017-10-11-16-57-09	0	3	z	0	5	64.9	21.2	64	21.2	65	0.056	3567			19
1316	6995	0	Tulbaghia violacea	300	2017-10-11-16-57-11	0	3	z	0	5	64.9	21.2	64	21.2	65	0.056	3567			20
1317	6996	0	Tulbaghia violacea	300	2017-10-11-16-57-13	0	3	z	0	5	64.9	21.2	64	21.2	65	0.056	3567			21
1318	6997	0	Tulbaghia violacea	300	2017-10-11-16-57-15	0	3	z	0	5	64.9	21.2	64	21.2	65	0.056	3567			22
1319	6998	0	Tulbaghia violacea	300	2017-10-11-16-57-17	0	3	z	0	5	64.9	21.2	64	21.2	65	0.056	3567			23
1320	6999	0	Tulbaghia violacea	300	2017-10-11-16-57-19	0	3	z	0	5	64.9	21.2	64	21.2	65	0.056	3567			24
1321	7000	0	Tulbaghia violacea	300	2017-10-11-16-57-21	0	3	z	0	5	64.9	21.2	64	21.2	65	0.056	3567			25
1322	7001	0	Tulbaghia violacea	300	2017-10-11-16-57-23	0	3	z	0	5	64.9	21.2	63.9	21.1	64.8	-0.058	3567			26
1323	7002	0	Tulbaghia violacea	300	2017-10-11-16-57-25	0	3	z	0	5	64.9	21.2	64	21.2	65	0.056	3567			27
1324	7003	0	Tulbaghia violacea	300	2017-10-11-16-57-27	0	3	z	0	5	64.9	21.2	63.9	21.1	64.8	-0.058	3567			28
1325	7004	0	Tulbaghia violacea	300	2017-10-11-16-57-29	0	3	z	0	5	64.9	21.2	63.9	21.1	64.8	-0.058	3567			29
1326	7005	0	Tulbaghia violacea	300	2017-10-11-16-57-31	0	3	z	0	5	65	21.2	64	21.2	65	-0.044	3567			30
1327	7006	0	Tulbaghia violacea	300	2017-10-11-16-57-33	0	3	z	0	5	64.9	21.2	64	21.2	65	0.056	3567			31
1328	7007	0	Tulbaghia violacea	300	2017-10-11-16-57-35	0	3	z	0	5	64.9	21.2	64	21.2	65	0.056	3567			32
1329	7008	0	Tulbaghia violacea	300	2017-10-11-16-57-37	0	3	z	0	5	64.9	21.2	64	21.2	65	0.056	3567			33
1330	7009	0	Tulbaghia violacea	300	2017-10-11-16-57-39	0	3	z	0	5	65	21.2	64	21.2	65	-0.044	3567			34
1331	7010	0	Tulbaghia violacea	300	2017-10-11-16-57-41	0	3	z	0	5	64.9	21.2	64	21.2	65	0.056	3567			35
1332	7011	0	Tulbaghia violacea	300	2017-10-11-16-57-43	0	3	z	0	5	65	21.3	64	21.2	65	-0.044	3567			36
1333	7012	0	Tulbaghia violacea	300	2017-10-11-16-57-45	0	3	z	0	5	64.9	21.2	64	21.2	65	0.056	3567			37
1334	7013	0	Tulbaghia violacea	300	2017-10-11-16-57-47	0	3	z	0	5	64.9	21.2	64	21.2	65	0.056	3567			38
1335	7014	0	Tulbaghia violacea	300	2017-10-11-16-57-49	0	3	z	0	5	64.9	21.2	64	21.2	65	0.056	3567			39
1336	7015	0	Tulbaghia violacea	300	2017-10-11-16-57-51	0	3	z	0	5	64.9	21.2	64	21.2	65	0.056	3567			40
1337	7016	0	Tulbaghia violacea	300	2017-10-11-16-57-53	0	3	z	0	5	65	21.3	64	21.2	65	-0.044	3567			41
1338	7017	0	Tulbaghia violacea	300	2017-10-11-16-57-55	0	3	z	0	5	65	21.2	64	21.2	65	-0.044	3567			42
1339	7018	0	Tulbaghia violacea	300	2017-10-11-16-57-57	0	3	z	0	5	65	21.2	64	21.2	65	-0.044	3567			43
1340	7019	0	Tulbaghia violacea	300	2017-10-11-16-57-59	0	3	z	0	5	65	21.2	64	21.2	65	-0.044	3567			44
1341	7020	0	Tulbaghia violacea	300	2017-10-11-16-58-01	0	3	z	0	5	64.9	21.2	64	21.2	65	0.056	3567			45
1342	7021	0	Tulbaghia violacea	300	2017-10-11-16-58-03	0	3	z	0	5	65	21.2	64	21.2	65	-0.044	3567			46
1343	7022	0	Tulbaghia violacea	300	2017-10-11-16-58-05	0	3	z	0	5	65	21.2	64	21.2	65	-0.044	3567			47
1344	7023	0	Tulbaghia violacea	300	2017-10-11-16-58-07	0	3	z	0	5	65	21.2	64	21.2	65	-0.044	3567			48
1345	7024	0	Tulbaghia violacea	300	2017-10-11-16-58-09	0	3	z	0	5	65	21.2	64	21.2	65	-0.044	3567			49
1346	7025	0	Tulbaghia violacea	300	2017-10-11-16-58-11	0	3	z	0	5	65	21.2	64	21.2	65	-0.044	3567			50
1347	7026	0	Tulbaghia violacea	300	2017-10-11-16-58-13	0	3	z	0	5	65	21.2	64	21.2	65	-0.044	3567			51
1348	7027	0	Tulbaghia violacea	300	2017-10-11-16-58-15	0	3	z	0	5	65	21.2	64	21.2	65	-0.044	3567			52
1349	7028	0	Tulbaghia violacea	300	2017-10-11-16-58-17	0	3	z	0	5	65	21.2	64	21.2	65	-0.044	3567			53
1350	7029	0	Tulbaghia violacea	300	2017-10-11-16-58-19	0	3	z	0	5	65	21.2	63.9	21.1	64.8	-0.158	3567			54
1351	7030	0	Tulbaghia violacea	300	2017-10-11-16-58-21	0	3	z	0	5	65	21.2	64	21.2	65	-0.044	3567			55
1352	7031	0	Tulbaghia violacea	300	2017-10-11-16-58-23	0	3	z	0	5	65	21.2	64	21.2	65	-0.044	3567			56
1353	7032	0	Tulbaghia violacea	300	2017-10-11-16-58-25	0	3	z	0	5	65	21.2	64	21.2	65	-0.044	3567			57
1354	7033	0	Tulbaghia violacea	300	2017-10-11-16-58-27	0	3	z	0	5	65	21.2	64	21.2	65	-0.044	3567			58
1355	7034	0	Tulbaghia violacea	300	2017-10-11-16-58-29	0	3	z	0	5	65	21.2	64	21.2	65	-0.044	3567			59
1356	7035	0	Tulbaghia violacea	300	2017-10-11-16-58-31	0	3	z	0	5	65	21.2	64	21.2	65	-0.044	3567			60
1357	7036	0	Tulbaghia violacea	300	2017-10-11-16-58-33	0	3	z	0	5	65	21.2	64	21.2	65	-0.044	3567			61
1358	7037	0	Tulbaghia violacea	300	2017-10-11-16-58-35	0	3	z	0	5	65	21.2	64	21.2	65	-0.044	3567			62
1359	7038	0	Tulbaghia violacea	300	2017-10-11-16-58-37	0	3	z	0	5	65	21.2	64	21.2	65	-0.044	3567			63
1360	7039	0	Tulbaghia violacea	300	2017-10-11-16-58-39	0	3	z	0	5	65	21.2	64	21.2	65	-0.044	3567			64
1361	7040	0	Tulbaghia violacea	300	2017-10-11-16-58-41	0	3	z	0	5	65	21.2	64	21.2	65	-0.044	3567			65
1362	7041	0	Tulbaghia violacea	300	2017-10-11-16-58-43	0	3	z	0	5	65	21.2	64	21.2	65	-0.044	3567			66
1363	7042	0	Tulbaghia violacea	300	2017-10-11-16-58-45	0	3	z	0	5	65	21.2	64	21.2	65	-0.044	3567			67
1364	7043	0	Tulbaghia violacea	300	2017-10-11-16-58-47	0	3	z	0	5	65	21.2	64	21.2	65	-0.044	3567			68
1365	7044	0	Tulbaghia violacea	300	2017-10-11-16-58-49	0	3	z	0	5	65	21.2	64	21.2	65	-0.044	3567			69
1366	7045	0	Tulbaghia violacea	300	2017-10-11-16-58-51	0	3	z	0	5	65	21.2	64	21.2	65	-0.044	3567			70
1367	7046	0	Tulbaghia violacea	300	2017-10-11-16-58-53	0	3	z	0	5	65	21.2	64	21.2	65	-0.044	3567			71
1368	7047	0	Tulbaghia violacea	300	2017-10-11-16-58-55	0	3	z	0	5	65	21.2	64	21.2	65	-0.044	3567			72
1369	7048	0	Tulbaghia violacea	300	2017-10-11-16-58-57	0	3	z	0	5	65	21.2	64	21.2	65	-0.044	3567			73
1370	7049	0	Tulbaghia violacea	300	2017-10-11-16-58-59	0	3	z	0	5	65	21.2	64	21.2	65	-0.044	3567			74
1371	7050	0	Tulbaghia violacea	300	2017-10-11-16-59-01	0	3	z	0	5	65	21.2	64	21.2	65	-0.044	3567			75
1372	7051	0	Tulbaghia violacea	300	2017-10-11-16-59-03	0	3	z	0	5	65	21.2	63.9	21.2	64.8	-0.158	3567			76
1373	7052	0	Tulbaghia violacea	300	2017-10-11-16-59-05	0	3	z	0	5	65	21.2	64	21.2	65	-0.044	3567			77
1374	7053	0	Tulbaghia violacea	300	2017-10-11-16-59-07	0	3	z	0	5	65	21.2	64	21.2	65	-0.044	3567			78
1375	7054	0	Tulbaghia violacea	300	2017-10-11-16-59-09	0	3	z	0	5	65	21.2	64	21.2	65	-0.044	3567			79
1376	7055	0	Tulbaghia violacea	300	2017-10-11-16-59-11	0	3	z	0	5	64.9	21.2	64	21.2	65	0.056	3567			80
1377	7056	0	Tulbaghia violacea	300	2017-10-11-16-59-13	0	3	z	0	5	64.9	21.2	64	21.2	65	0.056	3567			81
1378	7057	0	Tulbaghia violacea	300	2017-10-11-16-59-15	0	3	z	0	5	64.9	21.2	64	21.2	65	0.056	3567			82
1379	7058	0	Tulbaghia violacea	300	2017-10-11-16-59-17	0	3	z	0	5	64.9	21.2	64	21.2	65	0.056	3567			83
1380	7059	0	Tulbaghia violacea	300	2017-10-11-16-59-19	0	3	z	0	5	65	21.3	64.1	21.2	65.1	0.07	3567			84
1381	7060	0	Tulbaghia violacea	300	2017-10-11-16-59-21	0	3	z	0	5	64.9	21.2	64.1	21.2	65.1	0.17	3567			85
1382	7061	0	Tulbaghia violacea	300	2017-10-11-16-59-23	0	3	z	0	5	65	21.2	64.1	21.2	65.1	0.07	3567			86
1383	7062	0	Tulbaghia violacea	300	2017-10-11-16-59-25	0	3	z	0	5	64.9	21.2	64.1	21.2	65.1	0.17	3567			87
1384	7063	0	Tulbaghia violacea	300	2017-10-11-16-59-27	0	3	z	0	5	65	21.2	64.1	21.2	65.1	0.07	3567			88
1385	7064	0	Tulbaghia violacea	300	2017-10-11-16-59-29	0	3	z	0	5	64.9	21.2	64.1	21.2	65.1	0.17	3567			89
1386	7065	0	Tulbaghia violacea	300	2017-10-11-16-59-31	0	3	z	0	5	64.9	21.2	64.1	21.2	65.1	0.17	3567			90
1387	7066	0	Tulbaghia violacea	300	2017-10-11-16-59-33	0	3	z	0	5	64.9	21.2	64.1	21.2	65.1	0.17	3567	Last10	Here	91
1388	7067	0	Tulbaghia violacea	300	2017-10-11-16-59-35	0	3	z	0	5	65	21.2	64.1	21.2	65.1	0.07	3567	Last10	Here	92
1389	7068	0	Tulbaghia violacea	300	2017-10-11-16-59-37	0	3	z	0	5	65	21.2	64.1	21.2	65.1	0.07	3567	Last10	Here	93
1390	7069	0	Tulbaghia violacea	300	2017-10-11-16-59-39	0	3	z	0	5	65	21.2	64.1	21.2	65.1	0.07	3567	Last10	Here	94
1391	7070	0	Tulbaghia violacea	300	2017-10-11-16-59-41	0	3	z	0	5	64.9	21.2	64.1	21.2	65.1	0.17	3567	Last10	Here	95
1392	7071	0	Tulbaghia violacea	300	2017-10-11-16-59-43	0	3	z	0	5	65	21.2	64.1	21.2	65.1	0.07	3567	Last10	Here	96
1393	7072	0	Tulbaghia violacea	300	2017-10-11-16-59-45	0	3	z	0	5	65	21.2	64.1	21.2	65.1	0.07	3567	Last10	Here	97
1394	7073	0	Tulbaghia violacea	300	2017-10-11-16-59-47	0	3	z	0	5	65	21.2	64.1	21.2	65.1	0.07	3567	Last10	Here	98
1395	7074	0	Tulbaghia violacea	300	2017-10-11-16-59-49	0	3	z	0	5	64.9	21.2	64.1	21.2	65.1	0.17	3567	Last10	Here	99
1396	7075	0	Tulbaghia violacea	300	2017-10-11-16-59-51	0	3	z	0	5	64.9	21.2	64.1	21.2	65.1	0.17	3567	Last10	Here	100
1397	7076	0	Tulbaghia violacea	300	2017-10-11-17-00-23	0	3	z	0	10	64.7	21.2	64	21.2	65	0.256	3568	First10	Here	1
1398	7077	0	Tulbaghia violacea	300	2017-10-11-17-00-25	0	3	z	0	10	64.7	21.2	64	21.2	65	0.256	3568	First10	Here	2
1399	7078	0	Tulbaghia violacea	300	2017-10-11-17-00-27	0	3	z	0	10	64.8	21.2	64	21.2	65	0.156	3568	First10	Here	3
1400	7079	0	Tulbaghia violacea	300	2017-10-11-17-00-29	0	3	z	0	10	65	21.3	64	21.2	65	-0.044	3568	First10	Here	4
1401	7080	0	Tulbaghia violacea	300	2017-10-11-17-00-31	0	3	z	0	10	65	21.3	64	21.2	65	-0.044	3568	First10	Here	5
1402	7081	0	Tulbaghia violacea	300	2017-10-11-17-00-33	0	3	z	0	10	65	21.3	64	21.2	65	-0.044	3568	First10	Here	6
1403	7082	0	Tulbaghia violacea	300	2017-10-11-17-00-35	0	3	z	0	10	64.9	21.2	64	21.2	65	0.056	3568	First10	Here	7
1404	7083	0	Tulbaghia violacea	300	2017-10-11-17-00-37	0	3	z	0	10	64.8	21.2	64	21.2	65	0.156	3568	First10	Here	8
1405	7084	0	Tulbaghia violacea	300	2017-10-11-17-00-39	0	3	z	0	10	64.9	21.2	64	21.2	65	0.056	3568	First10	Here	9
1406	7085	0	Tulbaghia violacea	300	2017-10-11-17-00-41	0	3	z	0	10	64.9	21.2	64.1	21.2	65.1	0.17	3568	First10	Here	10
1407	7086	0	Tulbaghia violacea	300	2017-10-11-17-00-43	0	3	z	0	10	64.9	21.2	64	21.2	65	0.056	3568			11
1408	7087	0	Tulbaghia violacea	300	2017-10-11-17-00-45	0	3	z	0	10	64.9	21.2	64.1	21.2	65.1	0.17	3568			12
1409	7088	0	Tulbaghia violacea	300	2017-10-11-17-00-47	0	3	z	0	10	64.8	21.2	64.1	21.2	65.1	0.27	3568			13
1410	7089	0	Tulbaghia violacea	300	2017-10-11-17-00-49	0	3	z	0	10	64.8	21.2	64	21.2	65	0.156	3568			14
1411	7090	0	Tulbaghia violacea	300	2017-10-11-17-00-51	0	3	z	0	10	64.9	21.2	64.1	21.2	65.1	0.17	3568			15
1412	7091	0	Tulbaghia violacea	300	2017-10-11-17-00-53	0	3	z	0	10	65	21.3	64	21.2	65	-0.044	3568			16
1413	7092	0	Tulbaghia violacea	300	2017-10-11-17-00-55	0	3	z	0	10	65	21.3	64.1	21.2	65.1	0.07	3568			17
1414	7093	0	Tulbaghia violacea	300	2017-10-11-17-00-57	0	3	z	0	10	64.9	21.2	64.1	21.2	65.1	0.17	3568			18
1415	7094	0	Tulbaghia violacea	300	2017-10-11-17-00-59	0	3	z	0	10	65	21.2	64.1	21.2	65.1	0.07	3568			19
1416	7095	0	Tulbaghia violacea	300	2017-10-11-17-01-01	0	3	z	0	10	65	21.3	64.1	21.2	65.1	0.07	3568			20
1417	7096	0	Tulbaghia violacea	300	2017-10-11-17-01-03	0	3	z	0	10	64.9	21.2	64.1	21.2	65.1	0.17	3568			21
1418	7097	0	Tulbaghia violacea	300	2017-10-11-17-01-05	0	3	z	0	10	65	21.2	64	21.1	65	-0.044	3568			22
1419	7098	0	Tulbaghia violacea	300	2017-10-11-17-01-07	0	3	z	0	10	65.1	21.3	64.1	21.2	65.1	-0.03	3568			23
1420	7099	0	Tulbaghia violacea	300	2017-10-11-17-01-09	0	3	z	0	10	65	21.3	64.1	21.2	65.1	0.07	3568			24
1421	7100	0	Tulbaghia violacea	300	2017-10-11-17-01-11	0	3	z	0	10	64.9	21.2	64.1	21.2	65.1	0.17	3568			25
1422	7101	0	Tulbaghia violacea	300	2017-10-11-17-01-13	0	3	z	0	10	64.9	21.2	64.1	21.2	65.1	0.17	3568			26
1423	7102	0	Tulbaghia violacea	300	2017-10-11-17-01-15	0	3	z	0	10	64.9	21.2	64.1	21.2	65.1	0.17	3568			27
1424	7103	0	Tulbaghia violacea	300	2017-10-11-17-01-17	0	3	z	0	10	64.9	21.2	64.1	21.2	65.1	0.17	3568			28
1425	7104	0	Tulbaghia violacea	300	2017-10-11-17-01-19	0	3	z	0	10	64.9	21.2	64.1	21.2	65.1	0.17	3568			29
1426	7105	0	Tulbaghia violacea	300	2017-10-11-17-01-21	0	3	z	0	10	65	21.3	64.1	21.2	65.1	0.07	3568			30
1427	7106	0	Tulbaghia violacea	300	2017-10-11-17-01-23	0	3	z	0	10	64.9	21.2	64.1	21.2	65.1	0.17	3568			31
1428	7107	0	Tulbaghia violacea	300	2017-10-11-17-01-25	0	3	z	0	10	65	21.2	64.1	21.2	65.1	0.07	3568			32
1429	7108	0	Tulbaghia violacea	300	2017-10-11-17-01-28	0	3	z	0	10	65.1	21.3	64.1	21.2	65.1	-0.03	3568			33
1430	7109	0	Tulbaghia violacea	300	2017-10-11-17-01-30	0	3	z	0	10	64.9	21.2	64.1	21.2	65.1	0.17	3568			34
1431	7110	0	Tulbaghia violacea	300	2017-10-11-17-01-32	0	3	z	0	10	64.9	21.2	64.1	21.2	65.1	0.17	3568			35
1432	7111	0	Tulbaghia violacea	300	2017-10-11-17-01-34	0	3	z	0	10	64.9	21.2	64.1	21.2	65.1	0.17	3568			36
1433	7112	0	Tulbaghia violacea	300	2017-10-11-17-01-36	0	3	z	0	10	65.1	21.3	64.2	21.2	65.2	0.084	3568			37
1434	7113	0	Tulbaghia violacea	300	2017-10-11-17-01-38	0	3	z	0	10	65	21.2	64.1	21.2	65.1	0.07	3568			38
1435	7114	0	Tulbaghia violacea	300	2017-10-11-17-01-40	0	3	z	0	10	65.1	21.3	64.1	21.2	65.1	-0.03	3568			39
1436	7115	0	Tulbaghia violacea	300	2017-10-11-17-01-42	0	3	z	0	10	65	21.2	64.1	21.2	65.1	0.07	3568			40
1437	7116	0	Tulbaghia violacea	300	2017-10-11-17-01-44	0	3	z	0	10	65	21.2	64.1	21.2	65.1	0.07	3568			41
1438	7117	0	Tulbaghia violacea	300	2017-10-11-17-01-46	0	3	z	0	10	65.1	21.3	64.1	21.2	65.1	-0.03	3568			42
1439	7118	0	Tulbaghia violacea	300	2017-10-11-17-01-48	0	3	z	0	10	65	21.2	64.1	21.2	65.1	0.07	3568			43
1440	7119	0	Tulbaghia violacea	300	2017-10-11-17-01-50	0	3	z	0	10	65	21.2	64.1	21.2	65.1	0.07	3568			44
1441	7120	0	Tulbaghia violacea	300	2017-10-11-17-01-52	0	3	z	0	10	65	21.2	64.1	21.2	65.1	0.07	3568			45
1442	7121	0	Tulbaghia violacea	300	2017-10-11-17-01-54	0	3	z	0	10	64.9	21.2	64.1	21.2	65.1	0.17	3568			46
1443	7122	0	Tulbaghia violacea	300	2017-10-11-17-01-56	0	3	z	0	10	64.9	21.2	64.1	21.2	65.1	0.17	3568			47
1444	7123	0	Tulbaghia violacea	300	2017-10-11-17-01-58	0	3	z	0	10	65	21.2	64.1	21.2	65.1	0.07	3568			48
1445	7124	0	Tulbaghia violacea	300	2017-10-11-17-02-00	0	3	z	0	10	65	21.2	64.1	21.2	65.1	0.07	3568			49
1446	7125	0	Tulbaghia violacea	300	2017-10-11-17-02-02	0	3	z	0	10	65	21.2	64.1	21.2	65.1	0.07	3568			50
1447	7126	0	Tulbaghia violacea	300	2017-10-11-17-02-04	0	3	z	0	10	65	21.2	64.1	21.2	65.1	0.07	3568			51
1448	7127	0	Tulbaghia violacea	300	2017-10-11-17-02-06	0	3	z	0	10	65	21.2	64.1	21.2	65.1	0.07	3568			52
1449	7128	0	Tulbaghia violacea	300	2017-10-11-17-02-08	0	3	z	0	10	65	21.2	64.1	21.2	65.1	0.07	3568			53
1450	7129	0	Tulbaghia violacea	300	2017-10-11-17-02-10	0	3	z	0	10	65	21.2	64.1	21.2	65.1	0.07	3568			54
1451	7130	0	Tulbaghia violacea	300	2017-10-11-17-02-12	0	3	z	0	10	65	21.2	64.1	21.2	65.1	0.07	3568			55
1452	7131	0	Tulbaghia violacea	300	2017-10-11-17-02-14	0	3	z	0	10	65	21.2	64.1	21.2	65.1	0.07	3568			56
1453	7132	0	Tulbaghia violacea	300	2017-10-11-17-02-16	0	3	z	0	10	65	21.2	64.1	21.2	65.1	0.07	3568			57
1454	7133	0	Tulbaghia violacea	300	2017-10-11-17-02-18	0	3	z	0	10	65	21.2	64	21.1	65	-0.044	3568			58
1455	7134	0	Tulbaghia violacea	300	2017-10-11-17-02-20	0	3	z	0	10	64.9	21.2	64.1	21.2	65.1	0.17	3568			59
1456	7135	0	Tulbaghia violacea	300	2017-10-11-17-02-22	0	3	z	0	10	64.9	21.2	64	21.1	65	0.056	3568			60
1457	7136	0	Tulbaghia violacea	300	2017-10-11-17-02-24	0	3	z	0	10	65	21.2	64.1	21.2	65.1	0.07	3568			61
1458	7137	0	Tulbaghia violacea	300	2017-10-11-17-02-26	0	3	z	0	10	65	21.2	64.1	21.2	65.1	0.07	3568			62
1459	7138	0	Tulbaghia violacea	300	2017-10-11-17-02-28	0	3	z	0	10	65	21.2	64.1	21.1	65.1	0.07	3568			63
1460	7139	0	Tulbaghia violacea	300	2017-10-11-17-02-30	0	3	z	0	10	65	21.2	64.2	21.2	65.2	0.184	3568			64
1461	7140	0	Tulbaghia violacea	300	2017-10-11-17-02-32	0	3	z	0	10	65	21.2	64.1	21.2	65.1	0.07	3568			65
1462	7141	0	Tulbaghia violacea	300	2017-10-11-17-02-34	0	3	z	0	10	65	21.2	64.1	21.2	65.1	0.07	3568			66
1463	7142	0	Tulbaghia violacea	300	2017-10-11-17-02-36	0	3	z	0	10	64.9	21.2	64.1	21.2	65.1	0.17	3568			67
1464	7143	0	Tulbaghia violacea	300	2017-10-11-17-02-38	0	3	z	0	10	65	21.3	64.1	21.2	65.1	0.07	3568			68
1465	7144	0	Tulbaghia violacea	300	2017-10-11-17-02-40	0	3	z	0	10	64.9	21.2	64.1	21.2	65.1	0.17	3568			69
1466	7145	0	Tulbaghia violacea	300	2017-10-11-17-02-42	0	3	z	0	10	64.9	21.2	64.1	21.2	65.1	0.17	3568			70
1467	7146	0	Tulbaghia violacea	300	2017-10-11-17-02-44	0	3	z	0	10	64.9	21.2	64.1	21.2	65.1	0.17	3568			71
1468	7147	0	Tulbaghia violacea	300	2017-10-11-17-02-46	0	3	z	0	10	64.9	21.2	64.1	21.2	65.1	0.17	3568			72
1469	7148	0	Tulbaghia violacea	300	2017-10-11-17-02-48	0	3	z	0	10	64.9	21.2	64.2	21.2	65.2	0.284	3568			73
1470	7149	0	Tulbaghia violacea	300	2017-10-11-17-02-50	0	3	z	0	10	64.9	21.2	64	21.1	65	0.056	3568			74
1471	7150	0	Tulbaghia violacea	300	2017-10-11-17-02-52	0	3	z	0	10	64.9	21.2	64.2	21.2	65.2	0.284	3568			75
1472	7151	0	Tulbaghia violacea	300	2017-10-11-17-02-54	0	3	z	0	10	65	21.2	64.2	21.2	65.2	0.184	3568			76
1473	7152	0	Tulbaghia violacea	300	2017-10-11-17-02-56	0	3	z	0	10	65	21.2	64.1	21.1	65.1	0.07	3568			77
1474	7153	0	Tulbaghia violacea	300	2017-10-11-17-02-58	0	3	z	0	10	65	21.2	64	21.1	65	-0.044	3568			78
1475	7154	0	Tulbaghia violacea	300	2017-10-11-17-03-00	0	3	z	0	10	65	21.2	64.2	21.2	65.2	0.184	3568			79
1476	7155	0	Tulbaghia violacea	300	2017-10-11-17-03-02	0	3	z	0	10	65	21.2	64.1	21.1	65.1	0.07	3568			80
1477	7156	0	Tulbaghia violacea	300	2017-10-11-17-03-04	0	3	z	0	10	65	21.2	64.1	21.1	65.1	0.07	3568			81
1478	7157	0	Tulbaghia violacea	300	2017-10-11-17-03-06	0	3	z	0	10	65	21.2	64.2	21.2	65.2	0.184	3568			82
1479	7158	0	Tulbaghia violacea	300	2017-10-11-17-03-08	0	3	z	0	10	65	21.2	64.1	21.1	65.1	0.07	3568			83
1480	7159	0	Tulbaghia violacea	300	2017-10-11-17-03-10	0	3	z	0	10	65	21.2	64.2	21.2	65.2	0.184	3568			84
1481	7160	0	Tulbaghia violacea	300	2017-10-11-17-03-12	0	3	z	0	10	65	21.2	64.2	21.2	65.2	0.184	3568			85
1482	7161	0	Tulbaghia violacea	300	2017-10-11-17-03-14	0	3	z	0	10	65	21.2	64.1	21.1	65.1	0.07	3568			86
1483	7162	0	Tulbaghia violacea	300	2017-10-11-17-03-16	0	3	z	0	10	65	21.2	64.2	21.2	65.2	0.184	3568			87
1484	7163	0	Tulbaghia violacea	300	2017-10-11-17-03-18	0	3	z	0	10	65	21.2	64.1	21.1	65.1	0.07	3568			88
1485	7164	0	Tulbaghia violacea	300	2017-10-11-17-03-20	0	3	z	0	10	65	21.2	64.1	21.1	65.1	0.07	3568			89
1486	7165	0	Tulbaghia violacea	300	2017-10-11-17-03-22	0	3	z	0	10	65	21.2	64.1	21.1	65.1	0.07	3568			90
1487	7166	0	Tulbaghia violacea	300	2017-10-11-17-03-24	0	3	z	0	10	65	21.2	64.2	21.2	65.2	0.184	3568	Last10	Here	91
1488	7167	0	Tulbaghia violacea	300	2017-10-11-17-03-26	0	3	z	0	10	65.1	21.2	64.1	21.1	65.1	-0.03	3568	Last10	Here	92
1489	7168	0	Tulbaghia violacea	300	2017-10-11-17-03-28	0	3	z	0	10	65.1	21.2	64.2	21.2	65.2	0.084	3568	Last10	Here	93
1490	7169	0	Tulbaghia violacea	300	2017-10-11-17-03-30	0	3	z	0	10	65.2	21.3	64.1	21.1	65.1	-0.13	3568	Last10	Here	94
1491	7170	0	Tulbaghia violacea	300	2017-10-11-17-03-32	0	3	z	0	10	65	21.2	64.1	21.1	65.1	0.07	3568	Last10	Here	95
1492	7171	0	Tulbaghia violacea	300	2017-10-11-17-03-34	0	3	z	0	10	65	21.2	64.2	21.2	65.2	0.184	3568	Last10	Here	96
1493	7172	0	Tulbaghia violacea	300	2017-10-11-17-03-36	0	3	z	0	10	65	21.2	64.1	21.1	65.1	0.07	3568	Last10	Here	97
1494	7173	0	Tulbaghia violacea	300	2017-10-11-17-03-38	0	3	z	0	10	65	21.2	64.2	21.2	65.2	0.184	3568	Last10	Here	98
1495	7174	0	Tulbaghia violacea	300	2017-10-11-17-03-40	0	3	z	0	10	65	21.2	64.1	21.1	65.1	0.07	3568	Last10	Here	99
1496	7175	0	Tulbaghia violacea	300	2017-10-11-17-03-42	0	3	z	0	10	65	21.2	64.2	21.2	65.2	0.184	3568	Last10	Here	100
1497	7176	0	Tulbaghia violacea	300	2017-10-11-17-04-14	0	3	z	0	15	65.1	21.2	64.2	21.2	65.2	0.084	3569	First10	Here	1
1498	7177	0	Tulbaghia violacea	300	2017-10-11-17-04-16	0	3	z	0	15	65.2	21.3	64.2	21.1	65.2	-0.016	3569	First10	Here	2
1499	7178	0	Tulbaghia violacea	300	2017-10-11-17-04-18	0	3	z	0	15	65.1	21.2	64.1	21.1	65.1	-0.03	3569	First10	Here	3
1500	7179	0	Tulbaghia violacea	300	2017-10-11-17-04-20	0	3	z	0	15	65	21.2	64.2	21.2	65.2	0.184	3569	First10	Here	4
1501	7180	0	Tulbaghia violacea	300	2017-10-11-17-04-22	0	3	z	0	15	65	21.2	64.2	21.2	65.2	0.184	3569	First10	Here	5
1502	7181	0	Tulbaghia violacea	300	2017-10-11-17-04-24	0	3	z	0	15	65	21.2	64.2	21.2	65.2	0.184	3569	First10	Here	6
1503	7182	0	Tulbaghia violacea	300	2017-10-11-17-04-26	0	3	z	0	15	65	21.2	64.2	21.2	65.2	0.184	3569	First10	Here	7
1504	7183	0	Tulbaghia violacea	300	2017-10-11-17-04-28	0	3	z	0	15	65	21.2	64.2	21.2	65.2	0.184	3569	First10	Here	8
1505	7184	0	Tulbaghia violacea	300	2017-10-11-17-04-30	0	3	z	0	15	65	21.2	64.2	21.2	65.2	0.184	3569	First10	Here	9
1506	7185	0	Tulbaghia violacea	300	2017-10-11-17-04-32	0	3	z	0	15	65	21.2	64.2	21.2	65.2	0.184	3569	First10	Here	10
1507	7186	0	Tulbaghia violacea	300	2017-10-11-17-04-34	0	3	z	0	15	65	21.2	64.1	21.1	65.1	0.07	3569			11
1508	7187	0	Tulbaghia violacea	300	2017-10-11-17-04-36	0	3	z	0	15	65	21.2	64.2	21.2	65.2	0.184	3569			12
1509	7188	0	Tulbaghia violacea	300	2017-10-11-17-04-38	0	3	z	0	15	65.1	21.3	64.1	21.1	65.1	-0.03	3569			13
1510	7189	0	Tulbaghia violacea	300	2017-10-11-17-04-40	0	3	z	0	15	65.1	21.3	64.2	21.2	65.2	0.084	3569			14
1511	7190	0	Tulbaghia violacea	300	2017-10-11-17-04-42	0	3	z	0	15	65	21.2	64.2	21.1	65.2	0.184	3569			15
1512	7191	0	Tulbaghia violacea	300	2017-10-11-17-04-44	0	3	z	0	15	65	21.2	64.2	21.2	65.2	0.184	3569			16
1513	7192	0	Tulbaghia violacea	300	2017-10-11-17-04-46	0	3	z	0	15	64.9	21.2	64.2	21.2	65.2	0.284	3569			17
1514	7193	0	Tulbaghia violacea	300	2017-10-11-17-04-48	0	3	z	0	15	65	21.3	64.2	21.2	65.2	0.184	3569			18
1515	7194	0	Tulbaghia violacea	300	2017-10-11-17-04-50	0	3	z	0	15	64.9	21.2	64.2	21.2	65.2	0.284	3569			19
1516	7195	0	Tulbaghia violacea	300	2017-10-11-17-04-52	0	3	z	0	15	64.9	21.2	64.2	21.2	65.2	0.284	3569			20
1517	7196	0	Tulbaghia violacea	300	2017-10-11-17-04-54	0	3	z	0	15	64.9	21.2	64.2	21.2	65.2	0.284	3569			21
1518	7197	0	Tulbaghia violacea	300	2017-10-11-17-04-56	0	3	z	0	15	64.9	21.2	64.2	21.2	65.2	0.284	3569			22
1519	7198	0	Tulbaghia violacea	300	2017-10-11-17-04-58	0	3	z	0	15	64.9	21.2	64.2	21.2	65.2	0.284	3569			23
1520	7199	0	Tulbaghia violacea	300	2017-10-11-17-05-00	0	3	z	0	15	64.9	21.2	64.2	21.2	65.2	0.284	3569			24
1521	7200	0	Tulbaghia violacea	300	2017-10-11-17-05-02	0	3	z	0	15	64.9	21.2	64.2	21.2	65.2	0.284	3569			25
1522	7201	0	Tulbaghia violacea	300	2017-10-11-17-05-04	0	3	z	0	15	65	21.3	64.2	21.2	65.2	0.184	3569			26
1523	7202	0	Tulbaghia violacea	300	2017-10-11-17-05-06	0	3	z	0	15	65	21.3	64.2	21.2	65.2	0.184	3569			27
1524	7203	0	Tulbaghia violacea	300	2017-10-11-17-05-08	0	3	z	0	15	64.9	21.2	64.2	21.2	65.2	0.284	3569			28
1525	7204	0	Tulbaghia violacea	300	2017-10-11-17-05-10	0	3	z	0	15	64.9	21.2	64.2	21.2	65.2	0.284	3569			29
1526	7205	0	Tulbaghia violacea	300	2017-10-11-17-05-12	0	3	z	0	15	64.9	21.2	64.1	21.1	65.1	0.17	3569			30
1527	7206	0	Tulbaghia violacea	300	2017-10-11-17-05-14	0	3	z	0	15	65	21.3	64.2	21.2	65.2	0.184	3569			31
1528	7207	0	Tulbaghia violacea	300	2017-10-11-17-05-16	0	3	z	0	15	65	21.3	64.2	21.2	65.2	0.184	3569			32
1529	7208	0	Tulbaghia violacea	300	2017-10-11-17-05-18	0	3	z	0	15	64.8	21.2	64.1	21.1	65.1	0.27	3569			33
1530	7209	0	Tulbaghia violacea	300	2017-10-11-17-05-20	0	3	z	0	15	64.8	21.2	64.2	21.2	65.2	0.384	3569			34
1531	7210	0	Tulbaghia violacea	300	2017-10-11-17-05-22	0	3	z	0	15	64.9	21.3	64.1	21.1	65.1	0.17	3569			35
1532	7211	0	Tulbaghia violacea	300	2017-10-11-17-05-24	0	3	z	0	15	64.8	21.2	64.2	21.2	65.2	0.384	3569			36
1533	7212	0	Tulbaghia violacea	300	2017-10-11-17-05-26	0	3	z	0	15	64.9	21.2	64.1	21.1	65.1	0.17	3569			37
1534	7213	0	Tulbaghia violacea	300	2017-10-11-17-05-28	0	3	z	0	15	64.9	21.2	64.2	21.2	65.2	0.284	3569			38
1535	7214	0	Tulbaghia violacea	300	2017-10-11-17-05-30	0	3	z	0	15	65	21.3	64.1	21.1	65.1	0.07	3569			39
1536	7215	0	Tulbaghia violacea	300	2017-10-11-17-05-32	0	3	z	0	15	64.9	21.2	64.2	21.2	65.2	0.284	3569			40
1537	7216	0	Tulbaghia violacea	300	2017-10-11-17-05-34	0	3	z	0	15	64.9	21.2	64.2	21.2	65.2	0.284	3569			41
1538	7217	0	Tulbaghia violacea	300	2017-10-11-17-05-36	0	3	z	0	15	65	21.3	64.2	21.2	65.2	0.184	3569			42
1539	7218	0	Tulbaghia violacea	300	2017-10-11-17-05-38	0	3	z	0	15	64.9	21.2	64.1	21.1	65.1	0.17	3569			43
1540	7219	0	Tulbaghia violacea	300	2017-10-11-17-05-40	0	3	z	0	15	64.9	21.2	64.1	21.2	65.1	0.17	3569			44
1541	7220	0	Tulbaghia violacea	300	2017-10-11-17-05-42	0	3	z	0	15	64.9	21.2	64.1	21.2	65.1	0.17	3569			45
1542	7221	0	Tulbaghia violacea	300	2017-10-11-17-05-44	0	3	z	0	15	64.9	21.2	64.1	21.2	65.1	0.17	3569			46
1543	7222	0	Tulbaghia violacea	300	2017-10-11-17-05-46	0	3	z	0	15	64.9	21.2	64.1	21.2	65.1	0.17	3569			47
1544	7223	0	Tulbaghia violacea	300	2017-10-11-17-05-48	0	3	z	0	15	65	21.3	64.1	21.1	65.1	0.07	3569			48
1545	7224	0	Tulbaghia violacea	300	2017-10-11-17-05-50	0	3	z	0	15	65	21.2	64.2	21.2	65.2	0.184	3569			49
1546	7225	0	Tulbaghia violacea	300	2017-10-11-17-05-52	0	3	z	0	15	65	21.2	64.1	21.1	65.1	0.07	3569			50
1547	7226	0	Tulbaghia violacea	300	2017-10-11-17-05-54	0	3	z	0	15	65.1	21.3	64.2	21.2	65.2	0.084	3569			51
1548	7227	0	Tulbaghia violacea	300	2017-10-11-17-05-56	0	3	z	0	15	65	21.3	64.2	21.2	65.2	0.184	3569			52
1549	7228	0	Tulbaghia violacea	300	2017-10-11-17-05-58	0	3	z	0	15	64.9	21.2	64.2	21.2	65.2	0.284	3569			53
1550	7229	0	Tulbaghia violacea	300	2017-10-11-17-06-00	0	3	z	0	15	64.9	21.2	64.2	21.2	65.2	0.284	3569			54
1551	7230	0	Tulbaghia violacea	300	2017-10-11-17-06-02	0	3	z	0	15	65	21.3	64.2	21.2	65.2	0.184	3569			55
1552	7231	0	Tulbaghia violacea	300	2017-10-11-17-06-04	0	3	z	0	15	64.9	21.2	64.1	21.1	65.1	0.17	3569			56
1553	7232	0	Tulbaghia violacea	300	2017-10-11-17-06-06	0	3	z	0	15	64.9	21.2	64.2	21.2	65.2	0.284	3569			57
1554	7233	0	Tulbaghia violacea	300	2017-10-11-17-06-08	0	3	z	0	15	65	21.3	64.2	21.2	65.2	0.184	3569			58
1555	7234	0	Tulbaghia violacea	300	2017-10-11-17-06-10	0	3	z	0	15	65	21.2	64.2	21.2	65.2	0.184	3569			59
1556	7235	0	Tulbaghia violacea	300	2017-10-11-17-06-12	0	3	z	0	15	65	21.2	64.2	21.2	65.2	0.184	3569			60
1557	7236	0	Tulbaghia violacea	300	2017-10-11-17-06-14	0	3	z	0	15	65	21.2	64.2	21.2	65.2	0.184	3569			61
1558	7237	0	Tulbaghia violacea	300	2017-10-11-17-06-16	0	3	z	0	15	65	21.2	64.2	21.2	65.2	0.184	3569			62
1559	7238	0	Tulbaghia violacea	300	2017-10-11-17-06-18	0	3	z	0	15	65	21.2	64.2	21.2	65.2	0.184	3569			63
1560	7239	0	Tulbaghia violacea	300	2017-10-11-17-06-20	0	3	z	0	15	65	21.2	64.2	21.2	65.2	0.184	3569			64
1561	7240	0	Tulbaghia violacea	300	2017-10-11-17-06-22	0	3	z	0	15	65	21.2	64.2	21.2	65.2	0.184	3569			65
1562	7241	0	Tulbaghia violacea	300	2017-10-11-17-06-24	0	3	z	0	15	65.1	21.3	64.1	21.1	65.1	-0.03	3569			66
1563	7242	0	Tulbaghia violacea	300	2017-10-11-17-06-26	0	3	z	0	15	65.1	21.3	64.2	21.2	65.2	0.084	3569			67
1564	7243	0	Tulbaghia violacea	300	2017-10-11-17-06-28	0	3	z	0	15	65	21.2	64.2	21.2	65.2	0.184	3569			68
1565	7244	0	Tulbaghia violacea	300	2017-10-11-17-06-30	0	3	z	0	15	65	21.2	64.2	21.2	65.2	0.184	3569			69
1566	7245	0	Tulbaghia violacea	300	2017-10-11-17-06-32	0	3	z	0	15	65	21.2	64.2	21.2	65.2	0.184	3569			70
1567	7246	0	Tulbaghia violacea	300	2017-10-11-17-06-34	0	3	z	0	15	65.1	21.3	64.2	21.2	65.2	0.084	3569			71
1568	7247	0	Tulbaghia violacea	300	2017-10-11-17-06-36	0	3	z	0	15	65	21.2	64.2	21.2	65.2	0.184	3569			72
1569	7248	0	Tulbaghia violacea	300	2017-10-11-17-06-38	0	3	z	0	15	65	21.2	64.2	21.2	65.2	0.184	3569			73
1570	7249	0	Tulbaghia violacea	300	2017-10-11-17-06-40	0	3	z	0	15	65	21.2	64.2	21.2	65.2	0.184	3569			74
1571	7250	0	Tulbaghia violacea	300	2017-10-11-17-06-42	0	3	z	0	15	65.1	21.2	64	21.1	65	-0.144	3569			75
1572	7251	0	Tulbaghia violacea	300	2017-10-11-17-06-45	0	3	z	0	15	65.1	21.2	64.1	21.2	65.1	-0.03	3569			76
1573	7252	0	Tulbaghia violacea	300	2017-10-11-17-06-47	0	3	z	0	15	65.1	21.2	64.1	21.2	65.1	-0.03	3569			77
1574	7253	0	Tulbaghia violacea	300	2017-10-11-17-06-49	0	3	z	0	15	65.1	21.2	64.2	21.2	65.2	0.084	3569			78
1575	7254	0	Tulbaghia violacea	300	2017-10-11-17-06-51	0	3	z	0	15	65.2	21.3	64.1	21.2	65.1	-0.13	3569			79
1576	7255	0	Tulbaghia violacea	300	2017-10-11-17-06-53	0	3	z	0	15	65.1	21.2	64.2	21.2	65.2	0.084	3569			80
1577	7256	0	Tulbaghia violacea	300	2017-10-11-17-06-55	0	3	z	0	15	65.1	21.2	64.1	21.2	65.1	-0.03	3569			81
1578	7257	0	Tulbaghia violacea	300	2017-10-11-17-06-57	0	3	z	0	15	65.1	21.2	64.1	21.2	65.1	-0.03	3569			82
1579	7258	0	Tulbaghia violacea	300	2017-10-11-17-06-59	0	3	z	0	15	65.2	21.3	64.2	21.2	65.2	-0.016	3569			83
1580	7259	0	Tulbaghia violacea	300	2017-10-11-17-07-01	0	3	z	0	15	65.1	21.2	64.1	21.2	65.1	-0.03	3569			84
1581	7260	0	Tulbaghia violacea	300	2017-10-11-17-07-03	0	3	z	0	15	65.1	21.2	64.1	21.2	65.1	-0.03	3569			85
1582	7261	0	Tulbaghia violacea	300	2017-10-11-17-07-05	0	3	z	0	15	65.1	21.2	64.2	21.2	65.2	0.084	3569			86
1583	7262	0	Tulbaghia violacea	300	2017-10-11-17-07-07	0	3	z	0	15	65.1	21.2	64.2	21.2	65.2	0.084	3569			87
1584	7263	0	Tulbaghia violacea	300	2017-10-11-17-07-09	0	3	z	0	15	65.1	21.2	64.1	21.2	65.1	-0.03	3569			88
1585	7264	0	Tulbaghia violacea	300	2017-10-11-17-07-11	0	3	z	0	15	65.1	21.2	64.2	21.2	65.2	0.084	3569			89
1586	7265	0	Tulbaghia violacea	300	2017-10-11-17-07-13	0	3	z	0	15	65.1	21.2	64.2	21.2	65.2	0.084	3569			90
1587	7266	0	Tulbaghia violacea	300	2017-10-11-17-07-15	0	3	z	0	15	65.1	21.2	64.2	21.2	65.2	0.084	3569	Last10	Here	91
1588	7267	0	Tulbaghia violacea	300	2017-10-11-17-07-17	0	3	z	0	15	65.1	21.2	64.2	21.2	65.2	0.084	3569	Last10	Here	92
1589	7268	0	Tulbaghia violacea	300	2017-10-11-17-07-19	0	3	z	0	15	65	21.2	64.2	21.2	65.2	0.184	3569	Last10	Here	93
1590	7269	0	Tulbaghia violacea	300	2017-10-11-17-07-21	0	3	z	0	15	65	21.2	64.2	21.2	65.2	0.184	3569	Last10	Here	94
1591	7270	0	Tulbaghia violacea	300	2017-10-11-17-07-23	0	3	z	0	15	65.2	21.3	64.2	21.2	65.2	-0.016	3569	Last10	Here	95
1592	7271	0	Tulbaghia violacea	300	2017-10-11-17-07-25	0	3	z	0	15	65.1	21.2	64.2	21.2	65.2	0.084	3569	Last10	Here	96
1593	7272	0	Tulbaghia violacea	300	2017-10-11-17-07-27	0	3	z	0	15	65.1	21.2	64.2	21.2	65.2	0.084	3569	Last10	Here	97
1594	7273	0	Tulbaghia violacea	300	2017-10-11-17-07-29	0	3	z	0	15	65.1	21.2	64.2	21.2	65.2	0.084	3569	Last10	Here	98
1595	7274	0	Tulbaghia violacea	300	2017-10-11-17-07-31	0	3	z	0	15	65.1	21.2	64.1	21.2	65.1	-0.03	3569	Last10	Here	99
1596	7275	0	Tulbaghia violacea	300	2017-10-11-17-07-33	0	3	z	0	15	65.1	21.2	64.2	21.2	65.2	0.084	3569	Last10	Here	100
1597	7276	0	Tulbaghia violacea	300	2017-10-11-17-08-05	0	3	z	0	20	65.1	21.3	64.1	21.2	65.1	-0.03	3570	First10	Here	1
1598	7277	0	Tulbaghia violacea	300	2017-10-11-17-08-07	0	3	z	0	20	65.1	21.2	64.1	21.2	65.1	-0.03	3570	First10	Here	2
1599	7278	0	Tulbaghia violacea	300	2017-10-11-17-08-09	0	3	z	0	20	65.2	21.3	64.1	21.2	65.1	-0.13	3570	First10	Here	3
1600	7279	0	Tulbaghia violacea	300	2017-10-11-17-08-11	0	3	z	0	20	65.2	21.3	64.2	21.2	65.2	-0.016	3570	First10	Here	4
1601	7280	0	Tulbaghia violacea	300	2017-10-11-17-08-13	0	3	z	0	20	65.1	21.2	64.2	21.2	65.2	0.084	3570	First10	Here	5
1602	7281	0	Tulbaghia violacea	300	2017-10-11-17-08-15	0	3	z	0	20	65.1	21.2	64.2	21.2	65.2	0.084	3570	First10	Here	6
1603	7282	0	Tulbaghia violacea	300	2017-10-11-17-08-17	0	3	z	0	20	65.2	21.3	64.1	21.2	65.1	-0.13	3570	First10	Here	7
1604	7283	0	Tulbaghia violacea	300	2017-10-11-17-08-19	0	3	z	0	20	65	21.2	64.1	21.2	65.1	0.07	3570	First10	Here	8
1605	7284	0	Tulbaghia violacea	300	2017-10-11-17-08-21	0	3	z	0	20	65	21.2	64.1	21.2	65.1	0.07	3570	First10	Here	9
1606	7285	0	Tulbaghia violacea	300	2017-10-11-17-08-23	0	3	z	0	20	65.1	21.3	64.2	21.2	65.2	0.084	3570	First10	Here	10
1607	7286	0	Tulbaghia violacea	300	2017-10-11-17-08-25	0	3	z	0	20	65.1	21.3	64.2	21.2	65.2	0.084	3570			11
1608	7287	0	Tulbaghia violacea	300	2017-10-11-17-08-27	0	3	z	0	20	65.2	21.3	64.2	21.2	65.2	-0.016	3570			12
1609	7288	0	Tulbaghia violacea	300	2017-10-11-17-08-29	0	3	z	0	20	65.2	21.3	64.2	21.2	65.2	-0.016	3570			13
1610	7289	0	Tulbaghia violacea	300	2017-10-11-17-08-31	0	3	z	0	20	65.1	21.2	64.2	21.2	65.2	0.084	3570			14
1611	7290	0	Tulbaghia violacea	300	2017-10-11-17-08-33	0	3	z	0	20	65.2	21.3	64.2	21.2	65.2	-0.016	3570			15
1612	7291	0	Tulbaghia violacea	300	2017-10-11-17-08-35	0	3	z	0	20	65.2	21.3	64.2	21.2	65.2	-0.016	3570			16
1613	7292	0	Tulbaghia violacea	300	2017-10-11-17-08-37	0	3	z	0	20	65.2	21.3	64.2	21.2	65.2	-0.016	3570			17
1614	7293	0	Tulbaghia violacea	300	2017-10-11-17-08-39	0	3	z	0	20	65.1	21.2	64.2	21.2	65.2	0.084	3570			18
1615	7294	0	Tulbaghia violacea	300	2017-10-11-17-08-41	0	3	z	0	20	65.2	21.3	64.2	21.2	65.2	-0.016	3570			19
1616	7295	0	Tulbaghia violacea	300	2017-10-11-17-08-43	0	3	z	0	20	65.1	21.2	64.2	21.2	65.2	0.084	3570			20
1617	7296	0	Tulbaghia violacea	300	2017-10-11-17-08-45	0	3	z	0	20	65.1	21.2	64.2	21.2	65.2	0.084	3570			21
1618	7297	0	Tulbaghia violacea	300	2017-10-11-17-08-47	0	3	z	0	20	65.1	21.2	64.2	21.2	65.2	0.084	3570			22
1619	7298	0	Tulbaghia violacea	300	2017-10-11-17-08-49	0	3	z	0	20	65.1	21.2	64.1	21.2	65.1	-0.03	3570			23
1620	7299	0	Tulbaghia violacea	300	2017-10-11-17-08-51	0	3	z	0	20	65.2	21.3	64.2	21.2	65.2	-0.016	3570			24
1621	7300	0	Tulbaghia violacea	300	2017-10-11-17-08-53	0	3	z	0	20	65.1	21.2	64.2	21.2	65.2	0.084	3570			25
1622	7301	0	Tulbaghia violacea	300	2017-10-11-17-08-55	0	3	z	0	20	65.1	21.2	64.2	21.2	65.2	0.084	3570			26
1623	7302	0	Tulbaghia violacea	300	2017-10-11-17-08-57	0	3	z	0	20	65.1	21.2	64.2	21.2	65.2	0.084	3570			27
1624	7303	0	Tulbaghia violacea	300	2017-10-11-17-08-59	0	3	z	0	20	65.2	21.3	64.2	21.2	65.2	-0.016	3570			28
1625	7304	0	Tulbaghia violacea	300	2017-10-11-17-09-01	0	3	z	0	20	65.1	21.2	64.2	21.2	65.2	0.084	3570			29
1626	7305	0	Tulbaghia violacea	300	2017-10-11-17-09-03	0	3	z	0	20	65.1	21.2	64.2	21.2	65.2	0.084	3570			30
1627	7306	0	Tulbaghia violacea	300	2017-10-11-17-09-05	0	3	z	0	20	65.1	21.2	64.2	21.2	65.2	0.084	3570			31
1628	7307	0	Tulbaghia violacea	300	2017-10-11-17-09-07	0	3	z	0	20	65.2	21.3	64.2	21.2	65.2	-0.016	3570			32
1629	7308	0	Tulbaghia violacea	300	2017-10-11-17-09-09	0	3	z	0	20	65.1	21.2	64.2	21.2	65.2	0.084	3570			33
1630	7309	0	Tulbaghia violacea	300	2017-10-11-17-09-11	0	3	z	0	20	65.1	21.2	64.2	21.2	65.2	0.084	3570			34
1631	7310	0	Tulbaghia violacea	300	2017-10-11-17-09-13	0	3	z	0	20	65.1	21.2	64.2	21.2	65.2	0.084	3570			35
1632	7311	0	Tulbaghia violacea	300	2017-10-11-17-09-15	0	3	z	0	20	65.1	21.2	64.2	21.2	65.2	0.084	3570			36
1633	7312	0	Tulbaghia violacea	300	2017-10-11-17-09-17	0	3	z	0	20	65.2	21.3	64.2	21.2	65.2	-0.016	3570			37
1634	7313	0	Tulbaghia violacea	300	2017-10-11-17-09-19	0	3	z	0	20	65.1	21.2	64.2	21.2	65.2	0.084	3570			38
1635	7314	0	Tulbaghia violacea	300	2017-10-11-17-09-21	0	3	z	0	20	65.2	21.3	64.2	21.2	65.2	-0.016	3570			39
1636	7315	0	Tulbaghia violacea	300	2017-10-11-17-09-23	0	3	z	0	20	65.1	21.2	64.2	21.2	65.2	0.084	3570			40
1637	7316	0	Tulbaghia violacea	300	2017-10-11-17-09-25	0	3	z	0	20	65.2	21.3	64.2	21.2	65.2	-0.016	3570			41
1638	7317	0	Tulbaghia violacea	300	2017-10-11-17-09-27	0	3	z	0	20	65.2	21.3	64.2	21.2	65.2	-0.016	3570			42
1639	7318	0	Tulbaghia violacea	300	2017-10-11-17-09-29	0	3	z	0	20	65	21.2	64.2	21.2	65.2	0.184	3570			43
1640	7319	0	Tulbaghia violacea	300	2017-10-11-17-09-31	0	3	z	0	20	65.1	21.2	64.2	21.2	65.2	0.084	3570			44
1641	7320	0	Tulbaghia violacea	300	2017-10-11-17-09-33	0	3	z	0	20	65.2	21.3	64.2	21.2	65.2	-0.016	3570			45
1642	7321	0	Tulbaghia violacea	300	2017-10-11-17-09-35	0	3	z	0	20	65.1	21.2	64.2	21.2	65.2	0.084	3570			46
1643	7322	0	Tulbaghia violacea	300	2017-10-11-17-09-37	0	3	z	0	20	65.1	21.2	64.2	21.2	65.2	0.084	3570			47
1644	7323	0	Tulbaghia violacea	300	2017-10-11-17-09-39	0	3	z	0	20	65.2	21.3	64.2	21.2	65.2	-0.016	3570			48
1645	7324	0	Tulbaghia violacea	300	2017-10-11-17-09-41	0	3	z	0	20	65.1	21.2	64.2	21.2	65.2	0.084	3570			49
1646	7325	0	Tulbaghia violacea	300	2017-10-11-17-09-43	0	3	z	0	20	65.1	21.2	64.2	21.2	65.2	0.084	3570			50
1647	7326	0	Tulbaghia violacea	300	2017-10-11-17-09-45	0	3	z	0	20	65.2	21.3	64.2	21.2	65.2	-0.016	3570			51
1648	7327	0	Tulbaghia violacea	300	2017-10-11-17-09-47	0	3	z	0	20	65.1	21.2	64.2	21.2	65.2	0.084	3570			52
1649	7328	0	Tulbaghia violacea	300	2017-10-11-17-09-49	0	3	z	0	20	65.1	21.2	64.2	21.2	65.2	0.084	3570			53
1650	7329	0	Tulbaghia violacea	300	2017-10-11-17-09-51	0	3	z	0	20	65.1	21.2	64.2	21.2	65.2	0.084	3570			54
1651	7330	0	Tulbaghia violacea	300	2017-10-11-17-09-53	0	3	z	0	20	65.3	21.3	64.2	21.2	65.2	-0.116	3570			55
1652	7331	0	Tulbaghia violacea	300	2017-10-11-17-09-55	0	3	z	0	20	65.2	21.2	64.2	21.2	65.2	-0.016	3570			56
1653	7332	0	Tulbaghia violacea	300	2017-10-11-17-09-57	0	3	z	0	20	65.3	21.3	64.2	21.2	65.2	-0.116	3570			57
1654	7333	0	Tulbaghia violacea	300	2017-10-11-17-09-59	0	3	z	0	20	65.2	21.2	64.2	21.2	65.2	-0.016	3570			58
1655	7334	0	Tulbaghia violacea	300	2017-10-11-17-10-01	0	3	z	0	20	65.2	21.3	64.2	21.2	65.2	-0.016	3570			59
1656	7335	0	Tulbaghia violacea	300	2017-10-11-17-10-03	0	3	z	0	20	65.3	21.3	64.2	21.2	65.2	-0.116	3570			60
1657	7336	0	Tulbaghia violacea	300	2017-10-11-17-10-05	0	3	z	0	20	65.1	21.2	64.2	21.2	65.2	0.084	3570			61
1658	7337	0	Tulbaghia violacea	300	2017-10-11-17-10-07	0	3	z	0	20	65.1	21.2	64.2	21.2	65.2	0.084	3570			62
1659	7338	0	Tulbaghia violacea	300	2017-10-11-17-10-09	0	3	z	0	20	65.2	21.3	64.2	21.2	65.2	-0.016	3570			63
1660	7339	0	Tulbaghia violacea	300	2017-10-11-17-10-11	0	3	z	0	20	65.1	21.2	64.2	21.2	65.2	0.084	3570			64
1661	7340	0	Tulbaghia violacea	300	2017-10-11-17-10-13	0	3	z	0	20	65.2	21.3	64.2	21.2	65.2	-0.016	3570			65
1662	7341	0	Tulbaghia violacea	300	2017-10-11-17-10-15	0	3	z	0	20	65.3	21.3	64.2	21.2	65.2	-0.116	3570			66
1663	7342	0	Tulbaghia violacea	300	2017-10-11-17-10-17	0	3	z	0	20	65.2	21.3	64.2	21.2	65.2	-0.016	3570			67
1664	7343	0	Tulbaghia violacea	300	2017-10-11-17-10-19	0	3	z	0	20	65.1	21.2	64.2	21.2	65.2	0.084	3570			68
1665	7344	0	Tulbaghia violacea	300	2017-10-11-17-10-21	0	3	z	0	20	65.1	21.2	64.2	21.2	65.2	0.084	3570			69
1666	7345	0	Tulbaghia violacea	300	2017-10-11-17-10-23	0	3	z	0	20	65.1	21.2	64.2	21.2	65.2	0.084	3570			70
1667	7346	0	Tulbaghia violacea	300	2017-10-11-17-10-25	0	3	z	0	20	65.2	21.3	64.2	21.2	65.2	-0.016	3570			71
1668	7347	0	Tulbaghia violacea	300	2017-10-11-17-10-27	0	3	z	0	20	65.1	21.2	64.2	21.2	65.2	0.084	3570			72
1669	7348	0	Tulbaghia violacea	300	2017-10-11-17-10-29	0	3	z	0	20	65.1	21.2	64.2	21.2	65.2	0.084	3570			73
1670	7349	0	Tulbaghia violacea	300	2017-10-11-17-10-31	0	3	z	0	20	65.2	21.3	64.2	21.2	65.2	-0.016	3570			74
1671	7350	0	Tulbaghia violacea	300	2017-10-11-17-10-33	0	3	z	0	20	65.1	21.2	64.2	21.2	65.2	0.084	3570			75
1672	7351	0	Tulbaghia violacea	300	2017-10-11-17-10-35	0	3	z	0	20	65.1	21.2	64.2	21.2	65.2	0.084	3570			76
1673	7352	0	Tulbaghia violacea	300	2017-10-11-17-10-37	0	3	z	0	20	65.2	21.3	64.2	21.2	65.2	-0.016	3570			77
1674	7353	0	Tulbaghia violacea	300	2017-10-11-17-10-39	0	3	z	0	20	65.1	21.2	64.2	21.2	65.2	0.084	3570			78
1675	7354	0	Tulbaghia violacea	300	2017-10-11-17-10-41	0	3	z	0	20	65.2	21.3	64.2	21.2	65.2	-0.016	3570			79
1676	7355	0	Tulbaghia violacea	300	2017-10-11-17-10-43	0	3	z	0	20	65.2	21.3	64.2	21.2	65.2	-0.016	3570			80
1677	7356	0	Tulbaghia violacea	300	2017-10-11-17-10-45	0	3	z	0	20	65.1	21.3	64.2	21.2	65.2	0.084	3570			81
1678	7357	0	Tulbaghia violacea	300	2017-10-11-17-10-47	0	3	z	0	20	65.1	21.3	64.2	21.2	65.2	0.084	3570			82
1679	7358	0	Tulbaghia violacea	300	2017-10-11-17-10-49	0	3	z	0	20	65.1	21.3	64.2	21.2	65.2	0.084	3570			83
1680	7359	0	Tulbaghia violacea	300	2017-10-11-17-10-51	0	3	z	0	20	65	21.2	64.2	21.2	65.2	0.184	3570			84
1681	7360	0	Tulbaghia violacea	300	2017-10-11-17-10-53	0	3	z	0	20	65.2	21.3	64.2	21.2	65.2	-0.016	3570			85
1682	7361	0	Tulbaghia violacea	300	2017-10-11-17-10-55	0	3	z	0	20	65.2	21.3	64.2	21.2	65.2	-0.016	3570			86
1683	7362	0	Tulbaghia violacea	300	2017-10-11-17-10-57	0	3	z	0	20	65.2	21.3	64.2	21.2	65.2	-0.016	3570			87
1684	7363	0	Tulbaghia violacea	300	2017-10-11-17-10-59	0	3	z	0	20	65.2	21.3	64.2	21.2	65.2	-0.016	3570			88
1685	7364	0	Tulbaghia violacea	300	2017-10-11-17-11-01	0	3	z	0	20	65.2	21.3	64.2	21.2	65.2	-0.016	3570			89
1686	7365	0	Tulbaghia violacea	300	2017-10-11-17-11-03	0	3	z	0	20	65.2	21.3	64.1	21.1	65.1	-0.13	3570			90
1687	7366	0	Tulbaghia violacea	300	2017-10-11-17-11-05	0	3	z	0	20	65.2	21.3	64.2	21.2	65.2	-0.016	3570	Last10	Here	91
1688	7367	0	Tulbaghia violacea	300	2017-10-11-17-11-07	0	3	z	0	20	65.1	21.2	64.2	21.2	65.2	0.084	3570	Last10	Here	92
1689	7368	0	Tulbaghia violacea	300	2017-10-11-17-11-09	0	3	z	0	20	65.2	21.3	64.2	21.2	65.2	-0.016	3570	Last10	Here	93
1690	7369	0	Tulbaghia violacea	300	2017-10-11-17-11-11	0	3	z	0	20	65.2	21.3	64.2	21.2	65.2	-0.016	3570	Last10	Here	94
1691	7370	0	Tulbaghia violacea	300	2017-10-11-17-11-13	0	3	z	0	20	65.1	21.2	64.2	21.2	65.2	0.084	3570	Last10	Here	95
1692	7371	0	Tulbaghia violacea	300	2017-10-11-17-11-15	0	3	z	0	20	65.2	21.3	64.2	21.2	65.2	-0.016	3570	Last10	Here	96
1693	7372	0	Tulbaghia violacea	300	2017-10-11-17-11-17	0	3	z	0	20	65.1	21.3	64.2	21.2	65.2	0.084	3570	Last10	Here	97
1694	7373	0	Tulbaghia violacea	300	2017-10-11-17-11-19	0	3	z	0	20	65.1	21.3	64.2	21.2	65.2	0.084	3570	Last10	Here	98
1695	7374	0	Tulbaghia violacea	300	2017-10-11-17-11-21	0	3	z	0	20	65.1	21.3	64.2	21.2	65.2	0.084	3570	Last10	Here	99
1696	7375	0	Tulbaghia violacea	300	2017-10-11-17-11-55	0	3	z	0	25	65.1	21.3	64.2	21.2	65.2	0.084	3571	First10	Here	1
1697	7376	0	Tulbaghia violacea	300	2017-10-11-17-11-57	0	3	z	0	25	65.2	21.3	64.2	21.2	65.2	-0.016	3571	First10	Here	2
1698	7377	0	Tulbaghia violacea	300	2017-10-11-17-11-59	0	3	z	0	25	65.1	21.3	64.2	21.2	65.2	0.084	3571	First10	Here	3
1699	7378	0	Tulbaghia violacea	300	2017-10-11-17-12-02	0	3	z	0	25	65.1	21.3	64.2	21.2	65.2	0.084	3571	First10	Here	4
1700	7379	0	Tulbaghia violacea	300	2017-10-11-17-12-04	0	3	z	0	25	65.2	21.3	64.2	21.2	65.2	-0.016	3571	First10	Here	5
1701	7380	0	Tulbaghia violacea	300	2017-10-11-17-12-06	0	3	z	0	25	65.2	21.3	64.2	21.2	65.2	-0.016	3571	First10	Here	6
1702	7381	0	Tulbaghia violacea	300	2017-10-11-17-12-08	0	3	z	0	25	65.1	21.3	64.2	21.2	65.2	0.084	3571	First10	Here	7
1703	7382	0	Tulbaghia violacea	300	2017-10-11-17-12-10	0	3	z	0	25	65	21.3	64.2	21.2	65.2	0.184	3571	First10	Here	8
1704	7383	0	Tulbaghia violacea	300	2017-10-11-17-12-12	0	3	z	0	25	65.1	21.3	64.2	21.2	65.2	0.084	3571	First10	Here	9
1705	7384	0	Tulbaghia violacea	300	2017-10-11-17-12-14	0	3	z	0	25	65.1	21.3	64.2	21.2	65.2	0.084	3571	First10	Here	10
1706	7385	0	Tulbaghia violacea	300	2017-10-11-17-12-16	0	3	z	0	25	65.1	21.3	64.2	21.2	65.2	0.084	3571			11
1707	7386	0	Tulbaghia violacea	300	2017-10-11-17-12-18	0	3	z	0	25	65.1	21.3	64.2	21.2	65.2	0.084	3571			12
1708	7387	0	Tulbaghia violacea	300	2017-10-11-17-12-20	0	3	z	0	25	65.1	21.3	64.2	21.2	65.2	0.084	3571			13
1709	7388	0	Tulbaghia violacea	300	2017-10-11-17-12-22	0	3	z	0	25	65.1	21.3	64.2	21.2	65.2	0.084	3571			14
1710	7389	0	Tulbaghia violacea	300	2017-10-11-17-12-24	0	3	z	0	25	65.1	21.3	64.2	21.2	65.2	0.084	3571			15
1711	7390	0	Tulbaghia violacea	300	2017-10-11-17-12-26	0	3	z	0	25	65.1	21.3	64.2	21.2	65.2	0.084	3571			16
1712	7391	0	Tulbaghia violacea	300	2017-10-11-17-12-28	0	3	z	0	25	65.1	21.3	64.2	21.2	65.2	0.084	3571			17
1713	7392	0	Tulbaghia violacea	300	2017-10-11-17-12-30	0	3	z	0	25	65.2	21.3	64.2	21.2	65.2	-0.016	3571			18
1714	7393	0	Tulbaghia violacea	300	2017-10-11-17-12-32	0	3	z	0	25	65.2	21.3	64.2	21.2	65.2	-0.016	3571			19
1715	7394	0	Tulbaghia violacea	300	2017-10-11-17-12-34	0	3	z	0	25	65.1	21.3	64.2	21.2	65.2	0.084	3571			20
1716	7395	0	Tulbaghia violacea	300	2017-10-11-17-12-36	0	3	z	0	25	65.2	21.3	64.2	21.2	65.2	-0.016	3571			21
1717	7396	0	Tulbaghia violacea	300	2017-10-11-17-12-38	0	3	z	0	25	65.1	21.3	64.2	21.2	65.2	0.084	3571			22
1718	7397	0	Tulbaghia violacea	300	2017-10-11-17-12-40	0	3	z	0	25	65.2	21.3	64.2	21.2	65.2	-0.016	3571			23
1719	7398	0	Tulbaghia violacea	300	2017-10-11-17-12-42	0	3	z	0	25	65.2	21.3	64.2	21.2	65.2	-0.016	3571			24
1720	7399	0	Tulbaghia violacea	300	2017-10-11-17-12-44	0	3	z	0	25	65.1	21.3	64.2	21.2	65.2	0.084	3571			25
1721	7400	0	Tulbaghia violacea	300	2017-10-11-17-12-46	0	3	z	0	25	65.2	21.3	64.2	21.2	65.2	-0.016	3571			26
1722	7401	0	Tulbaghia violacea	300	2017-10-11-17-12-48	0	3	z	0	25	65.2	21.3	64.2	21.2	65.2	-0.016	3571			27
1723	7402	0	Tulbaghia violacea	300	2017-10-11-17-12-50	0	3	z	0	25	65.2	21.3	64.2	21.2	65.2	-0.016	3571			28
1724	7403	0	Tulbaghia violacea	300	2017-10-11-17-12-52	0	3	z	0	25	65.2	21.3	64.2	21.2	65.2	-0.016	3571			29
1725	7404	0	Tulbaghia violacea	300	2017-10-11-17-12-54	0	3	z	0	25	65.2	21.3	64.2	21.2	65.2	-0.016	3571			30
1726	7405	0	Tulbaghia violacea	300	2017-10-11-17-12-56	0	3	z	0	25	65.2	21.3	64.2	21.2	65.2	-0.016	3571			31
1727	7406	0	Tulbaghia violacea	300	2017-10-11-17-12-58	0	3	z	0	25	65.2	21.3	64.2	21.2	65.2	-0.016	3571			32
1728	7407	0	Tulbaghia violacea	300	2017-10-11-17-13-00	0	3	z	0	25	65.2	21.3	64.2	21.2	65.2	-0.016	3571			33
1729	7408	0	Tulbaghia violacea	300	2017-10-11-17-13-02	0	3	z	0	25	65.2	21.3	64.2	21.2	65.2	-0.016	3571			34
1730	7409	0	Tulbaghia violacea	300	2017-10-11-17-13-04	0	3	z	0	25	65.2	21.3	64.2	21.2	65.2	-0.016	3571			35
1731	7410	0	Tulbaghia violacea	300	2017-10-11-17-13-06	0	3	z	0	25	65.2	21.3	64.2	21.2	65.2	-0.016	3571			36
1732	7411	0	Tulbaghia violacea	300	2017-10-11-17-13-08	0	3	z	0	25	65.2	21.3	64.2	21.2	65.2	-0.016	3571			37
1733	7412	0	Tulbaghia violacea	300	2017-10-11-17-13-10	0	3	z	0	25	65.2	21.3	64.1	21.2	65.1	-0.13	3571			38
1734	7413	0	Tulbaghia violacea	300	2017-10-11-17-13-12	0	3	z	0	25	65.2	21.3	64.2	21.2	65.2	-0.016	3571			39
1735	7414	0	Tulbaghia violacea	300	2017-10-11-17-13-14	0	3	z	0	25	65.2	21.3	64.2	21.2	65.2	-0.016	3571			40
1736	7415	0	Tulbaghia violacea	300	2017-10-11-17-13-16	0	3	z	0	25	65.2	21.3	64.2	21.2	65.2	-0.016	3571			41
1737	7416	0	Tulbaghia violacea	300	2017-10-11-17-13-18	0	3	z	0	25	65.2	21.3	64.2	21.2	65.2	-0.016	3571			42
1738	7417	0	Tulbaghia violacea	300	2017-10-11-17-13-20	0	3	z	0	25	65.2	21.3	64.2	21.2	65.2	-0.016	3571			43
1739	7418	0	Tulbaghia violacea	300	2017-10-11-17-13-22	0	3	z	0	25	65.2	21.3	64.2	21.2	65.2	-0.016	3571			44
1740	7419	0	Tulbaghia violacea	300	2017-10-11-17-13-24	0	3	z	0	25	65.2	21.3	64.2	21.2	65.2	-0.016	3571			45
1741	7420	0	Tulbaghia violacea	300	2017-10-11-17-13-26	0	3	z	0	25	65.2	21.3	64.2	21.2	65.2	-0.016	3571			46
1742	7421	0	Tulbaghia violacea	300	2017-10-11-17-13-28	0	3	z	0	25	65.2	21.3	64.2	21.2	65.2	-0.016	3571			47
1743	7422	0	Tulbaghia violacea	300	2017-10-11-17-13-30	0	3	z	0	25	65.2	21.3	64.2	21.2	65.2	-0.016	3571			48
1744	7423	0	Tulbaghia violacea	300	2017-10-11-17-13-32	0	3	z	0	25	65.2	21.3	64.2	21.2	65.2	-0.016	3571			49
1745	7424	0	Tulbaghia violacea	300	2017-10-11-17-13-34	0	3	z	0	25	65.2	21.3	64.2	21.2	65.2	-0.016	3571			50
1746	7425	0	Tulbaghia violacea	300	2017-10-11-17-13-36	0	3	z	0	25	65.2	21.3	64.2	21.2	65.2	-0.016	3571			51
1747	7426	0	Tulbaghia violacea	300	2017-10-11-17-13-38	0	3	z	0	25	65.2	21.3	64.2	21.2	65.2	-0.016	3571			52
1748	7427	0	Tulbaghia violacea	300	2017-10-11-17-13-40	0	3	z	0	25	65.2	21.3	64.2	21.2	65.2	-0.016	3571			53
1749	7428	0	Tulbaghia violacea	300	2017-10-11-17-13-42	0	3	z	0	25	65.2	21.3	64.2	21.2	65.2	-0.016	3571			54
1750	7429	0	Tulbaghia violacea	300	2017-10-11-17-13-44	0	3	z	0	25	65.2	21.3	64.2	21.2	65.2	-0.016	3571			55
1751	7430	0	Tulbaghia violacea	300	2017-10-11-17-13-46	0	3	z	0	25	65.2	21.3	64.2	21.2	65.2	-0.016	3571			56
1752	7431	0	Tulbaghia violacea	300	2017-10-11-17-13-48	0	3	z	0	25	65.2	21.3	64.2	21.2	65.2	-0.016	3571			57
1753	7432	0	Tulbaghia violacea	300	2017-10-11-17-13-50	0	3	z	0	25	65.2	21.3	64.2	21.2	65.2	-0.016	3571			58
1754	7433	0	Tulbaghia violacea	300	2017-10-11-17-13-52	0	3	z	0	25	65.2	21.3	64.2	21.2	65.2	-0.016	3571			59
1755	7434	0	Tulbaghia violacea	300	2017-10-11-17-13-54	0	3	z	0	25	65.2	21.3	64.2	21.2	65.2	-0.016	3571			60
1756	7435	0	Tulbaghia violacea	300	2017-10-11-17-13-56	0	3	z	0	25	65.2	21.3	64.2	21.2	65.2	-0.016	3571			61
1757	7436	0	Tulbaghia violacea	300	2017-10-11-17-13-58	0	3	z	0	25	65.2	21.3	64.2	21.2	65.2	-0.016	3571			62
1758	7437	0	Tulbaghia violacea	300	2017-10-11-17-14-00	0	3	z	0	25	65.2	21.3	64.2	21.2	65.2	-0.016	3571			63
1759	7438	0	Tulbaghia violacea	300	2017-10-11-17-14-02	0	3	z	0	25	65.2	21.3	64.2	21.2	65.2	-0.016	3571			64
1760	7439	0	Tulbaghia violacea	300	2017-10-11-17-14-04	0	3	z	0	25	65.2	21.3	64.2	21.2	65.2	-0.016	3571			65
1761	7440	0	Tulbaghia violacea	300	2017-10-11-17-14-06	0	3	z	0	25	65.2	21.3	64.2	21.2	65.2	-0.016	3571			66
1762	7441	0	Tulbaghia violacea	300	2017-10-11-17-14-08	0	3	z	0	25	65.2	21.3	64.2	21.2	65.2	-0.016	3571			67
1763	7442	0	Tulbaghia violacea	300	2017-10-11-17-14-10	0	3	z	0	25	65.2	21.3	64.2	21.2	65.2	-0.016	3571			68
1764	7443	0	Tulbaghia violacea	300	2017-10-11-17-14-12	0	3	z	0	25	65.1	21.2	64.2	21.2	65.2	0.084	3571			69
1765	7444	0	Tulbaghia violacea	300	2017-10-11-17-14-14	0	3	z	0	25	65.2	21.3	64.2	21.2	65.2	-0.016	3571			70
1766	7445	0	Tulbaghia violacea	300	2017-10-11-17-14-16	0	3	z	0	25	65.2	21.3	64.2	21.2	65.2	-0.016	3571			71
1767	7446	0	Tulbaghia violacea	300	2017-10-11-17-14-18	0	3	z	0	25	65.2	21.3	64.2	21.2	65.2	-0.016	3571			72
1768	7447	0	Tulbaghia violacea	300	2017-10-11-17-14-20	0	3	z	0	25	65.2	21.3	64.2	21.2	65.2	-0.016	3571			73
1769	7448	0	Tulbaghia violacea	300	2017-10-11-17-14-22	0	3	z	0	25	65.2	21.3	64.2	21.2	65.2	-0.016	3571			74
1770	7449	0	Tulbaghia violacea	300	2017-10-11-17-14-24	0	3	z	0	25	65.2	21.3	64.2	21.2	65.2	-0.016	3571			75
1771	7450	0	Tulbaghia violacea	300	2017-10-11-17-14-26	0	3	z	0	25	65.2	21.3	64.2	21.2	65.2	-0.016	3571			76
1772	7451	0	Tulbaghia violacea	300	2017-10-11-17-14-28	0	3	z	0	25	65.2	21.3	64.2	21.2	65.2	-0.016	3571			77
1773	7452	0	Tulbaghia violacea	300	2017-10-11-17-14-30	0	3	z	0	25	65.2	21.3	64.2	21.2	65.2	-0.016	3571			78
1774	7453	0	Tulbaghia violacea	300	2017-10-11-17-14-32	0	3	z	0	25	65.2	21.3	64.2	21.2	65.2	-0.016	3571			79
1775	7454	0	Tulbaghia violacea	300	2017-10-11-17-14-34	0	3	z	0	25	65.2	21.3	64.2	21.2	65.2	-0.016	3571			80
1776	7455	0	Tulbaghia violacea	300	2017-10-11-17-14-36	0	3	z	0	25	65.2	21.3	64.2	21.2	65.2	-0.016	3571			81
1777	7456	0	Tulbaghia violacea	300	2017-10-11-17-14-38	0	3	z	0	25	65.2	21.3	64.2	21.2	65.2	-0.016	3571			82
1778	7457	0	Tulbaghia violacea	300	2017-10-11-17-14-40	0	3	z	0	25	65.2	21.3	64.2	21.2	65.2	-0.016	3571			83
1779	7458	0	Tulbaghia violacea	300	2017-10-11-17-14-42	0	3	z	0	25	65.2	21.3	64.2	21.2	65.2	-0.016	3571			84
1780	7459	0	Tulbaghia violacea	300	2017-10-11-17-14-44	0	3	z	0	25	65.2	21.3	64.2	21.2	65.2	-0.016	3571			85
1781	7460	0	Tulbaghia violacea	300	2017-10-11-17-14-46	0	3	z	0	25	65.2	21.3	64.2	21.2	65.2	-0.016	3571			86
1782	7461	0	Tulbaghia violacea	300	2017-10-11-17-14-48	0	3	z	0	25	65.1	21.3	64.2	21.2	65.2	0.084	3571			87
1783	7462	0	Tulbaghia violacea	300	2017-10-11-17-14-50	0	3	z	0	25	65.1	21.3	64.2	21.2	65.2	0.084	3571			88
1784	7463	0	Tulbaghia violacea	300	2017-10-11-17-14-52	0	3	z	0	25	65.2	21.3	64.2	21.2	65.2	-0.016	3571			89
1785	7464	0	Tulbaghia violacea	300	2017-10-11-17-14-54	0	3	z	0	25	65.2	21.3	64.2	21.2	65.2	-0.016	3571			90
1786	7465	0	Tulbaghia violacea	300	2017-10-11-17-14-56	0	3	z	0	25	65.2	21.3	64.2	21.2	65.2	-0.016	3571	Last10	Here	91
1787	7466	0	Tulbaghia violacea	300	2017-10-11-17-14-58	0	3	z	0	25	65.2	21.3	64.2	21.2	65.2	-0.016	3571	Last10	Here	92
1788	7467	0	Tulbaghia violacea	300	2017-10-11-17-15-00	0	3	z	0	25	65.2	21.3	64.2	21.2	65.2	-0.016	3571	Last10	Here	93
1789	7468	0	Tulbaghia violacea	300	2017-10-11-17-15-02	0	3	z	0	25	65.2	21.3	64.2	21.2	65.2	-0.016	3571	Last10	Here	94
1790	7469	0	Tulbaghia violacea	300	2017-10-11-17-15-04	0	3	z	0	25	65.2	21.3	64.2	21.2	65.2	-0.016	3571	Last10	Here	95
1791	7470	0	Tulbaghia violacea	300	2017-10-11-17-15-06	0	3	z	0	25	65.2	21.3	64.2	21.2	65.2	-0.016	3571	Last10	Here	96
1792	7471	0	Tulbaghia violacea	300	2017-10-11-17-15-08	0	3	z	0	25	65.2	21.3	64.2	21.2	65.2	-0.016	3571	Last10	Here	97
1793	7472	0	Tulbaghia violacea	300	2017-10-11-17-15-10	0	3	z	0	25	65.2	21.3	64.2	21.2	65.2	-0.016	3571	Last10	Here	98
1794	7473	0	Tulbaghia violacea	300	2017-10-11-17-15-12	0	3	z	0	25	65.2	21.3	64.2	21.2	65.2	-0.016	3571	Last10	Here	99
1795	7474	0	Tulbaghia violacea	300	2017-10-11-17-15-46	0	3	z	0	30	65.2	21.3	64.2	21.2	65.2	-0.016	3572	First10	Here	1
1796	7475	0	Tulbaghia violacea	300	2017-10-11-17-15-48	0	3	z	0	30	65.2	21.3	64.2	21.2	65.2	-0.016	3572	First10	Here	2
1797	7476	0	Tulbaghia violacea	300	2017-10-11-17-15-50	0	3	z	0	30	65.2	21.3	64.2	21.2	65.2	-0.016	3572	First10	Here	3
1798	7477	0	Tulbaghia violacea	300	2017-10-11-17-15-52	0	3	z	0	30	65.2	21.3	64.2	21.2	65.2	-0.016	3572	First10	Here	4
1799	7478	0	Tulbaghia violacea	300	2017-10-11-17-15-54	0	3	z	0	30	65.2	21.3	64.2	21.2	65.2	-0.016	3572	First10	Here	5
1800	7479	0	Tulbaghia violacea	300	2017-10-11-17-15-56	0	3	z	0	30	65.2	21.3	64.2	21.2	65.2	-0.016	3572	First10	Here	6
1801	7480	0	Tulbaghia violacea	300	2017-10-11-17-15-58	0	3	z	0	30	65.2	21.3	64.2	21.2	65.2	-0.016	3572	First10	Here	7
1802	7481	0	Tulbaghia violacea	300	2017-10-11-17-16-00	0	3	z	0	30	65.2	21.3	64.2	21.2	65.2	-0.016	3572	First10	Here	8
1803	7482	0	Tulbaghia violacea	300	2017-10-11-17-16-02	0	3	z	0	30	65.2	21.3	64.2	21.2	65.2	-0.016	3572	First10	Here	9
1804	7483	0	Tulbaghia violacea	300	2017-10-11-17-16-04	0	3	z	0	30	65.2	21.3	64.2	21.2	65.2	-0.016	3572	First10	Here	10
1805	7484	0	Tulbaghia violacea	300	2017-10-11-17-16-06	0	3	z	0	30	65.2	21.3	64.2	21.2	65.2	-0.016	3572			11
1806	7485	0	Tulbaghia violacea	300	2017-10-11-17-16-08	0	3	z	0	30	65.2	21.3	64.2	21.2	65.2	-0.016	3572			12
1807	7486	0	Tulbaghia violacea	300	2017-10-11-17-16-10	0	3	z	0	30	65.2	21.3	64.2	21.2	65.2	-0.016	3572			13
1808	7487	0	Tulbaghia violacea	300	2017-10-11-17-16-12	0	3	z	0	30	65.2	21.3	64.2	21.2	65.2	-0.016	3572			14
1809	7488	0	Tulbaghia violacea	300	2017-10-11-17-16-14	0	3	z	0	30	65.2	21.3	64.2	21.2	65.2	-0.016	3572			15
1810	7489	0	Tulbaghia violacea	300	2017-10-11-17-16-16	0	3	z	0	30	65.2	21.3	64.2	21.2	65.2	-0.016	3572			16
1811	7490	0	Tulbaghia violacea	300	2017-10-11-17-16-18	0	3	z	0	30	65.2	21.3	64.2	21.2	65.2	-0.016	3572			17
1812	7491	0	Tulbaghia violacea	300	2017-10-11-17-16-20	0	3	z	0	30	65.1	21.3	64.2	21.2	65.2	0.084	3572			18
1813	7492	0	Tulbaghia violacea	300	2017-10-11-17-16-22	0	3	z	0	30	65.1	21.3	64.2	21.2	65.2	0.084	3572			19
1814	7493	0	Tulbaghia violacea	300	2017-10-11-17-16-24	0	3	z	0	30	65.1	21.3	64.2	21.2	65.2	0.084	3572			20
1815	7494	0	Tulbaghia violacea	300	2017-10-11-17-16-26	0	3	z	0	30	65	21.3	64.2	21.2	65.2	0.184	3572			21
1816	7495	0	Tulbaghia violacea	300	2017-10-11-17-16-28	0	3	z	0	30	65.1	21.3	64.2	21.2	65.2	0.084	3572			22
1817	7496	0	Tulbaghia violacea	300	2017-10-11-17-16-30	0	3	z	0	30	65.1	21.3	64.2	21.2	65.2	0.084	3572			23
1818	7497	0	Tulbaghia violacea	300	2017-10-11-17-16-32	0	3	z	0	30	65.1	21.3	64.2	21.2	65.2	0.084	3572			24
1819	7498	0	Tulbaghia violacea	300	2017-10-11-17-16-34	0	3	z	0	30	65.1	21.3	64.2	21.2	65.2	0.084	3572			25
1820	7499	0	Tulbaghia violacea	300	2017-10-11-17-16-36	0	3	z	0	30	65.1	21.3	64.2	21.2	65.2	0.084	3572			26
1821	7500	0	Tulbaghia violacea	300	2017-10-11-17-16-38	0	3	z	0	30	65.1	21.3	64.2	21.2	65.2	0.084	3572			27
1822	7501	0	Tulbaghia violacea	300	2017-10-11-17-16-40	0	3	z	0	30	65.2	21.3	64.2	21.2	65.2	-0.016	3572			28
1823	7502	0	Tulbaghia violacea	300	2017-10-11-17-16-42	0	3	z	0	30	65.2	21.3	64.2	21.2	65.2	-0.016	3572			29
1824	7503	0	Tulbaghia violacea	300	2017-10-11-17-16-44	0	3	z	0	30	65.2	21.3	64.2	21.2	65.2	-0.016	3572			30
1825	7504	0	Tulbaghia violacea	300	2017-10-11-17-16-46	0	3	z	0	30	65.2	21.3	64.2	21.2	65.2	-0.016	3572			31
1826	7505	0	Tulbaghia violacea	300	2017-10-11-17-16-48	0	3	z	0	30	65.2	21.3	64.2	21.2	65.2	-0.016	3572			32
1827	7506	0	Tulbaghia violacea	300	2017-10-11-17-16-50	0	3	z	0	30	65.2	21.3	64.2	21.2	65.2	-0.016	3572			33
1828	7507	0	Tulbaghia violacea	300	2017-10-11-17-16-52	0	3	z	0	30	65.2	21.3	64.2	21.2	65.2	-0.016	3572			34
1829	7508	0	Tulbaghia violacea	300	2017-10-11-17-16-54	0	3	z	0	30	65.2	21.3	64.2	21.2	65.2	-0.016	3572			35
1830	7509	0	Tulbaghia violacea	300	2017-10-11-17-16-56	0	3	z	0	30	65.2	21.3	64.2	21.2	65.2	-0.016	3572			36
1831	7510	0	Tulbaghia violacea	300	2017-10-11-17-16-58	0	3	z	0	30	65.2	21.3	64.2	21.2	65.2	-0.016	3572			37
1832	7511	0	Tulbaghia violacea	300	2017-10-11-17-17-00	0	3	z	0	30	65.2	21.3	64.2	21.2	65.2	-0.016	3572			38
1833	7512	0	Tulbaghia violacea	300	2017-10-11-17-17-02	0	3	z	0	30	65.2	21.3	64.2	21.2	65.2	-0.016	3572			39
1834	7513	0	Tulbaghia violacea	300	2017-10-11-17-17-04	0	3	z	0	30	65.2	21.3	64.2	21.2	65.2	-0.016	3572			40
1835	7514	0	Tulbaghia violacea	300	2017-10-11-17-17-06	0	3	z	0	30	65.2	21.3	64.2	21.2	65.2	-0.016	3572			41
1836	7515	0	Tulbaghia violacea	300	2017-10-11-17-17-08	0	3	z	0	30	65.3	21.3	64.2	21.2	65.2	-0.116	3572			42
1837	7516	0	Tulbaghia violacea	300	2017-10-11-17-17-10	0	3	z	0	30	65.3	21.3	64.2	21.2	65.2	-0.116	3572			43
1838	7517	0	Tulbaghia violacea	300	2017-10-11-17-17-12	0	3	z	0	30	65.2	21.3	64.2	21.2	65.2	-0.016	3572			44
1839	7518	0	Tulbaghia violacea	300	2017-10-11-17-17-14	0	3	z	0	30	65.3	21.3	64.2	21.2	65.2	-0.116	3572			45
1840	7519	0	Tulbaghia violacea	300	2017-10-11-17-17-16	0	3	z	0	30	65.3	21.3	64.2	21.2	65.2	-0.116	3572			46
1841	7520	0	Tulbaghia violacea	300	2017-10-11-17-17-19	0	3	z	0	30	65.3	21.3	64.2	21.2	65.2	-0.116	3572			47
1842	7521	0	Tulbaghia violacea	300	2017-10-11-17-17-21	0	3	z	0	30	65.3	21.3	64.2	21.2	65.2	-0.116	3572			48
1843	7522	0	Tulbaghia violacea	300	2017-10-11-17-17-23	0	3	z	0	30	65.3	21.3	64.2	21.2	65.2	-0.116	3572			49
1844	7523	0	Tulbaghia violacea	300	2017-10-11-17-17-25	0	3	z	0	30	65.3	21.3	64.2	21.2	65.2	-0.116	3572			50
1845	7524	0	Tulbaghia violacea	300	2017-10-11-17-17-27	0	3	z	0	30	65.3	21.3	64.3	21.2	65.3	-0.002	3572			51
1846	7525	0	Tulbaghia violacea	300	2017-10-11-17-17-29	0	3	z	0	30	65.3	21.3	64.3	21.2	65.3	-0.002	3572			52
1847	7526	0	Tulbaghia violacea	300	2017-10-11-17-17-31	0	3	z	0	30	65.3	21.3	64.3	21.2	65.3	-0.002	3572			53
1848	7527	0	Tulbaghia violacea	300	2017-10-11-17-17-33	0	3	z	0	30	65.3	21.3	64.3	21.2	65.3	-0.002	3572			54
1849	7528	0	Tulbaghia violacea	300	2017-10-11-17-17-35	0	3	z	0	30	65.3	21.3	64.3	21.2	65.3	-0.002	3572			55
1850	7529	0	Tulbaghia violacea	300	2017-10-11-17-17-37	0	3	z	0	30	65.3	21.3	64.3	21.2	65.3	-0.002	3572			56
1851	7530	0	Tulbaghia violacea	300	2017-10-11-17-17-39	0	3	z	0	30	65.3	21.3	64.3	21.2	65.3	-0.002	3572			57
1852	7531	0	Tulbaghia violacea	300	2017-10-11-17-17-41	0	3	z	0	30	65.3	21.3	64.3	21.2	65.3	-0.002	3572			58
1853	7532	0	Tulbaghia violacea	300	2017-10-11-17-17-43	0	3	z	0	30	65.3	21.3	64.3	21.2	65.3	-0.002	3572			59
1854	7533	0	Tulbaghia violacea	300	2017-10-11-17-17-45	0	3	z	0	30	65.3	21.3	64.3	21.2	65.3	-0.002	3572			60
1855	7534	0	Tulbaghia violacea	300	2017-10-11-17-17-47	0	3	z	0	30	65.3	21.3	64.3	21.2	65.3	-0.002	3572			61
1856	7535	0	Tulbaghia violacea	300	2017-10-11-17-17-49	0	3	z	0	30	65.4	21.3	64.3	21.2	65.3	-0.102	3572			62
1857	7536	0	Tulbaghia violacea	300	2017-10-11-17-17-51	0	3	z	0	30	65.4	21.3	64.3	21.2	65.3	-0.102	3572			63
1858	7537	0	Tulbaghia violacea	300	2017-10-11-17-17-53	0	3	z	0	30	65.4	21.3	64.3	21.2	65.3	-0.102	3572			64
1859	7538	0	Tulbaghia violacea	300	2017-10-11-17-17-55	0	3	z	0	30	65.4	21.3	64.3	21.2	65.3	-0.102	3572			65
1860	7539	0	Tulbaghia violacea	300	2017-10-11-17-17-57	0	3	z	0	30	65.4	21.3	64.3	21.2	65.3	-0.102	3572			66
1861	7540	0	Tulbaghia violacea	300	2017-10-11-17-17-59	0	3	z	0	30	65.4	21.3	64.3	21.2	65.3	-0.102	3572			67
1862	7541	0	Tulbaghia violacea	300	2017-10-11-17-18-01	0	3	z	0	30	65.4	21.3	64.3	21.2	65.3	-0.102	3572			68
1863	7542	0	Tulbaghia violacea	300	2017-10-11-17-18-03	0	3	z	0	30	65.3	21.2	64.3	21.2	65.3	-0.002	3572			69
1864	7543	0	Tulbaghia violacea	300	2017-10-11-17-18-05	0	3	z	0	30	65.3	21.2	64.3	21.2	65.3	-0.002	3572			70
1865	7544	0	Tulbaghia violacea	300	2017-10-11-17-18-07	0	3	z	0	30	65.3	21.3	64.3	21.2	65.3	-0.002	3572			71
1866	7545	0	Tulbaghia violacea	300	2017-10-11-17-18-09	0	3	z	0	30	65.4	21.3	64.3	21.2	65.3	-0.102	3572			72
1867	7546	0	Tulbaghia violacea	300	2017-10-11-17-18-11	0	3	z	0	30	65.3	21.2	64.3	21.2	65.3	-0.002	3572			73
1868	7547	0	Tulbaghia violacea	300	2017-10-11-17-18-13	0	3	z	0	30	65.3	21.2	64.3	21.2	65.3	-0.002	3572			74
1869	7548	0	Tulbaghia violacea	300	2017-10-11-17-18-15	0	3	z	0	30	65.3	21.2	64.3	21.2	65.3	-0.002	3572			75
1870	7549	0	Tulbaghia violacea	300	2017-10-11-17-18-17	0	3	z	0	30	65.3	21.3	64.3	21.2	65.3	-0.002	3572			76
1871	7550	0	Tulbaghia violacea	300	2017-10-11-17-18-19	0	3	z	0	30	65.3	21.3	64.3	21.2	65.3	-0.002	3572			77
1872	7551	0	Tulbaghia violacea	300	2017-10-11-17-18-21	0	3	z	0	30	65.3	21.3	64.3	21.2	65.3	-0.002	3572			78
1873	7552	0	Tulbaghia violacea	300	2017-10-11-17-18-23	0	3	z	0	30	65.2	21.2	64.3	21.2	65.3	0.098	3572			79
1874	7553	0	Tulbaghia violacea	300	2017-10-11-17-18-25	0	3	z	0	30	65.2	21.2	64.3	21.2	65.3	0.098	3572			80
1875	7554	0	Tulbaghia violacea	300	2017-10-11-17-18-27	0	3	z	0	30	65.2	21.2	64.3	21.2	65.3	0.098	3572			81
1876	7555	0	Tulbaghia violacea	300	2017-10-11-17-18-29	0	3	z	0	30	65.3	21.3	64.3	21.2	65.3	-0.002	3572			82
1877	7556	0	Tulbaghia violacea	300	2017-10-11-17-18-31	0	3	z	0	30	65.2	21.2	64.3	21.2	65.3	0.098	3572			83
1878	7557	0	Tulbaghia violacea	300	2017-10-11-17-18-33	0	3	z	0	30	65.4	21.3	64.3	21.2	65.3	-0.102	3572			84
1879	7558	0	Tulbaghia violacea	300	2017-10-11-17-18-35	0	3	z	0	30	65.2	21.2	64.3	21.2	65.3	0.098	3572			85
1880	7559	0	Tulbaghia violacea	300	2017-10-11-17-18-37	0	3	z	0	30	65.3	21.3	64.3	21.2	65.3	-0.002	3572			86
1881	7560	0	Tulbaghia violacea	300	2017-10-11-17-18-39	0	3	z	0	30	65.3	21.2	64.3	21.2	65.3	-0.002	3572			87
1882	7561	0	Tulbaghia violacea	300	2017-10-11-17-18-41	0	3	z	0	30	65.4	21.3	64.3	21.2	65.3	-0.102	3572			88
1883	7562	0	Tulbaghia violacea	300	2017-10-11-17-18-43	0	3	z	0	30	65.3	21.3	64.3	21.2	65.3	-0.002	3572			89
1884	7563	0	Tulbaghia violacea	300	2017-10-11-17-18-45	0	3	z	0	30	65.2	21.2	64.3	21.2	65.3	0.098	3572			90
1885	7564	0	Tulbaghia violacea	300	2017-10-11-17-18-47	0	3	z	0	30	65.4	21.3	64.3	21.2	65.3	-0.102	3572	Last10	Here	91
1886	7565	0	Tulbaghia violacea	300	2017-10-11-17-18-49	0	3	z	0	30	65.3	21.2	64.3	21.2	65.3	-0.002	3572	Last10	Here	92
1887	7566	0	Tulbaghia violacea	300	2017-10-11-17-18-51	0	3	z	0	30	65.4	21.3	64.3	21.2	65.3	-0.102	3572	Last10	Here	93
1888	7567	0	Tulbaghia violacea	300	2017-10-11-17-18-53	0	3	z	0	30	65.3	21.2	64.3	21.2	65.3	-0.002	3572	Last10	Here	94
1889	7568	0	Tulbaghia violacea	300	2017-10-11-17-18-55	0	3	z	0	30	65.4	21.3	64.3	21.2	65.3	-0.102	3572	Last10	Here	95
1890	7569	0	Tulbaghia violacea	300	2017-10-11-17-18-57	0	3	z	0	30	65.4	21.3	64.3	21.2	65.3	-0.102	3572	Last10	Here	96
1891	7570	0	Tulbaghia violacea	300	2017-10-11-17-18-59	0	3	z	0	30	65.4	21.3	64.3	21.2	65.3	-0.102	3572	Last10	Here	97
1892	7571	0	Tulbaghia violacea	300	2017-10-11-17-19-01	0	3	z	0	30	65.3	21.2	64.3	21.2	65.3	-0.002	3572	Last10	Here	98
1893	7572	0	Tulbaghia violacea	300	2017-10-11-17-19-03	0	3	z	0	30	65.4	21.3	64.3	21.2	65.3	-0.102	3572	Last10	Here	99
1894	13245	0	Tulbaghia violacea	300	2017-10-11-21-16-09	1	3	x	-30	0	52.9	21.1	53.4	21	52.9	-0.027	3630	First10	Here	1
1895	13246	0	Tulbaghia violacea	300	2017-10-11-21-16-11	1	3	x	-30	0	52.9	21.1	53.4	21	52.9	-0.027	3630	First10	Here	2
1896	13247	0	Tulbaghia violacea	300	2017-10-11-21-16-13	1	3	x	-30	0	52.9	21.1	53.4	21	52.9	-0.027	3630	First10	Here	3
1897	13248	0	Tulbaghia violacea	300	2017-10-11-21-16-15	1	3	x	-30	0	53	21.1	53.3	21	52.8	-0.241	3630	First10	Here	4
1898	13249	0	Tulbaghia violacea	300	2017-10-11-21-16-17	1	3	x	-30	0	53	21.1	53.3	21	52.8	-0.241	3630	First10	Here	5
1899	13250	0	Tulbaghia violacea	300	2017-10-11-21-16-19	1	3	x	-30	0	53	21.1	53.3	21	52.8	-0.241	3630	First10	Here	6
1900	13251	0	Tulbaghia violacea	300	2017-10-11-21-16-21	1	3	x	-30	0	53	21.1	53.3	21	52.8	-0.241	3630	First10	Here	7
1901	13252	0	Tulbaghia violacea	300	2017-10-11-21-16-23	1	3	x	-30	0	53	21.1	53.3	21	52.8	-0.241	3630	First10	Here	8
1902	13253	0	Tulbaghia violacea	300	2017-10-11-21-16-25	1	3	x	-30	0	53	21.1	53.3	21	52.8	-0.241	3630	First10	Here	9
1903	13254	0	Tulbaghia violacea	300	2017-10-11-21-16-27	1	3	x	-30	0	53	21.1	53.3	21	52.8	-0.241	3630	First10	Here	10
1904	13255	0	Tulbaghia violacea	300	2017-10-11-21-16-29	1	3	x	-30	0	52.9	21.1	53.3	21	52.8	-0.141	3630			11
1905	13256	0	Tulbaghia violacea	300	2017-10-11-21-16-31	1	3	x	-30	0	52.9	21.1	53.3	21	52.8	-0.141	3630			12
1906	13257	0	Tulbaghia violacea	300	2017-10-11-21-16-33	1	3	x	-30	0	52.9	21.1	53.3	21	52.8	-0.141	3630			13
1907	13258	0	Tulbaghia violacea	300	2017-10-11-21-16-35	1	3	x	-30	0	52.9	21.1	53.3	21	52.8	-0.141	3630			14
1908	13259	0	Tulbaghia violacea	300	2017-10-11-21-16-37	1	3	x	-30	0	52.9	21.1	53.3	21	52.8	-0.141	3630			15
1909	13260	0	Tulbaghia violacea	300	2017-10-11-21-16-39	1	3	x	-30	0	52.9	21.1	53.3	21	52.8	-0.141	3630			16
1910	13261	0	Tulbaghia violacea	300	2017-10-11-21-16-41	1	3	x	-30	0	53	21.1	53.3	21	52.8	-0.241	3630			17
1911	13262	0	Tulbaghia violacea	300	2017-10-11-21-16-43	1	3	x	-30	0	53	21.1	53.3	21	52.8	-0.241	3630			18
1912	13263	0	Tulbaghia violacea	300	2017-10-11-21-16-45	1	3	x	-30	0	53	21.1	53.3	21	52.8	-0.241	3630			19
1913	13264	0	Tulbaghia violacea	300	2017-10-11-21-16-47	1	3	x	-30	0	53	21.1	53.3	21	52.8	-0.241	3630			20
1914	13265	0	Tulbaghia violacea	300	2017-10-11-21-16-49	1	3	x	-30	0	53	21.1	53.3	21	52.8	-0.241	3630			21
1915	13266	0	Tulbaghia violacea	300	2017-10-11-21-16-51	1	3	x	-30	0	52.9	21.1	53.4	21	52.9	-0.027	3630			22
1916	13267	0	Tulbaghia violacea	300	2017-10-11-21-16-53	1	3	x	-30	0	52.9	21.1	53.4	21	52.9	-0.027	3630			23
1917	13268	0	Tulbaghia violacea	300	2017-10-11-21-16-55	1	3	x	-30	0	52.9	21.1	53.4	21	52.9	-0.027	3630			24
1918	13269	0	Tulbaghia violacea	300	2017-10-11-21-16-57	1	3	x	-30	0	52.9	21.1	53.4	21	52.9	-0.027	3630			25
1919	13270	0	Tulbaghia violacea	300	2017-10-11-21-16-59	1	3	x	-30	0	52.9	21.1	53.4	21	52.9	-0.027	3630			26
1920	13271	0	Tulbaghia violacea	300	2017-10-11-21-17-01	1	3	x	-30	0	52.9	21.1	53.3	21	52.8	-0.141	3630			27
1921	13272	0	Tulbaghia violacea	300	2017-10-11-21-17-03	1	3	x	-30	0	52.9	21.1	53.3	21	52.8	-0.141	3630			28
1922	13273	0	Tulbaghia violacea	300	2017-10-11-21-17-05	1	3	x	-30	0	52.9	21.1	53.3	21	52.8	-0.141	3630			29
1923	13274	0	Tulbaghia violacea	300	2017-10-11-21-17-07	1	3	x	-30	0	52.9	21.1	53.3	21	52.8	-0.141	3630			30
1924	13275	0	Tulbaghia violacea	300	2017-10-11-21-17-09	1	3	x	-30	0	52.9	21.1	53.3	21	52.8	-0.141	3630			31
1925	13276	0	Tulbaghia violacea	300	2017-10-11-21-17-11	1	3	x	-30	0	52.9	21.1	53.3	21	52.8	-0.141	3630			32
1926	13277	0	Tulbaghia violacea	300	2017-10-11-21-17-13	1	3	x	-30	0	52.9	21.1	53.3	21	52.8	-0.141	3630			33
1927	13278	0	Tulbaghia violacea	300	2017-10-11-21-17-15	1	3	x	-30	0	52.9	21.1	53.3	21	52.8	-0.141	3630			34
1928	13279	0	Tulbaghia violacea	300	2017-10-11-21-17-17	1	3	x	-30	0	52.9	21.1	53.3	21	52.8	-0.141	3630			35
1929	13280	0	Tulbaghia violacea	300	2017-10-11-21-17-19	1	3	x	-30	0	52.9	21.1	53.3	21	52.8	-0.141	3630			36
1930	13281	0	Tulbaghia violacea	300	2017-10-11-21-17-21	1	3	x	-30	0	52.9	21.1	53.3	21	52.8	-0.141	3630			37
1931	13282	0	Tulbaghia violacea	300	2017-10-11-21-17-23	1	3	x	-30	0	52.9	21.1	53.3	21	52.8	-0.141	3630			38
1932	13283	0	Tulbaghia violacea	300	2017-10-11-21-17-25	1	3	x	-30	0	52.9	21.1	53.3	21	52.8	-0.141	3630			39
1933	13284	0	Tulbaghia violacea	300	2017-10-11-21-17-27	1	3	x	-30	0	52.9	21.1	53.3	21	52.8	-0.141	3630			40
1934	13285	0	Tulbaghia violacea	300	2017-10-11-21-17-29	1	3	x	-30	0	52.9	21.1	53.3	21	52.8	-0.141	3630			41
1935	13286	0	Tulbaghia violacea	300	2017-10-11-21-17-31	1	3	x	-30	0	52.9	21.1	53.3	21	52.8	-0.141	3630			42
1936	13287	0	Tulbaghia violacea	300	2017-10-11-21-17-33	1	3	x	-30	0	52.9	21.1	53.4	21.1	52.9	-0.027	3630			43
1937	13288	0	Tulbaghia violacea	300	2017-10-11-21-17-35	1	3	x	-30	0	52.9	21.1	53.3	21	52.8	-0.141	3630			44
1938	13289	0	Tulbaghia violacea	300	2017-10-11-21-17-37	1	3	x	-30	0	52.9	21.1	53.3	21	52.8	-0.141	3630			45
1939	13290	0	Tulbaghia violacea	300	2017-10-11-21-17-39	1	3	x	-30	0	52.9	21.1	53.3	21	52.8	-0.141	3630			46
1940	13291	0	Tulbaghia violacea	300	2017-10-11-21-17-41	1	3	x	-30	0	52.9	21.1	53.3	21	52.8	-0.141	3630			47
1941	13292	0	Tulbaghia violacea	300	2017-10-11-21-17-43	1	3	x	-30	0	52.9	21.1	53.3	21	52.8	-0.141	3630			48
1942	13293	0	Tulbaghia violacea	300	2017-10-11-21-17-45	1	3	x	-30	0	52.9	21.1	53.3	21	52.8	-0.141	3630			49
1943	13294	0	Tulbaghia violacea	300	2017-10-11-21-17-47	1	3	x	-30	0	52.9	21.1	53.3	21	52.8	-0.141	3630			50
1944	13295	0	Tulbaghia violacea	300	2017-10-11-21-17-49	1	3	x	-30	0	52.9	21.1	53.3	21	52.8	-0.141	3630			51
1945	13296	0	Tulbaghia violacea	300	2017-10-11-21-17-51	1	3	x	-30	0	52.9	21.1	53.3	21	52.8	-0.141	3630			52
1946	13297	0	Tulbaghia violacea	300	2017-10-11-21-17-53	1	3	x	-30	0	52.9	21.1	53.3	21	52.8	-0.141	3630			53
1947	13298	0	Tulbaghia violacea	300	2017-10-11-21-17-55	1	3	x	-30	0	52.9	21.1	53.3	21	52.8	-0.141	3630			54
1948	13299	0	Tulbaghia violacea	300	2017-10-11-21-17-57	1	3	x	-30	0	52.9	21.1	53.3	21	52.8	-0.141	3630			55
1949	13300	0	Tulbaghia violacea	300	2017-10-11-21-17-59	1	3	x	-30	0	52.9	21.1	53.3	21	52.8	-0.141	3630			56
1950	13301	0	Tulbaghia violacea	300	2017-10-11-21-18-01	1	3	x	-30	0	52.9	21.1	53.3	21	52.8	-0.141	3630			57
1951	13302	0	Tulbaghia violacea	300	2017-10-11-21-18-03	1	3	x	-30	0	52.9	21.1	53.3	21	52.8	-0.141	3630			58
1952	13303	0	Tulbaghia violacea	300	2017-10-11-21-18-05	1	3	x	-30	0	52.9	21.1	53.3	21	52.8	-0.141	3630			59
1953	13304	0	Tulbaghia violacea	300	2017-10-11-21-18-07	1	3	x	-30	0	52.9	21.1	53.3	21	52.8	-0.141	3630			60
1954	13305	0	Tulbaghia violacea	300	2017-10-11-21-18-09	1	3	x	-30	0	52.9	21.1	53.3	21	52.8	-0.141	3630			61
1955	13306	0	Tulbaghia violacea	300	2017-10-11-21-18-11	1	3	x	-30	0	52.9	21.1	53.3	21	52.8	-0.141	3630			62
1956	13307	0	Tulbaghia violacea	300	2017-10-11-21-18-13	1	3	x	-30	0	52.9	21.1	53.3	21	52.8	-0.141	3630			63
1957	13308	0	Tulbaghia violacea	300	2017-10-11-21-18-15	1	3	x	-30	0	52.9	21.1	53.3	21	52.8	-0.141	3630			64
1958	13309	0	Tulbaghia violacea	300	2017-10-11-21-18-17	1	3	x	-30	0	52.9	21.1	53.3	21	52.8	-0.141	3630			65
1959	13310	0	Tulbaghia violacea	300	2017-10-11-21-18-19	1	3	x	-30	0	52.9	21.1	53.3	21	52.8	-0.141	3630			66
1960	13311	0	Tulbaghia violacea	300	2017-10-11-21-18-21	1	3	x	-30	0	52.9	21.1	53.3	21	52.8	-0.141	3630			67
1961	13312	0	Tulbaghia violacea	300	2017-10-11-21-18-23	1	3	x	-30	0	52.9	21.1	53.3	21	52.8	-0.141	3630			68
1962	13313	0	Tulbaghia violacea	300	2017-10-11-21-18-25	1	3	x	-30	0	52.8	21	53.3	21	52.8	-0.041	3630			69
1963	13314	0	Tulbaghia violacea	300	2017-10-11-21-18-27	1	3	x	-30	0	52.9	21.1	53.3	21	52.8	-0.141	3630			70
1964	13315	0	Tulbaghia violacea	300	2017-10-11-21-18-29	1	3	x	-30	0	52.9	21.1	53.3	21	52.8	-0.141	3630			71
1965	13316	0	Tulbaghia violacea	300	2017-10-11-21-18-31	1	3	x	-30	0	52.9	21.1	53.3	21	52.8	-0.141	3630			72
1966	13317	0	Tulbaghia violacea	300	2017-10-11-21-18-33	1	3	x	-30	0	52.9	21.1	53.4	21	52.9	-0.027	3630			73
1967	13318	0	Tulbaghia violacea	300	2017-10-11-21-18-35	1	3	x	-30	0	52.9	21.1	53.3	21	52.8	-0.141	3630			74
1968	13319	0	Tulbaghia violacea	300	2017-10-11-21-18-37	1	3	x	-30	0	52.9	21.1	53.3	21	52.8	-0.141	3630			75
1969	13320	0	Tulbaghia violacea	300	2017-10-11-21-18-39	1	3	x	-30	0	52.9	21.1	53.4	21	52.9	-0.027	3630			76
1970	13321	0	Tulbaghia violacea	300	2017-10-11-21-18-41	1	3	x	-30	0	52.9	21.1	53.4	21	52.9	-0.027	3630			77
1971	13322	0	Tulbaghia violacea	300	2017-10-11-21-18-43	1	3	x	-30	0	52.9	21.1	53.3	21	52.8	-0.141	3630			78
1972	13323	0	Tulbaghia violacea	300	2017-10-11-21-18-45	1	3	x	-30	0	52.9	21.1	53.3	21	52.8	-0.141	3630			79
1973	13324	0	Tulbaghia violacea	300	2017-10-11-21-18-47	1	3	x	-30	0	52.9	21.1	53.3	21	52.8	-0.141	3630			80
1974	13325	0	Tulbaghia violacea	300	2017-10-11-21-18-49	1	3	x	-30	0	52.9	21.1	53.4	21	52.9	-0.027	3630			81
1975	13326	0	Tulbaghia violacea	300	2017-10-11-21-18-51	1	3	x	-30	0	52.9	21.1	53.4	21	52.9	-0.027	3630			82
1976	13327	0	Tulbaghia violacea	300	2017-10-11-21-18-53	1	3	x	-30	0	52.8	21	53.4	21	52.9	0.073	3630			83
1977	13328	0	Tulbaghia violacea	300	2017-10-11-21-18-55	1	3	x	-30	0	52.8	21	53.4	21	52.9	0.073	3630			84
1978	13329	0	Tulbaghia violacea	300	2017-10-11-21-18-57	1	3	x	-30	0	52.9	21.1	53.4	21	52.9	-0.027	3630			85
1979	13330	0	Tulbaghia violacea	300	2017-10-11-21-18-59	1	3	x	-30	0	52.9	21.1	53.4	21	52.9	-0.027	3630			86
1980	13331	0	Tulbaghia violacea	300	2017-10-11-21-19-01	1	3	x	-30	0	52.9	21.1	53.4	21	52.9	-0.027	3630			87
1981	13332	0	Tulbaghia violacea	300	2017-10-11-21-19-03	1	3	x	-30	0	52.9	21.1	53.4	21	52.9	-0.027	3630			88
1982	13333	0	Tulbaghia violacea	300	2017-10-11-21-19-05	1	3	x	-30	0	52.9	21.1	53.4	21	52.9	-0.027	3630			89
1983	13334	0	Tulbaghia violacea	300	2017-10-11-21-19-07	1	3	x	-30	0	52.9	21.1	53.4	21	52.9	-0.027	3630			90
1984	13335	0	Tulbaghia violacea	300	2017-10-11-21-19-09	1	3	x	-30	0	52.9	21.1	53.4	21	52.9	-0.027	3630	Last10	Here	91
1985	13336	0	Tulbaghia violacea	300	2017-10-11-21-19-11	1	3	x	-30	0	52.8	21	53.4	21	52.9	0.073	3630	Last10	Here	92
1986	13337	0	Tulbaghia violacea	300	2017-10-11-21-19-13	1	3	x	-30	0	52.9	21.1	53.4	21	52.9	-0.027	3630	Last10	Here	93
1987	13338	0	Tulbaghia violacea	300	2017-10-11-21-19-15	1	3	x	-30	0	52.9	21.1	53.4	21	52.9	-0.027	3630	Last10	Here	94
1988	13339	0	Tulbaghia violacea	300	2017-10-11-21-19-17	1	3	x	-30	0	52.9	21.1	53.4	21	52.9	-0.027	3630	Last10	Here	95
1989	13340	0	Tulbaghia violacea	300	2017-10-11-21-19-19	1	3	x	-30	0	52.9	21.1	53.4	21	52.9	-0.027	3630	Last10	Here	96
1990	13341	0	Tulbaghia violacea	300	2017-10-11-21-19-21	1	3	x	-30	0	52.9	21.1	53.4	21	52.9	-0.027	3630	Last10	Here	97
1991	13342	0	Tulbaghia violacea	300	2017-10-11-21-19-23	1	3	x	-30	0	52.9	21.1	53.4	21	52.9	-0.027	3630	Last10	Here	98
1992	13343	0	Tulbaghia violacea	300	2017-10-11-21-19-25	1	3	x	-30	0	52.9	21.1	53.4	21	52.9	-0.027	3630	Last10	Here	99
1993	13344	0	Tulbaghia violacea	300	2017-10-11-21-19-27	1	3	x	-30	0	53	21.1	53.4	21	52.9	-0.127	3630	Last10	Here	100
1994	13345	0	Tulbaghia violacea	300	2017-10-11-21-19-59	1	3	x	-25	0	53	21.1	53.5	21	53	-0.013	3631	First10	Here	1
1995	13346	0	Tulbaghia violacea	300	2017-10-11-21-20-01	1	3	x	-25	0	53	21.1	53.5	21	53	-0.013	3631	First10	Here	2
1996	13347	0	Tulbaghia violacea	300	2017-10-11-21-20-03	1	3	x	-25	0	52.9	21	53.5	21	53	0.087	3631	First10	Here	3
1997	13348	0	Tulbaghia violacea	300	2017-10-11-21-20-05	1	3	x	-25	0	52.9	21.1	53.5	21	53	0.087	3631	First10	Here	4
1998	13349	0	Tulbaghia violacea	300	2017-10-11-21-20-07	1	3	x	-25	0	52.9	21.1	53.4	21	52.9	-0.027	3631	First10	Here	5
1999	13350	0	Tulbaghia violacea	300	2017-10-11-21-20-09	1	3	x	-25	0	52.9	21.1	53.4	21	52.9	-0.027	3631	First10	Here	6
[truncated: 43,404 more rows]
