# Supplementary material for: Floral Humidity in Flowering Plants: A Preliminary Survey
Source: Front Plant Sci. 2020 Mar 6;11:249. doi: 10.3389/fpls.2020.00249 (PMC7068853; doi:10.3389/fpls.2020.00249)
Supplement: SUPPLEMENTARY FILE 2 — A zipped file containing floral humidity data collected by the robot arm transects as described in the main text. A word document within the zipped files explains the data formatting in detail. Datafiles themselves are in CSV format. [file Data_Sheet_2.zip › Floral humidity data/Flowers/Vinca herbacea Means.csv]

	Block	Sp	xORz	Individual	totIndividual	sample..	Sample.order	xoffset	zoffset	x2	z2	Background.Humidity	Background.Temperature	Focal.Humidity	Focal.Temperature	Corrected.Focal.humidity	Change.in.RH.	block
1	10736	Vinca herbacea	x	9	709	0	1	-30	0	900	0	36.30707071	22.7	35.69393939	22.62626263	36.29393939	-0.028585859	10736
2	10737	Vinca herbacea	x	9	709	0	1	-25	0	625	0	36.091	22.7	35.602	22.6	36.202	0.1039	10737
3	10738	Vinca herbacea	x	9	709	0	1	-20	0	400	0	35.974	22.7	35.554	22.599	36.154	0.17763	10738
4	10739	Vinca herbacea	x	9	709	0	1	-15	0	225	0	35.903	22.695	35.513	22.576	36.113	0.21156	10739
5	10740	Vinca herbacea	x	9	709	0	1	-10	0	100	0	35.887	22.653	35.575	22.553	36.175	0.28361	10740
6	10741	Vinca herbacea	x	9	709	0	1	-5	0	25	0	35.906	22.634	35.739	22.535	36.339	0.41332	10741
7	10742	Vinca herbacea	x	9	709	0	1	0	0	0	0	35.834	22.606	35.562	22.521	36.162	0.32489	10742
8	10743	Vinca herbacea	x	9	709	0	1	5	0	25	0	35.74040404	22.60606061	35.37979798	22.51919192	35.97979798	0.253545455	10743
9	10744	Vinca herbacea	x	9	709	0	1	10	0	100	0	35.61	22.607	35.175	22.514	35.775	0.19836	10744
10	10745	Vinca herbacea	x	9	709	0	1	15	0	225	0	35.44040404	22.6010101	34.84343434	22.51010101	35.53838384	0.067737374	10745
11	10746	Vinca herbacea	x	9	709	0	1	20	0	400	0	35.30909091	22.6	34.68282828	22.51111111	35.38282828	0.053282828	10746
12	10747	Vinca herbacea	x	9	709	0	1	25	0	625	0	35.17070707	22.6	34.54545455	22.51414141	35.24545455	0.067161616	10747
13	10748	Vinca herbacea	x	9	709	0	1	30	0	900	0	35.05454545	22.6	34.35656566	22.50909091	35.05656566	0.012424242	10748
14	10755	Vinca herbacea	x	10	710	0	2	-30	0	900	0	35.448	22.597	34.817	22.5	35.498	0.03599	10755
15	10756	Vinca herbacea	x	10	710	0	2	-25	0	625	0	35.592	22.594	35.125	22.499	35.725	0.17083	10756
16	10757	Vinca herbacea	x	10	710	0	2	-20	0	400	0	35.66	22.588	35.223	22.499	35.823	0.19193	10757
17	10758	Vinca herbacea	x	10	710	0	2	-15	0	225	0	35.6989899	22.6	35.35555556	22.5	35.95555556	0.273020202	10758
18	10759	Vinca herbacea	x	10	710	0	2	-10	0	100	0	35.77272727	22.58484848	35.45353535	22.5	36.05353535	0.287919192	10759
19	10760	Vinca herbacea	x	10	710	0	2	-5	0	25	0	35.73838384	22.58282828	35.44545455	22.5	36.04545455	0.315	10760
20	10761	Vinca herbacea	x	10	710	0	2	0	0	0	0	35.80707071	22.58484848	35.44747475	22.5	36.04747475	0.248090909	10761
21	10762	Vinca herbacea	x	10	710	0	2	5	0	25	0	35.878	22.572	35.54	22.5	36.14	0.26085	10762
22	10763	Vinca herbacea	x	10	710	0	2	10	0	100	0	35.949	22.568	35.539	22.5	36.139	0.18911	10763
23	10764	Vinca herbacea	x	10	710	0	2	15	0	225	0	35.956	22.576	35.489	22.5	36.089	0.13699	10764
24	10765	Vinca herbacea	x	10	710	0	2	20	0	400	0	35.84	22.562	35.346	22.499	35.946	0.1234	10765
25	10766	Vinca herbacea	x	10	710	0	2	25	0	625	0	35.70714286	22.56428571	35.18571429	22.5	35.78571429	0.110857143	10766
26	10767	Vinca herbacea	x	10	710	0	2	30	0	900	0	35.61313131	22.54141414	35.04242424	22.5	35.64242424	0.075050505	10767
27	10812	Vinca herbacea	x	9	709	1	1	-30	0	900	0	35.112	22.89	34.417	22.799	35.117	0.00963	10812
28	10813	Vinca herbacea	x	9	709	1	1	-25	0	625	0	35.171	22.895	34.59	22.794	35.29	0.10704	10813
29	10814	Vinca herbacea	x	9	709	1	1	-20	0	400	0	35.229	22.9	34.751	22.786	35.451	0.19538	10814
30	10815	Vinca herbacea	x	9	709	1	1	-15	0	225	0	35.345	22.883	34.902	22.746	35.565	0.21613	10815
31	10816	Vinca herbacea	x	9	709	1	1	-10	0	100	0	35.473	22.836	35.127	22.73	35.727	0.2918	10816
32	10817	Vinca herbacea	x	9	709	1	1	-5	0	25	0	35.669	22.805	35.323	22.706	35.923	0.27366	10817
33	10818	Vinca herbacea	x	9	709	1	1	0	0	0	0	35.791	22.802	35.6	22.704	36.2	0.40226	10818
34	10819	Vinca herbacea	x	9	709	1	1	5	0	25	0	35.8979798	22.8	35.61818182	22.7010101	36.21818182	0.311727273	10819
35	10820	Vinca herbacea	x	9	709	1	1	10	0	100	0	35.96363636	22.8	35.5040404	22.7010101	36.1040404	0.142949495	10820
36	10821	Vinca herbacea	x	9	709	1	1	15	0	225	0	35.99494949	22.78888889	35.44545455	22.7	36.04545455	0.058414141	10821
37	10822	Vinca herbacea	x	9	709	1	1	20	0	400	0	36.0010101	22.74343434	35.44040404	22.7	36.04040404	0.047757576	10822
38	10823	Vinca herbacea	x	9	709	1	1	25	0	625	0	35.98163265	22.74693878	35.40510204	22.7	36.00510204	0.035010204	10823
39	10824	Vinca herbacea	x	9	709	1	1	30	0	900	0	36.006	22.714	35.417	22.691	36.017	0.02147	10824
40	10831	Vinca herbacea	x	10	710	1	2	-30	0	900	0	36.49	22.7	35.932	22.604	36.532	0.00416	10831
41	10832	Vinca herbacea	x	10	710	1	2	-25	0	625	0	36.50505051	22.7	36.12525253	22.5959596	36.62929293	0.163969697	10832
42	10833	Vinca herbacea	x	10	710	1	2	-20	0	400	0	36.51010101	22.7	36.21818182	22.58585859	36.71818182	0.243141414	10833
43	10834	Vinca herbacea	x	10	710	1	2	-15	0	225	0	36.5989899	22.68989899	36.29191919	22.53535354	36.79191919	0.220969697	10834
44	10835	Vinca herbacea	x	10	710	1	2	-10	0	100	0	36.62727273	22.67171717	36.34343434	22.56060606	36.84343434	0.239323232	10835
45	10836	Vinca herbacea	x	10	710	1	2	-5	0	25	0	36.567	22.685	36.315	22.546	36.815	0.27387	10836
46	10837	Vinca herbacea	x	10	710	1	2	0	0	0	0	36.457	22.694	36.183	22.556	36.686	0.26445	10837
47	10838	Vinca herbacea	x	10	710	1	2	5	0	25	0	36.364	22.663	36.026	22.547	36.597	0.21537	10838
48	10839	Vinca herbacea	x	10	710	1	2	10	0	100	0	36.345	22.645	35.98	22.582	36.573	0.19273	10839
49	10840	Vinca herbacea	x	10	710	1	2	15	0	225	0	36.4	22.661	36.009	22.583	36.59	0.164	10840
50	10841	Vinca herbacea	x	10	710	1	2	20	0	400	0	36.591	22.618	36.195	22.567	36.7	0.14118	10841
51	10842	Vinca herbacea	x	10	710	1	2	25	0	625	0	36.80808081	22.62525253	36.38383838	22.5969697	36.88383838	0.095222222	10842
52	10843	Vinca herbacea	x	10	710	1	2	30	0	900	0	36.942	22.628	36.486	22.585	36.986	0.05415	10843
53	10888	Vinca herbacea	x	9	709	2	1	-30	0	900	0	36.036	22.559	35.479	22.5	36.079	0.04781	10888
54	10889	Vinca herbacea	x	9	709	2	1	-25	0	625	0	36.057	22.56	35.613	22.499	36.213	0.14784	10889
55	10890	Vinca herbacea	x	9	709	2	1	-20	0	400	0	36.07171717	22.54444444	35.65959596	22.4959596	36.25959596	0.175515152	10890
56	10891	Vinca herbacea	x	9	709	2	1	-15	0	225	0	36.1020202	22.55555556	35.76262626	22.4989899	36.36262626	0.238959596	10891
57	10892	Vinca herbacea	x	9	709	2	1	-10	0	100	0	36.15858586	22.52222222	35.7989899	22.4969697	36.3989899	0.215191919	10892
58	10893	Vinca herbacea	x	9	709	2	1	-5	0	25	0	36.15050505	22.51414141	35.96161616	22.4989899	36.56161616	0.370565657	10893
59	10894	Vinca herbacea	x	9	709	2	1	0	0	0	0	36.14444444	22.54444444	35.93636364	22.4989899	36.53535354	0.353707071	10894
60	10895	Vinca herbacea	x	9	709	2	1	5	0	25	0	36.124	22.524	35.857	22.498	36.457	0.30228	10895
61	10896	Vinca herbacea	x	9	709	2	1	10	0	100	0	36.11	22.506	35.728	22.5	36.328	0.19948	10896
62	10897	Vinca herbacea	x	9	709	2	1	15	0	225	0	36.101	22.5	35.696	22.49	36.296	0.17936	10897
63	10898	Vinca herbacea	x	9	709	2	1	20	0	400	0	36.09	22.505	35.607	22.499	36.207	0.10938	10898
64	10899	Vinca herbacea	x	9	709	2	1	25	0	625	0	36.07	22.505	35.539	22.5	36.139	0.0681	10899
65	10900	Vinca herbacea	x	9	709	2	1	30	0	900	0	36.095	22.518	35.501	22.5	36.101	0.0089	10900
66	10907	Vinca herbacea	x	10	710	2	2	-30	0	900	0	36.257	22.517	35.754	22.498	36.354	0.07614	10907
67	10908	Vinca herbacea	x	10	710	2	2	-25	0	625	0	36.261	22.524	35.828	22.45	36.428	0.1391	10908
68	10909	Vinca herbacea	x	10	710	2	2	-20	0	400	0	36.298	22.528	35.877	22.423	36.477	0.14642	10909
69	10910	Vinca herbacea	x	10	710	2	2	-15	0	225	0	36.272	22.533	35.908	22.417	36.508	0.20037	10910
70	10911	Vinca herbacea	x	10	710	2	2	-10	0	100	0	36.30612245	22.51734694	35.96428571	22.41122449	36.55816327	0.217316327	10911
71	10912	Vinca herbacea	x	10	710	2	2	-5	0	25	0	36.35656566	22.5	35.97979798	22.41111111	36.57070707	0.180959596	10912
72	10913	Vinca herbacea	x	10	710	2	2	0	0	0	0	36.424	22.5	36.031	22.415	36.602	0.15992	10913
73	10914	Vinca herbacea	x	10	710	2	2	5	0	25	0	36.499	22.5	36.053	22.427	36.614	0.10484	10914
74	10915	Vinca herbacea	x	10	710	2	2	10	0	100	0	36.5010101	22.5010101	36.10606061	22.46161616	36.62828283	0.150727273	10915
75	10916	Vinca herbacea	x	10	710	2	2	15	0	225	0	36.59292929	22.5	36.16868687	22.45050505	36.66868687	0.115525253	10916
76	10917	Vinca herbacea	x	10	710	2	2	20	0	400	0	36.68989899	22.5	36.21818182	22.48686869	36.71818182	0.063363636	10917
77	10918	Vinca herbacea	x	10	710	2	2	25	0	625	0	36.7	22.5	36.22828283	22.47272727	36.72828283	0.062373737	10918
78	10919	Vinca herbacea	x	10	710	2	2	30	0	900	0	36.7	22.5	36.242	22.5	36.742	0.0748	10919
79	10964	Vinca herbacea	x	9	709	3	1	-30	0	900	0	36.26767677	22.4969697	35.70505051	22.41111111	36.30505051	0.020919192	10964
80	10965	Vinca herbacea	x	9	709	3	1	-25	0	625	0	36.186	22.472	35.704	22.4	36.304	0.10164	10965
81	10966	Vinca herbacea	x	9	709	3	1	-20	0	400	0	36.073	22.469	35.597	22.4	36.197	0.1174	10966
82	10967	Vinca herbacea	x	9	709	3	1	-15	0	225	0	36.012	22.484	35.646	22.4	36.246	0.22286	10967
83	10968	Vinca herbacea	x	9	709	3	1	-10	0	100	0	35.848	22.498	35.411	22.4	36.011	0.17415	10968
84	10969	Vinca herbacea	x	9	709	3	1	-5	0	25	0	35.776	22.478	35.381	22.4	35.981	0.2191	10969
85	10970	Vinca herbacea	x	9	709	3	1	0	0	0	0	35.697	22.454	35.356	22.4	35.956	0.27545	10970
86	10971	Vinca herbacea	x	9	709	3	1	5	0	25	0	35.61717172	22.44141414	35.27272727	22.4	35.87272727	0.280010101	10971
87	10972	Vinca herbacea	x	9	709	3	1	10	0	100	0	35.519	22.464	35.151	22.4	35.751	0.26742	10972
88	10973	Vinca herbacea	x	9	709	3	1	15	0	225	0	35.47777778	22.45858586	35.01212121	22.4	35.61919192	0.183060606	10973
89	10974	Vinca herbacea	x	9	709	3	1	20	0	400	0	35.452	22.443	34.926	22.4	35.6	0.13066	10974
90	10975	Vinca herbacea	x	9	709	3	1	25	0	625	0	35.45656566	22.41919192	34.87878788	22.4	35.57878788	0.083343434	10975
91	10976	Vinca herbacea	x	9	709	3	1	30	0	900	0	35.46262626	22.4	34.82626263	22.4	35.52626263	0.030010101	10976
92	10983	Vinca herbacea	x	10	710	3	2	-30	0	900	0	36.32424242	22.4020202	35.84141414	22.38080808	36.44141414	0.087979798	10983
93	10984	Vinca herbacea	x	10	710	3	2	-25	0	625	0	36.44	22.414	36.069	22.35	36.604	0.17814	10984
94	10985	Vinca herbacea	x	10	710	3	2	-20	0	400	0	36.56969697	22.4040404	36.23636364	22.31414141	36.73636364	0.200030303	10985
95	10986	Vinca herbacea	x	10	710	3	2	-15	0	225	0	36.66464646	22.4	36.35555556	22.30808081	36.85555556	0.213010101	10986
96	10987	Vinca herbacea	x	10	710	3	2	-10	0	100	0	36.70909091	22.4	36.51919192	22.30707071	37.01919192	0.317121212	10987
97	10988	Vinca herbacea	x	10	710	3	2	-5	0	25	0	36.8010101	22.4	36.4969697	22.30808081	36.9969697	0.204989899	10988
98	10989	Vinca herbacea	x	10	710	3	2	0	0	0	0	36.803	22.4	36.544	22.307	37.044	0.24558	10989
99	10990	Vinca herbacea	x	10	710	3	2	5	0	25	0	36.802	22.4	36.44	22.318	36.94	0.15234	10990
100	10991	Vinca herbacea	x	10	710	3	2	10	0	100	0	36.795	22.4	36.371	22.312	36.871	0.09662	10991
101	10992	Vinca herbacea	x	10	710	3	2	15	0	225	0	36.703	22.4	36.243	22.332	36.743	0.0727	10992
102	10993	Vinca herbacea	x	10	710	3	2	20	0	400	0	36.605	22.4	36.11	22.342	36.628	0.05028	10993
103	10994	Vinca herbacea	x	10	710	3	2	25	0	625	0	36.505	22.4	36.003	22.338	36.585	0.05355	10994
104	10995	Vinca herbacea	x	10	710	3	2	30	0	900	0	36.402	22.4	35.883	22.323	36.483	0.04788	10995
105	13320	Vinca herbacea	x	1	1001	0	1	-30	0	900	0	39.1030303	22.54949495	39.08080808	22.48383838	39.18080808	0.092313131	13320
106	13321	Vinca herbacea	x	1	1001	0	1	-25	0	625	0	39.1969697	22.5	39.16363636	22.4030303	39.26363636	0.074575758	13321
107	13322	Vinca herbacea	x	1	1001	0	1	-20	0	400	0	39.206	22.5	39.245	22.4	39.345	0.1404	13322
108	13323	Vinca herbacea	x	1	1001	0	1	-15	0	225	0	39.243	22.5	39.335	22.4	39.435	0.18585	13323
109	13324	Vinca herbacea	x	1	1001	0	1	-10	0	100	0	39.284	22.484	39.348	22.4	39.448	0.15674	13324
110	13325	Vinca herbacea	x	1	1001	0	1	-5	0	25	0	39.277	22.479	39.336	22.376	39.436	0.1526	13325
111	13326	Vinca herbacea	x	1	1001	0	1	0	0	0	0	39.25	22.45	39.375	22.337	39.475	0.21541	13326
112	13327	Vinca herbacea	x	1	1001	0	1	5	0	25	0	39.302	22.403	39.431	22.314	39.531	0.21454	13327
113	13328	Vinca herbacea	x	1	1001	0	1	10	0	100	0	39.363	22.4	39.436	22.302	39.536	0.15812	13328
114	13329	Vinca herbacea	x	1	1001	0	1	15	0	225	0	39.412	22.4	39.5	22.3	39.6	0.168	13329
115	13330	Vinca herbacea	x	1	1001	0	1	20	0	400	0	39.473	22.4	39.506	22.3	39.606	0.11252	13330
116	13331	Vinca herbacea	x	1	1001	0	1	25	0	625	0	39.554	22.397	39.554	22.3	39.654	0.07568	13331
117	13332	Vinca herbacea	x	1	1001	0	1	30	0	900	0	39.64646465	22.37676768	39.60808081	22.3	39.70808081	0.032969697	13332
118	13339	Vinca herbacea	x	2	1002	0	2	-30	0	900	0	39.883	22.302	39.958	22.239	39.96	0.11738	13339
119	13340	Vinca herbacea	x	2	1002	0	2	-25	0	625	0	39.905	22.3	40.102	22.2	40.102	0.22784	13340
120	13341	Vinca herbacea	x	2	1002	0	2	-20	0	400	0	39.9	22.3	40.14	22.2	40.14	0.2678	13341
121	13342	Vinca herbacea	x	2	1002	0	2	-15	0	225	0	39.9	22.3	40.185	22.2	40.185	0.3092	13342
122	13343	Vinca herbacea	x	2	1002	0	2	-10	0	100	0	39.872	22.301	40.146	22.2	40.146	0.30132	13343
123	13344	Vinca herbacea	x	2	1002	0	2	-5	0	25	0	39.851	22.301	40.204	22.2	40.204	0.37568	13344
124	13345	Vinca herbacea	x	2	1002	0	2	0	0	0	0	39.895	22.3	40.223	22.2	40.223	0.34916	13345
125	13346	Vinca herbacea	x	2	1002	0	2	5	0	25	0	39.901	22.301	40.179	22.201	40.179	0.30268	13346
126	13347	Vinca herbacea	x	2	1002	0	2	10	0	100	0	39.9	22.3	40.07878788	22.2020202	40.07878788	0.211484848	13347
127	13348	Vinca herbacea	x	2	1002	0	2	15	0	225	0	39.9	22.3	39.9979798	22.2020202	39.9979798	0.137141414	13348
128	13349	Vinca herbacea	x	2	1002	0	2	20	0	400	0	39.83232323	22.3	39.9030303	22.2020202	39.91414141	0.117575758	13349
129	13350	Vinca herbacea	x	2	1002	0	2	25	0	625	0	39.8	22.3	39.81111111	22.2	39.9	0.066111111	13350
130	13351	Vinca herbacea	x	2	1002	0	2	30	0	900	0	39.762	22.3	39.757	22.2	39.857	0.05444	13351
131	13358	Vinca herbacea	x	3	1003	0	3	-30	0	900	0	39.279	22.304	39.218	22.237	39.318	0.04254	13358
132	13359	Vinca herbacea	x	3	1003	0	3	-25	0	625	0	39.235	22.335	39.307	22.202	39.407	0.16835	13359
133	13360	Vinca herbacea	x	3	1003	0	3	-20	0	400	0	39.26363636	22.36363636	39.4010101	22.20707071	39.5010101	0.225393939	13360
134	13361	Vinca herbacea	x	3	1003	0	3	-15	0	225	0	39.28585859	22.36767677	39.40808081	22.21111111	39.50808081	0.209767677	13361
135	13362	Vinca herbacea	x	3	1003	0	3	-10	0	100	0	39.2979798	22.3969697	39.53838384	22.24343434	39.63838384	0.317333333	13362
136	13363	Vinca herbacea	x	3	1003	0	3	-5	0	25	0	39.29393939	22.3989899	39.59494949	22.25353535	39.69494949	0.373414141	13363
137	13364	Vinca herbacea	x	3	1003	0	3	0	0	0	0	39.24	22.395	39.592	22.27	39.69	0.42467	13364
138	13365	Vinca herbacea	x	3	1003	0	3	5	0	25	0	39.136	22.379	39.389	22.266	39.489	0.34216	13365
139	13366	Vinca herbacea	x	3	1003	0	3	10	0	100	0	38.919	22.378	39.022	22.27	39.122	0.22227	13366
140	13367	Vinca herbacea	x	3	1003	0	3	15	0	225	0	38.714	22.39	38.72	22.299	38.844	0.15035	13367
141	13368	Vinca herbacea	x	3	1003	0	3	20	0	400	0	38.528	22.4	38.47	22.3	38.67	0.1064	13368
142	13369	Vinca herbacea	x	3	1003	0	3	25	0	625	0	38.422	22.399	38.331	22.301	38.531	0.08521	13369
143	13370	Vinca herbacea	x	3	1003	0	3	30	0	900	0	38.4	22.4	38.301	22.302	38.501	0.07974	13370
144	13396	Vinca herbacea	x	1	1001	1	1	-30	0	900	0	37.245	22.465	36.958	22.397	37.258	0.00136	13396
145	13397	Vinca herbacea	x	1	1001	1	1	-25	0	625	0	37.27	22.47	37.077	22.342	37.377	0.08584	13397
146	13398	Vinca herbacea	x	1	1001	1	1	-20	0	400	0	37.291	22.419	37.127	22.315	37.427	0.11084	13398
147	13399	Vinca herbacea	x	1	1001	1	1	-15	0	225	0	37.34545455	22.45151515	37.16666667	22.33737374	37.46666667	0.092878788	13399
148	13400	Vinca herbacea	x	1	1001	1	1	-10	0	100	0	37.368	22.468	37.297	22.363	37.597	0.19005	13400
149	13401	Vinca herbacea	x	1	1001	1	1	-5	0	25	0	37.396	22.472	37.343	22.362	37.626	0.2041	13401
150	13402	Vinca herbacea	x	1	1001	1	1	0	0	0	0	37.446	22.473	37.344	22.354	37.643	0.15498	13402
151	13403	Vinca herbacea	x	1	1001	1	1	5	0	25	0	37.46734694	22.46734694	37.33979592	22.35612245	37.63979592	0.129785714	13403
152	13404	Vinca herbacea	x	1	1001	1	1	10	0	100	0	37.51717172	22.45858586	37.38282828	22.38181818	37.68080808	0.119222222	13404
153	13405	Vinca herbacea	x	1	1001	1	1	15	0	225	0	37.57777778	22.46767677	37.46060606	22.39494949	37.6969697	0.130010101	13405
154	13406	Vinca herbacea	x	1	1001	1	1	20	0	400	0	37.60707071	22.44444444	37.45757576	22.39191919	37.6969697	0.097929293	13406
155	13407	Vinca herbacea	x	1	1001	1	1	25	0	625	0	37.588	22.472	37.401	22.392	37.694	0.06498	13407
156	13408	Vinca herbacea	x	1	1001	1	1	30	0	900	0	37.6040404	22.46868687	37.41515152	22.3989899	37.6989899	0.061909091	13408
157	13415	Vinca herbacea	x	2	1002	1	2	-30	0	900	0	37.799	22.498	37.603	22.407	37.803	0.03976	13415
158	13416	Vinca herbacea	x	2	1002	1	2	-25	0	625	0	37.831	22.497	37.789	22.391	37.989	0.17884	13416
159	13417	Vinca herbacea	x	2	1002	1	2	-20	0	400	0	37.88	22.479	37.819	22.331	38.019	0.15723	13417
160	13418	Vinca herbacea	x	2	1002	1	2	-15	0	225	0	37.975	22.482	37.916	22.342	38.116	0.1509	13418
161	13419	Vinca herbacea	x	2	1002	1	2	-10	0	100	0	37.98888889	22.49090909	37.96666667	22.37373737	38.16666667	0.183525253	13419
162	13420	Vinca herbacea	x	2	1002	1	2	-5	0	25	0	38.03131313	22.48383838	38.02222222	22.34545455	38.22222222	0.192181818	13420
163	13421	Vinca herbacea	x	2	1002	1	2	0	0	0	0	38.05959596	22.48989899	38.17373737	22.38686869	38.37373737	0.303242424	13421
164	13422	Vinca herbacea	x	2	1002	1	2	5	0	25	0	38.08585859	22.48484848	38.18989899	22.3969697	38.38989899	0.291848485	13422
165	13423	Vinca herbacea	x	2	1002	1	2	10	0	100	0	38.152	22.49	38.177	22.4	38.377	0.21384	13423
166	13424	Vinca herbacea	x	2	1002	1	2	15	0	225	0	38.196	22.473	38.163	22.399	38.363	0.15696	13424
167	13425	Vinca herbacea	x	2	1002	1	2	20	0	400	0	38.251	22.471	38.167	22.4	38.367	0.10564	13425
168	13426	Vinca herbacea	x	2	1002	1	2	25	0	625	0	38.266	22.472	38.132	22.4	38.332	0.05844	13426
169	13427	Vinca herbacea	x	2	1002	1	2	30	0	900	0	38.273	22.46	38.109	22.4	38.309	0.03028	13427
170	13434	Vinca herbacea	x	3	1003	1	3	-30	0	900	0	38.6030303	22.5	38.46666667	22.4	38.66666667	0.028353535	13434
171	13435	Vinca herbacea	x	3	1003	1	3	-25	0	625	0	38.62020202	22.5	38.6040404	22.4	38.78585859	0.137515152	13435
172	13436	Vinca herbacea	x	3	1003	1	3	-20	0	400	0	38.68585859	22.5	38.71010101	22.3969697	38.81111111	0.169434343	13436
173	13437	Vinca herbacea	x	3	1003	1	3	-15	0	225	0	38.7	22.5	38.77	22.4	38.87	0.21032	13437
174	13438	Vinca herbacea	x	3	1003	1	3	-10	0	100	0	38.763	22.5	38.881	22.394	38.981	0.24894	13438
175	13439	Vinca herbacea	x	3	1003	1	3	-5	0	25	0	38.7979798	22.4989899	38.91515152	22.38686869	39.01515152	0.24510101	13439
176	13440	Vinca herbacea	x	3	1003	1	3	0	0	0	0	38.829	22.499	39.108	22.39	39.208	0.39136	13440
177	13441	Vinca herbacea	x	3	1003	1	3	5	0	25	0	38.89	22.5	39.093	22.4	39.193	0.31656	13441
178	13442	Vinca herbacea	x	3	1003	1	3	10	0	100	0	38.901	22.499	39.016	22.398	39.116	0.23472	13442
179	13443	Vinca herbacea	x	3	1003	1	3	15	0	225	0	38.925	22.499	38.922	22.4	39.022	0.12424	13443
180	13444	Vinca herbacea	x	3	1003	1	3	20	0	400	0	38.966	22.488	38.907	22.4	39.007	0.06944	13444
181	13445	Vinca herbacea	x	3	1003	1	3	25	0	625	0	38.96	22.48	38.897	22.4	38.997	0.06627	13445
182	13446	Vinca herbacea	x	3	1003	1	3	30	0	900	0	38.956	22.495	38.882	22.4	38.982	0.05662	13446
183	13472	Vinca herbacea	x	1	1001	2	1	-30	0	900	0	38.912	22.5	38.748	22.41	38.848	-0.02184	13472
184	13473	Vinca herbacea	x	1	1001	2	1	-25	0	625	0	38.951	22.499	38.866	22.4	38.966	0.04706	13473
185	13474	Vinca herbacea	x	1	1001	2	1	-20	0	400	0	38.986	22.5	38.902	22.4	39.002	0.04484	13474
186	13475	Vinca herbacea	x	1	1001	2	1	-15	0	225	0	38.958	22.5	38.955	22.4	39.055	0.1216	13475
187	13476	Vinca herbacea	x	1	1001	2	1	-10	0	100	0	38.98	22.5	38.936	22.4	39.036	0.08212	13476
188	13477	Vinca herbacea	x	1	1001	2	1	-5	0	25	0	39	22.5	38.99795918	22.4	39.09795918	0.119122449	13477
189	13478	Vinca herbacea	x	1	1001	2	1	0	0	0	0	39	22.5	38.994	22.4	39.094	0.11548	13478
190	13479	Vinca herbacea	x	1	1001	2	1	5	0	25	0	39.006	22.5	38.998	22.4	39.098	0.11316	13479
191	13480	Vinca herbacea	x	1	1001	2	1	10	0	100	0	39.016	22.5	38.97	22.4	39.07	0.0774	13480
192	13481	Vinca herbacea	x	1	1001	2	1	15	0	225	0	39.09292929	22.5	38.93434343	22.4	39.03434343	-0.032333333	13481
193	13482	Vinca herbacea	x	1	1001	2	1	20	0	400	0	39.02727273	22.5	38.91010101	22.40606061	39.01010101	0.011020202	13482
194	13483	Vinca herbacea	x	1	1001	2	1	25	0	625	0	39.07575758	22.5	38.90606061	22.40707071	39.00606061	-0.041181818	13483
195	13484	Vinca herbacea	x	1	1001	2	1	30	0	900	0	39.11313131	22.4989899	38.94949495	22.4	39.04949495	-0.03859596	13484
196	13491	Vinca herbacea	x	2	1002	2	2	-30	0	900	0	39	22.5	38.888	22.403	38.988	0.01808	13491
197	13492	Vinca herbacea	x	2	1002	2	2	-25	0	625	0	38.999	22.499	38.908	22.4	39.008	0.03736	13492
198	13493	Vinca herbacea	x	2	1002	2	2	-20	0	400	0	38.939	22.5	38.938	22.399	39.038	0.12496	13493
199	13494	Vinca herbacea	x	2	1002	2	2	-15	0	225	0	38.893	22.499	38.919	22.399	39.019	0.15348	13494
200	13495	Vinca herbacea	x	2	1002	2	2	-10	0	100	0	38.858	22.5	38.915	22.398	39.015	0.18481	13495
201	13496	Vinca herbacea	x	2	1002	2	2	-5	0	25	0	38.856	22.495	38.952	22.399	39.052	0.22085	13496
202	13497	Vinca herbacea	x	2	1002	2	2	0	0	0	0	38.801	22.5	38.943	22.399	39.043	0.26756	13497
203	13498	Vinca herbacea	x	2	1002	2	2	5	0	25	0	38.798	22.498	38.887	22.4	38.987	0.21921	13498
204	13499	Vinca herbacea	x	2	1002	2	2	10	0	100	0	38.77878788	22.4969697	38.81616162	22.4	38.91616162	0.173808081	13499
205	13500	Vinca herbacea	x	2	1002	2	2	15	0	225	0	38.7020202	22.49292929	38.65959596	22.4	38.8040404	0.106808081	13500
206	13501	Vinca herbacea	x	2	1002	2	2	20	0	400	0	38.65858586	22.4969697	38.56262626	22.4	38.75757576	0.061030303	13501
207	13502	Vinca herbacea	x	2	1002	2	2	25	0	625	0	38.5979798	22.4979798	38.49090909	22.4	38.69090909	0.055656566	13502
208	13503	Vinca herbacea	x	2	1002	2	2	30	0	900	0	38.58989899	22.49090909	38.3979798	22.4	38.5979798	-0.021727273	13503
209	13510	Vinca herbacea	x	3	1003	2	3	-30	0	900	0	38.478	22.478	38.279	22.397	38.479	-0.01842	13510
210	13511	Vinca herbacea	x	3	1003	2	3	-25	0	625	0	38.459	22.5	38.399	22.383	38.599	0.11018	13511
211	13512	Vinca herbacea	x	3	1003	2	3	-20	0	400	0	38.458	22.5	38.465	22.373	38.665	0.17181	13512
212	13513	Vinca herbacea	x	3	1003	2	3	-15	0	225	0	38.516	22.495	38.529	22.371	38.729	0.17268	13513
213	13514	Vinca herbacea	x	3	1003	2	3	-10	0	100	0	38.58585859	22.48585859	38.58282828	22.34343434	38.76666667	0.152343434	13514
214	13515	Vinca herbacea	x	3	1003	2	3	-5	0	25	0	38.62121212	22.4979798	38.71919192	22.35858586	38.83535354	0.24240404	13515
215	13516	Vinca herbacea	x	3	1003	2	3	0	0	0	0	38.66464646	22.4989899	38.82222222	22.37373737	38.92222222	0.293424242	13516
216	13517	Vinca herbacea	x	3	1003	2	3	5	0	25	0	38.72828283	22.4979798	38.8989899	22.39191919	38.9989899	0.300080808	13517
217	13518	Vinca herbacea	x	3	1003	2	3	10	0	100	0	38.82323232	22.4989899	38.91111111	22.4	39.01111111	0.215989899	13518
218	13519	Vinca herbacea	x	3	1003	2	3	15	0	225	0	38.903	22.493	38.904	22.4	39.004	0.12968	13519
219	13520	Vinca herbacea	x	3	1003	2	3	20	0	400	0	38.968	22.486	38.924	22.399	39.024	0.08308	13520
220	13521	Vinca herbacea	x	3	1003	2	3	25	0	625	0	39.001	22.486	38.985	22.396	39.085	0.1062	13521
221	13522	Vinca herbacea	x	3	1003	2	3	30	0	900	0	39.051	22.477	39.029	22.4	39.129	0.09668	13522
222	13548	Vinca herbacea	x	1	1001	3	1	-30	0	900	0	40.15858586	22.48787879	40.14141414	22.4	40.14141414	0.010515152	13548
223	13549	Vinca herbacea	x	1	1001	3	1	-25	0	625	0	40.19393939	22.4969697	40.25757576	22.38181818	40.25757576	0.082030303	13549
224	13550	Vinca herbacea	x	1	1001	3	1	-20	0	400	0	40.2030303	22.48282828	40.28383838	22.34949495	40.28383838	0.097060606	13550
225	13551	Vinca herbacea	x	1	1001	3	1	-15	0	225	0	40.281	22.485	40.36	22.359	40.36	0.0886	13551
226	13552	Vinca herbacea	x	1	1001	3	1	-10	0	100	0	40.311	22.429	40.403	22.323	40.403	0.09786	13552
227	13553	Vinca herbacea	x	1	1001	3	1	-5	0	25	0	40.388	22.4	40.461	22.301	40.461	0.07412	13553
228	13554	Vinca herbacea	x	1	1001	3	1	0	0	0	0	40.399	22.401	40.517	22.311	40.517	0.11464	13554
229	13555	Vinca herbacea	x	1	1001	3	1	5	0	25	0	40.405	22.405	40.523	22.315	40.523	0.11416	13555
230	13556	Vinca herbacea	x	1	1001	3	1	10	0	100	0	40.416	22.407	40.523	22.317	40.523	0.10316	13556
231	13557	Vinca herbacea	x	1	1001	3	1	15	0	225	0	40.4979798	22.4020202	40.55050505	22.3020202	40.55050505	0.046484848	13557
232	13558	Vinca herbacea	x	1	1001	3	1	20	0	400	0	40.5	22.4	40.545	22.3	40.545	0.0394	13558
233	13559	Vinca herbacea	x	1	1001	3	1	25	0	625	0	40.5010101	22.4	40.52222222	22.3020202	40.52222222	0.017434343	13559
234	13560	Vinca herbacea	x	1	1001	3	1	30	0	900	0	40.53838384	22.4	40.56060606	22.3020202	40.56060606	0.015373737	13560
235	13567	Vinca herbacea	x	2	1002	3	2	-30	0	900	0	40.498	22.4	40.526	22.316	40.526	0.02392	13567
236	13568	Vinca herbacea	x	2	1002	3	2	-25	0	625	0	40.409	22.402	40.581	22.3	40.581	0.16352	13568
237	13569	Vinca herbacea	x	2	1002	3	2	-20	0	400	0	40.404	22.401	40.654	22.3	40.654	0.23568	13569
238	13570	Vinca herbacea	x	2	1002	3	2	-15	0	225	0	40.386	22.415	40.598	22.3	40.598	0.20216	13570
239	13571	Vinca herbacea	x	2	1002	3	2	-10	0	100	0	40.392	22.4	40.604	22.3	40.604	0.20168	13571
240	13572	Vinca herbacea	x	2	1002	3	2	-5	0	25	0	40.4	22.4	40.603	22.3	40.603	0.19276	13572
241	13573	Vinca herbacea	x	2	1002	3	2	0	0	0	0	40.411	22.4	40.626	22.3	40.626	0.20292	13573
242	13574	Vinca herbacea	x	2	1002	3	2	5	0	25	0	40.3969697	22.4	40.61717172	22.3	40.61717172	0.208828283	13574
243	13575	Vinca herbacea	x	2	1002	3	2	10	0	100	0	40.39494949	22.4	40.57878788	22.3	40.57878788	0.175535354	13575
244	13576	Vinca herbacea	x	2	1002	3	2	15	0	225	0	40.3959596	22.4	40.48787879	22.3	40.48787879	0.090888889	13576
245	13577	Vinca herbacea	x	2	1002	3	2	20	0	400	0	40.4	22.4	40.449	22.308	40.449	0.05108	13577
246	13578	Vinca herbacea	x	2	1002	3	2	25	0	625	0	40.447	22.398	40.479	22.3	40.479	0.03168	13578
247	13579	Vinca herbacea	x	2	1002	3	2	30	0	900	0	40.403	22.4	40.41	22.302	40.41	0.0122	13579
248	13586	Vinca herbacea	x	3	1003	3	3	-30	0	900	0	40.5040404	22.3989899	40.49090909	22.3020202	40.49090909	-0.01440404	13586
249	13587	Vinca herbacea	x	3	1003	3	3	-25	0	625	0	40.4989899	22.3989899	40.61414141	22.3	40.61414141	0.104020202	13587
250	13588	Vinca herbacea	x	3	1003	3	3	-20	0	400	0	40.51414141	22.4	40.66767677	22.29494949	40.66767677	0.138121212	13588
251	13589	Vinca herbacea	x	3	1003	3	3	-15	0	225	0	40.57676768	22.4	40.7020202	22.29191919	40.7020202	0.107090909	13589
252	13590	Vinca herbacea	x	3	1003	3	3	-10	0	100	0	40.51616162	22.4	40.71818182	22.2989899	40.71818182	0.182565657	13590
253	13591	Vinca herbacea	x	3	1003	3	3	-5	0	25	0	40.5	22.4	40.76	22.29	40.76	0.23703	13591
254	13592	Vinca herbacea	x	3	1003	3	3	0	0	0	0	40.563	22.4	40.774	22.3	40.774	0.18698	13592
255	13593	Vinca herbacea	x	3	1003	3	3	5	0	25	0	40.598	22.399	40.808	22.3	40.808	0.18312	13593
256	13594	Vinca herbacea	x	3	1003	3	3	10	0	100	0	40.608	22.4	40.721	22.3	40.721	0.09332	13594
257	13595	Vinca herbacea	x	3	1003	3	3	15	0	225	0	40.601	22.4	40.712	22.3	40.712	0.09204	13595
258	13596	Vinca herbacea	x	3	1003	3	3	20	0	400	0	40.662	22.4	40.716	22.3	40.716	0.03472	13596
259	13597	Vinca herbacea	x	3	1003	3	3	25	0	625	0	40.631	22.4	40.676	22.325	40.676	0.02892	13597
260	13598	Vinca herbacea	x	3	1003	3	3	30	0	900	0	40.6989899	22.4	40.7040404	22.30505051	40.7040404	-0.013272727	13598
261	13643	Vinca herbacea	x	7	1007	0	2	-30	0	900	0	32.30707071	22.4010101	31.46363636	22.37171717	32.26363636	-0.038161616	13643
262	13644	Vinca herbacea	x	7	1007	0	2	-25	0	625	0	32.37373737	22.4	31.57979798	22.31111111	32.37979798	0.000949495	13644
263	13645	Vinca herbacea	x	7	1007	0	2	-20	0	400	0	32.34646465	22.4040404	31.50707071	22.30707071	32.30707071	-0.038020202	13645
264	13646	Vinca herbacea	x	7	1007	0	2	-15	0	225	0	32.343	22.461	31.604	22.392	32.404	0.05385	13646
265	13647	Vinca herbacea	x	7	1007	0	2	-10	0	100	0	32.257	22.5	31.512	22.4	32.312	0.05592	13647
266	13648	Vinca herbacea	x	7	1007	0	2	-5	0	25	0	32.002	22.5	31.26	22.406	32.06	0.0816	13648
267	13649	Vinca herbacea	x	7	1007	0	2	0	0	0	0	31.882	22.519	31.199	22.458	31.999	0.14609	13649
268	13650	Vinca herbacea	x	7	1007	0	2	5	0	25	0	31.9969697	22.58383838	31.18888889	22.4989899	31.98888889	0.021909091	13650
269	13651	Vinca herbacea	x	7	1007	0	2	10	0	100	0	32.07	22.599	31.266	22.5	32.066	0.01906	13651
270	13652	Vinca herbacea	x	7	1007	0	2	15	0	225	0	32.1	22.6	31.22	22.502	32.02	-0.0528	13652
271	13653	Vinca herbacea	x	7	1007	0	2	20	0	400	0	32.104	22.601	31.248	22.554	32.048	-0.03132	13653
272	13654	Vinca herbacea	x	7	1007	0	2	25	0	625	0	32.13232323	22.65757576	31.1969697	22.5979798	31.9969697	-0.106080808	13654
273	13655	Vinca herbacea	x	7	1007	0	2	30	0	900	0	32.03939394	22.6979798	31.1	22.5989899	31.9	-0.101454545	13655
274	13719	Vinca herbacea	x	7	1007	1	2	-30	0	900	0	30.216	22.446	29.423	22.4	30.423	0.19293	13719
275	13720	Vinca herbacea	x	7	1007	1	2	-25	0	625	0	30.313	22.432	29.554	22.371	30.554	0.21514	13720
276	13721	Vinca herbacea	x	7	1007	1	2	-20	0	400	0	30.39090909	22.4040404	29.57777778	22.31414141	30.57777778	0.158868687	13721
277	13722	Vinca herbacea	x	7	1007	1	2	-15	0	225	0	30.44646465	22.4010101	29.68585859	22.30505051	30.68484848	0.201676768	13722
278	13723	Vinca herbacea	x	7	1007	1	2	-10	0	100	0	30.5020202	22.40505051	29.74040404	22.31515152	30.74040404	0.195747475	13723
279	13724	Vinca herbacea	x	7	1007	1	2	-5	0	25	0	30.52323232	22.40505051	29.83131313	22.31414141	30.8020202	0.257555556	13724
280	13725	Vinca herbacea	x	7	1007	1	2	0	0	0	0	30.523	22.406	29.845	22.33	30.801	0.27039	13725
281	13726	Vinca herbacea	x	7	1007	1	2	5	0	25	0	30.509	22.405	29.815	22.392	30.798	0.25682	13726
282	13727	Vinca herbacea	x	7	1007	1	2	10	0	100	0	30.526	22.404	29.824	22.388	30.798	0.2481	13727
283	13728	Vinca herbacea	x	7	1007	1	2	15	0	225	0	30.6	22.4	29.863	22.389	30.811	0.20985	13728
284	13729	Vinca herbacea	x	7	1007	1	2	20	0	400	0	30.687	22.401	29.917	22.398	30.818	0.17246	13729
285	13730	Vinca herbacea	x	7	1007	1	2	25	0	625	0	30.76	22.401	29.988	22.398	30.888	0.16408	13730
286	13731	Vinca herbacea	x	7	1007	1	2	30	0	900	0	30.87373737	22.4020202	30	22.38989899	30.9	0.061262626	13731
287	13795	Vinca herbacea	x	7	1007	2	2	-30	0	900	0	34.551	22.418	33.984	22.399	34.584	0.0155	13795
288	13796	Vinca herbacea	x	7	1007	2	2	-25	0	625	0	34.613	22.404	34.117	22.348	34.717	0.07544	13796
289	13797	Vinca herbacea	x	7	1007	2	2	-20	0	400	0	34.68383838	22.4030303	34.1989899	22.32121212	34.7989899	0.079242424	13797
290	13798	Vinca herbacea	x	7	1007	2	2	-15	0	225	0	34.6979798	22.4010101	34.21616162	22.31616162	34.81515152	0.080727273	13798
291	13799	Vinca herbacea	x	7	1007	2	2	-10	0	100	0	34.7	22.4	34.24040404	22.31313131	34.83939394	0.100767677	13799
292	13800	Vinca herbacea	x	7	1007	2	2	-5	0	25	0	34.7030303	22.4	34.32222222	22.31919192	34.8989899	0.172191919	13800
293	13801	Vinca herbacea	x	7	1007	2	2	0	0	0	0	34.718	22.416	34.326	22.363	34.887	0.16066	13801
294	13802	Vinca herbacea	x	7	1007	2	2	5	0	25	0	34.718	22.411	34.311	22.352	34.887	0.14701	13802
295	13803	Vinca herbacea	x	7	1007	2	2	10	0	100	0	34.783	22.409	34.382	22.389	34.899	0.14662	13803
296	13804	Vinca herbacea	x	7	1007	2	2	15	0	225	0	34.77	22.404	34.333	22.4	34.9	0.11503	13804
297	13805	Vinca herbacea	x	7	1007	2	2	20	0	400	0	34.795	22.401	34.265	22.398	34.865	0.02815	13805
298	13806	Vinca herbacea	x	7	1007	2	2	25	0	625	0	34.723	22.4	34.285	22.395	34.885	0.11835	13806
299	13807	Vinca herbacea	x	7	1007	2	2	30	0	900	0	34.799	22.4	34.275	22.377	34.875	0.03325	13807
300	13871	Vinca herbacea	x	7	1007	3	2	-30	0	900	0	37.26161616	22.4	36.97171717	22.33232323	37.27171717	0.028666667	13871
301	13872	Vinca herbacea	x	7	1007	3	2	-25	0	625	0	37.304	22.4	37.099	22.3	37.399	0.10308	13872
302	13873	Vinca herbacea	x	7	1007	3	2	-20	0	400	0	37.361	22.4	37.213	22.3	37.513	0.14983	13873
303	13874	Vinca herbacea	x	7	1007	3	2	-15	0	225	0	37.435	22.4	37.321	22.3	37.621	0.17411	13874
304	13875	Vinca herbacea	x	7	1007	3	2	-10	0	100	0	37.56060606	22.4	37.49191919	22.3	37.79191919	0.204040404	13875
305	13876	Vinca herbacea	x	7	1007	3	2	-5	0	25	0	37.66	22.4	37.582	22.3	37.882	0.18672	13876
306	13877	Vinca herbacea	x	7	1007	3	2	0	0	0	0	37.788	22.4	37.761	22.3	38	0.22248	13877
307	13878	Vinca herbacea	x	7	1007	3	2	5	0	25	0	37.9	22.4	37.8	22.3	38	0.146	13878
308	13879	Vinca herbacea	x	7	1007	3	2	10	0	100	0	37.996	22.4	37.826	22.304	38.026	0.07366	13879
309	13880	Vinca herbacea	x	7	1007	3	2	15	0	225	0	38.08989899	22.4	37.89393939	22.31313131	38.09393939	0.041585859	13880
310	13881	Vinca herbacea	x	7	1007	3	2	20	0	400	0	38.11616162	22.4	37.92020202	22.31818182	38.12020202	0.039222222	13881
311	13882	Vinca herbacea	x	7	1007	3	2	25	0	625	0	38.1969697	22.4	37.97070707	22.31111111	38.17070707	0.004373737	13882
312	13883	Vinca herbacea	x	7	1007	3	2	30	0	900	0	38.25656566	22.4	38.01212121	22.30606061	38.21212121	-0.017535354	13883
313	10749	Vinca herbacea	z	9	709	0	1	0	5	0	25	34.97777778	22.6	34.4040404	22.5	35.1040404	0.132040404	10749
314	10750	Vinca herbacea	z	9	709	0	1	0	10	0	100	34.94545455	22.5969697	34.31212121	22.5	35.01212121	0.081424242	10750
315	10751	Vinca herbacea	z	9	709	0	1	0	15	0	225	34.8	22.5969697	34.12323232	22.4989899	34.82323232	0.055888889	10751
316	10752	Vinca herbacea	z	9	709	0	1	0	20	0	400	34.794	22.593	34.128	22.5	34.828	0.0662	10752
317	10753	Vinca herbacea	z	9	709	0	1	0	25	0	625	34.88484848	22.58282828	34.24040404	22.5	34.94040404	0.076919192	10753
318	10754	Vinca herbacea	z	9	709	0	1	0	30	0	900	35.033	22.568	34.378	22.499	35.078	0.05327	10754
319	10768	Vinca herbacea	z	10	710	0	2	0	5	0	25	35.501	22.561	34.959	22.5	35.601	0.11168	10768
320	10769	Vinca herbacea	z	10	710	0	2	0	10	0	100	35.411	22.531	34.838	22.5	35.538	0.0922	10769
321	10770	Vinca herbacea	z	10	710	0	2	0	15	0	225	35.234	22.529	34.649	22.485	35.349	0.09768	10770
322	10771	Vinca herbacea	z	10	710	0	2	0	20	0	400	35.06868687	22.52929293	34.49191919	22.47575758	35.19191919	0.120808081	10771
323	10772	Vinca herbacea	z	10	710	0	2	0	25	0	625	35.004	22.504	34.376	22.478	35.076	0.08037	10772
324	10773	Vinca herbacea	z	10	710	0	2	0	30	0	900	34.953	22.532	34.374	22.491	35.074	0.1296	10773
325	10825	Vinca herbacea	z	9	709	1	1	0	5	0	25	36.00606061	22.70606061	35.48686869	22.62626263	36.08686869	0.084919192	10825
326	10826	Vinca herbacea	z	9	709	1	1	0	10	0	100	36.07474747	22.7	35.58585859	22.60606061	36.18585859	0.105616162	10826
327	10827	Vinca herbacea	z	9	709	1	1	0	15	0	225	36.189	22.7	35.701	22.6	36.301	0.09591	10827
328	10828	Vinca herbacea	z	9	709	1	1	0	20	0	400	36.298	22.7	35.794	22.6	36.394	0.07152	10828
329	10829	Vinca herbacea	z	9	709	1	1	0	25	0	625	36.366	22.7	35.825	22.6	36.425	0.0315	10829
330	10830	Vinca herbacea	z	9	709	1	1	0	30	0	900	36.4020202	22.7	35.91212121	22.6	36.51212121	0.074040404	10830
331	10844	Vinca herbacea	z	10	710	1	2	0	5	0	25	37.05353535	22.61111111	36.67171717	22.52424242	37.17171717	0.110686869	10844
332	10845	Vinca herbacea	z	10	710	1	2	0	10	0	100	37.14949495	22.63232323	36.75454545	22.51414141	37.25454545	0.089676768	10845
333	10846	Vinca herbacea	z	10	710	1	2	0	15	0	225	37.214	22.614	36.803	22.507	37.303	0.06877	10846
334	10847	Vinca herbacea	z	10	710	1	2	0	20	0	400	37.25757576	22.61717172	36.82222222	22.5030303	37.32222222	0.042646465	10847
335	10848	Vinca herbacea	z	10	710	1	2	0	25	0	625	37.25353535	22.61818182	36.86868687	22.5040404	37.36868687	0.088969697	10848
336	10849	Vinca herbacea	z	10	710	1	2	0	30	0	900	37.3010101	22.6040404	36.84949495	22.5	37.34949495	0.024030303	10849
337	10901	Vinca herbacea	z	9	709	2	1	0	5	0	25	36.106	22.519	35.579	22.5	36.179	0.0681	10901
338	10902	Vinca herbacea	z	9	709	2	1	0	10	0	100	36.109	22.514	35.584	22.489	36.184	0.0696	10902
339	10903	Vinca herbacea	z	9	709	2	1	0	15	0	225	36.12	22.501	35.625	22.448	36.225	0.0959	10903
340	10904	Vinca herbacea	z	9	709	2	1	0	20	0	400	36.113	22.5	35.62	22.448	36.22	0.09837	10904
341	10905	Vinca herbacea	z	9	709	2	1	0	25	0	625	36.197	22.502	35.629	22.441	36.229	0.02242	10905
342	10906	Vinca herbacea	z	9	709	2	1	0	30	0	900	36.21313131	22.5	35.64444444	22.41616162	36.24444444	0.020313131	10906
343	10920	Vinca herbacea	z	10	710	2	2	0	5	0	25	36.75050505	22.5010101	36.32626263	22.48080808	36.82626263	0.100414141	10920
344	10921	Vinca herbacea	z	10	710	2	2	0	10	0	100	36.8	22.5	36.32727273	22.42727273	36.82727273	0.051818182	10921
345	10922	Vinca herbacea	z	10	710	2	2	0	15	0	225	36.8	22.5	36.331	22.424	36.831	0.05521	10922
346	10923	Vinca herbacea	z	10	710	2	2	0	20	0	400	36.827	22.5	36.351	22.441	36.851	0.04641	10923
347	10924	Vinca herbacea	z	10	710	2	2	0	25	0	625	36.891	22.5	36.383	22.418	36.883	0.01153	10924
348	10925	Vinca herbacea	z	10	710	2	2	0	30	0	900	36.9	22.5	36.378	22.408	36.878	-0.00202	10925
349	10977	Vinca herbacea	z	9	709	3	1	0	5	0	25	35.426	22.414	34.877	22.4	35.575	0.11232	10977
350	10978	Vinca herbacea	z	9	709	3	1	0	10	0	100	35.44242424	22.4	34.85454545	22.39292929	35.55454545	0.075666667	10978
351	10979	Vinca herbacea	z	9	709	3	1	0	15	0	225	35.50909091	22.40808081	34.96060606	22.39494949	35.5989899	0.105070707	10979
352	10980	Vinca herbacea	z	9	709	3	1	0	20	0	400	35.61111111	22.41818182	35.10505051	22.3959596	35.70505051	0.133626263	10980
353	10981	Vinca herbacea	z	9	709	3	1	0	25	0	625	35.808	22.401	35.283	22.397	35.883	0.09853	10981
354	10982	Vinca herbacea	z	9	709	3	1	0	30	0	900	35.97474747	22.4020202	35.44040404	22.38787879	36.04040404	0.074070707	10982
355	10996	Vinca herbacea	z	10	710	3	2	0	5	0	25	36.307	22.4	35.814	22.302	36.414	0.0806	10996
356	10997	Vinca herbacea	z	10	710	3	2	0	10	0	100	36.253	22.4	35.74	22.3	36.34	0.0674	10997
357	10998	Vinca herbacea	z	10	710	3	2	0	15	0	225	36.131	22.4	35.643	22.3	36.243	0.10113	10998
358	10999	Vinca herbacea	z	10	710	3	2	0	20	0	400	36.09	22.4	35.579	22.3	36.179	0.0841	10999
359	11000	Vinca herbacea	z	10	710	3	2	0	25	0	625	36.06	22.4	35.578	22.3	36.178	0.1132	11000
360	11001	Vinca herbacea	z	10	710	3	2	0	30	0	900	36.05656566	22.39494949	35.54444444	22.3	36.14444444	0.086434343	11001
361	13333	Vinca herbacea	z	1	1001	0	1	0	5	0	25	39.686	22.386	39.748	22.29	39.844	0.12212	13333
362	13334	Vinca herbacea	z	1	1001	0	1	0	10	0	100	39.742	22.382	39.843	22.277	39.895	0.15308	13334
363	13335	Vinca herbacea	z	1	1001	0	1	0	15	0	225	39.76868687	22.33939394	39.86262626	22.26464646	39.8989899	0.144292929	13335
364	13336	Vinca herbacea	z	1	1001	0	1	0	20	0	400	39.82828283	22.33030303	39.91616162	22.22424242	39.92222222	0.133646465	13336
365	13337	Vinca herbacea	z	1	1001	0	1	0	25	0	625	39.84183673	22.30816327	39.9122449	22.21122449	39.9122449	0.116428571	13337
366	13338	Vinca herbacea	z	1	1001	0	1	0	30	0	900	39.877	22.305	39.955	22.22	39.955	0.1206	13338
367	13352	Vinca herbacea	z	2	1002	0	2	0	5	0	25	39.70505051	22.3	39.72323232	22.2	39.82323232	0.080323232	13352
368	13353	Vinca herbacea	z	2	1002	0	2	0	10	0	100	39.61010101	22.3	39.68989899	22.2	39.78989899	0.144606061	13353
369	13354	Vinca herbacea	z	2	1002	0	2	0	15	0	225	39.595	22.3	39.6	22.2	39.7	0.077	13354
370	13355	Vinca herbacea	z	2	1002	0	2	0	20	0	400	39.499	22.3	39.56	22.2	39.66	0.1362	13355
371	13356	Vinca herbacea	z	2	1002	0	2	0	25	0	625	39.423	22.3	39.49	22.193	39.59	0.14781	13356
372	13357	Vinca herbacea	z	2	1002	0	2	0	30	0	900	39.4	22.3	39.398	22.198	39.498	0.08623	13357
373	13371	Vinca herbacea	z	3	1003	0	3	0	5	0	25	38.396	22.4	38.387	22.3	38.587	0.16222	13371
374	13372	Vinca herbacea	z	3	1003	0	3	0	10	0	100	38.406	22.4	38.354	22.3	38.554	0.12214	13372
375	13373	Vinca herbacea	z	3	1003	0	3	0	15	0	225	38.419	22.4	38.396	22.3	38.596	0.14737	13373
376	13374	Vinca herbacea	z	3	1003	0	3	0	20	0	400	38.599	22.4	38.602	22.3	38.774	0.15684	13374
377	13375	Vinca herbacea	z	3	1003	0	3	0	25	0	625	39.084	22.4	39.094	22.314	39.194	0.12342	13375
378	13376	Vinca herbacea	z	3	1003	0	3	0	30	0	900	39.332	22.454	39.387	22.374	39.487	0.14436	13376
379	13409	Vinca herbacea	z	1	1001	1	1	0	5	0	25	37.61919192	22.46969697	37.43030303	22.39393939	37.6989899	0.06069697	13409
380	13410	Vinca herbacea	z	1	1001	1	1	0	10	0	100	37.66060606	22.46161616	37.46666667	22.36666667	37.7	0.052727273	13410
381	13411	Vinca herbacea	z	1	1001	1	1	0	15	0	225	37.653	22.438	37.468	22.358	37.704	0.06156	13411
382	13412	Vinca herbacea	z	1	1001	1	1	0	20	0	400	37.719	22.451	37.475	22.365	37.701	0.002	13412
383	13413	Vinca herbacea	z	1	1001	1	1	0	25	0	625	37.724	22.424	37.505	22.383	37.71	0.0246	13413
384	13414	Vinca herbacea	z	1	1001	1	1	0	30	0	900	37.769	22.469	37.577	22.357	37.777	0.04584	13414
385	13428	Vinca herbacea	z	2	1002	1	2	0	5	0	25	38.303	22.492	38.2	22.4	38.4	0.084	13428
386	13429	Vinca herbacea	z	2	1002	1	2	0	10	0	100	38.367	22.479	38.27	22.392	38.47	0.0844	13429
387	13430	Vinca herbacea	z	2	1002	1	2	0	15	0	225	38.384	22.474	38.291	22.391	38.491	0.08672	13430
388	13431	Vinca herbacea	z	2	1002	1	2	0	20	0	400	38.458	22.481	38.351	22.39	38.551	0.06739	13431
389	13432	Vinca herbacea	z	2	1002	1	2	0	25	0	625	38.485	22.49	38.408	22.398	38.608	0.09238	13432
390	13433	Vinca herbacea	z	2	1002	1	2	0	30	0	900	38.522	22.487	38.481	22.395	38.681	0.12252	13433
391	13447	Vinca herbacea	z	3	1003	1	3	0	5	0	25	38.98	22.497	38.905	22.4	39.005	0.0536	13447
392	13448	Vinca herbacea	z	3	1003	1	3	0	10	0	100	38.993	22.493	38.909	22.397	39.009	0.04429	13448
393	13449	Vinca herbacea	z	3	1003	1	3	0	15	0	225	38.994	22.5	38.918	22.395	39.018	0.05157	13449
394	13450	Vinca herbacea	z	3	1003	1	3	0	20	0	400	38.98	22.5	38.927	22.397	39.027	0.07386	13450
395	13451	Vinca herbacea	z	3	1003	1	3	0	25	0	625	38.99191919	22.5	38.91313131	22.3989899	39.01313131	0.049161616	13451
396	13452	Vinca herbacea	z	3	1003	1	3	0	30	0	900	38.9	22.5	38.89191919	22.4	38.99191919	0.121646465	13452
397	13485	Vinca herbacea	z	1	1001	2	1	0	5	0	25	39.12222222	22.5	39.00707071	22.4	39.10707071	0.005282828	13485
398	13486	Vinca herbacea	z	1	1001	2	1	0	10	0	100	39.10606061	22.5	39.03636364	22.4	39.13636364	0.048393939	13486
399	13487	Vinca herbacea	z	1	1001	2	1	0	15	0	225	39.19393939	22.49393939	39.09292929	22.4	39.19292929	0.012555556	13487
400	13488	Vinca herbacea	z	1	1001	2	1	0	20	0	400	39.15151515	22.4969697	39.03434343	22.4	39.13434343	0.001080808	13488
401	13489	Vinca herbacea	z	1	1001	2	1	0	25	0	625	39.1030303	22.5	39.0040404	22.4	39.1040404	0.021686869	13489
402	13490	Vinca herbacea	z	1	1001	2	1	0	30	0	900	39.065	22.5	39.002	22.4	39.102	0.05784	13490
403	13504	Vinca herbacea	z	2	1002	2	2	0	5	0	25	38.52424242	22.49191919	38.43636364	22.4	38.63636364	0.079212121	13504
404	13505	Vinca herbacea	z	2	1002	2	2	0	10	0	100	38.48787879	22.48787879	38.38686869	22.3959596	38.58686869	0.070181818	13505
405	13506	Vinca herbacea	z	2	1002	2	2	0	15	0	225	38.47171717	22.49191919	38.38282828	22.38181818	38.58282828	0.082656566	13506
406	13507	Vinca herbacea	z	2	1002	2	2	0	20	0	400	38.46464646	22.49090909	38.35858586	22.37878788	38.55858586	0.067666667	13507
407	13508	Vinca herbacea	z	2	1002	2	2	0	25	0	625	38.435	22.476	38.343	22.369	38.543	0.08313	13508
408	13509	Vinca herbacea	z	2	1002	2	2	0	30	0	900	38.471	22.486	38.332	22.371	38.532	0.03711	13509
409	13523	Vinca herbacea	z	3	1003	2	3	0	5	0	25	39.15	22.481	39.132	22.399	39.232	0.09244	13523
410	13524	Vinca herbacea	z	3	1003	2	3	0	10	0	100	39.192	22.484	39.179	22.358	39.279	0.09368	13524
411	13525	Vinca herbacea	z	3	1003	2	3	0	15	0	225	39.21	22.495	39.274	22.39	39.374	0.16308	13525
412	13526	Vinca herbacea	z	3	1003	2	3	0	20	0	400	39.297	22.499	39.361	22.381	39.461	0.15547	13526
413	13527	Vinca herbacea	z	3	1003	2	3	0	25	0	625	39.379	22.499	39.413	22.4	39.513	0.12096	13527
414	13528	Vinca herbacea	z	3	1003	2	3	0	30	0	900	39.459	22.495	39.478	22.397	39.578	0.10076	13528
415	13561	Vinca herbacea	z	1	1001	3	1	0	5	0	25	40.576	22.4	40.614	22.3	40.614	0.02688	13561
416	13562	Vinca herbacea	z	1	1001	3	1	0	10	0	100	40.6010101	22.4	40.67979798	22.3	40.67979798	0.06240404	13562
417	13563	Vinca herbacea	z	1	1001	3	1	0	15	0	225	40.6	22.4	40.66868687	22.3	40.66868687	0.053191919	13563
418	13564	Vinca herbacea	z	1	1001	3	1	0	20	0	400	40.57979798	22.4	40.62121212	22.3	40.62121212	0.029717172	13564
419	13565	Vinca herbacea	z	1	1001	3	1	0	25	0	625	40.54848485	22.4	40.6020202	22.3	40.6020202	0.043373737	13565
420	13566	Vinca herbacea	z	1	1001	3	1	0	30	0	900	40.503	22.4	40.599	22.3	40.599	0.08608	13566
421	13580	Vinca herbacea	z	2	1002	3	2	0	5	0	25	40.48484848	22.3969697	40.46868687	22.3	40.46868687	-0.015656566	13580
422	13581	Vinca herbacea	z	2	1002	3	2	0	10	0	100	40.488	22.393	40.498	22.299	40.498	0.00816	13581
423	13582	Vinca herbacea	z	2	1002	3	2	0	15	0	225	40.493	22.393	40.514	22.3	40.514	0.01788	13582
424	13583	Vinca herbacea	z	2	1002	3	2	0	20	0	400	40.498	22.398	40.524	22.3	40.524	0.02208	13583
425	13584	Vinca herbacea	z	2	1002	3	2	0	25	0	625	40.491	22.4	40.595	22.3	40.595	0.0944	13584
426	13585	Vinca herbacea	z	2	1002	3	2	0	30	0	900	40.499	22.4	40.568	22.3	40.568	0.06156	13585
427	13599	Vinca herbacea	z	3	1003	3	3	0	5	0	25	40.7	22.4	40.706	22.301	40.706	-0.01248	13599
428	13600	Vinca herbacea	z	3	1003	3	3	0	10	0	100	40.7010101	22.4	40.7969697	22.3	40.7969697	0.070191919	13600
429	13601	Vinca herbacea	z	3	1003	3	3	0	15	0	225	40.7	22.4	40.81818182	22.3	40.81818182	0.090545455	13601
430	13602	Vinca herbacea	z	3	1003	3	3	0	20	0	400	40.7	22.4	40.8	22.3	40.8	0.074	13602
431	13603	Vinca herbacea	z	3	1003	3	3	0	25	0	625	40.7	22.4	40.80707071	22.3	40.80707071	0.080414141	13603
432	13604	Vinca herbacea	z	3	1003	3	3	0	30	0	900	40.68888889	22.4	40.7979798	22.3	40.7979798	0.083252525	13604
433	13656	Vinca herbacea	z	7	1007	0	2	0	5	0	25	32.054	22.7	31.169	22.6	31.969	-0.05321	13656
434	13657	Vinca herbacea	z	7	1007	0	2	0	10	0	100	32.144	22.7	31.188	22.6	31.988	-0.12592	13657
435	13658	Vinca herbacea	z	7	1007	0	2	0	15	0	225	32.07	22.7	31.17	22.6	31.97	-0.0683	13658
436	13659	Vinca herbacea	z	7	1007	0	2	0	20	0	400	32.05050505	22.7	31.11919192	22.6	31.91919192	-0.095040404	13659
437	13660	Vinca herbacea	z	7	1007	0	2	0	25	0	625	32.11919192	22.6969697	31.2	22.6	32	-0.090191919	13660
438	13661	Vinca herbacea	z	7	1007	0	2	0	30	0	900	32.08888889	22.67676768	31.17474747	22.58181818	31.97474747	-0.082868687	13661
439	13732	Vinca herbacea	z	7	1007	1	2	0	5	0	25	30.973	22.401	30.1	22.399	31	0.053	13732
440	13733	Vinca herbacea	z	7	1007	1	2	0	10	0	100	31.156	22.402	30.237	22.353	31.137	-0.00533	13733
441	13734	Vinca herbacea	z	7	1007	1	2	0	15	0	225	31.286	22.401	30.38	22.349	31.28	-0.00509	13734
442	13735	Vinca herbacea	z	7	1007	1	2	0	20	0	400	31.495	22.4	30.586	22.338	31.486	-0.02574	13735
443	13736	Vinca herbacea	z	7	1007	1	2	0	25	0	625	31.63131313	22.4	30.78080808	22.35353535	31.68080808	0.015222222	13736
444	13737	Vinca herbacea	z	7	1007	1	2	0	30	0	900	31.819	22.401	30.972	22.34	31.812	0.00168	13737
445	13808	Vinca herbacea	z	7	1007	2	2	0	5	0	25	34.783	22.401	34.235	22.375	34.835	0.01285	13808
446	13809	Vinca herbacea	z	7	1007	2	2	0	10	0	100	34.785	22.402	34.239	22.349	34.839	0.01449	13809
447	13810	Vinca herbacea	z	7	1007	2	2	0	15	0	225	34.8020202	22.4030303	34.24242424	22.34949495	34.84242424	0.000585859	13810
448	13811	Vinca herbacea	z	7	1007	2	2	0	20	0	400	34.802	22.4	34.235	22.326	34.834	-0.00615	13811
449	13812	Vinca herbacea	z	7	1007	2	2	0	25	0	625	34.863	22.4	34.252	22.317	34.851	-0.05168	13812
450	13813	Vinca herbacea	z	7	1007	2	2	0	30	0	900	34.893	22.4	34.295	22.308	34.887	-0.04255	13813
451	13884	Vinca herbacea	z	7	1007	3	2	0	5	0	25	38.36161616	22.3979798	38.13131313	22.3040404	38.33131313	-0.014121212	13884
452	13885	Vinca herbacea	z	7	1007	3	2	0	10	0	100	38.44444444	22.38383838	38.26767677	22.2989899	38.46767677	0.027818182	13885
453	13886	Vinca herbacea	z	7	1007	3	2	0	15	0	225	38.48787879	22.37373737	38.33939394	22.3	38.53939394	0.049969697	13886
454	13887	Vinca herbacea	z	7	1007	3	2	0	20	0	400	38.56868687	22.36262626	38.44343434	22.2989899	38.64343434	0.063838384	13887
455	13888	Vinca herbacea	z	7	1007	3	2	0	25	0	625	38.651	22.359	38.496	22.294	38.696	0.02936	13888
456	13889	Vinca herbacea	z	7	1007	3	2	0	30	0	900	38.663	22.352	38.5	22.297	38.7	0.021	13889
