# Supplementary material for: Floral Humidity in Flowering Plants: A Preliminary Survey
Source: Front Plant Sci. 2020 Mar 6;11:249. doi: 10.3389/fpls.2020.00249 (PMC7068853; doi:10.3389/fpls.2020.00249)
Supplement: SUPPLEMENTARY FILE 2 — A zipped file containing floral humidity data collected by the robot arm transects as described in the main text. A word document within the zipped files explains the data formatting in detail. Datafiles themselves are in CSV format. [file Data_Sheet_2.zip › Floral humidity data/Flowers/Vinca herbacea Raw.csv]

	X.	Individual	Species	totIndividual	date	sample..	Sample.order	x.or.z.transect	xoffset	zoffset	Background.Humidity	Background.Temperature	Focal.Humidity	Focal.Temperature	Corrected.Focal.humidity	Change.in.RH.	block	BE	Tag	N
1	1897	1	Vinca herbacea	1001	2018-04-13-13-00-18	0	1	x	-30	0	39	22.5	39	22.5	39.1	0.121	13320	First10	Here	1
2	1898	1	Vinca herbacea	1001	2018-04-13-13-00-20	0	1	x	-30	0	39	22.5	39	22.5	39.1	0.121	13320	First10	Here	2
3	1899	1	Vinca herbacea	1001	2018-04-13-13-00-22	0	1	x	-30	0	39.1	22.6	39	22.5	39.1	0.021	13320	First10	Here	3
4	1900	1	Vinca herbacea	1001	2018-04-13-13-00-24	0	1	x	-30	0	39.1	22.6	39	22.5	39.1	0.021	13320	First10	Here	4
5	1901	1	Vinca herbacea	1001	2018-04-13-13-00-26	0	1	x	-30	0	39.1	22.6	39	22.5	39.1	0.021	13320	First10	Here	5
6	1902	1	Vinca herbacea	1001	2018-04-13-13-00-28	0	1	x	-30	0	39.1	22.6	39	22.5	39.1	0.021	13320	First10	Here	6
7	1903	1	Vinca herbacea	1001	2018-04-13-13-00-30	0	1	x	-30	0	39.1	22.6	39	22.5	39.1	0.021	13320	First10	Here	7
8	1904	1	Vinca herbacea	1001	2018-04-13-13-00-32	0	1	x	-30	0	39	22.5	39	22.5	39.1	0.121	13320	First10	Here	8
9	1905	1	Vinca herbacea	1001	2018-04-13-13-00-34	0	1	x	-30	0	39	22.5	39	22.5	39.1	0.121	13320	First10	Here	9
10	1906	1	Vinca herbacea	1001	2018-04-13-13-00-36	0	1	x	-30	0	39.1	22.6	39	22.5	39.1	0.021	13320	First10	Here	10
11	1907	1	Vinca herbacea	1001	2018-04-13-13-00-38	0	1	x	-30	0	39	22.5	39	22.5	39.1	0.121	13320			11
12	1908	1	Vinca herbacea	1001	2018-04-13-13-00-40	0	1	x	-30	0	39	22.5	39	22.5	39.1	0.121	13320			12
13	1909	1	Vinca herbacea	1001	2018-04-13-13-00-42	0	1	x	-30	0	39.1	22.6	39	22.5	39.1	0.021	13320			13
14	1910	1	Vinca herbacea	1001	2018-04-13-13-00-44	0	1	x	-30	0	39.1	22.6	39	22.5	39.1	0.021	13320			14
15	1911	1	Vinca herbacea	1001	2018-04-13-13-00-46	0	1	x	-30	0	39.1	22.6	39	22.5	39.1	0.021	13320			15
16	1912	1	Vinca herbacea	1001	2018-04-13-13-00-48	0	1	x	-30	0	39.1	22.6	39.1	22.5	39.2	0.113	13320			16
17	1913	1	Vinca herbacea	1001	2018-04-13-13-00-50	0	1	x	-30	0	39	22.5	39	22.5	39.1	0.121	13320			17
18	1914	1	Vinca herbacea	1001	2018-04-13-13-00-52	0	1	x	-30	0	39.1	22.6	39	22.5	39.1	0.021	13320			18
19	1915	1	Vinca herbacea	1001	2018-04-13-13-00-54	0	1	x	-30	0	39.1	22.6	39.1	22.5	39.2	0.113	13320			19
20	1916	1	Vinca herbacea	1001	2018-04-13-13-00-56	0	1	x	-30	0	39	22.5	39	22.5	39.1	0.121	13320			20
21	1917	1	Vinca herbacea	1001	2018-04-13-13-00-58	0	1	x	-30	0	39.1	22.6	39	22.5	39.1	0.021	13320			21
22	1918	1	Vinca herbacea	1001	2018-04-13-13-01-00	0	1	x	-30	0	39.1	22.6	39.1	22.5	39.2	0.113	13320			22
23	1919	1	Vinca herbacea	1001	2018-04-13-13-01-02	0	1	x	-30	0	39.1	22.6	39.1	22.5	39.2	0.113	13320			23
24	1920	1	Vinca herbacea	1001	2018-04-13-13-01-04	0	1	x	-30	0	39.1	22.6	39.1	22.5	39.2	0.113	13320			24
25	1921	1	Vinca herbacea	1001	2018-04-13-13-01-06	0	1	x	-30	0	39.1	22.6	39	22.5	39.1	0.021	13320			25
26	1922	1	Vinca herbacea	1001	2018-04-13-13-01-08	0	1	x	-30	0	39.1	22.6	39	22.5	39.1	0.021	13320			26
27	1923	1	Vinca herbacea	1001	2018-04-13-13-01-10	0	1	x	-30	0	39.1	22.6	39	22.5	39.1	0.021	13320			27
28	1924	1	Vinca herbacea	1001	2018-04-13-13-01-12	0	1	x	-30	0	39.1	22.6	39.1	22.5	39.2	0.113	13320			28
29	1925	1	Vinca herbacea	1001	2018-04-13-13-01-14	0	1	x	-30	0	39.1	22.6	39.1	22.5	39.2	0.113	13320			29
30	1926	1	Vinca herbacea	1001	2018-04-13-13-01-16	0	1	x	-30	0	39.1	22.6	39.1	22.5	39.2	0.113	13320			30
31	1927	1	Vinca herbacea	1001	2018-04-13-13-01-18	0	1	x	-30	0	39.1	22.6	39.1	22.5	39.2	0.113	13320			31
32	1928	1	Vinca herbacea	1001	2018-04-13-13-01-20	0	1	x	-30	0	39	22.5	39.1	22.5	39.2	0.213	13320			32
33	1929	1	Vinca herbacea	1001	2018-04-13-13-01-22	0	1	x	-30	0	39	22.5	39.1	22.5	39.2	0.213	13320			33
34	1930	1	Vinca herbacea	1001	2018-04-13-13-01-24	0	1	x	-30	0	39.1	22.6	39.1	22.5	39.2	0.113	13320			34
35	1931	1	Vinca herbacea	1001	2018-04-13-13-01-26	0	1	x	-30	0	39.1	22.6	39.1	22.5	39.2	0.113	13320			35
36	1932	1	Vinca herbacea	1001	2018-04-13-13-01-28	0	1	x	-30	0	39.1	22.6	39.1	22.5	39.2	0.113	13320			36
37	1933	1	Vinca herbacea	1001	2018-04-13-13-01-30	0	1	x	-30	0	39.1	22.6	39.1	22.5	39.2	0.113	13320			37
38	1934	1	Vinca herbacea	1001	2018-04-13-13-01-32	0	1	x	-30	0	39.1	22.6	39.1	22.5	39.2	0.113	13320			38
39	1935	1	Vinca herbacea	1001	2018-04-13-13-01-34	0	1	x	-30	0	39.1	22.6	39.1	22.5	39.2	0.113	13320			39
40	1936	1	Vinca herbacea	1001	2018-04-13-13-01-36	0	1	x	-30	0	39.1	22.6	39.1	22.5	39.2	0.113	13320			40
41	1937	1	Vinca herbacea	1001	2018-04-13-13-01-38	0	1	x	-30	0	39.1	22.6	39.1	22.5	39.2	0.113	13320			41
42	1938	1	Vinca herbacea	1001	2018-04-13-13-01-40	0	1	x	-30	0	39.1	22.5	39.1	22.5	39.2	0.113	13320			42
43	1939	1	Vinca herbacea	1001	2018-04-13-13-01-42	0	1	x	-30	0	39.1	22.6	39.1	22.5	39.2	0.113	13320			43
44	1940	1	Vinca herbacea	1001	2018-04-13-13-01-45	0	1	x	-30	0	39.1	22.5	39	22.4	39.1	0.021	13320			44
45	1941	1	Vinca herbacea	1001	2018-04-13-13-01-47	0	1	x	-30	0	39.1	22.5	39.1	22.5	39.2	0.113	13320			45
46	1942	1	Vinca herbacea	1001	2018-04-13-13-01-49	0	1	x	-30	0	39.1	22.5	39.1	22.5	39.2	0.113	13320			46
47	1943	1	Vinca herbacea	1001	2018-04-13-13-01-51	0	1	x	-30	0	39.1	22.5	39.1	22.5	39.2	0.113	13320			47
48	1944	1	Vinca herbacea	1001	2018-04-13-13-01-53	0	1	x	-30	0	39.1	22.5	39.1	22.5	39.2	0.113	13320			48
49	1945	1	Vinca herbacea	1001	2018-04-13-13-01-55	0	1	x	-30	0	39.1	22.6	39.1	22.5	39.2	0.113	13320			49
50	1946	1	Vinca herbacea	1001	2018-04-13-13-01-57	0	1	x	-30	0	39.1	22.5	39.1	22.5	39.2	0.113	13320			50
51	1947	1	Vinca herbacea	1001	2018-04-13-13-01-59	0	1	x	-30	0	39.1	22.5	39	22.4	39.1	0.021	13320			51
52	1948	1	Vinca herbacea	1001	2018-04-13-13-02-01	0	1	x	-30	0	39.1	22.5	39.1	22.5	39.2	0.113	13320			52
53	1949	1	Vinca herbacea	1001	2018-04-13-13-02-03	0	1	x	-30	0	39.1	22.5	39	22.4	39.1	0.021	13320			53
54	1950	1	Vinca herbacea	1001	2018-04-13-13-02-05	0	1	x	-30	0	39.1	22.5	39.1	22.5	39.2	0.113	13320			54
55	1951	1	Vinca herbacea	1001	2018-04-13-13-02-07	0	1	x	-30	0	39.1	22.6	39.1	22.5	39.2	0.113	13320			55
56	1952	1	Vinca herbacea	1001	2018-04-13-13-02-09	0	1	x	-30	0	39.1	22.5	39.1	22.5	39.2	0.113	13320			56
57	1953	1	Vinca herbacea	1001	2018-04-13-13-02-11	0	1	x	-30	0	39.1	22.6	39.1	22.5	39.2	0.113	13320			57
58	1954	1	Vinca herbacea	1001	2018-04-13-13-02-13	0	1	x	-30	0	39.1	22.6	39.1	22.5	39.2	0.113	13320			58
59	1955	1	Vinca herbacea	1001	2018-04-13-13-02-15	0	1	x	-30	0	39.1	22.5	39.1	22.5	39.2	0.113	13320			59
60	1956	1	Vinca herbacea	1001	2018-04-13-13-02-17	0	1	x	-30	0	39.1	22.5	39.1	22.5	39.2	0.113	13320			60
61	1957	1	Vinca herbacea	1001	2018-04-13-13-02-19	0	1	x	-30	0	39.1	22.5	39.1	22.5	39.2	0.113	13320			61
62	1958	1	Vinca herbacea	1001	2018-04-13-13-02-21	0	1	x	-30	0	39.1	22.5	39.1	22.5	39.2	0.113	13320			62
63	1959	1	Vinca herbacea	1001	2018-04-13-13-02-23	0	1	x	-30	0	39.1	22.6	39.1	22.5	39.2	0.113	13320			63
64	1960	1	Vinca herbacea	1001	2018-04-13-13-02-25	0	1	x	-30	0	39.1	22.5	39.1	22.4	39.2	0.113	13320			64
65	1961	1	Vinca herbacea	1001	2018-04-13-13-02-27	0	1	x	-30	0	39.2	22.6	39.2	22.5	39.3	0.105	13320			65
66	1962	1	Vinca herbacea	1001	2018-04-13-13-02-29	0	1	x	-30	0	39.2	22.6	39.2	22.5	39.3	0.105	13320			66
67	1963	1	Vinca herbacea	1001	2018-04-13-13-02-31	0	1	x	-30	0	39.1	22.5	39.1	22.4	39.2	0.113	13320			67
68	1964	1	Vinca herbacea	1001	2018-04-13-13-02-33	0	1	x	-30	0	39.1	22.6	39.1	22.4	39.2	0.113	13320			68
69	1965	1	Vinca herbacea	1001	2018-04-13-13-02-35	0	1	x	-30	0	39.1	22.5	39.1	22.5	39.2	0.113	13320			69
70	1966	1	Vinca herbacea	1001	2018-04-13-13-02-37	0	1	x	-30	0	39.2	22.6	39	22.4	39.1	-0.079	13320			70
71	1967	1	Vinca herbacea	1001	2018-04-13-13-02-39	0	1	x	-30	0	39.2	22.6	39.1	22.4	39.2	0.013	13320			71
72	1968	1	Vinca herbacea	1001	2018-04-13-13-02-41	0	1	x	-30	0	39.2	22.6	39.2	22.5	39.3	0.105	13320			72
73	1969	1	Vinca herbacea	1001	2018-04-13-13-02-43	0	1	x	-30	0	39.2	22.6	39.2	22.5	39.3	0.105	13320			73
74	1970	1	Vinca herbacea	1001	2018-04-13-13-02-45	0	1	x	-30	0	39.1	22.5	39.2	22.5	39.3	0.205	13320			74
75	1971	1	Vinca herbacea	1001	2018-04-13-13-02-47	0	1	x	-30	0	39.1	22.6	39.1	22.4	39.2	0.113	13320			75
76	1972	1	Vinca herbacea	1001	2018-04-13-13-02-49	0	1	x	-30	0	39.1	22.5	39.2	22.5	39.3	0.205	13320			76
77	1973	1	Vinca herbacea	1001	2018-04-13-13-02-51	0	1	x	-30	0	39.1	22.5	39.2	22.5	39.3	0.205	13320			77
78	1974	1	Vinca herbacea	1001	2018-04-13-13-02-53	0	1	x	-30	0	39.1	22.5	39.2	22.5	39.3	0.205	13320			78
79	1975	1	Vinca herbacea	1001	2018-04-13-13-02-55	0	1	x	-30	0	39.1	22.5	39.1	22.4	39.2	0.113	13320			79
80	1976	1	Vinca herbacea	1001	2018-04-13-13-02-57	0	1	x	-30	0	39.1	22.5	39.2	22.5	39.3	0.205	13320			80
81	1977	1	Vinca herbacea	1001	2018-04-13-13-02-59	0	1	x	-30	0	39.1	22.5	39.1	22.4	39.2	0.113	13320			81
82	1978	1	Vinca herbacea	1001	2018-04-13-13-03-01	0	1	x	-30	0	39.1	22.5	39.1	22.5	39.2	0.113	13320			82
83	1979	1	Vinca herbacea	1001	2018-04-13-13-03-03	0	1	x	-30	0	39.1	22.5	39.2	22.5	39.3	0.205	13320			83
84	1980	1	Vinca herbacea	1001	2018-04-13-13-03-05	0	1	x	-30	0	39.1	22.5	39.2	22.5	39.3	0.205	13320			84
85	1981	1	Vinca herbacea	1001	2018-04-13-13-03-07	0	1	x	-30	0	39.1	22.5	39.1	22.5	39.2	0.113	13320			85
86	1982	1	Vinca herbacea	1001	2018-04-13-13-03-09	0	1	x	-30	0	39.2	22.6	39.1	22.5	39.2	0.013	13320			86
87	1983	1	Vinca herbacea	1001	2018-04-13-13-03-11	0	1	x	-30	0	39.1	22.5	39.2	22.5	39.3	0.205	13320			87
88	1984	1	Vinca herbacea	1001	2018-04-13-13-03-13	0	1	x	-30	0	39.2	22.6	39.1	22.5	39.2	0.013	13320			88
89	1985	1	Vinca herbacea	1001	2018-04-13-13-03-15	0	1	x	-30	0	39.1	22.5	39	22.4	39.1	0.021	13320			89
90	1986	1	Vinca herbacea	1001	2018-04-13-13-03-17	0	1	x	-30	0	39.2	22.6	39.1	22.5	39.2	0.013	13320			90
91	1987	1	Vinca herbacea	1001	2018-04-13-13-03-19	0	1	x	-30	0	39.1	22.5	39.1	22.5	39.2	0.113	13320	Last10	Here	91
92	1988	1	Vinca herbacea	1001	2018-04-13-13-03-21	0	1	x	-30	0	39.1	22.5	39.1	22.5	39.2	0.113	13320	Last10	Here	92
93	1989	1	Vinca herbacea	1001	2018-04-13-13-03-23	0	1	x	-30	0	39.2	22.6	39	22.4	39.1	-0.079	13320	Last10	Here	93
94	1990	1	Vinca herbacea	1001	2018-04-13-13-03-25	0	1	x	-30	0	39.1	22.5	39.1	22.5	39.2	0.113	13320	Last10	Here	94
95	1991	1	Vinca herbacea	1001	2018-04-13-13-03-27	0	1	x	-30	0	39.2	22.5	39	22.4	39.1	-0.079	13320	Last10	Here	95
96	1992	1	Vinca herbacea	1001	2018-04-13-13-03-29	0	1	x	-30	0	39.2	22.5	39.1	22.5	39.2	0.013	13320	Last10	Here	96
97	1993	1	Vinca herbacea	1001	2018-04-13-13-03-31	0	1	x	-30	0	39.2	22.5	39	22.4	39.1	-0.079	13320	Last10	Here	97
98	1994	1	Vinca herbacea	1001	2018-04-13-13-03-33	0	1	x	-30	0	39.1	22.5	39.1	22.5	39.2	0.113	13320	Last10	Here	98
99	1995	1	Vinca herbacea	1001	2018-04-13-13-03-35	0	1	x	-30	0	39.1	22.5	39	22.4	39.1	0.021	13320	Last10	Here	99
100	1996	1	Vinca herbacea	1001	2018-04-13-13-04-09	0	1	x	-25	0	39.1	22.5	39.1	22.4	39.2	0.113	13321	First10	Here	1
101	1997	1	Vinca herbacea	1001	2018-04-13-13-04-11	0	1	x	-25	0	39.1	22.5	39.1	22.4	39.2	0.113	13321	First10	Here	2
102	1998	1	Vinca herbacea	1001	2018-04-13-13-04-13	0	1	x	-25	0	39.2	22.5	39.2	22.5	39.3	0.105	13321	First10	Here	3
103	1999	1	Vinca herbacea	1001	2018-04-13-13-04-15	0	1	x	-25	0	39.2	22.5	39.1	22.4	39.2	0.013	13321	First10	Here	4
104	2000	1	Vinca herbacea	1001	2018-04-13-13-04-17	0	1	x	-25	0	39.1	22.5	39.1	22.4	39.2	0.113	13321	First10	Here	5
105	2001	1	Vinca herbacea	1001	2018-04-13-13-04-19	0	1	x	-25	0	39.2	22.5	39.1	22.4	39.2	0.013	13321	First10	Here	6
106	2002	1	Vinca herbacea	1001	2018-04-13-13-04-21	0	1	x	-25	0	39.2	22.5	39.1	22.4	39.2	0.013	13321	First10	Here	7
107	2003	1	Vinca herbacea	1001	2018-04-13-13-04-23	0	1	x	-25	0	39.1	22.5	39.1	22.4	39.2	0.113	13321	First10	Here	8
108	2004	1	Vinca herbacea	1001	2018-04-13-13-04-25	0	1	x	-25	0	39.2	22.5	39.1	22.4	39.2	0.013	13321	First10	Here	9
109	2005	1	Vinca herbacea	1001	2018-04-13-13-04-27	0	1	x	-25	0	39.2	22.5	39.1	22.4	39.2	0.013	13321	First10	Here	10
110	2006	1	Vinca herbacea	1001	2018-04-13-13-04-29	0	1	x	-25	0	39.2	22.5	39.1	22.4	39.2	0.013	13321			11
111	2007	1	Vinca herbacea	1001	2018-04-13-13-04-31	0	1	x	-25	0	39.2	22.5	39.1	22.4	39.2	0.013	13321			12
112	2008	1	Vinca herbacea	1001	2018-04-13-13-04-33	0	1	x	-25	0	39.2	22.5	39.1	22.4	39.2	0.013	13321			13
113	2009	1	Vinca herbacea	1001	2018-04-13-13-04-35	0	1	x	-25	0	39.2	22.5	39.1	22.4	39.2	0.013	13321			14
114	2010	1	Vinca herbacea	1001	2018-04-13-13-04-37	0	1	x	-25	0	39.2	22.5	39.1	22.4	39.2	0.013	13321			15
115	2011	1	Vinca herbacea	1001	2018-04-13-13-04-39	0	1	x	-25	0	39.2	22.5	39.2	22.5	39.3	0.105	13321			16
116	2012	1	Vinca herbacea	1001	2018-04-13-13-04-41	0	1	x	-25	0	39.2	22.5	39.1	22.4	39.2	0.013	13321			17
117	2013	1	Vinca herbacea	1001	2018-04-13-13-04-43	0	1	x	-25	0	39.2	22.5	39.1	22.4	39.2	0.013	13321			18
118	2014	1	Vinca herbacea	1001	2018-04-13-13-04-45	0	1	x	-25	0	39.2	22.5	39.1	22.4	39.2	0.013	13321			19
119	2015	1	Vinca herbacea	1001	2018-04-13-13-04-47	0	1	x	-25	0	39.2	22.5	39.1	22.4	39.2	0.013	13321			20
120	2016	1	Vinca herbacea	1001	2018-04-13-13-04-49	0	1	x	-25	0	39.2	22.5	39.1	22.4	39.2	0.013	13321			21
121	2017	1	Vinca herbacea	1001	2018-04-13-13-04-51	0	1	x	-25	0	39.2	22.5	39.1	22.4	39.2	0.013	13321			22
122	2018	1	Vinca herbacea	1001	2018-04-13-13-04-53	0	1	x	-25	0	39.2	22.5	39.2	22.5	39.3	0.105	13321			23
123	2019	1	Vinca herbacea	1001	2018-04-13-13-04-55	0	1	x	-25	0	39.2	22.5	39.1	22.4	39.2	0.013	13321			24
124	2020	1	Vinca herbacea	1001	2018-04-13-13-04-57	0	1	x	-25	0	39.2	22.5	39.1	22.4	39.2	0.013	13321			25
125	2021	1	Vinca herbacea	1001	2018-04-13-13-04-59	0	1	x	-25	0	39.2	22.5	39.1	22.4	39.2	0.013	13321			26
126	2022	1	Vinca herbacea	1001	2018-04-13-13-05-01	0	1	x	-25	0	39.2	22.5	39.1	22.4	39.2	0.013	13321			27
127	2023	1	Vinca herbacea	1001	2018-04-13-13-05-03	0	1	x	-25	0	39.2	22.5	39.1	22.4	39.2	0.013	13321			28
128	2024	1	Vinca herbacea	1001	2018-04-13-13-05-05	0	1	x	-25	0	39.2	22.5	39.1	22.4	39.2	0.013	13321			29
129	2025	1	Vinca herbacea	1001	2018-04-13-13-05-07	0	1	x	-25	0	39.2	22.5	39.1	22.4	39.2	0.013	13321			30
130	2026	1	Vinca herbacea	1001	2018-04-13-13-05-09	0	1	x	-25	0	39.2	22.5	39.1	22.4	39.2	0.013	13321			31
131	2027	1	Vinca herbacea	1001	2018-04-13-13-05-11	0	1	x	-25	0	39.2	22.5	39.1	22.4	39.2	0.013	13321			32
132	2028	1	Vinca herbacea	1001	2018-04-13-13-05-13	0	1	x	-25	0	39.2	22.5	39.1	22.4	39.2	0.013	13321			33
133	2029	1	Vinca herbacea	1001	2018-04-13-13-05-15	0	1	x	-25	0	39.2	22.5	39.1	22.4	39.2	0.013	13321			34
134	2030	1	Vinca herbacea	1001	2018-04-13-13-05-17	0	1	x	-25	0	39.2	22.5	39.1	22.4	39.2	0.013	13321			35
135	2031	1	Vinca herbacea	1001	2018-04-13-13-05-19	0	1	x	-25	0	39.2	22.5	39.1	22.4	39.2	0.013	13321			36
136	2032	1	Vinca herbacea	1001	2018-04-13-13-05-21	0	1	x	-25	0	39.2	22.5	39.1	22.4	39.2	0.013	13321			37
137	2033	1	Vinca herbacea	1001	2018-04-13-13-05-23	0	1	x	-25	0	39.2	22.5	39.1	22.4	39.2	0.013	13321			38
138	2034	1	Vinca herbacea	1001	2018-04-13-13-05-25	0	1	x	-25	0	39.2	22.5	39.1	22.4	39.2	0.013	13321			39
139	2035	1	Vinca herbacea	1001	2018-04-13-13-05-27	0	1	x	-25	0	39.2	22.5	39.2	22.4	39.3	0.105	13321			40
140	2036	1	Vinca herbacea	1001	2018-04-13-13-05-29	0	1	x	-25	0	39.2	22.5	39.2	22.4	39.3	0.105	13321			41
141	2037	1	Vinca herbacea	1001	2018-04-13-13-05-31	0	1	x	-25	0	39.2	22.5	39.2	22.4	39.3	0.105	13321			42
142	2038	1	Vinca herbacea	1001	2018-04-13-13-05-33	0	1	x	-25	0	39.2	22.5	39.2	22.4	39.3	0.105	13321			43
143	2039	1	Vinca herbacea	1001	2018-04-13-13-05-35	0	1	x	-25	0	39.2	22.5	39.2	22.4	39.3	0.105	13321			44
144	2040	1	Vinca herbacea	1001	2018-04-13-13-05-37	0	1	x	-25	0	39.2	22.5	39.2	22.4	39.3	0.105	13321			45
145	2041	1	Vinca herbacea	1001	2018-04-13-13-05-39	0	1	x	-25	0	39.2	22.5	39.2	22.4	39.3	0.105	13321			46
146	2042	1	Vinca herbacea	1001	2018-04-13-13-05-41	0	1	x	-25	0	39.2	22.5	39.2	22.4	39.3	0.105	13321			47
147	2043	1	Vinca herbacea	1001	2018-04-13-13-05-43	0	1	x	-25	0	39.2	22.5	39.2	22.4	39.3	0.105	13321			48
148	2044	1	Vinca herbacea	1001	2018-04-13-13-05-45	0	1	x	-25	0	39.2	22.5	39.2	22.4	39.3	0.105	13321			49
149	2045	1	Vinca herbacea	1001	2018-04-13-13-05-47	0	1	x	-25	0	39.2	22.5	39.2	22.4	39.3	0.105	13321			50
150	2046	1	Vinca herbacea	1001	2018-04-13-13-05-49	0	1	x	-25	0	39.2	22.5	39.2	22.4	39.3	0.105	13321			51
151	2047	1	Vinca herbacea	1001	2018-04-13-13-05-51	0	1	x	-25	0	39.2	22.5	39.2	22.4	39.3	0.105	13321			52
152	2048	1	Vinca herbacea	1001	2018-04-13-13-05-53	0	1	x	-25	0	39.2	22.5	39.1	22.4	39.2	0.013	13321			53
153	2049	1	Vinca herbacea	1001	2018-04-13-13-05-55	0	1	x	-25	0	39.2	22.5	39.2	22.4	39.3	0.105	13321			54
154	2050	1	Vinca herbacea	1001	2018-04-13-13-05-57	0	1	x	-25	0	39.2	22.5	39.2	22.4	39.3	0.105	13321			55
155	2051	1	Vinca herbacea	1001	2018-04-13-13-05-59	0	1	x	-25	0	39.2	22.5	39.2	22.4	39.3	0.105	13321			56
156	2052	1	Vinca herbacea	1001	2018-04-13-13-06-01	0	1	x	-25	0	39.2	22.5	39.2	22.4	39.3	0.105	13321			57
157	2053	1	Vinca herbacea	1001	2018-04-13-13-06-03	0	1	x	-25	0	39.2	22.5	39.2	22.4	39.3	0.105	13321			58
158	2054	1	Vinca herbacea	1001	2018-04-13-13-06-05	0	1	x	-25	0	39.2	22.5	39.2	22.4	39.3	0.105	13321			59
159	2055	1	Vinca herbacea	1001	2018-04-13-13-06-07	0	1	x	-25	0	39.2	22.5	39.2	22.4	39.3	0.105	13321			60
160	2056	1	Vinca herbacea	1001	2018-04-13-13-06-09	0	1	x	-25	0	39.2	22.5	39.2	22.4	39.3	0.105	13321			61
161	2057	1	Vinca herbacea	1001	2018-04-13-13-06-11	0	1	x	-25	0	39.2	22.5	39.1	22.4	39.2	0.013	13321			62
162	2058	1	Vinca herbacea	1001	2018-04-13-13-06-13	0	1	x	-25	0	39.2	22.5	39.2	22.4	39.3	0.105	13321			63
163	2059	1	Vinca herbacea	1001	2018-04-13-13-06-15	0	1	x	-25	0	39.2	22.5	39.2	22.4	39.3	0.105	13321			64
164	2060	1	Vinca herbacea	1001	2018-04-13-13-06-17	0	1	x	-25	0	39.2	22.5	39.2	22.4	39.3	0.105	13321			65
165	2061	1	Vinca herbacea	1001	2018-04-13-13-06-19	0	1	x	-25	0	39.2	22.5	39.2	22.4	39.3	0.105	13321			66
166	2062	1	Vinca herbacea	1001	2018-04-13-13-06-21	0	1	x	-25	0	39.2	22.5	39.2	22.4	39.3	0.105	13321			67
167	2063	1	Vinca herbacea	1001	2018-04-13-13-06-23	0	1	x	-25	0	39.2	22.5	39.2	22.4	39.3	0.105	13321			68
168	2064	1	Vinca herbacea	1001	2018-04-13-13-06-25	0	1	x	-25	0	39.2	22.5	39.2	22.4	39.3	0.105	13321			69
169	2065	1	Vinca herbacea	1001	2018-04-13-13-06-27	0	1	x	-25	0	39.2	22.5	39.2	22.4	39.3	0.105	13321			70
170	2066	1	Vinca herbacea	1001	2018-04-13-13-06-29	0	1	x	-25	0	39.2	22.5	39.2	22.4	39.3	0.105	13321			71
171	2067	1	Vinca herbacea	1001	2018-04-13-13-06-31	0	1	x	-25	0	39.2	22.5	39.2	22.4	39.3	0.105	13321			72
172	2068	1	Vinca herbacea	1001	2018-04-13-13-06-33	0	1	x	-25	0	39.2	22.5	39.2	22.4	39.3	0.105	13321			73
173	2069	1	Vinca herbacea	1001	2018-04-13-13-06-35	0	1	x	-25	0	39.2	22.5	39.2	22.4	39.3	0.105	13321			74
174	2070	1	Vinca herbacea	1001	2018-04-13-13-06-37	0	1	x	-25	0	39.2	22.5	39.2	22.4	39.3	0.105	13321			75
175	2071	1	Vinca herbacea	1001	2018-04-13-13-06-39	0	1	x	-25	0	39.2	22.5	39.2	22.4	39.3	0.105	13321			76
176	2072	1	Vinca herbacea	1001	2018-04-13-13-06-41	0	1	x	-25	0	39.2	22.5	39.2	22.4	39.3	0.105	13321			77
177	2073	1	Vinca herbacea	1001	2018-04-13-13-06-43	0	1	x	-25	0	39.2	22.5	39.2	22.4	39.3	0.105	13321			78
178	2074	1	Vinca herbacea	1001	2018-04-13-13-06-45	0	1	x	-25	0	39.2	22.5	39.3	22.4	39.4	0.197	13321			79
179	2075	1	Vinca herbacea	1001	2018-04-13-13-06-47	0	1	x	-25	0	39.2	22.5	39.2	22.4	39.3	0.105	13321			80
180	2076	1	Vinca herbacea	1001	2018-04-13-13-06-49	0	1	x	-25	0	39.2	22.5	39.2	22.4	39.3	0.105	13321			81
181	2077	1	Vinca herbacea	1001	2018-04-13-13-06-51	0	1	x	-25	0	39.2	22.5	39.2	22.4	39.3	0.105	13321			82
182	2078	1	Vinca herbacea	1001	2018-04-13-13-06-53	0	1	x	-25	0	39.2	22.5	39.2	22.4	39.3	0.105	13321			83
183	2079	1	Vinca herbacea	1001	2018-04-13-13-06-55	0	1	x	-25	0	39.2	22.5	39.2	22.4	39.3	0.105	13321			84
184	2080	1	Vinca herbacea	1001	2018-04-13-13-06-57	0	1	x	-25	0	39.2	22.5	39.2	22.4	39.3	0.105	13321			85
185	2081	1	Vinca herbacea	1001	2018-04-13-13-06-59	0	1	x	-25	0	39.2	22.5	39.3	22.4	39.4	0.197	13321			86
186	2082	1	Vinca herbacea	1001	2018-04-13-13-07-02	0	1	x	-25	0	39.2	22.5	39.2	22.4	39.3	0.105	13321			87
187	2083	1	Vinca herbacea	1001	2018-04-13-13-07-04	0	1	x	-25	0	39.2	22.5	39.2	22.4	39.3	0.105	13321			88
188	2084	1	Vinca herbacea	1001	2018-04-13-13-07-06	0	1	x	-25	0	39.2	22.5	39.2	22.4	39.3	0.105	13321			89
189	2085	1	Vinca herbacea	1001	2018-04-13-13-07-08	0	1	x	-25	0	39.2	22.5	39.2	22.4	39.3	0.105	13321			90
190	2086	1	Vinca herbacea	1001	2018-04-13-13-07-10	0	1	x	-25	0	39.2	22.5	39.2	22.4	39.3	0.105	13321	Last10	Here	91
191	2087	1	Vinca herbacea	1001	2018-04-13-13-07-12	0	1	x	-25	0	39.2	22.5	39.2	22.4	39.3	0.105	13321	Last10	Here	92
192	2088	1	Vinca herbacea	1001	2018-04-13-13-07-14	0	1	x	-25	0	39.2	22.5	39.2	22.4	39.3	0.105	13321	Last10	Here	93
193	2089	1	Vinca herbacea	1001	2018-04-13-13-07-16	0	1	x	-25	0	39.2	22.5	39.2	22.4	39.3	0.105	13321	Last10	Here	94
194	2090	1	Vinca herbacea	1001	2018-04-13-13-07-18	0	1	x	-25	0	39.2	22.5	39.2	22.4	39.3	0.105	13321	Last10	Here	95
195	2091	1	Vinca herbacea	1001	2018-04-13-13-07-20	0	1	x	-25	0	39.2	22.5	39.2	22.4	39.3	0.105	13321	Last10	Here	96
196	2092	1	Vinca herbacea	1001	2018-04-13-13-07-22	0	1	x	-25	0	39.2	22.5	39.2	22.4	39.3	0.105	13321	Last10	Here	97
197	2093	1	Vinca herbacea	1001	2018-04-13-13-07-24	0	1	x	-25	0	39.2	22.5	39.2	22.4	39.3	0.105	13321	Last10	Here	98
198	2094	1	Vinca herbacea	1001	2018-04-13-13-07-26	0	1	x	-25	0	39.3	22.5	39.2	22.4	39.3	0.005	13321	Last10	Here	99
199	2095	1	Vinca herbacea	1001	2018-04-13-13-07-58	0	1	x	-20	0	39.2	22.5	39.3	22.4	39.4	0.197	13322	First10	Here	1
200	2096	1	Vinca herbacea	1001	2018-04-13-13-08-00	0	1	x	-20	0	39.2	22.5	39.2	22.4	39.3	0.105	13322	First10	Here	2
201	2097	1	Vinca herbacea	1001	2018-04-13-13-08-02	0	1	x	-20	0	39.2	22.5	39.3	22.4	39.4	0.197	13322	First10	Here	3
202	2098	1	Vinca herbacea	1001	2018-04-13-13-08-04	0	1	x	-20	0	39.2	22.5	39.2	22.4	39.3	0.105	13322	First10	Here	4
203	2099	1	Vinca herbacea	1001	2018-04-13-13-08-06	0	1	x	-20	0	39.2	22.5	39.2	22.4	39.3	0.105	13322	First10	Here	5
204	2100	1	Vinca herbacea	1001	2018-04-13-13-08-08	0	1	x	-20	0	39.2	22.5	39.2	22.4	39.3	0.105	13322	First10	Here	6
205	2101	1	Vinca herbacea	1001	2018-04-13-13-08-10	0	1	x	-20	0	39.2	22.5	39.2	22.4	39.3	0.105	13322	First10	Here	7
206	2102	1	Vinca herbacea	1001	2018-04-13-13-08-12	0	1	x	-20	0	39.2	22.5	39.2	22.4	39.3	0.105	13322	First10	Here	8
207	2103	1	Vinca herbacea	1001	2018-04-13-13-08-14	0	1	x	-20	0	39.2	22.5	39.2	22.4	39.3	0.105	13322	First10	Here	9
208	2104	1	Vinca herbacea	1001	2018-04-13-13-08-16	0	1	x	-20	0	39.2	22.5	39.2	22.4	39.3	0.105	13322	First10	Here	10
209	2105	1	Vinca herbacea	1001	2018-04-13-13-08-18	0	1	x	-20	0	39.2	22.5	39.2	22.4	39.3	0.105	13322			11
210	2106	1	Vinca herbacea	1001	2018-04-13-13-08-20	0	1	x	-20	0	39.2	22.5	39.2	22.4	39.3	0.105	13322			12
211	2107	1	Vinca herbacea	1001	2018-04-13-13-08-22	0	1	x	-20	0	39.2	22.5	39.2	22.4	39.3	0.105	13322			13
212	2108	1	Vinca herbacea	1001	2018-04-13-13-08-24	0	1	x	-20	0	39.2	22.5	39.2	22.4	39.3	0.105	13322			14
213	2109	1	Vinca herbacea	1001	2018-04-13-13-08-26	0	1	x	-20	0	39.2	22.5	39.2	22.4	39.3	0.105	13322			15
214	2110	1	Vinca herbacea	1001	2018-04-13-13-08-28	0	1	x	-20	0	39.2	22.5	39.3	22.4	39.4	0.197	13322			16
215	2111	1	Vinca herbacea	1001	2018-04-13-13-08-30	0	1	x	-20	0	39.2	22.5	39.2	22.4	39.3	0.105	13322			17
216	2112	1	Vinca herbacea	1001	2018-04-13-13-08-32	0	1	x	-20	0	39.2	22.5	39.2	22.4	39.3	0.105	13322			18
217	2113	1	Vinca herbacea	1001	2018-04-13-13-08-34	0	1	x	-20	0	39.3	22.5	39.2	22.4	39.3	0.005	13322			19
218	2114	1	Vinca herbacea	1001	2018-04-13-13-08-36	0	1	x	-20	0	39.3	22.5	39.2	22.4	39.3	0.005	13322			20
219	2115	1	Vinca herbacea	1001	2018-04-13-13-08-38	0	1	x	-20	0	39.3	22.5	39.3	22.4	39.4	0.097	13322			21
220	2116	1	Vinca herbacea	1001	2018-04-13-13-08-40	0	1	x	-20	0	39.3	22.5	39.3	22.4	39.4	0.097	13322			22
221	2117	1	Vinca herbacea	1001	2018-04-13-13-08-42	0	1	x	-20	0	39.3	22.5	39.3	22.4	39.4	0.097	13322			23
222	2118	1	Vinca herbacea	1001	2018-04-13-13-08-44	0	1	x	-20	0	39.2	22.5	39.3	22.4	39.4	0.197	13322			24
223	2119	1	Vinca herbacea	1001	2018-04-13-13-08-46	0	1	x	-20	0	39.3	22.5	39.3	22.4	39.4	0.097	13322			25
224	2120	1	Vinca herbacea	1001	2018-04-13-13-08-48	0	1	x	-20	0	39.2	22.5	39.3	22.4	39.4	0.197	13322			26
225	2121	1	Vinca herbacea	1001	2018-04-13-13-08-50	0	1	x	-20	0	39.2	22.5	39.3	22.4	39.4	0.197	13322			27
226	2122	1	Vinca herbacea	1001	2018-04-13-13-08-52	0	1	x	-20	0	39.2	22.5	39.3	22.4	39.4	0.197	13322			28
227	2123	1	Vinca herbacea	1001	2018-04-13-13-08-54	0	1	x	-20	0	39.2	22.5	39.3	22.4	39.4	0.197	13322			29
228	2124	1	Vinca herbacea	1001	2018-04-13-13-08-56	0	1	x	-20	0	39.2	22.5	39.3	22.4	39.4	0.197	13322			30
229	2125	1	Vinca herbacea	1001	2018-04-13-13-08-58	0	1	x	-20	0	39.2	22.5	39.3	22.4	39.4	0.197	13322			31
230	2126	1	Vinca herbacea	1001	2018-04-13-13-09-00	0	1	x	-20	0	39.2	22.5	39.3	22.4	39.4	0.197	13322			32
231	2127	1	Vinca herbacea	1001	2018-04-13-13-09-02	0	1	x	-20	0	39.2	22.5	39.3	22.4	39.4	0.197	13322			33
232	2128	1	Vinca herbacea	1001	2018-04-13-13-09-04	0	1	x	-20	0	39.2	22.5	39.3	22.4	39.4	0.197	13322			34
233	2129	1	Vinca herbacea	1001	2018-04-13-13-09-06	0	1	x	-20	0	39.2	22.5	39.3	22.4	39.4	0.197	13322			35
234	2130	1	Vinca herbacea	1001	2018-04-13-13-09-08	0	1	x	-20	0	39.2	22.5	39.2	22.4	39.3	0.105	13322			36
235	2131	1	Vinca herbacea	1001	2018-04-13-13-09-10	0	1	x	-20	0	39.2	22.5	39.2	22.4	39.3	0.105	13322			37
236	2132	1	Vinca herbacea	1001	2018-04-13-13-09-12	0	1	x	-20	0	39.2	22.5	39.3	22.4	39.4	0.197	13322			38
237	2133	1	Vinca herbacea	1001	2018-04-13-13-09-14	0	1	x	-20	0	39.2	22.5	39.3	22.4	39.4	0.197	13322			39
238	2134	1	Vinca herbacea	1001	2018-04-13-13-09-16	0	1	x	-20	0	39.2	22.5	39.2	22.4	39.3	0.105	13322			40
239	2135	1	Vinca herbacea	1001	2018-04-13-13-09-18	0	1	x	-20	0	39.2	22.5	39.2	22.4	39.3	0.105	13322			41
240	2136	1	Vinca herbacea	1001	2018-04-13-13-09-20	0	1	x	-20	0	39.2	22.5	39.2	22.4	39.3	0.105	13322			42
241	2137	1	Vinca herbacea	1001	2018-04-13-13-09-22	0	1	x	-20	0	39.2	22.5	39.2	22.4	39.3	0.105	13322			43
242	2138	1	Vinca herbacea	1001	2018-04-13-13-09-24	0	1	x	-20	0	39.2	22.5	39.2	22.4	39.3	0.105	13322			44
243	2139	1	Vinca herbacea	1001	2018-04-13-13-09-26	0	1	x	-20	0	39.2	22.5	39.2	22.4	39.3	0.105	13322			45
244	2140	1	Vinca herbacea	1001	2018-04-13-13-09-28	0	1	x	-20	0	39.2	22.5	39.2	22.4	39.3	0.105	13322			46
245	2141	1	Vinca herbacea	1001	2018-04-13-13-09-30	0	1	x	-20	0	39.2	22.5	39.2	22.4	39.3	0.105	13322			47
246	2142	1	Vinca herbacea	1001	2018-04-13-13-09-32	0	1	x	-20	0	39.2	22.5	39.2	22.4	39.3	0.105	13322			48
247	2143	1	Vinca herbacea	1001	2018-04-13-13-09-34	0	1	x	-20	0	39.2	22.5	39.2	22.4	39.3	0.105	13322			49
248	2144	1	Vinca herbacea	1001	2018-04-13-13-09-36	0	1	x	-20	0	39.2	22.5	39.2	22.4	39.3	0.105	13322			50
249	2145	1	Vinca herbacea	1001	2018-04-13-13-09-38	0	1	x	-20	0	39.2	22.5	39.2	22.4	39.3	0.105	13322			51
250	2146	1	Vinca herbacea	1001	2018-04-13-13-09-40	0	1	x	-20	0	39.2	22.5	39.2	22.4	39.3	0.105	13322			52
251	2147	1	Vinca herbacea	1001	2018-04-13-13-09-42	0	1	x	-20	0	39.2	22.5	39.2	22.4	39.3	0.105	13322			53
252	2148	1	Vinca herbacea	1001	2018-04-13-13-09-44	0	1	x	-20	0	39.2	22.5	39.2	22.4	39.3	0.105	13322			54
253	2149	1	Vinca herbacea	1001	2018-04-13-13-09-46	0	1	x	-20	0	39.2	22.5	39.3	22.4	39.4	0.197	13322			55
254	2150	1	Vinca herbacea	1001	2018-04-13-13-09-48	0	1	x	-20	0	39.2	22.5	39.2	22.4	39.3	0.105	13322			56
255	2151	1	Vinca herbacea	1001	2018-04-13-13-09-50	0	1	x	-20	0	39.2	22.5	39.3	22.4	39.4	0.197	13322			57
256	2152	1	Vinca herbacea	1001	2018-04-13-13-09-52	0	1	x	-20	0	39.2	22.5	39.3	22.4	39.4	0.197	13322			58
257	2153	1	Vinca herbacea	1001	2018-04-13-13-09-54	0	1	x	-20	0	39.2	22.5	39.3	22.4	39.4	0.197	13322			59
258	2154	1	Vinca herbacea	1001	2018-04-13-13-09-56	0	1	x	-20	0	39.2	22.5	39.2	22.4	39.3	0.105	13322			60
259	2155	1	Vinca herbacea	1001	2018-04-13-13-09-58	0	1	x	-20	0	39.2	22.5	39.2	22.4	39.3	0.105	13322			61
260	2156	1	Vinca herbacea	1001	2018-04-13-13-10-00	0	1	x	-20	0	39.2	22.5	39.3	22.4	39.4	0.197	13322			62
261	2157	1	Vinca herbacea	1001	2018-04-13-13-10-02	0	1	x	-20	0	39.2	22.5	39.3	22.4	39.4	0.197	13322			63
262	2158	1	Vinca herbacea	1001	2018-04-13-13-10-04	0	1	x	-20	0	39.2	22.5	39.2	22.4	39.3	0.105	13322			64
263	2159	1	Vinca herbacea	1001	2018-04-13-13-10-06	0	1	x	-20	0	39.2	22.5	39.2	22.4	39.3	0.105	13322			65
264	2160	1	Vinca herbacea	1001	2018-04-13-13-10-08	0	1	x	-20	0	39.2	22.5	39.2	22.4	39.3	0.105	13322			66
265	2161	1	Vinca herbacea	1001	2018-04-13-13-10-10	0	1	x	-20	0	39.2	22.5	39.2	22.4	39.3	0.105	13322			67
266	2162	1	Vinca herbacea	1001	2018-04-13-13-10-12	0	1	x	-20	0	39.2	22.5	39.2	22.4	39.3	0.105	13322			68
267	2163	1	Vinca herbacea	1001	2018-04-13-13-10-14	0	1	x	-20	0	39.2	22.5	39.2	22.4	39.3	0.105	13322			69
268	2164	1	Vinca herbacea	1001	2018-04-13-13-10-16	0	1	x	-20	0	39.2	22.5	39.2	22.4	39.3	0.105	13322			70
269	2165	1	Vinca herbacea	1001	2018-04-13-13-10-18	0	1	x	-20	0	39.2	22.5	39.2	22.4	39.3	0.105	13322			71
270	2166	1	Vinca herbacea	1001	2018-04-13-13-10-20	0	1	x	-20	0	39.2	22.5	39.2	22.4	39.3	0.105	13322			72
271	2167	1	Vinca herbacea	1001	2018-04-13-13-10-22	0	1	x	-20	0	39.2	22.5	39.2	22.4	39.3	0.105	13322			73
272	2168	1	Vinca herbacea	1001	2018-04-13-13-10-24	0	1	x	-20	0	39.2	22.5	39.2	22.4	39.3	0.105	13322			74
273	2169	1	Vinca herbacea	1001	2018-04-13-13-10-26	0	1	x	-20	0	39.2	22.5	39.2	22.4	39.3	0.105	13322			75
274	2170	1	Vinca herbacea	1001	2018-04-13-13-10-28	0	1	x	-20	0	39.2	22.5	39.2	22.4	39.3	0.105	13322			76
275	2171	1	Vinca herbacea	1001	2018-04-13-13-10-30	0	1	x	-20	0	39.2	22.5	39.2	22.4	39.3	0.105	13322			77
276	2172	1	Vinca herbacea	1001	2018-04-13-13-10-32	0	1	x	-20	0	39.2	22.5	39.2	22.4	39.3	0.105	13322			78
277	2173	1	Vinca herbacea	1001	2018-04-13-13-10-34	0	1	x	-20	0	39.2	22.5	39.2	22.4	39.3	0.105	13322			79
278	2174	1	Vinca herbacea	1001	2018-04-13-13-10-36	0	1	x	-20	0	39.2	22.5	39.2	22.4	39.3	0.105	13322			80
279	2175	1	Vinca herbacea	1001	2018-04-13-13-10-38	0	1	x	-20	0	39.2	22.5	39.2	22.4	39.3	0.105	13322			81
280	2176	1	Vinca herbacea	1001	2018-04-13-13-10-40	0	1	x	-20	0	39.2	22.5	39.3	22.4	39.4	0.197	13322			82
281	2177	1	Vinca herbacea	1001	2018-04-13-13-10-42	0	1	x	-20	0	39.2	22.5	39.3	22.4	39.4	0.197	13322			83
282	2178	1	Vinca herbacea	1001	2018-04-13-13-10-44	0	1	x	-20	0	39.2	22.5	39.3	22.4	39.4	0.197	13322			84
283	2179	1	Vinca herbacea	1001	2018-04-13-13-10-46	0	1	x	-20	0	39.2	22.5	39.3	22.4	39.4	0.197	13322			85
284	2180	1	Vinca herbacea	1001	2018-04-13-13-10-48	0	1	x	-20	0	39.2	22.5	39.3	22.4	39.4	0.197	13322			86
285	2181	1	Vinca herbacea	1001	2018-04-13-13-10-50	0	1	x	-20	0	39.2	22.5	39.3	22.4	39.4	0.197	13322			87
286	2182	1	Vinca herbacea	1001	2018-04-13-13-10-52	0	1	x	-20	0	39.2	22.5	39.3	22.4	39.4	0.197	13322			88
287	2183	1	Vinca herbacea	1001	2018-04-13-13-10-54	0	1	x	-20	0	39.2	22.5	39.3	22.4	39.4	0.197	13322			89
288	2184	1	Vinca herbacea	1001	2018-04-13-13-10-56	0	1	x	-20	0	39.2	22.5	39.3	22.4	39.4	0.197	13322			90
289	2185	1	Vinca herbacea	1001	2018-04-13-13-10-58	0	1	x	-20	0	39.2	22.5	39.3	22.4	39.4	0.197	13322	Last10	Here	91
290	2186	1	Vinca herbacea	1001	2018-04-13-13-11-00	0	1	x	-20	0	39.2	22.5	39.3	22.4	39.4	0.197	13322	Last10	Here	92
291	2187	1	Vinca herbacea	1001	2018-04-13-13-11-02	0	1	x	-20	0	39.2	22.5	39.3	22.4	39.4	0.197	13322	Last10	Here	93
292	2188	1	Vinca herbacea	1001	2018-04-13-13-11-04	0	1	x	-20	0	39.2	22.5	39.3	22.4	39.4	0.197	13322	Last10	Here	94
293	2189	1	Vinca herbacea	1001	2018-04-13-13-11-06	0	1	x	-20	0	39.2	22.5	39.3	22.4	39.4	0.197	13322	Last10	Here	95
294	2190	1	Vinca herbacea	1001	2018-04-13-13-11-08	0	1	x	-20	0	39.2	22.5	39.3	22.4	39.4	0.197	13322	Last10	Here	96
295	2191	1	Vinca herbacea	1001	2018-04-13-13-11-10	0	1	x	-20	0	39.2	22.5	39.3	22.4	39.4	0.197	13322	Last10	Here	97
296	2192	1	Vinca herbacea	1001	2018-04-13-13-11-12	0	1	x	-20	0	39.2	22.5	39.3	22.4	39.4	0.197	13322	Last10	Here	98
297	2193	1	Vinca herbacea	1001	2018-04-13-13-11-14	0	1	x	-20	0	39.2	22.5	39.3	22.4	39.4	0.197	13322	Last10	Here	99
298	2194	1	Vinca herbacea	1001	2018-04-13-13-11-16	0	1	x	-20	0	39.2	22.5	39.3	22.4	39.4	0.197	13322	Last10	Here	100
299	2195	1	Vinca herbacea	1001	2018-04-13-13-11-48	0	1	x	-15	0	39.2	22.5	39.4	22.4	39.5	0.288	13323	First10	Here	1
300	2196	1	Vinca herbacea	1001	2018-04-13-13-11-50	0	1	x	-15	0	39.2	22.5	39.3	22.4	39.4	0.197	13323	First10	Here	2
301	2197	1	Vinca herbacea	1001	2018-04-13-13-11-52	0	1	x	-15	0	39.2	22.5	39.3	22.4	39.4	0.197	13323	First10	Here	3
302	2198	1	Vinca herbacea	1001	2018-04-13-13-11-54	0	1	x	-15	0	39.2	22.5	39.4	22.4	39.5	0.288	13323	First10	Here	4
303	2199	1	Vinca herbacea	1001	2018-04-13-13-11-56	0	1	x	-15	0	39.2	22.5	39.3	22.4	39.4	0.197	13323	First10	Here	5
304	2200	1	Vinca herbacea	1001	2018-04-13-13-11-58	0	1	x	-15	0	39.2	22.5	39.3	22.4	39.4	0.197	13323	First10	Here	6
305	2201	1	Vinca herbacea	1001	2018-04-13-13-12-00	0	1	x	-15	0	39.2	22.5	39.3	22.4	39.4	0.197	13323	First10	Here	7
306	2202	1	Vinca herbacea	1001	2018-04-13-13-12-02	0	1	x	-15	0	39.2	22.5	39.3	22.4	39.4	0.197	13323	First10	Here	8
307	2203	1	Vinca herbacea	1001	2018-04-13-13-12-04	0	1	x	-15	0	39.2	22.5	39.3	22.4	39.4	0.197	13323	First10	Here	9
308	2204	1	Vinca herbacea	1001	2018-04-13-13-12-06	0	1	x	-15	0	39.2	22.5	39.3	22.4	39.4	0.197	13323	First10	Here	10
309	2205	1	Vinca herbacea	1001	2018-04-13-13-12-08	0	1	x	-15	0	39.2	22.5	39.3	22.4	39.4	0.197	13323			11
310	2206	1	Vinca herbacea	1001	2018-04-13-13-12-10	0	1	x	-15	0	39.2	22.5	39.3	22.4	39.4	0.197	13323			12
311	2207	1	Vinca herbacea	1001	2018-04-13-13-12-12	0	1	x	-15	0	39.2	22.5	39.4	22.4	39.5	0.288	13323			13
312	2208	1	Vinca herbacea	1001	2018-04-13-13-12-14	0	1	x	-15	0	39.2	22.5	39.4	22.4	39.5	0.288	13323			14
313	2209	1	Vinca herbacea	1001	2018-04-13-13-12-16	0	1	x	-15	0	39.2	22.5	39.3	22.4	39.4	0.197	13323			15
314	2210	1	Vinca herbacea	1001	2018-04-13-13-12-19	0	1	x	-15	0	39.2	22.5	39.3	22.4	39.4	0.197	13323			16
315	2211	1	Vinca herbacea	1001	2018-04-13-13-12-21	0	1	x	-15	0	39.2	22.5	39.4	22.4	39.5	0.288	13323			17
316	2212	1	Vinca herbacea	1001	2018-04-13-13-12-23	0	1	x	-15	0	39.2	22.5	39.3	22.4	39.4	0.197	13323			18
317	2213	1	Vinca herbacea	1001	2018-04-13-13-12-25	0	1	x	-15	0	39.2	22.5	39.4	22.4	39.5	0.288	13323			19
318	2214	1	Vinca herbacea	1001	2018-04-13-13-12-27	0	1	x	-15	0	39.2	22.5	39.3	22.4	39.4	0.197	13323			20
319	2215	1	Vinca herbacea	1001	2018-04-13-13-12-29	0	1	x	-15	0	39.2	22.5	39.3	22.4	39.4	0.197	13323			21
320	2216	1	Vinca herbacea	1001	2018-04-13-13-12-31	0	1	x	-15	0	39.2	22.5	39.4	22.4	39.5	0.288	13323			22
321	2217	1	Vinca herbacea	1001	2018-04-13-13-12-33	0	1	x	-15	0	39.2	22.5	39.3	22.4	39.4	0.197	13323			23
322	2218	1	Vinca herbacea	1001	2018-04-13-13-12-35	0	1	x	-15	0	39.2	22.5	39.4	22.4	39.5	0.288	13323			24
323	2219	1	Vinca herbacea	1001	2018-04-13-13-12-37	0	1	x	-15	0	39.2	22.5	39.4	22.4	39.5	0.288	13323			25
324	2220	1	Vinca herbacea	1001	2018-04-13-13-12-39	0	1	x	-15	0	39.2	22.5	39.4	22.4	39.5	0.288	13323			26
325	2221	1	Vinca herbacea	1001	2018-04-13-13-12-41	0	1	x	-15	0	39.2	22.5	39.4	22.4	39.5	0.288	13323			27
326	2222	1	Vinca herbacea	1001	2018-04-13-13-12-43	0	1	x	-15	0	39.2	22.5	39.4	22.4	39.5	0.288	13323			28
327	2223	1	Vinca herbacea	1001	2018-04-13-13-12-45	0	1	x	-15	0	39.2	22.5	39.4	22.4	39.5	0.288	13323			29
328	2224	1	Vinca herbacea	1001	2018-04-13-13-12-47	0	1	x	-15	0	39.2	22.5	39.4	22.4	39.5	0.288	13323			30
329	2225	1	Vinca herbacea	1001	2018-04-13-13-12-49	0	1	x	-15	0	39.2	22.5	39.4	22.4	39.5	0.288	13323			31
330	2226	1	Vinca herbacea	1001	2018-04-13-13-12-51	0	1	x	-15	0	39.2	22.5	39.4	22.4	39.5	0.288	13323			32
331	2227	1	Vinca herbacea	1001	2018-04-13-13-12-53	0	1	x	-15	0	39.2	22.5	39.4	22.4	39.5	0.288	13323			33
332	2228	1	Vinca herbacea	1001	2018-04-13-13-12-55	0	1	x	-15	0	39.2	22.5	39.4	22.4	39.5	0.288	13323			34
333	2229	1	Vinca herbacea	1001	2018-04-13-13-12-57	0	1	x	-15	0	39.2	22.5	39.4	22.4	39.5	0.288	13323			35
334	2230	1	Vinca herbacea	1001	2018-04-13-13-12-59	0	1	x	-15	0	39.2	22.5	39.3	22.4	39.4	0.197	13323			36
335	2231	1	Vinca herbacea	1001	2018-04-13-13-13-01	0	1	x	-15	0	39.2	22.5	39.4	22.4	39.5	0.288	13323			37
336	2232	1	Vinca herbacea	1001	2018-04-13-13-13-03	0	1	x	-15	0	39.2	22.5	39.3	22.4	39.4	0.197	13323			38
337	2233	1	Vinca herbacea	1001	2018-04-13-13-13-05	0	1	x	-15	0	39.3	22.5	39.3	22.4	39.4	0.097	13323			39
338	2234	1	Vinca herbacea	1001	2018-04-13-13-13-07	0	1	x	-15	0	39.2	22.5	39.4	22.4	39.5	0.288	13323			40
339	2235	1	Vinca herbacea	1001	2018-04-13-13-13-09	0	1	x	-15	0	39.3	22.5	39.4	22.4	39.5	0.188	13323			41
340	2236	1	Vinca herbacea	1001	2018-04-13-13-13-11	0	1	x	-15	0	39.2	22.5	39.4	22.4	39.5	0.288	13323			42
341	2237	1	Vinca herbacea	1001	2018-04-13-13-13-13	0	1	x	-15	0	39.2	22.5	39.4	22.4	39.5	0.288	13323			43
342	2238	1	Vinca herbacea	1001	2018-04-13-13-13-15	0	1	x	-15	0	39.3	22.5	39.4	22.4	39.5	0.188	13323			44
343	2239	1	Vinca herbacea	1001	2018-04-13-13-13-17	0	1	x	-15	0	39.2	22.5	39.3	22.4	39.4	0.197	13323			45
344	2240	1	Vinca herbacea	1001	2018-04-13-13-13-19	0	1	x	-15	0	39.2	22.5	39.3	22.4	39.4	0.197	13323			46
345	2241	1	Vinca herbacea	1001	2018-04-13-13-13-21	0	1	x	-15	0	39.2	22.5	39.4	22.4	39.5	0.288	13323			47
346	2242	1	Vinca herbacea	1001	2018-04-13-13-13-23	0	1	x	-15	0	39.2	22.5	39.3	22.4	39.4	0.197	13323			48
347	2243	1	Vinca herbacea	1001	2018-04-13-13-13-25	0	1	x	-15	0	39.2	22.5	39.3	22.4	39.4	0.197	13323			49
348	2244	1	Vinca herbacea	1001	2018-04-13-13-13-27	0	1	x	-15	0	39.2	22.5	39.3	22.4	39.4	0.197	13323			50
349	2245	1	Vinca herbacea	1001	2018-04-13-13-13-29	0	1	x	-15	0	39.2	22.5	39.4	22.4	39.5	0.288	13323			51
350	2246	1	Vinca herbacea	1001	2018-04-13-13-13-31	0	1	x	-15	0	39.2	22.5	39.4	22.4	39.5	0.288	13323			52
351	2247	1	Vinca herbacea	1001	2018-04-13-13-13-33	0	1	x	-15	0	39.2	22.5	39.4	22.4	39.5	0.288	13323			53
352	2248	1	Vinca herbacea	1001	2018-04-13-13-13-35	0	1	x	-15	0	39.2	22.5	39.4	22.4	39.5	0.288	13323			54
353	2249	1	Vinca herbacea	1001	2018-04-13-13-13-37	0	1	x	-15	0	39.3	22.5	39.4	22.4	39.5	0.188	13323			55
354	2250	1	Vinca herbacea	1001	2018-04-13-13-13-39	0	1	x	-15	0	39.2	22.5	39.4	22.4	39.5	0.288	13323			56
355	2251	1	Vinca herbacea	1001	2018-04-13-13-13-41	0	1	x	-15	0	39.2	22.5	39.4	22.4	39.5	0.288	13323			57
356	2252	1	Vinca herbacea	1001	2018-04-13-13-13-43	0	1	x	-15	0	39.3	22.5	39.4	22.4	39.5	0.188	13323			58
357	2253	1	Vinca herbacea	1001	2018-04-13-13-13-45	0	1	x	-15	0	39.2	22.5	39.3	22.4	39.4	0.197	13323			59
358	2254	1	Vinca herbacea	1001	2018-04-13-13-13-47	0	1	x	-15	0	39.3	22.5	39.4	22.4	39.5	0.188	13323			60
359	2255	1	Vinca herbacea	1001	2018-04-13-13-13-49	0	1	x	-15	0	39.3	22.5	39.3	22.4	39.4	0.097	13323			61
360	2256	1	Vinca herbacea	1001	2018-04-13-13-13-51	0	1	x	-15	0	39.3	22.5	39.3	22.4	39.4	0.097	13323			62
361	2257	1	Vinca herbacea	1001	2018-04-13-13-13-53	0	1	x	-15	0	39.2	22.5	39.3	22.4	39.4	0.197	13323			63
362	2258	1	Vinca herbacea	1001	2018-04-13-13-13-55	0	1	x	-15	0	39.3	22.5	39.3	22.4	39.4	0.097	13323			64
363	2259	1	Vinca herbacea	1001	2018-04-13-13-13-57	0	1	x	-15	0	39.2	22.5	39.3	22.4	39.4	0.197	13323			65
364	2260	1	Vinca herbacea	1001	2018-04-13-13-13-59	0	1	x	-15	0	39.3	22.5	39.3	22.4	39.4	0.097	13323			66
365	2261	1	Vinca herbacea	1001	2018-04-13-13-14-01	0	1	x	-15	0	39.2	22.5	39.3	22.4	39.4	0.197	13323			67
366	2262	1	Vinca herbacea	1001	2018-04-13-13-14-03	0	1	x	-15	0	39.3	22.5	39.3	22.4	39.4	0.097	13323			68
367	2263	1	Vinca herbacea	1001	2018-04-13-13-14-05	0	1	x	-15	0	39.3	22.5	39.3	22.4	39.4	0.097	13323			69
368	2264	1	Vinca herbacea	1001	2018-04-13-13-14-07	0	1	x	-15	0	39.3	22.5	39.3	22.4	39.4	0.097	13323			70
369	2265	1	Vinca herbacea	1001	2018-04-13-13-14-09	0	1	x	-15	0	39.3	22.5	39.3	22.4	39.4	0.097	13323			71
370	2266	1	Vinca herbacea	1001	2018-04-13-13-14-11	0	1	x	-15	0	39.3	22.5	39.3	22.4	39.4	0.097	13323			72
371	2267	1	Vinca herbacea	1001	2018-04-13-13-14-13	0	1	x	-15	0	39.3	22.5	39.3	22.4	39.4	0.097	13323			73
372	2268	1	Vinca herbacea	1001	2018-04-13-13-14-15	0	1	x	-15	0	39.3	22.5	39.3	22.4	39.4	0.097	13323			74
373	2269	1	Vinca herbacea	1001	2018-04-13-13-14-17	0	1	x	-15	0	39.3	22.5	39.3	22.4	39.4	0.097	13323			75
374	2270	1	Vinca herbacea	1001	2018-04-13-13-14-19	0	1	x	-15	0	39.3	22.5	39.3	22.4	39.4	0.097	13323			76
375	2271	1	Vinca herbacea	1001	2018-04-13-13-14-21	0	1	x	-15	0	39.3	22.5	39.3	22.4	39.4	0.097	13323			77
376	2272	1	Vinca herbacea	1001	2018-04-13-13-14-23	0	1	x	-15	0	39.3	22.5	39.3	22.4	39.4	0.097	13323			78
377	2273	1	Vinca herbacea	1001	2018-04-13-13-14-25	0	1	x	-15	0	39.3	22.5	39.3	22.4	39.4	0.097	13323			79
378	2274	1	Vinca herbacea	1001	2018-04-13-13-14-27	0	1	x	-15	0	39.3	22.5	39.3	22.4	39.4	0.097	13323			80
379	2275	1	Vinca herbacea	1001	2018-04-13-13-14-29	0	1	x	-15	0	39.3	22.5	39.3	22.4	39.4	0.097	13323			81
380	2276	1	Vinca herbacea	1001	2018-04-13-13-14-31	0	1	x	-15	0	39.3	22.5	39.3	22.4	39.4	0.097	13323			82
381	2277	1	Vinca herbacea	1001	2018-04-13-13-14-33	0	1	x	-15	0	39.3	22.5	39.3	22.4	39.4	0.097	13323			83
382	2278	1	Vinca herbacea	1001	2018-04-13-13-14-35	0	1	x	-15	0	39.3	22.5	39.3	22.4	39.4	0.097	13323			84
383	2279	1	Vinca herbacea	1001	2018-04-13-13-14-37	0	1	x	-15	0	39.3	22.5	39.3	22.4	39.4	0.097	13323			85
384	2280	1	Vinca herbacea	1001	2018-04-13-13-14-39	0	1	x	-15	0	39.3	22.5	39.3	22.4	39.4	0.097	13323			86
385	2281	1	Vinca herbacea	1001	2018-04-13-13-14-41	0	1	x	-15	0	39.3	22.5	39.3	22.4	39.4	0.097	13323			87
386	2282	1	Vinca herbacea	1001	2018-04-13-13-14-43	0	1	x	-15	0	39.3	22.5	39.3	22.4	39.4	0.097	13323			88
387	2283	1	Vinca herbacea	1001	2018-04-13-13-14-45	0	1	x	-15	0	39.3	22.5	39.3	22.4	39.4	0.097	13323			89
388	2284	1	Vinca herbacea	1001	2018-04-13-13-14-47	0	1	x	-15	0	39.3	22.5	39.3	22.4	39.4	0.097	13323			90
389	2285	1	Vinca herbacea	1001	2018-04-13-13-14-49	0	1	x	-15	0	39.3	22.5	39.3	22.4	39.4	0.097	13323	Last10	Here	91
390	2286	1	Vinca herbacea	1001	2018-04-13-13-14-51	0	1	x	-15	0	39.3	22.5	39.3	22.4	39.4	0.097	13323	Last10	Here	92
391	2287	1	Vinca herbacea	1001	2018-04-13-13-14-53	0	1	x	-15	0	39.3	22.5	39.3	22.4	39.4	0.097	13323	Last10	Here	93
392	2288	1	Vinca herbacea	1001	2018-04-13-13-14-55	0	1	x	-15	0	39.3	22.5	39.3	22.4	39.4	0.097	13323	Last10	Here	94
393	2289	1	Vinca herbacea	1001	2018-04-13-13-14-57	0	1	x	-15	0	39.3	22.5	39.3	22.4	39.4	0.097	13323	Last10	Here	95
394	2290	1	Vinca herbacea	1001	2018-04-13-13-14-59	0	1	x	-15	0	39.3	22.5	39.3	22.4	39.4	0.097	13323	Last10	Here	96
395	2291	1	Vinca herbacea	1001	2018-04-13-13-15-01	0	1	x	-15	0	39.3	22.5	39.3	22.4	39.4	0.097	13323	Last10	Here	97
396	2292	1	Vinca herbacea	1001	2018-04-13-13-15-03	0	1	x	-15	0	39.3	22.5	39.3	22.4	39.4	0.097	13323	Last10	Here	98
397	2293	1	Vinca herbacea	1001	2018-04-13-13-15-05	0	1	x	-15	0	39.3	22.5	39.3	22.4	39.4	0.097	13323	Last10	Here	99
398	2294	1	Vinca herbacea	1001	2018-04-13-13-15-07	0	1	x	-15	0	39.3	22.5	39.3	22.4	39.4	0.097	13323	Last10	Here	100
399	2295	1	Vinca herbacea	1001	2018-04-13-13-15-39	0	1	x	-10	0	39.3	22.5	39.3	22.4	39.4	0.097	13324	First10	Here	1
400	2296	1	Vinca herbacea	1001	2018-04-13-13-15-41	0	1	x	-10	0	39.3	22.5	39.3	22.4	39.4	0.097	13324	First10	Here	2
401	2297	1	Vinca herbacea	1001	2018-04-13-13-15-43	0	1	x	-10	0	39.3	22.5	39.3	22.4	39.4	0.097	13324	First10	Here	3
402	2298	1	Vinca herbacea	1001	2018-04-13-13-15-45	0	1	x	-10	0	39.3	22.5	39.3	22.4	39.4	0.097	13324	First10	Here	4
403	2299	1	Vinca herbacea	1001	2018-04-13-13-15-47	0	1	x	-10	0	39.3	22.5	39.3	22.4	39.4	0.097	13324	First10	Here	5
404	2300	1	Vinca herbacea	1001	2018-04-13-13-15-49	0	1	x	-10	0	39.3	22.5	39.3	22.4	39.4	0.097	13324	First10	Here	6
405	2301	1	Vinca herbacea	1001	2018-04-13-13-15-51	0	1	x	-10	0	39.3	22.5	39.3	22.4	39.4	0.097	13324	First10	Here	7
406	2302	1	Vinca herbacea	1001	2018-04-13-13-15-53	0	1	x	-10	0	39.2	22.4	39.3	22.4	39.4	0.197	13324	First10	Here	8
407	2303	1	Vinca herbacea	1001	2018-04-13-13-15-55	0	1	x	-10	0	39.3	22.5	39.3	22.4	39.4	0.097	13324	First10	Here	9
408	2304	1	Vinca herbacea	1001	2018-04-13-13-15-57	0	1	x	-10	0	39.3	22.5	39.3	22.4	39.4	0.097	13324	First10	Here	10
409	2305	1	Vinca herbacea	1001	2018-04-13-13-15-59	0	1	x	-10	0	39.3	22.5	39.3	22.4	39.4	0.097	13324			11
410	2306	1	Vinca herbacea	1001	2018-04-13-13-16-01	0	1	x	-10	0	39.3	22.5	39.3	22.4	39.4	0.097	13324			12
411	2307	1	Vinca herbacea	1001	2018-04-13-13-16-03	0	1	x	-10	0	39.3	22.5	39.3	22.4	39.4	0.097	13324			13
412	2308	1	Vinca herbacea	1001	2018-04-13-13-16-05	0	1	x	-10	0	39.3	22.5	39.3	22.4	39.4	0.097	13324			14
413	2309	1	Vinca herbacea	1001	2018-04-13-13-16-07	0	1	x	-10	0	39.3	22.5	39.3	22.4	39.4	0.097	13324			15
414	2310	1	Vinca herbacea	1001	2018-04-13-13-16-09	0	1	x	-10	0	39.3	22.5	39.3	22.4	39.4	0.097	13324			16
415	2311	1	Vinca herbacea	1001	2018-04-13-13-16-11	0	1	x	-10	0	39.3	22.5	39.3	22.4	39.4	0.097	13324			17
416	2312	1	Vinca herbacea	1001	2018-04-13-13-16-13	0	1	x	-10	0	39.3	22.5	39.4	22.4	39.5	0.188	13324			18
417	2313	1	Vinca herbacea	1001	2018-04-13-13-16-15	0	1	x	-10	0	39.3	22.5	39.4	22.4	39.5	0.188	13324			19
418	2314	1	Vinca herbacea	1001	2018-04-13-13-16-17	0	1	x	-10	0	39.3	22.5	39.4	22.4	39.5	0.188	13324			20
419	2315	1	Vinca herbacea	1001	2018-04-13-13-16-19	0	1	x	-10	0	39.3	22.5	39.4	22.4	39.5	0.188	13324			21
420	2316	1	Vinca herbacea	1001	2018-04-13-13-16-21	0	1	x	-10	0	39.3	22.5	39.4	22.4	39.5	0.188	13324			22
421	2317	1	Vinca herbacea	1001	2018-04-13-13-16-23	0	1	x	-10	0	39.3	22.5	39.4	22.4	39.5	0.188	13324			23
422	2318	1	Vinca herbacea	1001	2018-04-13-13-16-25	0	1	x	-10	0	39.3	22.5	39.4	22.4	39.5	0.188	13324			24
423	2319	1	Vinca herbacea	1001	2018-04-13-13-16-27	0	1	x	-10	0	39.3	22.5	39.4	22.4	39.5	0.188	13324			25
424	2320	1	Vinca herbacea	1001	2018-04-13-13-16-29	0	1	x	-10	0	39.3	22.5	39.4	22.4	39.5	0.188	13324			26
425	2321	1	Vinca herbacea	1001	2018-04-13-13-16-31	0	1	x	-10	0	39.2	22.4	39.4	22.4	39.5	0.288	13324			27
426	2322	1	Vinca herbacea	1001	2018-04-13-13-16-33	0	1	x	-10	0	39.3	22.5	39.3	22.4	39.4	0.097	13324			28
427	2323	1	Vinca herbacea	1001	2018-04-13-13-16-35	0	1	x	-10	0	39.3	22.5	39.3	22.4	39.4	0.097	13324			29
428	2324	1	Vinca herbacea	1001	2018-04-13-13-16-37	0	1	x	-10	0	39.3	22.5	39.3	22.4	39.4	0.097	13324			30
429	2325	1	Vinca herbacea	1001	2018-04-13-13-16-39	0	1	x	-10	0	39.3	22.5	39.4	22.4	39.5	0.188	13324			31
430	2326	1	Vinca herbacea	1001	2018-04-13-13-16-41	0	1	x	-10	0	39.3	22.5	39.4	22.4	39.5	0.188	13324			32
431	2327	1	Vinca herbacea	1001	2018-04-13-13-16-43	0	1	x	-10	0	39.3	22.5	39.4	22.4	39.5	0.188	13324			33
432	2328	1	Vinca herbacea	1001	2018-04-13-13-16-45	0	1	x	-10	0	39.3	22.5	39.4	22.4	39.5	0.188	13324			34
433	2329	1	Vinca herbacea	1001	2018-04-13-13-16-47	0	1	x	-10	0	39.3	22.5	39.3	22.4	39.4	0.097	13324			35
434	2330	1	Vinca herbacea	1001	2018-04-13-13-16-49	0	1	x	-10	0	39.3	22.5	39.4	22.4	39.5	0.188	13324			36
435	2331	1	Vinca herbacea	1001	2018-04-13-13-16-51	0	1	x	-10	0	39.3	22.5	39.3	22.4	39.4	0.097	13324			37
436	2332	1	Vinca herbacea	1001	2018-04-13-13-16-53	0	1	x	-10	0	39.3	22.5	39.3	22.4	39.4	0.097	13324			38
437	2333	1	Vinca herbacea	1001	2018-04-13-13-16-55	0	1	x	-10	0	39.3	22.5	39.4	22.4	39.5	0.188	13324			39
438	2334	1	Vinca herbacea	1001	2018-04-13-13-16-57	0	1	x	-10	0	39.2	22.4	39.3	22.4	39.4	0.197	13324			40
439	2335	1	Vinca herbacea	1001	2018-04-13-13-16-59	0	1	x	-10	0	39.3	22.5	39.3	22.4	39.4	0.097	13324			41
440	2336	1	Vinca herbacea	1001	2018-04-13-13-17-01	0	1	x	-10	0	39.3	22.5	39.3	22.4	39.4	0.097	13324			42
441	2337	1	Vinca herbacea	1001	2018-04-13-13-17-03	0	1	x	-10	0	39.3	22.5	39.3	22.4	39.4	0.097	13324			43
442	2338	1	Vinca herbacea	1001	2018-04-13-13-17-05	0	1	x	-10	0	39.3	22.5	39.3	22.4	39.4	0.097	13324			44
443	2339	1	Vinca herbacea	1001	2018-04-13-13-17-07	0	1	x	-10	0	39.3	22.5	39.3	22.4	39.4	0.097	13324			45
444	2340	1	Vinca herbacea	1001	2018-04-13-13-17-09	0	1	x	-10	0	39.3	22.5	39.3	22.4	39.4	0.097	13324			46
445	2341	1	Vinca herbacea	1001	2018-04-13-13-17-11	0	1	x	-10	0	39.2	22.4	39.3	22.4	39.4	0.197	13324			47
446	2342	1	Vinca herbacea	1001	2018-04-13-13-17-13	0	1	x	-10	0	39.3	22.5	39.3	22.4	39.4	0.097	13324			48
447	2343	1	Vinca herbacea	1001	2018-04-13-13-17-15	0	1	x	-10	0	39.3	22.5	39.3	22.4	39.4	0.097	13324			49
448	2344	1	Vinca herbacea	1001	2018-04-13-13-17-17	0	1	x	-10	0	39.3	22.5	39.3	22.4	39.4	0.097	13324			50
449	2345	1	Vinca herbacea	1001	2018-04-13-13-17-19	0	1	x	-10	0	39.2	22.4	39.3	22.4	39.4	0.197	13324			51
450	2346	1	Vinca herbacea	1001	2018-04-13-13-17-21	0	1	x	-10	0	39.3	22.5	39.3	22.4	39.4	0.097	13324			52
451	2347	1	Vinca herbacea	1001	2018-04-13-13-17-23	0	1	x	-10	0	39.3	22.5	39.3	22.4	39.4	0.097	13324			53
452	2348	1	Vinca herbacea	1001	2018-04-13-13-17-25	0	1	x	-10	0	39.3	22.5	39.3	22.4	39.4	0.097	13324			54
453	2349	1	Vinca herbacea	1001	2018-04-13-13-17-27	0	1	x	-10	0	39.3	22.5	39.3	22.4	39.4	0.097	13324			55
454	2350	1	Vinca herbacea	1001	2018-04-13-13-17-29	0	1	x	-10	0	39.3	22.5	39.3	22.4	39.4	0.097	13324			56
455	2351	1	Vinca herbacea	1001	2018-04-13-13-17-31	0	1	x	-10	0	39.3	22.5	39.2	22.4	39.3	0.005	13324			57
456	2352	1	Vinca herbacea	1001	2018-04-13-13-17-33	0	1	x	-10	0	39.3	22.5	39.3	22.4	39.4	0.097	13324			58
457	2353	1	Vinca herbacea	1001	2018-04-13-13-17-36	0	1	x	-10	0	39.2	22.4	39.3	22.4	39.4	0.197	13324			59
458	2354	1	Vinca herbacea	1001	2018-04-13-13-17-38	0	1	x	-10	0	39.2	22.4	39.3	22.4	39.4	0.197	13324			60
459	2355	1	Vinca herbacea	1001	2018-04-13-13-17-40	0	1	x	-10	0	39.3	22.5	39.3	22.4	39.4	0.097	13324			61
460	2356	1	Vinca herbacea	1001	2018-04-13-13-17-42	0	1	x	-10	0	39.3	22.5	39.3	22.4	39.4	0.097	13324			62
461	2357	1	Vinca herbacea	1001	2018-04-13-13-17-44	0	1	x	-10	0	39.3	22.5	39.3	22.4	39.4	0.097	13324			63
462	2358	1	Vinca herbacea	1001	2018-04-13-13-17-46	0	1	x	-10	0	39.3	22.5	39.3	22.4	39.4	0.097	13324			64
463	2359	1	Vinca herbacea	1001	2018-04-13-13-17-48	0	1	x	-10	0	39.3	22.5	39.3	22.4	39.4	0.097	13324			65
464	2360	1	Vinca herbacea	1001	2018-04-13-13-17-50	0	1	x	-10	0	39.3	22.5	39.3	22.4	39.4	0.097	13324			66
465	2361	1	Vinca herbacea	1001	2018-04-13-13-17-52	0	1	x	-10	0	39.3	22.5	39.3	22.4	39.4	0.097	13324			67
466	2362	1	Vinca herbacea	1001	2018-04-13-13-17-54	0	1	x	-10	0	39.3	22.5	39.3	22.4	39.4	0.097	13324			68
467	2363	1	Vinca herbacea	1001	2018-04-13-13-17-56	0	1	x	-10	0	39.2	22.4	39.3	22.4	39.4	0.197	13324			69
468	2364	1	Vinca herbacea	1001	2018-04-13-13-17-58	0	1	x	-10	0	39.3	22.5	39.3	22.4	39.4	0.097	13324			70
469	2365	1	Vinca herbacea	1001	2018-04-13-13-18-00	0	1	x	-10	0	39.3	22.5	39.3	22.4	39.4	0.097	13324			71
470	2366	1	Vinca herbacea	1001	2018-04-13-13-18-02	0	1	x	-10	0	39.3	22.5	39.3	22.4	39.4	0.097	13324			72
471	2367	1	Vinca herbacea	1001	2018-04-13-13-18-04	0	1	x	-10	0	39.3	22.5	39.3	22.4	39.4	0.097	13324			73
472	2368	1	Vinca herbacea	1001	2018-04-13-13-18-06	0	1	x	-10	0	39.2	22.4	39.3	22.4	39.4	0.197	13324			74
473	2369	1	Vinca herbacea	1001	2018-04-13-13-18-08	0	1	x	-10	0	39.2	22.4	39.4	22.4	39.5	0.288	13324			75
474	2370	1	Vinca herbacea	1001	2018-04-13-13-18-10	0	1	x	-10	0	39.3	22.5	39.4	22.4	39.5	0.188	13324			76
475	2371	1	Vinca herbacea	1001	2018-04-13-13-18-12	0	1	x	-10	0	39.3	22.5	39.4	22.4	39.5	0.188	13324			77
476	2372	1	Vinca herbacea	1001	2018-04-13-13-18-14	0	1	x	-10	0	39.2	22.4	39.4	22.4	39.5	0.288	13324			78
477	2373	1	Vinca herbacea	1001	2018-04-13-13-18-16	0	1	x	-10	0	39.2	22.4	39.4	22.4	39.5	0.288	13324			79
478	2374	1	Vinca herbacea	1001	2018-04-13-13-18-18	0	1	x	-10	0	39.2	22.4	39.4	22.4	39.5	0.288	13324			80
479	2375	1	Vinca herbacea	1001	2018-04-13-13-18-20	0	1	x	-10	0	39.3	22.5	39.4	22.4	39.5	0.188	13324			81
480	2376	1	Vinca herbacea	1001	2018-04-13-13-18-22	0	1	x	-10	0	39.3	22.5	39.4	22.4	39.5	0.188	13324			82
481	2377	1	Vinca herbacea	1001	2018-04-13-13-18-24	0	1	x	-10	0	39.3	22.5	39.4	22.4	39.5	0.188	13324			83
482	2378	1	Vinca herbacea	1001	2018-04-13-13-18-26	0	1	x	-10	0	39.3	22.5	39.4	22.4	39.5	0.188	13324			84
483	2379	1	Vinca herbacea	1001	2018-04-13-13-18-28	0	1	x	-10	0	39.3	22.5	39.4	22.4	39.5	0.188	13324			85
484	2380	1	Vinca herbacea	1001	2018-04-13-13-18-30	0	1	x	-10	0	39.3	22.5	39.4	22.4	39.5	0.188	13324			86
485	2381	1	Vinca herbacea	1001	2018-04-13-13-18-32	0	1	x	-10	0	39.2	22.4	39.5	22.4	39.6	0.38	13324			87
486	2382	1	Vinca herbacea	1001	2018-04-13-13-18-34	0	1	x	-10	0	39.2	22.4	39.4	22.4	39.5	0.288	13324			88
487	2383	1	Vinca herbacea	1001	2018-04-13-13-18-36	0	1	x	-10	0	39.3	22.5	39.4	22.4	39.5	0.188	13324			89
488	2384	1	Vinca herbacea	1001	2018-04-13-13-18-38	0	1	x	-10	0	39.2	22.4	39.4	22.4	39.5	0.288	13324			90
489	2385	1	Vinca herbacea	1001	2018-04-13-13-18-40	0	1	x	-10	0	39.3	22.5	39.5	22.4	39.6	0.28	13324	Last10	Here	91
490	2386	1	Vinca herbacea	1001	2018-04-13-13-18-42	0	1	x	-10	0	39.3	22.5	39.5	22.4	39.6	0.28	13324	Last10	Here	92
491	2387	1	Vinca herbacea	1001	2018-04-13-13-18-44	0	1	x	-10	0	39.3	22.5	39.5	22.4	39.6	0.28	13324	Last10	Here	93
492	2388	1	Vinca herbacea	1001	2018-04-13-13-18-46	0	1	x	-10	0	39.3	22.5	39.5	22.4	39.6	0.28	13324	Last10	Here	94
493	2389	1	Vinca herbacea	1001	2018-04-13-13-18-48	0	1	x	-10	0	39.3	22.5	39.5	22.4	39.6	0.28	13324	Last10	Here	95
494	2390	1	Vinca herbacea	1001	2018-04-13-13-18-50	0	1	x	-10	0	39.3	22.5	39.5	22.4	39.6	0.28	13324	Last10	Here	96
495	2391	1	Vinca herbacea	1001	2018-04-13-13-18-52	0	1	x	-10	0	39.3	22.5	39.4	22.4	39.5	0.188	13324	Last10	Here	97
496	2392	1	Vinca herbacea	1001	2018-04-13-13-18-54	0	1	x	-10	0	39.3	22.5	39.4	22.4	39.5	0.188	13324	Last10	Here	98
497	2393	1	Vinca herbacea	1001	2018-04-13-13-18-56	0	1	x	-10	0	39.3	22.5	39.4	22.4	39.5	0.188	13324	Last10	Here	99
498	2394	1	Vinca herbacea	1001	2018-04-13-13-18-58	0	1	x	-10	0	39.3	22.5	39.4	22.4	39.5	0.188	13324	Last10	Here	100
499	2395	1	Vinca herbacea	1001	2018-04-13-13-19-30	0	1	x	-5	0	39.3	22.5	39.4	22.4	39.5	0.188	13325	First10	Here	1
500	2396	1	Vinca herbacea	1001	2018-04-13-13-19-32	0	1	x	-5	0	39.3	22.5	39.4	22.4	39.5	0.188	13325	First10	Here	2
501	2397	1	Vinca herbacea	1001	2018-04-13-13-19-34	0	1	x	-5	0	39.3	22.5	39.4	22.4	39.5	0.188	13325	First10	Here	3
502	2398	1	Vinca herbacea	1001	2018-04-13-13-19-36	0	1	x	-5	0	39.3	22.5	39.3	22.3	39.4	0.097	13325	First10	Here	4
503	2399	1	Vinca herbacea	1001	2018-04-13-13-19-38	0	1	x	-5	0	39.3	22.5	39.4	22.4	39.5	0.188	13325	First10	Here	5
504	2400	1	Vinca herbacea	1001	2018-04-13-13-19-40	0	1	x	-5	0	39.3	22.5	39.4	22.4	39.5	0.188	13325	First10	Here	6
505	2401	1	Vinca herbacea	1001	2018-04-13-13-19-42	0	1	x	-5	0	39.3	22.5	39.4	22.4	39.5	0.188	13325	First10	Here	7
506	2402	1	Vinca herbacea	1001	2018-04-13-13-19-44	0	1	x	-5	0	39.3	22.5	39.4	22.4	39.5	0.188	13325	First10	Here	8
507	2403	1	Vinca herbacea	1001	2018-04-13-13-19-46	0	1	x	-5	0	39.3	22.5	39.3	22.3	39.4	0.097	13325	First10	Here	9
508	2404	1	Vinca herbacea	1001	2018-04-13-13-19-48	0	1	x	-5	0	39.3	22.5	39.4	22.4	39.5	0.188	13325	First10	Here	10
509	2405	1	Vinca herbacea	1001	2018-04-13-13-19-50	0	1	x	-5	0	39.3	22.5	39.4	22.4	39.5	0.188	13325			11
510	2406	1	Vinca herbacea	1001	2018-04-13-13-19-52	0	1	x	-5	0	39.3	22.5	39.3	22.3	39.4	0.097	13325			12
511	2407	1	Vinca herbacea	1001	2018-04-13-13-19-54	0	1	x	-5	0	39.2	22.4	39.4	22.4	39.5	0.288	13325			13
512	2408	1	Vinca herbacea	1001	2018-04-13-13-19-56	0	1	x	-5	0	39.3	22.5	39.4	22.4	39.5	0.188	13325			14
513	2409	1	Vinca herbacea	1001	2018-04-13-13-19-58	0	1	x	-5	0	39.3	22.5	39.3	22.3	39.4	0.097	13325			15
514	2410	1	Vinca herbacea	1001	2018-04-13-13-20-00	0	1	x	-5	0	39.3	22.5	39.4	22.4	39.5	0.188	13325			16
515	2411	1	Vinca herbacea	1001	2018-04-13-13-20-02	0	1	x	-5	0	39.3	22.5	39.4	22.4	39.5	0.188	13325			17
516	2412	1	Vinca herbacea	1001	2018-04-13-13-20-04	0	1	x	-5	0	39.3	22.5	39.4	22.4	39.5	0.188	13325			18
517	2413	1	Vinca herbacea	1001	2018-04-13-13-20-06	0	1	x	-5	0	39.2	22.4	39.4	22.4	39.5	0.288	13325			19
518	2414	1	Vinca herbacea	1001	2018-04-13-13-20-08	0	1	x	-5	0	39.3	22.5	39.4	22.4	39.5	0.188	13325			20
519	2415	1	Vinca herbacea	1001	2018-04-13-13-20-10	0	1	x	-5	0	39.3	22.5	39.4	22.4	39.5	0.188	13325			21
520	2416	1	Vinca herbacea	1001	2018-04-13-13-20-12	0	1	x	-5	0	39.3	22.5	39.4	22.4	39.5	0.188	13325			22
521	2417	1	Vinca herbacea	1001	2018-04-13-13-20-14	0	1	x	-5	0	39.3	22.5	39.4	22.4	39.5	0.188	13325			23
522	2418	1	Vinca herbacea	1001	2018-04-13-13-20-16	0	1	x	-5	0	39.3	22.5	39.4	22.4	39.5	0.188	13325			24
523	2419	1	Vinca herbacea	1001	2018-04-13-13-20-18	0	1	x	-5	0	39.2	22.4	39.4	22.4	39.5	0.288	13325			25
524	2420	1	Vinca herbacea	1001	2018-04-13-13-20-20	0	1	x	-5	0	39.3	22.5	39.4	22.4	39.5	0.188	13325			26
525	2421	1	Vinca herbacea	1001	2018-04-13-13-20-22	0	1	x	-5	0	39.2	22.4	39.4	22.4	39.5	0.288	13325			27
526	2422	1	Vinca herbacea	1001	2018-04-13-13-20-24	0	1	x	-5	0	39.3	22.5	39.4	22.4	39.5	0.188	13325			28
527	2423	1	Vinca herbacea	1001	2018-04-13-13-20-26	0	1	x	-5	0	39.3	22.5	39.4	22.4	39.5	0.188	13325			29
528	2424	1	Vinca herbacea	1001	2018-04-13-13-20-28	0	1	x	-5	0	39.3	22.5	39.4	22.4	39.5	0.188	13325			30
529	2425	1	Vinca herbacea	1001	2018-04-13-13-20-30	0	1	x	-5	0	39.3	22.5	39.4	22.4	39.5	0.188	13325			31
530	2426	1	Vinca herbacea	1001	2018-04-13-13-20-32	0	1	x	-5	0	39.2	22.4	39.4	22.4	39.5	0.288	13325			32
531	2427	1	Vinca herbacea	1001	2018-04-13-13-20-34	0	1	x	-5	0	39.3	22.5	39.4	22.4	39.5	0.188	13325			33
532	2428	1	Vinca herbacea	1001	2018-04-13-13-20-36	0	1	x	-5	0	39.3	22.5	39.3	22.4	39.4	0.097	13325			34
533	2429	1	Vinca herbacea	1001	2018-04-13-13-20-38	0	1	x	-5	0	39.3	22.5	39.4	22.4	39.5	0.188	13325			35
534	2430	1	Vinca herbacea	1001	2018-04-13-13-20-40	0	1	x	-5	0	39.3	22.5	39.4	22.4	39.5	0.188	13325			36
535	2431	1	Vinca herbacea	1001	2018-04-13-13-20-42	0	1	x	-5	0	39.3	22.5	39.4	22.4	39.5	0.188	13325			37
536	2432	1	Vinca herbacea	1001	2018-04-13-13-20-44	0	1	x	-5	0	39.3	22.5	39.4	22.4	39.5	0.188	13325			38
537	2433	1	Vinca herbacea	1001	2018-04-13-13-20-46	0	1	x	-5	0	39.3	22.5	39.4	22.4	39.5	0.188	13325			39
538	2434	1	Vinca herbacea	1001	2018-04-13-13-20-48	0	1	x	-5	0	39.3	22.5	39.4	22.4	39.5	0.188	13325			40
539	2435	1	Vinca herbacea	1001	2018-04-13-13-20-50	0	1	x	-5	0	39.2	22.4	39.4	22.4	39.5	0.288	13325			41
540	2436	1	Vinca herbacea	1001	2018-04-13-13-20-52	0	1	x	-5	0	39.3	22.5	39.4	22.4	39.5	0.188	13325			42
541	2437	1	Vinca herbacea	1001	2018-04-13-13-20-54	0	1	x	-5	0	39.2	22.4	39.4	22.4	39.5	0.288	13325			43
542	2438	1	Vinca herbacea	1001	2018-04-13-13-20-56	0	1	x	-5	0	39.3	22.5	39.4	22.4	39.5	0.188	13325			44
543	2439	1	Vinca herbacea	1001	2018-04-13-13-20-58	0	1	x	-5	0	39.3	22.5	39.4	22.4	39.5	0.188	13325			45
544	2440	1	Vinca herbacea	1001	2018-04-13-13-21-00	0	1	x	-5	0	39.2	22.4	39.4	22.4	39.5	0.288	13325			46
545	2441	1	Vinca herbacea	1001	2018-04-13-13-21-02	0	1	x	-5	0	39.3	22.5	39.3	22.3	39.4	0.097	13325			47
546	2442	1	Vinca herbacea	1001	2018-04-13-13-21-04	0	1	x	-5	0	39.3	22.5	39.4	22.4	39.5	0.188	13325			48
547	2443	1	Vinca herbacea	1001	2018-04-13-13-21-06	0	1	x	-5	0	39.3	22.5	39.4	22.4	39.5	0.188	13325			49
548	2444	1	Vinca herbacea	1001	2018-04-13-13-21-08	0	1	x	-5	0	39.3	22.5	39.3	22.3	39.4	0.097	13325			50
549	2445	1	Vinca herbacea	1001	2018-04-13-13-21-10	0	1	x	-5	0	39.3	22.5	39.3	22.4	39.4	0.097	13325			51
550	2446	1	Vinca herbacea	1001	2018-04-13-13-21-12	0	1	x	-5	0	39.3	22.5	39.3	22.4	39.4	0.097	13325			52
551	2447	1	Vinca herbacea	1001	2018-04-13-13-21-14	0	1	x	-5	0	39.3	22.5	39.3	22.4	39.4	0.097	13325			53
552	2448	1	Vinca herbacea	1001	2018-04-13-13-21-16	0	1	x	-5	0	39.3	22.5	39.3	22.4	39.4	0.097	13325			54
553	2449	1	Vinca herbacea	1001	2018-04-13-13-21-18	0	1	x	-5	0	39.2	22.4	39.3	22.4	39.4	0.197	13325			55
554	2450	1	Vinca herbacea	1001	2018-04-13-13-21-20	0	1	x	-5	0	39.2	22.4	39.2	22.3	39.3	0.105	13325			56
555	2451	1	Vinca herbacea	1001	2018-04-13-13-21-22	0	1	x	-5	0	39.2	22.4	39.2	22.3	39.3	0.105	13325			57
556	2452	1	Vinca herbacea	1001	2018-04-13-13-21-24	0	1	x	-5	0	39.2	22.4	39.2	22.3	39.3	0.105	13325			58
557	2453	1	Vinca herbacea	1001	2018-04-13-13-21-26	0	1	x	-5	0	39.3	22.5	39.3	22.4	39.4	0.097	13325			59
558	2454	1	Vinca herbacea	1001	2018-04-13-13-21-28	0	1	x	-5	0	39.2	22.4	39.3	22.4	39.4	0.197	13325			60
559	2455	1	Vinca herbacea	1001	2018-04-13-13-21-30	0	1	x	-5	0	39.3	22.5	39.2	22.3	39.3	0.005	13325			61
560	2456	1	Vinca herbacea	1001	2018-04-13-13-21-32	0	1	x	-5	0	39.2	22.4	39.2	22.3	39.3	0.105	13325			62
561	2457	1	Vinca herbacea	1001	2018-04-13-13-21-34	0	1	x	-5	0	39.3	22.5	39.3	22.4	39.4	0.097	13325			63
562	2458	1	Vinca herbacea	1001	2018-04-13-13-21-36	0	1	x	-5	0	39.3	22.5	39.3	22.4	39.4	0.097	13325			64
563	2459	1	Vinca herbacea	1001	2018-04-13-13-21-38	0	1	x	-5	0	39.3	22.5	39.3	22.4	39.4	0.097	13325			65
564	2460	1	Vinca herbacea	1001	2018-04-13-13-21-40	0	1	x	-5	0	39.3	22.5	39.2	22.3	39.3	0.005	13325			66
565	2461	1	Vinca herbacea	1001	2018-04-13-13-21-42	0	1	x	-5	0	39.3	22.5	39.3	22.4	39.4	0.097	13325			67
566	2462	1	Vinca herbacea	1001	2018-04-13-13-21-44	0	1	x	-5	0	39.2	22.4	39.2	22.3	39.3	0.105	13325			68
567	2463	1	Vinca herbacea	1001	2018-04-13-13-21-46	0	1	x	-5	0	39.2	22.5	39.3	22.4	39.4	0.197	13325			69
568	2464	1	Vinca herbacea	1001	2018-04-13-13-21-48	0	1	x	-5	0	39.3	22.5	39.4	22.4	39.5	0.188	13325			70
569	2465	1	Vinca herbacea	1001	2018-04-13-13-21-50	0	1	x	-5	0	39.3	22.5	39.4	22.4	39.5	0.188	13325			71
570	2466	1	Vinca herbacea	1001	2018-04-13-13-21-52	0	1	x	-5	0	39.3	22.5	39.3	22.3	39.4	0.097	13325			72
571	2467	1	Vinca herbacea	1001	2018-04-13-13-21-54	0	1	x	-5	0	39.3	22.5	39.4	22.4	39.5	0.188	13325			73
572	2468	1	Vinca herbacea	1001	2018-04-13-13-21-56	0	1	x	-5	0	39.2	22.4	39.3	22.4	39.4	0.197	13325			74
573	2469	1	Vinca herbacea	1001	2018-04-13-13-21-58	0	1	x	-5	0	39.3	22.5	39.3	22.3	39.4	0.097	13325			75
574	2470	1	Vinca herbacea	1001	2018-04-13-13-22-00	0	1	x	-5	0	39.2	22.4	39.4	22.4	39.5	0.288	13325			76
575	2471	1	Vinca herbacea	1001	2018-04-13-13-22-02	0	1	x	-5	0	39.3	22.5	39.2	22.3	39.3	0.005	13325			77
576	2472	1	Vinca herbacea	1001	2018-04-13-13-22-04	0	1	x	-5	0	39.3	22.5	39.3	22.4	39.4	0.097	13325			78
577	2473	1	Vinca herbacea	1001	2018-04-13-13-22-06	0	1	x	-5	0	39.2	22.4	39.2	22.3	39.3	0.105	13325			79
578	2474	1	Vinca herbacea	1001	2018-04-13-13-22-08	0	1	x	-5	0	39.3	22.5	39.3	22.4	39.4	0.097	13325			80
579	2475	1	Vinca herbacea	1001	2018-04-13-13-22-10	0	1	x	-5	0	39.3	22.5	39.2	22.3	39.3	0.005	13325			81
580	2476	1	Vinca herbacea	1001	2018-04-13-13-22-12	0	1	x	-5	0	39.2	22.5	39.4	22.4	39.5	0.288	13325			82
581	2477	1	Vinca herbacea	1001	2018-04-13-13-22-14	0	1	x	-5	0	39.3	22.5	39.2	22.3	39.3	0.005	13325			83
582	2478	1	Vinca herbacea	1001	2018-04-13-13-22-16	0	1	x	-5	0	39.3	22.5	39.3	22.4	39.4	0.097	13325			84
583	2479	1	Vinca herbacea	1001	2018-04-13-13-22-18	0	1	x	-5	0	39.2	22.4	39.3	22.4	39.4	0.197	13325			85
584	2480	1	Vinca herbacea	1001	2018-04-13-13-22-20	0	1	x	-5	0	39.3	22.5	39.2	22.3	39.3	0.005	13325			86
585	2481	1	Vinca herbacea	1001	2018-04-13-13-22-22	0	1	x	-5	0	39.3	22.5	39.3	22.4	39.4	0.097	13325			87
586	2482	1	Vinca herbacea	1001	2018-04-13-13-22-24	0	1	x	-5	0	39.3	22.5	39.4	22.4	39.5	0.188	13325			88
587	2483	1	Vinca herbacea	1001	2018-04-13-13-22-26	0	1	x	-5	0	39.3	22.5	39.4	22.4	39.5	0.188	13325			89
588	2484	1	Vinca herbacea	1001	2018-04-13-13-22-28	0	1	x	-5	0	39.3	22.5	39.4	22.4	39.5	0.188	13325			90
589	2485	1	Vinca herbacea	1001	2018-04-13-13-22-30	0	1	x	-5	0	39.3	22.5	39.4	22.4	39.5	0.188	13325	Last10	Here	91
590	2486	1	Vinca herbacea	1001	2018-04-13-13-22-32	0	1	x	-5	0	39.3	22.5	39.2	22.3	39.3	0.005	13325	Last10	Here	92
591	2487	1	Vinca herbacea	1001	2018-04-13-13-22-34	0	1	x	-5	0	39.3	22.5	39.2	22.3	39.3	0.005	13325	Last10	Here	93
592	2488	1	Vinca herbacea	1001	2018-04-13-13-22-36	0	1	x	-5	0	39.3	22.5	39.3	22.4	39.4	0.097	13325	Last10	Here	94
593	2489	1	Vinca herbacea	1001	2018-04-13-13-22-38	0	1	x	-5	0	39.3	22.5	39.3	22.4	39.4	0.097	13325	Last10	Here	95
594	2490	1	Vinca herbacea	1001	2018-04-13-13-22-40	0	1	x	-5	0	39.3	22.5	39.3	22.4	39.4	0.097	13325	Last10	Here	96
595	2491	1	Vinca herbacea	1001	2018-04-13-13-22-42	0	1	x	-5	0	39.3	22.5	39.2	22.3	39.3	0.005	13325	Last10	Here	97
596	2492	1	Vinca herbacea	1001	2018-04-13-13-22-44	0	1	x	-5	0	39.3	22.5	39.3	22.4	39.4	0.097	13325	Last10	Here	98
597	2493	1	Vinca herbacea	1001	2018-04-13-13-22-46	0	1	x	-5	0	39.2	22.4	39.2	22.3	39.3	0.105	13325	Last10	Here	99
598	2494	1	Vinca herbacea	1001	2018-04-13-13-22-48	0	1	x	-5	0	39.2	22.4	39.3	22.4	39.4	0.197	13325	Last10	Here	100
599	2495	1	Vinca herbacea	1001	2018-04-13-13-23-21	0	1	x	0	0	39.2	22.4	39.3	22.3	39.4	0.197	13326	First10	Here	1
600	2496	1	Vinca herbacea	1001	2018-04-13-13-23-23	0	1	x	0	0	39.2	22.4	39.3	22.3	39.4	0.197	13326	First10	Here	2
601	2497	1	Vinca herbacea	1001	2018-04-13-13-23-25	0	1	x	0	0	39.3	22.5	39.3	22.3	39.4	0.097	13326	First10	Here	3
602	2498	1	Vinca herbacea	1001	2018-04-13-13-23-27	0	1	x	0	0	39.2	22.4	39.3	22.3	39.4	0.197	13326	First10	Here	4
603	2499	1	Vinca herbacea	1001	2018-04-13-13-23-29	0	1	x	0	0	39.2	22.4	39.3	22.3	39.4	0.197	13326	First10	Here	5
604	2500	1	Vinca herbacea	1001	2018-04-13-13-23-31	0	1	x	0	0	39.3	22.5	39.4	22.4	39.5	0.188	13326	First10	Here	6
605	2501	1	Vinca herbacea	1001	2018-04-13-13-23-33	0	1	x	0	0	39.2	22.4	39.3	22.3	39.4	0.197	13326	First10	Here	7
606	2502	1	Vinca herbacea	1001	2018-04-13-13-23-35	0	1	x	0	0	39.2	22.4	39.3	22.3	39.4	0.197	13326	First10	Here	8
607	2503	1	Vinca herbacea	1001	2018-04-13-13-23-37	0	1	x	0	0	39.3	22.5	39.3	22.3	39.4	0.097	13326	First10	Here	9
608	2504	1	Vinca herbacea	1001	2018-04-13-13-23-39	0	1	x	0	0	39.3	22.5	39.4	22.4	39.5	0.188	13326	First10	Here	10
609	2505	1	Vinca herbacea	1001	2018-04-13-13-23-41	0	1	x	0	0	39.3	22.5	39.3	22.3	39.4	0.097	13326			11
610	2506	1	Vinca herbacea	1001	2018-04-13-13-23-43	0	1	x	0	0	39.3	22.5	39.4	22.4	39.5	0.188	13326			12
611	2507	1	Vinca herbacea	1001	2018-04-13-13-23-45	0	1	x	0	0	39.3	22.5	39.4	22.4	39.5	0.188	13326			13
612	2508	1	Vinca herbacea	1001	2018-04-13-13-23-47	0	1	x	0	0	39.3	22.5	39.3	22.3	39.4	0.097	13326			14
613	2509	1	Vinca herbacea	1001	2018-04-13-13-23-49	0	1	x	0	0	39.2	22.4	39.3	22.3	39.4	0.197	13326			15
614	2510	1	Vinca herbacea	1001	2018-04-13-13-23-51	0	1	x	0	0	39.3	22.5	39.4	22.4	39.5	0.188	13326			16
615	2511	1	Vinca herbacea	1001	2018-04-13-13-23-53	0	1	x	0	0	39.2	22.4	39.4	22.4	39.5	0.288	13326			17
616	2512	1	Vinca herbacea	1001	2018-04-13-13-23-55	0	1	x	0	0	39.2	22.4	39.4	22.4	39.5	0.288	13326			18
617	2513	1	Vinca herbacea	1001	2018-04-13-13-23-57	0	1	x	0	0	39.3	22.5	39.4	22.4	39.5	0.188	13326			19
618	2514	1	Vinca herbacea	1001	2018-04-13-13-23-59	0	1	x	0	0	39.2	22.4	39.3	22.3	39.4	0.197	13326			20
619	2515	1	Vinca herbacea	1001	2018-04-13-13-24-01	0	1	x	0	0	39.3	22.5	39.4	22.4	39.5	0.188	13326			21
620	2516	1	Vinca herbacea	1001	2018-04-13-13-24-03	0	1	x	0	0	39.3	22.5	39.4	22.4	39.5	0.188	13326			22
621	2517	1	Vinca herbacea	1001	2018-04-13-13-24-05	0	1	x	0	0	39.2	22.4	39.4	22.4	39.5	0.288	13326			23
622	2518	1	Vinca herbacea	1001	2018-04-13-13-24-07	0	1	x	0	0	39.3	22.5	39.3	22.3	39.4	0.097	13326			24
623	2519	1	Vinca herbacea	1001	2018-04-13-13-24-09	0	1	x	0	0	39.2	22.4	39.3	22.3	39.4	0.197	13326			25
624	2520	1	Vinca herbacea	1001	2018-04-13-13-24-11	0	1	x	0	0	39.3	22.5	39.3	22.3	39.4	0.097	13326			26
625	2521	1	Vinca herbacea	1001	2018-04-13-13-24-13	0	1	x	0	0	39.2	22.4	39.4	22.4	39.5	0.288	13326			27
626	2522	1	Vinca herbacea	1001	2018-04-13-13-24-15	0	1	x	0	0	39.3	22.5	39.4	22.4	39.5	0.188	13326			28
627	2523	1	Vinca herbacea	1001	2018-04-13-13-24-17	0	1	x	0	0	39.3	22.5	39.4	22.4	39.5	0.188	13326			29
628	2524	1	Vinca herbacea	1001	2018-04-13-13-24-19	0	1	x	0	0	39.2	22.4	39.3	22.3	39.4	0.197	13326			30
629	2525	1	Vinca herbacea	1001	2018-04-13-13-24-21	0	1	x	0	0	39.2	22.4	39.3	22.3	39.4	0.197	13326			31
630	2526	1	Vinca herbacea	1001	2018-04-13-13-24-23	0	1	x	0	0	39.3	22.5	39.3	22.3	39.4	0.097	13326			32
631	2527	1	Vinca herbacea	1001	2018-04-13-13-24-25	0	1	x	0	0	39.3	22.5	39.3	22.3	39.4	0.097	13326			33
632	2528	1	Vinca herbacea	1001	2018-04-13-13-24-27	0	1	x	0	0	39.3	22.5	39.3	22.3	39.4	0.097	13326			34
633	2529	1	Vinca herbacea	1001	2018-04-13-13-24-29	0	1	x	0	0	39.3	22.5	39.3	22.3	39.4	0.097	13326			35
634	2530	1	Vinca herbacea	1001	2018-04-13-13-24-31	0	1	x	0	0	39.2	22.4	39.3	22.3	39.4	0.197	13326			36
635	2531	1	Vinca herbacea	1001	2018-04-13-13-24-33	0	1	x	0	0	39.3	22.5	39.5	22.4	39.6	0.28	13326			37
636	2532	1	Vinca herbacea	1001	2018-04-13-13-24-35	0	1	x	0	0	39.3	22.5	39.4	22.3	39.5	0.188	13326			38
637	2533	1	Vinca herbacea	1001	2018-04-13-13-24-37	0	1	x	0	0	39.2	22.4	39.4	22.4	39.5	0.288	13326			39
638	2534	1	Vinca herbacea	1001	2018-04-13-13-24-39	0	1	x	0	0	39.2	22.4	39.3	22.3	39.4	0.197	13326			40
639	2535	1	Vinca herbacea	1001	2018-04-13-13-24-41	0	1	x	0	0	39.2	22.4	39.3	22.3	39.4	0.197	13326			41
640	2536	1	Vinca herbacea	1001	2018-04-13-13-24-43	0	1	x	0	0	39.3	22.5	39.3	22.3	39.4	0.097	13326			42
641	2537	1	Vinca herbacea	1001	2018-04-13-13-24-45	0	1	x	0	0	39.3	22.5	39.5	22.4	39.6	0.28	13326			43
642	2538	1	Vinca herbacea	1001	2018-04-13-13-24-47	0	1	x	0	0	39.3	22.5	39.3	22.3	39.4	0.097	13326			44
643	2539	1	Vinca herbacea	1001	2018-04-13-13-24-49	0	1	x	0	0	39.2	22.4	39.3	22.3	39.4	0.197	13326			45
644	2540	1	Vinca herbacea	1001	2018-04-13-13-24-51	0	1	x	0	0	39.3	22.5	39.3	22.3	39.4	0.097	13326			46
645	2541	1	Vinca herbacea	1001	2018-04-13-13-24-53	0	1	x	0	0	39.2	22.4	39.3	22.3	39.4	0.197	13326			47
646	2542	1	Vinca herbacea	1001	2018-04-13-13-24-55	0	1	x	0	0	39.2	22.4	39.4	22.4	39.5	0.288	13326			48
647	2543	1	Vinca herbacea	1001	2018-04-13-13-24-57	0	1	x	0	0	39.2	22.4	39.4	22.4	39.5	0.288	13326			49
648	2544	1	Vinca herbacea	1001	2018-04-13-13-24-59	0	1	x	0	0	39.2	22.4	39.5	22.4	39.6	0.38	13326			50
649	2545	1	Vinca herbacea	1001	2018-04-13-13-25-01	0	1	x	0	0	39.3	22.5	39.3	22.3	39.4	0.097	13326			51
650	2546	1	Vinca herbacea	1001	2018-04-13-13-25-03	0	1	x	0	0	39.3	22.5	39.5	22.4	39.6	0.28	13326			52
651	2547	1	Vinca herbacea	1001	2018-04-13-13-25-05	0	1	x	0	0	39.2	22.4	39.4	22.3	39.5	0.288	13326			53
652	2548	1	Vinca herbacea	1001	2018-04-13-13-25-07	0	1	x	0	0	39.3	22.5	39.5	22.4	39.6	0.28	13326			54
653	2549	1	Vinca herbacea	1001	2018-04-13-13-25-09	0	1	x	0	0	39.2	22.4	39.5	22.4	39.6	0.38	13326			55
654	2550	1	Vinca herbacea	1001	2018-04-13-13-25-11	0	1	x	0	0	39.3	22.5	39.4	22.3	39.5	0.188	13326			56
655	2551	1	Vinca herbacea	1001	2018-04-13-13-25-13	0	1	x	0	0	39.2	22.4	39.5	22.4	39.6	0.38	13326			57
656	2552	1	Vinca herbacea	1001	2018-04-13-13-25-15	0	1	x	0	0	39.2	22.4	39.4	22.3	39.5	0.288	13326			58
657	2553	1	Vinca herbacea	1001	2018-04-13-13-25-17	0	1	x	0	0	39.2	22.4	39.4	22.4	39.5	0.288	13326			59
658	2554	1	Vinca herbacea	1001	2018-04-13-13-25-19	0	1	x	0	0	39.3	22.5	39.4	22.4	39.5	0.188	13326			60
659	2555	1	Vinca herbacea	1001	2018-04-13-13-25-21	0	1	x	0	0	39.3	22.5	39.4	22.4	39.5	0.188	13326			61
660	2556	1	Vinca herbacea	1001	2018-04-13-13-25-23	0	1	x	0	0	39.2	22.4	39.3	22.3	39.4	0.197	13326			62
661	2557	1	Vinca herbacea	1001	2018-04-13-13-25-25	0	1	x	0	0	39.2	22.4	39.3	22.3	39.4	0.197	13326			63
662	2558	1	Vinca herbacea	1001	2018-04-13-13-25-27	0	1	x	0	0	39.3	22.5	39.3	22.3	39.4	0.097	13326			64
663	2559	1	Vinca herbacea	1001	2018-04-13-13-25-29	0	1	x	0	0	39.2	22.4	39.3	22.3	39.4	0.197	13326			65
664	2560	1	Vinca herbacea	1001	2018-04-13-13-25-31	0	1	x	0	0	39.3	22.5	39.4	22.4	39.5	0.188	13326			66
665	2561	1	Vinca herbacea	1001	2018-04-13-13-25-33	0	1	x	0	0	39.2	22.4	39.3	22.3	39.4	0.197	13326			67
666	2562	1	Vinca herbacea	1001	2018-04-13-13-25-35	0	1	x	0	0	39.3	22.5	39.3	22.3	39.4	0.097	13326			68
667	2563	1	Vinca herbacea	1001	2018-04-13-13-25-37	0	1	x	0	0	39.3	22.5	39.3	22.3	39.4	0.097	13326			69
668	2564	1	Vinca herbacea	1001	2018-04-13-13-25-39	0	1	x	0	0	39.2	22.4	39.3	22.3	39.4	0.197	13326			70
669	2565	1	Vinca herbacea	1001	2018-04-13-13-25-41	0	1	x	0	0	39.3	22.5	39.3	22.3	39.4	0.097	13326			71
670	2566	1	Vinca herbacea	1001	2018-04-13-13-25-43	0	1	x	0	0	39.3	22.5	39.4	22.4	39.5	0.188	13326			72
671	2567	1	Vinca herbacea	1001	2018-04-13-13-25-45	0	1	x	0	0	39.2	22.4	39.4	22.4	39.5	0.288	13326			73
672	2568	1	Vinca herbacea	1001	2018-04-13-13-25-47	0	1	x	0	0	39.2	22.4	39.4	22.4	39.5	0.288	13326			74
673	2569	1	Vinca herbacea	1001	2018-04-13-13-25-49	0	1	x	0	0	39.3	22.5	39.3	22.3	39.4	0.097	13326			75
674	2570	1	Vinca herbacea	1001	2018-04-13-13-25-51	0	1	x	0	0	39.2	22.4	39.3	22.3	39.4	0.197	13326			76
675	2571	1	Vinca herbacea	1001	2018-04-13-13-25-53	0	1	x	0	0	39.2	22.4	39.4	22.3	39.5	0.288	13326			77
676	2572	1	Vinca herbacea	1001	2018-04-13-13-25-55	0	1	x	0	0	39.2	22.4	39.5	22.4	39.6	0.38	13326			78
677	2573	1	Vinca herbacea	1001	2018-04-13-13-25-57	0	1	x	0	0	39.2	22.4	39.5	22.4	39.6	0.38	13326			79
678	2574	1	Vinca herbacea	1001	2018-04-13-13-25-59	0	1	x	0	0	39.2	22.4	39.4	22.3	39.5	0.288	13326			80
679	2575	1	Vinca herbacea	1001	2018-04-13-13-26-01	0	1	x	0	0	39.3	22.5	39.4	22.3	39.5	0.188	13326			81
680	2576	1	Vinca herbacea	1001	2018-04-13-13-26-03	0	1	x	0	0	39.3	22.5	39.5	22.4	39.6	0.28	13326			82
681	2577	1	Vinca herbacea	1001	2018-04-13-13-26-05	0	1	x	0	0	39.3	22.5	39.5	22.4	39.6	0.28	13326			83
682	2578	1	Vinca herbacea	1001	2018-04-13-13-26-07	0	1	x	0	0	39.2	22.4	39.4	22.3	39.5	0.288	13326			84
683	2579	1	Vinca herbacea	1001	2018-04-13-13-26-09	0	1	x	0	0	39.3	22.5	39.4	22.3	39.5	0.188	13326			85
684	2580	1	Vinca herbacea	1001	2018-04-13-13-26-11	0	1	x	0	0	39.2	22.4	39.5	22.4	39.6	0.38	13326			86
685	2581	1	Vinca herbacea	1001	2018-04-13-13-26-13	0	1	x	0	0	39.3	22.5	39.4	22.3	39.5	0.188	13326			87
686	2582	1	Vinca herbacea	1001	2018-04-13-13-26-15	0	1	x	0	0	39.3	22.5	39.4	22.3	39.5	0.188	13326			88
687	2583	1	Vinca herbacea	1001	2018-04-13-13-26-17	0	1	x	0	0	39.3	22.5	39.5	22.4	39.6	0.28	13326			89
688	2584	1	Vinca herbacea	1001	2018-04-13-13-26-19	0	1	x	0	0	39.3	22.5	39.4	22.3	39.5	0.188	13326			90
689	2585	1	Vinca herbacea	1001	2018-04-13-13-26-21	0	1	x	0	0	39.3	22.5	39.4	22.3	39.5	0.188	13326	Last10	Here	91
690	2586	1	Vinca herbacea	1001	2018-04-13-13-26-23	0	1	x	0	0	39.2	22.4	39.4	22.3	39.5	0.288	13326	Last10	Here	92
691	2587	1	Vinca herbacea	1001	2018-04-13-13-26-25	0	1	x	0	0	39.2	22.4	39.5	22.3	39.6	0.38	13326	Last10	Here	93
692	2588	1	Vinca herbacea	1001	2018-04-13-13-26-27	0	1	x	0	0	39.2	22.4	39.4	22.3	39.5	0.288	13326	Last10	Here	94
693	2589	1	Vinca herbacea	1001	2018-04-13-13-26-29	0	1	x	0	0	39.2	22.4	39.4	22.3	39.5	0.288	13326	Last10	Here	95
694	2590	1	Vinca herbacea	1001	2018-04-13-13-26-31	0	1	x	0	0	39.2	22.4	39.4	22.3	39.5	0.288	13326	Last10	Here	96
695	2591	1	Vinca herbacea	1001	2018-04-13-13-26-33	0	1	x	0	0	39.2	22.4	39.4	22.3	39.5	0.288	13326	Last10	Here	97
696	2592	1	Vinca herbacea	1001	2018-04-13-13-26-35	0	1	x	0	0	39.3	22.5	39.5	22.3	39.6	0.28	13326	Last10	Here	98
697	2593	1	Vinca herbacea	1001	2018-04-13-13-26-37	0	1	x	0	0	39.3	22.5	39.5	22.3	39.6	0.28	13326	Last10	Here	99
698	2594	1	Vinca herbacea	1001	2018-04-13-13-26-39	0	1	x	0	0	39.2	22.4	39.4	22.3	39.5	0.288	13326	Last10	Here	100
699	2595	1	Vinca herbacea	1001	2018-04-13-13-27-11	0	1	x	5	0	39.3	22.4	39.4	22.3	39.5	0.188	13327	First10	Here	1
700	2596	1	Vinca herbacea	1001	2018-04-13-13-27-13	0	1	x	5	0	39.3	22.4	39.4	22.3	39.5	0.188	13327	First10	Here	2
701	2597	1	Vinca herbacea	1001	2018-04-13-13-27-15	0	1	x	5	0	39.3	22.4	39.4	22.3	39.5	0.188	13327	First10	Here	3
702	2598	1	Vinca herbacea	1001	2018-04-13-13-27-17	0	1	x	5	0	39.3	22.4	39.4	22.3	39.5	0.188	13327	First10	Here	4
703	2599	1	Vinca herbacea	1001	2018-04-13-13-27-19	0	1	x	5	0	39.3	22.4	39.4	22.3	39.5	0.188	13327	First10	Here	5
704	2600	1	Vinca herbacea	1001	2018-04-13-13-27-21	0	1	x	5	0	39.3	22.4	39.4	22.3	39.5	0.188	13327	First10	Here	6
705	2601	1	Vinca herbacea	1001	2018-04-13-13-27-23	0	1	x	5	0	39.3	22.4	39.4	22.3	39.5	0.188	13327	First10	Here	7
706	2602	1	Vinca herbacea	1001	2018-04-13-13-27-25	0	1	x	5	0	39.2	22.4	39.4	22.3	39.5	0.288	13327	First10	Here	8
707	2603	1	Vinca herbacea	1001	2018-04-13-13-27-27	0	1	x	5	0	39.3	22.4	39.5	22.4	39.6	0.28	13327	First10	Here	9
708	2604	1	Vinca herbacea	1001	2018-04-13-13-27-29	0	1	x	5	0	39.2	22.4	39.4	22.3	39.5	0.288	13327	First10	Here	10
709	2605	1	Vinca herbacea	1001	2018-04-13-13-27-31	0	1	x	5	0	39.3	22.4	39.4	22.3	39.5	0.188	13327			11
710	2606	1	Vinca herbacea	1001	2018-04-13-13-27-33	0	1	x	5	0	39.3	22.4	39.4	22.3	39.5	0.188	13327			12
711	2607	1	Vinca herbacea	1001	2018-04-13-13-27-35	0	1	x	5	0	39.3	22.4	39.4	22.3	39.5	0.188	13327			13
712	2608	1	Vinca herbacea	1001	2018-04-13-13-27-37	0	1	x	5	0	39.3	22.4	39.4	22.3	39.5	0.188	13327			14
713	2609	1	Vinca herbacea	1001	2018-04-13-13-27-39	0	1	x	5	0	39.3	22.4	39.4	22.3	39.5	0.188	13327			15
714	2610	1	Vinca herbacea	1001	2018-04-13-13-27-41	0	1	x	5	0	39.3	22.4	39.5	22.4	39.6	0.28	13327			16
715	2611	1	Vinca herbacea	1001	2018-04-13-13-27-43	0	1	x	5	0	39.3	22.4	39.5	22.4	39.6	0.28	13327			17
716	2612	1	Vinca herbacea	1001	2018-04-13-13-27-45	0	1	x	5	0	39.3	22.4	39.4	22.3	39.5	0.188	13327			18
717	2613	1	Vinca herbacea	1001	2018-04-13-13-27-47	0	1	x	5	0	39.3	22.4	39.4	22.3	39.5	0.188	13327			19
718	2614	1	Vinca herbacea	1001	2018-04-13-13-27-49	0	1	x	5	0	39.3	22.4	39.4	22.3	39.5	0.188	13327			20
719	2615	1	Vinca herbacea	1001	2018-04-13-13-27-51	0	1	x	5	0	39.3	22.4	39.4	22.3	39.5	0.188	13327			21
720	2616	1	Vinca herbacea	1001	2018-04-13-13-27-53	0	1	x	5	0	39.3	22.4	39.4	22.3	39.5	0.188	13327			22
721	2617	1	Vinca herbacea	1001	2018-04-13-13-27-55	0	1	x	5	0	39.3	22.4	39.5	22.3	39.6	0.28	13327			23
722	2618	1	Vinca herbacea	1001	2018-04-13-13-27-57	0	1	x	5	0	39.3	22.4	39.5	22.3	39.6	0.28	13327			24
723	2619	1	Vinca herbacea	1001	2018-04-13-13-27-59	0	1	x	5	0	39.3	22.4	39.5	22.3	39.6	0.28	13327			25
724	2620	1	Vinca herbacea	1001	2018-04-13-13-28-02	0	1	x	5	0	39.3	22.4	39.5	22.3	39.6	0.28	13327			26
725	2621	1	Vinca herbacea	1001	2018-04-13-13-28-04	0	1	x	5	0	39.3	22.4	39.5	22.3	39.6	0.28	13327			27
726	2622	1	Vinca herbacea	1001	2018-04-13-13-28-06	0	1	x	5	0	39.3	22.4	39.5	22.3	39.6	0.28	13327			28
727	2623	1	Vinca herbacea	1001	2018-04-13-13-28-08	0	1	x	5	0	39.3	22.4	39.6	22.4	39.7	0.372	13327			29
728	2624	1	Vinca herbacea	1001	2018-04-13-13-28-10	0	1	x	5	0	39.3	22.4	39.5	22.3	39.6	0.28	13327			30
729	2625	1	Vinca herbacea	1001	2018-04-13-13-28-12	0	1	x	5	0	39.3	22.4	39.5	22.3	39.6	0.28	13327			31
730	2626	1	Vinca herbacea	1001	2018-04-13-13-28-14	0	1	x	5	0	39.3	22.4	39.6	22.4	39.7	0.372	13327			32
731	2627	1	Vinca herbacea	1001	2018-04-13-13-28-16	0	1	x	5	0	39.3	22.4	39.4	22.3	39.5	0.188	13327			33
732	2628	1	Vinca herbacea	1001	2018-04-13-13-28-18	0	1	x	5	0	39.3	22.4	39.6	22.4	39.7	0.372	13327			34
733	2629	1	Vinca herbacea	1001	2018-04-13-13-28-20	0	1	x	5	0	39.3	22.4	39.6	22.4	39.7	0.372	13327			35
734	2630	1	Vinca herbacea	1001	2018-04-13-13-28-22	0	1	x	5	0	39.3	22.4	39.6	22.4	39.7	0.372	13327			36
735	2631	1	Vinca herbacea	1001	2018-04-13-13-28-24	0	1	x	5	0	39.3	22.4	39.4	22.3	39.5	0.188	13327			37
736	2632	1	Vinca herbacea	1001	2018-04-13-13-28-26	0	1	x	5	0	39.3	22.4	39.4	22.3	39.5	0.188	13327			38
737	2633	1	Vinca herbacea	1001	2018-04-13-13-28-28	0	1	x	5	0	39.3	22.4	39.5	22.3	39.6	0.28	13327			39
738	2634	1	Vinca herbacea	1001	2018-04-13-13-28-30	0	1	x	5	0	39.3	22.4	39.6	22.4	39.7	0.372	13327			40
739	2635	1	Vinca herbacea	1001	2018-04-13-13-28-32	0	1	x	5	0	39.3	22.4	39.4	22.3	39.5	0.188	13327			41
740	2636	1	Vinca herbacea	1001	2018-04-13-13-28-34	0	1	x	5	0	39.3	22.4	39.5	22.4	39.6	0.28	13327			42
741	2637	1	Vinca herbacea	1001	2018-04-13-13-28-36	0	1	x	5	0	39.3	22.4	39.5	22.4	39.6	0.28	13327			43
742	2638	1	Vinca herbacea	1001	2018-04-13-13-28-38	0	1	x	5	0	39.4	22.4	39.4	22.3	39.5	0.088	13327			44
743	2639	1	Vinca herbacea	1001	2018-04-13-13-28-40	0	1	x	5	0	39.3	22.4	39.4	22.3	39.5	0.188	13327			45
744	2640	1	Vinca herbacea	1001	2018-04-13-13-28-42	0	1	x	5	0	39.3	22.4	39.4	22.3	39.5	0.188	13327			46
745	2641	1	Vinca herbacea	1001	2018-04-13-13-28-44	0	1	x	5	0	39.3	22.4	39.4	22.3	39.5	0.188	13327			47
746	2642	1	Vinca herbacea	1001	2018-04-13-13-28-46	0	1	x	5	0	39.3	22.4	39.4	22.3	39.5	0.188	13327			48
747	2643	1	Vinca herbacea	1001	2018-04-13-13-28-48	0	1	x	5	0	39.3	22.4	39.4	22.3	39.5	0.188	13327			49
748	2644	1	Vinca herbacea	1001	2018-04-13-13-28-50	0	1	x	5	0	39.3	22.4	39.4	22.3	39.5	0.188	13327			50
749	2645	1	Vinca herbacea	1001	2018-04-13-13-28-52	0	1	x	5	0	39.3	22.4	39.5	22.4	39.6	0.28	13327			51
750	2646	1	Vinca herbacea	1001	2018-04-13-13-28-54	0	1	x	5	0	39.3	22.4	39.4	22.3	39.5	0.188	13327			52
751	2647	1	Vinca herbacea	1001	2018-04-13-13-28-56	0	1	x	5	0	39.3	22.4	39.4	22.3	39.5	0.188	13327			53
752	2648	1	Vinca herbacea	1001	2018-04-13-13-28-58	0	1	x	5	0	39.3	22.4	39.4	22.3	39.5	0.188	13327			54
753	2649	1	Vinca herbacea	1001	2018-04-13-13-29-00	0	1	x	5	0	39.3	22.4	39.4	22.3	39.5	0.188	13327			55
754	2650	1	Vinca herbacea	1001	2018-04-13-13-29-02	0	1	x	5	0	39.3	22.4	39.4	22.3	39.5	0.188	13327			56
755	2651	1	Vinca herbacea	1001	2018-04-13-13-29-04	0	1	x	5	0	39.3	22.4	39.4	22.3	39.5	0.188	13327			57
756	2652	1	Vinca herbacea	1001	2018-04-13-13-29-06	0	1	x	5	0	39.3	22.4	39.5	22.4	39.6	0.28	13327			58
757	2653	1	Vinca herbacea	1001	2018-04-13-13-29-08	0	1	x	5	0	39.3	22.4	39.4	22.3	39.5	0.188	13327			59
758	2654	1	Vinca herbacea	1001	2018-04-13-13-29-10	0	1	x	5	0	39.3	22.4	39.4	22.3	39.5	0.188	13327			60
759	2655	1	Vinca herbacea	1001	2018-04-13-13-29-12	0	1	x	5	0	39.3	22.4	39.4	22.3	39.5	0.188	13327			61
760	2656	1	Vinca herbacea	1001	2018-04-13-13-29-14	0	1	x	5	0	39.3	22.4	39.3	22.3	39.4	0.097	13327			62
761	2657	1	Vinca herbacea	1001	2018-04-13-13-29-16	0	1	x	5	0	39.3	22.4	39.4	22.3	39.5	0.188	13327			63
762	2658	1	Vinca herbacea	1001	2018-04-13-13-29-18	0	1	x	5	0	39.3	22.4	39.4	22.3	39.5	0.188	13327			64
763	2659	1	Vinca herbacea	1001	2018-04-13-13-29-20	0	1	x	5	0	39.3	22.4	39.4	22.3	39.5	0.188	13327			65
764	2660	1	Vinca herbacea	1001	2018-04-13-13-29-22	0	1	x	5	0	39.3	22.4	39.4	22.3	39.5	0.188	13327			66
765	2661	1	Vinca herbacea	1001	2018-04-13-13-29-24	0	1	x	5	0	39.3	22.4	39.4	22.3	39.5	0.188	13327			67
766	2662	1	Vinca herbacea	1001	2018-04-13-13-29-26	0	1	x	5	0	39.3	22.4	39.4	22.3	39.5	0.188	13327			68
767	2663	1	Vinca herbacea	1001	2018-04-13-13-29-28	0	1	x	5	0	39.3	22.4	39.4	22.3	39.5	0.188	13327			69
768	2664	1	Vinca herbacea	1001	2018-04-13-13-29-30	0	1	x	5	0	39.3	22.4	39.3	22.3	39.4	0.097	13327			70
769	2665	1	Vinca herbacea	1001	2018-04-13-13-29-32	0	1	x	5	0	39.3	22.4	39.4	22.3	39.5	0.188	13327			71
770	2666	1	Vinca herbacea	1001	2018-04-13-13-29-34	0	1	x	5	0	39.3	22.4	39.4	22.3	39.5	0.188	13327			72
771	2667	1	Vinca herbacea	1001	2018-04-13-13-29-36	0	1	x	5	0	39.3	22.4	39.4	22.3	39.5	0.188	13327			73
772	2668	1	Vinca herbacea	1001	2018-04-13-13-29-38	0	1	x	5	0	39.3	22.4	39.4	22.3	39.5	0.188	13327			74
773	2669	1	Vinca herbacea	1001	2018-04-13-13-29-40	0	1	x	5	0	39.3	22.4	39.4	22.3	39.5	0.188	13327			75
774	2670	1	Vinca herbacea	1001	2018-04-13-13-29-42	0	1	x	5	0	39.3	22.4	39.4	22.3	39.5	0.188	13327			76
775	2671	1	Vinca herbacea	1001	2018-04-13-13-29-44	0	1	x	5	0	39.3	22.4	39.4	22.3	39.5	0.188	13327			77
776	2672	1	Vinca herbacea	1001	2018-04-13-13-29-46	0	1	x	5	0	39.3	22.4	39.4	22.3	39.5	0.188	13327			78
777	2673	1	Vinca herbacea	1001	2018-04-13-13-29-48	0	1	x	5	0	39.4	22.5	39.4	22.3	39.5	0.088	13327			79
778	2674	1	Vinca herbacea	1001	2018-04-13-13-29-50	0	1	x	5	0	39.3	22.4	39.4	22.3	39.5	0.188	13327			80
779	2675	1	Vinca herbacea	1001	2018-04-13-13-29-52	0	1	x	5	0	39.3	22.4	39.4	22.3	39.5	0.188	13327			81
780	2676	1	Vinca herbacea	1001	2018-04-13-13-29-54	0	1	x	5	0	39.3	22.4	39.4	22.3	39.5	0.188	13327			82
781	2677	1	Vinca herbacea	1001	2018-04-13-13-29-56	0	1	x	5	0	39.3	22.4	39.4	22.3	39.5	0.188	13327			83
782	2678	1	Vinca herbacea	1001	2018-04-13-13-29-58	0	1	x	5	0	39.3	22.4	39.4	22.3	39.5	0.188	13327			84
783	2679	1	Vinca herbacea	1001	2018-04-13-13-30-00	0	1	x	5	0	39.3	22.4	39.4	22.3	39.5	0.188	13327			85
784	2680	1	Vinca herbacea	1001	2018-04-13-13-30-02	0	1	x	5	0	39.3	22.4	39.4	22.3	39.5	0.188	13327			86
785	2681	1	Vinca herbacea	1001	2018-04-13-13-30-04	0	1	x	5	0	39.3	22.4	39.4	22.3	39.5	0.188	13327			87
786	2682	1	Vinca herbacea	1001	2018-04-13-13-30-06	0	1	x	5	0	39.3	22.4	39.4	22.3	39.5	0.188	13327			88
787	2683	1	Vinca herbacea	1001	2018-04-13-13-30-08	0	1	x	5	0	39.3	22.4	39.4	22.3	39.5	0.188	13327			89
788	2684	1	Vinca herbacea	1001	2018-04-13-13-30-10	0	1	x	5	0	39.3	22.4	39.4	22.3	39.5	0.188	13327			90
789	2685	1	Vinca herbacea	1001	2018-04-13-13-30-12	0	1	x	5	0	39.3	22.4	39.4	22.3	39.5	0.188	13327	Last10	Here	91
790	2686	1	Vinca herbacea	1001	2018-04-13-13-30-14	0	1	x	5	0	39.3	22.4	39.4	22.3	39.5	0.188	13327	Last10	Here	92
791	2687	1	Vinca herbacea	1001	2018-04-13-13-30-16	0	1	x	5	0	39.3	22.4	39.4	22.3	39.5	0.188	13327	Last10	Here	93
792	2688	1	Vinca herbacea	1001	2018-04-13-13-30-18	0	1	x	5	0	39.3	22.4	39.4	22.3	39.5	0.188	13327	Last10	Here	94
793	2689	1	Vinca herbacea	1001	2018-04-13-13-30-20	0	1	x	5	0	39.3	22.4	39.4	22.3	39.5	0.188	13327	Last10	Here	95
794	2690	1	Vinca herbacea	1001	2018-04-13-13-30-22	0	1	x	5	0	39.3	22.4	39.5	22.3	39.6	0.28	13327	Last10	Here	96
795	2691	1	Vinca herbacea	1001	2018-04-13-13-30-24	0	1	x	5	0	39.4	22.5	39.4	22.3	39.5	0.088	13327	Last10	Here	97
796	2692	1	Vinca herbacea	1001	2018-04-13-13-30-26	0	1	x	5	0	39.4	22.5	39.6	22.4	39.7	0.272	13327	Last10	Here	98
797	2693	1	Vinca herbacea	1001	2018-04-13-13-30-28	0	1	x	5	0	39.3	22.4	39.5	22.3	39.6	0.28	13327	Last10	Here	99
798	2694	1	Vinca herbacea	1001	2018-04-13-13-30-30	0	1	x	5	0	39.3	22.4	39.5	22.3	39.6	0.28	13327	Last10	Here	100
799	2695	1	Vinca herbacea	1001	2018-04-13-13-31-02	0	1	x	10	0	39.3	22.4	39.4	22.3	39.5	0.188	13328	First10	Here	1
800	2696	1	Vinca herbacea	1001	2018-04-13-13-31-04	0	1	x	10	0	39.3	22.4	39.4	22.3	39.5	0.188	13328	First10	Here	2
801	2697	1	Vinca herbacea	1001	2018-04-13-13-31-06	0	1	x	10	0	39.3	22.4	39.4	22.3	39.5	0.188	13328	First10	Here	3
802	2698	1	Vinca herbacea	1001	2018-04-13-13-31-08	0	1	x	10	0	39.3	22.4	39.4	22.3	39.5	0.188	13328	First10	Here	4
803	2699	1	Vinca herbacea	1001	2018-04-13-13-31-10	0	1	x	10	0	39.3	22.4	39.5	22.3	39.6	0.28	13328	First10	Here	5
804	2700	1	Vinca herbacea	1001	2018-04-13-13-31-12	0	1	x	10	0	39.3	22.4	39.4	22.3	39.5	0.188	13328	First10	Here	6
805	2701	1	Vinca herbacea	1001	2018-04-13-13-31-14	0	1	x	10	0	39.3	22.4	39.5	22.3	39.6	0.28	13328	First10	Here	7
806	2702	1	Vinca herbacea	1001	2018-04-13-13-31-16	0	1	x	10	0	39.3	22.4	39.5	22.3	39.6	0.28	13328	First10	Here	8
807	2703	1	Vinca herbacea	1001	2018-04-13-13-31-18	0	1	x	10	0	39.3	22.4	39.4	22.3	39.5	0.188	13328	First10	Here	9
808	2704	1	Vinca herbacea	1001	2018-04-13-13-31-20	0	1	x	10	0	39.3	22.4	39.4	22.3	39.5	0.188	13328	First10	Here	10
809	2705	1	Vinca herbacea	1001	2018-04-13-13-31-22	0	1	x	10	0	39.3	22.4	39.4	22.3	39.5	0.188	13328			11
810	2706	1	Vinca herbacea	1001	2018-04-13-13-31-24	0	1	x	10	0	39.3	22.4	39.4	22.3	39.5	0.188	13328			12
811	2707	1	Vinca herbacea	1001	2018-04-13-13-31-26	0	1	x	10	0	39.3	22.4	39.4	22.3	39.5	0.188	13328			13
812	2708	1	Vinca herbacea	1001	2018-04-13-13-31-28	0	1	x	10	0	39.3	22.4	39.4	22.3	39.5	0.188	13328			14
813	2709	1	Vinca herbacea	1001	2018-04-13-13-31-30	0	1	x	10	0	39.4	22.4	39.4	22.3	39.5	0.088	13328			15
814	2710	1	Vinca herbacea	1001	2018-04-13-13-31-32	0	1	x	10	0	39.3	22.4	39.5	22.3	39.6	0.28	13328			16
815	2711	1	Vinca herbacea	1001	2018-04-13-13-31-34	0	1	x	10	0	39.3	22.4	39.4	22.3	39.5	0.188	13328			17
816	2712	1	Vinca herbacea	1001	2018-04-13-13-31-36	0	1	x	10	0	39.3	22.4	39.4	22.3	39.5	0.188	13328			18
817	2713	1	Vinca herbacea	1001	2018-04-13-13-31-38	0	1	x	10	0	39.3	22.4	39.5	22.4	39.6	0.28	13328			19
818	2714	1	Vinca herbacea	1001	2018-04-13-13-31-40	0	1	x	10	0	39.3	22.4	39.4	22.3	39.5	0.188	13328			20
819	2715	1	Vinca herbacea	1001	2018-04-13-13-31-42	0	1	x	10	0	39.3	22.4	39.4	22.3	39.5	0.188	13328			21
820	2716	1	Vinca herbacea	1001	2018-04-13-13-31-44	0	1	x	10	0	39.3	22.4	39.4	22.3	39.5	0.188	13328			22
821	2717	1	Vinca herbacea	1001	2018-04-13-13-31-46	0	1	x	10	0	39.4	22.4	39.4	22.3	39.5	0.088	13328			23
822	2718	1	Vinca herbacea	1001	2018-04-13-13-31-48	0	1	x	10	0	39.3	22.4	39.4	22.3	39.5	0.188	13328			24
823	2719	1	Vinca herbacea	1001	2018-04-13-13-31-50	0	1	x	10	0	39.3	22.4	39.4	22.3	39.5	0.188	13328			25
824	2720	1	Vinca herbacea	1001	2018-04-13-13-31-52	0	1	x	10	0	39.4	22.4	39.4	22.3	39.5	0.088	13328			26
825	2721	1	Vinca herbacea	1001	2018-04-13-13-31-54	0	1	x	10	0	39.4	22.4	39.4	22.3	39.5	0.088	13328			27
826	2722	1	Vinca herbacea	1001	2018-04-13-13-31-56	0	1	x	10	0	39.3	22.4	39.4	22.3	39.5	0.188	13328			28
827	2723	1	Vinca herbacea	1001	2018-04-13-13-31-58	0	1	x	10	0	39.3	22.4	39.5	22.3	39.6	0.28	13328			29
828	2724	1	Vinca herbacea	1001	2018-04-13-13-32-00	0	1	x	10	0	39.4	22.4	39.5	22.3	39.6	0.18	13328			30
829	2725	1	Vinca herbacea	1001	2018-04-13-13-32-02	0	1	x	10	0	39.3	22.4	39.4	22.3	39.5	0.188	13328			31
830	2726	1	Vinca herbacea	1001	2018-04-13-13-32-04	0	1	x	10	0	39.3	22.4	39.5	22.3	39.6	0.28	13328			32
831	2727	1	Vinca herbacea	1001	2018-04-13-13-32-06	0	1	x	10	0	39.4	22.4	39.4	22.3	39.5	0.088	13328			33
832	2728	1	Vinca herbacea	1001	2018-04-13-13-32-08	0	1	x	10	0	39.3	22.4	39.5	22.3	39.6	0.28	13328			34
833	2729	1	Vinca herbacea	1001	2018-04-13-13-32-10	0	1	x	10	0	39.4	22.4	39.4	22.3	39.5	0.088	13328			35
834	2730	1	Vinca herbacea	1001	2018-04-13-13-32-12	0	1	x	10	0	39.3	22.4	39.5	22.3	39.6	0.28	13328			36
835	2731	1	Vinca herbacea	1001	2018-04-13-13-32-14	0	1	x	10	0	39.3	22.4	39.5	22.3	39.6	0.28	13328			37
836	2732	1	Vinca herbacea	1001	2018-04-13-13-32-16	0	1	x	10	0	39.3	22.4	39.4	22.3	39.5	0.188	13328			38
837	2733	1	Vinca herbacea	1001	2018-04-13-13-32-18	0	1	x	10	0	39.3	22.4	39.5	22.3	39.6	0.28	13328			39
838	2734	1	Vinca herbacea	1001	2018-04-13-13-32-20	0	1	x	10	0	39.3	22.4	39.4	22.3	39.5	0.188	13328			40
839	2735	1	Vinca herbacea	1001	2018-04-13-13-32-22	0	1	x	10	0	39.3	22.4	39.4	22.3	39.5	0.188	13328			41
840	2736	1	Vinca herbacea	1001	2018-04-13-13-32-24	0	1	x	10	0	39.3	22.4	39.4	22.3	39.5	0.188	13328			42
841	2737	1	Vinca herbacea	1001	2018-04-13-13-32-26	0	1	x	10	0	39.3	22.4	39.5	22.3	39.6	0.28	13328			43
842	2738	1	Vinca herbacea	1001	2018-04-13-13-32-28	0	1	x	10	0	39.4	22.4	39.4	22.3	39.5	0.088	13328			44
843	2739	1	Vinca herbacea	1001	2018-04-13-13-32-30	0	1	x	10	0	39.4	22.4	39.4	22.3	39.5	0.088	13328			45
844	2740	1	Vinca herbacea	1001	2018-04-13-13-32-32	0	1	x	10	0	39.4	22.4	39.4	22.3	39.5	0.088	13328			46
845	2741	1	Vinca herbacea	1001	2018-04-13-13-32-34	0	1	x	10	0	39.4	22.4	39.4	22.3	39.5	0.088	13328			47
846	2742	1	Vinca herbacea	1001	2018-04-13-13-32-36	0	1	x	10	0	39.4	22.4	39.4	22.3	39.5	0.088	13328			48
847	2743	1	Vinca herbacea	1001	2018-04-13-13-32-38	0	1	x	10	0	39.4	22.4	39.4	22.3	39.5	0.088	13328			49
848	2744	1	Vinca herbacea	1001	2018-04-13-13-32-40	0	1	x	10	0	39.3	22.4	39.4	22.3	39.5	0.188	13328			50
849	2745	1	Vinca herbacea	1001	2018-04-13-13-32-42	0	1	x	10	0	39.4	22.4	39.5	22.4	39.6	0.18	13328			51
850	2746	1	Vinca herbacea	1001	2018-04-13-13-32-44	0	1	x	10	0	39.4	22.4	39.4	22.3	39.5	0.088	13328			52
851	2747	1	Vinca herbacea	1001	2018-04-13-13-32-46	0	1	x	10	0	39.4	22.4	39.4	22.3	39.5	0.088	13328			53
852	2748	1	Vinca herbacea	1001	2018-04-13-13-32-48	0	1	x	10	0	39.4	22.4	39.5	22.3	39.6	0.18	13328			54
853	2749	1	Vinca herbacea	1001	2018-04-13-13-32-50	0	1	x	10	0	39.4	22.4	39.5	22.3	39.6	0.18	13328			55
854	2750	1	Vinca herbacea	1001	2018-04-13-13-32-52	0	1	x	10	0	39.4	22.4	39.4	22.3	39.5	0.088	13328			56
855	2751	1	Vinca herbacea	1001	2018-04-13-13-32-54	0	1	x	10	0	39.4	22.4	39.4	22.3	39.5	0.088	13328			57
856	2752	1	Vinca herbacea	1001	2018-04-13-13-32-56	0	1	x	10	0	39.4	22.4	39.5	22.3	39.6	0.18	13328			58
857	2753	1	Vinca herbacea	1001	2018-04-13-13-32-58	0	1	x	10	0	39.4	22.4	39.5	22.3	39.6	0.18	13328			59
858	2754	1	Vinca herbacea	1001	2018-04-13-13-33-00	0	1	x	10	0	39.4	22.4	39.5	22.3	39.6	0.18	13328			60
859	2755	1	Vinca herbacea	1001	2018-04-13-13-33-02	0	1	x	10	0	39.4	22.4	39.5	22.3	39.6	0.18	13328			61
860	2756	1	Vinca herbacea	1001	2018-04-13-13-33-04	0	1	x	10	0	39.4	22.4	39.4	22.3	39.5	0.088	13328			62
861	2757	1	Vinca herbacea	1001	2018-04-13-13-33-06	0	1	x	10	0	39.4	22.4	39.5	22.3	39.6	0.18	13328			63
862	2758	1	Vinca herbacea	1001	2018-04-13-13-33-09	0	1	x	10	0	39.4	22.4	39.5	22.3	39.6	0.18	13328			64
863	2759	1	Vinca herbacea	1001	2018-04-13-13-33-11	0	1	x	10	0	39.4	22.4	39.5	22.3	39.6	0.18	13328			65
864	2760	1	Vinca herbacea	1001	2018-04-13-13-33-13	0	1	x	10	0	39.4	22.4	39.4	22.3	39.5	0.088	13328			66
865	2761	1	Vinca herbacea	1001	2018-04-13-13-33-15	0	1	x	10	0	39.4	22.4	39.5	22.3	39.6	0.18	13328			67
866	2762	1	Vinca herbacea	1001	2018-04-13-13-33-17	0	1	x	10	0	39.4	22.4	39.5	22.3	39.6	0.18	13328			68
867	2763	1	Vinca herbacea	1001	2018-04-13-13-33-19	0	1	x	10	0	39.4	22.4	39.5	22.3	39.6	0.18	13328			69
868	2764	1	Vinca herbacea	1001	2018-04-13-13-33-21	0	1	x	10	0	39.4	22.4	39.4	22.3	39.5	0.088	13328			70
869	2765	1	Vinca herbacea	1001	2018-04-13-13-33-23	0	1	x	10	0	39.4	22.4	39.4	22.3	39.5	0.088	13328			71
870	2766	1	Vinca herbacea	1001	2018-04-13-13-33-25	0	1	x	10	0	39.4	22.4	39.4	22.3	39.5	0.088	13328			72
871	2767	1	Vinca herbacea	1001	2018-04-13-13-33-27	0	1	x	10	0	39.4	22.4	39.5	22.3	39.6	0.18	13328			73
872	2768	1	Vinca herbacea	1001	2018-04-13-13-33-29	0	1	x	10	0	39.4	22.4	39.5	22.3	39.6	0.18	13328			74
873	2769	1	Vinca herbacea	1001	2018-04-13-13-33-31	0	1	x	10	0	39.4	22.4	39.5	22.3	39.6	0.18	13328			75
874	2770	1	Vinca herbacea	1001	2018-04-13-13-33-33	0	1	x	10	0	39.4	22.4	39.5	22.3	39.6	0.18	13328			76
875	2771	1	Vinca herbacea	1001	2018-04-13-13-33-35	0	1	x	10	0	39.4	22.4	39.4	22.3	39.5	0.088	13328			77
876	2772	1	Vinca herbacea	1001	2018-04-13-13-33-37	0	1	x	10	0	39.4	22.4	39.4	22.3	39.5	0.088	13328			78
877	2773	1	Vinca herbacea	1001	2018-04-13-13-33-39	0	1	x	10	0	39.4	22.4	39.4	22.3	39.5	0.088	13328			79
878	2774	1	Vinca herbacea	1001	2018-04-13-13-33-41	0	1	x	10	0	39.4	22.4	39.4	22.3	39.5	0.088	13328			80
879	2775	1	Vinca herbacea	1001	2018-04-13-13-33-43	0	1	x	10	0	39.4	22.4	39.4	22.3	39.5	0.088	13328			81
880	2776	1	Vinca herbacea	1001	2018-04-13-13-33-45	0	1	x	10	0	39.4	22.4	39.4	22.3	39.5	0.088	13328			82
881	2777	1	Vinca herbacea	1001	2018-04-13-13-33-47	0	1	x	10	0	39.4	22.4	39.4	22.3	39.5	0.088	13328			83
882	2778	1	Vinca herbacea	1001	2018-04-13-13-33-49	0	1	x	10	0	39.4	22.4	39.4	22.3	39.5	0.088	13328			84
883	2779	1	Vinca herbacea	1001	2018-04-13-13-33-51	0	1	x	10	0	39.4	22.4	39.4	22.3	39.5	0.088	13328			85
884	2780	1	Vinca herbacea	1001	2018-04-13-13-33-53	0	1	x	10	0	39.4	22.4	39.4	22.3	39.5	0.088	13328			86
885	2781	1	Vinca herbacea	1001	2018-04-13-13-33-55	0	1	x	10	0	39.4	22.4	39.4	22.3	39.5	0.088	13328			87
886	2782	1	Vinca herbacea	1001	2018-04-13-13-33-57	0	1	x	10	0	39.4	22.4	39.4	22.3	39.5	0.088	13328			88
887	2783	1	Vinca herbacea	1001	2018-04-13-13-33-59	0	1	x	10	0	39.4	22.4	39.4	22.3	39.5	0.088	13328			89
888	2784	1	Vinca herbacea	1001	2018-04-13-13-34-01	0	1	x	10	0	39.4	22.4	39.4	22.3	39.5	0.088	13328			90
889	2785	1	Vinca herbacea	1001	2018-04-13-13-34-03	0	1	x	10	0	39.4	22.4	39.4	22.3	39.5	0.088	13328	Last10	Here	91
890	2786	1	Vinca herbacea	1001	2018-04-13-13-34-05	0	1	x	10	0	39.4	22.4	39.4	22.3	39.5	0.088	13328	Last10	Here	92
891	2787	1	Vinca herbacea	1001	2018-04-13-13-34-07	0	1	x	10	0	39.4	22.4	39.4	22.3	39.5	0.088	13328	Last10	Here	93
892	2788	1	Vinca herbacea	1001	2018-04-13-13-34-09	0	1	x	10	0	39.4	22.4	39.4	22.3	39.5	0.088	13328	Last10	Here	94
893	2789	1	Vinca herbacea	1001	2018-04-13-13-34-11	0	1	x	10	0	39.4	22.4	39.5	22.3	39.6	0.18	13328	Last10	Here	95
894	2790	1	Vinca herbacea	1001	2018-04-13-13-34-13	0	1	x	10	0	39.4	22.4	39.5	22.3	39.6	0.18	13328	Last10	Here	96
895	2791	1	Vinca herbacea	1001	2018-04-13-13-34-15	0	1	x	10	0	39.4	22.4	39.5	22.3	39.6	0.18	13328	Last10	Here	97
896	2792	1	Vinca herbacea	1001	2018-04-13-13-34-17	0	1	x	10	0	39.4	22.4	39.5	22.3	39.6	0.18	13328	Last10	Here	98
897	2793	1	Vinca herbacea	1001	2018-04-13-13-34-19	0	1	x	10	0	39.4	22.4	39.5	22.3	39.6	0.18	13328	Last10	Here	99
898	2794	1	Vinca herbacea	1001	2018-04-13-13-34-21	0	1	x	10	0	39.4	22.4	39.5	22.3	39.6	0.18	13328	Last10	Here	100
899	2795	1	Vinca herbacea	1001	2018-04-13-13-34-53	0	1	x	15	0	39.4	22.4	39.5	22.3	39.6	0.18	13329	First10	Here	1
900	2796	1	Vinca herbacea	1001	2018-04-13-13-34-55	0	1	x	15	0	39.4	22.4	39.5	22.3	39.6	0.18	13329	First10	Here	2
901	2797	1	Vinca herbacea	1001	2018-04-13-13-34-57	0	1	x	15	0	39.4	22.4	39.5	22.3	39.6	0.18	13329	First10	Here	3
902	2798	1	Vinca herbacea	1001	2018-04-13-13-34-59	0	1	x	15	0	39.4	22.4	39.5	22.3	39.6	0.18	13329	First10	Here	4
903	2799	1	Vinca herbacea	1001	2018-04-13-13-35-01	0	1	x	15	0	39.4	22.4	39.5	22.3	39.6	0.18	13329	First10	Here	5
904	2800	1	Vinca herbacea	1001	2018-04-13-13-35-03	0	1	x	15	0	39.4	22.4	39.5	22.3	39.6	0.18	13329	First10	Here	6
905	2801	1	Vinca herbacea	1001	2018-04-13-13-35-05	0	1	x	15	0	39.4	22.4	39.5	22.3	39.6	0.18	13329	First10	Here	7
906	2802	1	Vinca herbacea	1001	2018-04-13-13-35-07	0	1	x	15	0	39.4	22.4	39.5	22.3	39.6	0.18	13329	First10	Here	8
907	2803	1	Vinca herbacea	1001	2018-04-13-13-35-09	0	1	x	15	0	39.4	22.4	39.5	22.3	39.6	0.18	13329	First10	Here	9
908	2804	1	Vinca herbacea	1001	2018-04-13-13-35-11	0	1	x	15	0	39.4	22.4	39.5	22.3	39.6	0.18	13329	First10	Here	10
909	2805	1	Vinca herbacea	1001	2018-04-13-13-35-13	0	1	x	15	0	39.4	22.4	39.5	22.3	39.6	0.18	13329			11
910	2806	1	Vinca herbacea	1001	2018-04-13-13-35-15	0	1	x	15	0	39.4	22.4	39.5	22.3	39.6	0.18	13329			12
911	2807	1	Vinca herbacea	1001	2018-04-13-13-35-17	0	1	x	15	0	39.4	22.4	39.5	22.3	39.6	0.18	13329			13
912	2808	1	Vinca herbacea	1001	2018-04-13-13-35-19	0	1	x	15	0	39.4	22.4	39.5	22.3	39.6	0.18	13329			14
913	2809	1	Vinca herbacea	1001	2018-04-13-13-35-21	0	1	x	15	0	39.4	22.4	39.5	22.3	39.6	0.18	13329			15
914	2810	1	Vinca herbacea	1001	2018-04-13-13-35-23	0	1	x	15	0	39.4	22.4	39.5	22.3	39.6	0.18	13329			16
915	2811	1	Vinca herbacea	1001	2018-04-13-13-35-25	0	1	x	15	0	39.4	22.4	39.5	22.3	39.6	0.18	13329			17
916	2812	1	Vinca herbacea	1001	2018-04-13-13-35-27	0	1	x	15	0	39.4	22.4	39.5	22.3	39.6	0.18	13329			18
917	2813	1	Vinca herbacea	1001	2018-04-13-13-35-29	0	1	x	15	0	39.4	22.4	39.5	22.3	39.6	0.18	13329			19
918	2814	1	Vinca herbacea	1001	2018-04-13-13-35-31	0	1	x	15	0	39.4	22.4	39.5	22.3	39.6	0.18	13329			20
919	2815	1	Vinca herbacea	1001	2018-04-13-13-35-33	0	1	x	15	0	39.4	22.4	39.5	22.3	39.6	0.18	13329			21
920	2816	1	Vinca herbacea	1001	2018-04-13-13-35-35	0	1	x	15	0	39.4	22.4	39.5	22.3	39.6	0.18	13329			22
921	2817	1	Vinca herbacea	1001	2018-04-13-13-35-37	0	1	x	15	0	39.4	22.4	39.5	22.3	39.6	0.18	13329			23
922	2818	1	Vinca herbacea	1001	2018-04-13-13-35-39	0	1	x	15	0	39.4	22.4	39.5	22.3	39.6	0.18	13329			24
923	2819	1	Vinca herbacea	1001	2018-04-13-13-35-41	0	1	x	15	0	39.4	22.4	39.5	22.3	39.6	0.18	13329			25
924	2820	1	Vinca herbacea	1001	2018-04-13-13-35-43	0	1	x	15	0	39.4	22.4	39.5	22.3	39.6	0.18	13329			26
925	2821	1	Vinca herbacea	1001	2018-04-13-13-35-45	0	1	x	15	0	39.4	22.4	39.5	22.3	39.6	0.18	13329			27
926	2822	1	Vinca herbacea	1001	2018-04-13-13-35-47	0	1	x	15	0	39.4	22.4	39.5	22.3	39.6	0.18	13329			28
927	2823	1	Vinca herbacea	1001	2018-04-13-13-35-49	0	1	x	15	0	39.4	22.4	39.5	22.3	39.6	0.18	13329			29
928	2824	1	Vinca herbacea	1001	2018-04-13-13-35-51	0	1	x	15	0	39.4	22.4	39.5	22.3	39.6	0.18	13329			30
929	2825	1	Vinca herbacea	1001	2018-04-13-13-35-53	0	1	x	15	0	39.4	22.4	39.5	22.3	39.6	0.18	13329			31
930	2826	1	Vinca herbacea	1001	2018-04-13-13-35-55	0	1	x	15	0	39.4	22.4	39.5	22.3	39.6	0.18	13329			32
931	2827	1	Vinca herbacea	1001	2018-04-13-13-35-57	0	1	x	15	0	39.4	22.4	39.5	22.3	39.6	0.18	13329			33
932	2828	1	Vinca herbacea	1001	2018-04-13-13-35-59	0	1	x	15	0	39.4	22.4	39.5	22.3	39.6	0.18	13329			34
933	2829	1	Vinca herbacea	1001	2018-04-13-13-36-01	0	1	x	15	0	39.4	22.4	39.5	22.3	39.6	0.18	13329			35
934	2830	1	Vinca herbacea	1001	2018-04-13-13-36-03	0	1	x	15	0	39.4	22.4	39.5	22.3	39.6	0.18	13329			36
935	2831	1	Vinca herbacea	1001	2018-04-13-13-36-05	0	1	x	15	0	39.4	22.4	39.5	22.3	39.6	0.18	13329			37
936	2832	1	Vinca herbacea	1001	2018-04-13-13-36-07	0	1	x	15	0	39.4	22.4	39.5	22.3	39.6	0.18	13329			38
937	2833	1	Vinca herbacea	1001	2018-04-13-13-36-09	0	1	x	15	0	39.4	22.4	39.5	22.3	39.6	0.18	13329			39
938	2834	1	Vinca herbacea	1001	2018-04-13-13-36-11	0	1	x	15	0	39.4	22.4	39.5	22.3	39.6	0.18	13329			40
939	2835	1	Vinca herbacea	1001	2018-04-13-13-36-13	0	1	x	15	0	39.4	22.4	39.5	22.3	39.6	0.18	13329			41
940	2836	1	Vinca herbacea	1001	2018-04-13-13-36-15	0	1	x	15	0	39.4	22.4	39.5	22.3	39.6	0.18	13329			42
941	2837	1	Vinca herbacea	1001	2018-04-13-13-36-17	0	1	x	15	0	39.4	22.4	39.5	22.3	39.6	0.18	13329			43
942	2838	1	Vinca herbacea	1001	2018-04-13-13-36-19	0	1	x	15	0	39.4	22.4	39.5	22.3	39.6	0.18	13329			44
943	2839	1	Vinca herbacea	1001	2018-04-13-13-36-21	0	1	x	15	0	39.4	22.4	39.5	22.3	39.6	0.18	13329			45
944	2840	1	Vinca herbacea	1001	2018-04-13-13-36-23	0	1	x	15	0	39.4	22.4	39.5	22.3	39.6	0.18	13329			46
945	2841	1	Vinca herbacea	1001	2018-04-13-13-36-25	0	1	x	15	0	39.4	22.4	39.5	22.3	39.6	0.18	13329			47
946	2842	1	Vinca herbacea	1001	2018-04-13-13-36-27	0	1	x	15	0	39.4	22.4	39.5	22.3	39.6	0.18	13329			48
947	2843	1	Vinca herbacea	1001	2018-04-13-13-36-29	0	1	x	15	0	39.4	22.4	39.5	22.3	39.6	0.18	13329			49
948	2844	1	Vinca herbacea	1001	2018-04-13-13-36-31	0	1	x	15	0	39.4	22.4	39.5	22.3	39.6	0.18	13329			50
949	2845	1	Vinca herbacea	1001	2018-04-13-13-36-33	0	1	x	15	0	39.5	22.4	39.5	22.3	39.6	0.08	13329			51
950	2846	1	Vinca herbacea	1001	2018-04-13-13-36-35	0	1	x	15	0	39.5	22.4	39.5	22.3	39.6	0.08	13329			52
951	2847	1	Vinca herbacea	1001	2018-04-13-13-36-37	0	1	x	15	0	39.4	22.4	39.5	22.3	39.6	0.18	13329			53
952	2848	1	Vinca herbacea	1001	2018-04-13-13-36-39	0	1	x	15	0	39.4	22.4	39.5	22.3	39.6	0.18	13329			54
953	2849	1	Vinca herbacea	1001	2018-04-13-13-36-41	0	1	x	15	0	39.4	22.4	39.5	22.3	39.6	0.18	13329			55
954	2850	1	Vinca herbacea	1001	2018-04-13-13-36-43	0	1	x	15	0	39.4	22.4	39.5	22.3	39.6	0.18	13329			56
955	2851	1	Vinca herbacea	1001	2018-04-13-13-36-45	0	1	x	15	0	39.4	22.4	39.5	22.3	39.6	0.18	13329			57
956	2852	1	Vinca herbacea	1001	2018-04-13-13-36-47	0	1	x	15	0	39.4	22.4	39.5	22.3	39.6	0.18	13329			58
957	2853	1	Vinca herbacea	1001	2018-04-13-13-36-49	0	1	x	15	0	39.4	22.4	39.5	22.3	39.6	0.18	13329			59
958	2854	1	Vinca herbacea	1001	2018-04-13-13-36-51	0	1	x	15	0	39.4	22.4	39.5	22.3	39.6	0.18	13329			60
959	2855	1	Vinca herbacea	1001	2018-04-13-13-36-53	0	1	x	15	0	39.4	22.4	39.5	22.3	39.6	0.18	13329			61
960	2856	1	Vinca herbacea	1001	2018-04-13-13-36-55	0	1	x	15	0	39.4	22.4	39.5	22.3	39.6	0.18	13329			62
961	2857	1	Vinca herbacea	1001	2018-04-13-13-36-57	0	1	x	15	0	39.4	22.4	39.5	22.3	39.6	0.18	13329			63
962	2858	1	Vinca herbacea	1001	2018-04-13-13-36-59	0	1	x	15	0	39.4	22.4	39.5	22.3	39.6	0.18	13329			64
963	2859	1	Vinca herbacea	1001	2018-04-13-13-37-01	0	1	x	15	0	39.4	22.4	39.5	22.3	39.6	0.18	13329			65
964	2860	1	Vinca herbacea	1001	2018-04-13-13-37-03	0	1	x	15	0	39.4	22.4	39.5	22.3	39.6	0.18	13329			66
965	2861	1	Vinca herbacea	1001	2018-04-13-13-37-05	0	1	x	15	0	39.4	22.4	39.5	22.3	39.6	0.18	13329			67
966	2862	1	Vinca herbacea	1001	2018-04-13-13-37-07	0	1	x	15	0	39.4	22.4	39.5	22.3	39.6	0.18	13329			68
967	2863	1	Vinca herbacea	1001	2018-04-13-13-37-09	0	1	x	15	0	39.4	22.4	39.5	22.3	39.6	0.18	13329			69
968	2864	1	Vinca herbacea	1001	2018-04-13-13-37-11	0	1	x	15	0	39.4	22.4	39.5	22.3	39.6	0.18	13329			70
969	2865	1	Vinca herbacea	1001	2018-04-13-13-37-13	0	1	x	15	0	39.4	22.4	39.5	22.3	39.6	0.18	13329			71
970	2866	1	Vinca herbacea	1001	2018-04-13-13-37-15	0	1	x	15	0	39.4	22.4	39.5	22.3	39.6	0.18	13329			72
971	2867	1	Vinca herbacea	1001	2018-04-13-13-37-17	0	1	x	15	0	39.4	22.4	39.5	22.3	39.6	0.18	13329			73
972	2868	1	Vinca herbacea	1001	2018-04-13-13-37-19	0	1	x	15	0	39.4	22.4	39.5	22.3	39.6	0.18	13329			74
973	2869	1	Vinca herbacea	1001	2018-04-13-13-37-21	0	1	x	15	0	39.4	22.4	39.5	22.3	39.6	0.18	13329			75
974	2870	1	Vinca herbacea	1001	2018-04-13-13-37-23	0	1	x	15	0	39.4	22.4	39.5	22.3	39.6	0.18	13329			76
975	2871	1	Vinca herbacea	1001	2018-04-13-13-37-25	0	1	x	15	0	39.4	22.4	39.5	22.3	39.6	0.18	13329			77
976	2872	1	Vinca herbacea	1001	2018-04-13-13-37-27	0	1	x	15	0	39.4	22.4	39.5	22.3	39.6	0.18	13329			78
977	2873	1	Vinca herbacea	1001	2018-04-13-13-37-29	0	1	x	15	0	39.5	22.4	39.5	22.3	39.6	0.08	13329			79
978	2874	1	Vinca herbacea	1001	2018-04-13-13-37-31	0	1	x	15	0	39.4	22.4	39.5	22.3	39.6	0.18	13329			80
979	2875	1	Vinca herbacea	1001	2018-04-13-13-37-33	0	1	x	15	0	39.5	22.4	39.5	22.3	39.6	0.08	13329			81
980	2876	1	Vinca herbacea	1001	2018-04-13-13-37-35	0	1	x	15	0	39.4	22.4	39.5	22.3	39.6	0.18	13329			82
981	2877	1	Vinca herbacea	1001	2018-04-13-13-37-37	0	1	x	15	0	39.4	22.4	39.5	22.3	39.6	0.18	13329			83
982	2878	1	Vinca herbacea	1001	2018-04-13-13-37-39	0	1	x	15	0	39.5	22.4	39.5	22.3	39.6	0.08	13329			84
983	2879	1	Vinca herbacea	1001	2018-04-13-13-37-41	0	1	x	15	0	39.4	22.4	39.5	22.3	39.6	0.18	13329			85
984	2880	1	Vinca herbacea	1001	2018-04-13-13-37-43	0	1	x	15	0	39.5	22.4	39.5	22.3	39.6	0.08	13329			86
985	2881	1	Vinca herbacea	1001	2018-04-13-13-37-45	0	1	x	15	0	39.5	22.4	39.5	22.3	39.6	0.08	13329			87
986	2882	1	Vinca herbacea	1001	2018-04-13-13-37-47	0	1	x	15	0	39.4	22.4	39.5	22.3	39.6	0.18	13329			88
987	2883	1	Vinca herbacea	1001	2018-04-13-13-37-49	0	1	x	15	0	39.4	22.4	39.5	22.3	39.6	0.18	13329			89
988	2884	1	Vinca herbacea	1001	2018-04-13-13-37-51	0	1	x	15	0	39.5	22.4	39.5	22.3	39.6	0.08	13329			90
989	2885	1	Vinca herbacea	1001	2018-04-13-13-37-53	0	1	x	15	0	39.5	22.4	39.5	22.3	39.6	0.08	13329	Last10	Here	91
990	2886	1	Vinca herbacea	1001	2018-04-13-13-37-55	0	1	x	15	0	39.4	22.4	39.5	22.3	39.6	0.18	13329	Last10	Here	92
991	2887	1	Vinca herbacea	1001	2018-04-13-13-37-57	0	1	x	15	0	39.5	22.4	39.5	22.3	39.6	0.08	13329	Last10	Here	93
992	2888	1	Vinca herbacea	1001	2018-04-13-13-37-59	0	1	x	15	0	39.4	22.4	39.5	22.3	39.6	0.18	13329	Last10	Here	94
993	2889	1	Vinca herbacea	1001	2018-04-13-13-38-01	0	1	x	15	0	39.5	22.4	39.5	22.3	39.6	0.08	13329	Last10	Here	95
994	2890	1	Vinca herbacea	1001	2018-04-13-13-38-03	0	1	x	15	0	39.4	22.4	39.5	22.3	39.6	0.18	13329	Last10	Here	96
995	2891	1	Vinca herbacea	1001	2018-04-13-13-38-05	0	1	x	15	0	39.5	22.4	39.5	22.3	39.6	0.08	13329	Last10	Here	97
996	2892	1	Vinca herbacea	1001	2018-04-13-13-38-07	0	1	x	15	0	39.4	22.4	39.5	22.3	39.6	0.18	13329	Last10	Here	98
997	2893	1	Vinca herbacea	1001	2018-04-13-13-38-09	0	1	x	15	0	39.4	22.4	39.5	22.3	39.6	0.18	13329	Last10	Here	99
998	2894	1	Vinca herbacea	1001	2018-04-13-13-38-11	0	1	x	15	0	39.4	22.4	39.5	22.3	39.6	0.18	13329	Last10	Here	100
999	2895	1	Vinca herbacea	1001	2018-04-13-13-38-44	0	1	x	20	0	39.4	22.4	39.5	22.3	39.6	0.18	13330	First10	Here	1
1000	2896	1	Vinca herbacea	1001	2018-04-13-13-38-46	0	1	x	20	0	39.4	22.4	39.5	22.3	39.6	0.18	13330	First10	Here	2
1001	2897	1	Vinca herbacea	1001	2018-04-13-13-38-48	0	1	x	20	0	39.4	22.4	39.5	22.3	39.6	0.18	13330	First10	Here	3
1002	2898	1	Vinca herbacea	1001	2018-04-13-13-38-50	0	1	x	20	0	39.4	22.4	39.5	22.3	39.6	0.18	13330	First10	Here	4
1003	2899	1	Vinca herbacea	1001	2018-04-13-13-38-52	0	1	x	20	0	39.4	22.4	39.5	22.3	39.6	0.18	13330	First10	Here	5
1004	2900	1	Vinca herbacea	1001	2018-04-13-13-38-54	0	1	x	20	0	39.4	22.4	39.5	22.3	39.6	0.18	13330	First10	Here	6
1005	2901	1	Vinca herbacea	1001	2018-04-13-13-38-56	0	1	x	20	0	39.4	22.4	39.5	22.3	39.6	0.18	13330	First10	Here	7
1006	2902	1	Vinca herbacea	1001	2018-04-13-13-38-58	0	1	x	20	0	39.4	22.4	39.4	22.3	39.5	0.088	13330	First10	Here	8
1007	2903	1	Vinca herbacea	1001	2018-04-13-13-39-00	0	1	x	20	0	39.4	22.4	39.5	22.3	39.6	0.18	13330	First10	Here	9
1008	2904	1	Vinca herbacea	1001	2018-04-13-13-39-02	0	1	x	20	0	39.4	22.4	39.5	22.3	39.6	0.18	13330	First10	Here	10
1009	2905	1	Vinca herbacea	1001	2018-04-13-13-39-04	0	1	x	20	0	39.4	22.4	39.5	22.3	39.6	0.18	13330			11
1010	2906	1	Vinca herbacea	1001	2018-04-13-13-39-06	0	1	x	20	0	39.4	22.4	39.5	22.3	39.6	0.18	13330			12
1011	2907	1	Vinca herbacea	1001	2018-04-13-13-39-08	0	1	x	20	0	39.4	22.4	39.5	22.3	39.6	0.18	13330			13
1012	2908	1	Vinca herbacea	1001	2018-04-13-13-39-10	0	1	x	20	0	39.4	22.4	39.5	22.3	39.6	0.18	13330			14
1013	2909	1	Vinca herbacea	1001	2018-04-13-13-39-12	0	1	x	20	0	39.5	22.4	39.5	22.3	39.6	0.08	13330			15
1014	2910	1	Vinca herbacea	1001	2018-04-13-13-39-14	0	1	x	20	0	39.5	22.4	39.5	22.3	39.6	0.08	13330			16
1015	2911	1	Vinca herbacea	1001	2018-04-13-13-39-16	0	1	x	20	0	39.5	22.4	39.5	22.3	39.6	0.08	13330			17
1016	2912	1	Vinca herbacea	1001	2018-04-13-13-39-18	0	1	x	20	0	39.4	22.4	39.5	22.3	39.6	0.18	13330			18
1017	2913	1	Vinca herbacea	1001	2018-04-13-13-39-20	0	1	x	20	0	39.4	22.4	39.5	22.3	39.6	0.18	13330			19
1018	2914	1	Vinca herbacea	1001	2018-04-13-13-39-22	0	1	x	20	0	39.4	22.4	39.5	22.3	39.6	0.18	13330			20
1019	2915	1	Vinca herbacea	1001	2018-04-13-13-39-24	0	1	x	20	0	39.4	22.4	39.5	22.3	39.6	0.18	13330			21
1020	2916	1	Vinca herbacea	1001	2018-04-13-13-39-26	0	1	x	20	0	39.4	22.4	39.5	22.3	39.6	0.18	13330			22
1021	2917	1	Vinca herbacea	1001	2018-04-13-13-39-28	0	1	x	20	0	39.4	22.4	39.5	22.3	39.6	0.18	13330			23
1022	2918	1	Vinca herbacea	1001	2018-04-13-13-39-30	0	1	x	20	0	39.5	22.4	39.5	22.3	39.6	0.08	13330			24
1023	2919	1	Vinca herbacea	1001	2018-04-13-13-39-32	0	1	x	20	0	39.4	22.4	39.5	22.3	39.6	0.18	13330			25
1024	2920	1	Vinca herbacea	1001	2018-04-13-13-39-34	0	1	x	20	0	39.5	22.4	39.5	22.3	39.6	0.08	13330			26
1025	2921	1	Vinca herbacea	1001	2018-04-13-13-39-36	0	1	x	20	0	39.5	22.4	39.5	22.3	39.6	0.08	13330			27
1026	2922	1	Vinca herbacea	1001	2018-04-13-13-39-38	0	1	x	20	0	39.5	22.4	39.5	22.3	39.6	0.08	13330			28
1027	2923	1	Vinca herbacea	1001	2018-04-13-13-39-40	0	1	x	20	0	39.5	22.4	39.5	22.3	39.6	0.08	13330			29
1028	2924	1	Vinca herbacea	1001	2018-04-13-13-39-42	0	1	x	20	0	39.5	22.4	39.5	22.3	39.6	0.08	13330			30
1029	2925	1	Vinca herbacea	1001	2018-04-13-13-39-44	0	1	x	20	0	39.4	22.4	39.5	22.3	39.6	0.18	13330			31
1030	2926	1	Vinca herbacea	1001	2018-04-13-13-39-46	0	1	x	20	0	39.5	22.4	39.5	22.3	39.6	0.08	13330			32
1031	2927	1	Vinca herbacea	1001	2018-04-13-13-39-48	0	1	x	20	0	39.5	22.4	39.5	22.3	39.6	0.08	13330			33
1032	2928	1	Vinca herbacea	1001	2018-04-13-13-39-50	0	1	x	20	0	39.4	22.4	39.5	22.3	39.6	0.18	13330			34
1033	2929	1	Vinca herbacea	1001	2018-04-13-13-39-52	0	1	x	20	0	39.5	22.4	39.5	22.3	39.6	0.08	13330			35
1034	2930	1	Vinca herbacea	1001	2018-04-13-13-39-54	0	1	x	20	0	39.4	22.4	39.5	22.3	39.6	0.18	13330			36
1035	2931	1	Vinca herbacea	1001	2018-04-13-13-39-56	0	1	x	20	0	39.5	22.4	39.5	22.3	39.6	0.08	13330			37
1036	2932	1	Vinca herbacea	1001	2018-04-13-13-39-58	0	1	x	20	0	39.4	22.4	39.5	22.3	39.6	0.18	13330			38
1037	2933	1	Vinca herbacea	1001	2018-04-13-13-40-00	0	1	x	20	0	39.4	22.4	39.5	22.3	39.6	0.18	13330			39
1038	2934	1	Vinca herbacea	1001	2018-04-13-13-40-02	0	1	x	20	0	39.5	22.4	39.5	22.3	39.6	0.08	13330			40
1039	2935	1	Vinca herbacea	1001	2018-04-13-13-40-04	0	1	x	20	0	39.5	22.4	39.5	22.3	39.6	0.08	13330			41
1040	2936	1	Vinca herbacea	1001	2018-04-13-13-40-06	0	1	x	20	0	39.5	22.4	39.5	22.3	39.6	0.08	13330			42
1041	2937	1	Vinca herbacea	1001	2018-04-13-13-40-08	0	1	x	20	0	39.5	22.4	39.5	22.3	39.6	0.08	13330			43
1042	2938	1	Vinca herbacea	1001	2018-04-13-13-40-10	0	1	x	20	0	39.5	22.4	39.5	22.3	39.6	0.08	13330			44
1043	2939	1	Vinca herbacea	1001	2018-04-13-13-40-12	0	1	x	20	0	39.5	22.4	39.5	22.3	39.6	0.08	13330			45
1044	2940	1	Vinca herbacea	1001	2018-04-13-13-40-14	0	1	x	20	0	39.5	22.4	39.5	22.3	39.6	0.08	13330			46
1045	2941	1	Vinca herbacea	1001	2018-04-13-13-40-16	0	1	x	20	0	39.5	22.4	39.5	22.3	39.6	0.08	13330			47
1046	2942	1	Vinca herbacea	1001	2018-04-13-13-40-18	0	1	x	20	0	39.4	22.4	39.5	22.3	39.6	0.18	13330			48
1047	2943	1	Vinca herbacea	1001	2018-04-13-13-40-20	0	1	x	20	0	39.5	22.4	39.5	22.3	39.6	0.08	13330			49
1048	2944	1	Vinca herbacea	1001	2018-04-13-13-40-22	0	1	x	20	0	39.5	22.4	39.5	22.3	39.6	0.08	13330			50
1049	2945	1	Vinca herbacea	1001	2018-04-13-13-40-24	0	1	x	20	0	39.5	22.4	39.5	22.3	39.6	0.08	13330			51
1050	2946	1	Vinca herbacea	1001	2018-04-13-13-40-26	0	1	x	20	0	39.5	22.4	39.5	22.3	39.6	0.08	13330			52
1051	2947	1	Vinca herbacea	1001	2018-04-13-13-40-28	0	1	x	20	0	39.5	22.4	39.5	22.3	39.6	0.08	13330			53
1052	2948	1	Vinca herbacea	1001	2018-04-13-13-40-30	0	1	x	20	0	39.5	22.4	39.5	22.3	39.6	0.08	13330			54
1053	2949	1	Vinca herbacea	1001	2018-04-13-13-40-32	0	1	x	20	0	39.5	22.4	39.6	22.3	39.7	0.172	13330			55
1054	2950	1	Vinca herbacea	1001	2018-04-13-13-40-34	0	1	x	20	0	39.5	22.4	39.5	22.3	39.6	0.08	13330			56
1055	2951	1	Vinca herbacea	1001	2018-04-13-13-40-36	0	1	x	20	0	39.5	22.4	39.5	22.3	39.6	0.08	13330			57
1056	2952	1	Vinca herbacea	1001	2018-04-13-13-40-38	0	1	x	20	0	39.5	22.4	39.5	22.3	39.6	0.08	13330			58
1057	2953	1	Vinca herbacea	1001	2018-04-13-13-40-40	0	1	x	20	0	39.5	22.4	39.5	22.3	39.6	0.08	13330			59
1058	2954	1	Vinca herbacea	1001	2018-04-13-13-40-42	0	1	x	20	0	39.5	22.4	39.5	22.3	39.6	0.08	13330			60
1059	2955	1	Vinca herbacea	1001	2018-04-13-13-40-44	0	1	x	20	0	39.5	22.4	39.5	22.3	39.6	0.08	13330			61
1060	2956	1	Vinca herbacea	1001	2018-04-13-13-40-46	0	1	x	20	0	39.5	22.4	39.5	22.3	39.6	0.08	13330			62
1061	2957	1	Vinca herbacea	1001	2018-04-13-13-40-48	0	1	x	20	0	39.5	22.4	39.5	22.3	39.6	0.08	13330			63
1062	2958	1	Vinca herbacea	1001	2018-04-13-13-40-50	0	1	x	20	0	39.5	22.4	39.5	22.3	39.6	0.08	13330			64
1063	2959	1	Vinca herbacea	1001	2018-04-13-13-40-52	0	1	x	20	0	39.5	22.4	39.5	22.3	39.6	0.08	13330			65
1064	2960	1	Vinca herbacea	1001	2018-04-13-13-40-54	0	1	x	20	0	39.5	22.4	39.5	22.3	39.6	0.08	13330			66
1065	2961	1	Vinca herbacea	1001	2018-04-13-13-40-56	0	1	x	20	0	39.5	22.4	39.5	22.3	39.6	0.08	13330			67
1066	2962	1	Vinca herbacea	1001	2018-04-13-13-40-58	0	1	x	20	0	39.5	22.4	39.6	22.3	39.7	0.172	13330			68
1067	2963	1	Vinca herbacea	1001	2018-04-13-13-41-00	0	1	x	20	0	39.5	22.4	39.6	22.3	39.7	0.172	13330			69
1068	2964	1	Vinca herbacea	1001	2018-04-13-13-41-02	0	1	x	20	0	39.5	22.4	39.6	22.3	39.7	0.172	13330			70
1069	2965	1	Vinca herbacea	1001	2018-04-13-13-41-04	0	1	x	20	0	39.5	22.4	39.6	22.3	39.7	0.172	13330			71
1070	2966	1	Vinca herbacea	1001	2018-04-13-13-41-06	0	1	x	20	0	39.5	22.4	39.6	22.3	39.7	0.172	13330			72
1071	2967	1	Vinca herbacea	1001	2018-04-13-13-41-08	0	1	x	20	0	39.5	22.4	39.5	22.3	39.6	0.08	13330			73
1072	2968	1	Vinca herbacea	1001	2018-04-13-13-41-10	0	1	x	20	0	39.5	22.4	39.6	22.3	39.7	0.172	13330			74
1073	2969	1	Vinca herbacea	1001	2018-04-13-13-41-12	0	1	x	20	0	39.5	22.4	39.5	22.3	39.6	0.08	13330			75
1074	2970	1	Vinca herbacea	1001	2018-04-13-13-41-14	0	1	x	20	0	39.5	22.4	39.5	22.3	39.6	0.08	13330			76
1075	2971	1	Vinca herbacea	1001	2018-04-13-13-41-16	0	1	x	20	0	39.5	22.4	39.5	22.3	39.6	0.08	13330			77
1076	2972	1	Vinca herbacea	1001	2018-04-13-13-41-18	0	1	x	20	0	39.5	22.4	39.5	22.3	39.6	0.08	13330			78
1077	2973	1	Vinca herbacea	1001	2018-04-13-13-41-20	0	1	x	20	0	39.5	22.4	39.5	22.3	39.6	0.08	13330			79
1078	2974	1	Vinca herbacea	1001	2018-04-13-13-41-22	0	1	x	20	0	39.5	22.4	39.5	22.3	39.6	0.08	13330			80
1079	2975	1	Vinca herbacea	1001	2018-04-13-13-41-24	0	1	x	20	0	39.5	22.4	39.5	22.3	39.6	0.08	13330			81
1080	2976	1	Vinca herbacea	1001	2018-04-13-13-41-26	0	1	x	20	0	39.5	22.4	39.5	22.3	39.6	0.08	13330			82
1081	2977	1	Vinca herbacea	1001	2018-04-13-13-41-28	0	1	x	20	0	39.5	22.4	39.5	22.3	39.6	0.08	13330			83
1082	2978	1	Vinca herbacea	1001	2018-04-13-13-41-30	0	1	x	20	0	39.5	22.4	39.5	22.3	39.6	0.08	13330			84
1083	2979	1	Vinca herbacea	1001	2018-04-13-13-41-32	0	1	x	20	0	39.5	22.4	39.5	22.3	39.6	0.08	13330			85
1084	2980	1	Vinca herbacea	1001	2018-04-13-13-41-34	0	1	x	20	0	39.5	22.4	39.5	22.3	39.6	0.08	13330			86
1085	2981	1	Vinca herbacea	1001	2018-04-13-13-41-36	0	1	x	20	0	39.5	22.4	39.5	22.3	39.6	0.08	13330			87
1086	2982	1	Vinca herbacea	1001	2018-04-13-13-41-38	0	1	x	20	0	39.5	22.4	39.5	22.3	39.6	0.08	13330			88
1087	2983	1	Vinca herbacea	1001	2018-04-13-13-41-40	0	1	x	20	0	39.5	22.4	39.5	22.3	39.6	0.08	13330			89
1088	2984	1	Vinca herbacea	1001	2018-04-13-13-41-42	0	1	x	20	0	39.5	22.4	39.5	22.3	39.6	0.08	13330			90
1089	2985	1	Vinca herbacea	1001	2018-04-13-13-41-44	0	1	x	20	0	39.5	22.4	39.5	22.3	39.6	0.08	13330	Last10	Here	91
1090	2986	1	Vinca herbacea	1001	2018-04-13-13-41-46	0	1	x	20	0	39.5	22.4	39.5	22.3	39.6	0.08	13330	Last10	Here	92
1091	2987	1	Vinca herbacea	1001	2018-04-13-13-41-48	0	1	x	20	0	39.5	22.4	39.5	22.3	39.6	0.08	13330	Last10	Here	93
1092	2988	1	Vinca herbacea	1001	2018-04-13-13-41-50	0	1	x	20	0	39.5	22.4	39.5	22.3	39.6	0.08	13330	Last10	Here	94
1093	2989	1	Vinca herbacea	1001	2018-04-13-13-41-52	0	1	x	20	0	39.5	22.4	39.5	22.3	39.6	0.08	13330	Last10	Here	95
1094	2990	1	Vinca herbacea	1001	2018-04-13-13-41-54	0	1	x	20	0	39.5	22.4	39.5	22.3	39.6	0.08	13330	Last10	Here	96
1095	2991	1	Vinca herbacea	1001	2018-04-13-13-41-56	0	1	x	20	0	39.5	22.4	39.5	22.3	39.6	0.08	13330	Last10	Here	97
1096	2992	1	Vinca herbacea	1001	2018-04-13-13-41-58	0	1	x	20	0	39.5	22.4	39.5	22.3	39.6	0.08	13330	Last10	Here	98
1097	2993	1	Vinca herbacea	1001	2018-04-13-13-42-00	0	1	x	20	0	39.5	22.4	39.5	22.3	39.6	0.08	13330	Last10	Here	99
1098	2994	1	Vinca herbacea	1001	2018-04-13-13-42-02	0	1	x	20	0	39.5	22.4	39.5	22.3	39.6	0.08	13330	Last10	Here	100
1099	2995	1	Vinca herbacea	1001	2018-04-13-13-42-34	0	1	x	25	0	39.5	22.4	39.5	22.3	39.6	0.08	13331	First10	Here	1
1100	2996	1	Vinca herbacea	1001	2018-04-13-13-42-36	0	1	x	25	0	39.5	22.4	39.5	22.3	39.6	0.08	13331	First10	Here	2
1101	2997	1	Vinca herbacea	1001	2018-04-13-13-42-38	0	1	x	25	0	39.5	22.4	39.5	22.3	39.6	0.08	13331	First10	Here	3
1102	2998	1	Vinca herbacea	1001	2018-04-13-13-42-40	0	1	x	25	0	39.5	22.4	39.5	22.3	39.6	0.08	13331	First10	Here	4
1103	2999	1	Vinca herbacea	1001	2018-04-13-13-42-42	0	1	x	25	0	39.5	22.4	39.5	22.3	39.6	0.08	13331	First10	Here	5
1104	3000	1	Vinca herbacea	1001	2018-04-13-13-42-44	0	1	x	25	0	39.5	22.4	39.5	22.3	39.6	0.08	13331	First10	Here	6
1105	3001	1	Vinca herbacea	1001	2018-04-13-13-42-46	0	1	x	25	0	39.5	22.4	39.5	22.3	39.6	0.08	13331	First10	Here	7
1106	3002	1	Vinca herbacea	1001	2018-04-13-13-42-48	0	1	x	25	0	39.5	22.4	39.5	22.3	39.6	0.08	13331	First10	Here	8
1107	3003	1	Vinca herbacea	1001	2018-04-13-13-42-50	0	1	x	25	0	39.5	22.4	39.5	22.3	39.6	0.08	13331	First10	Here	9
1108	3004	1	Vinca herbacea	1001	2018-04-13-13-42-52	0	1	x	25	0	39.5	22.4	39.5	22.3	39.6	0.08	13331	First10	Here	10
1109	3005	1	Vinca herbacea	1001	2018-04-13-13-42-54	0	1	x	25	0	39.5	22.4	39.5	22.3	39.6	0.08	13331			11
1110	3006	1	Vinca herbacea	1001	2018-04-13-13-42-56	0	1	x	25	0	39.5	22.4	39.5	22.3	39.6	0.08	13331			12
1111	3007	1	Vinca herbacea	1001	2018-04-13-13-42-58	0	1	x	25	0	39.5	22.4	39.5	22.3	39.6	0.08	13331			13
1112	3008	1	Vinca herbacea	1001	2018-04-13-13-43-00	0	1	x	25	0	39.5	22.4	39.6	22.3	39.7	0.172	13331			14
1113	3009	1	Vinca herbacea	1001	2018-04-13-13-43-02	0	1	x	25	0	39.5	22.4	39.5	22.3	39.6	0.08	13331			15
1114	3010	1	Vinca herbacea	1001	2018-04-13-13-43-04	0	1	x	25	0	39.5	22.4	39.5	22.3	39.6	0.08	13331			16
1115	3011	1	Vinca herbacea	1001	2018-04-13-13-43-06	0	1	x	25	0	39.5	22.4	39.5	22.3	39.6	0.08	13331			17
1116	3012	1	Vinca herbacea	1001	2018-04-13-13-43-08	0	1	x	25	0	39.5	22.4	39.5	22.3	39.6	0.08	13331			18
1117	3013	1	Vinca herbacea	1001	2018-04-13-13-43-10	0	1	x	25	0	39.5	22.4	39.5	22.3	39.6	0.08	13331			19
1118	3014	1	Vinca herbacea	1001	2018-04-13-13-43-12	0	1	x	25	0	39.5	22.4	39.5	22.3	39.6	0.08	13331			20
1119	3015	1	Vinca herbacea	1001	2018-04-13-13-43-14	0	1	x	25	0	39.5	22.4	39.5	22.3	39.6	0.08	13331			21
1120	3016	1	Vinca herbacea	1001	2018-04-13-13-43-16	0	1	x	25	0	39.5	22.4	39.5	22.3	39.6	0.08	13331			22
1121	3017	1	Vinca herbacea	1001	2018-04-13-13-43-19	0	1	x	25	0	39.5	22.4	39.5	22.3	39.6	0.08	13331			23
1122	3018	1	Vinca herbacea	1001	2018-04-13-13-43-21	0	1	x	25	0	39.5	22.4	39.5	22.3	39.6	0.08	13331			24
1123	3019	1	Vinca herbacea	1001	2018-04-13-13-43-23	0	1	x	25	0	39.5	22.4	39.5	22.3	39.6	0.08	13331			25
1124	3020	1	Vinca herbacea	1001	2018-04-13-13-43-25	0	1	x	25	0	39.5	22.4	39.5	22.3	39.6	0.08	13331			26
1125	3021	1	Vinca herbacea	1001	2018-04-13-13-43-27	0	1	x	25	0	39.5	22.4	39.5	22.3	39.6	0.08	13331			27
1126	3022	1	Vinca herbacea	1001	2018-04-13-13-43-29	0	1	x	25	0	39.5	22.4	39.5	22.3	39.6	0.08	13331			28
1127	3023	1	Vinca herbacea	1001	2018-04-13-13-43-31	0	1	x	25	0	39.5	22.4	39.5	22.3	39.6	0.08	13331			29
1128	3024	1	Vinca herbacea	1001	2018-04-13-13-43-33	0	1	x	25	0	39.5	22.4	39.5	22.3	39.6	0.08	13331			30
1129	3025	1	Vinca herbacea	1001	2018-04-13-13-43-35	0	1	x	25	0	39.6	22.4	39.5	22.3	39.6	-0.02	13331			31
1130	3026	1	Vinca herbacea	1001	2018-04-13-13-43-37	0	1	x	25	0	39.5	22.4	39.5	22.3	39.6	0.08	13331			32
1131	3027	1	Vinca herbacea	1001	2018-04-13-13-43-39	0	1	x	25	0	39.6	22.4	39.5	22.3	39.6	-0.02	13331			33
1132	3028	1	Vinca herbacea	1001	2018-04-13-13-43-41	0	1	x	25	0	39.5	22.4	39.6	22.3	39.7	0.172	13331			34
1133	3029	1	Vinca herbacea	1001	2018-04-13-13-43-43	0	1	x	25	0	39.5	22.4	39.6	22.3	39.7	0.172	13331			35
1134	3030	1	Vinca herbacea	1001	2018-04-13-13-43-45	0	1	x	25	0	39.5	22.4	39.6	22.3	39.7	0.172	13331			36
1135	3031	1	Vinca herbacea	1001	2018-04-13-13-43-47	0	1	x	25	0	39.5	22.4	39.6	22.3	39.7	0.172	13331			37
1136	3032	1	Vinca herbacea	1001	2018-04-13-13-43-49	0	1	x	25	0	39.5	22.4	39.6	22.3	39.7	0.172	13331			38
1137	3033	1	Vinca herbacea	1001	2018-04-13-13-43-51	0	1	x	25	0	39.5	22.4	39.6	22.3	39.7	0.172	13331			39
1138	3034	1	Vinca herbacea	1001	2018-04-13-13-43-53	0	1	x	25	0	39.4	22.3	39.6	22.3	39.7	0.272	13331			40
1139	3035	1	Vinca herbacea	1001	2018-04-13-13-43-55	0	1	x	25	0	39.5	22.4	39.5	22.3	39.6	0.08	13331			41
1140	3036	1	Vinca herbacea	1001	2018-04-13-13-43-57	0	1	x	25	0	39.5	22.4	39.5	22.3	39.6	0.08	13331			42
1141	3037	1	Vinca herbacea	1001	2018-04-13-13-43-59	0	1	x	25	0	39.5	22.4	39.6	22.3	39.7	0.172	13331			43
1142	3038	1	Vinca herbacea	1001	2018-04-13-13-44-01	0	1	x	25	0	39.6	22.4	39.6	22.3	39.7	0.072	13331			44
1143	3039	1	Vinca herbacea	1001	2018-04-13-13-44-03	0	1	x	25	0	39.6	22.4	39.6	22.3	39.7	0.072	13331			45
1144	3040	1	Vinca herbacea	1001	2018-04-13-13-44-05	0	1	x	25	0	39.6	22.4	39.6	22.3	39.7	0.072	13331			46
1145	3041	1	Vinca herbacea	1001	2018-04-13-13-44-07	0	1	x	25	0	39.6	22.4	39.6	22.3	39.7	0.072	13331			47
1146	3042	1	Vinca herbacea	1001	2018-04-13-13-44-09	0	1	x	25	0	39.6	22.4	39.6	22.3	39.7	0.072	13331			48
1147	3043	1	Vinca herbacea	1001	2018-04-13-13-44-11	0	1	x	25	0	39.5	22.4	39.6	22.3	39.7	0.172	13331			49
1148	3044	1	Vinca herbacea	1001	2018-04-13-13-44-13	0	1	x	25	0	39.6	22.4	39.5	22.3	39.6	-0.02	13331			50
1149	3045	1	Vinca herbacea	1001	2018-04-13-13-44-15	0	1	x	25	0	39.6	22.4	39.6	22.3	39.7	0.072	13331			51
1150	3046	1	Vinca herbacea	1001	2018-04-13-13-44-17	0	1	x	25	0	39.6	22.4	39.5	22.3	39.6	-0.02	13331			52
1151	3047	1	Vinca herbacea	1001	2018-04-13-13-44-19	0	1	x	25	0	39.6	22.4	39.5	22.3	39.6	-0.02	13331			53
1152	3048	1	Vinca herbacea	1001	2018-04-13-13-44-21	0	1	x	25	0	39.6	22.4	39.6	22.3	39.7	0.072	13331			54
1153	3049	1	Vinca herbacea	1001	2018-04-13-13-44-23	0	1	x	25	0	39.6	22.4	39.5	22.3	39.6	-0.02	13331			55
1154	3050	1	Vinca herbacea	1001	2018-04-13-13-44-25	0	1	x	25	0	39.5	22.4	39.6	22.3	39.7	0.172	13331			56
1155	3051	1	Vinca herbacea	1001	2018-04-13-13-44-27	0	1	x	25	0	39.6	22.4	39.5	22.3	39.6	-0.02	13331			57
1156	3052	1	Vinca herbacea	1001	2018-04-13-13-44-29	0	1	x	25	0	39.6	22.4	39.5	22.3	39.6	-0.02	13331			58
1157	3053	1	Vinca herbacea	1001	2018-04-13-13-44-31	0	1	x	25	0	39.6	22.4	39.5	22.3	39.6	-0.02	13331			59
1158	3054	1	Vinca herbacea	1001	2018-04-13-13-44-33	0	1	x	25	0	39.6	22.4	39.6	22.3	39.7	0.072	13331			60
1159	3055	1	Vinca herbacea	1001	2018-04-13-13-44-35	0	1	x	25	0	39.6	22.4	39.5	22.3	39.6	-0.02	13331			61
1160	3056	1	Vinca herbacea	1001	2018-04-13-13-44-37	0	1	x	25	0	39.6	22.4	39.6	22.3	39.7	0.072	13331			62
1161	3057	1	Vinca herbacea	1001	2018-04-13-13-44-39	0	1	x	25	0	39.6	22.4	39.6	22.3	39.7	0.072	13331			63
1162	3058	1	Vinca herbacea	1001	2018-04-13-13-44-41	0	1	x	25	0	39.6	22.4	39.6	22.3	39.7	0.072	13331			64
1163	3059	1	Vinca herbacea	1001	2018-04-13-13-44-43	0	1	x	25	0	39.6	22.4	39.6	22.3	39.7	0.072	13331			65
1164	3060	1	Vinca herbacea	1001	2018-04-13-13-44-45	0	1	x	25	0	39.6	22.4	39.5	22.3	39.6	-0.02	13331			66
1165	3061	1	Vinca herbacea	1001	2018-04-13-13-44-47	0	1	x	25	0	39.6	22.4	39.6	22.3	39.7	0.072	13331			67
1166	3062	1	Vinca herbacea	1001	2018-04-13-13-44-49	0	1	x	25	0	39.6	22.4	39.6	22.3	39.7	0.072	13331			68
1167	3063	1	Vinca herbacea	1001	2018-04-13-13-44-51	0	1	x	25	0	39.6	22.4	39.5	22.3	39.6	-0.02	13331			69
1168	3064	1	Vinca herbacea	1001	2018-04-13-13-44-53	0	1	x	25	0	39.6	22.4	39.6	22.3	39.7	0.072	13331			70
1169	3065	1	Vinca herbacea	1001	2018-04-13-13-44-55	0	1	x	25	0	39.5	22.3	39.6	22.3	39.7	0.172	13331			71
1170	3066	1	Vinca herbacea	1001	2018-04-13-13-44-57	0	1	x	25	0	39.6	22.4	39.6	22.3	39.7	0.072	13331			72
1171	3067	1	Vinca herbacea	1001	2018-04-13-13-44-59	0	1	x	25	0	39.6	22.4	39.5	22.3	39.6	-0.02	13331			73
1172	3068	1	Vinca herbacea	1001	2018-04-13-13-45-01	0	1	x	25	0	39.6	22.4	39.6	22.3	39.7	0.072	13331			74
1173	3069	1	Vinca herbacea	1001	2018-04-13-13-45-03	0	1	x	25	0	39.6	22.4	39.6	22.3	39.7	0.072	13331			75
1174	3070	1	Vinca herbacea	1001	2018-04-13-13-45-05	0	1	x	25	0	39.6	22.4	39.6	22.3	39.7	0.072	13331			76
1175	3071	1	Vinca herbacea	1001	2018-04-13-13-45-07	0	1	x	25	0	39.6	22.4	39.6	22.3	39.7	0.072	13331			77
1176	3072	1	Vinca herbacea	1001	2018-04-13-13-45-09	0	1	x	25	0	39.6	22.4	39.6	22.3	39.7	0.072	13331			78
1177	3073	1	Vinca herbacea	1001	2018-04-13-13-45-11	0	1	x	25	0	39.6	22.4	39.5	22.3	39.6	-0.02	13331			79
1178	3074	1	Vinca herbacea	1001	2018-04-13-13-45-13	0	1	x	25	0	39.6	22.4	39.6	22.3	39.7	0.072	13331			80
1179	3075	1	Vinca herbacea	1001	2018-04-13-13-45-15	0	1	x	25	0	39.6	22.4	39.6	22.3	39.7	0.072	13331			81
1180	3076	1	Vinca herbacea	1001	2018-04-13-13-45-17	0	1	x	25	0	39.6	22.4	39.6	22.3	39.7	0.072	13331			82
1181	3077	1	Vinca herbacea	1001	2018-04-13-13-45-19	0	1	x	25	0	39.6	22.4	39.6	22.3	39.7	0.072	13331			83
1182	3078	1	Vinca herbacea	1001	2018-04-13-13-45-21	0	1	x	25	0	39.6	22.4	39.6	22.3	39.7	0.072	13331			84
1183	3079	1	Vinca herbacea	1001	2018-04-13-13-45-23	0	1	x	25	0	39.6	22.4	39.6	22.3	39.7	0.072	13331			85
1184	3080	1	Vinca herbacea	1001	2018-04-13-13-45-25	0	1	x	25	0	39.6	22.4	39.6	22.3	39.7	0.072	13331			86
1185	3081	1	Vinca herbacea	1001	2018-04-13-13-45-27	0	1	x	25	0	39.6	22.4	39.6	22.3	39.7	0.072	13331			87
1186	3082	1	Vinca herbacea	1001	2018-04-13-13-45-29	0	1	x	25	0	39.6	22.4	39.6	22.3	39.7	0.072	13331			88
1187	3083	1	Vinca herbacea	1001	2018-04-13-13-45-31	0	1	x	25	0	39.6	22.4	39.6	22.3	39.7	0.072	13331			89
1188	3084	1	Vinca herbacea	1001	2018-04-13-13-45-33	0	1	x	25	0	39.5	22.3	39.6	22.3	39.7	0.172	13331			90
1189	3085	1	Vinca herbacea	1001	2018-04-13-13-45-35	0	1	x	25	0	39.6	22.4	39.6	22.3	39.7	0.072	13331	Last10	Here	91
1190	3086	1	Vinca herbacea	1001	2018-04-13-13-45-37	0	1	x	25	0	39.6	22.4	39.6	22.3	39.7	0.072	13331	Last10	Here	92
1191	3087	1	Vinca herbacea	1001	2018-04-13-13-45-39	0	1	x	25	0	39.6	22.4	39.6	22.3	39.7	0.072	13331	Last10	Here	93
1192	3088	1	Vinca herbacea	1001	2018-04-13-13-45-41	0	1	x	25	0	39.6	22.4	39.6	22.3	39.7	0.072	13331	Last10	Here	94
1193	3089	1	Vinca herbacea	1001	2018-04-13-13-45-43	0	1	x	25	0	39.6	22.4	39.6	22.3	39.7	0.072	13331	Last10	Here	95
1194	3090	1	Vinca herbacea	1001	2018-04-13-13-45-45	0	1	x	25	0	39.6	22.4	39.6	22.3	39.7	0.072	13331	Last10	Here	96
1195	3091	1	Vinca herbacea	1001	2018-04-13-13-45-47	0	1	x	25	0	39.6	22.4	39.6	22.3	39.7	0.072	13331	Last10	Here	97
1196	3092	1	Vinca herbacea	1001	2018-04-13-13-45-49	0	1	x	25	0	39.6	22.4	39.6	22.3	39.7	0.072	13331	Last10	Here	98
1197	3093	1	Vinca herbacea	1001	2018-04-13-13-45-51	0	1	x	25	0	39.6	22.4	39.6	22.3	39.7	0.072	13331	Last10	Here	99
1198	3094	1	Vinca herbacea	1001	2018-04-13-13-45-53	0	1	x	25	0	39.6	22.4	39.6	22.3	39.7	0.072	13331	Last10	Here	100
1199	3095	1	Vinca herbacea	1001	2018-04-13-13-46-25	0	1	x	30	0	39.6	22.4	39.6	22.3	39.7	0.072	13332	First10	Here	1
1200	3096	1	Vinca herbacea	1001	2018-04-13-13-46-27	0	1	x	30	0	39.6	22.4	39.6	22.3	39.7	0.072	13332	First10	Here	2
1201	3097	1	Vinca herbacea	1001	2018-04-13-13-46-29	0	1	x	30	0	39.6	22.4	39.6	22.3	39.7	0.072	13332	First10	Here	3
1202	3098	1	Vinca herbacea	1001	2018-04-13-13-46-31	0	1	x	30	0	39.6	22.4	39.6	22.3	39.7	0.072	13332	First10	Here	4
1203	3099	1	Vinca herbacea	1001	2018-04-13-13-46-33	0	1	x	30	0	39.6	22.4	39.6	22.3	39.7	0.072	13332	First10	Here	5
1204	3100	1	Vinca herbacea	1001	2018-04-13-13-46-35	0	1	x	30	0	39.6	22.4	39.6	22.3	39.7	0.072	13332	First10	Here	6
1205	3101	1	Vinca herbacea	1001	2018-04-13-13-46-37	0	1	x	30	0	39.6	22.4	39.6	22.3	39.7	0.072	13332	First10	Here	7
1206	3102	1	Vinca herbacea	1001	2018-04-13-13-46-39	0	1	x	30	0	39.6	22.4	39.6	22.3	39.7	0.072	13332	First10	Here	8
1207	3103	1	Vinca herbacea	1001	2018-04-13-13-46-41	0	1	x	30	0	39.6	22.4	39.6	22.3	39.7	0.072	13332	First10	Here	9
1208	3104	1	Vinca herbacea	1001	2018-04-13-13-46-43	0	1	x	30	0	39.6	22.4	39.6	22.3	39.7	0.072	13332	First10	Here	10
1209	3105	1	Vinca herbacea	1001	2018-04-13-13-46-45	0	1	x	30	0	39.6	22.4	39.6	22.3	39.7	0.072	13332			11
1210	3106	1	Vinca herbacea	1001	2018-04-13-13-46-47	0	1	x	30	0	39.6	22.4	39.6	22.3	39.7	0.072	13332			12
1211	3107	1	Vinca herbacea	1001	2018-04-13-13-46-49	0	1	x	30	0	39.6	22.4	39.6	22.3	39.7	0.072	13332			13
1212	3108	1	Vinca herbacea	1001	2018-04-13-13-46-51	0	1	x	30	0	39.5	22.3	39.6	22.3	39.7	0.172	13332			14
1213	3109	1	Vinca herbacea	1001	2018-04-13-13-46-53	0	1	x	30	0	39.6	22.4	39.6	22.3	39.7	0.072	13332			15
1214	3110	1	Vinca herbacea	1001	2018-04-13-13-46-55	0	1	x	30	0	39.6	22.4	39.6	22.3	39.7	0.072	13332			16
1215	3111	1	Vinca herbacea	1001	2018-04-13-13-46-57	0	1	x	30	0	39.7	22.4	39.6	22.3	39.7	-0.028	13332			17
1216	3112	1	Vinca herbacea	1001	2018-04-13-13-46-59	0	1	x	30	0	39.7	22.4	39.6	22.3	39.7	-0.028	13332			18
1217	3113	1	Vinca herbacea	1001	2018-04-13-13-47-01	0	1	x	30	0	39.6	22.4	39.6	22.3	39.7	0.072	13332			19
1218	3114	1	Vinca herbacea	1001	2018-04-13-13-47-03	0	1	x	30	0	39.7	22.4	39.6	22.3	39.7	-0.028	13332			20
1219	3115	1	Vinca herbacea	1001	2018-04-13-13-47-05	0	1	x	30	0	39.7	22.4	39.6	22.3	39.7	-0.028	13332			21
1220	3116	1	Vinca herbacea	1001	2018-04-13-13-47-07	0	1	x	30	0	39.6	22.3	39.6	22.3	39.7	0.072	13332			22
1221	3117	1	Vinca herbacea	1001	2018-04-13-13-47-09	0	1	x	30	0	39.7	22.4	39.6	22.3	39.7	-0.028	13332			23
1222	3118	1	Vinca herbacea	1001	2018-04-13-13-47-11	0	1	x	30	0	39.7	22.4	39.6	22.3	39.7	-0.028	13332			24
1223	3119	1	Vinca herbacea	1001	2018-04-13-13-47-13	0	1	x	30	0	39.6	22.4	39.6	22.3	39.7	0.072	13332			25
1224	3120	1	Vinca herbacea	1001	2018-04-13-13-47-15	0	1	x	30	0	39.6	22.4	39.6	22.3	39.7	0.072	13332			26
1225	3121	1	Vinca herbacea	1001	2018-04-13-13-47-17	0	1	x	30	0	39.6	22.3	39.6	22.3	39.7	0.072	13332			27
1226	3122	1	Vinca herbacea	1001	2018-04-13-13-47-19	0	1	x	30	0	39.6	22.4	39.6	22.3	39.7	0.072	13332			28
1227	3123	1	Vinca herbacea	1001	2018-04-13-13-47-21	0	1	x	30	0	39.7	22.4	39.6	22.3	39.7	-0.028	13332			29
1228	3124	1	Vinca herbacea	1001	2018-04-13-13-47-23	0	1	x	30	0	39.6	22.3	39.6	22.3	39.7	0.072	13332			30
1229	3125	1	Vinca herbacea	1001	2018-04-13-13-47-25	0	1	x	30	0	39.7	22.4	39.6	22.3	39.7	-0.028	13332			31
1230	3126	1	Vinca herbacea	1001	2018-04-13-13-47-27	0	1	x	30	0	39.7	22.4	39.6	22.3	39.7	-0.028	13332			32
1231	3127	1	Vinca herbacea	1001	2018-04-13-13-47-29	0	1	x	30	0	39.6	22.3	39.6	22.3	39.7	0.072	13332			33
1232	3128	1	Vinca herbacea	1001	2018-04-13-13-47-31	0	1	x	30	0	39.7	22.4	39.6	22.3	39.7	-0.028	13332			34
1233	3129	1	Vinca herbacea	1001	2018-04-13-13-47-33	0	1	x	30	0	39.6	22.3	39.6	22.3	39.7	0.072	13332			35
1234	3130	1	Vinca herbacea	1001	2018-04-13-13-47-35	0	1	x	30	0	39.6	22.3	39.6	22.3	39.7	0.072	13332			36
1235	3131	1	Vinca herbacea	1001	2018-04-13-13-47-37	0	1	x	30	0	39.7	22.4	39.6	22.3	39.7	-0.028	13332			37
1236	3132	1	Vinca herbacea	1001	2018-04-13-13-47-39	0	1	x	30	0	39.7	22.4	39.6	22.3	39.7	-0.028	13332			38
1237	3133	1	Vinca herbacea	1001	2018-04-13-13-47-41	0	1	x	30	0	39.6	22.4	39.6	22.3	39.7	0.072	13332			39
1238	3134	1	Vinca herbacea	1001	2018-04-13-13-47-43	0	1	x	30	0	39.7	22.4	39.6	22.3	39.7	-0.028	13332			40
1239	3135	1	Vinca herbacea	1001	2018-04-13-13-47-45	0	1	x	30	0	39.6	22.4	39.6	22.3	39.7	0.072	13332			41
1240	3136	1	Vinca herbacea	1001	2018-04-13-13-47-47	0	1	x	30	0	39.6	22.4	39.6	22.3	39.7	0.072	13332			42
1241	3137	1	Vinca herbacea	1001	2018-04-13-13-47-49	0	1	x	30	0	39.6	22.4	39.6	22.3	39.7	0.072	13332			43
1242	3138	1	Vinca herbacea	1001	2018-04-13-13-47-51	0	1	x	30	0	39.6	22.4	39.6	22.3	39.7	0.072	13332			44
1243	3139	1	Vinca herbacea	1001	2018-04-13-13-47-53	0	1	x	30	0	39.6	22.4	39.6	22.3	39.7	0.072	13332			45
1244	3140	1	Vinca herbacea	1001	2018-04-13-13-47-55	0	1	x	30	0	39.6	22.4	39.6	22.3	39.7	0.072	13332			46
1245	3141	1	Vinca herbacea	1001	2018-04-13-13-47-57	0	1	x	30	0	39.6	22.3	39.6	22.3	39.7	0.072	13332			47
1246	3142	1	Vinca herbacea	1001	2018-04-13-13-47-59	0	1	x	30	0	39.7	22.4	39.6	22.3	39.7	-0.028	13332			48
1247	3143	1	Vinca herbacea	1001	2018-04-13-13-48-01	0	1	x	30	0	39.6	22.4	39.6	22.3	39.7	0.072	13332			49
1248	3144	1	Vinca herbacea	1001	2018-04-13-13-48-03	0	1	x	30	0	39.7	22.4	39.6	22.3	39.7	-0.028	13332			50
1249	3145	1	Vinca herbacea	1001	2018-04-13-13-48-05	0	1	x	30	0	39.6	22.3	39.6	22.3	39.7	0.072	13332			51
1250	3146	1	Vinca herbacea	1001	2018-04-13-13-48-07	0	1	x	30	0	39.6	22.4	39.6	22.3	39.7	0.072	13332			52
1251	3147	1	Vinca herbacea	1001	2018-04-13-13-48-09	0	1	x	30	0	39.6	22.3	39.7	22.3	39.8	0.164	13332			53
1252	3148	1	Vinca herbacea	1001	2018-04-13-13-48-11	0	1	x	30	0	39.7	22.4	39.7	22.3	39.8	0.064	13332			54
1253	3149	1	Vinca herbacea	1001	2018-04-13-13-48-13	0	1	x	30	0	39.6	22.3	39.7	22.3	39.8	0.164	13332			55
1254	3150	1	Vinca herbacea	1001	2018-04-13-13-48-15	0	1	x	30	0	39.7	22.4	39.7	22.3	39.8	0.064	13332			56
1255	3151	1	Vinca herbacea	1001	2018-04-13-13-48-17	0	1	x	30	0	39.7	22.4	39.7	22.3	39.8	0.064	13332			57
1256	3152	1	Vinca herbacea	1001	2018-04-13-13-48-19	0	1	x	30	0	39.7	22.4	39.6	22.3	39.7	-0.028	13332			58
1257	3153	1	Vinca herbacea	1001	2018-04-13-13-48-21	0	1	x	30	0	39.7	22.4	39.7	22.3	39.8	0.064	13332			59
1258	3154	1	Vinca herbacea	1001	2018-04-13-13-48-23	0	1	x	30	0	39.6	22.3	39.6	22.3	39.7	0.072	13332			60
1259	3155	1	Vinca herbacea	1001	2018-04-13-13-48-25	0	1	x	30	0	39.7	22.4	39.6	22.3	39.7	-0.028	13332			61
1260	3156	1	Vinca herbacea	1001	2018-04-13-13-48-28	0	1	x	30	0	39.6	22.3	39.6	22.3	39.7	0.072	13332			62
1261	3157	1	Vinca herbacea	1001	2018-04-13-13-48-30	0	1	x	30	0	39.7	22.4	39.7	22.3	39.8	0.064	13332			63
1262	3158	1	Vinca herbacea	1001	2018-04-13-13-48-32	0	1	x	30	0	39.7	22.4	39.6	22.3	39.7	-0.028	13332			64
1263	3159	1	Vinca herbacea	1001	2018-04-13-13-48-34	0	1	x	30	0	39.6	22.3	39.6	22.3	39.7	0.072	13332			65
1264	3160	1	Vinca herbacea	1001	2018-04-13-13-48-36	0	1	x	30	0	39.7	22.4	39.7	22.3	39.8	0.064	13332			66
1265	3161	1	Vinca herbacea	1001	2018-04-13-13-48-38	0	1	x	30	0	39.6	22.3	39.6	22.3	39.7	0.072	13332			67
1266	3162	1	Vinca herbacea	1001	2018-04-13-13-48-40	0	1	x	30	0	39.6	22.4	39.6	22.3	39.7	0.072	13332			68
1267	3163	1	Vinca herbacea	1001	2018-04-13-13-48-42	0	1	x	30	0	39.7	22.4	39.6	22.3	39.7	-0.028	13332			69
1268	3164	1	Vinca herbacea	1001	2018-04-13-13-48-44	0	1	x	30	0	39.7	22.4	39.6	22.3	39.7	-0.028	13332			70
1269	3165	1	Vinca herbacea	1001	2018-04-13-13-48-46	0	1	x	30	0	39.7	22.4	39.6	22.3	39.7	-0.028	13332			71
1270	3166	1	Vinca herbacea	1001	2018-04-13-13-48-48	0	1	x	30	0	39.7	22.4	39.6	22.3	39.7	-0.028	13332			72
1271	3167	1	Vinca herbacea	1001	2018-04-13-13-48-50	0	1	x	30	0	39.7	22.4	39.6	22.3	39.7	-0.028	13332			73
1272	3168	1	Vinca herbacea	1001	2018-04-13-13-48-52	0	1	x	30	0	39.7	22.4	39.6	22.3	39.7	-0.028	13332			74
1273	3169	1	Vinca herbacea	1001	2018-04-13-13-48-54	0	1	x	30	0	39.7	22.4	39.6	22.3	39.7	-0.028	13332			75
1274	3170	1	Vinca herbacea	1001	2018-04-13-13-48-56	0	1	x	30	0	39.7	22.4	39.6	22.3	39.7	-0.028	13332			76
1275	3171	1	Vinca herbacea	1001	2018-04-13-13-48-58	0	1	x	30	0	39.7	22.4	39.6	22.3	39.7	-0.028	13332			77
1276	3172	1	Vinca herbacea	1001	2018-04-13-13-49-00	0	1	x	30	0	39.7	22.4	39.6	22.3	39.7	-0.028	13332			78
1277	3173	1	Vinca herbacea	1001	2018-04-13-13-49-02	0	1	x	30	0	39.7	22.4	39.6	22.3	39.7	-0.028	13332			79
1278	3174	1	Vinca herbacea	1001	2018-04-13-13-49-04	0	1	x	30	0	39.6	22.3	39.6	22.3	39.7	0.072	13332			80
1279	3175	1	Vinca herbacea	1001	2018-04-13-13-49-06	0	1	x	30	0	39.7	22.4	39.6	22.3	39.7	-0.028	13332			81
1280	3176	1	Vinca herbacea	1001	2018-04-13-13-49-08	0	1	x	30	0	39.7	22.4	39.6	22.3	39.7	-0.028	13332			82
1281	3177	1	Vinca herbacea	1001	2018-04-13-13-49-10	0	1	x	30	0	39.6	22.3	39.6	22.3	39.7	0.072	13332			83
1282	3178	1	Vinca herbacea	1001	2018-04-13-13-49-12	0	1	x	30	0	39.6	22.3	39.6	22.3	39.7	0.072	13332			84
1283	3179	1	Vinca herbacea	1001	2018-04-13-13-49-14	0	1	x	30	0	39.7	22.4	39.6	22.3	39.7	-0.028	13332			85
1284	3180	1	Vinca herbacea	1001	2018-04-13-13-49-16	0	1	x	30	0	39.7	22.4	39.6	22.3	39.7	-0.028	13332			86
1285	3181	1	Vinca herbacea	1001	2018-04-13-13-49-18	0	1	x	30	0	39.7	22.4	39.6	22.3	39.7	-0.028	13332			87
1286	3182	1	Vinca herbacea	1001	2018-04-13-13-49-20	0	1	x	30	0	39.7	22.4	39.6	22.3	39.7	-0.028	13332			88
1287	3183	1	Vinca herbacea	1001	2018-04-13-13-49-22	0	1	x	30	0	39.7	22.4	39.6	22.3	39.7	-0.028	13332			89
1288	3184	1	Vinca herbacea	1001	2018-04-13-13-49-24	0	1	x	30	0	39.7	22.4	39.6	22.3	39.7	-0.028	13332			90
1289	3185	1	Vinca herbacea	1001	2018-04-13-13-49-26	0	1	x	30	0	39.6	22.3	39.6	22.3	39.7	0.072	13332	Last10	Here	91
1290	3186	1	Vinca herbacea	1001	2018-04-13-13-49-28	0	1	x	30	0	39.6	22.3	39.6	22.3	39.7	0.072	13332	Last10	Here	92
1291	3187	1	Vinca herbacea	1001	2018-04-13-13-49-30	0	1	x	30	0	39.7	22.4	39.6	22.3	39.7	-0.028	13332	Last10	Here	93
1292	3188	1	Vinca herbacea	1001	2018-04-13-13-49-32	0	1	x	30	0	39.6	22.3	39.6	22.3	39.7	0.072	13332	Last10	Here	94
1293	3189	1	Vinca herbacea	1001	2018-04-13-13-49-34	0	1	x	30	0	39.6	22.3	39.6	22.3	39.7	0.072	13332	Last10	Here	95
1294	3190	1	Vinca herbacea	1001	2018-04-13-13-49-36	0	1	x	30	0	39.6	22.3	39.6	22.3	39.7	0.072	13332	Last10	Here	96
1295	3191	1	Vinca herbacea	1001	2018-04-13-13-49-38	0	1	x	30	0	39.7	22.4	39.6	22.3	39.7	-0.028	13332	Last10	Here	97
1296	3192	1	Vinca herbacea	1001	2018-04-13-13-49-40	0	1	x	30	0	39.7	22.4	39.6	22.3	39.7	-0.028	13332	Last10	Here	98
1297	3193	1	Vinca herbacea	1001	2018-04-13-13-49-42	0	1	x	30	0	39.7	22.4	39.6	22.3	39.7	-0.028	13332	Last10	Here	99
1298	3194	1	Vinca herbacea	1001	2018-04-13-13-50-16	0	1	z	0	5	39.7	22.4	39.7	22.3	39.8	0.064	13333	First10	Here	1
1299	3195	1	Vinca herbacea	1001	2018-04-13-13-50-18	0	1	z	0	5	39.7	22.4	39.7	22.3	39.8	0.064	13333	First10	Here	2
1300	3196	1	Vinca herbacea	1001	2018-04-13-13-50-20	0	1	z	0	5	39.7	22.4	39.7	22.3	39.8	0.064	13333	First10	Here	3
1301	3197	1	Vinca herbacea	1001	2018-04-13-13-50-22	0	1	z	0	5	39.7	22.4	39.7	22.3	39.8	0.064	13333	First10	Here	4
1302	3198	1	Vinca herbacea	1001	2018-04-13-13-50-24	0	1	z	0	5	39.7	22.4	39.7	22.3	39.8	0.064	13333	First10	Here	5
1303	3199	1	Vinca herbacea	1001	2018-04-13-13-50-26	0	1	z	0	5	39.7	22.4	39.7	22.3	39.8	0.064	13333	First10	Here	6
1304	3200	1	Vinca herbacea	1001	2018-04-13-13-50-28	0	1	z	0	5	39.7	22.4	39.7	22.3	39.8	0.064	13333	First10	Here	7
1305	3201	1	Vinca herbacea	1001	2018-04-13-13-50-30	0	1	z	0	5	39.6	22.3	39.7	22.3	39.8	0.164	13333	First10	Here	8
1306	3202	1	Vinca herbacea	1001	2018-04-13-13-50-32	0	1	z	0	5	39.6	22.3	39.7	22.3	39.8	0.164	13333	First10	Here	9
1307	3203	1	Vinca herbacea	1001	2018-04-13-13-50-34	0	1	z	0	5	39.7	22.4	39.7	22.3	39.8	0.064	13333	First10	Here	10
1308	3204	1	Vinca herbacea	1001	2018-04-13-13-50-36	0	1	z	0	5	39.7	22.4	39.7	22.3	39.8	0.064	13333			11
1309	3205	1	Vinca herbacea	1001	2018-04-13-13-50-38	0	1	z	0	5	39.7	22.4	39.7	22.3	39.8	0.064	13333			12
1310	3206	1	Vinca herbacea	1001	2018-04-13-13-50-40	0	1	z	0	5	39.7	22.4	39.7	22.3	39.8	0.064	13333			13
1311	3207	1	Vinca herbacea	1001	2018-04-13-13-50-42	0	1	z	0	5	39.7	22.4	39.7	22.3	39.8	0.064	13333			14
1312	3208	1	Vinca herbacea	1001	2018-04-13-13-50-44	0	1	z	0	5	39.7	22.4	39.7	22.3	39.8	0.064	13333			15
1313	3209	1	Vinca herbacea	1001	2018-04-13-13-50-46	0	1	z	0	5	39.7	22.4	39.7	22.3	39.8	0.064	13333			16
1314	3210	1	Vinca herbacea	1001	2018-04-13-13-50-48	0	1	z	0	5	39.7	22.4	39.7	22.3	39.8	0.064	13333			17
1315	3211	1	Vinca herbacea	1001	2018-04-13-13-50-50	0	1	z	0	5	39.7	22.4	39.7	22.3	39.8	0.064	13333			18
1316	3212	1	Vinca herbacea	1001	2018-04-13-13-50-52	0	1	z	0	5	39.6	22.3	39.7	22.3	39.8	0.164	13333			19
1317	3213	1	Vinca herbacea	1001	2018-04-13-13-50-54	0	1	z	0	5	39.7	22.4	39.7	22.3	39.8	0.064	13333			20
1318	3214	1	Vinca herbacea	1001	2018-04-13-13-50-56	0	1	z	0	5	39.6	22.3	39.7	22.3	39.8	0.164	13333			21
1319	3215	1	Vinca herbacea	1001	2018-04-13-13-50-58	0	1	z	0	5	39.7	22.4	39.7	22.3	39.8	0.064	13333			22
1320	3216	1	Vinca herbacea	1001	2018-04-13-13-51-00	0	1	z	0	5	39.6	22.3	39.7	22.3	39.8	0.164	13333			23
1321	3217	1	Vinca herbacea	1001	2018-04-13-13-51-02	0	1	z	0	5	39.6	22.3	39.7	22.3	39.8	0.164	13333			24
1322	3218	1	Vinca herbacea	1001	2018-04-13-13-51-04	0	1	z	0	5	39.6	22.3	39.7	22.3	39.8	0.164	13333			25
1323	3219	1	Vinca herbacea	1001	2018-04-13-13-51-06	0	1	z	0	5	39.7	22.4	39.7	22.3	39.8	0.064	13333			26
1324	3220	1	Vinca herbacea	1001	2018-04-13-13-51-08	0	1	z	0	5	39.7	22.4	39.7	22.3	39.8	0.064	13333			27
1325	3221	1	Vinca herbacea	1001	2018-04-13-13-51-10	0	1	z	0	5	39.7	22.4	39.7	22.3	39.8	0.064	13333			28
1326	3222	1	Vinca herbacea	1001	2018-04-13-13-51-12	0	1	z	0	5	39.6	22.3	39.7	22.3	39.8	0.164	13333			29
1327	3223	1	Vinca herbacea	1001	2018-04-13-13-51-14	0	1	z	0	5	39.7	22.4	39.7	22.3	39.8	0.064	13333			30
1328	3224	1	Vinca herbacea	1001	2018-04-13-13-51-16	0	1	z	0	5	39.7	22.4	39.7	22.3	39.8	0.064	13333			31
1329	3225	1	Vinca herbacea	1001	2018-04-13-13-51-18	0	1	z	0	5	39.6	22.3	39.7	22.3	39.8	0.164	13333			32
1330	3226	1	Vinca herbacea	1001	2018-04-13-13-51-20	0	1	z	0	5	39.6	22.3	39.7	22.3	39.8	0.164	13333			33
1331	3227	1	Vinca herbacea	1001	2018-04-13-13-51-22	0	1	z	0	5	39.7	22.4	39.7	22.3	39.8	0.064	13333			34
1332	3228	1	Vinca herbacea	1001	2018-04-13-13-51-24	0	1	z	0	5	39.7	22.4	39.7	22.3	39.8	0.064	13333			35
1333	3229	1	Vinca herbacea	1001	2018-04-13-13-51-26	0	1	z	0	5	39.7	22.4	39.7	22.3	39.8	0.064	13333			36
1334	3230	1	Vinca herbacea	1001	2018-04-13-13-51-28	0	1	z	0	5	39.6	22.3	39.7	22.3	39.8	0.164	13333			37
1335	3231	1	Vinca herbacea	1001	2018-04-13-13-51-30	0	1	z	0	5	39.7	22.4	39.7	22.3	39.8	0.064	13333			38
1336	3232	1	Vinca herbacea	1001	2018-04-13-13-51-32	0	1	z	0	5	39.6	22.3	39.7	22.3	39.8	0.164	13333			39
1337	3233	1	Vinca herbacea	1001	2018-04-13-13-51-34	0	1	z	0	5	39.7	22.4	39.7	22.3	39.8	0.064	13333			40
1338	3234	1	Vinca herbacea	1001	2018-04-13-13-51-36	0	1	z	0	5	39.7	22.4	39.7	22.3	39.8	0.064	13333			41
1339	3235	1	Vinca herbacea	1001	2018-04-13-13-51-38	0	1	z	0	5	39.7	22.4	39.7	22.3	39.8	0.064	13333			42
1340	3236	1	Vinca herbacea	1001	2018-04-13-13-51-40	0	1	z	0	5	39.7	22.4	39.7	22.3	39.8	0.064	13333			43
1341	3237	1	Vinca herbacea	1001	2018-04-13-13-51-42	0	1	z	0	5	39.7	22.4	39.7	22.3	39.8	0.064	13333			44
1342	3238	1	Vinca herbacea	1001	2018-04-13-13-51-44	0	1	z	0	5	39.7	22.4	39.7	22.3	39.8	0.064	13333			45
1343	3239	1	Vinca herbacea	1001	2018-04-13-13-51-46	0	1	z	0	5	39.7	22.4	39.8	22.3	39.9	0.156	13333			46
1344	3240	1	Vinca herbacea	1001	2018-04-13-13-51-48	0	1	z	0	5	39.7	22.4	39.8	22.3	39.9	0.156	13333			47
1345	3241	1	Vinca herbacea	1001	2018-04-13-13-51-50	0	1	z	0	5	39.7	22.4	39.8	22.3	39.9	0.156	13333			48
1346	3242	1	Vinca herbacea	1001	2018-04-13-13-51-52	0	1	z	0	5	39.7	22.4	39.8	22.3	39.9	0.156	13333			49
1347	3243	1	Vinca herbacea	1001	2018-04-13-13-51-54	0	1	z	0	5	39.7	22.4	39.7	22.2	39.8	0.064	13333			50
1348	3244	1	Vinca herbacea	1001	2018-04-13-13-51-56	0	1	z	0	5	39.7	22.4	39.7	22.3	39.8	0.064	13333			51
1349	3245	1	Vinca herbacea	1001	2018-04-13-13-51-58	0	1	z	0	5	39.6	22.3	39.7	22.3	39.8	0.164	13333			52
1350	3246	1	Vinca herbacea	1001	2018-04-13-13-52-00	0	1	z	0	5	39.7	22.4	39.8	22.3	39.9	0.156	13333			53
1351	3247	1	Vinca herbacea	1001	2018-04-13-13-52-02	0	1	z	0	5	39.7	22.4	39.7	22.3	39.8	0.064	13333			54
1352	3248	1	Vinca herbacea	1001	2018-04-13-13-52-04	0	1	z	0	5	39.7	22.4	39.8	22.3	39.9	0.156	13333			55
1353	3249	1	Vinca herbacea	1001	2018-04-13-13-52-06	0	1	z	0	5	39.7	22.4	39.8	22.3	39.9	0.156	13333			56
1354	3250	1	Vinca herbacea	1001	2018-04-13-13-52-08	0	1	z	0	5	39.7	22.4	39.8	22.3	39.9	0.156	13333			57
1355	3251	1	Vinca herbacea	1001	2018-04-13-13-52-10	0	1	z	0	5	39.7	22.4	39.7	22.2	39.8	0.064	13333			58
1356	3252	1	Vinca herbacea	1001	2018-04-13-13-52-12	0	1	z	0	5	39.7	22.4	39.7	22.2	39.8	0.064	13333			59
1357	3253	1	Vinca herbacea	1001	2018-04-13-13-52-14	0	1	z	0	5	39.7	22.4	39.8	22.3	39.9	0.156	13333			60
1358	3254	1	Vinca herbacea	1001	2018-04-13-13-52-16	0	1	z	0	5	39.7	22.4	39.7	22.2	39.8	0.064	13333			61
1359	3255	1	Vinca herbacea	1001	2018-04-13-13-52-18	0	1	z	0	5	39.7	22.4	39.8	22.3	39.9	0.156	13333			62
1360	3256	1	Vinca herbacea	1001	2018-04-13-13-52-20	0	1	z	0	5	39.7	22.4	39.8	22.3	39.9	0.156	13333			63
1361	3257	1	Vinca herbacea	1001	2018-04-13-13-52-22	0	1	z	0	5	39.7	22.4	39.7	22.2	39.8	0.064	13333			64
1362	3258	1	Vinca herbacea	1001	2018-04-13-13-52-24	0	1	z	0	5	39.7	22.4	39.8	22.3	39.9	0.156	13333			65
1363	3259	1	Vinca herbacea	1001	2018-04-13-13-52-26	0	1	z	0	5	39.7	22.4	39.8	22.3	39.9	0.156	13333			66
1364	3260	1	Vinca herbacea	1001	2018-04-13-13-52-28	0	1	z	0	5	39.7	22.4	39.7	22.2	39.8	0.064	13333			67
1365	3261	1	Vinca herbacea	1001	2018-04-13-13-52-30	0	1	z	0	5	39.7	22.4	39.8	22.3	39.9	0.156	13333			68
1366	3262	1	Vinca herbacea	1001	2018-04-13-13-52-32	0	1	z	0	5	39.7	22.4	39.8	22.3	39.9	0.156	13333			69
1367	3263	1	Vinca herbacea	1001	2018-04-13-13-52-34	0	1	z	0	5	39.7	22.4	39.8	22.3	39.9	0.156	13333			70
1368	3264	1	Vinca herbacea	1001	2018-04-13-13-52-36	0	1	z	0	5	39.7	22.4	39.8	22.3	39.9	0.156	13333			71
1369	3265	1	Vinca herbacea	1001	2018-04-13-13-52-38	0	1	z	0	5	39.7	22.4	39.8	22.3	39.9	0.156	13333			72
1370	3266	1	Vinca herbacea	1001	2018-04-13-13-52-40	0	1	z	0	5	39.7	22.4	39.7	22.2	39.8	0.064	13333			73
1371	3267	1	Vinca herbacea	1001	2018-04-13-13-52-42	0	1	z	0	5	39.7	22.4	39.7	22.2	39.8	0.064	13333			74
1372	3268	1	Vinca herbacea	1001	2018-04-13-13-52-44	0	1	z	0	5	39.7	22.4	39.8	22.3	39.9	0.156	13333			75
1373	3269	1	Vinca herbacea	1001	2018-04-13-13-52-46	0	1	z	0	5	39.7	22.4	39.8	22.3	39.9	0.156	13333			76
1374	3270	1	Vinca herbacea	1001	2018-04-13-13-52-48	0	1	z	0	5	39.7	22.4	39.8	22.3	39.9	0.156	13333			77
1375	3271	1	Vinca herbacea	1001	2018-04-13-13-52-50	0	1	z	0	5	39.7	22.4	39.8	22.3	39.9	0.156	13333			78
1376	3272	1	Vinca herbacea	1001	2018-04-13-13-52-52	0	1	z	0	5	39.7	22.4	39.8	22.3	39.9	0.156	13333			79
1377	3273	1	Vinca herbacea	1001	2018-04-13-13-52-54	0	1	z	0	5	39.7	22.4	39.8	22.3	39.9	0.156	13333			80
1378	3274	1	Vinca herbacea	1001	2018-04-13-13-52-56	0	1	z	0	5	39.7	22.4	39.8	22.3	39.9	0.156	13333			81
1379	3275	1	Vinca herbacea	1001	2018-04-13-13-52-58	0	1	z	0	5	39.7	22.4	39.8	22.3	39.9	0.156	13333			82
1380	3276	1	Vinca herbacea	1001	2018-04-13-13-53-00	0	1	z	0	5	39.7	22.4	39.8	22.3	39.9	0.156	13333			83
1381	3277	1	Vinca herbacea	1001	2018-04-13-13-53-02	0	1	z	0	5	39.7	22.4	39.8	22.3	39.9	0.156	13333			84
1382	3278	1	Vinca herbacea	1001	2018-04-13-13-53-04	0	1	z	0	5	39.7	22.4	39.8	22.3	39.9	0.156	13333			85
1383	3279	1	Vinca herbacea	1001	2018-04-13-13-53-06	0	1	z	0	5	39.7	22.4	39.8	22.3	39.9	0.156	13333			86
1384	3280	1	Vinca herbacea	1001	2018-04-13-13-53-08	0	1	z	0	5	39.7	22.4	39.8	22.3	39.9	0.156	13333			87
1385	3281	1	Vinca herbacea	1001	2018-04-13-13-53-10	0	1	z	0	5	39.7	22.4	39.8	22.3	39.9	0.156	13333			88
1386	3282	1	Vinca herbacea	1001	2018-04-13-13-53-12	0	1	z	0	5	39.7	22.4	39.8	22.3	39.9	0.156	13333			89
1387	3283	1	Vinca herbacea	1001	2018-04-13-13-53-14	0	1	z	0	5	39.7	22.4	39.9	22.3	39.9	0.247	13333			90
1388	3284	1	Vinca herbacea	1001	2018-04-13-13-53-16	0	1	z	0	5	39.7	22.4	39.8	22.3	39.9	0.156	13333	Last10	Here	91
1389	3285	1	Vinca herbacea	1001	2018-04-13-13-53-18	0	1	z	0	5	39.6	22.3	39.8	22.3	39.9	0.256	13333	Last10	Here	92
1390	3286	1	Vinca herbacea	1001	2018-04-13-13-53-20	0	1	z	0	5	39.7	22.4	39.8	22.3	39.9	0.156	13333	Last10	Here	93
1391	3287	1	Vinca herbacea	1001	2018-04-13-13-53-22	0	1	z	0	5	39.7	22.4	39.8	22.3	39.9	0.156	13333	Last10	Here	94
1392	3288	1	Vinca herbacea	1001	2018-04-13-13-53-24	0	1	z	0	5	39.7	22.4	39.8	22.3	39.9	0.156	13333	Last10	Here	95
1393	3289	1	Vinca herbacea	1001	2018-04-13-13-53-26	0	1	z	0	5	39.7	22.4	39.9	22.3	39.9	0.247	13333	Last10	Here	96
1394	3290	1	Vinca herbacea	1001	2018-04-13-13-53-28	0	1	z	0	5	39.7	22.4	39.9	22.3	39.9	0.247	13333	Last10	Here	97
1395	3291	1	Vinca herbacea	1001	2018-04-13-13-53-31	0	1	z	0	5	39.7	22.4	39.9	22.3	39.9	0.247	13333	Last10	Here	98
1396	3292	1	Vinca herbacea	1001	2018-04-13-13-53-33	0	1	z	0	5	39.7	22.4	39.8	22.2	39.9	0.156	13333	Last10	Here	99
1397	3293	1	Vinca herbacea	1001	2018-04-13-13-53-35	0	1	z	0	5	39.7	22.4	39.8	22.2	39.9	0.156	13333	Last10	Here	100
1398	3294	1	Vinca herbacea	1001	2018-04-13-13-54-07	0	1	z	0	10	39.7	22.4	39.8	22.3	39.9	0.156	13334	First10	Here	1
1399	3295	1	Vinca herbacea	1001	2018-04-13-13-54-09	0	1	z	0	10	39.7	22.4	39.8	22.3	39.9	0.156	13334	First10	Here	2
1400	3296	1	Vinca herbacea	1001	2018-04-13-13-54-11	0	1	z	0	10	39.7	22.4	39.8	22.3	39.9	0.156	13334	First10	Here	3
1401	3297	1	Vinca herbacea	1001	2018-04-13-13-54-13	0	1	z	0	10	39.7	22.4	39.8	22.3	39.9	0.156	13334	First10	Here	4
1402	3298	1	Vinca herbacea	1001	2018-04-13-13-54-15	0	1	z	0	10	39.7	22.4	39.8	22.3	39.9	0.156	13334	First10	Here	5
1403	3299	1	Vinca herbacea	1001	2018-04-13-13-54-17	0	1	z	0	10	39.7	22.4	39.8	22.3	39.9	0.156	13334	First10	Here	6
1404	3300	1	Vinca herbacea	1001	2018-04-13-13-54-19	0	1	z	0	10	39.7	22.4	39.8	22.3	39.9	0.156	13334	First10	Here	7
1405	3301	1	Vinca herbacea	1001	2018-04-13-13-54-21	0	1	z	0	10	39.7	22.4	39.8	22.3	39.9	0.156	13334	First10	Here	8
1406	3302	1	Vinca herbacea	1001	2018-04-13-13-54-23	0	1	z	0	10	39.7	22.4	39.8	22.3	39.9	0.156	13334	First10	Here	9
1407	3303	1	Vinca herbacea	1001	2018-04-13-13-54-25	0	1	z	0	10	39.7	22.4	39.8	22.3	39.9	0.156	13334	First10	Here	10
1408	3304	1	Vinca herbacea	1001	2018-04-13-13-54-27	0	1	z	0	10	39.7	22.4	39.8	22.3	39.9	0.156	13334			11
1409	3305	1	Vinca herbacea	1001	2018-04-13-13-54-29	0	1	z	0	10	39.7	22.4	39.8	22.3	39.9	0.156	13334			12
1410	3306	1	Vinca herbacea	1001	2018-04-13-13-54-31	0	1	z	0	10	39.7	22.4	39.8	22.3	39.9	0.156	13334			13
1411	3307	1	Vinca herbacea	1001	2018-04-13-13-54-33	0	1	z	0	10	39.7	22.4	39.8	22.3	39.9	0.156	13334			14
1412	3308	1	Vinca herbacea	1001	2018-04-13-13-54-35	0	1	z	0	10	39.7	22.4	39.8	22.3	39.9	0.156	13334			15
1413	3309	1	Vinca herbacea	1001	2018-04-13-13-54-37	0	1	z	0	10	39.7	22.4	39.8	22.3	39.9	0.156	13334			16
1414	3310	1	Vinca herbacea	1001	2018-04-13-13-54-39	0	1	z	0	10	39.7	22.4	39.8	22.3	39.9	0.156	13334			17
1415	3311	1	Vinca herbacea	1001	2018-04-13-13-54-41	0	1	z	0	10	39.6	22.3	39.8	22.3	39.9	0.256	13334			18
1416	3312	1	Vinca herbacea	1001	2018-04-13-13-54-43	0	1	z	0	10	39.7	22.4	39.8	22.3	39.9	0.156	13334			19
1417	3313	1	Vinca herbacea	1001	2018-04-13-13-54-45	0	1	z	0	10	39.7	22.4	39.8	22.3	39.9	0.156	13334			20
1418	3314	1	Vinca herbacea	1001	2018-04-13-13-54-47	0	1	z	0	10	39.7	22.4	39.7	22.2	39.8	0.064	13334			21
1419	3315	1	Vinca herbacea	1001	2018-04-13-13-54-49	0	1	z	0	10	39.7	22.4	39.7	22.2	39.8	0.064	13334			22
1420	3316	1	Vinca herbacea	1001	2018-04-13-13-54-51	0	1	z	0	10	39.7	22.4	39.8	22.2	39.9	0.156	13334			23
1421	3317	1	Vinca herbacea	1001	2018-04-13-13-54-53	0	1	z	0	10	39.7	22.4	39.9	22.3	39.9	0.247	13334			24
1422	3318	1	Vinca herbacea	1001	2018-04-13-13-54-55	0	1	z	0	10	39.7	22.4	39.9	22.3	39.9	0.247	13334			25
1423	3319	1	Vinca herbacea	1001	2018-04-13-13-54-57	0	1	z	0	10	39.7	22.4	39.8	22.2	39.9	0.156	13334			26
1424	3320	1	Vinca herbacea	1001	2018-04-13-13-54-59	0	1	z	0	10	39.7	22.4	39.9	22.3	39.9	0.247	13334			27
1425	3321	1	Vinca herbacea	1001	2018-04-13-13-55-01	0	1	z	0	10	39.7	22.4	39.9	22.3	39.9	0.247	13334			28
1426	3322	1	Vinca herbacea	1001	2018-04-13-13-55-03	0	1	z	0	10	39.7	22.4	39.9	22.3	39.9	0.247	13334			29
1427	3323	1	Vinca herbacea	1001	2018-04-13-13-55-05	0	1	z	0	10	39.6	22.3	39.8	22.2	39.9	0.256	13334			30
1428	3324	1	Vinca herbacea	1001	2018-04-13-13-55-07	0	1	z	0	10	39.7	22.4	39.8	22.2	39.9	0.156	13334			31
1429	3325	1	Vinca herbacea	1001	2018-04-13-13-55-09	0	1	z	0	10	39.6	22.3	39.9	22.3	39.9	0.347	13334			32
1430	3326	1	Vinca herbacea	1001	2018-04-13-13-55-11	0	1	z	0	10	39.7	22.4	39.9	22.3	39.9	0.247	13334			33
1431	3327	1	Vinca herbacea	1001	2018-04-13-13-55-13	0	1	z	0	10	39.7	22.4	39.8	22.2	39.9	0.156	13334			34
1432	3328	1	Vinca herbacea	1001	2018-04-13-13-55-15	0	1	z	0	10	39.7	22.4	39.8	22.2	39.9	0.156	13334			35
1433	3329	1	Vinca herbacea	1001	2018-04-13-13-55-17	0	1	z	0	10	39.7	22.4	39.9	22.3	39.9	0.247	13334			36
1434	3330	1	Vinca herbacea	1001	2018-04-13-13-55-19	0	1	z	0	10	39.6	22.3	39.8	22.2	39.9	0.256	13334			37
1435	3331	1	Vinca herbacea	1001	2018-04-13-13-55-21	0	1	z	0	10	39.8	22.4	39.8	22.2	39.9	0.056	13334			38
1436	3332	1	Vinca herbacea	1001	2018-04-13-13-55-23	0	1	z	0	10	39.7	22.4	39.8	22.3	39.9	0.156	13334			39
1437	3333	1	Vinca herbacea	1001	2018-04-13-13-55-25	0	1	z	0	10	39.8	22.4	39.9	22.3	39.9	0.147	13334			40
1438	3334	1	Vinca herbacea	1001	2018-04-13-13-55-27	0	1	z	0	10	39.7	22.4	39.7	22.2	39.8	0.064	13334			41
1439	3335	1	Vinca herbacea	1001	2018-04-13-13-55-29	0	1	z	0	10	39.8	22.4	39.8	22.3	39.9	0.056	13334			42
1440	3336	1	Vinca herbacea	1001	2018-04-13-13-55-31	0	1	z	0	10	39.7	22.3	39.8	22.3	39.9	0.156	13334			43
1441	3337	1	Vinca herbacea	1001	2018-04-13-13-55-33	0	1	z	0	10	39.6	22.3	39.7	22.2	39.8	0.164	13334			44
1442	3338	1	Vinca herbacea	1001	2018-04-13-13-55-35	0	1	z	0	10	39.8	22.4	39.9	22.3	39.9	0.147	13334			45
1443	3339	1	Vinca herbacea	1001	2018-04-13-13-55-37	0	1	z	0	10	39.8	22.4	39.9	22.3	39.9	0.147	13334			46
1444	3340	1	Vinca herbacea	1001	2018-04-13-13-55-39	0	1	z	0	10	39.8	22.4	39.8	22.3	39.9	0.056	13334			47
1445	3341	1	Vinca herbacea	1001	2018-04-13-13-55-41	0	1	z	0	10	39.8	22.4	39.7	22.2	39.8	-0.036	13334			48
1446	3342	1	Vinca herbacea	1001	2018-04-13-13-55-43	0	1	z	0	10	39.8	22.4	39.9	22.3	39.9	0.147	13334			49
1447	3343	1	Vinca herbacea	1001	2018-04-13-13-55-45	0	1	z	0	10	39.7	22.3	39.9	22.3	39.9	0.247	13334			50
1448	3344	1	Vinca herbacea	1001	2018-04-13-13-55-47	0	1	z	0	10	39.8	22.4	39.9	22.3	39.9	0.147	13334			51
1449	3345	1	Vinca herbacea	1001	2018-04-13-13-55-49	0	1	z	0	10	39.7	22.3	39.9	22.3	39.9	0.247	13334			52
1450	3346	1	Vinca herbacea	1001	2018-04-13-13-55-51	0	1	z	0	10	39.8	22.4	39.9	22.3	39.9	0.147	13334			53
1451	3347	1	Vinca herbacea	1001	2018-04-13-13-55-53	0	1	z	0	10	39.8	22.4	39.8	22.2	39.9	0.056	13334			54
1452	3348	1	Vinca herbacea	1001	2018-04-13-13-55-55	0	1	z	0	10	39.8	22.4	39.9	22.3	39.9	0.147	13334			55
1453	3349	1	Vinca herbacea	1001	2018-04-13-13-55-57	0	1	z	0	10	39.8	22.4	39.9	22.3	39.9	0.147	13334			56
1454	3350	1	Vinca herbacea	1001	2018-04-13-13-55-59	0	1	z	0	10	39.8	22.4	39.9	22.3	39.9	0.147	13334			57
1455	3351	1	Vinca herbacea	1001	2018-04-13-13-56-01	0	1	z	0	10	39.8	22.4	39.8	22.2	39.9	0.056	13334			58
1456	3352	1	Vinca herbacea	1001	2018-04-13-13-56-03	0	1	z	0	10	39.8	22.4	39.8	22.3	39.9	0.056	13334			59
1457	3353	1	Vinca herbacea	1001	2018-04-13-13-56-05	0	1	z	0	10	39.8	22.4	39.9	22.3	39.9	0.147	13334			60
1458	3354	1	Vinca herbacea	1001	2018-04-13-13-56-07	0	1	z	0	10	39.8	22.4	39.8	22.2	39.9	0.056	13334			61
1459	3355	1	Vinca herbacea	1001	2018-04-13-13-56-09	0	1	z	0	10	39.7	22.3	39.8	22.2	39.9	0.156	13334			62
1460	3356	1	Vinca herbacea	1001	2018-04-13-13-56-11	0	1	z	0	10	39.7	22.3	39.9	22.3	39.9	0.247	13334			63
1461	3357	1	Vinca herbacea	1001	2018-04-13-13-56-13	0	1	z	0	10	39.8	22.4	39.8	22.2	39.9	0.056	13334			64
1462	3358	1	Vinca herbacea	1001	2018-04-13-13-56-15	0	1	z	0	10	39.7	22.3	39.9	22.3	39.9	0.247	13334			65
1463	3359	1	Vinca herbacea	1001	2018-04-13-13-56-17	0	1	z	0	10	39.7	22.3	39.9	22.3	39.9	0.247	13334			66
1464	3360	1	Vinca herbacea	1001	2018-04-13-13-56-19	0	1	z	0	10	39.7	22.3	39.8	22.2	39.9	0.156	13334			67
1465	3361	1	Vinca herbacea	1001	2018-04-13-13-56-21	0	1	z	0	10	39.8	22.4	39.9	22.3	39.9	0.147	13334			68
1466	3362	1	Vinca herbacea	1001	2018-04-13-13-56-23	0	1	z	0	10	39.7	22.3	39.9	22.3	39.9	0.247	13334			69
1467	3363	1	Vinca herbacea	1001	2018-04-13-13-56-25	0	1	z	0	10	39.8	22.4	39.8	22.2	39.9	0.056	13334			70
1468	3364	1	Vinca herbacea	1001	2018-04-13-13-56-27	0	1	z	0	10	39.8	22.4	39.9	22.3	39.9	0.147	13334			71
1469	3365	1	Vinca herbacea	1001	2018-04-13-13-56-29	0	1	z	0	10	39.8	22.4	39.9	22.3	39.9	0.147	13334			72
1470	3366	1	Vinca herbacea	1001	2018-04-13-13-56-31	0	1	z	0	10	39.8	22.4	39.9	22.3	39.9	0.147	13334			73
1471	3367	1	Vinca herbacea	1001	2018-04-13-13-56-33	0	1	z	0	10	39.8	22.4	39.9	22.3	39.9	0.147	13334			74
1472	3368	1	Vinca herbacea	1001	2018-04-13-13-56-35	0	1	z	0	10	39.8	22.4	39.9	22.3	39.9	0.147	13334			75
1473	3369	1	Vinca herbacea	1001	2018-04-13-13-56-37	0	1	z	0	10	39.8	22.4	39.8	22.3	39.9	0.056	13334			76
1474	3370	1	Vinca herbacea	1001	2018-04-13-13-56-39	0	1	z	0	10	39.8	22.4	39.8	22.3	39.9	0.056	13334			77
1475	3371	1	Vinca herbacea	1001	2018-04-13-13-56-41	0	1	z	0	10	39.8	22.4	39.8	22.3	39.9	0.056	13334			78
1476	3372	1	Vinca herbacea	1001	2018-04-13-13-56-43	0	1	z	0	10	39.8	22.4	39.9	22.3	39.9	0.147	13334			79
1477	3373	1	Vinca herbacea	1001	2018-04-13-13-56-45	0	1	z	0	10	39.8	22.4	39.8	22.3	39.9	0.056	13334			80
1478	3374	1	Vinca herbacea	1001	2018-04-13-13-56-47	0	1	z	0	10	39.8	22.4	39.9	22.3	39.9	0.147	13334			81
1479	3375	1	Vinca herbacea	1001	2018-04-13-13-56-49	0	1	z	0	10	39.8	22.4	39.9	22.3	39.9	0.147	13334			82
1480	3376	1	Vinca herbacea	1001	2018-04-13-13-56-51	0	1	z	0	10	39.8	22.4	39.9	22.3	39.9	0.147	13334			83
1481	3377	1	Vinca herbacea	1001	2018-04-13-13-56-53	0	1	z	0	10	39.7	22.3	39.9	22.3	39.9	0.247	13334			84
1482	3378	1	Vinca herbacea	1001	2018-04-13-13-56-55	0	1	z	0	10	39.7	22.3	39.9	22.3	39.9	0.247	13334			85
1483	3379	1	Vinca herbacea	1001	2018-04-13-13-56-57	0	1	z	0	10	39.8	22.4	39.9	22.3	39.9	0.147	13334			86
1484	3380	1	Vinca herbacea	1001	2018-04-13-13-56-59	0	1	z	0	10	39.8	22.4	39.9	22.3	39.9	0.147	13334			87
1485	3381	1	Vinca herbacea	1001	2018-04-13-13-57-01	0	1	z	0	10	39.8	22.4	39.9	22.3	39.9	0.147	13334			88
1486	3382	1	Vinca herbacea	1001	2018-04-13-13-57-03	0	1	z	0	10	39.8	22.4	39.8	22.2	39.9	0.056	13334			89
1487	3383	1	Vinca herbacea	1001	2018-04-13-13-57-05	0	1	z	0	10	39.8	22.4	39.9	22.3	39.9	0.147	13334			90
1488	3384	1	Vinca herbacea	1001	2018-04-13-13-57-07	0	1	z	0	10	39.7	22.3	39.9	22.3	39.9	0.247	13334	Last10	Here	91
1489	3385	1	Vinca herbacea	1001	2018-04-13-13-57-09	0	1	z	0	10	39.8	22.4	39.8	22.2	39.9	0.056	13334	Last10	Here	92
1490	3386	1	Vinca herbacea	1001	2018-04-13-13-57-11	0	1	z	0	10	39.7	22.3	39.9	22.3	39.9	0.247	13334	Last10	Here	93
1491	3387	1	Vinca herbacea	1001	2018-04-13-13-57-13	0	1	z	0	10	39.8	22.4	39.9	22.3	39.9	0.147	13334	Last10	Here	94
1492	3388	1	Vinca herbacea	1001	2018-04-13-13-57-15	0	1	z	0	10	39.8	22.4	39.9	22.3	39.9	0.147	13334	Last10	Here	95
1493	3389	1	Vinca herbacea	1001	2018-04-13-13-57-17	0	1	z	0	10	39.8	22.4	39.9	22.3	39.9	0.147	13334	Last10	Here	96
1494	3390	1	Vinca herbacea	1001	2018-04-13-13-57-19	0	1	z	0	10	39.8	22.4	39.9	22.3	39.9	0.147	13334	Last10	Here	97
1495	3391	1	Vinca herbacea	1001	2018-04-13-13-57-21	0	1	z	0	10	39.8	22.4	39.9	22.3	39.9	0.147	13334	Last10	Here	98
1496	3392	1	Vinca herbacea	1001	2018-04-13-13-57-23	0	1	z	0	10	39.8	22.4	39.9	22.3	39.9	0.147	13334	Last10	Here	99
1497	3393	1	Vinca herbacea	1001	2018-04-13-13-57-25	0	1	z	0	10	39.8	22.4	39.8	22.2	39.9	0.056	13334	Last10	Here	100
1498	3394	1	Vinca herbacea	1001	2018-04-13-13-57-57	0	1	z	0	15	39.7	22.3	39.9	22.3	39.9	0.247	13335	First10	Here	1
1499	3395	1	Vinca herbacea	1001	2018-04-13-13-57-59	0	1	z	0	15	39.8	22.4	39.8	22.2	39.9	0.056	13335	First10	Here	2
1500	3396	1	Vinca herbacea	1001	2018-04-13-13-58-01	0	1	z	0	15	39.8	22.4	39.9	22.3	39.9	0.147	13335	First10	Here	3
1501	3397	1	Vinca herbacea	1001	2018-04-13-13-58-03	0	1	z	0	15	39.8	22.3	39.9	22.3	39.9	0.147	13335	First10	Here	4
1502	3398	1	Vinca herbacea	1001	2018-04-13-13-58-05	0	1	z	0	15	39.8	22.4	39.8	22.2	39.9	0.056	13335	First10	Here	5
1503	3399	1	Vinca herbacea	1001	2018-04-13-13-58-07	0	1	z	0	15	39.7	22.3	39.8	22.2	39.9	0.156	13335	First10	Here	6
1504	3400	1	Vinca herbacea	1001	2018-04-13-13-58-09	0	1	z	0	15	39.7	22.3	39.9	22.3	39.9	0.247	13335	First10	Here	7
1505	3401	1	Vinca herbacea	1001	2018-04-13-13-58-11	0	1	z	0	15	39.7	22.3	39.8	22.2	39.9	0.156	13335	First10	Here	8
1506	3402	1	Vinca herbacea	1001	2018-04-13-13-58-13	0	1	z	0	15	39.8	22.4	39.9	22.3	39.9	0.147	13335	First10	Here	9
1507	3403	1	Vinca herbacea	1001	2018-04-13-13-58-15	0	1	z	0	15	39.8	22.4	39.9	22.3	39.9	0.147	13335	First10	Here	10
1508	3404	1	Vinca herbacea	1001	2018-04-13-13-58-17	0	1	z	0	15	39.7	22.3	39.9	22.3	39.9	0.247	13335			11
1509	3405	1	Vinca herbacea	1001	2018-04-13-13-58-19	0	1	z	0	15	39.8	22.4	39.9	22.3	39.9	0.147	13335			12
1510	3406	1	Vinca herbacea	1001	2018-04-13-13-58-21	0	1	z	0	15	39.8	22.4	39.9	22.3	39.9	0.147	13335			13
1511	3407	1	Vinca herbacea	1001	2018-04-13-13-58-23	0	1	z	0	15	39.8	22.4	39.9	22.3	39.9	0.147	13335			14
1512	3408	1	Vinca herbacea	1001	2018-04-13-13-58-25	0	1	z	0	15	39.7	22.3	39.9	22.3	39.9	0.247	13335			15
1513	3409	1	Vinca herbacea	1001	2018-04-13-13-58-27	0	1	z	0	15	39.8	22.4	39.8	22.2	39.9	0.056	13335			16
1514	3410	1	Vinca herbacea	1001	2018-04-13-13-58-29	0	1	z	0	15	39.7	22.3	39.9	22.3	39.9	0.247	13335			17
1515	3411	1	Vinca herbacea	1001	2018-04-13-13-58-31	0	1	z	0	15	39.8	22.4	39.9	22.3	39.9	0.147	13335			18
1516	3412	1	Vinca herbacea	1001	2018-04-13-13-58-34	0	1	z	0	15	39.8	22.3	39.8	22.2	39.9	0.056	13335			19
1517	3413	1	Vinca herbacea	1001	2018-04-13-13-58-36	0	1	z	0	15	39.8	22.3	39.8	22.2	39.9	0.056	13335			20
1518	3414	1	Vinca herbacea	1001	2018-04-13-13-58-38	0	1	z	0	15	39.7	22.3	39.9	22.3	39.9	0.247	13335			21
1519	3415	1	Vinca herbacea	1001	2018-04-13-13-58-40	0	1	z	0	15	39.8	22.4	39.8	22.2	39.9	0.056	13335			22
1520	3416	1	Vinca herbacea	1001	2018-04-13-13-58-42	0	1	z	0	15	39.7	22.3	39.9	22.3	39.9	0.247	13335			23
1521	3417	1	Vinca herbacea	1001	2018-04-13-13-58-44	0	1	z	0	15	39.8	22.4	39.9	22.3	39.9	0.147	13335			24
1522	3418	1	Vinca herbacea	1001	2018-04-13-13-58-46	0	1	z	0	15	39.8	22.3	39.9	22.3	39.9	0.147	13335			25
1523	3419	1	Vinca herbacea	1001	2018-04-13-13-58-48	0	1	z	0	15	39.8	22.3	39.9	22.3	39.9	0.147	13335			26
1524	3420	1	Vinca herbacea	1001	2018-04-13-13-58-50	0	1	z	0	15	39.7	22.3	39.8	22.2	39.9	0.156	13335			27
1525	3421	1	Vinca herbacea	1001	2018-04-13-13-58-52	0	1	z	0	15	39.7	22.3	39.9	22.3	39.9	0.247	13335			28
1526	3422	1	Vinca herbacea	1001	2018-04-13-13-58-54	0	1	z	0	15	39.8	22.4	39.9	22.3	39.9	0.147	13335			29
1527	3423	1	Vinca herbacea	1001	2018-04-13-13-58-56	0	1	z	0	15	39.8	22.4	39.9	22.3	39.9	0.147	13335			30
1528	3424	1	Vinca herbacea	1001	2018-04-13-13-58-58	0	1	z	0	15	39.7	22.3	39.9	22.3	39.9	0.247	13335			31
1529	3425	1	Vinca herbacea	1001	2018-04-13-13-59-00	0	1	z	0	15	39.7	22.3	39.9	22.3	39.9	0.247	13335			32
1530	3426	1	Vinca herbacea	1001	2018-04-13-13-59-02	0	1	z	0	15	39.7	22.3	39.8	22.2	39.9	0.156	13335			33
1531	3427	1	Vinca herbacea	1001	2018-04-13-13-59-04	0	1	z	0	15	39.7	22.3	39.8	22.2	39.9	0.156	13335			34
1532	3428	1	Vinca herbacea	1001	2018-04-13-13-59-06	0	1	z	0	15	39.7	22.3	39.9	22.3	39.9	0.247	13335			35
1533	3429	1	Vinca herbacea	1001	2018-04-13-13-59-08	0	1	z	0	15	39.7	22.3	39.8	22.2	39.9	0.156	13335			36
1534	3430	1	Vinca herbacea	1001	2018-04-13-13-59-10	0	1	z	0	15	39.7	22.3	39.9	22.3	39.9	0.247	13335			37
1535	3431	1	Vinca herbacea	1001	2018-04-13-13-59-12	0	1	z	0	15	39.7	22.3	39.9	22.3	39.9	0.247	13335			38
1536	3432	1	Vinca herbacea	1001	2018-04-13-13-59-14	0	1	z	0	15	39.7	22.3	39.9	22.3	39.9	0.247	13335			39
1537	3433	1	Vinca herbacea	1001	2018-04-13-13-59-16	0	1	z	0	15	39.8	22.3	39.9	22.3	39.9	0.147	13335			40
1538	3434	1	Vinca herbacea	1001	2018-04-13-13-59-18	0	1	z	0	15	39.7	22.3	39.9	22.3	39.9	0.247	13335			41
1539	3435	1	Vinca herbacea	1001	2018-04-13-13-59-20	0	1	z	0	15	39.7	22.3	39.7	22.2	39.8	0.064	13335			42
1540	3436	1	Vinca herbacea	1001	2018-04-13-13-59-22	0	1	z	0	15	39.7	22.3	39.9	22.3	39.9	0.247	13335			43
1541	3437	1	Vinca herbacea	1001	2018-04-13-13-59-24	0	1	z	0	15	39.7	22.3	39.8	22.2	39.9	0.156	13335			44
1542	3438	1	Vinca herbacea	1001	2018-04-13-13-59-26	0	1	z	0	15	39.7	22.3	39.8	22.2	39.9	0.156	13335			45
1543	3439	1	Vinca herbacea	1001	2018-04-13-13-59-28	0	1	z	0	15	39.7	22.3	39.8	22.2	39.9	0.156	13335			46
1544	3440	1	Vinca herbacea	1001	2018-04-13-13-59-30	0	1	z	0	15	39.8	22.3	39.9	22.3	39.9	0.147	13335			47
1545	3441	1	Vinca herbacea	1001	2018-04-13-13-59-32	0	1	z	0	15	39.8	22.3	39.8	22.2	39.9	0.056	13335			48
1546	3442	1	Vinca herbacea	1001	2018-04-13-13-59-34	0	1	z	0	15	39.8	22.3	39.8	22.2	39.9	0.056	13335			49
1547	3443	1	Vinca herbacea	1001	2018-04-13-13-59-36	0	1	z	0	15	39.7	22.3	39.9	22.3	39.9	0.247	13335			50
1548	3444	1	Vinca herbacea	1001	2018-04-13-13-59-38	0	1	z	0	15	39.7	22.3	39.9	22.3	39.9	0.247	13335			51
1549	3445	1	Vinca herbacea	1001	2018-04-13-13-59-40	0	1	z	0	15	39.8	22.3	39.8	22.3	39.9	0.056	13335			52
1550	3446	1	Vinca herbacea	1001	2018-04-13-13-59-42	0	1	z	0	15	39.8	22.4	39.8	22.2	39.9	0.056	13335			53
1551	3447	1	Vinca herbacea	1001	2018-04-13-13-59-44	0	1	z	0	15	39.8	22.4	39.9	22.3	39.9	0.147	13335			54
1552	3448	1	Vinca herbacea	1001	2018-04-13-13-59-46	0	1	z	0	15	39.7	22.3	39.8	22.2	39.9	0.156	13335			55
1553	3449	1	Vinca herbacea	1001	2018-04-13-13-59-48	0	1	z	0	15	39.8	22.3	39.8	22.2	39.9	0.056	13335			56
1554	3450	1	Vinca herbacea	1001	2018-04-13-13-59-50	0	1	z	0	15	39.8	22.4	39.9	22.3	39.9	0.147	13335			57
1555	3451	1	Vinca herbacea	1001	2018-04-13-13-59-52	0	1	z	0	15	39.8	22.3	39.8	22.2	39.9	0.056	13335			58
1556	3452	1	Vinca herbacea	1001	2018-04-13-13-59-54	0	1	z	0	15	39.7	22.3	39.9	22.3	39.9	0.247	13335			59
1557	3453	1	Vinca herbacea	1001	2018-04-13-13-59-56	0	1	z	0	15	39.8	22.3	39.9	22.3	39.9	0.147	13335			60
1558	3454	1	Vinca herbacea	1001	2018-04-13-13-59-58	0	1	z	0	15	39.8	22.3	39.8	22.2	39.9	0.056	13335			61
1559	3455	1	Vinca herbacea	1001	2018-04-13-14-00-00	0	1	z	0	15	39.8	22.4	39.9	22.3	39.9	0.147	13335			62
1560	3456	1	Vinca herbacea	1001	2018-04-13-14-00-02	0	1	z	0	15	39.8	22.4	39.8	22.2	39.9	0.056	13335			63
1561	3457	1	Vinca herbacea	1001	2018-04-13-14-00-04	0	1	z	0	15	39.8	22.3	39.9	22.3	39.9	0.147	13335			64
1562	3458	1	Vinca herbacea	1001	2018-04-13-14-00-06	0	1	z	0	15	39.7	22.3	39.9	22.3	39.9	0.247	13335			65
1563	3459	1	Vinca herbacea	1001	2018-04-13-14-00-08	0	1	z	0	15	39.8	22.4	39.9	22.3	39.9	0.147	13335			66
1564	3460	1	Vinca herbacea	1001	2018-04-13-14-00-10	0	1	z	0	15	39.8	22.3	39.9	22.3	39.9	0.147	13335			67
1565	3461	1	Vinca herbacea	1001	2018-04-13-14-00-12	0	1	z	0	15	39.8	22.3	39.9	22.3	39.9	0.147	13335			68
1566	3462	1	Vinca herbacea	1001	2018-04-13-14-00-14	0	1	z	0	15	39.8	22.3	39.8	22.2	39.9	0.056	13335			69
1567	3463	1	Vinca herbacea	1001	2018-04-13-14-00-16	0	1	z	0	15	39.7	22.3	39.9	22.3	39.9	0.247	13335			70
1568	3464	1	Vinca herbacea	1001	2018-04-13-14-00-18	0	1	z	0	15	39.8	22.4	39.8	22.2	39.9	0.056	13335			71
1569	3465	1	Vinca herbacea	1001	2018-04-13-14-00-20	0	1	z	0	15	39.8	22.4	39.9	22.3	39.9	0.147	13335			72
1570	3466	1	Vinca herbacea	1001	2018-04-13-14-00-22	0	1	z	0	15	39.8	22.4	39.9	22.3	39.9	0.147	13335			73
1571	3467	1	Vinca herbacea	1001	2018-04-13-14-00-24	0	1	z	0	15	39.8	22.4	39.9	22.3	39.9	0.147	13335			74
1572	3468	1	Vinca herbacea	1001	2018-04-13-14-00-26	0	1	z	0	15	39.8	22.4	39.9	22.3	39.9	0.147	13335			75
1573	3469	1	Vinca herbacea	1001	2018-04-13-14-00-28	0	1	z	0	15	39.8	22.4	39.9	22.3	39.9	0.147	13335			76
1574	3470	1	Vinca herbacea	1001	2018-04-13-14-00-30	0	1	z	0	15	39.8	22.3	39.8	22.2	39.9	0.056	13335			77
1575	3471	1	Vinca herbacea	1001	2018-04-13-14-00-32	0	1	z	0	15	39.8	22.4	39.9	22.3	39.9	0.147	13335			78
1576	3472	1	Vinca herbacea	1001	2018-04-13-14-00-34	0	1	z	0	15	39.8	22.3	39.9	22.3	39.9	0.147	13335			79
1577	3473	1	Vinca herbacea	1001	2018-04-13-14-00-36	0	1	z	0	15	39.8	22.3	39.9	22.3	39.9	0.147	13335			80
1578	3474	1	Vinca herbacea	1001	2018-04-13-14-00-38	0	1	z	0	15	39.8	22.3	39.9	22.3	39.9	0.147	13335			81
1579	3475	1	Vinca herbacea	1001	2018-04-13-14-00-40	0	1	z	0	15	39.8	22.3	39.9	22.3	39.9	0.147	13335			82
1580	3476	1	Vinca herbacea	1001	2018-04-13-14-00-42	0	1	z	0	15	39.8	22.4	39.8	22.2	39.9	0.056	13335			83
1581	3477	1	Vinca herbacea	1001	2018-04-13-14-00-44	0	1	z	0	15	39.8	22.4	39.9	22.3	39.9	0.147	13335			84
1582	3478	1	Vinca herbacea	1001	2018-04-13-14-00-46	0	1	z	0	15	39.8	22.4	39.9	22.3	39.9	0.147	13335			85
1583	3479	1	Vinca herbacea	1001	2018-04-13-14-00-48	0	1	z	0	15	39.8	22.3	39.8	22.2	39.9	0.056	13335			86
1584	3480	1	Vinca herbacea	1001	2018-04-13-14-00-50	0	1	z	0	15	39.8	22.3	39.8	22.2	39.9	0.056	13335			87
1585	3481	1	Vinca herbacea	1001	2018-04-13-14-00-52	0	1	z	0	15	39.8	22.4	39.9	22.3	39.9	0.147	13335			88
1586	3482	1	Vinca herbacea	1001	2018-04-13-14-00-54	0	1	z	0	15	39.9	22.4	39.9	22.3	39.9	0.047	13335			89
1587	3483	1	Vinca herbacea	1001	2018-04-13-14-00-56	0	1	z	0	15	39.8	22.3	39.8	22.2	39.9	0.056	13335			90
1588	3484	1	Vinca herbacea	1001	2018-04-13-14-00-58	0	1	z	0	15	39.8	22.4	39.9	22.3	39.9	0.147	13335	Last10	Here	91
1589	3485	1	Vinca herbacea	1001	2018-04-13-14-01-00	0	1	z	0	15	39.8	22.4	39.8	22.2	39.9	0.056	13335	Last10	Here	92
1590	3486	1	Vinca herbacea	1001	2018-04-13-14-01-02	0	1	z	0	15	39.8	22.4	39.8	22.2	39.9	0.056	13335	Last10	Here	93
1591	3487	1	Vinca herbacea	1001	2018-04-13-14-01-04	0	1	z	0	15	39.8	22.3	39.9	22.3	39.9	0.147	13335	Last10	Here	94
1592	3488	1	Vinca herbacea	1001	2018-04-13-14-01-06	0	1	z	0	15	39.8	22.4	39.8	22.2	39.9	0.056	13335	Last10	Here	95
1593	3489	1	Vinca herbacea	1001	2018-04-13-14-01-08	0	1	z	0	15	39.8	22.3	39.9	22.3	39.9	0.147	13335	Last10	Here	96
1594	3490	1	Vinca herbacea	1001	2018-04-13-14-01-10	0	1	z	0	15	39.8	22.4	39.8	22.2	39.9	0.056	13335	Last10	Here	97
1595	3491	1	Vinca herbacea	1001	2018-04-13-14-01-12	0	1	z	0	15	39.8	22.4	39.9	22.3	39.9	0.147	13335	Last10	Here	98
1596	3492	1	Vinca herbacea	1001	2018-04-13-14-01-14	0	1	z	0	15	39.8	22.4	39.9	22.3	39.9	0.147	13335	Last10	Here	99
1597	3493	1	Vinca herbacea	1001	2018-04-13-14-01-48	0	1	z	0	20	39.9	22.4	39.9	22.3	39.9	0.047	13336	First10	Here	1
1598	3494	1	Vinca herbacea	1001	2018-04-13-14-01-50	0	1	z	0	20	39.8	22.3	40	22.3	40	0.239	13336	First10	Here	2
1599	3495	1	Vinca herbacea	1001	2018-04-13-14-01-52	0	1	z	0	20	39.8	22.3	39.9	22.2	39.9	0.147	13336	First10	Here	3
1600	3496	1	Vinca herbacea	1001	2018-04-13-14-01-54	0	1	z	0	20	39.8	22.3	39.9	22.2	39.9	0.147	13336	First10	Here	4
1601	3497	1	Vinca herbacea	1001	2018-04-13-14-01-56	0	1	z	0	20	39.8	22.3	39.9	22.2	39.9	0.147	13336	First10	Here	5
1602	3498	1	Vinca herbacea	1001	2018-04-13-14-01-58	0	1	z	0	20	39.8	22.3	39.9	22.2	39.9	0.147	13336	First10	Here	6
1603	3499	1	Vinca herbacea	1001	2018-04-13-14-02-00	0	1	z	0	20	39.9	22.4	39.8	22.2	39.9	-0.044	13336	First10	Here	7
1604	3500	1	Vinca herbacea	1001	2018-04-13-14-02-02	0	1	z	0	20	39.9	22.4	39.9	22.2	39.9	0.047	13336	First10	Here	8
1605	3501	1	Vinca herbacea	1001	2018-04-13-14-02-04	0	1	z	0	20	39.9	22.4	39.9	22.2	39.9	0.047	13336	First10	Here	9
1606	3502	1	Vinca herbacea	1001	2018-04-13-14-02-06	0	1	z	0	20	39.9	22.4	40	22.3	40	0.139	13336	First10	Here	10
1607	3503	1	Vinca herbacea	1001	2018-04-13-14-02-08	0	1	z	0	20	39.8	22.3	40	22.3	40	0.239	13336			11
1608	3504	1	Vinca herbacea	1001	2018-04-13-14-02-10	0	1	z	0	20	39.8	22.3	39.9	22.2	39.9	0.147	13336			12
1609	3505	1	Vinca herbacea	1001	2018-04-13-14-02-12	0	1	z	0	20	39.8	22.3	40	22.3	40	0.239	13336			13
1610	3506	1	Vinca herbacea	1001	2018-04-13-14-02-14	0	1	z	0	20	39.8	22.3	39.9	22.2	39.9	0.147	13336			14
1611	3507	1	Vinca herbacea	1001	2018-04-13-14-02-16	0	1	z	0	20	39.8	22.3	39.9	22.2	39.9	0.147	13336			15
1612	3508	1	Vinca herbacea	1001	2018-04-13-14-02-18	0	1	z	0	20	39.8	22.3	39.9	22.3	39.9	0.147	13336			16
1613	3509	1	Vinca herbacea	1001	2018-04-13-14-02-20	0	1	z	0	20	39.8	22.3	40	22.3	40	0.239	13336			17
1614	3510	1	Vinca herbacea	1001	2018-04-13-14-02-22	0	1	z	0	20	39.8	22.3	39.9	22.2	39.9	0.147	13336			18
1615	3511	1	Vinca herbacea	1001	2018-04-13-14-02-24	0	1	z	0	20	39.9	22.4	39.9	22.2	39.9	0.047	13336			19
1616	3512	1	Vinca herbacea	1001	2018-04-13-14-02-26	0	1	z	0	20	39.8	22.3	40	22.3	40	0.239	13336			20
1617	3513	1	Vinca herbacea	1001	2018-04-13-14-02-28	0	1	z	0	20	39.8	22.3	39.8	22.2	39.9	0.056	13336			21
1618	3514	1	Vinca herbacea	1001	2018-04-13-14-02-30	0	1	z	0	20	39.9	22.4	40	22.3	40	0.139	13336			22
1619	3515	1	Vinca herbacea	1001	2018-04-13-14-02-32	0	1	z	0	20	39.8	22.3	39.9	22.2	39.9	0.147	13336			23
1620	3516	1	Vinca herbacea	1001	2018-04-13-14-02-34	0	1	z	0	20	39.8	22.3	39.9	22.2	39.9	0.147	13336			24
1621	3517	1	Vinca herbacea	1001	2018-04-13-14-02-36	0	1	z	0	20	39.8	22.3	40	22.3	40	0.239	13336			25
1622	3518	1	Vinca herbacea	1001	2018-04-13-14-02-38	0	1	z	0	20	39.8	22.3	40	22.3	40	0.239	13336			26
1623	3519	1	Vinca herbacea	1001	2018-04-13-14-02-40	0	1	z	0	20	39.8	22.3	39.9	22.2	39.9	0.147	13336			27
1624	3520	1	Vinca herbacea	1001	2018-04-13-14-02-42	0	1	z	0	20	39.8	22.3	40	22.3	40	0.239	13336			28
1625	3521	1	Vinca herbacea	1001	2018-04-13-14-02-44	0	1	z	0	20	39.8	22.3	40	22.3	40	0.239	13336			29
1626	3522	1	Vinca herbacea	1001	2018-04-13-14-02-46	0	1	z	0	20	39.8	22.3	39.9	22.2	39.9	0.147	13336			30
1627	3523	1	Vinca herbacea	1001	2018-04-13-14-02-48	0	1	z	0	20	39.9	22.4	39.9	22.2	39.9	0.047	13336			31
1628	3524	1	Vinca herbacea	1001	2018-04-13-14-02-50	0	1	z	0	20	39.8	22.3	39.8	22.2	39.9	0.056	13336			32
1629	3525	1	Vinca herbacea	1001	2018-04-13-14-02-52	0	1	z	0	20	39.8	22.3	39.9	22.2	39.9	0.147	13336			33
1630	3526	1	Vinca herbacea	1001	2018-04-13-14-02-54	0	1	z	0	20	39.9	22.4	40	22.3	40	0.139	13336			34
1631	3527	1	Vinca herbacea	1001	2018-04-13-14-02-56	0	1	z	0	20	39.8	22.3	40	22.3	40	0.239	13336			35
1632	3528	1	Vinca herbacea	1001	2018-04-13-14-02-58	0	1	z	0	20	39.8	22.3	39.8	22.2	39.9	0.056	13336			36
1633	3529	1	Vinca herbacea	1001	2018-04-13-14-03-00	0	1	z	0	20	39.9	22.4	39.8	22.2	39.9	-0.044	13336			37
1634	3530	1	Vinca herbacea	1001	2018-04-13-14-03-02	0	1	z	0	20	39.8	22.3	39.9	22.2	39.9	0.147	13336			38
1635	3531	1	Vinca herbacea	1001	2018-04-13-14-03-04	0	1	z	0	20	39.8	22.3	40	22.3	40	0.239	13336			39
1636	3532	1	Vinca herbacea	1001	2018-04-13-14-03-06	0	1	z	0	20	39.8	22.3	39.9	22.2	39.9	0.147	13336			40
1637	3533	1	Vinca herbacea	1001	2018-04-13-14-03-08	0	1	z	0	20	39.8	22.3	39.9	22.2	39.9	0.147	13336			41
1638	3534	1	Vinca herbacea	1001	2018-04-13-14-03-10	0	1	z	0	20	39.8	22.3	39.9	22.2	39.9	0.147	13336			42
1639	3535	1	Vinca herbacea	1001	2018-04-13-14-03-12	0	1	z	0	20	39.8	22.3	39.9	22.2	39.9	0.147	13336			43
1640	3536	1	Vinca herbacea	1001	2018-04-13-14-03-14	0	1	z	0	20	39.9	22.4	39.9	22.2	39.9	0.047	13336			44
1641	3537	1	Vinca herbacea	1001	2018-04-13-14-03-16	0	1	z	0	20	39.9	22.4	39.9	22.2	39.9	0.047	13336			45
1642	3538	1	Vinca herbacea	1001	2018-04-13-14-03-18	0	1	z	0	20	39.9	22.4	39.9	22.2	39.9	0.047	13336			46
1643	3539	1	Vinca herbacea	1001	2018-04-13-14-03-20	0	1	z	0	20	39.8	22.3	39.8	22.2	39.9	0.056	13336			47
1644	3540	1	Vinca herbacea	1001	2018-04-13-14-03-22	0	1	z	0	20	39.8	22.3	39.9	22.2	39.9	0.147	13336			48
1645	3541	1	Vinca herbacea	1001	2018-04-13-14-03-24	0	1	z	0	20	39.8	22.3	40	22.3	40	0.239	13336			49
1646	3542	1	Vinca herbacea	1001	2018-04-13-14-03-26	0	1	z	0	20	39.8	22.3	40	22.3	40	0.239	13336			50
1647	3543	1	Vinca herbacea	1001	2018-04-13-14-03-28	0	1	z	0	20	39.9	22.4	39.9	22.2	39.9	0.047	13336			51
1648	3544	1	Vinca herbacea	1001	2018-04-13-14-03-30	0	1	z	0	20	39.8	22.3	39.9	22.2	39.9	0.147	13336			52
1649	3545	1	Vinca herbacea	1001	2018-04-13-14-03-32	0	1	z	0	20	39.8	22.3	39.9	22.2	39.9	0.147	13336			53
1650	3546	1	Vinca herbacea	1001	2018-04-13-14-03-34	0	1	z	0	20	39.8	22.3	39.9	22.2	39.9	0.147	13336			54
1651	3547	1	Vinca herbacea	1001	2018-04-13-14-03-36	0	1	z	0	20	39.8	22.3	39.9	22.2	39.9	0.147	13336			55
1652	3548	1	Vinca herbacea	1001	2018-04-13-14-03-39	0	1	z	0	20	39.8	22.3	39.9	22.2	39.9	0.147	13336			56
1653	3549	1	Vinca herbacea	1001	2018-04-13-14-03-41	0	1	z	0	20	39.8	22.3	39.9	22.2	39.9	0.147	13336			57
1654	3550	1	Vinca herbacea	1001	2018-04-13-14-03-43	0	1	z	0	20	39.8	22.3	39.9	22.2	39.9	0.147	13336			58
1655	3551	1	Vinca herbacea	1001	2018-04-13-14-03-45	0	1	z	0	20	39.9	22.4	39.9	22.2	39.9	0.047	13336			59
1656	3552	1	Vinca herbacea	1001	2018-04-13-14-03-47	0	1	z	0	20	39.8	22.3	39.9	22.2	39.9	0.147	13336			60
1657	3553	1	Vinca herbacea	1001	2018-04-13-14-03-49	0	1	z	0	20	39.8	22.3	40	22.3	40	0.239	13336			61
1658	3554	1	Vinca herbacea	1001	2018-04-13-14-03-51	0	1	z	0	20	39.8	22.3	39.9	22.2	39.9	0.147	13336			62
1659	3555	1	Vinca herbacea	1001	2018-04-13-14-03-53	0	1	z	0	20	39.8	22.3	39.9	22.2	39.9	0.147	13336			63
1660	3556	1	Vinca herbacea	1001	2018-04-13-14-03-55	0	1	z	0	20	39.8	22.3	40	22.3	40	0.239	13336			64
1661	3557	1	Vinca herbacea	1001	2018-04-13-14-03-57	0	1	z	0	20	39.8	22.3	39.9	22.2	39.9	0.147	13336			65
1662	3558	1	Vinca herbacea	1001	2018-04-13-14-03-59	0	1	z	0	20	39.9	22.4	39.9	22.2	39.9	0.047	13336			66
1663	3559	1	Vinca herbacea	1001	2018-04-13-14-04-01	0	1	z	0	20	39.9	22.4	39.9	22.2	39.9	0.047	13336			67
1664	3560	1	Vinca herbacea	1001	2018-04-13-14-04-03	0	1	z	0	20	39.8	22.3	39.9	22.2	39.9	0.147	13336			68
1665	3561	1	Vinca herbacea	1001	2018-04-13-14-04-05	0	1	z	0	20	39.8	22.3	39.9	22.2	39.9	0.147	13336			69
1666	3562	1	Vinca herbacea	1001	2018-04-13-14-04-07	0	1	z	0	20	39.8	22.3	39.9	22.2	39.9	0.147	13336			70
1667	3563	1	Vinca herbacea	1001	2018-04-13-14-04-09	0	1	z	0	20	39.9	22.4	39.9	22.2	39.9	0.047	13336			71
1668	3564	1	Vinca herbacea	1001	2018-04-13-14-04-11	0	1	z	0	20	39.8	22.3	39.9	22.2	39.9	0.147	13336			72
1669	3565	1	Vinca herbacea	1001	2018-04-13-14-04-13	0	1	z	0	20	39.8	22.3	39.9	22.2	39.9	0.147	13336			73
1670	3566	1	Vinca herbacea	1001	2018-04-13-14-04-15	0	1	z	0	20	39.8	22.3	39.9	22.2	39.9	0.147	13336			74
1671	3567	1	Vinca herbacea	1001	2018-04-13-14-04-17	0	1	z	0	20	39.9	22.4	39.9	22.2	39.9	0.047	13336			75
1672	3568	1	Vinca herbacea	1001	2018-04-13-14-04-19	0	1	z	0	20	39.8	22.3	39.9	22.2	39.9	0.147	13336			76
1673	3569	1	Vinca herbacea	1001	2018-04-13-14-04-21	0	1	z	0	20	39.8	22.3	39.9	22.2	39.9	0.147	13336			77
1674	3570	1	Vinca herbacea	1001	2018-04-13-14-04-23	0	1	z	0	20	39.9	22.4	39.9	22.2	39.9	0.047	13336			78
1675	3571	1	Vinca herbacea	1001	2018-04-13-14-04-25	0	1	z	0	20	39.9	22.4	39.9	22.2	39.9	0.047	13336			79
1676	3572	1	Vinca herbacea	1001	2018-04-13-14-04-27	0	1	z	0	20	39.9	22.4	39.9	22.2	39.9	0.047	13336			80
1677	3573	1	Vinca herbacea	1001	2018-04-13-14-04-29	0	1	z	0	20	39.8	22.3	39.9	22.2	39.9	0.147	13336			81
1678	3574	1	Vinca herbacea	1001	2018-04-13-14-04-31	0	1	z	0	20	39.8	22.3	39.9	22.2	39.9	0.147	13336			82
1679	3575	1	Vinca herbacea	1001	2018-04-13-14-04-33	0	1	z	0	20	39.8	22.3	40	22.3	40	0.239	13336			83
1680	3576	1	Vinca herbacea	1001	2018-04-13-14-04-35	0	1	z	0	20	39.8	22.3	39.9	22.2	39.9	0.147	13336			84
1681	3577	1	Vinca herbacea	1001	2018-04-13-14-04-37	0	1	z	0	20	39.8	22.3	39.9	22.2	39.9	0.147	13336			85
1682	3578	1	Vinca herbacea	1001	2018-04-13-14-04-39	0	1	z	0	20	39.8	22.3	39.9	22.2	39.9	0.147	13336			86
1683	3579	1	Vinca herbacea	1001	2018-04-13-14-04-41	0	1	z	0	20	39.8	22.4	39.9	22.2	39.9	0.147	13336			87
1684	3580	1	Vinca herbacea	1001	2018-04-13-14-04-43	0	1	z	0	20	39.8	22.4	39.9	22.2	39.9	0.147	13336			88
1685	3581	1	Vinca herbacea	1001	2018-04-13-14-04-45	0	1	z	0	20	39.8	22.3	40	22.3	40	0.239	13336			89
1686	3582	1	Vinca herbacea	1001	2018-04-13-14-04-47	0	1	z	0	20	39.8	22.3	39.9	22.2	39.9	0.147	13336			90
1687	3583	1	Vinca herbacea	1001	2018-04-13-14-04-49	0	1	z	0	20	39.8	22.3	39.9	22.2	39.9	0.147	13336	Last10	Here	91
1688	3584	1	Vinca herbacea	1001	2018-04-13-14-04-51	0	1	z	0	20	39.9	22.4	40	22.3	40	0.139	13336	Last10	Here	92
1689	3585	1	Vinca herbacea	1001	2018-04-13-14-04-53	0	1	z	0	20	39.9	22.4	39.9	22.2	39.9	0.047	13336	Last10	Here	93
1690	3586	1	Vinca herbacea	1001	2018-04-13-14-04-55	0	1	z	0	20	39.8	22.3	39.9	22.2	39.9	0.147	13336	Last10	Here	94
1691	3587	1	Vinca herbacea	1001	2018-04-13-14-04-57	0	1	z	0	20	39.9	22.4	39.9	22.2	39.9	0.047	13336	Last10	Here	95
1692	3588	1	Vinca herbacea	1001	2018-04-13-14-04-59	0	1	z	0	20	39.8	22.3	39.9	22.2	39.9	0.147	13336	Last10	Here	96
1693	3589	1	Vinca herbacea	1001	2018-04-13-14-05-01	0	1	z	0	20	39.9	22.4	39.9	22.2	39.9	0.047	13336	Last10	Here	97
1694	3590	1	Vinca herbacea	1001	2018-04-13-14-05-03	0	1	z	0	20	39.9	22.4	40	22.3	40	0.139	13336	Last10	Here	98
1695	3591	1	Vinca herbacea	1001	2018-04-13-14-05-05	0	1	z	0	20	39.9	22.4	39.9	22.2	39.9	0.047	13336	Last10	Here	99
1696	3592	1	Vinca herbacea	1001	2018-04-13-14-05-39	0	1	z	0	25	39.8	22.3	39.9	22.2	39.9	0.147	13337	First10	Here	1
1697	3593	1	Vinca herbacea	1001	2018-04-13-14-05-41	0	1	z	0	25	39.8	22.3	39.9	22.2	39.9	0.147	13337	First10	Here	2
1698	3594	1	Vinca herbacea	1001	2018-04-13-14-05-43	0	1	z	0	25	39.8	22.3	39.9	22.2	39.9	0.147	13337	First10	Here	3
1699	3595	1	Vinca herbacea	1001	2018-04-13-14-05-45	0	1	z	0	25	39.8	22.3	39.9	22.2	39.9	0.147	13337	First10	Here	4
1700	3596	1	Vinca herbacea	1001	2018-04-13-14-05-47	0	1	z	0	25	39.8	22.3	39.9	22.2	39.9	0.147	13337	First10	Here	5
1701	3597	1	Vinca herbacea	1001	2018-04-13-14-05-49	0	1	z	0	25	39.8	22.3	40	22.3	40	0.239	13337	First10	Here	6
1702	3598	1	Vinca herbacea	1001	2018-04-13-14-05-51	0	1	z	0	25	39.8	22.3	39.9	22.2	39.9	0.147	13337	First10	Here	7
1703	3599	1	Vinca herbacea	1001	2018-04-13-14-05-53	0	1	z	0	25	39.8	22.3	40	22.3	40	0.239	13337	First10	Here	8
1704	3600	1	Vinca herbacea	1001	2018-04-13-14-05-55	0	1	z	0	25	39.8	22.3	39.9	22.2	39.9	0.147	13337	First10	Here	9
1705	3601	1	Vinca herbacea	1001	2018-04-13-14-05-57	0	1	z	0	25	39.8	22.3	39.9	22.2	39.9	0.147	13337	First10	Here	10
1706	3602	1	Vinca herbacea	1001	2018-04-13-14-05-59	0	1	z	0	25	39.8	22.3	39.9	22.2	39.9	0.147	13337			11
1707	3603	1	Vinca herbacea	1001	2018-04-13-14-06-01	0	1	z	0	25	39.8	22.3	39.9	22.2	39.9	0.147	13337			12
1708	3604	1	Vinca herbacea	1001	2018-04-13-14-06-03	0	1	z	0	25	39.8	22.3	39.9	22.2	39.9	0.147	13337			13
1709	3605	1	Vinca herbacea	1001	2018-04-13-14-06-05	0	1	z	0	25	39.8	22.3	39.9	22.2	39.9	0.147	13337			14
1710	3606	1	Vinca herbacea	1001	2018-04-13-14-06-07	0	1	z	0	25	39.8	22.3	39.9	22.2	39.9	0.147	13337			15
1711	3607	1	Vinca herbacea	1001	2018-04-13-14-06-09	0	1	z	0	25	39.8	22.3	39.9	22.2	39.9	0.147	13337			16
1712	3608	1	Vinca herbacea	1001	2018-04-13-14-06-11	0	1	z	0	25	39.8	22.3	39.9	22.2	39.9	0.147	13337			17
1713	3609	1	Vinca herbacea	1001	2018-04-13-14-06-13	0	1	z	0	25	39.8	22.3	40	22.2	40	0.239	13337			18
1714	3610	1	Vinca herbacea	1001	2018-04-13-14-06-15	0	1	z	0	25	39.9	22.3	39.9	22.2	39.9	0.047	13337			19
1715	3611	1	Vinca herbacea	1001	2018-04-13-14-06-17	0	1	z	0	25	39.8	22.3	39.9	22.2	39.9	0.147	13337			20
1716	3612	1	Vinca herbacea	1001	2018-04-13-14-06-19	0	1	z	0	25	39.9	22.4	39.9	22.2	39.9	0.047	13337			21
1717	3613	1	Vinca herbacea	1001	2018-04-13-14-06-21	0	1	z	0	25	39.9	22.4	39.9	22.2	39.9	0.047	13337			22
1718	3614	1	Vinca herbacea	1001	2018-04-13-14-06-23	0	1	z	0	25	39.8	22.3	39.9	22.2	39.9	0.147	13337			23
1719	3615	1	Vinca herbacea	1001	2018-04-13-14-06-25	0	1	z	0	25	39.9	22.4	40	22.3	40	0.139	13337			24
1720	3616	1	Vinca herbacea	1001	2018-04-13-14-06-27	0	1	z	0	25	39.8	22.3	39.9	22.2	39.9	0.147	13337			25
1721	3617	1	Vinca herbacea	1001	2018-04-13-14-06-29	0	1	z	0	25	39.8	22.3	39.9	22.2	39.9	0.147	13337			26
1722	3618	1	Vinca herbacea	1001	2018-04-13-14-06-31	0	1	z	0	25	39.8	22.3	39.9	22.2	39.9	0.147	13337			27
1723	3619	1	Vinca herbacea	1001	2018-04-13-14-06-33	0	1	z	0	25	39.9	22.3	39.9	22.2	39.9	0.047	13337			28
1724	3620	1	Vinca herbacea	1001	2018-04-13-14-06-35	0	1	z	0	25	39.9	22.3	39.9	22.2	39.9	0.047	13337			29
1725	3621	1	Vinca herbacea	1001	2018-04-13-14-06-37	0	1	z	0	25	39.9	22.3	40	22.3	40	0.139	13337			30
1726	3622	1	Vinca herbacea	1001	2018-04-13-14-06-39	0	1	z	0	25	40	22.4	40	22.3	40	0.039	13337			31
1727	3623	1	Vinca herbacea	1001	2018-04-13-14-06-41	0	1	z	0	25	39.9	22.3	39.9	22.2	39.9	0.047	13337			32
1728	3624	1	Vinca herbacea	1001	2018-04-13-14-06-43	0	1	z	0	25	39.9	22.3	39.9	22.2	39.9	0.047	13337			33
1729	3625	1	Vinca herbacea	1001	2018-04-13-14-06-45	0	1	z	0	25	39.9	22.3	39.9	22.2	39.9	0.047	13337			34
1730	3626	1	Vinca herbacea	1001	2018-04-13-14-06-47	0	1	z	0	25	39.9	22.3	39.9	22.2	39.9	0.047	13337			35
1731	3627	1	Vinca herbacea	1001	2018-04-13-14-06-49	0	1	z	0	25	40	22.4	39.9	22.2	39.9	-0.053	13337			36
1732	3628	1	Vinca herbacea	1001	2018-04-13-14-06-51	0	1	z	0	25	39.9	22.4	40	22.3	40	0.139	13337			37
1733	3629	1	Vinca herbacea	1001	2018-04-13-14-06-53	0	1	z	0	25	39.9	22.3	39.9	22.2	39.9	0.047	13337			38
1734	3630	1	Vinca herbacea	1001	2018-04-13-14-06-55	0	1	z	0	25	39.9	22.3	39.9	22.2	39.9	0.047	13337			39
1735	3631	1	Vinca herbacea	1001	2018-04-13-14-06-57	0	1	z	0	25	39.9	22.3	39.9	22.2	39.9	0.047	13337			40
1736	3632	1	Vinca herbacea	1001	2018-04-13-14-06-59	0	1	z	0	25	39.9	22.3	39.9	22.2	39.9	0.047	13337			41
1737	3633	1	Vinca herbacea	1001	2018-04-13-14-07-01	0	1	z	0	25	39.9	22.3	39.9	22.2	39.9	0.047	13337			42
1738	3634	1	Vinca herbacea	1001	2018-04-13-14-07-03	0	1	z	0	25	39.9	22.3	39.9	22.2	39.9	0.047	13337			43
1739	3635	1	Vinca herbacea	1001	2018-04-13-14-07-05	0	1	z	0	25	39.9	22.3	39.9	22.2	39.9	0.047	13337			44
1740	3636	1	Vinca herbacea	1001	2018-04-13-14-07-07	0	1	z	0	25	39.9	22.3	39.9	22.2	39.9	0.047	13337			45
1741	3637	1	Vinca herbacea	1001	2018-04-13-14-07-09	0	1	z	0	25	39.8	22.3	39.9	22.2	39.9	0.147	13337			46
1742	3638	1	Vinca herbacea	1001	2018-04-13-14-07-11	0	1	z	0	25	39.8	22.3	39.9	22.2	39.9	0.147	13337			47
1743	3639	1	Vinca herbacea	1001	2018-04-13-14-07-13	0	1	z	0	25	39.9	22.3	39.9	22.2	39.9	0.047	13337			48
1744	3640	1	Vinca herbacea	1001	2018-04-13-14-07-15	0	1	z	0	25	39.9	22.3	39.9	22.2	39.9	0.047	13337			49
1745	3641	1	Vinca herbacea	1001	2018-04-13-14-07-17	0	1	z	0	25	39.9	22.3	40	22.3	40	0.139	13337			50
1746	3642	1	Vinca herbacea	1001	2018-04-13-14-07-19	0	1	z	0	25	39.9	22.3	39.9	22.2	39.9	0.047	13337			51
1747	3643	1	Vinca herbacea	1001	2018-04-13-14-07-21	0	1	z	0	25	39.9	22.3	39.9	22.2	39.9	0.047	13337			52
1748	3644	1	Vinca herbacea	1001	2018-04-13-14-07-23	0	1	z	0	25	39.9	22.3	39.9	22.2	39.9	0.047	13337			53
1749	3645	1	Vinca herbacea	1001	2018-04-13-14-07-25	0	1	z	0	25	39.9	22.3	39.9	22.2	39.9	0.047	13337			54
1750	3646	1	Vinca herbacea	1001	2018-04-13-14-07-27	0	1	z	0	25	39.9	22.3	39.9	22.2	39.9	0.047	13337			55
1751	3647	1	Vinca herbacea	1001	2018-04-13-14-07-29	0	1	z	0	25	39.9	22.3	39.9	22.2	39.9	0.047	13337			56
1752	3648	1	Vinca herbacea	1001	2018-04-13-14-07-31	0	1	z	0	25	39.8	22.3	39.9	22.2	39.9	0.147	13337			57
1753	3649	1	Vinca herbacea	1001	2018-04-13-14-07-33	0	1	z	0	25	39.9	22.3	39.9	22.2	39.9	0.047	13337			58
1754	3650	1	Vinca herbacea	1001	2018-04-13-14-07-35	0	1	z	0	25	39.9	22.3	39.9	22.2	39.9	0.047	13337			59
1755	3651	1	Vinca herbacea	1001	2018-04-13-14-07-37	0	1	z	0	25	39.9	22.3	39.9	22.2	39.9	0.047	13337			60
1756	3652	1	Vinca herbacea	1001	2018-04-13-14-07-39	0	1	z	0	25	39.9	22.3	39.9	22.2	39.9	0.047	13337			61
1757	3653	1	Vinca herbacea	1001	2018-04-13-14-07-41	0	1	z	0	25	39.9	22.3	39.9	22.2	39.9	0.047	13337			62
1758	3654	1	Vinca herbacea	1001	2018-04-13-14-07-43	0	1	z	0	25	39.8	22.3	39.9	22.2	39.9	0.147	13337			63
1759	3655	1	Vinca herbacea	1001	2018-04-13-14-07-45	0	1	z	0	25	39.8	22.3	40	22.3	40	0.239	13337			64
1760	3656	1	Vinca herbacea	1001	2018-04-13-14-07-47	0	1	z	0	25	39.8	22.3	39.9	22.2	39.9	0.147	13337			65
1761	3657	1	Vinca herbacea	1001	2018-04-13-14-07-49	0	1	z	0	25	39.8	22.3	39.9	22.2	39.9	0.147	13337			66
1762	3658	1	Vinca herbacea	1001	2018-04-13-14-07-51	0	1	z	0	25	39.8	22.3	39.9	22.2	39.9	0.147	13337			67
1763	3659	1	Vinca herbacea	1001	2018-04-13-14-07-53	0	1	z	0	25	39.8	22.3	39.9	22.2	39.9	0.147	13337			68
1764	3660	1	Vinca herbacea	1001	2018-04-13-14-07-55	0	1	z	0	25	39.8	22.3	39.9	22.2	39.9	0.147	13337			69
1765	3661	1	Vinca herbacea	1001	2018-04-13-14-07-57	0	1	z	0	25	39.8	22.3	39.9	22.2	39.9	0.147	13337			70
1766	3662	1	Vinca herbacea	1001	2018-04-13-14-07-59	0	1	z	0	25	39.8	22.3	39.9	22.2	39.9	0.147	13337			71
1767	3663	1	Vinca herbacea	1001	2018-04-13-14-08-01	0	1	z	0	25	39.8	22.3	39.9	22.2	39.9	0.147	13337			72
1768	3664	1	Vinca herbacea	1001	2018-04-13-14-08-03	0	1	z	0	25	39.9	22.4	39.9	22.2	39.9	0.047	13337			73
1769	3665	1	Vinca herbacea	1001	2018-04-13-14-08-05	0	1	z	0	25	39.8	22.3	39.9	22.2	39.9	0.147	13337			74
1770	3666	1	Vinca herbacea	1001	2018-04-13-14-08-07	0	1	z	0	25	39.8	22.3	39.9	22.2	39.9	0.147	13337			75
1771	3667	1	Vinca herbacea	1001	2018-04-13-14-08-09	0	1	z	0	25	39.8	22.3	39.9	22.2	39.9	0.147	13337			76
1772	3668	1	Vinca herbacea	1001	2018-04-13-14-08-11	0	1	z	0	25	39.8	22.3	39.9	22.2	39.9	0.147	13337			77
1773	3669	1	Vinca herbacea	1001	2018-04-13-14-08-13	0	1	z	0	25	39.8	22.3	40	22.3	40	0.239	13337			78
1774	3670	1	Vinca herbacea	1001	2018-04-13-14-08-15	0	1	z	0	25	39.8	22.3	39.9	22.2	39.9	0.147	13337			79
1775	3671	1	Vinca herbacea	1001	2018-04-13-14-08-17	0	1	z	0	25	39.8	22.3	39.9	22.2	39.9	0.147	13337			80
1776	3672	1	Vinca herbacea	1001	2018-04-13-14-08-19	0	1	z	0	25	39.8	22.3	39.9	22.2	39.9	0.147	13337			81
1777	3673	1	Vinca herbacea	1001	2018-04-13-14-08-21	0	1	z	0	25	39.8	22.3	40	22.3	40	0.239	13337			82
1778	3674	1	Vinca herbacea	1001	2018-04-13-14-08-23	0	1	z	0	25	39.8	22.3	39.9	22.2	39.9	0.147	13337			83
1779	3675	1	Vinca herbacea	1001	2018-04-13-14-08-25	0	1	z	0	25	39.8	22.3	40	22.3	40	0.239	13337			84
1780	3676	1	Vinca herbacea	1001	2018-04-13-14-08-27	0	1	z	0	25	39.8	22.3	39.9	22.2	39.9	0.147	13337			85
1781	3677	1	Vinca herbacea	1001	2018-04-13-14-08-29	0	1	z	0	25	39.8	22.3	39.9	22.2	39.9	0.147	13337			86
1782	3678	1	Vinca herbacea	1001	2018-04-13-14-08-31	0	1	z	0	25	39.9	22.4	39.9	22.2	39.9	0.047	13337			87
1783	3679	1	Vinca herbacea	1001	2018-04-13-14-08-33	0	1	z	0	25	39.8	22.3	39.9	22.2	39.9	0.147	13337			88
1784	3680	1	Vinca herbacea	1001	2018-04-13-14-08-35	0	1	z	0	25	39.8	22.3	39.9	22.2	39.9	0.147	13337			89
1785	3681	1	Vinca herbacea	1001	2018-04-13-14-08-37	0	1	z	0	25	39.8	22.3	39.9	22.2	39.9	0.147	13337			90
1786	3682	1	Vinca herbacea	1001	2018-04-13-14-08-39	0	1	z	0	25	39.8	22.3	39.9	22.2	39.9	0.147	13337	Last10	Here	91
1787	3683	1	Vinca herbacea	1001	2018-04-13-14-08-41	0	1	z	0	25	39.8	22.3	39.9	22.2	39.9	0.147	13337	Last10	Here	92
1788	3684	1	Vinca herbacea	1001	2018-04-13-14-08-44	0	1	z	0	25	39.8	22.3	39.9	22.2	39.9	0.147	13337	Last10	Here	93
1789	3685	1	Vinca herbacea	1001	2018-04-13-14-08-46	0	1	z	0	25	39.8	22.3	39.9	22.2	39.9	0.147	13337	Last10	Here	94
1790	3686	1	Vinca herbacea	1001	2018-04-13-14-08-48	0	1	z	0	25	39.8	22.3	39.9	22.2	39.9	0.147	13337	Last10	Here	95
1791	3687	1	Vinca herbacea	1001	2018-04-13-14-08-50	0	1	z	0	25	39.8	22.3	39.9	22.2	39.9	0.147	13337	Last10	Here	96
1792	3688	1	Vinca herbacea	1001	2018-04-13-14-08-52	0	1	z	0	25	39.9	22.3	39.9	22.2	39.9	0.047	13337	Last10	Here	97
1793	3689	1	Vinca herbacea	1001	2018-04-13-14-08-56	0	1	z	0	25	39.8	22.3	39.9	22.2	39.9	0.147	13337	Last10	Here	98
1794	3690	1	Vinca herbacea	1001	2018-04-13-14-09-28	0	1	z	0	30	39.8	22.3	40	22.3	40	0.239	13338	First10	Here	1
1795	3691	1	Vinca herbacea	1001	2018-04-13-14-09-30	0	1	z	0	30	39.8	22.3	40	22.3	40	0.239	13338	First10	Here	2
1796	3692	1	Vinca herbacea	1001	2018-04-13-14-09-32	0	1	z	0	30	39.8	22.3	39.9	22.2	39.9	0.147	13338	First10	Here	3
1797	3693	1	Vinca herbacea	1001	2018-04-13-14-09-34	0	1	z	0	30	39.9	22.3	39.9	22.2	39.9	0.047	13338	First10	Here	4
1798	3694	1	Vinca herbacea	1001	2018-04-13-14-09-36	0	1	z	0	30	39.9	22.3	39.9	22.2	39.9	0.047	13338	First10	Here	5
1799	3695	1	Vinca herbacea	1001	2018-04-13-14-09-38	0	1	z	0	30	39.9	22.3	40	22.3	40	0.139	13338	First10	Here	6
1800	3696	1	Vinca herbacea	1001	2018-04-13-14-09-40	0	1	z	0	30	39.9	22.3	39.9	22.2	39.9	0.047	13338	First10	Here	7
1801	3697	1	Vinca herbacea	1001	2018-04-13-14-09-42	0	1	z	0	30	39.8	22.3	39.9	22.2	39.9	0.147	13338	First10	Here	8
1802	3698	1	Vinca herbacea	1001	2018-04-13-14-09-44	0	1	z	0	30	39.8	22.3	40	22.3	40	0.239	13338	First10	Here	9
1803	3699	1	Vinca herbacea	1001	2018-04-13-14-09-46	0	1	z	0	30	39.8	22.3	40	22.3	40	0.239	13338	First10	Here	10
1804	3700	1	Vinca herbacea	1001	2018-04-13-14-09-48	0	1	z	0	30	39.9	22.3	39.9	22.2	39.9	0.047	13338			11
1805	3701	1	Vinca herbacea	1001	2018-04-13-14-09-50	0	1	z	0	30	39.8	22.3	40	22.3	40	0.239	13338			12
1806	3702	1	Vinca herbacea	1001	2018-04-13-14-09-52	0	1	z	0	30	39.8	22.3	39.9	22.2	39.9	0.147	13338			13
1807	3703	1	Vinca herbacea	1001	2018-04-13-14-09-54	0	1	z	0	30	39.8	22.3	39.9	22.2	39.9	0.147	13338			14
1808	3704	1	Vinca herbacea	1001	2018-04-13-14-09-56	0	1	z	0	30	39.9	22.3	39.9	22.2	39.9	0.047	13338			15
1809	3705	1	Vinca herbacea	1001	2018-04-13-14-09-58	0	1	z	0	30	39.9	22.3	40	22.3	40	0.139	13338			16
1810	3706	1	Vinca herbacea	1001	2018-04-13-14-10-00	0	1	z	0	30	39.8	22.3	39.9	22.2	39.9	0.147	13338			17
1811	3707	1	Vinca herbacea	1001	2018-04-13-14-10-02	0	1	z	0	30	39.8	22.3	40	22.3	40	0.239	13338			18
1812	3708	1	Vinca herbacea	1001	2018-04-13-14-10-04	0	1	z	0	30	39.8	22.3	39.9	22.2	39.9	0.147	13338			19
1813	3709	1	Vinca herbacea	1001	2018-04-13-14-10-06	0	1	z	0	30	39.9	22.3	39.9	22.2	39.9	0.047	13338			20
1814	3710	1	Vinca herbacea	1001	2018-04-13-14-10-08	0	1	z	0	30	39.9	22.3	40	22.3	40	0.139	13338			21
1815	3711	1	Vinca herbacea	1001	2018-04-13-14-10-10	0	1	z	0	30	40	22.4	40	22.3	40	0.039	13338			22
1816	3712	1	Vinca herbacea	1001	2018-04-13-14-10-12	0	1	z	0	30	39.8	22.3	40	22.3	40	0.239	13338			23
1817	3713	1	Vinca herbacea	1001	2018-04-13-14-10-14	0	1	z	0	30	39.9	22.3	39.9	22.2	39.9	0.047	13338			24
1818	3714	1	Vinca herbacea	1001	2018-04-13-14-10-16	0	1	z	0	30	39.9	22.3	40	22.3	40	0.139	13338			25
1819	3715	1	Vinca herbacea	1001	2018-04-13-14-10-18	0	1	z	0	30	40	22.4	40	22.3	40	0.039	13338			26
1820	3716	1	Vinca herbacea	1001	2018-04-13-14-10-20	0	1	z	0	30	39.9	22.3	40	22.3	40	0.139	13338			27
1821	3717	1	Vinca herbacea	1001	2018-04-13-14-10-22	0	1	z	0	30	39.9	22.3	40	22.3	40	0.139	13338			28
1822	3718	1	Vinca herbacea	1001	2018-04-13-14-10-24	0	1	z	0	30	39.8	22.3	39.9	22.2	39.9	0.147	13338			29
1823	3719	1	Vinca herbacea	1001	2018-04-13-14-10-26	0	1	z	0	30	39.9	22.3	39.9	22.2	39.9	0.047	13338			30
1824	3720	1	Vinca herbacea	1001	2018-04-13-14-10-28	0	1	z	0	30	39.9	22.3	39.9	22.2	39.9	0.047	13338			31
1825	3721	1	Vinca herbacea	1001	2018-04-13-14-10-30	0	1	z	0	30	39.9	22.3	39.9	22.2	39.9	0.047	13338			32
1826	3722	1	Vinca herbacea	1001	2018-04-13-14-10-32	0	1	z	0	30	39.9	22.3	39.9	22.2	39.9	0.047	13338			33
1827	3723	1	Vinca herbacea	1001	2018-04-13-14-10-34	0	1	z	0	30	39.9	22.3	39.9	22.2	39.9	0.047	13338			34
1828	3724	1	Vinca herbacea	1001	2018-04-13-14-10-36	0	1	z	0	30	39.9	22.3	39.9	22.2	39.9	0.047	13338			35
1829	3725	1	Vinca herbacea	1001	2018-04-13-14-10-38	0	1	z	0	30	39.8	22.3	39.9	22.2	39.9	0.147	13338			36
1830	3726	1	Vinca herbacea	1001	2018-04-13-14-10-40	0	1	z	0	30	39.9	22.3	39.9	22.2	39.9	0.047	13338			37
1831	3727	1	Vinca herbacea	1001	2018-04-13-14-10-42	0	1	z	0	30	39.8	22.3	39.9	22.2	39.9	0.147	13338			38
1832	3728	1	Vinca herbacea	1001	2018-04-13-14-10-44	0	1	z	0	30	39.9	22.3	39.9	22.2	39.9	0.047	13338			39
1833	3729	1	Vinca herbacea	1001	2018-04-13-14-10-46	0	1	z	0	30	39.8	22.3	39.9	22.2	39.9	0.147	13338			40
1834	3730	1	Vinca herbacea	1001	2018-04-13-14-10-48	0	1	z	0	30	39.9	22.3	40	22.3	40	0.139	13338			41
1835	3731	1	Vinca herbacea	1001	2018-04-13-14-10-50	0	1	z	0	30	39.8	22.3	40	22.3	40	0.239	13338			42
1836	3732	1	Vinca herbacea	1001	2018-04-13-14-10-52	0	1	z	0	30	39.9	22.3	39.9	22.2	39.9	0.047	13338			43
1837	3733	1	Vinca herbacea	1001	2018-04-13-14-10-54	0	1	z	0	30	39.9	22.4	40	22.3	40	0.139	13338			44
1838	3734	1	Vinca herbacea	1001	2018-04-13-14-10-56	0	1	z	0	30	39.8	22.3	39.9	22.2	39.9	0.147	13338			45
1839	3735	1	Vinca herbacea	1001	2018-04-13-14-10-58	0	1	z	0	30	39.8	22.3	39.9	22.2	39.9	0.147	13338			46
1840	3736	1	Vinca herbacea	1001	2018-04-13-14-11-00	0	1	z	0	30	39.8	22.3	39.9	22.2	39.9	0.147	13338			47
1841	3737	1	Vinca herbacea	1001	2018-04-13-14-11-02	0	1	z	0	30	39.9	22.3	39.9	22.2	39.9	0.047	13338			48
1842	3738	1	Vinca herbacea	1001	2018-04-13-14-11-04	0	1	z	0	30	39.9	22.3	39.9	22.2	39.9	0.047	13338			49
1843	3739	1	Vinca herbacea	1001	2018-04-13-14-11-06	0	1	z	0	30	39.8	22.3	39.9	22.2	39.9	0.147	13338			50
1844	3740	1	Vinca herbacea	1001	2018-04-13-14-11-08	0	1	z	0	30	39.8	22.3	39.9	22.2	39.9	0.147	13338			51
1845	3741	1	Vinca herbacea	1001	2018-04-13-14-11-10	0	1	z	0	30	39.9	22.3	40	22.2	40	0.139	13338			52
1846	3742	1	Vinca herbacea	1001	2018-04-13-14-11-12	0	1	z	0	30	39.8	22.3	39.9	22.2	39.9	0.147	13338			53
1847	3743	1	Vinca herbacea	1001	2018-04-13-14-11-14	0	1	z	0	30	39.9	22.3	40	22.2	40	0.139	13338			54
1848	3744	1	Vinca herbacea	1001	2018-04-13-14-11-16	0	1	z	0	30	39.9	22.3	40	22.2	40	0.139	13338			55
1849	3745	1	Vinca herbacea	1001	2018-04-13-14-11-18	0	1	z	0	30	39.8	22.3	40	22.2	40	0.239	13338			56
1850	3746	1	Vinca herbacea	1001	2018-04-13-14-11-20	0	1	z	0	30	39.9	22.3	40	22.2	40	0.139	13338			57
1851	3747	1	Vinca herbacea	1001	2018-04-13-14-11-22	0	1	z	0	30	39.9	22.3	40	22.2	40	0.139	13338			58
1852	3748	1	Vinca herbacea	1001	2018-04-13-14-11-24	0	1	z	0	30	39.9	22.3	40	22.2	40	0.139	13338			59
1853	3749	1	Vinca herbacea	1001	2018-04-13-14-11-26	0	1	z	0	30	39.9	22.3	40	22.2	40	0.139	13338			60
1854	3750	1	Vinca herbacea	1001	2018-04-13-14-11-28	0	1	z	0	30	40	22.4	40	22.2	40	0.039	13338			61
1855	3751	1	Vinca herbacea	1001	2018-04-13-14-11-30	0	1	z	0	30	39.9	22.3	40	22.2	40	0.139	13338			62
1856	3752	1	Vinca herbacea	1001	2018-04-13-14-11-32	0	1	z	0	30	39.9	22.3	40	22.2	40	0.139	13338			63
1857	3753	1	Vinca herbacea	1001	2018-04-13-14-11-34	0	1	z	0	30	39.8	22.3	40	22.2	40	0.239	13338			64
1858	3754	1	Vinca herbacea	1001	2018-04-13-14-11-36	0	1	z	0	30	39.9	22.3	40	22.2	40	0.139	13338			65
1859	3755	1	Vinca herbacea	1001	2018-04-13-14-11-38	0	1	z	0	30	39.9	22.3	39.9	22.2	39.9	0.047	13338			66
1860	3756	1	Vinca herbacea	1001	2018-04-13-14-11-40	0	1	z	0	30	39.9	22.3	40	22.2	40	0.139	13338			67
1861	3757	1	Vinca herbacea	1001	2018-04-13-14-11-42	0	1	z	0	30	39.9	22.3	39.9	22.2	39.9	0.047	13338			68
1862	3758	1	Vinca herbacea	1001	2018-04-13-14-11-44	0	1	z	0	30	39.9	22.3	40	22.2	40	0.139	13338			69
1863	3759	1	Vinca herbacea	1001	2018-04-13-14-11-46	0	1	z	0	30	39.9	22.3	40	22.2	40	0.139	13338			70
1864	3760	1	Vinca herbacea	1001	2018-04-13-14-11-48	0	1	z	0	30	39.9	22.3	40	22.2	40	0.139	13338			71
1865	3761	1	Vinca herbacea	1001	2018-04-13-14-11-50	0	1	z	0	30	39.9	22.3	40	22.2	40	0.139	13338			72
1866	3762	1	Vinca herbacea	1001	2018-04-13-14-11-52	0	1	z	0	30	39.9	22.3	40	22.2	40	0.139	13338			73
1867	3763	1	Vinca herbacea	1001	2018-04-13-14-11-54	0	1	z	0	30	39.9	22.3	40	22.2	40	0.139	13338			74
1868	3764	1	Vinca herbacea	1001	2018-04-13-14-11-56	0	1	z	0	30	39.9	22.3	40	22.2	40	0.139	13338			75
1869	3765	1	Vinca herbacea	1001	2018-04-13-14-11-58	0	1	z	0	30	39.9	22.3	40	22.3	40	0.139	13338			76
1870	3766	1	Vinca herbacea	1001	2018-04-13-14-12-00	0	1	z	0	30	39.9	22.3	40	22.2	40	0.139	13338			77
1871	3767	1	Vinca herbacea	1001	2018-04-13-14-12-02	0	1	z	0	30	39.9	22.3	40	22.2	40	0.139	13338			78
1872	3768	1	Vinca herbacea	1001	2018-04-13-14-12-04	0	1	z	0	30	39.9	22.3	39.9	22.2	39.9	0.047	13338			79
1873	3769	1	Vinca herbacea	1001	2018-04-13-14-12-06	0	1	z	0	30	39.9	22.3	40	22.2	40	0.139	13338			80
1874	3770	1	Vinca herbacea	1001	2018-04-13-14-12-08	0	1	z	0	30	39.9	22.3	40	22.2	40	0.139	13338			81
1875	3771	1	Vinca herbacea	1001	2018-04-13-14-12-10	0	1	z	0	30	39.9	22.3	40	22.2	40	0.139	13338			82
1876	3772	1	Vinca herbacea	1001	2018-04-13-14-12-12	0	1	z	0	30	39.9	22.3	40	22.2	40	0.139	13338			83
1877	3773	1	Vinca herbacea	1001	2018-04-13-14-12-14	0	1	z	0	30	39.9	22.3	40	22.2	40	0.139	13338			84
1878	3774	1	Vinca herbacea	1001	2018-04-13-14-12-16	0	1	z	0	30	39.9	22.3	39.9	22.2	39.9	0.047	13338			85
1879	3775	1	Vinca herbacea	1001	2018-04-13-14-12-18	0	1	z	0	30	40	22.4	40	22.2	40	0.039	13338			86
1880	3776	1	Vinca herbacea	1001	2018-04-13-14-12-20	0	1	z	0	30	39.9	22.3	40	22.2	40	0.139	13338			87
1881	3777	1	Vinca herbacea	1001	2018-04-13-14-12-22	0	1	z	0	30	39.9	22.3	39.9	22.2	39.9	0.047	13338			88
1882	3778	1	Vinca herbacea	1001	2018-04-13-14-12-24	0	1	z	0	30	39.9	22.3	40	22.2	40	0.139	13338			89
1883	3779	1	Vinca herbacea	1001	2018-04-13-14-12-26	0	1	z	0	30	39.9	22.3	40	22.2	40	0.139	13338			90
1884	3780	1	Vinca herbacea	1001	2018-04-13-14-12-28	0	1	z	0	30	39.9	22.3	39.9	22.2	39.9	0.047	13338	Last10	Here	91
1885	3781	1	Vinca herbacea	1001	2018-04-13-14-12-30	0	1	z	0	30	39.8	22.3	39.9	22.2	39.9	0.147	13338	Last10	Here	92
1886	3782	1	Vinca herbacea	1001	2018-04-13-14-12-32	0	1	z	0	30	39.9	22.3	39.9	22.2	39.9	0.047	13338	Last10	Here	93
1887	3783	1	Vinca herbacea	1001	2018-04-13-14-12-34	0	1	z	0	30	39.9	22.3	40	22.2	40	0.139	13338	Last10	Here	94
1888	3784	1	Vinca herbacea	1001	2018-04-13-14-12-36	0	1	z	0	30	39.9	22.3	40	22.2	40	0.139	13338	Last10	Here	95
1889	3785	1	Vinca herbacea	1001	2018-04-13-14-12-38	0	1	z	0	30	39.9	22.3	40	22.2	40	0.139	13338	Last10	Here	96
1890	3786	1	Vinca herbacea	1001	2018-04-13-14-12-40	0	1	z	0	30	39.9	22.3	39.9	22.2	39.9	0.047	13338	Last10	Here	97
1891	3787	1	Vinca herbacea	1001	2018-04-13-14-12-42	0	1	z	0	30	39.9	22.3	40	22.3	40	0.139	13338	Last10	Here	98
1892	3788	1	Vinca herbacea	1001	2018-04-13-14-12-44	0	1	z	0	30	39.9	22.3	39.9	22.2	39.9	0.047	13338	Last10	Here	99
1893	3789	1	Vinca herbacea	1001	2018-04-13-14-12-46	0	1	z	0	30	39.9	22.3	39.9	22.2	39.9	0.047	13338	Last10	Here	100
1894	3790	2	Vinca herbacea	1002	2018-04-13-14-17-41	0	2	x	-30	0	39.9	22.3	39.9	22.3	39.9	0.047	13339	First10	Here	1
1895	3791	2	Vinca herbacea	1002	2018-04-13-14-17-43	0	2	x	-30	0	39.9	22.3	39.9	22.3	39.9	0.047	13339	First10	Here	2
1896	3792	2	Vinca herbacea	1002	2018-04-13-14-17-45	0	2	x	-30	0	39.9	22.3	39.9	22.3	39.9	0.047	13339	First10	Here	3
1897	3793	2	Vinca herbacea	1002	2018-04-13-14-17-47	0	2	x	-30	0	39.9	22.3	40	22.3	40	0.139	13339	First10	Here	4
1898	3794	2	Vinca herbacea	1002	2018-04-13-14-17-49	0	2	x	-30	0	39.9	22.3	40	22.3	40	0.139	13339	First10	Here	5
1899	3795	2	Vinca herbacea	1002	2018-04-13-14-17-51	0	2	x	-30	0	39.9	22.3	39.9	22.3	39.9	0.047	13339	First10	Here	6
1900	3796	2	Vinca herbacea	1002	2018-04-13-14-17-53	0	2	x	-30	0	39.9	22.3	39.9	22.3	39.9	0.047	13339	First10	Here	7
1901	3797	2	Vinca herbacea	1002	2018-04-13-14-17-55	0	2	x	-30	0	39.9	22.3	39.9	22.3	39.9	0.047	13339	First10	Here	8
1902	3798	2	Vinca herbacea	1002	2018-04-13-14-17-57	0	2	x	-30	0	39.9	22.3	39.9	22.3	39.9	0.047	13339	First10	Here	9
1903	3799	2	Vinca herbacea	1002	2018-04-13-14-17-59	0	2	x	-30	0	39.9	22.3	39.9	22.3	39.9	0.047	13339	First10	Here	10
1904	3800	2	Vinca herbacea	1002	2018-04-13-14-18-01	0	2	x	-30	0	39.9	22.3	40	22.3	40	0.139	13339			11
1905	3801	2	Vinca herbacea	1002	2018-04-13-14-18-03	0	2	x	-30	0	39.8	22.3	40	22.3	40	0.239	13339			12
1906	3802	2	Vinca herbacea	1002	2018-04-13-14-18-05	0	2	x	-30	0	39.9	22.3	39.9	22.3	39.9	0.047	13339			13
1907	3803	2	Vinca herbacea	1002	2018-04-13-14-18-07	0	2	x	-30	0	39.9	22.3	39.9	22.3	39.9	0.047	13339			14
1908	3804	2	Vinca herbacea	1002	2018-04-13-14-18-09	0	2	x	-30	0	39.8	22.3	39.9	22.3	39.9	0.147	13339			15
1909	3805	2	Vinca herbacea	1002	2018-04-13-14-18-11	0	2	x	-30	0	39.8	22.3	39.9	22.3	39.9	0.147	13339			16
1910	3806	2	Vinca herbacea	1002	2018-04-13-14-18-13	0	2	x	-30	0	39.8	22.3	39.9	22.3	39.9	0.147	13339			17
1911	3807	2	Vinca herbacea	1002	2018-04-13-14-18-15	0	2	x	-30	0	39.9	22.3	39.9	22.3	39.9	0.047	13339			18
1912	3808	2	Vinca herbacea	1002	2018-04-13-14-18-17	0	2	x	-30	0	39.9	22.3	39.9	22.3	39.9	0.047	13339			19
1913	3809	2	Vinca herbacea	1002	2018-04-13-14-18-19	0	2	x	-30	0	39.9	22.3	39.9	22.3	39.9	0.047	13339			20
1914	3810	2	Vinca herbacea	1002	2018-04-13-14-18-21	0	2	x	-30	0	39.9	22.3	40	22.3	40	0.139	13339			21
1915	3811	2	Vinca herbacea	1002	2018-04-13-14-18-23	0	2	x	-30	0	39.9	22.3	40	22.3	40	0.139	13339			22
1916	3812	2	Vinca herbacea	1002	2018-04-13-14-18-25	0	2	x	-30	0	39.9	22.3	39.9	22.3	39.9	0.047	13339			23
1917	3813	2	Vinca herbacea	1002	2018-04-13-14-18-27	0	2	x	-30	0	39.9	22.3	40	22.3	40	0.139	13339			24
1918	3814	2	Vinca herbacea	1002	2018-04-13-14-18-29	0	2	x	-30	0	39.9	22.3	39.9	22.3	39.9	0.047	13339			25
1919	3815	2	Vinca herbacea	1002	2018-04-13-14-18-31	0	2	x	-30	0	39.9	22.3	39.9	22.3	39.9	0.047	13339			26
1920	3816	2	Vinca herbacea	1002	2018-04-13-14-18-33	0	2	x	-30	0	40	22.4	40	22.3	40	0.039	13339			27
1921	3817	2	Vinca herbacea	1002	2018-04-13-14-18-35	0	2	x	-30	0	39.9	22.3	39.9	22.2	39.9	0.047	13339			28
1922	3818	2	Vinca herbacea	1002	2018-04-13-14-18-37	0	2	x	-30	0	39.9	22.3	40	22.3	40	0.139	13339			29
1923	3819	2	Vinca herbacea	1002	2018-04-13-14-18-39	0	2	x	-30	0	39.9	22.3	40	22.3	40	0.139	13339			30
1924	3820	2	Vinca herbacea	1002	2018-04-13-14-18-41	0	2	x	-30	0	39.9	22.3	39.8	22.2	39.9	-0.044	13339			31
1925	3821	2	Vinca herbacea	1002	2018-04-13-14-18-43	0	2	x	-30	0	39.9	22.3	39.8	22.2	39.9	-0.044	13339			32
1926	3822	2	Vinca herbacea	1002	2018-04-13-14-18-45	0	2	x	-30	0	39.9	22.3	40	22.3	40	0.139	13339			33
1927	3823	2	Vinca herbacea	1002	2018-04-13-14-18-47	0	2	x	-30	0	39.9	22.3	40	22.3	40	0.139	13339			34
1928	3824	2	Vinca herbacea	1002	2018-04-13-14-18-49	0	2	x	-30	0	39.9	22.3	39.9	22.2	39.9	0.047	13339			35
1929	3825	2	Vinca herbacea	1002	2018-04-13-14-18-51	0	2	x	-30	0	39.9	22.3	39.9	22.2	39.9	0.047	13339			36
1930	3826	2	Vinca herbacea	1002	2018-04-13-14-18-53	0	2	x	-30	0	39.9	22.3	39.9	22.2	39.9	0.047	13339			37
1931	3827	2	Vinca herbacea	1002	2018-04-13-14-18-56	0	2	x	-30	0	39.9	22.3	39.9	22.2	39.9	0.047	13339			38
1932	3828	2	Vinca herbacea	1002	2018-04-13-14-18-58	0	2	x	-30	0	39.9	22.3	39.9	22.2	39.9	0.047	13339			39
1933	3829	2	Vinca herbacea	1002	2018-04-13-14-19-00	0	2	x	-30	0	39.9	22.3	39.9	22.2	39.9	0.047	13339			40
1934	3830	2	Vinca herbacea	1002	2018-04-13-14-19-02	0	2	x	-30	0	39.9	22.3	40	22.3	40	0.139	13339			41
1935	3831	2	Vinca herbacea	1002	2018-04-13-14-19-04	0	2	x	-30	0	39.9	22.3	40	22.3	40	0.139	13339			42
1936	3832	2	Vinca herbacea	1002	2018-04-13-14-19-06	0	2	x	-30	0	39.9	22.3	39.9	22.2	39.9	0.047	13339			43
1937	3833	2	Vinca herbacea	1002	2018-04-13-14-19-08	0	2	x	-30	0	39.9	22.3	39.9	22.2	39.9	0.047	13339			44
1938	3834	2	Vinca herbacea	1002	2018-04-13-14-19-10	0	2	x	-30	0	39.9	22.3	39.9	22.2	39.9	0.047	13339			45
1939	3835	2	Vinca herbacea	1002	2018-04-13-14-19-12	0	2	x	-30	0	39.9	22.3	39.9	22.2	39.9	0.047	13339			46
1940	3836	2	Vinca herbacea	1002	2018-04-13-14-19-14	0	2	x	-30	0	39.9	22.3	40	22.3	40	0.139	13339			47
1941	3837	2	Vinca herbacea	1002	2018-04-13-14-19-16	0	2	x	-30	0	39.9	22.3	39.9	22.2	39.9	0.047	13339			48
1942	3838	2	Vinca herbacea	1002	2018-04-13-14-19-18	0	2	x	-30	0	39.9	22.3	40	22.3	40	0.139	13339			49
1943	3839	2	Vinca herbacea	1002	2018-04-13-14-19-20	0	2	x	-30	0	39.9	22.3	39.9	22.2	39.9	0.047	13339			50
1944	3840	2	Vinca herbacea	1002	2018-04-13-14-19-22	0	2	x	-30	0	39.9	22.3	39.9	22.2	39.9	0.047	13339			51
1945	3841	2	Vinca herbacea	1002	2018-04-13-14-19-24	0	2	x	-30	0	39.9	22.3	40	22.3	40	0.139	13339			52
1946	3842	2	Vinca herbacea	1002	2018-04-13-14-19-26	0	2	x	-30	0	39.9	22.3	40	22.3	40	0.139	13339			53
1947	3843	2	Vinca herbacea	1002	2018-04-13-14-19-28	0	2	x	-30	0	39.9	22.3	40	22.3	40	0.139	13339			54
1948	3844	2	Vinca herbacea	1002	2018-04-13-14-19-30	0	2	x	-30	0	39.9	22.3	39.9	22.2	39.9	0.047	13339			55
1949	3845	2	Vinca herbacea	1002	2018-04-13-14-19-32	0	2	x	-30	0	39.9	22.3	39.9	22.2	39.9	0.047	13339			56
1950	3846	2	Vinca herbacea	1002	2018-04-13-14-19-34	0	2	x	-30	0	39.9	22.3	39.9	22.2	39.9	0.047	13339			57
1951	3847	2	Vinca herbacea	1002	2018-04-13-14-19-36	0	2	x	-30	0	39.9	22.3	39.9	22.2	39.9	0.047	13339			58
1952	3848	2	Vinca herbacea	1002	2018-04-13-14-19-38	0	2	x	-30	0	39.9	22.3	40	22.2	40	0.139	13339			59
1953	3849	2	Vinca herbacea	1002	2018-04-13-14-19-40	0	2	x	-30	0	39.8	22.3	39.9	22.2	39.9	0.147	13339			60
1954	3850	2	Vinca herbacea	1002	2018-04-13-14-19-42	0	2	x	-30	0	39.9	22.3	39.9	22.2	39.9	0.047	13339			61
1955	3851	2	Vinca herbacea	1002	2018-04-13-14-19-44	0	2	x	-30	0	39.9	22.3	40	22.2	40	0.139	13339			62
1956	3852	2	Vinca herbacea	1002	2018-04-13-14-19-46	0	2	x	-30	0	39.9	22.3	40	22.2	40	0.139	13339			63
1957	3853	2	Vinca herbacea	1002	2018-04-13-14-19-48	0	2	x	-30	0	39.9	22.3	40	22.2	40	0.139	13339			64
1958	3854	2	Vinca herbacea	1002	2018-04-13-14-19-50	0	2	x	-30	0	39.9	22.3	40	22.2	40	0.139	13339			65
1959	3855	2	Vinca herbacea	1002	2018-04-13-14-19-52	0	2	x	-30	0	39.9	22.3	40	22.2	40	0.139	13339			66
1960	3856	2	Vinca herbacea	1002	2018-04-13-14-19-54	0	2	x	-30	0	39.9	22.3	40	22.2	40	0.139	13339			67
1961	3857	2	Vinca herbacea	1002	2018-04-13-14-19-56	0	2	x	-30	0	39.8	22.3	40	22.2	40	0.239	13339			68
1962	3858	2	Vinca herbacea	1002	2018-04-13-14-19-58	0	2	x	-30	0	39.8	22.3	40	22.2	40	0.239	13339			69
1963	3859	2	Vinca herbacea	1002	2018-04-13-14-20-00	0	2	x	-30	0	39.8	22.3	40	22.2	40	0.239	13339			70
1964	3860	2	Vinca herbacea	1002	2018-04-13-14-20-02	0	2	x	-30	0	39.8	22.3	40	22.2	40	0.239	13339			71
1965	3861	2	Vinca herbacea	1002	2018-04-13-14-20-04	0	2	x	-30	0	39.8	22.3	40	22.2	40	0.239	13339			72
1966	3862	2	Vinca herbacea	1002	2018-04-13-14-20-06	0	2	x	-30	0	39.8	22.3	40	22.2	40	0.239	13339			73
1967	3863	2	Vinca herbacea	1002	2018-04-13-14-20-08	0	2	x	-30	0	39.8	22.3	40	22.2	40	0.239	13339			74
1968	3864	2	Vinca herbacea	1002	2018-04-13-14-20-10	0	2	x	-30	0	39.8	22.3	40	22.2	40	0.239	13339			75
1969	3865	2	Vinca herbacea	1002	2018-04-13-14-20-12	0	2	x	-30	0	39.9	22.3	40	22.2	40	0.139	13339			76
1970	3866	2	Vinca herbacea	1002	2018-04-13-14-20-14	0	2	x	-30	0	39.9	22.3	40	22.2	40	0.139	13339			77
1971	3867	2	Vinca herbacea	1002	2018-04-13-14-20-16	0	2	x	-30	0	40	22.4	40	22.2	40	0.039	13339			78
1972	3868	2	Vinca herbacea	1002	2018-04-13-14-20-18	0	2	x	-30	0	39.8	22.3	40	22.2	40	0.239	13339			79
1973	3869	2	Vinca herbacea	1002	2018-04-13-14-20-20	0	2	x	-30	0	39.9	22.3	40.1	22.3	40.1	0.231	13339			80
1974	3870	2	Vinca herbacea	1002	2018-04-13-14-20-22	0	2	x	-30	0	39.9	22.3	40	22.2	40	0.139	13339			81
1975	3871	2	Vinca herbacea	1002	2018-04-13-14-20-24	0	2	x	-30	0	39.9	22.3	40	22.2	40	0.139	13339			82
1976	3872	2	Vinca herbacea	1002	2018-04-13-14-20-26	0	2	x	-30	0	39.9	22.3	40	22.2	40	0.139	13339			83
1977	3873	2	Vinca herbacea	1002	2018-04-13-14-20-28	0	2	x	-30	0	39.9	22.3	40	22.2	40	0.139	13339			84
1978	3874	2	Vinca herbacea	1002	2018-04-13-14-20-30	0	2	x	-30	0	39.9	22.3	40	22.2	40	0.139	13339			85
1979	3875	2	Vinca herbacea	1002	2018-04-13-14-20-32	0	2	x	-30	0	39.9	22.3	40	22.2	40	0.139	13339			86
1980	3876	2	Vinca herbacea	1002	2018-04-13-14-20-34	0	2	x	-30	0	39.9	22.3	40	22.2	40	0.139	13339			87
1981	3877	2	Vinca herbacea	1002	2018-04-13-14-20-36	0	2	x	-30	0	39.9	22.3	40	22.2	40	0.139	13339			88
1982	3878	2	Vinca herbacea	1002	2018-04-13-14-20-38	0	2	x	-30	0	39.9	22.3	40	22.2	40	0.139	13339			89
1983	3879	2	Vinca herbacea	1002	2018-04-13-14-20-40	0	2	x	-30	0	39.8	22.3	40	22.2	40	0.239	13339			90
1984	3880	2	Vinca herbacea	1002	2018-04-13-14-20-42	0	2	x	-30	0	39.9	22.3	40	22.2	40	0.139	13339	Last10	Here	91
1985	3881	2	Vinca herbacea	1002	2018-04-13-14-20-44	0	2	x	-30	0	39.9	22.3	40	22.2	40	0.139	13339	Last10	Here	92
1986	3882	2	Vinca herbacea	1002	2018-04-13-14-20-46	0	2	x	-30	0	39.9	22.3	40	22.2	40	0.139	13339	Last10	Here	93
1987	3883	2	Vinca herbacea	1002	2018-04-13-14-20-48	0	2	x	-30	0	39.8	22.3	40	22.2	40	0.239	13339	Last10	Here	94
1988	3884	2	Vinca herbacea	1002	2018-04-13-14-20-50	0	2	x	-30	0	39.9	22.3	40	22.2	40	0.139	13339	Last10	Here	95
1989	3885	2	Vinca herbacea	1002	2018-04-13-14-20-52	0	2	x	-30	0	39.9	22.3	40	22.2	40	0.139	13339	Last10	Here	96
1990	3886	2	Vinca herbacea	1002	2018-04-13-14-20-54	0	2	x	-30	0	39.9	22.3	40	22.2	40	0.139	13339	Last10	Here	97
1991	3887	2	Vinca herbacea	1002	2018-04-13-14-20-56	0	2	x	-30	0	39.8	22.3	40	22.2	40	0.239	13339	Last10	Here	98
1992	3888	2	Vinca herbacea	1002	2018-04-13-14-20-58	0	2	x	-30	0	39.8	22.3	40	22.2	40	0.239	13339	Last10	Here	99
1993	3889	2	Vinca herbacea	1002	2018-04-13-14-21-00	0	2	x	-30	0	39.8	22.3	40	22.2	40	0.239	13339	Last10	Here	100
1994	3890	2	Vinca herbacea	1002	2018-04-13-14-21-32	0	2	x	-25	0	39.9	22.3	40	22.2	40	0.139	13340	First10	Here	1
1995	3891	2	Vinca herbacea	1002	2018-04-13-14-21-34	0	2	x	-25	0	39.9	22.3	40	22.2	40	0.139	13340	First10	Here	2
1996	3892	2	Vinca herbacea	1002	2018-04-13-14-21-36	0	2	x	-25	0	39.9	22.3	40	22.2	40	0.139	13340	First10	Here	3
1997	3893	2	Vinca herbacea	1002	2018-04-13-14-21-38	0	2	x	-25	0	39.9	22.3	40.1	22.2	40.1	0.231	13340	First10	Here	4
1998	3894	2	Vinca herbacea	1002	2018-04-13-14-21-40	0	2	x	-25	0	39.9	22.3	40.1	22.2	40.1	0.231	13340	First10	Here	5
1999	3895	2	Vinca herbacea	1002	2018-04-13-14-21-42	0	2	x	-25	0	39.9	22.3	40.1	22.2	40.1	0.231	13340	First10	Here	6
[truncated: 43,417 more rows]
