# Supplementary material for: Floral Humidity in Flowering Plants: A Preliminary Survey
Source: Front Plant Sci. 2020 Mar 6;11:249. doi: 10.3389/fpls.2020.00249 (PMC7068853; doi:10.3389/fpls.2020.00249)
Supplement: SUPPLEMENTARY FILE 2 — A zipped file containing floral humidity data collected by the robot arm transects as described in the main text. A word document within the zipped files explains the data formatting in detail. Datafiles themselves are in CSV format. [file Data_Sheet_2.zip › Floral humidity data/Flowers/Xerochrysum bracteatum Means.csv]

	Block	Sp	xORz	Individual	totIndividual	sample..	Sample.order	xoffset	zoffset	x2	z2	Background.Humidity	Background.Temperature	Focal.Humidity	Focal.Temperature	Corrected.Focal.humidity	Change.in.RH.	block
1	17900	Xerochrysum bracteatum	x	11	2011	0	2	-30	0	900	0	70.33636364	23.17979798	64.31616162	23.08080808	70.21515152	-0.140626263	17900
2	17901	Xerochrysum bracteatum	x	11	2011	0	2	-25	0	625	0	70.266	23.192	64.565	23.004	70.486	0.2386	17901
3	17902	Xerochrysum bracteatum	x	11	2011	0	2	-20	0	400	0	70.297	23.2	64.769	23	70.753	0.46061	17902
4	17903	Xerochrysum bracteatum	x	11	2011	0	2	-15	0	225	0	70.3	23.2	65.42	23	71.565	1.26601	17903
5	17904	Xerochrysum bracteatum	x	11	2011	0	2	-10	0	100	0	70.297	23.2	65.91	23	72.167	1.87729	17904
6	17905	Xerochrysum bracteatum	x	11	2011	0	2	-5	0	25	0	70.28080808	23.2	66.72727273	22.99393939	73.18888889	2.90810101	17905
7	17906	Xerochrysum bracteatum	x	11	2011	0	2	0	0	0	0	70.287	23.2	67.767	22.991	74.471	4.19261	17906
8	17907	Xerochrysum bracteatum	x	11	2011	0	2	5	0	25	0	70.245	23.2	67.556	22.996	74.211	3.97263	17907
9	17908	Xerochrysum bracteatum	x	11	2011	0	2	10	0	100	0	70.017	23.216	66.921	23	73.436	3.41239	17908
10	17909	Xerochrysum bracteatum	x	11	2011	0	2	15	0	225	0	69.827	23.228	65.551	23.016	71.721	1.90169	17909
11	17910	Xerochrysum bracteatum	x	11	2011	0	2	20	0	400	0	69.52323232	23.25252525	64.67878788	23.0979798	70.63030303	1.122656566	17910
12	17911	Xerochrysum bracteatum	x	11	2011	0	2	25	0	625	0	69.5010101	23.25353535	64.13737374	23.11010101	69.98484848	0.472464646	17911
13	17912	Xerochrysum bracteatum	x	11	2011	0	2	30	0	900	0	69.76161616	23.27575758	64.15252525	23.18383838	70.0020202	0.230646465	17912
14	17976	Xerochrysum bracteatum	x	11	2011	1	2	-30	0	900	0	77.837	23.5	70.522	23.394	77.91	0.0626	17976
15	17977	Xerochrysum bracteatum	x	11	2011	1	2	-25	0	625	0	77.409	23.5	70.486	23.304	77.85	0.44585	17977
16	17978	Xerochrysum bracteatum	x	11	2011	1	2	-20	0	400	0	77.207	23.5	70.484	23.3	77.836	0.64552	17978
17	17979	Xerochrysum bracteatum	x	11	2011	1	2	-15	0	225	0	76.97171717	23.4979798	70.3989899	23.3	77.73939394	0.775272727	17979
18	17980	Xerochrysum bracteatum	x	11	2011	1	2	-10	0	100	0	76.67171717	23.49393939	70.79191919	23.28181818	78.22828283	1.563121212	17980
19	17981	Xerochrysum bracteatum	x	11	2011	1	2	-5	0	25	0	76.46767677	23.48787879	71.65656566	23.26868687	79.30909091	2.840555556	17981
20	17982	Xerochrysum bracteatum	x	11	2011	1	2	0	0	0	0	76.23838384	23.49494949	72.22020202	23.23939394	80.01111111	3.769555556	17982
21	17983	Xerochrysum bracteatum	x	11	2011	1	2	5	0	25	0	76.082	23.488	71.919	23.265	79.639	3.55201	17983
22	17984	Xerochrysum bracteatum	x	11	2011	1	2	10	0	100	0	75.916	23.429	71.202	23.292	78.745	2.82801	17984
23	17985	Xerochrysum bracteatum	x	11	2011	1	2	15	0	225	0	75.701	23.453	70.094	23.299	77.376	1.6675	17985
24	17986	Xerochrysum bracteatum	x	11	2011	1	2	20	0	400	0	75.545	23.482	69.454	23.301	76.569	1.02896	17986
25	17987	Xerochrysum bracteatum	x	11	2011	1	2	25	0	625	0	75.376	23.474	68.884	23.325	75.878	0.49016	17987
26	17988	Xerochrysum bracteatum	x	11	2011	1	2	30	0	900	0	75.196	23.464	68.634	23.334	75.545	0.36016	17988
27	18052	Xerochrysum bracteatum	x	11	2011	2	2	-30	0	900	0	75.62626263	23.4	68.77575758	23.31717172	75.73636364	0.105676768	18052
28	18053	Xerochrysum bracteatum	x	11	2011	2	2	-25	0	625	0	75.62727273	23.4010101	69.01212121	23.28787879	76.01515152	0.397787879	18053
29	18054	Xerochrysum bracteatum	x	11	2011	2	2	-20	0	400	0	75.605	23.4	69.191	23.241	76.253	0.64244	18054
30	18055	Xerochrysum bracteatum	x	11	2011	2	2	-15	0	225	0	75.654	23.4	69.449	23.2	76.564	0.91378	18055
31	18056	Xerochrysum bracteatum	x	11	2011	2	2	-10	0	100	0	75.638	23.4	69.752	23.2	76.95	1.30577	18056
32	18057	Xerochrysum bracteatum	x	11	2011	2	2	-5	0	25	0	75.741	23.4	71.042	23.2	78.536	2.80428	18057
33	18058	Xerochrysum bracteatum	x	11	2011	2	2	0	0	0	0	75.716	23.4	71.225	23.2	78.771	3.05637	18058
34	18059	Xerochrysum bracteatum	x	11	2011	2	2	5	0	25	0	75.803	23.4	71.264	23.2	78.819	3.01786	18059
35	18060	Xerochrysum bracteatum	x	11	2011	2	2	10	0	100	0	75.746	23.4	70.709	23.2	78.127	2.38596	18060
36	18061	Xerochrysum bracteatum	x	11	2011	2	2	15	0	225	0	75.721	23.4	69.934	23.244	77.182	1.44877	18061
37	18062	Xerochrysum bracteatum	x	11	2011	2	2	20	0	400	0	75.712	23.4	69.485	23.295	76.614	0.90047	18062
38	18063	Xerochrysum bracteatum	x	11	2011	2	2	25	0	625	0	75.6979798	23.4	69.11616162	23.3	76.15959596	0.456494949	18063
39	18064	Xerochrysum bracteatum	x	11	2011	2	2	30	0	900	0	75.79090909	23.3989899	68.97777778	23.3	75.98484848	0.191606061	18064
40	18128	Xerochrysum bracteatum	x	11	2011	3	2	-30	0	900	0	68.693	23.3	63.265	23.207	68.89	0.1976	18128
41	18129	Xerochrysum bracteatum	x	11	2011	3	2	-25	0	625	0	68.559	23.3	63.426	23.141	69.101	0.53138	18129
42	18130	Xerochrysum bracteatum	x	11	2011	3	2	-20	0	400	0	68.467	23.297	63.415	23.104	69.075	0.60978	18130
43	18131	Xerochrysum bracteatum	x	11	2011	3	2	-15	0	225	0	68.418	23.294	63.777	23.1	69.533	1.10837	18131
44	18132	Xerochrysum bracteatum	x	11	2011	3	2	-10	0	100	0	68.252	23.3	63.705	23.099	69.447	1.18483	18132
45	18133	Xerochrysum bracteatum	x	11	2011	3	2	-5	0	25	0	68.12	23.297	64.835	23.044	70.836	2.71974	18133
46	18134	Xerochrysum bracteatum	x	11	2011	3	2	0	0	0	0	68.035	23.293	64.917	23.019	70.941	2.90656	18134
47	18135	Xerochrysum bracteatum	x	11	2011	3	2	5	0	25	0	67.86326531	23.3	64.83061224	23.07857143	70.83163265	2.970979592	18135
48	18136	Xerochrysum bracteatum	x	11	2011	3	2	10	0	100	0	67.7989899	23.2979798	64.33434343	23.0969697	70.21414141	2.419171717	18136
49	18137	Xerochrysum bracteatum	x	11	2011	3	2	15	0	225	0	67.7040404	23.2969697	63.52828283	23.1	69.21818182	1.513494949	18137
50	18138	Xerochrysum bracteatum	x	11	2011	3	2	20	0	400	0	67.721	23.293	63.013	23.104	68.579	0.85678	18138
51	18139	Xerochrysum bracteatum	x	11	2011	3	2	25	0	625	0	67.694	23.294	62.649	23.148	68.145	0.43176	18139
52	18140	Xerochrysum bracteatum	x	11	2011	3	2	30	0	900	0	67.688	23.288	62.511	23.19	67.94	0.26664	18140
53	18204	Xerochrysum bracteatum	x	15	2015	0	2	-30	0	900	0	66.251	23.498	61.154	23.402	66.157	-0.07764	18204
54	18205	Xerochrysum bracteatum	x	15	2015	0	2	-25	0	625	0	65.93131313	23.5	61.18989899	23.3989899	66.21919192	0.290151515	18205
55	18206	Xerochrysum bracteatum	x	15	2015	0	2	-20	0	400	0	65.649	23.5	61.214	23.39	66.251	0.60476	18206
56	18207	Xerochrysum bracteatum	x	15	2015	0	2	-15	0	225	0	65.441	23.502	61.599	23.389	66.763	1.32866	18207
57	18208	Xerochrysum bracteatum	x	15	2015	0	2	-10	0	100	0	65.415	23.5	61.97	23.384	67.259	1.8518	18208
58	18209	Xerochrysum bracteatum	x	15	2015	0	2	-5	0	25	0	65.484	23.5	62.607	23.381	68.114	2.63638	18209
59	18210	Xerochrysum bracteatum	x	15	2015	0	2	0	0	0	0	65.52323232	23.50505051	62.48282828	23.39292929	67.93737374	2.430757576	18210
60	18211	Xerochrysum bracteatum	x	15	2015	0	2	5	0	25	0	65.26161616	23.52424242	62.06565657	23.4	67.38989899	2.133363636	18211
61	18212	Xerochrysum bracteatum	x	15	2015	0	2	10	0	100	0	64.87777778	23.57676768	61	23.4	65.96464646	1.089222222	18212
62	18213	Xerochrysum bracteatum	x	15	2015	0	2	15	0	225	0	64.63939394	23.57878788	60.41919192	23.41414141	65.18686869	0.549323232	18213
63	18214	Xerochrysum bracteatum	x	15	2015	0	2	20	0	400	0	64.523	23.567	60.056	23.491	64.698	0.17892	18214
64	18215	Xerochrysum bracteatum	x	15	2015	0	2	25	0	625	0	64.633	23.585	59.938	23.5	64.547	-0.08975	18215
65	18216	Xerochrysum bracteatum	x	15	2015	0	2	30	0	900	0	64.756	23.599	59.919	23.5	64.519	-0.23835	18216
66	18280	Xerochrysum bracteatum	x	15	2015	1	2	-30	0	900	0	65.092	23.8	60.348	23.704	65.104	0.00132	18280
67	18281	Xerochrysum bracteatum	x	15	2015	1	2	-25	0	625	0	65.197	23.798	60.618	23.693	65.462	0.25812	18281
68	18282	Xerochrysum bracteatum	x	15	2015	1	2	-20	0	400	0	65.26060606	23.7979798	60.75353535	23.63636364	65.63333333	0.376131313	18282
69	18283	Xerochrysum bracteatum	x	15	2015	1	2	-15	0	225	0	65.29191919	23.79191919	61.04444444	23.6030303	66.02323232	0.734636364	18283
70	18284	Xerochrysum bracteatum	x	15	2015	1	2	-10	0	100	0	65.3030303	23.78686869	61.5959596	23.6010101	66.75959596	1.462555556	18284
71	18285	Xerochrysum bracteatum	x	15	2015	1	2	-5	0	25	0	65.2969697	23.7959596	61.84141414	23.6	67.08989899	1.797525253	18285
72	18286	Xerochrysum bracteatum	x	15	2015	1	2	0	0	0	0	65.372	23.796	62.047	23.6	67.359	1.99798	18286
73	18287	Xerochrysum bracteatum	x	15	2015	1	2	5	0	25	0	65.437	23.788	61.685	23.6	66.881	1.4479	18287
74	18288	Xerochrysum bracteatum	x	15	2015	1	2	10	0	100	0	65.453	23.791	61.237	23.609	66.29	0.83158	18288
75	18289	Xerochrysum bracteatum	x	15	2015	1	2	15	0	225	0	65.395	23.795	61.084	23.682	66.084	0.68456	18289
76	18290	Xerochrysum bracteatum	x	15	2015	1	2	20	0	400	0	65.344	23.796	60.715	23.7	65.597	0.2411	18290
77	18291	Xerochrysum bracteatum	x	15	2015	1	2	25	0	625	0	65.282	23.781	60.565	23.7	65.391	0.1021	18291
78	18292	Xerochrysum bracteatum	x	15	2015	1	2	30	0	900	0	65.283	23.788	60.406	23.7	65.193	-0.11196	18292
79	18356	Xerochrysum bracteatum	x	15	2015	2	2	-30	0	900	0	61.63333333	23.5	57.9959596	23.4	61.93131313	0.307252525	18356
80	18357	Xerochrysum bracteatum	x	15	2015	2	2	-25	0	625	0	61.68282828	23.5	58.16161616	23.38686869	62.16262626	0.479737374	18357
81	18358	Xerochrysum bracteatum	x	15	2015	2	2	-20	0	400	0	61.743	23.499	58.314	23.311	62.353	0.62376	18358
82	18359	Xerochrysum bracteatum	x	15	2015	2	2	-15	0	225	0	61.8	23.5	58.64444444	23.3010101	62.82222222	1.009555556	18359
83	18360	Xerochrysum bracteatum	x	15	2015	2	2	-10	0	100	0	61.83	23.5	58.732	23.3	62.941	1.09688	18360
84	18361	Xerochrysum bracteatum	x	15	2015	2	2	-5	0	25	0	61.897	23.5	59.07	23.3	63.403	1.4828	18361
85	18362	Xerochrysum bracteatum	x	15	2015	2	2	0	0	0	0	62.035	23.485	59.185	23.3	63.554	1.4989	18362
86	18363	Xerochrysum bracteatum	x	15	2015	2	2	5	0	25	0	62.184	23.478	59.106	23.3	63.44	1.24404	18363
87	18364	Xerochrysum bracteatum	x	15	2015	2	2	10	0	100	0	62.254	23.474	58.857	23.303	63.105	0.84038	18364
88	18365	Xerochrysum bracteatum	x	15	2015	2	2	15	0	225	0	62.295	23.485	58.776	23.346	63.005	0.69084	18365
89	18366	Xerochrysum bracteatum	x	15	2015	2	2	20	0	400	0	62.374	23.485	58.593	23.391	62.768	0.36662	18366
90	18367	Xerochrysum bracteatum	x	15	2015	2	2	25	0	625	0	62.39183673	23.46326531	58.49897959	23.39897959	62.61020408	0.222795918	18367
91	18368	Xerochrysum bracteatum	x	15	2015	2	2	30	0	900	0	62.37979798	23.45757576	58.40707071	23.4	62.50707071	0.111676768	18368
92	18432	Xerochrysum bracteatum	x	15	2015	3	2	-30	0	900	0	61.88787879	23.39393939	58.12828283	23.2989899	62.10505051	0.230020202	18432
93	18433	Xerochrysum bracteatum	x	15	2015	3	2	-25	0	625	0	61.76565657	23.4	58.32222222	23.26666667	62.34949495	0.612121212	18433
94	18434	Xerochrysum bracteatum	x	15	2015	3	2	-20	0	400	0	61.81313131	23.38888889	58.53535354	23.25050505	62.67777778	0.850242424	18434
95	18435	Xerochrysum bracteatum	x	15	2015	3	2	-15	0	225	0	61.844	23.372	58.565	23.201	62.709	0.8591	18435
96	18436	Xerochrysum bracteatum	x	15	2015	3	2	-10	0	100	0	61.73	23.4	58.746	23.201	62.962	1.21564	18436
97	18437	Xerochrysum bracteatum	x	15	2015	3	2	-5	0	25	0	61.769	23.391	59.063	23.2	63.386	1.60142	18437
98	18438	Xerochrysum bracteatum	x	15	2015	3	2	0	0	0	0	61.86666667	23.37575758	58.94545455	23.2	63.22323232	1.346242424	18438
99	18439	Xerochrysum bracteatum	x	15	2015	3	2	5	0	25	0	61.86	23.387	58.744	23.2	62.961	1.08296	18439
100	18440	Xerochrysum bracteatum	x	15	2015	3	2	10	0	100	0	61.781	23.399	58.682	23.218	62.877	1.07888	18440
101	18441	Xerochrysum bracteatum	x	15	2015	3	2	15	0	225	0	61.719	23.399	58.449	23.289	62.548	0.82866	18441
102	18442	Xerochrysum bracteatum	x	15	2015	3	2	20	0	400	0	61.762	23.397	58.226	23.3	62.226	0.48684	18442
103	18443	Xerochrysum bracteatum	x	15	2015	3	2	25	0	625	0	61.82626263	23.37171717	58.15555556	23.3	62.15555556	0.328181818	18443
104	18444	Xerochrysum bracteatum	x	15	2015	3	2	30	0	900	0	61.8030303	23.38989899	58.11414141	23.3	62.11111111	0.295919192	18444
105	18527	Xerochrysum bracteatum	x	19	2019	0	3	-30	0	900	0	61.352	23.7	57.816	23.6	61.395	0.02243	18527
106	18528	Xerochrysum bracteatum	x	19	2019	0	3	-25	0	625	0	60.984	23.699	58.005	23.578	61.626	0.63441	18528
107	18529	Xerochrysum bracteatum	x	19	2019	0	3	-20	0	400	0	60.57575758	23.7	57.87777778	23.52424242	61.45858586	0.878252525	18529
108	18530	Xerochrysum bracteatum	x	19	2019	0	3	-15	0	225	0	60.18080808	23.7	58.81818182	23.5030303	62.66767677	2.487888889	18530
109	18531	Xerochrysum bracteatum	x	19	2019	0	3	-10	0	100	0	59.96363636	23.7	59.05151515	23.5	62.96666667	3.006464646	18531
110	18532	Xerochrysum bracteatum	x	19	2019	0	3	-5	0	25	0	59.74387755	23.7	59.68061224	23.5	63.7755102	4.038653061	18532
111	18533	Xerochrysum bracteatum	x	19	2019	0	3	0	0	0	0	59.69393939	23.7	59.16262626	23.5	63.10606061	3.419646465	18533
112	18534	Xerochrysum bracteatum	x	19	2019	0	3	5	0	25	0	59.728	23.7	58.731	23.5	62.555	2.82813	18534
113	18535	Xerochrysum bracteatum	x	19	2019	0	3	10	0	100	0	59.952	23.7	58.4	23.592	62.137	2.17644	18535
114	18536	Xerochrysum bracteatum	x	19	2019	0	3	15	0	225	0	60.205	23.7	57.964	23.6	61.566	1.36044	18536
115	18537	Xerochrysum bracteatum	x	19	2019	0	3	20	0	400	0	60.407	23.702	57.762	23.605	61.305	0.89741	18537
116	18538	Xerochrysum bracteatum	x	19	2019	0	3	25	0	625	0	60.506	23.714	57.595	23.663	61.1	0.5826	18538
117	18539	Xerochrysum bracteatum	x	19	2019	0	3	30	0	900	0	60.429	23.702	57.425	23.684	60.866	0.44025	18539
118	18603	Xerochrysum bracteatum	x	19	2019	1	3	-30	0	900	0	57.39292929	23.82525253	55.01717172	23.75858586	57.73838384	0.366222222	18603
119	18604	Xerochrysum bracteatum	x	19	2019	1	3	-25	0	625	0	57.24242424	23.8030303	55.17979798	23.7	57.97373737	0.726525253	18604
120	18605	Xerochrysum bracteatum	x	19	2019	1	3	-20	0	400	0	57.06666667	23.8010101	55.25555556	23.6979798	58.06868687	1.000383838	18605
121	18606	Xerochrysum bracteatum	x	19	2019	1	3	-15	0	225	0	56.893	23.807	55.369	23.682	58.217	1.32052	18606
122	18607	Xerochrysum bracteatum	x	19	2019	1	3	-10	0	100	0	56.805	23.8	55.72	23.64	58.66	1.86192	18607
123	18608	Xerochrysum bracteatum	x	19	2019	1	3	-5	0	25	0	56.774	23.8	56.367	23.619	59.5	2.72864	18608
124	18609	Xerochrysum bracteatum	x	19	2019	1	3	0	0	0	0	56.763	23.8	56.094	23.623	59.154	2.38709	18609
125	18610	Xerochrysum bracteatum	x	19	2019	1	3	5	0	25	0	56.727	23.8	55.779	23.678	58.735	2.01606	18610
126	18611	Xerochrysum bracteatum	x	19	2019	1	3	10	0	100	0	56.711	23.8	55.363	23.7	58.222	1.49487	18611
127	18612	Xerochrysum bracteatum	x	19	2019	1	3	15	0	225	0	56.706	23.8	54.978	23.7	57.696	1.00259	18612
128	18613	Xerochrysum bracteatum	x	19	2019	1	3	20	0	400	0	56.71	23.8	54.765	23.7	57.428	0.72348	18613
129	18614	Xerochrysum bracteatum	x	19	2019	1	3	25	0	625	0	56.7	23.8	54.58080808	23.7	57.18383838	0.495272727	18614
130	18615	Xerochrysum bracteatum	x	19	2019	1	3	30	0	900	0	56.68383838	23.8	54.34848485	23.7040404	56.89191919	0.211707071	18615
131	18679	Xerochrysum bracteatum	x	19	2019	2	3	-30	0	900	0	53.71717172	23.6	51.99393939	23.5	53.87272727	0.137010101	18679
132	18680	Xerochrysum bracteatum	x	19	2019	2	3	-25	0	625	0	53.6959596	23.5979798	52.16666667	23.43636364	54.07070707	0.381212121	18680
133	18681	Xerochrysum bracteatum	x	19	2019	2	3	-20	0	400	0	53.628	23.596	52.355	23.41	54.309	0.69268	18681
134	18682	Xerochrysum bracteatum	x	19	2019	2	3	-15	0	225	0	53.52626263	23.5959596	52.71212121	23.4	54.78585859	1.255565657	18682
135	18683	Xerochrysum bracteatum	x	19	2019	2	3	-10	0	100	0	53.469	23.593	53.132	23.4	55.328	1.85525	18683
136	18684	Xerochrysum bracteatum	x	19	2019	2	3	-5	0	25	0	53.341	23.578	52.866	23.398	54.986	1.63959	18684
137	18685	Xerochrysum bracteatum	x	19	2019	2	3	0	0	0	0	53.183	23.573	53.034	23.398	55.208	2.01479	18685
138	18686	Xerochrysum bracteatum	x	19	2019	2	3	5	0	25	0	53.019	23.551	52.531	23.399	54.542	1.52892	18686
139	18687	Xerochrysum bracteatum	x	19	2019	2	3	10	0	100	0	52.885	23.551	52.114	23.4	54.006	1.12427	18687
140	18688	Xerochrysum bracteatum	x	19	2019	2	3	15	0	225	0	52.815	23.545	51.605	23.402	53.331	0.53671	18688
141	18689	Xerochrysum bracteatum	x	19	2019	2	3	20	0	400	0	52.698	23.509	51.418	23.404	53.121	0.41225	18689
142	18690	Xerochrysum bracteatum	x	19	2019	2	3	25	0	625	0	52.68080808	23.52929293	51.22222222	23.45252525	52.84646465	0.176858586	18690
143	18691	Xerochrysum bracteatum	x	19	2019	2	3	30	0	900	0	52.59393939	23.51212121	51.11414141	23.48484848	52.71414141	0.124222222	18691
144	18755	Xerochrysum bracteatum	x	19	2019	3	3	-30	0	900	0	51.06262626	23.4	49.80909091	23.2989899	51.01818182	-0.030333333	18755
145	18756	Xerochrysum bracteatum	x	19	2019	3	3	-25	0	625	0	50.96734694	23.40102041	50.00204082	23.27653061	51.26836735	0.314285714	18756
146	18757	Xerochrysum bracteatum	x	19	2019	3	3	-20	0	400	0	50.95656566	23.4	50.14949495	23.21717172	51.46969697	0.515292929	18757
147	18758	Xerochrysum bracteatum	x	19	2019	3	3	-15	0	225	0	50.88888889	23.3989899	50.44343434	23.2020202	51.85252525	0.962585859	18758
148	18759	Xerochrysum bracteatum	x	19	2019	3	3	-10	0	100	0	50.801	23.4	50.646	23.2	52.116	1.3121	18759
149	18760	Xerochrysum bracteatum	x	19	2019	3	3	-5	0	25	0	50.64343434	23.3979798	50.95454545	23.2	52.51717172	1.868343434	18760
150	18761	Xerochrysum bracteatum	x	19	2019	3	3	0	0	0	0	50.485	23.399	50.659	23.2	52.131	1.64487	18761
151	18762	Xerochrysum bracteatum	x	19	2019	3	3	5	0	25	0	50.23	23.386	50.122	23.2	51.429	1.20638	18762
152	18763	Xerochrysum bracteatum	x	19	2019	3	3	10	0	100	0	50.027	23.385	49.775	23.201	50.977	0.96126	18763
153	18764	Xerochrysum bracteatum	x	19	2019	3	3	15	0	225	0	49.801	23.382	49.176	23.216	50.197	0.41364	18764
154	18765	Xerochrysum bracteatum	x	19	2019	3	3	20	0	400	0	49.647	23.392	48.848	23.277	49.794	0.14392	18765
155	18766	Xerochrysum bracteatum	x	19	2019	3	3	25	0	625	0	49.357	23.391	48.444	23.297	49.254	-0.08814	18766
156	18767	Xerochrysum bracteatum	x	19	2019	3	3	30	0	900	0	49.21010101	23.37070707	48.26363636	23.2959596	49.06363636	-0.174010101	18767
157	18812	Xerochrysum bracteatum	x	23	2023	0	2	-30	0	900	0	48.211	23.3	47.432	23.19	48.146	-0.0379	18812
158	18813	Xerochrysum bracteatum	x	23	2023	0	2	-25	0	625	0	48.201	23.3	47.994	23.101	48.794	0.5828	18813
159	18814	Xerochrysum bracteatum	x	23	2023	0	2	-20	0	400	0	48.16	23.3	48.572	23.094	49.395	1.25196	18814
160	18815	Xerochrysum bracteatum	x	23	2023	0	2	-15	0	225	0	48.14848485	23.3	49.97272727	23.0010101	50.92525253	2.78540404	18815
161	18816	Xerochrysum bracteatum	x	23	2023	0	2	-10	0	100	0	48.11515152	23.3	50.73939394	22.99393939	51.76565657	3.651747475	18816
162	18817	Xerochrysum bracteatum	x	23	2023	0	2	-5	0	25	0	48.08484848	23.3	52.02323232	22.91313131	53.15353535	5.077050505	18817
163	18818	Xerochrysum bracteatum	x	23	2023	0	2	0	0	0	0	48.029	23.3	53.713	22.9	55.001	6.96911	18818
164	18819	Xerochrysum bracteatum	x	23	2023	0	2	5	0	25	0	47.992	23.3	54.32	22.9	55.651	7.66556	18819
165	18820	Xerochrysum bracteatum	x	23	2023	0	2	10	0	100	0	47.937	23.3	54.003	22.9	55.324	7.37618	18820
166	18821	Xerochrysum bracteatum	x	23	2023	0	2	15	0	225	0	47.866	23.3	52.973	22.976	54.175	6.32801	18821
167	18822	Xerochrysum bracteatum	x	23	2023	0	2	20	0	400	0	47.89090909	23.3	50.37272727	23.01818182	51.36969697	3.477606061	18822
168	18823	Xerochrysum bracteatum	x	23	2023	0	2	25	0	625	0	47.875	23.3	48.601	23.101	49.433	1.56848	18823
169	18824	Xerochrysum bracteatum	x	23	2023	0	2	30	0	900	0	47.867	23.3	48.289	23.161	49.09	1.23734	18824
170	18888	Xerochrysum bracteatum	x	23	2023	1	2	-30	0	900	0	48.011	23.5	47.482	23.393	48.222	0.21654	18888
171	18889	Xerochrysum bracteatum	x	23	2023	1	2	-25	0	625	0	48.1	23.5	47.728	23.303	48.523	0.39478	18889
172	18890	Xerochrysum bracteatum	x	23	2023	1	2	-20	0	400	0	48.121	23.5	48.457	23.294	49.287	1.16591	18890
173	18891	Xerochrysum bracteatum	x	23	2023	1	2	-15	0	225	0	48.118	23.5	49.761	23.205	50.702	2.58591	18891
174	18892	Xerochrysum bracteatum	x	23	2023	1	2	-10	0	100	0	48.156	23.5	51.269	23.183	52.343	4.18638	18892
175	18893	Xerochrysum bracteatum	x	23	2023	1	2	-5	0	25	0	48.2	23.5	52.461	23.102	53.637	5.43767	18893
176	18894	Xerochrysum bracteatum	x	23	2023	1	2	0	0	0	0	48.205	23.5	53.96	23.092	55.26	7.06148	18894
177	18895	Xerochrysum bracteatum	x	23	2023	1	2	5	0	25	0	48.2	23.5	54.598	23.094	55.968	7.75965	18895
178	18896	Xerochrysum bracteatum	x	23	2023	1	2	10	0	100	0	48.236	23.5	54.305	23.1	55.639	7.40532	18896
179	18897	Xerochrysum bracteatum	x	23	2023	1	2	15	0	225	0	48.30408163	23.5	53.21632653	23.11734694	54.46836735	6.154408163	18897
180	18898	Xerochrysum bracteatum	x	23	2023	1	2	20	0	400	0	48.30909091	23.5	51.45656566	23.2	52.54343434	4.237040404	18898
181	18899	Xerochrysum bracteatum	x	23	2023	1	2	25	0	625	0	48.2959596	23.5	49.28282828	23.29090909	50.18282828	1.88840404	18899
182	18900	Xerochrysum bracteatum	x	23	2023	1	2	30	0	900	0	48.2969697	23.5	48.52929293	23.32525253	49.36868687	1.068494949	18900
183	18964	Xerochrysum bracteatum	x	23	2023	2	2	-30	0	900	0	47.89	23.502	47.347	23.411	48.056	0.19079	18964
184	18965	Xerochrysum bracteatum	x	23	2023	2	2	-25	0	625	0	47.904	23.504	47.674	23.345	48.438	0.53209	18965
185	18966	Xerochrysum bracteatum	x	23	2023	2	2	-20	0	400	0	47.96262626	23.5030303	48.18888889	23.3	49.0010101	1.032929293	18966
186	18967	Xerochrysum bracteatum	x	23	2023	2	2	-15	0	225	0	47.9979798	23.5040404	49.13939394	23.24747475	50.02626263	2.030464646	18967
187	18968	Xerochrysum bracteatum	x	23	2023	2	2	-10	0	100	0	48.0020202	23.51818182	50.94848485	23.19494949	51.99494949	3.992090909	18968
188	18969	Xerochrysum bracteatum	x	23	2023	2	2	-5	0	25	0	48.01111111	23.5010101	51.97070707	23.11414141	53.10808081	5.093737374	18969
189	18970	Xerochrysum bracteatum	x	23	2023	2	2	0	0	0	0	48.016	23.5	53.065	23.1	54.29	6.27802	18970
190	18971	Xerochrysum bracteatum	x	23	2023	2	2	5	0	25	0	48.086	23.5	53.94	23.081	55.233	7.15877	18971
191	18972	Xerochrysum bracteatum	x	23	2023	2	2	10	0	100	0	48.065	23.5	54.056	23.1	55.367	7.30583	18972
192	18973	Xerochrysum bracteatum	x	23	2023	2	2	15	0	225	0	48.147	23.5	52.605	23.132	53.791	5.64713	18973
193	18974	Xerochrysum bracteatum	x	23	2023	2	2	20	0	400	0	48.158	23.5	50.422	23.2	51.419	3.26397	18974
194	18975	Xerochrysum bracteatum	x	23	2023	2	2	25	0	625	0	48.166	23.502	49.215	23.291	50.119	1.94462	18975
195	18976	Xerochrysum bracteatum	x	23	2023	2	2	30	0	900	0	48.157	23.5	48.462	23.324	49.279	1.13536	18976
196	19040	Xerochrysum bracteatum	x	23	2023	3	2	-30	0	900	0	46.893	23.2	46.426	23.129	47.102	0.1869	19040
197	19041	Xerochrysum bracteatum	x	23	2023	3	2	-25	0	625	0	46.865	23.207	46.911	23.076	47.611	0.74197	19041
198	19042	Xerochrysum bracteatum	x	23	2023	3	2	-20	0	400	0	46.773	23.204	47.428	23	48.165	1.39578	19042
199	19043	Xerochrysum bracteatum	x	23	2023	3	2	-15	0	225	0	46.744	23.201	47.949	22.959	48.735	1.99092	19043
200	19044	Xerochrysum bracteatum	x	23	2023	3	2	-10	0	100	0	46.68	23.2	49.918	22.896	50.878	4.19442	19044
201	19045	Xerochrysum bracteatum	x	23	2023	3	2	-5	0	25	0	46.626	23.2	50.822	22.853	51.865	5.23062	19045
202	19046	Xerochrysum bracteatum	x	23	2023	3	2	0	0	0	0	46.546	23.2	51.447	22.8	52.535	5.98972	19046
203	19047	Xerochrysum bracteatum	x	23	2023	3	2	5	0	25	0	46.518	23.2	52.799	22.8	54.009	7.48693	19047
204	19048	Xerochrysum bracteatum	x	23	2023	3	2	10	0	100	0	46.5	23.2	52.31010101	22.8	53.47373737	6.973606061	19048
205	19049	Xerochrysum bracteatum	x	23	2023	3	2	15	0	225	0	46.41717172	23.2	51.59191919	22.85454545	52.68888889	6.276010101	19049
206	19050	Xerochrysum bracteatum	x	23	2023	3	2	20	0	400	0	46.30606061	23.2	49.48282828	22.8979798	50.39292929	4.095575758	19050
207	19051	Xerochrysum bracteatum	x	23	2023	3	2	25	0	625	0	46.26161616	23.1969697	47.43131313	22.95959596	48.16060606	1.910808081	19051
208	19052	Xerochrysum bracteatum	x	23	2023	3	2	30	0	900	0	46.173	23.195	46.459	23	47.139	0.94286	19052
209	19097	Xerochrysum bracteatum	x	27	2027	0	1	-30	0	900	0	42.87575758	22.9989899	42.80909091	22.8979798	42.90909091	0.010040404	19097
210	19098	Xerochrysum bracteatum	x	27	2027	0	1	-25	0	625	0	42.84747475	23	43.14444444	22.88383838	43.22727273	0.354555556	19098
211	19099	Xerochrysum bracteatum	x	27	2027	0	1	-20	0	400	0	42.81010101	23	43.53434343	22.88484848	43.54747475	0.759606061	19099
212	19100	Xerochrysum bracteatum	x	27	2027	0	1	-15	0	225	0	42.803	23	43.963	22.829	43.962	1.17108	19100
213	19101	Xerochrysum bracteatum	x	27	2027	0	1	-10	0	100	0	42.827	23	45.266	22.8	45.203	2.37599	19101
214	19102	Xerochrysum bracteatum	x	27	2027	0	1	-5	0	25	0	42.896	23	45.867	22.793	45.767	2.87373	19102
215	19103	Xerochrysum bracteatum	x	27	2027	0	1	0	0	0	0	42.963	23.014	47.004	22.795	46.832	3.87913	19103
216	19104	Xerochrysum bracteatum	x	27	2027	0	1	5	0	25	0	43.069	23.036	46.948	22.8	46.773	3.72026	19104
217	19105	Xerochrysum bracteatum	x	27	2027	0	1	10	0	100	0	43.177	23.07	45.509	22.817	45.415	2.25505	19105
218	19106	Xerochrysum bracteatum	x	27	2027	0	1	15	0	225	0	43.333	23.073	45.151	22.879	45.094	1.76144	19106
219	19107	Xerochrysum bracteatum	x	27	2027	0	1	20	0	400	0	43.435	23.094	44.03	22.9	44.03	0.60235	19107
220	19108	Xerochrysum bracteatum	x	27	2027	0	1	25	0	625	0	43.482	23.093	43.797	22.944	43.797	0.33549	19108
221	19109	Xerochrysum bracteatum	x	27	2027	0	1	30	0	900	0	43.49393939	23.08282828	43.64444444	22.9959596	43.64444444	0.179818182	19109
222	19173	Xerochrysum bracteatum	x	27	2027	1	1	-30	0	900	0	38.197	23.3	37.895	23.19	38.295	0.0543	19173
223	19174	Xerochrysum bracteatum	x	27	2027	1	1	-25	0	625	0	38.21515152	23.29393939	38.07979798	23.1	38.42424242	0.210414141	19174
224	19175	Xerochrysum bracteatum	x	27	2027	1	1	-20	0	400	0	38.18484848	23.28080808	38.51010101	23.1	38.81010101	0.646383838	19175
225	19176	Xerochrysum bracteatum	x	27	2027	1	1	-15	0	225	0	38.29292929	23.28787879	38.9969697	23.09191919	39.2969697	0.997515152	19176
226	19177	Xerochrysum bracteatum	x	27	2027	1	1	-10	0	100	0	38.44343434	23.2989899	40.08282828	23.06565657	40.32626263	1.871181818	19177
227	19178	Xerochrysum bracteatum	x	27	2027	1	1	-5	0	25	0	38.557	23.3	40.986	23	41.18	2.60942	19178
228	19179	Xerochrysum bracteatum	x	27	2027	1	1	0	0	0	0	38.719	23.3	42.25	23	42.353	3.63954	19179
229	19180	Xerochrysum bracteatum	x	27	2027	1	1	5	0	25	0	38.87	23.3	41.741	23	41.869	3.0084	19180
230	19181	Xerochrysum bracteatum	x	27	2027	1	1	10	0	100	0	39.052	23.3	40.954	23.048	41.153	2.08427	19181
231	19182	Xerochrysum bracteatum	x	27	2027	1	1	15	0	225	0	39.181	23.3	40.248	23.096	40.448	1.28927	19182
232	19183	Xerochrysum bracteatum	x	27	2027	1	1	20	0	400	0	39.272	23.3	39.783	23.101	40.03	0.75992	19183
233	19184	Xerochrysum bracteatum	x	27	2027	1	1	25	0	625	0	39.393	23.3	39.506	23.175	39.806	0.37766	19184
234	19185	Xerochrysum bracteatum	x	27	2027	1	1	30	0	900	0	39.453	23.3	39.46	23.196	39.76	0.27433	19185
235	19249	Xerochrysum bracteatum	x	27	2027	2	1	-30	0	900	0	37.481	23.318	37.181	23.225	37.581	0.09667	19249
236	19250	Xerochrysum bracteatum	x	27	2027	2	1	-25	0	625	0	37.41919192	23.3	37.62323232	23.19393939	38.01717172	0.575737374	19250
237	19251	Xerochrysum bracteatum	x	27	2027	2	1	-20	0	400	0	37.433	23.301	37.761	23.158	38.159	0.69192	19251
238	19252	Xerochrysum bracteatum	x	27	2027	2	1	-15	0	225	0	37.389	23.302	37.81	23.105	38.188	0.78219	19252
239	19253	Xerochrysum bracteatum	x	27	2027	2	1	-10	0	100	0	37.298	23.3	38.515	23.1	38.836	1.53795	19253
240	19254	Xerochrysum bracteatum	x	27	2027	2	1	-5	0	25	0	37.2010101	23.3	39.97777778	23.08383838	40.21313131	3.014484848	19254
241	19255	Xerochrysum bracteatum	x	27	2027	2	1	0	0	0	0	37.1979798	23.3010101	40.35454545	23.07878788	40.56464646	3.372888889	19255
242	19256	Xerochrysum bracteatum	x	27	2027	2	1	5	0	25	0	37.14848485	23.3	39.78686869	23.05555556	40.03232323	2.887	19256
243	19257	Xerochrysum bracteatum	x	27	2027	2	1	10	0	100	0	37.2	23.3	38.9010101	23.09191919	39.2010101	1.999989899	19257
244	19258	Xerochrysum bracteatum	x	27	2027	2	1	15	0	225	0	37.255	23.3	38.032	23.105	38.385	1.12545	19258
245	19259	Xerochrysum bracteatum	x	27	2027	2	1	20	0	400	0	37.307	23.3	37.626	23.163	38.026	0.69053	19259
246	19260	Xerochrysum bracteatum	x	27	2027	2	1	25	0	625	0	37.393	23.3	37.382	23.199	37.782	0.37421	19260
247	19261	Xerochrysum bracteatum	x	27	2027	2	1	30	0	900	0	37.458	23.3	37.312	23.2	37.712	0.24328	19261
248	19325	Xerochrysum bracteatum	x	27	2027	3	1	-30	0	900	0	44.97070707	23.3	45.15151515	23.2	45.05858586	0.124090909	19325
249	19326	Xerochrysum bracteatum	x	27	2027	3	1	-25	0	625	0	44.84693878	23.3	45.16122449	23.14897959	45.07142857	0.257040816	19326
250	19327	Xerochrysum bracteatum	x	27	2027	3	1	-20	0	400	0	44.736	23.3	45.27	23.101	45.171	0.47069	19327
251	19328	Xerochrysum bracteatum	x	27	2027	3	1	-15	0	225	0	44.609	23.3	45.594	23.1	45.497	0.90325	19328
252	19329	Xerochrysum bracteatum	x	27	2027	3	1	-10	0	100	0	44.584	23.298	46.509	23.084	46.376	1.79121	19329
253	19330	Xerochrysum bracteatum	x	27	2027	3	1	-5	0	25	0	44.487	23.284	47.123	23.041	46.942	2.46725	19330
254	19331	Xerochrysum bracteatum	x	27	2027	3	1	0	0	0	0	44.427	23.297	47.07	23.002	46.905	2.47724	19331
255	19332	Xerochrysum bracteatum	x	27	2027	3	1	5	0	25	0	44.333	23.29	46.83	23.033	46.671	2.3449	19332
256	19333	Xerochrysum bracteatum	x	27	2027	3	1	10	0	100	0	44.286	23.298	46.122	23.056	46.022	1.72422	19333
257	19334	Xerochrysum bracteatum	x	27	2027	3	1	15	0	225	0	44.2	23.3	45.3020202	23.0979798	45.21818182	1.036939394	19334
258	19335	Xerochrysum bracteatum	x	27	2027	3	1	20	0	400	0	44.11717172	23.2989899	44.74242424	23.1030303	44.74242424	0.591868687	19335
259	19336	Xerochrysum bracteatum	x	27	2027	3	1	25	0	625	0	44.1	23.3	44.37171717	23.17171717	44.37171717	0.259525253	19336
260	19337	Xerochrysum bracteatum	x	27	2027	3	1	30	0	900	0	44.05959596	23.25050505	44.26767677	23.19292929	44.26767677	0.202030303	19337
261	19401	Xerochrysum bracteatum	x	31	2031	0	1	-30	0	900	0	49.7979798	22.9	49.30606061	22.83838384	49.54141414	-0.270333333	19401
262	19402	Xerochrysum bracteatum	x	31	2031	0	1	-25	0	625	0	49.8010101	22.9030303	49.64343434	22.8	49.98080808	0.171323232	19402
263	19403	Xerochrysum bracteatum	x	31	2031	0	1	-20	0	400	0	49.805	22.903	49.838	22.786	50.222	0.42416	19403
264	19404	Xerochrysum bracteatum	x	31	2031	0	1	-15	0	225	0	49.864	22.92	50.644	22.704	51.285	1.42864	19404
265	19405	Xerochrysum bracteatum	x	31	2031	0	1	-10	0	100	0	49.951	22.933	52.411	22.647	53.622	3.67251	19405
266	19406	Xerochrysum bracteatum	x	31	2031	0	1	-5	0	25	0	50.006	22.938	56.458	22.591	58.956	8.95626	19406
267	19407	Xerochrysum bracteatum	x	31	2031	0	1	0	0	0	0	50.072	22.951	58.021	22.502	61.033	10.95214	19407
268	19408	Xerochrysum bracteatum	x	31	2031	0	1	5	0	25	0	50.164	22.971	57.437	22.561	60.245	10.08977	19408
269	19409	Xerochrysum bracteatum	x	31	2031	0	1	10	0	100	0	50.29292929	22.98989899	55.23232323	22.5989899	57.34545455	7.052323232	19409
270	19410	Xerochrysum bracteatum	x	31	2031	0	1	15	0	225	0	50.429	22.996	52.611	22.686	53.876	3.45838	19410
271	19411	Xerochrysum bracteatum	x	31	2031	0	1	20	0	400	0	50.586	23	51.706	22.766	52.694	2.10753	19411
272	19412	Xerochrysum bracteatum	x	31	2031	0	1	25	0	625	0	50.77272727	22.9989899	51.00505051	22.82626263	51.77070707	0.995949495	19412
273	19413	Xerochrysum bracteatum	x	31	2031	0	1	30	0	900	0	50.83535354	23	50.62727273	22.88484848	51.28080808	0.435111111	19413
274	19477	Xerochrysum bracteatum	x	31	2031	1	1	-30	0	900	0	64.606	23.343	61.036	23.213	65.007	0.39552	19477
275	19478	Xerochrysum bracteatum	x	31	2031	1	1	-25	0	625	0	64.706	23.371	61.339	23.199	65.383	0.69544	19478
276	19479	Xerochrysum bracteatum	x	31	2031	1	1	-20	0	400	0	64.807	23.326	61.672	23.161	65.833	1.03347	19479
277	19480	Xerochrysum bracteatum	x	31	2031	1	1	-15	0	225	0	64.77070707	23.3979798	63.14949495	23.1020202	67.78989899	3.01889899	19480
278	19481	Xerochrysum bracteatum	x	31	2031	1	1	-10	0	100	0	65.03333333	23.39393939	64.71919192	23.02323232	69.85757576	4.82689899	19481
279	19482	Xerochrysum bracteatum	x	31	2031	1	1	-5	0	25	0	65.1040404	23.37171717	67.04747475	22.9989899	72.92929293	7.827636364	19482
280	19483	Xerochrysum bracteatum	x	31	2031	1	1	0	0	0	0	65.15656566	23.4	69.26565657	22.95656566	75.85454545	10.70126263	19483
281	19484	Xerochrysum bracteatum	x	31	2031	1	1	5	0	25	0	65.393	23.399	69.275	22.99	75.869	10.47706	19484
282	19485	Xerochrysum bracteatum	x	31	2031	1	1	10	0	100	0	65.532	23.398	66.962	23	72.815	7.28695	19485
283	19486	Xerochrysum bracteatum	x	31	2031	1	1	15	0	225	0	65.625	23.39	64.921	23.087	70.127	4.50145	19486
284	19487	Xerochrysum bracteatum	x	31	2031	1	1	20	0	400	0	65.78282828	23.39292929	63.64444444	23.1040404	68.44545455	2.659747475	19487
285	19488	Xerochrysum bracteatum	x	31	2031	1	1	25	0	625	0	65.801	23.399	62.926	23.183	67.502	1.6934	19488
286	19489	Xerochrysum bracteatum	x	31	2031	1	1	30	0	900	0	65.84848485	23.4	62.37676768	23.2	66.77272727	0.921848485	19489
287	19553	Xerochrysum bracteatum	x	31	2031	2	1	-30	0	900	0	68.355	23.4	63.584	23.29	68.374	0.00788	19553
288	19554	Xerochrysum bracteatum	x	31	2031	2	1	-25	0	625	0	68.219	23.408	63.914	23.204	68.775	0.57927	19554
289	19555	Xerochrysum bracteatum	x	31	2031	2	1	-20	0	400	0	68.22626263	23.4010101	64.13939394	23.2	69.09090909	0.869010101	19555
290	19556	Xerochrysum bracteatum	x	31	2031	2	1	-15	0	225	0	68.227	23.401	64.96	23.188	70.185	1.95092	19556
291	19557	Xerochrysum bracteatum	x	31	2031	2	1	-10	0	100	0	68.173	23.41	66.391	23.098	72.069	3.89261	19557
292	19558	Xerochrysum bracteatum	x	31	2031	2	1	-5	0	25	0	68.112	23.427	69.391	23.006	76.021	7.91118	19558
293	19559	Xerochrysum bracteatum	x	31	2031	2	1	0	0	0	0	68.28787879	23.4020202	71.63131313	23	78.97777778	10.69068687	19559
294	19560	Xerochrysum bracteatum	x	31	2031	2	1	5	0	25	0	68.29292929	23.40909091	71.08585859	23	78.26060606	9.96610101	19560
295	19561	Xerochrysum bracteatum	x	31	2031	2	1	10	0	100	0	68.37878788	23.4	69.30505051	23.04545455	75.90909091	7.531010101	19561
296	19562	Xerochrysum bracteatum	x	31	2031	2	1	15	0	225	0	68.39494949	23.4	66.63030303	23.0959596	72.37474747	3.986373737	19562
297	19563	Xerochrysum bracteatum	x	31	2031	2	1	20	0	400	0	68.375	23.4	65.425	23.183	70.795	2.41635	19563
298	19564	Xerochrysum bracteatum	x	31	2031	2	1	25	0	625	0	68.278	23.402	64.575	23.218	69.667	1.392	19564
299	19565	Xerochrysum bracteatum	x	31	2031	2	1	30	0	900	0	68.354	23.4	64.24	23.272	69.215	0.87385	19565
300	19629	Xerochrysum bracteatum	x	31	2031	3	1	-30	0	900	0	65.587	23.376	61.643	23.216	65.793	0.21499	19629
301	19630	Xerochrysum bracteatum	x	31	2031	3	1	-25	0	625	0	65.55151515	23.35757576	62.01313131	23.16969697	66.27777778	0.738818182	19630
302	19631	Xerochrysum bracteatum	x	31	2031	3	1	-20	0	400	0	65.505	23.345	62.371	23.103	66.76	1.25759	19631
303	19632	Xerochrysum bracteatum	x	31	2031	3	1	-15	0	225	0	65.532	23.328	63.29	23.098	67.974	2.44287	19632
304	19633	Xerochrysum bracteatum	x	31	2031	3	1	-10	0	100	0	65.51111111	23.32121212	64.56161616	23.01919192	69.65757576	4.141343434	19633
305	19634	Xerochrysum bracteatum	x	31	2031	3	1	-5	0	25	0	65.424	23.319	67.107	22.988	73.013	7.58613	19634
306	19635	Xerochrysum bracteatum	x	31	2031	3	1	0	0	0	0	65.507	23.317	68.222	22.907	74.479	8.97409	19635
307	19636	Xerochrysum bracteatum	x	31	2031	3	1	5	0	25	0	65.401	23.307	68.257	22.958	74.518	9.12622	19636
308	19637	Xerochrysum bracteatum	x	31	2031	3	1	10	0	100	0	65.309	23.313	66.599	23	72.332	7.03102	19637
309	19638	Xerochrysum bracteatum	x	31	2031	3	1	15	0	225	0	65.27777778	23.31616162	64.09191919	23.04747475	69.02727273	3.755070707	19638
310	19639	Xerochrysum bracteatum	x	31	2031	3	1	20	0	400	0	65.12525253	23.32525253	62.98585859	23.1	67.58484848	2.448212121	19639
311	19640	Xerochrysum bracteatum	x	31	2031	3	1	25	0	625	0	64.9989899	23.32929293	62.12424242	23.15858586	66.42323232	1.438010101	19640
312	19641	Xerochrysum bracteatum	x	31	2031	3	1	30	0	900	0	64.83737374	23.32424242	61.61919192	23.19393939	65.75555556	0.933333333	19641
313	17913	Xerochrysum bracteatum	z	11	2011	0	2	0	5	0	25	69.99191919	23.28585859	64.67171717	23.10808081	70.63838384	0.645131313	17913
314	17914	Xerochrysum bracteatum	z	11	2011	0	2	0	10	0	100	70.17070707	23.2979798	64.73232323	23.1	70.71818182	0.541373737	17914
315	17915	Xerochrysum bracteatum	z	11	2011	0	2	0	15	0	225	70.34848485	23.3	64.75353535	23.1030303	70.75050505	0.389909091	17915
316	17916	Xerochrysum bracteatum	z	11	2011	0	2	0	20	0	400	70.67142857	23.3	64.95714286	23.10816327	70.97142857	0.319836735	17916
317	17917	Xerochrysum bracteatum	z	11	2011	0	2	0	25	0	625	70.896	23.3	65.202	23.168	71.29	0.39948	17917
318	17918	Xerochrysum bracteatum	z	11	2011	0	2	0	30	0	900	71.303	23.3	65.489	23.188	71.648	0.34836	17918
319	17989	Xerochrysum bracteatum	z	11	2011	1	2	0	5	0	25	75.082	23.458	68.751	23.302	75.701	0.61921	17989
320	17990	Xerochrysum bracteatum	z	11	2011	1	2	0	10	0	100	74.88	23.425	68.558	23.3	75.471	0.58186	17990
321	17991	Xerochrysum bracteatum	z	11	2011	1	2	0	15	0	225	74.715	23.463	68.392	23.299	75.259	0.54033	17991
322	17992	Xerochrysum bracteatum	z	11	2011	1	2	0	20	0	400	74.615	23.415	68.243	23.3	75.043	0.45532	17992
323	17993	Xerochrysum bracteatum	z	11	2011	1	2	0	25	0	625	74.609	23.409	68.181	23.299	74.981	0.38444	17993
324	17994	Xerochrysum bracteatum	z	11	2011	1	2	0	30	0	900	74.606	23.409	68.152	23.299	74.952	0.35148	17994
325	18065	Xerochrysum bracteatum	z	11	2011	2	2	0	5	0	25	75.68	23.399	69.287	23.3	76.387	0.68688	18065
326	18066	Xerochrysum bracteatum	z	11	2011	2	2	0	10	0	100	75.64646465	23.4	69.14545455	23.28888889	76.1969697	0.544414141	18066
327	18067	Xerochrysum bracteatum	z	11	2011	2	2	0	15	0	225	75.57878788	23.4	69.01616162	23.28484848	76.01616162	0.451252525	18067
328	18068	Xerochrysum bracteatum	z	11	2011	2	2	0	20	0	400	75.56363636	23.4	68.97474747	23.29292929	75.97474747	0.415050505	18068
329	18069	Xerochrysum bracteatum	z	11	2011	2	2	0	25	0	625	75.62424242	23.4	68.93535354	23.27373737	75.93535354	0.30559596	18069
330	18070	Xerochrysum bracteatum	z	11	2011	2	2	0	30	0	900	75.65555556	23.4	68.97070707	23.27777778	75.97070707	0.318121212	18070
331	18141	Xerochrysum bracteatum	z	11	2011	3	2	0	5	0	25	67.67676768	23.27676768	62.80808081	23.12323232	68.31212121	0.64630303	18141
332	18142	Xerochrysum bracteatum	z	11	2011	3	2	0	10	0	100	67.684	23.283	62.674	23.1	68.173	0.47276	18142
333	18143	Xerochrysum bracteatum	z	11	2011	3	2	0	15	0	225	67.738	23.272	62.652	23.103	68.152	0.39148	18143
334	18144	Xerochrysum bracteatum	z	11	2011	3	2	0	20	0	400	67.742	23.29	62.6	23.102	68.097	0.323	18144
335	18145	Xerochrysum bracteatum	z	11	2011	3	2	0	25	0	625	67.799	23.265	62.612	23.1	68.112	0.28088	18145
336	18146	Xerochrysum bracteatum	z	11	2011	3	2	0	30	0	900	67.833	23.287	62.613	23.109	68.112	0.24812	18146
337	18217	Xerochrysum bracteatum	z	15	2015	0	2	0	5	0	25	64.963	23.597	60.358	23.5	65.119	0.14372	18217
338	18218	Xerochrysum bracteatum	z	15	2015	0	2	0	10	0	100	65.037	23.597	60.387	23.495	65.151	0.10858	18218
339	18219	Xerochrysum bracteatum	z	15	2015	0	2	0	15	0	225	65.081	23.6	60.311	23.495	65.027	-0.03726	18219
340	18220	Xerochrysum bracteatum	z	15	2015	0	2	0	20	0	400	65.03535354	23.5989899	60.3	23.4959596	65.02020202	-0.006353535	18220
341	18221	Xerochrysum bracteatum	z	15	2015	0	2	0	25	0	625	64.999	23.599	60.202	23.5	64.902	-0.10132	18221
342	18222	Xerochrysum bracteatum	z	15	2015	0	2	0	30	0	900	64.985	23.6	60.199	23.5	64.899	-0.09134	18222
343	18293	Xerochrysum bracteatum	z	15	2015	1	2	0	5	0	25	65.289	23.765	60.641	23.7	65.489	0.19694	18293
344	18294	Xerochrysum bracteatum	z	15	2015	1	2	0	10	0	100	65.287	23.785	60.614	23.694	65.441	0.16276	18294
345	18295	Xerochrysum bracteatum	z	15	2015	1	2	0	15	0	225	65.27676768	23.77676768	60.55454545	23.69090909	65.35555556	0.093323232	18295
346	18296	Xerochrysum bracteatum	z	15	2015	1	2	0	20	0	400	65.225	23.782	60.534	23.654	65.334	0.11756	18296
347	18297	Xerochrysum bracteatum	z	15	2015	1	2	0	25	0	625	65.18	23.78	60.477	23.614	65.277	0.08618	18297
348	18298	Xerochrysum bracteatum	z	15	2015	1	2	0	30	0	900	65.03877551	23.78979592	60.33979592	23.64489796	65.08163265	0.04355102	18298
349	18369	Xerochrysum bracteatum	z	15	2015	2	2	0	5	0	25	62.413	23.422	58.547	23.381	62.69	0.26598	18369
350	18370	Xerochrysum bracteatum	z	15	2015	2	2	0	10	0	100	62.425	23.466	58.528	23.329	62.657	0.22852	18370
351	18371	Xerochrysum bracteatum	z	15	2015	2	2	0	15	0	225	62.41919192	23.42121212	58.53636364	23.3040404	62.67474747	0.245535354	18371
352	18372	Xerochrysum bracteatum	z	15	2015	2	2	0	20	0	400	62.46060606	23.47070707	58.51818182	23.3	62.63636364	0.179757576	18372
353	18373	Xerochrysum bracteatum	z	15	2015	2	2	0	25	0	625	62.42828283	23.43636364	58.50606061	23.30505051	62.61212121	0.195838384	18373
354	18374	Xerochrysum bracteatum	z	15	2015	2	2	0	30	0	900	62.46363636	23.45858586	58.4979798	23.3010101	62.6010101	0.149656566	18374
355	18445	Xerochrysum bracteatum	z	15	2015	3	2	0	5	0	25	61.762	23.399	58.247	23.297	62.252	0.51498	18445
356	18446	Xerochrysum bracteatum	z	15	2015	3	2	0	10	0	100	61.833	23.382	58.224	23.279	62.224	0.41316	18446
357	18447	Xerochrysum bracteatum	z	15	2015	3	2	0	15	0	225	61.88686869	23.38787879	58.20707071	23.24747475	62.20707071	0.336606061	18447
358	18448	Xerochrysum bracteatum	z	15	2015	3	2	0	20	0	400	61.88181818	23.39090909	58.22222222	23.23232323	62.22222222	0.361959596	18448
359	18449	Xerochrysum bracteatum	z	15	2015	3	2	0	25	0	625	61.9010101	23.39494949	58.2030303	23.28383838	62.2030303	0.317050505	18449
360	18450	Xerochrysum bracteatum	z	15	2015	3	2	0	30	0	900	61.92424242	23.37979798	58.25050505	23.27575758	62.25050505	0.357434343	18450
361	18540	Xerochrysum bracteatum	z	19	2019	0	3	0	5	0	25	60.451	23.703	57.813	23.631	61.378	0.9194	18540
362	18541	Xerochrysum bracteatum	z	19	2019	0	3	0	10	0	100	60.493	23.71	57.644	23.6	61.146	0.65878	18541
363	18542	Xerochrysum bracteatum	z	19	2019	0	3	0	15	0	225	60.498	23.736	57.518	23.603	61.016	0.49122	18542
364	18543	Xerochrysum bracteatum	z	19	2019	0	3	0	20	0	400	60.528	23.754	57.489	23.607	60.974	0.42381	18543
365	18544	Xerochrysum bracteatum	z	19	2019	0	3	0	25	0	625	60.626	23.738	57.541	23.62	61.041	0.39289	18544
366	18545	Xerochrysum bracteatum	z	19	2019	0	3	0	30	0	900	60.53061224	23.75	57.52755102	23.62857143	61.02653061	0.470928571	18545
367	18616	Xerochrysum bracteatum	z	19	2019	1	3	0	5	0	25	56.615	23.8	54.563	23.699	57.17	0.55734	18616
368	18617	Xerochrysum bracteatum	z	19	2019	1	3	0	10	0	100	56.599	23.788	54.542	23.692	57.142	0.54618	18617
369	18618	Xerochrysum bracteatum	z	19	2019	1	3	0	15	0	225	56.53131313	23.77474747	54.43636364	23.67979798	57.03535354	0.47759596	18618
370	18619	Xerochrysum bracteatum	z	19	2019	1	3	0	20	0	400	56.45	23.77244898	54.31428571	23.67959184	56.83367347	0.401428571	18619
371	18620	Xerochrysum bracteatum	z	19	2019	1	3	0	25	0	625	56.39494949	23.78282828	54.25656566	23.66565657	56.75656566	0.382020202	18620
372	18621	Xerochrysum bracteatum	z	19	2019	1	3	0	30	0	900	56.26969697	23.75858586	54.13838384	23.63737374	56.63838384	0.354818182	18621
373	18692	Xerochrysum bracteatum	z	19	2019	2	3	0	5	0	25	52.544	23.525	51.182	23.42	52.799	0.26176	18692
374	18693	Xerochrysum bracteatum	z	19	2019	2	3	0	10	0	100	52.5122449	23.50102041	51.19693878	23.4	52.80816327	0.312806122	18693
375	18694	Xerochrysum bracteatum	z	19	2019	2	3	0	15	0	225	52.49494949	23.5020202	51.05858586	23.4	52.65757576	0.151171717	18694
376	18695	Xerochrysum bracteatum	z	19	2019	2	3	0	20	0	400	52.53434343	23.5	51.03535354	23.4	52.63535354	0.081616162	18695
377	18696	Xerochrysum bracteatum	z	19	2019	2	3	0	25	0	625	52.4989899	23.5040404	51.06565657	23.3989899	52.66565657	0.156363636	18696
378	18697	Xerochrysum bracteatum	z	19	2019	2	3	0	30	0	900	52.495	23.501	51.085	23.4	52.685	0.18547	18697
379	18768	Xerochrysum bracteatum	z	19	2019	3	3	0	5	0	25	49.125	23.325	48.414	23.243	49.222	0.10514	18768
380	18769	Xerochrysum bracteatum	z	19	2019	3	3	0	10	0	100	49.061	23.34	48.192	23.209	48.96	-0.11732	18769
381	18770	Xerochrysum bracteatum	z	19	2019	3	3	0	15	0	225	48.92727273	23.36767677	48.02828283	23.20808081	48.73535354	-0.194949495	18770
382	18771	Xerochrysum bracteatum	z	19	2019	3	3	0	20	0	400	48.79494949	23.38484848	47.82626263	23.2	48.45252525	-0.324070707	18771
383	18772	Xerochrysum bracteatum	z	19	2019	3	3	0	25	0	625	48.65656566	23.36868687	47.77777778	23.2010101	48.37878788	-0.248232323	18772
384	18773	Xerochrysum bracteatum	z	19	2019	3	3	0	30	0	900	48.64242424	23.36262626	47.71919192	23.2010101	48.31919192	-0.309666667	18773
385	18825	Xerochrysum bracteatum	z	23	2023	0	2	0	5	0	25	47.913	23.3	48.548	23.102	49.388	1.47285	18825
386	18826	Xerochrysum bracteatum	z	23	2023	0	2	0	10	0	100	47.955	23.3	47.974	23.1	48.774	0.80705	18826
387	18827	Xerochrysum bracteatum	z	23	2023	0	2	0	15	0	225	47.943	23.3	47.564	23.12	48.316	0.37364	18827
388	18828	Xerochrysum bracteatum	z	23	2023	0	2	0	20	0	400	47.984	23.3	47.617	23.19	48.405	0.39026	18828
389	18829	Xerochrysum bracteatum	z	23	2023	0	2	0	25	0	625	47.953	23.3	47.453	23.2	48.159	0.24277	18829
390	18830	Xerochrysum bracteatum	z	23	2023	0	2	0	30	0	900	47.989	23.3	47.452	23.196	48.154	0.20569	18830
391	18901	Xerochrysum bracteatum	z	23	2023	1	2	0	5	0	25	48.36767677	23.5	49.16262626	23.3010101	50.06161616	1.686080808	18901
392	18902	Xerochrysum bracteatum	z	23	2023	1	2	0	10	0	100	48.43636364	23.5	48.58383838	23.3	49.41515152	0.988353535	18902
393	18903	Xerochrysum bracteatum	z	23	2023	1	2	0	15	0	225	48.48181818	23.5	48.22929293	23.3	49.02929293	0.557787879	18903
394	18904	Xerochrysum bracteatum	z	23	2023	1	2	0	20	0	400	48.458	23.5	48.132	23.304	48.932	0.47586	18904
395	18905	Xerochrysum bracteatum	z	23	2023	1	2	0	25	0	625	48.467	23.5	48.046	23.356	48.846	0.3732	18905
396	18906	Xerochrysum bracteatum	z	23	2023	1	2	0	30	0	900	48.403	23.5	47.906	23.371	48.706	0.28517	18906
397	18977	Xerochrysum bracteatum	z	23	2023	2	2	0	5	0	25	48.177	23.5	48.873	23.302	49.751	1.56201	18977
398	18978	Xerochrysum bracteatum	z	23	2023	2	2	0	10	0	100	48.242	23.499	48.302	23.294	49.115	0.87643	18978
399	18979	Xerochrysum bracteatum	z	23	2023	2	2	0	15	0	225	48.237	23.5	48.118	23.3	48.918	0.68158	18979
400	18980	Xerochrysum bracteatum	z	23	2023	2	2	0	20	0	400	48.244	23.495	47.953	23.3	48.753	0.49519	18980
401	18981	Xerochrysum bracteatum	z	23	2023	2	2	0	25	0	625	48.274	23.468	47.875	23.3	48.675	0.38065	18981
402	18982	Xerochrysum bracteatum	z	23	2023	2	2	0	30	0	900	48.26363636	23.46969697	47.86868687	23.3	48.66868687	0.384212121	18982
403	19053	Xerochrysum bracteatum	z	23	2023	3	2	0	5	0	25	46.06060606	23.2	46.88888889	22.99090909	47.57979798	1.522333333	19053
404	19054	Xerochrysum bracteatum	z	23	2023	3	2	0	10	0	100	45.93939394	23.2	46.17373737	22.9959596	46.7989899	0.866444444	19054
405	19055	Xerochrysum bracteatum	z	23	2023	3	2	0	15	0	225	45.78571429	23.17346939	45.80510204	23	46.40510204	0.619632653	19055
406	19056	Xerochrysum bracteatum	z	23	2023	3	2	0	20	0	400	45.73	23.19	45.473	23	46.073	0.31455	19056
407	19057	Xerochrysum bracteatum	z	23	2023	3	2	0	25	0	625	45.554	23.196	45.307	23	45.897	0.31047	19057
408	19058	Xerochrysum bracteatum	z	23	2023	3	2	0	30	0	900	45.401	23.171	45.098	23	45.599	0.23601	19058
409	19110	Xerochrysum bracteatum	z	27	2027	0	1	0	5	0	25	43.589	23.091	44.106	22.979	44.106	0.52007	19110
410	19111	Xerochrysum bracteatum	z	27	2027	0	1	0	10	0	100	43.595	23.1	43.904	22.987	43.904	0.32361	19111
411	19112	Xerochrysum bracteatum	z	27	2027	0	1	0	15	0	225	43.61010101	23.0989899	43.82424242	22.9969697	43.82424242	0.232979798	19112
412	19113	Xerochrysum bracteatum	z	27	2027	0	1	0	20	0	400	43.71010101	23.1	43.80909091	22.9959596	43.80909091	0.118626263	19113
413	19114	Xerochrysum bracteatum	z	27	2027	0	1	0	25	0	625	43.61111111	23.1	43.71111111	23	43.71111111	0.125333333	19114
414	19115	Xerochrysum bracteatum	z	27	2027	0	1	0	30	0	900	43.49393939	23.1	43.51717172	23	43.51717172	0.059545455	19115
415	19186	Xerochrysum bracteatum	z	27	2027	1	1	0	5	0	25	39.402	23.3	39.732	23.157	39.988	0.58177	19186
416	19187	Xerochrysum bracteatum	z	27	2027	1	1	0	10	0	100	39.363	23.3	39.369	23.131	39.669	0.27842	19187
417	19188	Xerochrysum bracteatum	z	27	2027	1	1	0	15	0	225	39.292	23.3	39.246	23.118	39.546	0.23326	19188
418	19189	Xerochrysum bracteatum	z	27	2027	1	1	0	20	0	400	39.231	23.3	39.164	23.148	39.464	0.21714	19189
419	19190	Xerochrysum bracteatum	z	27	2027	1	1	0	25	0	625	39.187	23.3	39.083	23.184	39.383	0.18468	19190
420	19191	Xerochrysum bracteatum	z	27	2027	1	1	0	30	0	900	39.01212121	23.2979798	38.90909091	23.1959596	39.20909091	0.195424242	19191
421	19262	Xerochrysum bracteatum	z	27	2027	2	1	0	5	0	25	37.663	23.3	37.782	23.186	38.156	0.48169	19262
422	19263	Xerochrysum bracteatum	z	27	2027	2	1	0	10	0	100	37.82828283	23.3	37.77070707	23.16868687	38.17070707	0.305858586	19263
423	19264	Xerochrysum bracteatum	z	27	2027	2	1	0	15	0	225	38.07474747	23.3	37.95050505	23.17878788	38.34343434	0.22879798	19264
424	19265	Xerochrysum bracteatum	z	27	2027	2	1	0	20	0	400	38.249	23.3	38.109	23.194	38.431	0.20424	19265
425	19266	Xerochrysum bracteatum	z	27	2027	2	1	0	25	0	625	38.374	23.3	38.294	23.198	38.594	0.25336	19266
426	19267	Xerochrysum bracteatum	z	27	2027	2	1	0	30	0	900	38.545	23.3	38.449	23.198	38.749	0.22856	19267
427	19338	Xerochrysum bracteatum	z	27	2027	3	1	0	5	0	25	44.01717172	23.22424242	44.69292929	23.12828283	44.66363636	0.645343434	19338
428	19339	Xerochrysum bracteatum	z	27	2027	3	1	0	10	0	100	43.94141414	23.24040404	44.25050505	23.1010101	44.25050505	0.304121212	19339
429	19340	Xerochrysum bracteatum	z	27	2027	3	1	0	15	0	225	43.9030303	23.26060606	44.11414141	23.10909091	44.11414141	0.213585859	19340
430	19341	Xerochrysum bracteatum	z	27	2027	3	1	0	20	0	400	43.82	23.291	44.013	23.12	44.013	0.20125	19341
431	19342	Xerochrysum bracteatum	z	27	2027	3	1	0	25	0	625	43.746	23.243	43.911	23.113	43.911	0.17905	19342
432	19343	Xerochrysum bracteatum	z	27	2027	3	1	0	30	0	900	43.702	23.293	43.802	23.114	43.802	0.12007	19343
433	19414	Xerochrysum bracteatum	z	31	2031	0	1	0	5	0	25	50.903	23	51.295	22.833	52.155	1.24837	19414
434	19415	Xerochrysum bracteatum	z	31	2031	0	1	0	10	0	100	51.0010101	23.0010101	50.99090909	22.83030303	51.75454545	0.748989899	19415
435	19416	Xerochrysum bracteatum	z	31	2031	0	1	0	15	0	225	51.1020202	23	50.81717172	22.88383838	51.52020202	0.418646465	19416
436	19417	Xerochrysum bracteatum	z	31	2031	0	1	0	20	0	400	51.2	23	50.77676768	22.89494949	51.47676768	0.267333333	19417
437	19418	Xerochrysum bracteatum	z	31	2031	0	1	0	25	0	625	51.12020202	23.0020202	50.70707071	22.8989899	51.39393939	0.255262626	19418
438	19419	Xerochrysum bracteatum	z	31	2031	0	1	0	30	0	900	51.102	23.006	50.636	22.9	51.272	0.18016	19419
439	19490	Xerochrysum bracteatum	z	31	2031	1	1	0	5	0	25	65.812	23.399	62.99	23.195	67.586	1.76695	19490
440	19491	Xerochrysum bracteatum	z	31	2031	1	1	0	10	0	100	65.871	23.392	62.46	23.194	66.872	1.0092	19491
441	19492	Xerochrysum bracteatum	z	31	2031	1	1	0	15	0	225	65.717	23.398	62.225	23.2	66.554	0.853	19492
442	19493	Xerochrysum bracteatum	z	31	2031	1	1	0	20	0	400	65.752	23.399	62.032	23.2	66.331	0.56324	19493
443	19494	Xerochrysum bracteatum	z	31	2031	1	1	0	25	0	625	65.872	23.38	61.946	23.202	66.187	0.32972	19494
444	19495	Xerochrysum bracteatum	z	31	2031	1	1	0	30	0	900	65.791	23.399	61.943	23.21	66.182	0.40676	19495
445	19566	Xerochrysum bracteatum	z	31	2031	2	1	0	5	0	25	68.36969697	23.4	64.64343434	23.2020202	69.75959596	1.390545455	19566
446	19567	Xerochrysum bracteatum	z	31	2031	2	1	0	10	0	100	68.3	23.4	64.063	23.2	68.989	0.69472	19567
447	19568	Xerochrysum bracteatum	z	31	2031	2	1	0	15	0	225	68.081	23.4	63.823	23.201	68.648	0.59736	19568
448	19569	Xerochrysum bracteatum	z	31	2031	2	1	0	20	0	400	67.999	23.4	63.676	23.24	68.477	0.48532	19569
449	19570	Xerochrysum bracteatum	z	31	2031	2	1	0	25	0	625	67.942	23.4	63.538	23.212	68.338	0.36016	19570
450	19571	Xerochrysum bracteatum	z	31	2031	2	1	0	30	0	900	67.796	23.4	63.476	23.222	68.252	0.42432	19571
451	19642	Xerochrysum bracteatum	z	31	2031	3	1	0	5	0	25	64.70606061	23.32121212	62.08686869	23.13737374	66.37373737	1.68159596	19642
452	19643	Xerochrysum bracteatum	z	31	2031	3	1	0	10	0	100	64.54040404	23.32121212	61.37272727	23.10808081	65.43535354	0.905535354	19643
453	19644	Xerochrysum bracteatum	z	31	2031	3	1	0	15	0	225	64.54646465	23.3030303	61.08989899	23.11515152	65.08989899	0.52620202	19644
454	19645	Xerochrysum bracteatum	z	31	2031	3	1	0	20	0	400	64.384	23.308	60.906	23.182	64.845	0.44592	19645
455	19646	Xerochrysum bracteatum	z	31	2031	3	1	0	25	0	625	64.159	23.309	60.746	23.192	64.641	0.45972	19646
456	19647	Xerochrysum bracteatum	z	31	2031	3	1	0	30	0	900	63.97755102	23.31020408	60.55714286	23.19387755	64.36938776	0.391877551	19647
