# Supplementary material for: Floral Humidity in Flowering Plants: A Preliminary Survey
Source: Front Plant Sci. 2020 Mar 6;11:249. doi: 10.3389/fpls.2020.00249 (PMC7068853; doi:10.3389/fpls.2020.00249)
Supplement: SUPPLEMENTARY FILE 2 — A zipped file containing floral humidity data collected by the robot arm transects as described in the main text. A word document within the zipped files explains the data formatting in detail. Datafiles themselves are in CSV format. [file Data_Sheet_2.zip › Floral humidity data/Flowers/Xerochrysum bracteatum Raw.csv]

	X.	Individual	Species	totIndividual	date	sample..	Sample.order	x.or.z.transect	xoffset	zoffset	Background.Humidity	Background.Temperature	Focal.Humidity	Focal.Temperature	Corrected.Focal.humidity	Change.in.RH.	block	BE	Tag	N
1	64379	11	Xerochrysum bracteatum	2011	2018-05-31-14-02-55	0	2	x	-30	0	70.3	23.1	64.1	23.1	69.9	-0.373	17900	First10	Here	1
2	64380	11	Xerochrysum bracteatum	2011	2018-05-31-14-02-57	0	2	x	-30	0	70.3	23.1	64.1	23.1	69.9	-0.373	17900	First10	Here	2
3	64381	11	Xerochrysum bracteatum	2011	2018-05-31-14-02-59	0	2	x	-30	0	70.3	23.2	64.2	23.1	70.1	-0.249	17900	First10	Here	3
4	64382	11	Xerochrysum bracteatum	2011	2018-05-31-14-03-01	0	2	x	-30	0	70.3	23.2	64.2	23.1	70.1	-0.249	17900	First10	Here	4
5	64383	11	Xerochrysum bracteatum	2011	2018-05-31-14-03-03	0	2	x	-30	0	70.4	23.2	64.2	23.1	70.1	-0.349	17900	First10	Here	5
6	64384	11	Xerochrysum bracteatum	2011	2018-05-31-14-03-05	0	2	x	-30	0	70.4	23.2	64.2	23.1	70.1	-0.349	17900	First10	Here	6
7	64385	11	Xerochrysum bracteatum	2011	2018-05-31-14-03-07	0	2	x	-30	0	70.3	23.2	64.2	23.1	70.1	-0.249	17900	First10	Here	7
8	64386	11	Xerochrysum bracteatum	2011	2018-05-31-14-03-09	0	2	x	-30	0	70.4	23.2	64.2	23.1	70.1	-0.349	17900	First10	Here	8
9	64387	11	Xerochrysum bracteatum	2011	2018-05-31-14-03-11	0	2	x	-30	0	70.4	23.2	64.2	23.1	70.1	-0.349	17900	First10	Here	9
10	64388	11	Xerochrysum bracteatum	2011	2018-05-31-14-03-13	0	2	x	-30	0	70.4	23.2	64.2	23.1	70.1	-0.349	17900	First10	Here	10
11	64389	11	Xerochrysum bracteatum	2011	2018-05-31-14-03-15	0	2	x	-30	0	70.4	23.2	64.2	23.1	70.1	-0.349	17900			11
12	64390	11	Xerochrysum bracteatum	2011	2018-05-31-14-03-17	0	2	x	-30	0	70.4	23.2	64.2	23.1	70.1	-0.349	17900			12
13	64391	11	Xerochrysum bracteatum	2011	2018-05-31-14-03-19	0	2	x	-30	0	70.4	23.2	64.2	23.1	70.1	-0.349	17900			13
14	64392	11	Xerochrysum bracteatum	2011	2018-05-31-14-03-21	0	2	x	-30	0	70.4	23.2	64.2	23.1	70.1	-0.349	17900			14
15	64393	11	Xerochrysum bracteatum	2011	2018-05-31-14-03-23	0	2	x	-30	0	70.3	23.1	64.2	23.1	70.1	-0.249	17900			15
16	64394	11	Xerochrysum bracteatum	2011	2018-05-31-14-03-25	0	2	x	-30	0	70.4	23.2	64.2	23.1	70.1	-0.349	17900			16
17	64395	11	Xerochrysum bracteatum	2011	2018-05-31-14-03-27	0	2	x	-30	0	70.2	23.1	64.2	23.1	70.1	-0.149	17900			17
18	64396	11	Xerochrysum bracteatum	2011	2018-05-31-14-03-29	0	2	x	-30	0	70.4	23.2	64.2	23.1	70.1	-0.349	17900			18
19	64397	11	Xerochrysum bracteatum	2011	2018-05-31-14-03-31	0	2	x	-30	0	70.4	23.2	64.3	23.1	70.2	-0.224	17900			19
20	64398	11	Xerochrysum bracteatum	2011	2018-05-31-14-03-33	0	2	x	-30	0	70.3	23.1	64.2	23.1	70.1	-0.249	17900			20
21	64399	11	Xerochrysum bracteatum	2011	2018-05-31-14-03-35	0	2	x	-30	0	70.4	23.2	64.3	23.1	70.2	-0.224	17900			21
22	64400	11	Xerochrysum bracteatum	2011	2018-05-31-14-03-37	0	2	x	-30	0	70.3	23.1	64.3	23.1	70.2	-0.124	17900			22
23	64401	11	Xerochrysum bracteatum	2011	2018-05-31-14-03-39	0	2	x	-30	0	70.4	23.2	64.3	23.1	70.2	-0.224	17900			23
24	64402	11	Xerochrysum bracteatum	2011	2018-05-31-14-03-41	0	2	x	-30	0	70.4	23.2	64.2	23.1	70.1	-0.349	17900			24
25	64403	11	Xerochrysum bracteatum	2011	2018-05-31-14-03-43	0	2	x	-30	0	70.4	23.2	64.3	23.1	70.2	-0.224	17900			25
26	64404	11	Xerochrysum bracteatum	2011	2018-05-31-14-03-45	0	2	x	-30	0	70.3	23.1	64.3	23.1	70.2	-0.124	17900			26
27	64405	11	Xerochrysum bracteatum	2011	2018-05-31-14-03-47	0	2	x	-30	0	70.3	23.1	64.2	23.1	70.1	-0.249	17900			27
28	64406	11	Xerochrysum bracteatum	2011	2018-05-31-14-03-49	0	2	x	-30	0	70.3	23.1	64.2	23.1	70.1	-0.249	17900			28
29	64407	11	Xerochrysum bracteatum	2011	2018-05-31-14-03-51	0	2	x	-30	0	70.4	23.2	64.2	23.1	70.1	-0.349	17900			29
30	64408	11	Xerochrysum bracteatum	2011	2018-05-31-14-03-53	0	2	x	-30	0	70.4	23.2	64.3	23.1	70.2	-0.224	17900			30
31	64409	11	Xerochrysum bracteatum	2011	2018-05-31-14-03-55	0	2	x	-30	0	70.4	23.2	64.2	23.1	70.1	-0.349	17900			31
32	64410	11	Xerochrysum bracteatum	2011	2018-05-31-14-03-57	0	2	x	-30	0	70.4	23.2	64.2	23.1	70.1	-0.349	17900			32
33	64411	11	Xerochrysum bracteatum	2011	2018-05-31-14-03-59	0	2	x	-30	0	70.3	23.1	64.3	23.1	70.2	-0.124	17900			33
34	64412	11	Xerochrysum bracteatum	2011	2018-05-31-14-04-01	0	2	x	-30	0	70.4	23.2	64.2	23.1	70.1	-0.349	17900			34
35	64413	11	Xerochrysum bracteatum	2011	2018-05-31-14-04-03	0	2	x	-30	0	70.3	23.1	64.3	23.1	70.2	-0.124	17900			35
36	64414	11	Xerochrysum bracteatum	2011	2018-05-31-14-04-06	0	2	x	-30	0	70.4	23.2	64.3	23.1	70.2	-0.224	17900			36
37	64415	11	Xerochrysum bracteatum	2011	2018-05-31-14-04-08	0	2	x	-30	0	70.4	23.2	64.3	23.1	70.2	-0.224	17900			37
38	64416	11	Xerochrysum bracteatum	2011	2018-05-31-14-04-10	0	2	x	-30	0	70.4	23.2	64.3	23.1	70.2	-0.224	17900			38
39	64417	11	Xerochrysum bracteatum	2011	2018-05-31-14-04-12	0	2	x	-30	0	70.4	23.2	64.3	23.1	70.2	-0.224	17900			39
40	64418	11	Xerochrysum bracteatum	2011	2018-05-31-14-04-14	0	2	x	-30	0	70.4	23.2	64.2	23.1	70.1	-0.349	17900			40
41	64419	11	Xerochrysum bracteatum	2011	2018-05-31-14-04-16	0	2	x	-30	0	70.3	23.1	64.3	23.1	70.2	-0.124	17900			41
42	64420	11	Xerochrysum bracteatum	2011	2018-05-31-14-04-18	0	2	x	-30	0	70.4	23.2	64.3	23.1	70.2	-0.224	17900			42
43	64421	11	Xerochrysum bracteatum	2011	2018-05-31-14-04-20	0	2	x	-30	0	70.4	23.2	64.3	23.1	70.2	-0.224	17900			43
44	64422	11	Xerochrysum bracteatum	2011	2018-05-31-14-04-22	0	2	x	-30	0	70.3	23.1	64.2	23	70.1	-0.249	17900			44
45	64423	11	Xerochrysum bracteatum	2011	2018-05-31-14-04-24	0	2	x	-30	0	70.3	23.2	64.3	23.1	70.2	-0.124	17900			45
46	64424	11	Xerochrysum bracteatum	2011	2018-05-31-14-04-26	0	2	x	-30	0	70.2	23.1	64.3	23.1	70.2	-0.024	17900			46
47	64425	11	Xerochrysum bracteatum	2011	2018-05-31-14-04-28	0	2	x	-30	0	70.4	23.2	64.3	23.1	70.2	-0.224	17900			47
48	64426	11	Xerochrysum bracteatum	2011	2018-05-31-14-04-30	0	2	x	-30	0	70.4	23.2	64.2	23	70.1	-0.349	17900			48
49	64427	11	Xerochrysum bracteatum	2011	2018-05-31-14-04-32	0	2	x	-30	0	70.4	23.2	64.3	23.1	70.2	-0.224	17900			49
50	64428	11	Xerochrysum bracteatum	2011	2018-05-31-14-04-34	0	2	x	-30	0	70.4	23.2	64.3	23.1	70.2	-0.224	17900			50
51	64429	11	Xerochrysum bracteatum	2011	2018-05-31-14-04-36	0	2	x	-30	0	70.4	23.2	64.3	23.1	70.2	-0.224	17900			51
52	64430	11	Xerochrysum bracteatum	2011	2018-05-31-14-04-38	0	2	x	-30	0	70.4	23.2	64.4	23.1	70.3	-0.1	17900			52
53	64431	11	Xerochrysum bracteatum	2011	2018-05-31-14-04-40	0	2	x	-30	0	70.4	23.2	64.4	23.1	70.3	-0.1	17900			53
54	64432	11	Xerochrysum bracteatum	2011	2018-05-31-14-04-42	0	2	x	-30	0	70.3	23.1	64.3	23.1	70.2	-0.124	17900			54
55	64433	11	Xerochrysum bracteatum	2011	2018-05-31-14-04-44	0	2	x	-30	0	70.4	23.2	64.4	23.1	70.3	-0.1	17900			55
56	64434	11	Xerochrysum bracteatum	2011	2018-05-31-14-04-46	0	2	x	-30	0	70.3	23.2	64.3	23	70.2	-0.124	17900			56
57	64435	11	Xerochrysum bracteatum	2011	2018-05-31-14-04-48	0	2	x	-30	0	70.4	23.2	64.4	23.1	70.3	-0.1	17900			57
58	64436	11	Xerochrysum bracteatum	2011	2018-05-31-14-04-50	0	2	x	-30	0	70.3	23.1	64.4	23.1	70.3	0	17900			58
59	64437	11	Xerochrysum bracteatum	2011	2018-05-31-14-04-52	0	2	x	-30	0	70.3	23.1	64.4	23.1	70.3	0	17900			59
60	64438	11	Xerochrysum bracteatum	2011	2018-05-31-14-04-54	0	2	x	-30	0	70.4	23.2	64.4	23.1	70.3	-0.1	17900			60
61	64439	11	Xerochrysum bracteatum	2011	2018-05-31-14-04-56	0	2	x	-30	0	70.3	23.2	64.4	23.1	70.3	0	17900			61
62	64440	11	Xerochrysum bracteatum	2011	2018-05-31-14-04-58	0	2	x	-30	0	70.3	23.2	64.4	23.1	70.3	0	17900			62
63	64441	11	Xerochrysum bracteatum	2011	2018-05-31-14-05-00	0	2	x	-30	0	70.3	23.1	64.4	23.1	70.3	0	17900			63
64	64442	11	Xerochrysum bracteatum	2011	2018-05-31-14-05-02	0	2	x	-30	0	70.4	23.2	64.3	23	70.2	-0.224	17900			64
65	64443	11	Xerochrysum bracteatum	2011	2018-05-31-14-05-04	0	2	x	-30	0	70.3	23.2	64.4	23.1	70.3	0	17900			65
66	64444	11	Xerochrysum bracteatum	2011	2018-05-31-14-05-06	0	2	x	-30	0	70.3	23.2	64.4	23.1	70.3	0	17900			66
67	64445	11	Xerochrysum bracteatum	2011	2018-05-31-14-05-08	0	2	x	-30	0	70.3	23.2	64.4	23.1	70.3	0	17900			67
68	64446	11	Xerochrysum bracteatum	2011	2018-05-31-14-05-10	0	2	x	-30	0	70.3	23.2	64.3	23	70.2	-0.124	17900			68
69	64447	11	Xerochrysum bracteatum	2011	2018-05-31-14-05-12	0	2	x	-30	0	70.3	23.2	64.4	23.1	70.3	0	17900			69
70	64448	11	Xerochrysum bracteatum	2011	2018-05-31-14-05-14	0	2	x	-30	0	70.3	23.2	64.4	23.1	70.3	0	17900			70
71	64449	11	Xerochrysum bracteatum	2011	2018-05-31-14-05-16	0	2	x	-30	0	70.3	23.2	64.3	23.1	70.2	-0.124	17900			71
72	64450	11	Xerochrysum bracteatum	2011	2018-05-31-14-05-18	0	2	x	-30	0	70.3	23.2	64.4	23.1	70.3	0	17900			72
73	64451	11	Xerochrysum bracteatum	2011	2018-05-31-14-05-20	0	2	x	-30	0	70.3	23.2	64.3	23.1	70.2	-0.124	17900			73
74	64452	11	Xerochrysum bracteatum	2011	2018-05-31-14-05-22	0	2	x	-30	0	70.3	23.2	64.3	23	70.2	-0.124	17900			74
75	64453	11	Xerochrysum bracteatum	2011	2018-05-31-14-05-24	0	2	x	-30	0	70.3	23.2	64.2	23	70.1	-0.249	17900			75
76	64454	11	Xerochrysum bracteatum	2011	2018-05-31-14-05-26	0	2	x	-30	0	70.2	23.1	64.4	23.1	70.3	0.1	17900			76
77	64455	11	Xerochrysum bracteatum	2011	2018-05-31-14-05-28	0	2	x	-30	0	70.2	23.1	64.3	23	70.2	-0.024	17900			77
78	64456	11	Xerochrysum bracteatum	2011	2018-05-31-14-05-30	0	2	x	-30	0	70.3	23.2	64.4	23.1	70.3	0	17900			78
79	64457	11	Xerochrysum bracteatum	2011	2018-05-31-14-05-32	0	2	x	-30	0	70.3	23.2	64.4	23.1	70.3	0	17900			79
80	64458	11	Xerochrysum bracteatum	2011	2018-05-31-14-05-34	0	2	x	-30	0	70.3	23.2	64.4	23.1	70.3	0	17900			80
81	64459	11	Xerochrysum bracteatum	2011	2018-05-31-14-05-36	0	2	x	-30	0	70.4	23.2	64.3	23	70.2	-0.224	17900			81
82	64460	11	Xerochrysum bracteatum	2011	2018-05-31-14-05-38	0	2	x	-30	0	70.3	23.2	64.4	23.1	70.3	0	17900			82
83	64461	11	Xerochrysum bracteatum	2011	2018-05-31-14-05-40	0	2	x	-30	0	70.3	23.2	64.3	23	70.2	-0.124	17900			83
84	64462	11	Xerochrysum bracteatum	2011	2018-05-31-14-05-42	0	2	x	-30	0	70.3	23.2	64.4	23	70.3	0	17900			84
85	64463	11	Xerochrysum bracteatum	2011	2018-05-31-14-05-44	0	2	x	-30	0	70.3	23.2	64.4	23.1	70.3	0	17900			85
86	64464	11	Xerochrysum bracteatum	2011	2018-05-31-14-05-46	0	2	x	-30	0	70.3	23.2	64.4	23.1	70.3	0	17900			86
87	64465	11	Xerochrysum bracteatum	2011	2018-05-31-14-05-48	0	2	x	-30	0	70.3	23.2	64.4	23.1	70.3	0	17900			87
88	64466	11	Xerochrysum bracteatum	2011	2018-05-31-14-05-50	0	2	x	-30	0	70.3	23.2	64.5	23.1	70.4	0.124	17900			88
89	64467	11	Xerochrysum bracteatum	2011	2018-05-31-14-05-52	0	2	x	-30	0	70.3	23.2	64.4	23	70.3	0	17900			89
90	64468	11	Xerochrysum bracteatum	2011	2018-05-31-14-05-54	0	2	x	-30	0	70.3	23.2	64.4	23	70.3	0	17900			90
91	64469	11	Xerochrysum bracteatum	2011	2018-05-31-14-05-56	0	2	x	-30	0	70.3	23.2	64.5	23.1	70.4	0.124	17900	Last10	Here	91
92	64470	11	Xerochrysum bracteatum	2011	2018-05-31-14-05-58	0	2	x	-30	0	70.3	23.2	64.4	23	70.3	0	17900	Last10	Here	92
93	64471	11	Xerochrysum bracteatum	2011	2018-05-31-14-06-00	0	2	x	-30	0	70.3	23.2	64.5	23.1	70.4	0.124	17900	Last10	Here	93
94	64472	11	Xerochrysum bracteatum	2011	2018-05-31-14-06-02	0	2	x	-30	0	70.3	23.2	64.5	23	70.4	0.124	17900	Last10	Here	94
95	64473	11	Xerochrysum bracteatum	2011	2018-05-31-14-06-04	0	2	x	-30	0	70.3	23.2	64.5	23	70.4	0.124	17900	Last10	Here	95
96	64474	11	Xerochrysum bracteatum	2011	2018-05-31-14-06-06	0	2	x	-30	0	70.3	23.2	64.5	23	70.4	0.124	17900	Last10	Here	96
97	64475	11	Xerochrysum bracteatum	2011	2018-05-31-14-06-08	0	2	x	-30	0	70.3	23.2	64.7	23.1	70.7	0.372	17900	Last10	Here	97
98	64476	11	Xerochrysum bracteatum	2011	2018-05-31-14-06-10	0	2	x	-30	0	70.3	23.2	64.5	23	70.4	0.124	17900	Last10	Here	98
99	64477	11	Xerochrysum bracteatum	2011	2018-05-31-14-06-12	0	2	x	-30	0	70.3	23.2	64.5	23	70.4	0.124	17900	Last10	Here	99
100	64478	11	Xerochrysum bracteatum	2011	2018-05-31-14-06-44	0	2	x	-25	0	70.2	23.1	64.4	23	70.3	0.1	17901	First10	Here	1
101	64479	11	Xerochrysum bracteatum	2011	2018-05-31-14-06-46	0	2	x	-25	0	70.3	23.2	64.4	23.1	70.3	0	17901	First10	Here	2
102	64480	11	Xerochrysum bracteatum	2011	2018-05-31-14-06-48	0	2	x	-25	0	70.3	23.2	64.3	23	70.2	-0.124	17901	First10	Here	3
103	64481	11	Xerochrysum bracteatum	2011	2018-05-31-14-06-50	0	2	x	-25	0	70.3	23.2	64.3	23	70.2	-0.124	17901	First10	Here	4
104	64482	11	Xerochrysum bracteatum	2011	2018-05-31-14-06-52	0	2	x	-25	0	70.3	23.2	64.4	23	70.3	0	17901	First10	Here	5
105	64483	11	Xerochrysum bracteatum	2011	2018-05-31-14-06-54	0	2	x	-25	0	70.3	23.2	64.4	23	70.3	0	17901	First10	Here	6
106	64484	11	Xerochrysum bracteatum	2011	2018-05-31-14-06-56	0	2	x	-25	0	70.3	23.2	64.5	23	70.4	0.124	17901	First10	Here	7
107	64485	11	Xerochrysum bracteatum	2011	2018-05-31-14-06-58	0	2	x	-25	0	70.3	23.2	64.6	23	70.5	0.248	17901	First10	Here	8
108	64486	11	Xerochrysum bracteatum	2011	2018-05-31-14-07-00	0	2	x	-25	0	70.3	23.2	64.7	23	70.7	0.372	17901	First10	Here	9
109	64487	11	Xerochrysum bracteatum	2011	2018-05-31-14-07-02	0	2	x	-25	0	70.3	23.2	64.7	23	70.7	0.372	17901	First10	Here	10
110	64488	11	Xerochrysum bracteatum	2011	2018-05-31-14-07-04	0	2	x	-25	0	70.3	23.2	64.8	23	70.8	0.496	17901			11
111	64489	11	Xerochrysum bracteatum	2011	2018-05-31-14-07-06	0	2	x	-25	0	70.3	23.2	64.8	23	70.8	0.496	17901			12
112	64490	11	Xerochrysum bracteatum	2011	2018-05-31-14-07-08	0	2	x	-25	0	70.3	23.2	64.7	23	70.7	0.372	17901			13
113	64491	11	Xerochrysum bracteatum	2011	2018-05-31-14-07-10	0	2	x	-25	0	70.3	23.2	64.8	23.1	70.8	0.496	17901			14
114	64492	11	Xerochrysum bracteatum	2011	2018-05-31-14-07-12	0	2	x	-25	0	70.2	23.1	64.7	23	70.7	0.472	17901			15
115	64493	11	Xerochrysum bracteatum	2011	2018-05-31-14-07-14	0	2	x	-25	0	70.3	23.2	64.7	23.1	70.7	0.372	17901			16
116	64494	11	Xerochrysum bracteatum	2011	2018-05-31-14-07-16	0	2	x	-25	0	70.2	23.1	64.6	23	70.5	0.348	17901			17
117	64495	11	Xerochrysum bracteatum	2011	2018-05-31-14-07-18	0	2	x	-25	0	70.3	23.2	64.6	23	70.5	0.248	17901			18
118	64496	11	Xerochrysum bracteatum	2011	2018-05-31-14-07-20	0	2	x	-25	0	70.3	23.2	64.6	23	70.5	0.248	17901			19
119	64497	11	Xerochrysum bracteatum	2011	2018-05-31-14-07-22	0	2	x	-25	0	70.2	23.1	64.6	23	70.5	0.348	17901			20
120	64498	11	Xerochrysum bracteatum	2011	2018-05-31-14-07-24	0	2	x	-25	0	70.2	23.1	64.5	23	70.4	0.224	17901			21
121	64499	11	Xerochrysum bracteatum	2011	2018-05-31-14-07-26	0	2	x	-25	0	70.3	23.2	64.5	23	70.4	0.124	17901			22
122	64500	11	Xerochrysum bracteatum	2011	2018-05-31-14-07-28	0	2	x	-25	0	70.3	23.2	64.5	23	70.4	0.124	17901			23
123	64501	11	Xerochrysum bracteatum	2011	2018-05-31-14-07-30	0	2	x	-25	0	70.3	23.2	64.5	23	70.4	0.124	17901			24
124	64502	11	Xerochrysum bracteatum	2011	2018-05-31-14-07-32	0	2	x	-25	0	70.3	23.2	64.4	23	70.3	0	17901			25
125	64503	11	Xerochrysum bracteatum	2011	2018-05-31-14-07-34	0	2	x	-25	0	70.3	23.2	64.5	23	70.4	0.124	17901			26
126	64504	11	Xerochrysum bracteatum	2011	2018-05-31-14-07-36	0	2	x	-25	0	70.3	23.2	64.5	23	70.4	0.124	17901			27
127	64505	11	Xerochrysum bracteatum	2011	2018-05-31-14-07-38	0	2	x	-25	0	70.3	23.2	64.6	23	70.5	0.248	17901			28
128	64506	11	Xerochrysum bracteatum	2011	2018-05-31-14-07-40	0	2	x	-25	0	70.3	23.2	64.6	23	70.5	0.248	17901			29
129	64507	11	Xerochrysum bracteatum	2011	2018-05-31-14-07-42	0	2	x	-25	0	70.1	23.1	64.7	23.1	70.7	0.572	17901			30
130	64508	11	Xerochrysum bracteatum	2011	2018-05-31-14-07-44	0	2	x	-25	0	70.3	23.2	64.6	23	70.5	0.248	17901			31
131	64509	11	Xerochrysum bracteatum	2011	2018-05-31-14-07-46	0	2	x	-25	0	70.3	23.2	64.6	23	70.5	0.248	17901			32
132	64510	11	Xerochrysum bracteatum	2011	2018-05-31-14-07-48	0	2	x	-25	0	70.3	23.2	64.6	23	70.5	0.248	17901			33
133	64511	11	Xerochrysum bracteatum	2011	2018-05-31-14-07-50	0	2	x	-25	0	70.3	23.2	64.5	23	70.4	0.124	17901			34
134	64512	11	Xerochrysum bracteatum	2011	2018-05-31-14-07-52	0	2	x	-25	0	70.3	23.2	64.5	23	70.4	0.124	17901			35
135	64513	11	Xerochrysum bracteatum	2011	2018-05-31-14-07-54	0	2	x	-25	0	70.3	23.2	64.5	23	70.4	0.124	17901			36
136	64514	11	Xerochrysum bracteatum	2011	2018-05-31-14-07-56	0	2	x	-25	0	70.3	23.2	64.5	23	70.4	0.124	17901			37
137	64515	11	Xerochrysum bracteatum	2011	2018-05-31-14-07-58	0	2	x	-25	0	70.3	23.2	64.5	23	70.4	0.124	17901			38
138	64516	11	Xerochrysum bracteatum	2011	2018-05-31-14-08-00	0	2	x	-25	0	70.3	23.2	64.6	23	70.5	0.248	17901			39
139	64517	11	Xerochrysum bracteatum	2011	2018-05-31-14-08-02	0	2	x	-25	0	70.3	23.2	64.6	23	70.5	0.248	17901			40
140	64518	11	Xerochrysum bracteatum	2011	2018-05-31-14-08-04	0	2	x	-25	0	70.3	23.2	64.6	23	70.5	0.248	17901			41
141	64519	11	Xerochrysum bracteatum	2011	2018-05-31-14-08-06	0	2	x	-25	0	70.1	23.1	64.6	23	70.5	0.448	17901			42
142	64520	11	Xerochrysum bracteatum	2011	2018-05-31-14-08-08	0	2	x	-25	0	70.3	23.2	64.6	23	70.5	0.248	17901			43
143	64521	11	Xerochrysum bracteatum	2011	2018-05-31-14-08-10	0	2	x	-25	0	70.3	23.2	64.7	23	70.7	0.372	17901			44
144	64522	11	Xerochrysum bracteatum	2011	2018-05-31-14-08-12	0	2	x	-25	0	70.3	23.2	64.7	23	70.7	0.372	17901			45
145	64523	11	Xerochrysum bracteatum	2011	2018-05-31-14-08-14	0	2	x	-25	0	70.3	23.2	64.7	23	70.7	0.372	17901			46
146	64524	11	Xerochrysum bracteatum	2011	2018-05-31-14-08-16	0	2	x	-25	0	70.3	23.2	64.7	23	70.7	0.372	17901			47
147	64525	11	Xerochrysum bracteatum	2011	2018-05-31-14-08-18	0	2	x	-25	0	70.3	23.2	64.6	23	70.5	0.248	17901			48
148	64526	11	Xerochrysum bracteatum	2011	2018-05-31-14-08-20	0	2	x	-25	0	70.3	23.2	64.6	23	70.5	0.248	17901			49
149	64527	11	Xerochrysum bracteatum	2011	2018-05-31-14-08-22	0	2	x	-25	0	70.3	23.2	64.6	23	70.5	0.248	17901			50
150	64528	11	Xerochrysum bracteatum	2011	2018-05-31-14-08-24	0	2	x	-25	0	70.1	23.1	64.7	23	70.7	0.572	17901			51
151	64529	11	Xerochrysum bracteatum	2011	2018-05-31-14-08-26	0	2	x	-25	0	70.3	23.2	64.7	23	70.7	0.372	17901			52
152	64530	11	Xerochrysum bracteatum	2011	2018-05-31-14-08-28	0	2	x	-25	0	70.3	23.2	64.7	23	70.7	0.372	17901			53
153	64531	11	Xerochrysum bracteatum	2011	2018-05-31-14-08-30	0	2	x	-25	0	70.3	23.2	64.7	23	70.7	0.372	17901			54
154	64532	11	Xerochrysum bracteatum	2011	2018-05-31-14-08-32	0	2	x	-25	0	70.3	23.2	64.6	23	70.5	0.248	17901			55
155	64533	11	Xerochrysum bracteatum	2011	2018-05-31-14-08-34	0	2	x	-25	0	70.3	23.2	64.7	23	70.7	0.372	17901			56
156	64534	11	Xerochrysum bracteatum	2011	2018-05-31-14-08-36	0	2	x	-25	0	70.3	23.2	64.6	23	70.5	0.248	17901			57
157	64535	11	Xerochrysum bracteatum	2011	2018-05-31-14-08-38	0	2	x	-25	0	70.3	23.2	64.6	23	70.5	0.248	17901			58
158	64536	11	Xerochrysum bracteatum	2011	2018-05-31-14-08-40	0	2	x	-25	0	70.3	23.2	64.7	23	70.7	0.372	17901			59
159	64537	11	Xerochrysum bracteatum	2011	2018-05-31-14-08-42	0	2	x	-25	0	70.3	23.2	64.7	23	70.7	0.372	17901			60
160	64538	11	Xerochrysum bracteatum	2011	2018-05-31-14-08-44	0	2	x	-25	0	70.3	23.2	64.7	23	70.7	0.372	17901			61
161	64539	11	Xerochrysum bracteatum	2011	2018-05-31-14-08-46	0	2	x	-25	0	70.3	23.2	64.6	23	70.5	0.248	17901			62
162	64540	11	Xerochrysum bracteatum	2011	2018-05-31-14-08-48	0	2	x	-25	0	70.3	23.2	64.6	23	70.5	0.248	17901			63
163	64541	11	Xerochrysum bracteatum	2011	2018-05-31-14-08-50	0	2	x	-25	0	70.3	23.2	64.6	23	70.5	0.248	17901			64
164	64542	11	Xerochrysum bracteatum	2011	2018-05-31-14-08-52	0	2	x	-25	0	70.3	23.2	64.6	23	70.5	0.248	17901			65
165	64543	11	Xerochrysum bracteatum	2011	2018-05-31-14-08-54	0	2	x	-25	0	70.2	23.2	64.6	23	70.5	0.348	17901			66
166	64544	11	Xerochrysum bracteatum	2011	2018-05-31-14-08-56	0	2	x	-25	0	70.2	23.2	64.5	23	70.4	0.224	17901			67
167	64545	11	Xerochrysum bracteatum	2011	2018-05-31-14-08-58	0	2	x	-25	0	70.3	23.2	64.6	23	70.5	0.248	17901			68
168	64546	11	Xerochrysum bracteatum	2011	2018-05-31-14-09-00	0	2	x	-25	0	70.3	23.2	64.6	23	70.5	0.248	17901			69
169	64547	11	Xerochrysum bracteatum	2011	2018-05-31-14-09-02	0	2	x	-25	0	70.3	23.2	64.5	23	70.4	0.124	17901			70
170	64548	11	Xerochrysum bracteatum	2011	2018-05-31-14-09-04	0	2	x	-25	0	70.3	23.2	64.6	23	70.5	0.248	17901			71
171	64549	11	Xerochrysum bracteatum	2011	2018-05-31-14-09-06	0	2	x	-25	0	70.3	23.2	64.5	23	70.4	0.124	17901			72
172	64550	11	Xerochrysum bracteatum	2011	2018-05-31-14-09-08	0	2	x	-25	0	70.3	23.2	64.5	23	70.4	0.124	17901			73
173	64551	11	Xerochrysum bracteatum	2011	2018-05-31-14-09-10	0	2	x	-25	0	70.3	23.2	64.5	23	70.4	0.124	17901			74
174	64552	11	Xerochrysum bracteatum	2011	2018-05-31-14-09-12	0	2	x	-25	0	70.3	23.2	64.5	23	70.4	0.124	17901			75
175	64553	11	Xerochrysum bracteatum	2011	2018-05-31-14-09-15	0	2	x	-25	0	70.2	23.2	64.5	23	70.4	0.224	17901			76
176	64554	11	Xerochrysum bracteatum	2011	2018-05-31-14-09-17	0	2	x	-25	0	70.2	23.2	64.5	23	70.4	0.224	17901			77
177	64555	11	Xerochrysum bracteatum	2011	2018-05-31-14-09-19	0	2	x	-25	0	70.2	23.2	64.5	23	70.4	0.224	17901			78
178	64556	11	Xerochrysum bracteatum	2011	2018-05-31-14-09-21	0	2	x	-25	0	70.2	23.2	64.5	23	70.4	0.224	17901			79
179	64557	11	Xerochrysum bracteatum	2011	2018-05-31-14-09-23	0	2	x	-25	0	70.2	23.2	64.5	23	70.4	0.224	17901			80
180	64558	11	Xerochrysum bracteatum	2011	2018-05-31-14-09-25	0	2	x	-25	0	70.2	23.2	64.5	23	70.4	0.224	17901			81
181	64559	11	Xerochrysum bracteatum	2011	2018-05-31-14-09-27	0	2	x	-25	0	70.2	23.2	64.5	23	70.4	0.224	17901			82
182	64560	11	Xerochrysum bracteatum	2011	2018-05-31-14-09-29	0	2	x	-25	0	70.2	23.2	64.5	23	70.4	0.224	17901			83
183	64561	11	Xerochrysum bracteatum	2011	2018-05-31-14-09-31	0	2	x	-25	0	70.2	23.2	64.5	23	70.4	0.224	17901			84
184	64562	11	Xerochrysum bracteatum	2011	2018-05-31-14-09-33	0	2	x	-25	0	70.3	23.2	64.5	23	70.4	0.124	17901			85
185	64563	11	Xerochrysum bracteatum	2011	2018-05-31-14-09-35	0	2	x	-25	0	70.2	23.2	64.5	23	70.4	0.224	17901			86
186	64564	11	Xerochrysum bracteatum	2011	2018-05-31-14-09-37	0	2	x	-25	0	70.2	23.2	64.5	23	70.4	0.224	17901			87
187	64565	11	Xerochrysum bracteatum	2011	2018-05-31-14-09-39	0	2	x	-25	0	70.2	23.2	64.5	23	70.4	0.224	17901			88
188	64566	11	Xerochrysum bracteatum	2011	2018-05-31-14-09-41	0	2	x	-25	0	70.2	23.2	64.5	23	70.4	0.224	17901			89
189	64567	11	Xerochrysum bracteatum	2011	2018-05-31-14-09-43	0	2	x	-25	0	70.2	23.2	64.5	23	70.4	0.224	17901			90
190	64568	11	Xerochrysum bracteatum	2011	2018-05-31-14-09-45	0	2	x	-25	0	70.2	23.2	64.5	23	70.4	0.224	17901	Last10	Here	91
191	64569	11	Xerochrysum bracteatum	2011	2018-05-31-14-09-47	0	2	x	-25	0	70.3	23.2	64.5	23	70.4	0.124	17901	Last10	Here	92
192	64570	11	Xerochrysum bracteatum	2011	2018-05-31-14-09-49	0	2	x	-25	0	70.2	23.2	64.5	23	70.4	0.224	17901	Last10	Here	93
193	64571	11	Xerochrysum bracteatum	2011	2018-05-31-14-09-51	0	2	x	-25	0	70.2	23.2	64.5	23	70.4	0.224	17901	Last10	Here	94
194	64572	11	Xerochrysum bracteatum	2011	2018-05-31-14-09-53	0	2	x	-25	0	70.3	23.2	64.5	23	70.4	0.124	17901	Last10	Here	95
195	64573	11	Xerochrysum bracteatum	2011	2018-05-31-14-09-55	0	2	x	-25	0	70.2	23.2	64.5	23	70.4	0.224	17901	Last10	Here	96
196	64574	11	Xerochrysum bracteatum	2011	2018-05-31-14-09-57	0	2	x	-25	0	70.2	23.2	64.5	23	70.4	0.224	17901	Last10	Here	97
197	64575	11	Xerochrysum bracteatum	2011	2018-05-31-14-09-59	0	2	x	-25	0	70.3	23.2	64.5	23	70.4	0.124	17901	Last10	Here	98
198	64576	11	Xerochrysum bracteatum	2011	2018-05-31-14-10-01	0	2	x	-25	0	70.2	23.2	64.5	23	70.4	0.224	17901	Last10	Here	99
199	64577	11	Xerochrysum bracteatum	2011	2018-05-31-14-10-03	0	2	x	-25	0	70.2	23.2	64.5	23	70.4	0.224	17901	Last10	Here	100
200	64578	11	Xerochrysum bracteatum	2011	2018-05-31-14-10-35	0	2	x	-20	0	70.3	23.2	64.6	23	70.5	0.248	17902	First10	Here	1
201	64579	11	Xerochrysum bracteatum	2011	2018-05-31-14-10-37	0	2	x	-20	0	70.3	23.2	64.6	23	70.5	0.248	17902	First10	Here	2
202	64580	11	Xerochrysum bracteatum	2011	2018-05-31-14-10-39	0	2	x	-20	0	70.3	23.2	64.6	23	70.5	0.248	17902	First10	Here	3
203	64581	11	Xerochrysum bracteatum	2011	2018-05-31-14-10-41	0	2	x	-20	0	70.3	23.2	64.7	23	70.7	0.372	17902	First10	Here	4
204	64582	11	Xerochrysum bracteatum	2011	2018-05-31-14-10-43	0	2	x	-20	0	70.3	23.2	64.6	23	70.5	0.248	17902	First10	Here	5
205	64583	11	Xerochrysum bracteatum	2011	2018-05-31-14-10-45	0	2	x	-20	0	70.3	23.2	64.6	23	70.5	0.248	17902	First10	Here	6
206	64584	11	Xerochrysum bracteatum	2011	2018-05-31-14-10-47	0	2	x	-20	0	70.3	23.2	64.7	23	70.7	0.372	17902	First10	Here	7
207	64585	11	Xerochrysum bracteatum	2011	2018-05-31-14-10-49	0	2	x	-20	0	70.3	23.2	64.8	23	70.8	0.496	17902	First10	Here	8
208	64586	11	Xerochrysum bracteatum	2011	2018-05-31-14-10-51	0	2	x	-20	0	70.3	23.2	64.7	23	70.7	0.372	17902	First10	Here	9
209	64587	11	Xerochrysum bracteatum	2011	2018-05-31-14-10-53	0	2	x	-20	0	70.3	23.2	64.8	23	70.8	0.496	17902	First10	Here	10
210	64588	11	Xerochrysum bracteatum	2011	2018-05-31-14-10-55	0	2	x	-20	0	70.3	23.2	64.8	23	70.8	0.496	17902			11
211	64589	11	Xerochrysum bracteatum	2011	2018-05-31-14-10-57	0	2	x	-20	0	70.3	23.2	64.8	23	70.8	0.496	17902			12
212	64590	11	Xerochrysum bracteatum	2011	2018-05-31-14-10-59	0	2	x	-20	0	70.3	23.2	64.8	23	70.8	0.496	17902			13
213	64591	11	Xerochrysum bracteatum	2011	2018-05-31-14-11-01	0	2	x	-20	0	70.3	23.2	64.9	23	70.9	0.62	17902			14
214	64592	11	Xerochrysum bracteatum	2011	2018-05-31-14-11-03	0	2	x	-20	0	70.3	23.2	65	23	71	0.745	17902			15
215	64593	11	Xerochrysum bracteatum	2011	2018-05-31-14-11-05	0	2	x	-20	0	70.3	23.2	65	23	71	0.745	17902			16
216	64594	11	Xerochrysum bracteatum	2011	2018-05-31-14-11-07	0	2	x	-20	0	70.3	23.2	64.9	23	70.9	0.62	17902			17
217	64595	11	Xerochrysum bracteatum	2011	2018-05-31-14-11-09	0	2	x	-20	0	70.3	23.2	64.9	23	70.9	0.62	17902			18
218	64596	11	Xerochrysum bracteatum	2011	2018-05-31-14-11-11	0	2	x	-20	0	70.3	23.2	64.9	23	70.9	0.62	17902			19
219	64597	11	Xerochrysum bracteatum	2011	2018-05-31-14-11-13	0	2	x	-20	0	70.3	23.2	64.9	23	70.9	0.62	17902			20
220	64598	11	Xerochrysum bracteatum	2011	2018-05-31-14-11-15	0	2	x	-20	0	70.3	23.2	64.9	23	70.9	0.62	17902			21
221	64599	11	Xerochrysum bracteatum	2011	2018-05-31-14-11-17	0	2	x	-20	0	70.3	23.2	64.8	23	70.8	0.496	17902			22
222	64600	11	Xerochrysum bracteatum	2011	2018-05-31-14-11-19	0	2	x	-20	0	70.3	23.2	64.8	23	70.8	0.496	17902			23
223	64601	11	Xerochrysum bracteatum	2011	2018-05-31-14-11-21	0	2	x	-20	0	70.3	23.2	64.8	23	70.8	0.496	17902			24
224	64602	11	Xerochrysum bracteatum	2011	2018-05-31-14-11-23	0	2	x	-20	0	70.3	23.2	64.8	23	70.8	0.496	17902			25
225	64603	11	Xerochrysum bracteatum	2011	2018-05-31-14-11-25	0	2	x	-20	0	70.3	23.2	64.8	23	70.8	0.496	17902			26
226	64604	11	Xerochrysum bracteatum	2011	2018-05-31-14-11-27	0	2	x	-20	0	70.3	23.2	64.8	23	70.8	0.496	17902			27
227	64605	11	Xerochrysum bracteatum	2011	2018-05-31-14-11-29	0	2	x	-20	0	70.3	23.2	64.8	23	70.8	0.496	17902			28
228	64606	11	Xerochrysum bracteatum	2011	2018-05-31-14-11-31	0	2	x	-20	0	70.3	23.2	64.8	23	70.8	0.496	17902			29
229	64607	11	Xerochrysum bracteatum	2011	2018-05-31-14-11-33	0	2	x	-20	0	70.3	23.2	64.8	23	70.8	0.496	17902			30
230	64608	11	Xerochrysum bracteatum	2011	2018-05-31-14-11-35	0	2	x	-20	0	70.3	23.2	64.7	23	70.7	0.372	17902			31
231	64609	11	Xerochrysum bracteatum	2011	2018-05-31-14-11-37	0	2	x	-20	0	70.3	23.2	64.7	23	70.7	0.372	17902			32
232	64610	11	Xerochrysum bracteatum	2011	2018-05-31-14-11-39	0	2	x	-20	0	70.3	23.2	64.7	23	70.7	0.372	17902			33
233	64611	11	Xerochrysum bracteatum	2011	2018-05-31-14-11-41	0	2	x	-20	0	70.2	23.2	64.7	23	70.7	0.472	17902			34
234	64612	11	Xerochrysum bracteatum	2011	2018-05-31-14-11-43	0	2	x	-20	0	70.3	23.2	64.7	23	70.7	0.372	17902			35
235	64613	11	Xerochrysum bracteatum	2011	2018-05-31-14-11-45	0	2	x	-20	0	70.3	23.2	64.7	23	70.7	0.372	17902			36
236	64614	11	Xerochrysum bracteatum	2011	2018-05-31-14-11-47	0	2	x	-20	0	70.3	23.2	64.7	23	70.7	0.372	17902			37
237	64615	11	Xerochrysum bracteatum	2011	2018-05-31-14-11-49	0	2	x	-20	0	70.3	23.2	64.6	23	70.5	0.248	17902			38
238	64616	11	Xerochrysum bracteatum	2011	2018-05-31-14-11-51	0	2	x	-20	0	70.3	23.2	64.6	23	70.5	0.248	17902			39
239	64617	11	Xerochrysum bracteatum	2011	2018-05-31-14-11-53	0	2	x	-20	0	70.3	23.2	64.7	23	70.7	0.372	17902			40
240	64618	11	Xerochrysum bracteatum	2011	2018-05-31-14-11-55	0	2	x	-20	0	70.3	23.2	64.6	23	70.5	0.248	17902			41
241	64619	11	Xerochrysum bracteatum	2011	2018-05-31-14-11-57	0	2	x	-20	0	70.3	23.2	64.7	23	70.7	0.372	17902			42
242	64620	11	Xerochrysum bracteatum	2011	2018-05-31-14-11-59	0	2	x	-20	0	70.3	23.2	64.7	23	70.7	0.372	17902			43
243	64621	11	Xerochrysum bracteatum	2011	2018-05-31-14-12-01	0	2	x	-20	0	70.3	23.2	64.7	23	70.7	0.372	17902			44
244	64622	11	Xerochrysum bracteatum	2011	2018-05-31-14-12-03	0	2	x	-20	0	70.3	23.2	64.7	23	70.7	0.372	17902			45
245	64623	11	Xerochrysum bracteatum	2011	2018-05-31-14-12-05	0	2	x	-20	0	70.3	23.2	64.7	23	70.7	0.372	17902			46
246	64624	11	Xerochrysum bracteatum	2011	2018-05-31-14-12-07	0	2	x	-20	0	70.3	23.2	64.7	23	70.7	0.372	17902			47
247	64625	11	Xerochrysum bracteatum	2011	2018-05-31-14-12-09	0	2	x	-20	0	70.3	23.2	64.7	23	70.7	0.372	17902			48
248	64626	11	Xerochrysum bracteatum	2011	2018-05-31-14-12-11	0	2	x	-20	0	70.3	23.2	64.7	23	70.7	0.372	17902			49
249	64627	11	Xerochrysum bracteatum	2011	2018-05-31-14-12-13	0	2	x	-20	0	70.3	23.2	64.7	23	70.7	0.372	17902			50
250	64628	11	Xerochrysum bracteatum	2011	2018-05-31-14-12-15	0	2	x	-20	0	70.2	23.2	64.6	23	70.5	0.348	17902			51
251	64629	11	Xerochrysum bracteatum	2011	2018-05-31-14-12-17	0	2	x	-20	0	70.2	23.2	64.6	23	70.5	0.348	17902			52
252	64630	11	Xerochrysum bracteatum	2011	2018-05-31-14-12-19	0	2	x	-20	0	70.3	23.2	64.7	23	70.7	0.372	17902			53
253	64631	11	Xerochrysum bracteatum	2011	2018-05-31-14-12-21	0	2	x	-20	0	70.3	23.2	64.6	23	70.5	0.248	17902			54
254	64632	11	Xerochrysum bracteatum	2011	2018-05-31-14-12-23	0	2	x	-20	0	70.3	23.2	64.6	23	70.5	0.248	17902			55
255	64633	11	Xerochrysum bracteatum	2011	2018-05-31-14-12-25	0	2	x	-20	0	70.3	23.2	64.6	23	70.5	0.248	17902			56
256	64634	11	Xerochrysum bracteatum	2011	2018-05-31-14-12-27	0	2	x	-20	0	70.3	23.2	64.6	23	70.5	0.248	17902			57
257	64635	11	Xerochrysum bracteatum	2011	2018-05-31-14-12-29	0	2	x	-20	0	70.3	23.2	64.6	23	70.5	0.248	17902			58
258	64636	11	Xerochrysum bracteatum	2011	2018-05-31-14-12-31	0	2	x	-20	0	70.3	23.2	64.6	23	70.5	0.248	17902			59
259	64637	11	Xerochrysum bracteatum	2011	2018-05-31-14-12-33	0	2	x	-20	0	70.3	23.2	64.7	23	70.7	0.372	17902			60
260	64638	11	Xerochrysum bracteatum	2011	2018-05-31-14-12-35	0	2	x	-20	0	70.3	23.2	64.7	23	70.7	0.372	17902			61
261	64639	11	Xerochrysum bracteatum	2011	2018-05-31-14-12-37	0	2	x	-20	0	70.3	23.2	64.7	23	70.7	0.372	17902			62
262	64640	11	Xerochrysum bracteatum	2011	2018-05-31-14-12-39	0	2	x	-20	0	70.3	23.2	64.7	23	70.7	0.372	17902			63
263	64641	11	Xerochrysum bracteatum	2011	2018-05-31-14-12-41	0	2	x	-20	0	70.3	23.2	64.8	23	70.8	0.496	17902			64
264	64642	11	Xerochrysum bracteatum	2011	2018-05-31-14-12-43	0	2	x	-20	0	70.3	23.2	64.8	23	70.8	0.496	17902			65
265	64643	11	Xerochrysum bracteatum	2011	2018-05-31-14-12-45	0	2	x	-20	0	70.3	23.2	64.8	23	70.8	0.496	17902			66
266	64644	11	Xerochrysum bracteatum	2011	2018-05-31-14-12-47	0	2	x	-20	0	70.3	23.2	64.8	23	70.8	0.496	17902			67
267	64645	11	Xerochrysum bracteatum	2011	2018-05-31-14-12-49	0	2	x	-20	0	70.3	23.2	64.8	23	70.8	0.496	17902			68
268	64646	11	Xerochrysum bracteatum	2011	2018-05-31-14-12-51	0	2	x	-20	0	70.3	23.2	64.8	23	70.8	0.496	17902			69
269	64647	11	Xerochrysum bracteatum	2011	2018-05-31-14-12-53	0	2	x	-20	0	70.3	23.2	64.8	23	70.8	0.496	17902			70
270	64648	11	Xerochrysum bracteatum	2011	2018-05-31-14-12-55	0	2	x	-20	0	70.3	23.2	64.8	23	70.8	0.496	17902			71
271	64649	11	Xerochrysum bracteatum	2011	2018-05-31-14-12-57	0	2	x	-20	0	70.3	23.2	64.8	23	70.8	0.496	17902			72
272	64650	11	Xerochrysum bracteatum	2011	2018-05-31-14-12-59	0	2	x	-20	0	70.3	23.2	64.8	23	70.8	0.496	17902			73
273	64651	11	Xerochrysum bracteatum	2011	2018-05-31-14-13-01	0	2	x	-20	0	70.3	23.2	64.8	23	70.8	0.496	17902			74
274	64652	11	Xerochrysum bracteatum	2011	2018-05-31-14-13-03	0	2	x	-20	0	70.3	23.2	64.8	23	70.8	0.496	17902			75
275	64653	11	Xerochrysum bracteatum	2011	2018-05-31-14-13-05	0	2	x	-20	0	70.3	23.2	64.8	23	70.8	0.496	17902			76
276	64654	11	Xerochrysum bracteatum	2011	2018-05-31-14-13-07	0	2	x	-20	0	70.3	23.2	64.8	23	70.8	0.496	17902			77
277	64655	11	Xerochrysum bracteatum	2011	2018-05-31-14-13-09	0	2	x	-20	0	70.3	23.2	64.8	23	70.8	0.496	17902			78
278	64656	11	Xerochrysum bracteatum	2011	2018-05-31-14-13-11	0	2	x	-20	0	70.3	23.2	64.8	23	70.8	0.496	17902			79
279	64657	11	Xerochrysum bracteatum	2011	2018-05-31-14-13-13	0	2	x	-20	0	70.3	23.2	64.8	23	70.8	0.496	17902			80
280	64658	11	Xerochrysum bracteatum	2011	2018-05-31-14-13-15	0	2	x	-20	0	70.3	23.2	64.8	23	70.8	0.496	17902			81
281	64659	11	Xerochrysum bracteatum	2011	2018-05-31-14-13-17	0	2	x	-20	0	70.3	23.2	64.8	23	70.8	0.496	17902			82
282	64660	11	Xerochrysum bracteatum	2011	2018-05-31-14-13-19	0	2	x	-20	0	70.3	23.2	64.8	23	70.8	0.496	17902			83
283	64661	11	Xerochrysum bracteatum	2011	2018-05-31-14-13-21	0	2	x	-20	0	70.3	23.2	64.8	23	70.8	0.496	17902			84
284	64662	11	Xerochrysum bracteatum	2011	2018-05-31-14-13-23	0	2	x	-20	0	70.3	23.2	64.8	23	70.8	0.496	17902			85
285	64663	11	Xerochrysum bracteatum	2011	2018-05-31-14-13-25	0	2	x	-20	0	70.3	23.2	64.8	23	70.8	0.496	17902			86
286	64664	11	Xerochrysum bracteatum	2011	2018-05-31-14-13-27	0	2	x	-20	0	70.3	23.2	64.8	23	70.8	0.496	17902			87
287	64665	11	Xerochrysum bracteatum	2011	2018-05-31-14-13-29	0	2	x	-20	0	70.3	23.2	64.9	23	70.9	0.62	17902			88
288	64666	11	Xerochrysum bracteatum	2011	2018-05-31-14-13-31	0	2	x	-20	0	70.3	23.2	64.9	23	70.9	0.62	17902			89
289	64667	11	Xerochrysum bracteatum	2011	2018-05-31-14-13-33	0	2	x	-20	0	70.3	23.2	64.9	23	70.9	0.62	17902			90
290	64668	11	Xerochrysum bracteatum	2011	2018-05-31-14-13-35	0	2	x	-20	0	70.3	23.2	64.9	23	70.9	0.62	17902	Last10	Here	91
291	64669	11	Xerochrysum bracteatum	2011	2018-05-31-14-13-37	0	2	x	-20	0	70.3	23.2	64.9	23	70.9	0.62	17902	Last10	Here	92
292	64670	11	Xerochrysum bracteatum	2011	2018-05-31-14-13-39	0	2	x	-20	0	70.3	23.2	65	23	71	0.745	17902	Last10	Here	93
293	64671	11	Xerochrysum bracteatum	2011	2018-05-31-14-13-41	0	2	x	-20	0	70.3	23.2	64.9	23	70.9	0.62	17902	Last10	Here	94
294	64672	11	Xerochrysum bracteatum	2011	2018-05-31-14-13-43	0	2	x	-20	0	70.3	23.2	64.9	23	70.9	0.62	17902	Last10	Here	95
295	64673	11	Xerochrysum bracteatum	2011	2018-05-31-14-13-45	0	2	x	-20	0	70.3	23.2	64.9	23	70.9	0.62	17902	Last10	Here	96
296	64674	11	Xerochrysum bracteatum	2011	2018-05-31-14-13-47	0	2	x	-20	0	70.3	23.2	64.9	23	70.9	0.62	17902	Last10	Here	97
297	64675	11	Xerochrysum bracteatum	2011	2018-05-31-14-13-49	0	2	x	-20	0	70.3	23.2	64.9	23	70.9	0.62	17902	Last10	Here	98
298	64676	11	Xerochrysum bracteatum	2011	2018-05-31-14-13-51	0	2	x	-20	0	70.3	23.2	65	23	71	0.745	17902	Last10	Here	99
299	64677	11	Xerochrysum bracteatum	2011	2018-05-31-14-13-53	0	2	x	-20	0	70.3	23.2	65	23	71	0.745	17902	Last10	Here	100
300	64678	11	Xerochrysum bracteatum	2011	2018-05-31-14-14-26	0	2	x	-15	0	70.3	23.2	65.1	23	71.2	0.869	17903	First10	Here	1
301	64679	11	Xerochrysum bracteatum	2011	2018-05-31-14-14-28	0	2	x	-15	0	70.3	23.2	65.1	23	71.2	0.869	17903	First10	Here	2
302	64680	11	Xerochrysum bracteatum	2011	2018-05-31-14-14-30	0	2	x	-15	0	70.3	23.2	65.3	23	71.4	1.117	17903	First10	Here	3
303	64681	11	Xerochrysum bracteatum	2011	2018-05-31-14-14-32	0	2	x	-15	0	70.3	23.2	65.4	23	71.5	1.241	17903	First10	Here	4
304	64682	11	Xerochrysum bracteatum	2011	2018-05-31-14-14-34	0	2	x	-15	0	70.3	23.2	65.6	23	71.8	1.489	17903	First10	Here	5
305	64683	11	Xerochrysum bracteatum	2011	2018-05-31-14-14-36	0	2	x	-15	0	70.3	23.2	65.7	23	71.9	1.614	17903	First10	Here	6
306	64684	11	Xerochrysum bracteatum	2011	2018-05-31-14-14-38	0	2	x	-15	0	70.3	23.2	65.6	23	71.8	1.489	17903	First10	Here	7
307	64685	11	Xerochrysum bracteatum	2011	2018-05-31-14-14-40	0	2	x	-15	0	70.3	23.2	65.6	23	71.8	1.489	17903	First10	Here	8
308	64686	11	Xerochrysum bracteatum	2011	2018-05-31-14-14-42	0	2	x	-15	0	70.3	23.2	65.8	23	72	1.738	17903	First10	Here	9
309	64687	11	Xerochrysum bracteatum	2011	2018-05-31-14-14-44	0	2	x	-15	0	70.3	23.2	65.8	23	72	1.738	17903	First10	Here	10
310	64688	11	Xerochrysum bracteatum	2011	2018-05-31-14-14-46	0	2	x	-15	0	70.3	23.2	65.7	23	71.9	1.614	17903			11
311	64689	11	Xerochrysum bracteatum	2011	2018-05-31-14-14-48	0	2	x	-15	0	70.3	23.2	65.7	23	71.9	1.614	17903			12
312	64690	11	Xerochrysum bracteatum	2011	2018-05-31-14-14-50	0	2	x	-15	0	70.3	23.2	65.8	23	72	1.738	17903			13
313	64691	11	Xerochrysum bracteatum	2011	2018-05-31-14-14-52	0	2	x	-15	0	70.3	23.2	65.8	23	72	1.738	17903			14
314	64692	11	Xerochrysum bracteatum	2011	2018-05-31-14-14-54	0	2	x	-15	0	70.3	23.2	65.8	23	72	1.738	17903			15
315	64693	11	Xerochrysum bracteatum	2011	2018-05-31-14-14-56	0	2	x	-15	0	70.3	23.2	65.7	23	71.9	1.614	17903			16
316	64694	11	Xerochrysum bracteatum	2011	2018-05-31-14-14-58	0	2	x	-15	0	70.3	23.2	65.6	23	71.8	1.489	17903			17
317	64695	11	Xerochrysum bracteatum	2011	2018-05-31-14-15-00	0	2	x	-15	0	70.3	23.2	65.8	23	72	1.738	17903			18
318	64696	11	Xerochrysum bracteatum	2011	2018-05-31-14-15-02	0	2	x	-15	0	70.3	23.2	65.8	23	72	1.738	17903			19
319	64697	11	Xerochrysum bracteatum	2011	2018-05-31-14-15-04	0	2	x	-15	0	70.3	23.2	65.6	23	71.8	1.489	17903			20
320	64698	11	Xerochrysum bracteatum	2011	2018-05-31-14-15-06	0	2	x	-15	0	70.3	23.2	65.5	23	71.7	1.365	17903			21
321	64699	11	Xerochrysum bracteatum	2011	2018-05-31-14-15-08	0	2	x	-15	0	70.3	23.2	65.5	23	71.7	1.365	17903			22
322	64700	11	Xerochrysum bracteatum	2011	2018-05-31-14-15-10	0	2	x	-15	0	70.3	23.2	65.5	23	71.7	1.365	17903			23
323	64701	11	Xerochrysum bracteatum	2011	2018-05-31-14-15-12	0	2	x	-15	0	70.3	23.2	65.4	23	71.5	1.241	17903			24
324	64702	11	Xerochrysum bracteatum	2011	2018-05-31-14-15-14	0	2	x	-15	0	70.3	23.2	65.3	23	71.4	1.117	17903			25
325	64703	11	Xerochrysum bracteatum	2011	2018-05-31-14-15-16	0	2	x	-15	0	70.3	23.2	65.3	23	71.4	1.117	17903			26
326	64704	11	Xerochrysum bracteatum	2011	2018-05-31-14-15-18	0	2	x	-15	0	70.3	23.2	65.3	23	71.4	1.117	17903			27
327	64705	11	Xerochrysum bracteatum	2011	2018-05-31-14-15-20	0	2	x	-15	0	70.3	23.2	65.3	23	71.4	1.117	17903			28
328	64706	11	Xerochrysum bracteatum	2011	2018-05-31-14-15-22	0	2	x	-15	0	70.3	23.2	65.4	23	71.5	1.241	17903			29
329	64707	11	Xerochrysum bracteatum	2011	2018-05-31-14-15-24	0	2	x	-15	0	70.3	23.2	65.5	23	71.7	1.365	17903			30
330	64708	11	Xerochrysum bracteatum	2011	2018-05-31-14-15-26	0	2	x	-15	0	70.3	23.2	65.5	23	71.7	1.365	17903			31
331	64709	11	Xerochrysum bracteatum	2011	2018-05-31-14-15-28	0	2	x	-15	0	70.3	23.2	65.5	23	71.7	1.365	17903			32
332	64710	11	Xerochrysum bracteatum	2011	2018-05-31-14-15-30	0	2	x	-15	0	70.3	23.2	65.6	23	71.8	1.489	17903			33
333	64711	11	Xerochrysum bracteatum	2011	2018-05-31-14-15-32	0	2	x	-15	0	70.3	23.2	65.6	23	71.8	1.489	17903			34
334	64712	11	Xerochrysum bracteatum	2011	2018-05-31-14-15-34	0	2	x	-15	0	70.3	23.2	65.6	23	71.8	1.489	17903			35
335	64713	11	Xerochrysum bracteatum	2011	2018-05-31-14-15-36	0	2	x	-15	0	70.3	23.2	65.5	23	71.7	1.365	17903			36
336	64714	11	Xerochrysum bracteatum	2011	2018-05-31-14-15-38	0	2	x	-15	0	70.3	23.2	65.3	23	71.4	1.117	17903			37
337	64715	11	Xerochrysum bracteatum	2011	2018-05-31-14-15-40	0	2	x	-15	0	70.3	23.2	65.3	23	71.4	1.117	17903			38
338	64716	11	Xerochrysum bracteatum	2011	2018-05-31-14-15-42	0	2	x	-15	0	70.3	23.2	65.2	23	71.3	0.993	17903			39
339	64717	11	Xerochrysum bracteatum	2011	2018-05-31-14-15-44	0	2	x	-15	0	70.3	23.2	65.1	23	71.2	0.869	17903			40
340	64718	11	Xerochrysum bracteatum	2011	2018-05-31-14-15-46	0	2	x	-15	0	70.3	23.2	65.1	23	71.2	0.869	17903			41
341	64719	11	Xerochrysum bracteatum	2011	2018-05-31-14-15-48	0	2	x	-15	0	70.3	23.2	65.1	23	71.2	0.869	17903			42
342	64720	11	Xerochrysum bracteatum	2011	2018-05-31-14-15-50	0	2	x	-15	0	70.3	23.2	65.2	23	71.3	0.993	17903			43
343	64721	11	Xerochrysum bracteatum	2011	2018-05-31-14-15-52	0	2	x	-15	0	70.3	23.2	65.4	23	71.5	1.241	17903			44
344	64722	11	Xerochrysum bracteatum	2011	2018-05-31-14-15-54	0	2	x	-15	0	70.3	23.2	65.4	23	71.5	1.241	17903			45
345	64723	11	Xerochrysum bracteatum	2011	2018-05-31-14-15-56	0	2	x	-15	0	70.3	23.2	65.4	23	71.5	1.241	17903			46
346	64724	11	Xerochrysum bracteatum	2011	2018-05-31-14-15-58	0	2	x	-15	0	70.3	23.2	65.3	23	71.4	1.117	17903			47
347	64725	11	Xerochrysum bracteatum	2011	2018-05-31-14-16-00	0	2	x	-15	0	70.3	23.2	65.3	23	71.4	1.117	17903			48
348	64726	11	Xerochrysum bracteatum	2011	2018-05-31-14-16-02	0	2	x	-15	0	70.3	23.2	65.3	23	71.4	1.117	17903			49
349	64727	11	Xerochrysum bracteatum	2011	2018-05-31-14-16-04	0	2	x	-15	0	70.3	23.2	65.2	23	71.3	0.993	17903			50
350	64728	11	Xerochrysum bracteatum	2011	2018-05-31-14-16-06	0	2	x	-15	0	70.3	23.2	65.2	23	71.3	0.993	17903			51
351	64729	11	Xerochrysum bracteatum	2011	2018-05-31-14-16-08	0	2	x	-15	0	70.3	23.2	65.1	23	71.2	0.869	17903			52
352	64730	11	Xerochrysum bracteatum	2011	2018-05-31-14-16-10	0	2	x	-15	0	70.3	23.2	65.1	23	71.2	0.869	17903			53
353	64731	11	Xerochrysum bracteatum	2011	2018-05-31-14-16-12	0	2	x	-15	0	70.3	23.2	65.1	23	71.2	0.869	17903			54
354	64732	11	Xerochrysum bracteatum	2011	2018-05-31-14-16-14	0	2	x	-15	0	70.3	23.2	65.1	23	71.2	0.869	17903			55
355	64733	11	Xerochrysum bracteatum	2011	2018-05-31-14-16-16	0	2	x	-15	0	70.3	23.2	65	23	71	0.745	17903			56
356	64734	11	Xerochrysum bracteatum	2011	2018-05-31-14-16-18	0	2	x	-15	0	70.3	23.2	65	23	71	0.745	17903			57
357	64735	11	Xerochrysum bracteatum	2011	2018-05-31-14-16-20	0	2	x	-15	0	70.3	23.2	65.1	23	71.2	0.869	17903			58
358	64736	11	Xerochrysum bracteatum	2011	2018-05-31-14-16-22	0	2	x	-15	0	70.3	23.2	65.1	23	71.2	0.869	17903			59
359	64737	11	Xerochrysum bracteatum	2011	2018-05-31-14-16-24	0	2	x	-15	0	70.3	23.2	65.1	23	71.2	0.869	17903			60
360	64738	11	Xerochrysum bracteatum	2011	2018-05-31-14-16-26	0	2	x	-15	0	70.3	23.2	65.1	23	71.2	0.869	17903			61
361	64739	11	Xerochrysum bracteatum	2011	2018-05-31-14-16-28	0	2	x	-15	0	70.3	23.2	65.2	23	71.3	0.993	17903			62
362	64740	11	Xerochrysum bracteatum	2011	2018-05-31-14-16-30	0	2	x	-15	0	70.3	23.2	65.2	23	71.3	0.993	17903			63
363	64741	11	Xerochrysum bracteatum	2011	2018-05-31-14-16-32	0	2	x	-15	0	70.3	23.2	65.2	23	71.3	0.993	17903			64
364	64742	11	Xerochrysum bracteatum	2011	2018-05-31-14-16-34	0	2	x	-15	0	70.3	23.2	65.3	23	71.4	1.117	17903			65
365	64743	11	Xerochrysum bracteatum	2011	2018-05-31-14-16-36	0	2	x	-15	0	70.3	23.2	65.4	23	71.5	1.241	17903			66
366	64744	11	Xerochrysum bracteatum	2011	2018-05-31-14-16-38	0	2	x	-15	0	70.3	23.2	65.4	23	71.5	1.241	17903			67
367	64745	11	Xerochrysum bracteatum	2011	2018-05-31-14-16-40	0	2	x	-15	0	70.3	23.2	65.4	23	71.5	1.241	17903			68
368	64746	11	Xerochrysum bracteatum	2011	2018-05-31-14-16-42	0	2	x	-15	0	70.3	23.2	65.3	23	71.4	1.117	17903			69
369	64747	11	Xerochrysum bracteatum	2011	2018-05-31-14-16-44	0	2	x	-15	0	70.3	23.2	65.2	23	71.3	0.993	17903			70
370	64748	11	Xerochrysum bracteatum	2011	2018-05-31-14-16-46	0	2	x	-15	0	70.3	23.2	65.2	23	71.3	0.993	17903			71
371	64749	11	Xerochrysum bracteatum	2011	2018-05-31-14-16-48	0	2	x	-15	0	70.3	23.2	65.1	23	71.2	0.869	17903			72
372	64750	11	Xerochrysum bracteatum	2011	2018-05-31-14-16-50	0	2	x	-15	0	70.3	23.2	65.1	23	71.2	0.869	17903			73
373	64751	11	Xerochrysum bracteatum	2011	2018-05-31-14-16-52	0	2	x	-15	0	70.3	23.2	65.1	23	71.2	0.869	17903			74
374	64752	11	Xerochrysum bracteatum	2011	2018-05-31-14-16-54	0	2	x	-15	0	70.3	23.2	65	23	71	0.745	17903			75
375	64753	11	Xerochrysum bracteatum	2011	2018-05-31-14-16-56	0	2	x	-15	0	70.3	23.2	65	23	71	0.745	17903			76
376	64754	11	Xerochrysum bracteatum	2011	2018-05-31-14-16-58	0	2	x	-15	0	70.3	23.2	65	23	71	0.745	17903			77
377	64755	11	Xerochrysum bracteatum	2011	2018-05-31-14-17-00	0	2	x	-15	0	70.3	23.2	65.1	23	71.2	0.869	17903			78
378	64756	11	Xerochrysum bracteatum	2011	2018-05-31-14-17-02	0	2	x	-15	0	70.3	23.2	65.3	23	71.4	1.117	17903			79
379	64757	11	Xerochrysum bracteatum	2011	2018-05-31-14-17-04	0	2	x	-15	0	70.3	23.2	65.5	23	71.7	1.365	17903			80
380	64758	11	Xerochrysum bracteatum	2011	2018-05-31-14-17-06	0	2	x	-15	0	70.3	23.2	65.6	23	71.8	1.489	17903			81
381	64759	11	Xerochrysum bracteatum	2011	2018-05-31-14-17-08	0	2	x	-15	0	70.3	23.2	65.8	23	72	1.738	17903			82
382	64760	11	Xerochrysum bracteatum	2011	2018-05-31-14-17-10	0	2	x	-15	0	70.3	23.2	66	23	72.3	1.986	17903			83
383	64761	11	Xerochrysum bracteatum	2011	2018-05-31-14-17-12	0	2	x	-15	0	70.3	23.2	66.2	23	72.5	2.234	17903			84
384	64762	11	Xerochrysum bracteatum	2011	2018-05-31-14-17-14	0	2	x	-15	0	70.3	23.2	66.1	23	72.4	2.11	17903			85
385	64763	11	Xerochrysum bracteatum	2011	2018-05-31-14-17-16	0	2	x	-15	0	70.3	23.2	66	23	72.3	1.986	17903			86
386	64764	11	Xerochrysum bracteatum	2011	2018-05-31-14-17-18	0	2	x	-15	0	70.3	23.2	66	23	72.3	1.986	17903			87
387	64765	11	Xerochrysum bracteatum	2011	2018-05-31-14-17-20	0	2	x	-15	0	70.3	23.2	65.9	23	72.2	1.862	17903			88
388	64766	11	Xerochrysum bracteatum	2011	2018-05-31-14-17-22	0	2	x	-15	0	70.3	23.2	65.8	23	72	1.738	17903			89
389	64767	11	Xerochrysum bracteatum	2011	2018-05-31-14-17-24	0	2	x	-15	0	70.3	23.2	65.7	23	71.9	1.614	17903			90
390	64768	11	Xerochrysum bracteatum	2011	2018-05-31-14-17-26	0	2	x	-15	0	70.3	23.2	65.7	23	71.9	1.614	17903	Last10	Here	91
391	64769	11	Xerochrysum bracteatum	2011	2018-05-31-14-17-28	0	2	x	-15	0	70.3	23.2	65.6	23	71.8	1.489	17903	Last10	Here	92
392	64770	11	Xerochrysum bracteatum	2011	2018-05-31-14-17-30	0	2	x	-15	0	70.3	23.2	65.5	23	71.7	1.365	17903	Last10	Here	93
393	64771	11	Xerochrysum bracteatum	2011	2018-05-31-14-17-32	0	2	x	-15	0	70.3	23.2	65.5	23	71.7	1.365	17903	Last10	Here	94
394	64772	11	Xerochrysum bracteatum	2011	2018-05-31-14-17-34	0	2	x	-15	0	70.3	23.2	65.5	23	71.7	1.365	17903	Last10	Here	95
395	64773	11	Xerochrysum bracteatum	2011	2018-05-31-14-17-36	0	2	x	-15	0	70.3	23.2	65.5	23	71.7	1.365	17903	Last10	Here	96
396	64774	11	Xerochrysum bracteatum	2011	2018-05-31-14-17-38	0	2	x	-15	0	70.3	23.2	65.5	23	71.7	1.365	17903	Last10	Here	97
397	64775	11	Xerochrysum bracteatum	2011	2018-05-31-14-17-40	0	2	x	-15	0	70.3	23.2	65.3	23	71.4	1.117	17903	Last10	Here	98
398	64776	11	Xerochrysum bracteatum	2011	2018-05-31-14-17-42	0	2	x	-15	0	70.3	23.2	65.3	23	71.4	1.117	17903	Last10	Here	99
399	64777	11	Xerochrysum bracteatum	2011	2018-05-31-14-17-44	0	2	x	-15	0	70.3	23.2	65.3	23	71.4	1.117	17903	Last10	Here	100
400	64778	11	Xerochrysum bracteatum	2011	2018-05-31-14-18-16	0	2	x	-10	0	70.3	23.2	66	23	72.3	1.986	17904	First10	Here	1
401	64779	11	Xerochrysum bracteatum	2011	2018-05-31-14-18-18	0	2	x	-10	0	70.3	23.2	65.9	23	72.2	1.862	17904	First10	Here	2
402	64780	11	Xerochrysum bracteatum	2011	2018-05-31-14-18-20	0	2	x	-10	0	70.3	23.2	65.8	23	72	1.738	17904	First10	Here	3
403	64781	11	Xerochrysum bracteatum	2011	2018-05-31-14-18-22	0	2	x	-10	0	70.3	23.2	65.7	23	71.9	1.614	17904	First10	Here	4
404	64782	11	Xerochrysum bracteatum	2011	2018-05-31-14-18-24	0	2	x	-10	0	70.3	23.2	65.8	23	72	1.738	17904	First10	Here	5
405	64783	11	Xerochrysum bracteatum	2011	2018-05-31-14-18-26	0	2	x	-10	0	70.3	23.2	65.8	23	72	1.738	17904	First10	Here	6
406	64784	11	Xerochrysum bracteatum	2011	2018-05-31-14-18-28	0	2	x	-10	0	70.3	23.2	66	23	72.3	1.986	17904	First10	Here	7
407	64785	11	Xerochrysum bracteatum	2011	2018-05-31-14-18-30	0	2	x	-10	0	70.2	23.2	65.9	23	72.2	1.962	17904	First10	Here	8
408	64786	11	Xerochrysum bracteatum	2011	2018-05-31-14-18-32	0	2	x	-10	0	70.3	23.2	65.8	23	72	1.738	17904	First10	Here	9
409	64787	11	Xerochrysum bracteatum	2011	2018-05-31-14-18-34	0	2	x	-10	0	70.3	23.2	65.8	23	72	1.738	17904	First10	Here	10
410	64788	11	Xerochrysum bracteatum	2011	2018-05-31-14-18-36	0	2	x	-10	0	70.2	23.2	65.9	23	72.2	1.962	17904			11
411	64789	11	Xerochrysum bracteatum	2011	2018-05-31-14-18-38	0	2	x	-10	0	70.2	23.2	66	23	72.3	2.086	17904			12
412	64790	11	Xerochrysum bracteatum	2011	2018-05-31-14-18-40	0	2	x	-10	0	70.3	23.2	66.1	23	72.4	2.11	17904			13
413	64791	11	Xerochrysum bracteatum	2011	2018-05-31-14-18-42	0	2	x	-10	0	70.3	23.2	66.2	23	72.5	2.234	17904			14
414	64792	11	Xerochrysum bracteatum	2011	2018-05-31-14-18-44	0	2	x	-10	0	70.3	23.2	66.2	23	72.5	2.234	17904			15
415	64793	11	Xerochrysum bracteatum	2011	2018-05-31-14-18-46	0	2	x	-10	0	70.3	23.2	66.2	23	72.5	2.234	17904			16
416	64794	11	Xerochrysum bracteatum	2011	2018-05-31-14-18-48	0	2	x	-10	0	70.3	23.2	66.2	23	72.5	2.234	17904			17
417	64795	11	Xerochrysum bracteatum	2011	2018-05-31-14-18-50	0	2	x	-10	0	70.3	23.2	66.1	23	72.4	2.11	17904			18
418	64796	11	Xerochrysum bracteatum	2011	2018-05-31-14-18-52	0	2	x	-10	0	70.3	23.2	65.9	23	72.2	1.862	17904			19
419	64797	11	Xerochrysum bracteatum	2011	2018-05-31-14-18-54	0	2	x	-10	0	70.3	23.2	65.8	23	72	1.738	17904			20
420	64798	11	Xerochrysum bracteatum	2011	2018-05-31-14-18-56	0	2	x	-10	0	70.3	23.2	65.8	23	72	1.738	17904			21
421	64799	11	Xerochrysum bracteatum	2011	2018-05-31-14-18-58	0	2	x	-10	0	70.3	23.2	65.7	23	71.9	1.614	17904			22
422	64800	11	Xerochrysum bracteatum	2011	2018-05-31-14-19-00	0	2	x	-10	0	70.3	23.2	65.6	23	71.8	1.489	17904			23
423	64801	11	Xerochrysum bracteatum	2011	2018-05-31-14-19-02	0	2	x	-10	0	70.3	23.2	65.5	23	71.7	1.365	17904			24
424	64802	11	Xerochrysum bracteatum	2011	2018-05-31-14-19-04	0	2	x	-10	0	70.3	23.2	65.5	23	71.7	1.365	17904			25
425	64803	11	Xerochrysum bracteatum	2011	2018-05-31-14-19-06	0	2	x	-10	0	70.3	23.2	65.4	23	71.5	1.241	17904			26
426	64804	11	Xerochrysum bracteatum	2011	2018-05-31-14-19-08	0	2	x	-10	0	70.3	23.2	65.3	23	71.4	1.117	17904			27
427	64805	11	Xerochrysum bracteatum	2011	2018-05-31-14-19-10	0	2	x	-10	0	70.3	23.2	65.3	23	71.4	1.117	17904			28
428	64806	11	Xerochrysum bracteatum	2011	2018-05-31-14-19-12	0	2	x	-10	0	70.3	23.2	65.2	23	71.3	0.993	17904			29
429	64807	11	Xerochrysum bracteatum	2011	2018-05-31-14-19-14	0	2	x	-10	0	70.3	23.2	65.2	23	71.3	0.993	17904			30
430	64808	11	Xerochrysum bracteatum	2011	2018-05-31-14-19-16	0	2	x	-10	0	70.3	23.2	65.2	23	71.3	0.993	17904			31
431	64809	11	Xerochrysum bracteatum	2011	2018-05-31-14-19-18	0	2	x	-10	0	70.3	23.2	65.4	23	71.5	1.241	17904			32
432	64810	11	Xerochrysum bracteatum	2011	2018-05-31-14-19-20	0	2	x	-10	0	70.3	23.2	65.6	23	71.8	1.489	17904			33
433	64811	11	Xerochrysum bracteatum	2011	2018-05-31-14-19-22	0	2	x	-10	0	70.3	23.2	65.8	23	72	1.738	17904			34
434	64812	11	Xerochrysum bracteatum	2011	2018-05-31-14-19-24	0	2	x	-10	0	70.3	23.2	66	23	72.3	1.986	17904			35
435	64813	11	Xerochrysum bracteatum	2011	2018-05-31-14-19-26	0	2	x	-10	0	70.3	23.2	66.1	23	72.4	2.11	17904			36
436	64814	11	Xerochrysum bracteatum	2011	2018-05-31-14-19-28	0	2	x	-10	0	70.3	23.2	66.3	23	72.7	2.358	17904			37
437	64815	11	Xerochrysum bracteatum	2011	2018-05-31-14-19-30	0	2	x	-10	0	70.3	23.2	66.2	23	72.5	2.234	17904			38
438	64816	11	Xerochrysum bracteatum	2011	2018-05-31-14-19-33	0	2	x	-10	0	70.3	23.2	66.2	23	72.5	2.234	17904			39
439	64817	11	Xerochrysum bracteatum	2011	2018-05-31-14-19-35	0	2	x	-10	0	70.3	23.2	66.3	23	72.7	2.358	17904			40
440	64818	11	Xerochrysum bracteatum	2011	2018-05-31-14-19-37	0	2	x	-10	0	70.3	23.2	66.3	23	72.7	2.358	17904			41
441	64819	11	Xerochrysum bracteatum	2011	2018-05-31-14-19-39	0	2	x	-10	0	70.3	23.2	66.4	23	72.8	2.483	17904			42
442	64820	11	Xerochrysum bracteatum	2011	2018-05-31-14-19-41	0	2	x	-10	0	70.3	23.2	66.5	23	72.9	2.607	17904			43
443	64821	11	Xerochrysum bracteatum	2011	2018-05-31-14-19-43	0	2	x	-10	0	70.3	23.2	66.6	23	73	2.731	17904			44
444	64822	11	Xerochrysum bracteatum	2011	2018-05-31-14-19-45	0	2	x	-10	0	70.3	23.2	66.7	23	73.2	2.855	17904			45
445	64823	11	Xerochrysum bracteatum	2011	2018-05-31-14-19-47	0	2	x	-10	0	70.3	23.2	66.7	23	73.2	2.855	17904			46
446	64824	11	Xerochrysum bracteatum	2011	2018-05-31-14-19-49	0	2	x	-10	0	70.3	23.2	66.7	23	73.2	2.855	17904			47
447	64825	11	Xerochrysum bracteatum	2011	2018-05-31-14-19-51	0	2	x	-10	0	70.3	23.2	66.5	23	72.9	2.607	17904			48
448	64826	11	Xerochrysum bracteatum	2011	2018-05-31-14-19-53	0	2	x	-10	0	70.3	23.2	66.4	23	72.8	2.483	17904			49
449	64827	11	Xerochrysum bracteatum	2011	2018-05-31-14-19-55	0	2	x	-10	0	70.3	23.2	66.2	23	72.5	2.234	17904			50
450	64828	11	Xerochrysum bracteatum	2011	2018-05-31-14-19-57	0	2	x	-10	0	70.3	23.2	66.2	23	72.5	2.234	17904			51
451	64829	11	Xerochrysum bracteatum	2011	2018-05-31-14-19-59	0	2	x	-10	0	70.3	23.2	66.2	23	72.5	2.234	17904			52
452	64830	11	Xerochrysum bracteatum	2011	2018-05-31-14-20-01	0	2	x	-10	0	70.3	23.2	66.1	23	72.4	2.11	17904			53
453	64831	11	Xerochrysum bracteatum	2011	2018-05-31-14-20-03	0	2	x	-10	0	70.3	23.2	66	23	72.3	1.986	17904			54
454	64832	11	Xerochrysum bracteatum	2011	2018-05-31-14-20-05	0	2	x	-10	0	70.3	23.2	65.8	23	72	1.738	17904			55
455	64833	11	Xerochrysum bracteatum	2011	2018-05-31-14-20-07	0	2	x	-10	0	70.3	23.2	65.8	23	72	1.738	17904			56
456	64834	11	Xerochrysum bracteatum	2011	2018-05-31-14-20-09	0	2	x	-10	0	70.3	23.2	65.7	23	71.9	1.614	17904			57
457	64835	11	Xerochrysum bracteatum	2011	2018-05-31-14-20-11	0	2	x	-10	0	70.3	23.2	65.7	23	71.9	1.614	17904			58
458	64836	11	Xerochrysum bracteatum	2011	2018-05-31-14-20-13	0	2	x	-10	0	70.3	23.2	65.7	23	71.9	1.614	17904			59
459	64837	11	Xerochrysum bracteatum	2011	2018-05-31-14-20-15	0	2	x	-10	0	70.3	23.2	65.8	23	72	1.738	17904			60
460	64838	11	Xerochrysum bracteatum	2011	2018-05-31-14-20-17	0	2	x	-10	0	70.3	23.2	65.8	23	72	1.738	17904			61
461	64839	11	Xerochrysum bracteatum	2011	2018-05-31-14-20-19	0	2	x	-10	0	70.3	23.2	65.9	23	72.2	1.862	17904			62
462	64840	11	Xerochrysum bracteatum	2011	2018-05-31-14-20-21	0	2	x	-10	0	70.3	23.2	65.9	23	72.2	1.862	17904			63
463	64841	11	Xerochrysum bracteatum	2011	2018-05-31-14-20-23	0	2	x	-10	0	70.3	23.2	65.9	23	72.2	1.862	17904			64
464	64842	11	Xerochrysum bracteatum	2011	2018-05-31-14-20-25	0	2	x	-10	0	70.3	23.2	66	23	72.3	1.986	17904			65
465	64843	11	Xerochrysum bracteatum	2011	2018-05-31-14-20-27	0	2	x	-10	0	70.3	23.2	66	23	72.3	1.986	17904			66
466	64844	11	Xerochrysum bracteatum	2011	2018-05-31-14-20-29	0	2	x	-10	0	70.3	23.2	65.9	23	72.2	1.862	17904			67
467	64845	11	Xerochrysum bracteatum	2011	2018-05-31-14-20-31	0	2	x	-10	0	70.3	23.2	66.1	23	72.4	2.11	17904			68
468	64846	11	Xerochrysum bracteatum	2011	2018-05-31-14-20-33	0	2	x	-10	0	70.3	23.2	66.2	23	72.5	2.234	17904			69
469	64847	11	Xerochrysum bracteatum	2011	2018-05-31-14-20-35	0	2	x	-10	0	70.3	23.2	66.1	23	72.4	2.11	17904			70
470	64848	11	Xerochrysum bracteatum	2011	2018-05-31-14-20-37	0	2	x	-10	0	70.3	23.2	66.2	23	72.5	2.234	17904			71
471	64849	11	Xerochrysum bracteatum	2011	2018-05-31-14-20-39	0	2	x	-10	0	70.3	23.2	66.1	23	72.4	2.11	17904			72
472	64850	11	Xerochrysum bracteatum	2011	2018-05-31-14-20-41	0	2	x	-10	0	70.3	23.2	66.1	23	72.4	2.11	17904			73
473	64851	11	Xerochrysum bracteatum	2011	2018-05-31-14-20-43	0	2	x	-10	0	70.3	23.2	66	23	72.3	1.986	17904			74
474	64852	11	Xerochrysum bracteatum	2011	2018-05-31-14-20-45	0	2	x	-10	0	70.3	23.2	65.8	23	72	1.738	17904			75
475	64853	11	Xerochrysum bracteatum	2011	2018-05-31-14-20-47	0	2	x	-10	0	70.3	23.2	65.8	23	72	1.738	17904			76
476	64854	11	Xerochrysum bracteatum	2011	2018-05-31-14-20-49	0	2	x	-10	0	70.3	23.2	65.7	23	71.9	1.614	17904			77
477	64855	11	Xerochrysum bracteatum	2011	2018-05-31-14-20-51	0	2	x	-10	0	70.3	23.2	65.8	23	72	1.738	17904			78
478	64856	11	Xerochrysum bracteatum	2011	2018-05-31-14-20-53	0	2	x	-10	0	70.3	23.2	66	23	72.3	1.986	17904			79
479	64857	11	Xerochrysum bracteatum	2011	2018-05-31-14-20-55	0	2	x	-10	0	70.3	23.2	66	23	72.3	1.986	17904			80
480	64858	11	Xerochrysum bracteatum	2011	2018-05-31-14-20-57	0	2	x	-10	0	70.3	23.2	66.2	23	72.5	2.234	17904			81
481	64859	11	Xerochrysum bracteatum	2011	2018-05-31-14-20-59	0	2	x	-10	0	70.3	23.2	66.2	23	72.5	2.234	17904			82
482	64860	11	Xerochrysum bracteatum	2011	2018-05-31-14-21-01	0	2	x	-10	0	70.3	23.2	66.2	23	72.5	2.234	17904			83
483	64861	11	Xerochrysum bracteatum	2011	2018-05-31-14-21-03	0	2	x	-10	0	70.3	23.2	66.1	23	72.4	2.11	17904			84
484	64862	11	Xerochrysum bracteatum	2011	2018-05-31-14-21-05	0	2	x	-10	0	70.3	23.2	66.2	23	72.5	2.234	17904			85
485	64863	11	Xerochrysum bracteatum	2011	2018-05-31-14-21-07	0	2	x	-10	0	70.3	23.2	66.2	23	72.5	2.234	17904			86
486	64864	11	Xerochrysum bracteatum	2011	2018-05-31-14-21-09	0	2	x	-10	0	70.3	23.2	66.1	23	72.4	2.11	17904			87
487	64865	11	Xerochrysum bracteatum	2011	2018-05-31-14-21-11	0	2	x	-10	0	70.3	23.2	65.9	23	72.2	1.862	17904			88
488	64866	11	Xerochrysum bracteatum	2011	2018-05-31-14-21-13	0	2	x	-10	0	70.3	23.2	65.8	23	72	1.738	17904			89
489	64867	11	Xerochrysum bracteatum	2011	2018-05-31-14-21-15	0	2	x	-10	0	70.3	23.2	65.7	23	71.9	1.614	17904			90
490	64868	11	Xerochrysum bracteatum	2011	2018-05-31-14-21-17	0	2	x	-10	0	70.3	23.2	65.7	23	71.9	1.614	17904	Last10	Here	91
491	64869	11	Xerochrysum bracteatum	2011	2018-05-31-14-21-19	0	2	x	-10	0	70.3	23.2	65.7	23	71.9	1.614	17904	Last10	Here	92
492	64870	11	Xerochrysum bracteatum	2011	2018-05-31-14-21-21	0	2	x	-10	0	70.3	23.2	65.5	23	71.7	1.365	17904	Last10	Here	93
493	64871	11	Xerochrysum bracteatum	2011	2018-05-31-14-21-23	0	2	x	-10	0	70.3	23.2	65.5	23	71.7	1.365	17904	Last10	Here	94
494	64872	11	Xerochrysum bracteatum	2011	2018-05-31-14-21-25	0	2	x	-10	0	70.3	23.2	65.4	23	71.5	1.241	17904	Last10	Here	95
495	64873	11	Xerochrysum bracteatum	2011	2018-05-31-14-21-27	0	2	x	-10	0	70.3	23.2	65.4	23	71.5	1.241	17904	Last10	Here	96
496	64874	11	Xerochrysum bracteatum	2011	2018-05-31-14-21-29	0	2	x	-10	0	70.3	23.2	65.3	23	71.4	1.117	17904	Last10	Here	97
497	64875	11	Xerochrysum bracteatum	2011	2018-05-31-14-21-31	0	2	x	-10	0	70.3	23.2	65.3	23	71.4	1.117	17904	Last10	Here	98
498	64876	11	Xerochrysum bracteatum	2011	2018-05-31-14-21-33	0	2	x	-10	0	70.3	23.2	65.3	23	71.4	1.117	17904	Last10	Here	99
499	64877	11	Xerochrysum bracteatum	2011	2018-05-31-14-21-35	0	2	x	-10	0	70.3	23.2	65.3	23	71.4	1.117	17904	Last10	Here	100
500	64878	11	Xerochrysum bracteatum	2011	2018-05-31-14-22-07	0	2	x	-5	0	70.3	23.2	65.8	23	72	1.738	17905	First10	Here	1
501	64879	11	Xerochrysum bracteatum	2011	2018-05-31-14-22-09	0	2	x	-5	0	70.3	23.2	65.8	23	72	1.738	17905	First10	Here	2
502	64880	11	Xerochrysum bracteatum	2011	2018-05-31-14-22-11	0	2	x	-5	0	70.3	23.2	65.9	23	72.2	1.862	17905	First10	Here	3
503	64881	11	Xerochrysum bracteatum	2011	2018-05-31-14-22-13	0	2	x	-5	0	70.2	23.2	66.2	23	72.5	2.334	17905	First10	Here	4
504	64882	11	Xerochrysum bracteatum	2011	2018-05-31-14-22-15	0	2	x	-5	0	70.2	23.2	66.3	23	72.7	2.458	17905	First10	Here	5
505	64883	11	Xerochrysum bracteatum	2011	2018-05-31-14-22-17	0	2	x	-5	0	70.2	23.2	66.4	23	72.8	2.583	17905	First10	Here	6
506	64884	11	Xerochrysum bracteatum	2011	2018-05-31-14-22-19	0	2	x	-5	0	70.2	23.2	66.5	23	72.9	2.707	17905	First10	Here	7
507	64885	11	Xerochrysum bracteatum	2011	2018-05-31-14-22-21	0	2	x	-5	0	70.3	23.2	66.5	23	72.9	2.607	17905	First10	Here	8
508	64886	11	Xerochrysum bracteatum	2011	2018-05-31-14-22-23	0	2	x	-5	0	70.3	23.2	66.4	23	72.8	2.483	17905	First10	Here	9
509	64887	11	Xerochrysum bracteatum	2011	2018-05-31-14-22-25	0	2	x	-5	0	70.3	23.2	66.5	23	72.9	2.607	17905	First10	Here	10
510	64888	11	Xerochrysum bracteatum	2011	2018-05-31-14-22-27	0	2	x	-5	0	70.3	23.2	66.4	23	72.8	2.483	17905			11
511	64889	11	Xerochrysum bracteatum	2011	2018-05-31-14-22-29	0	2	x	-5	0	70.2	23.2	66.3	23	72.7	2.458	17905			12
512	64890	11	Xerochrysum bracteatum	2011	2018-05-31-14-22-31	0	2	x	-5	0	70.2	23.2	66.2	23	72.5	2.334	17905			13
513	64891	11	Xerochrysum bracteatum	2011	2018-05-31-14-22-33	0	2	x	-5	0	70.3	23.2	66.2	23	72.5	2.234	17905			14
514	64892	11	Xerochrysum bracteatum	2011	2018-05-31-14-22-35	0	2	x	-5	0	70.2	23.2	66.1	23	72.4	2.21	17905			15
515	64893	11	Xerochrysum bracteatum	2011	2018-05-31-14-22-37	0	2	x	-5	0	70.2	23.2	66.1	23	72.4	2.21	17905			16
516	64894	11	Xerochrysum bracteatum	2011	2018-05-31-14-22-39	0	2	x	-5	0	70.2	23.2	66	23	72.3	2.086	17905			17
517	64895	11	Xerochrysum bracteatum	2011	2018-05-31-14-22-41	0	2	x	-5	0	70.2	23.2	66.2	23	72.5	2.334	17905			18
518	64896	11	Xerochrysum bracteatum	2011	2018-05-31-14-22-43	0	2	x	-5	0	70.2	23.2	66.4	23	72.8	2.583	17905			19
519	64897	11	Xerochrysum bracteatum	2011	2018-05-31-14-22-45	0	2	x	-5	0	70.2	23.2	66.5	23	72.9	2.707	17905			20
520	64898	11	Xerochrysum bracteatum	2011	2018-05-31-14-22-47	0	2	x	-5	0	70.2	23.2	66.8	23	73.3	3.079	17905			21
521	64899	11	Xerochrysum bracteatum	2011	2018-05-31-14-22-49	0	2	x	-5	0	70.2	23.2	67	23	73.5	3.327	17905			22
522	64900	11	Xerochrysum bracteatum	2011	2018-05-31-14-22-51	0	2	x	-5	0	70.3	23.2	67	23	73.5	3.227	17905			23
523	64901	11	Xerochrysum bracteatum	2011	2018-05-31-14-22-53	0	2	x	-5	0	70.3	23.2	67.1	23	73.7	3.352	17905			24
524	64902	11	Xerochrysum bracteatum	2011	2018-05-31-14-22-55	0	2	x	-5	0	70.2	23.2	67	23	73.5	3.327	17905			25
525	64903	11	Xerochrysum bracteatum	2011	2018-05-31-14-22-57	0	2	x	-5	0	70.3	23.2	66.9	23	73.4	3.103	17905			26
526	64904	11	Xerochrysum bracteatum	2011	2018-05-31-14-22-59	0	2	x	-5	0	70.3	23.2	66.9	23	73.4	3.103	17905			27
527	64905	11	Xerochrysum bracteatum	2011	2018-05-31-14-23-01	0	2	x	-5	0	70.3	23.2	66.9	23	73.4	3.103	17905			28
528	64906	11	Xerochrysum bracteatum	2011	2018-05-31-14-23-03	0	2	x	-5	0	70.3	23.2	67.1	23	73.7	3.352	17905			29
529	64907	11	Xerochrysum bracteatum	2011	2018-05-31-14-23-05	0	2	x	-5	0	70.3	23.2	67.2	23	73.8	3.476	17905			30
530	64908	11	Xerochrysum bracteatum	2011	2018-05-31-14-23-07	0	2	x	-5	0	70.3	23.2	67.5	23	74.1	3.848	17905			31
531	64909	11	Xerochrysum bracteatum	2011	2018-05-31-14-23-09	0	2	x	-5	0	70.3	23.2	67.6	23	74.3	3.972	17905			32
532	64910	11	Xerochrysum bracteatum	2011	2018-05-31-14-23-11	0	2	x	-5	0	70.3	23.2	67.7	23	74.4	4.096	17905			33
533	64911	11	Xerochrysum bracteatum	2011	2018-05-31-14-23-13	0	2	x	-5	0	70.2	23.2	67.7	23	74.4	4.196	17905			34
534	64912	11	Xerochrysum bracteatum	2011	2018-05-31-14-23-15	0	2	x	-5	0	70.2	23.2	67.8	23	74.5	4.321	17905			35
535	64913	11	Xerochrysum bracteatum	2011	2018-05-31-14-23-17	0	2	x	-5	0	70.3	23.2	67.8	23	74.5	4.221	17905			36
536	64914	11	Xerochrysum bracteatum	2011	2018-05-31-14-23-19	0	2	x	-5	0	70.3	23.2	67.8	23	74.5	4.221	17905			37
537	64915	11	Xerochrysum bracteatum	2011	2018-05-31-14-23-21	0	2	x	-5	0	70.3	23.2	67.8	23	74.5	4.221	17905			38
538	64916	11	Xerochrysum bracteatum	2011	2018-05-31-14-23-23	0	2	x	-5	0	70.3	23.2	67.9	23	74.6	4.345	17905			39
539	64917	11	Xerochrysum bracteatum	2011	2018-05-31-14-23-25	0	2	x	-5	0	70.3	23.2	67.7	23	74.4	4.096	17905			40
540	64918	11	Xerochrysum bracteatum	2011	2018-05-31-14-23-27	0	2	x	-5	0	70.3	23.2	67.6	23	74.3	3.972	17905			41
541	64919	11	Xerochrysum bracteatum	2011	2018-05-31-14-23-29	0	2	x	-5	0	70.3	23.2	67.5	23	74.1	3.848	17905			42
542	64920	11	Xerochrysum bracteatum	2011	2018-05-31-14-23-31	0	2	x	-5	0	70.3	23.2	67.3	23	73.9	3.6	17905			43
543	64921	11	Xerochrysum bracteatum	2011	2018-05-31-14-23-33	0	2	x	-5	0	70.3	23.2	67.3	23	73.9	3.6	17905			44
544	64922	11	Xerochrysum bracteatum	2011	2018-05-31-14-23-35	0	2	x	-5	0	70.3	23.2	67.3	23	73.9	3.6	17905			45
545	64923	11	Xerochrysum bracteatum	2011	2018-05-31-14-23-37	0	2	x	-5	0	70.3	23.2	67.3	23	73.9	3.6	17905			46
546	64924	11	Xerochrysum bracteatum	2011	2018-05-31-14-23-39	0	2	x	-5	0	70.3	23.2	67.4	23	74	3.724	17905			47
547	64925	11	Xerochrysum bracteatum	2011	2018-05-31-14-23-41	0	2	x	-5	0	70.3	23.2	67.4	23	74	3.724	17905			48
548	64926	11	Xerochrysum bracteatum	2011	2018-05-31-14-23-43	0	2	x	-5	0	70.3	23.2	67.3	23	73.9	3.6	17905			49
549	64927	11	Xerochrysum bracteatum	2011	2018-05-31-14-23-45	0	2	x	-5	0	70.3	23.2	67.1	23	73.7	3.352	17905			50
550	64928	11	Xerochrysum bracteatum	2011	2018-05-31-14-23-47	0	2	x	-5	0	70.3	23.2	67.1	23	73.7	3.352	17905			51
551	64929	11	Xerochrysum bracteatum	2011	2018-05-31-14-23-49	0	2	x	-5	0	70.3	23.2	67.2	23	73.8	3.476	17905			52
552	64930	11	Xerochrysum bracteatum	2011	2018-05-31-14-23-51	0	2	x	-5	0	70.3	23.2	67.3	23	73.9	3.6	17905			53
553	64931	11	Xerochrysum bracteatum	2011	2018-05-31-14-23-53	0	2	x	-5	0	70.2	23.2	67.4	23	74	3.824	17905			54
554	64932	11	Xerochrysum bracteatum	2011	2018-05-31-14-23-55	0	2	x	-5	0	70.2	23.2	67.3	23	73.9	3.7	17905			55
555	64933	11	Xerochrysum bracteatum	2011	2018-05-31-14-23-59	0	2	x	-5	0	70.3	23.2	67.2	23	73.8	3.476	17905			56
556	64934	11	Xerochrysum bracteatum	2011	2018-05-31-14-24-01	0	2	x	-5	0	70.3	23.2	67.2	23	73.8	3.476	17905			57
557	64935	11	Xerochrysum bracteatum	2011	2018-05-31-14-24-03	0	2	x	-5	0	70.3	23.2	67.4	23	74	3.724	17905			58
558	64936	11	Xerochrysum bracteatum	2011	2018-05-31-14-24-05	0	2	x	-5	0	70.3	23.2	67.3	23	73.9	3.6	17905			59
559	64937	11	Xerochrysum bracteatum	2011	2018-05-31-14-24-07	0	2	x	-5	0	70.3	23.2	67.2	23	73.8	3.476	17905			60
560	64938	11	Xerochrysum bracteatum	2011	2018-05-31-14-24-09	0	2	x	-5	0	70.3	23.2	67.3	23	73.9	3.6	17905			61
561	64939	11	Xerochrysum bracteatum	2011	2018-05-31-14-24-11	0	2	x	-5	0	70.3	23.2	67.2	23	73.8	3.476	17905			62
562	64940	11	Xerochrysum bracteatum	2011	2018-05-31-14-24-13	0	2	x	-5	0	70.3	23.2	67	23	73.5	3.227	17905			63
563	64941	11	Xerochrysum bracteatum	2011	2018-05-31-14-24-15	0	2	x	-5	0	70.3	23.2	66.8	23	73.3	2.979	17905			64
564	64942	11	Xerochrysum bracteatum	2011	2018-05-31-14-24-17	0	2	x	-5	0	70.3	23.2	66.7	23	73.2	2.855	17905			65
565	64943	11	Xerochrysum bracteatum	2011	2018-05-31-14-24-19	0	2	x	-5	0	70.3	23.2	66.5	23	72.9	2.607	17905			66
566	64944	11	Xerochrysum bracteatum	2011	2018-05-31-14-24-21	0	2	x	-5	0	70.3	23.2	66.5	23	72.9	2.607	17905			67
567	64945	11	Xerochrysum bracteatum	2011	2018-05-31-14-24-23	0	2	x	-5	0	70.3	23.2	66.5	23	72.9	2.607	17905			68
568	64946	11	Xerochrysum bracteatum	2011	2018-05-31-14-24-25	0	2	x	-5	0	70.3	23.2	66.6	23	73	2.731	17905			69
569	64947	11	Xerochrysum bracteatum	2011	2018-05-31-14-24-27	0	2	x	-5	0	70.3	23.2	66.6	23	73	2.731	17905			70
570	64948	11	Xerochrysum bracteatum	2011	2018-05-31-14-24-29	0	2	x	-5	0	70.3	23.2	66.5	23	72.9	2.607	17905			71
571	64949	11	Xerochrysum bracteatum	2011	2018-05-31-14-24-31	0	2	x	-5	0	70.3	23.2	66.4	23	72.8	2.483	17905			72
572	64950	11	Xerochrysum bracteatum	2011	2018-05-31-14-24-33	0	2	x	-5	0	70.3	23.2	66.3	23	72.7	2.358	17905			73
573	64951	11	Xerochrysum bracteatum	2011	2018-05-31-14-24-35	0	2	x	-5	0	70.3	23.2	66.2	23	72.5	2.234	17905			74
574	64952	11	Xerochrysum bracteatum	2011	2018-05-31-14-24-37	0	2	x	-5	0	70.3	23.2	66.2	23	72.5	2.234	17905			75
575	64953	11	Xerochrysum bracteatum	2011	2018-05-31-14-24-39	0	2	x	-5	0	70.3	23.2	66.1	23	72.4	2.11	17905			76
576	64954	11	Xerochrysum bracteatum	2011	2018-05-31-14-24-42	0	2	x	-5	0	70.3	23.2	66.2	23	72.5	2.234	17905			77
577	64955	11	Xerochrysum bracteatum	2011	2018-05-31-14-24-44	0	2	x	-5	0	70.3	23.2	66.4	22.9	72.8	2.483	17905			78
578	64956	11	Xerochrysum bracteatum	2011	2018-05-31-14-24-46	0	2	x	-5	0	70.3	23.2	66.5	23	72.9	2.607	17905			79
579	64957	11	Xerochrysum bracteatum	2011	2018-05-31-14-24-48	0	2	x	-5	0	70.3	23.2	66.7	23	73.2	2.855	17905			80
580	64958	11	Xerochrysum bracteatum	2011	2018-05-31-14-24-50	0	2	x	-5	0	70.3	23.2	66.6	23	73	2.731	17905			81
581	64959	11	Xerochrysum bracteatum	2011	2018-05-31-14-24-52	0	2	x	-5	0	70.3	23.2	66.5	23	72.9	2.607	17905			82
582	64960	11	Xerochrysum bracteatum	2011	2018-05-31-14-24-54	0	2	x	-5	0	70.3	23.2	66.4	23	72.8	2.483	17905			83
583	64961	11	Xerochrysum bracteatum	2011	2018-05-31-14-24-56	0	2	x	-5	0	70.3	23.2	66.4	23	72.8	2.483	17905			84
584	64962	11	Xerochrysum bracteatum	2011	2018-05-31-14-24-58	0	2	x	-5	0	70.3	23.2	66.5	23	72.9	2.607	17905			85
585	64963	11	Xerochrysum bracteatum	2011	2018-05-31-14-25-00	0	2	x	-5	0	70.3	23.2	66.3	22.9	72.7	2.358	17905			86
586	64964	11	Xerochrysum bracteatum	2011	2018-05-31-14-25-02	0	2	x	-5	0	70.3	23.2	66.4	23	72.8	2.483	17905			87
587	64965	11	Xerochrysum bracteatum	2011	2018-05-31-14-25-04	0	2	x	-5	0	70.3	23.2	66.3	22.9	72.7	2.358	17905			88
588	64966	11	Xerochrysum bracteatum	2011	2018-05-31-14-25-06	0	2	x	-5	0	70.3	23.2	66.2	23	72.5	2.234	17905			89
589	64967	11	Xerochrysum bracteatum	2011	2018-05-31-14-25-08	0	2	x	-5	0	70.3	23.2	66.1	23	72.4	2.11	17905			90
590	64968	11	Xerochrysum bracteatum	2011	2018-05-31-14-25-10	0	2	x	-5	0	70.3	23.2	66	23	72.3	1.986	17905	Last10	Here	91
591	64969	11	Xerochrysum bracteatum	2011	2018-05-31-14-25-12	0	2	x	-5	0	70.3	23.2	65.9	23	72.2	1.862	17905	Last10	Here	92
592	64970	11	Xerochrysum bracteatum	2011	2018-05-31-14-25-14	0	2	x	-5	0	70.3	23.2	65.9	23	72.2	1.862	17905	Last10	Here	93
593	64971	11	Xerochrysum bracteatum	2011	2018-05-31-14-25-16	0	2	x	-5	0	70.3	23.2	65.8	23	72	1.738	17905	Last10	Here	94
594	64972	11	Xerochrysum bracteatum	2011	2018-05-31-14-25-18	0	2	x	-5	0	70.3	23.2	65.6	22.9	71.8	1.489	17905	Last10	Here	95
595	64973	11	Xerochrysum bracteatum	2011	2018-05-31-14-25-20	0	2	x	-5	0	70.3	23.2	65.7	22.9	71.9	1.614	17905	Last10	Here	96
596	64974	11	Xerochrysum bracteatum	2011	2018-05-31-14-25-22	0	2	x	-5	0	70.3	23.2	65.8	23	72	1.738	17905	Last10	Here	97
597	64975	11	Xerochrysum bracteatum	2011	2018-05-31-14-25-24	0	2	x	-5	0	70.3	23.2	66.1	23	72.4	2.11	17905	Last10	Here	98
598	64976	11	Xerochrysum bracteatum	2011	2018-05-31-14-25-26	0	2	x	-5	0	70.3	23.2	66.3	22.9	72.7	2.358	17905	Last10	Here	99
599	64977	11	Xerochrysum bracteatum	2011	2018-05-31-14-25-58	0	2	x	0	0	70.3	23.2	67.6	23	74.3	3.972	17906	First10	Here	1
600	64978	11	Xerochrysum bracteatum	2011	2018-05-31-14-26-00	0	2	x	0	0	70.3	23.2	67.4	23	74	3.724	17906	First10	Here	2
601	64979	11	Xerochrysum bracteatum	2011	2018-05-31-14-26-02	0	2	x	0	0	70.3	23.2	67.5	23	74.1	3.848	17906	First10	Here	3
602	64980	11	Xerochrysum bracteatum	2011	2018-05-31-14-26-04	0	2	x	0	0	70.3	23.2	67.6	23	74.3	3.972	17906	First10	Here	4
603	64981	11	Xerochrysum bracteatum	2011	2018-05-31-14-26-06	0	2	x	0	0	70.3	23.2	67.8	23	74.5	4.221	17906	First10	Here	5
604	64982	11	Xerochrysum bracteatum	2011	2018-05-31-14-26-08	0	2	x	0	0	70.3	23.2	67.9	23	74.6	4.345	17906	First10	Here	6
605	64983	11	Xerochrysum bracteatum	2011	2018-05-31-14-26-10	0	2	x	0	0	70.3	23.2	67.9	23	74.6	4.345	17906	First10	Here	7
606	64984	11	Xerochrysum bracteatum	2011	2018-05-31-14-26-12	0	2	x	0	0	70.3	23.2	67.9	23	74.6	4.345	17906	First10	Here	8
607	64985	11	Xerochrysum bracteatum	2011	2018-05-31-14-26-14	0	2	x	0	0	70.3	23.2	67.6	22.9	74.3	3.972	17906	First10	Here	9
608	64986	11	Xerochrysum bracteatum	2011	2018-05-31-14-26-16	0	2	x	0	0	70.3	23.2	67.6	23	74.3	3.972	17906	First10	Here	10
609	64987	11	Xerochrysum bracteatum	2011	2018-05-31-14-26-18	0	2	x	0	0	70.3	23.2	67.6	23	74.3	3.972	17906			11
610	64988	11	Xerochrysum bracteatum	2011	2018-05-31-14-26-20	0	2	x	0	0	70.3	23.2	67.5	23	74.1	3.848	17906			12
611	64989	11	Xerochrysum bracteatum	2011	2018-05-31-14-26-22	0	2	x	0	0	70.3	23.2	67.6	23	74.3	3.972	17906			13
612	64990	11	Xerochrysum bracteatum	2011	2018-05-31-14-26-24	0	2	x	0	0	70.3	23.2	67.8	23	74.5	4.221	17906			14
613	64991	11	Xerochrysum bracteatum	2011	2018-05-31-14-26-26	0	2	x	0	0	70.3	23.2	68	23	74.8	4.469	17906			15
614	64992	11	Xerochrysum bracteatum	2011	2018-05-31-14-26-28	0	2	x	0	0	70.3	23.2	68.1	23	74.9	4.593	17906			16
615	64993	11	Xerochrysum bracteatum	2011	2018-05-31-14-26-30	0	2	x	0	0	70.3	23.2	67.9	22.9	74.6	4.345	17906			17
616	64994	11	Xerochrysum bracteatum	2011	2018-05-31-14-26-32	0	2	x	0	0	70.3	23.2	68.1	23	74.9	4.593	17906			18
617	64995	11	Xerochrysum bracteatum	2011	2018-05-31-14-26-34	0	2	x	0	0	70.3	23.2	68.2	23	75	4.717	17906			19
618	64996	11	Xerochrysum bracteatum	2011	2018-05-31-14-26-36	0	2	x	0	0	70.3	23.2	68.3	23	75.1	4.841	17906			20
619	64997	11	Xerochrysum bracteatum	2011	2018-05-31-14-26-38	0	2	x	0	0	70.3	23.2	68.4	23	75.3	4.965	17906			21
620	64998	11	Xerochrysum bracteatum	2011	2018-05-31-14-26-40	0	2	x	0	0	70.3	23.2	68.5	23	75.4	5.09	17906			22
621	64999	11	Xerochrysum bracteatum	2011	2018-05-31-14-26-42	0	2	x	0	0	70.3	23.2	68.6	23	75.5	5.214	17906			23
622	65000	11	Xerochrysum bracteatum	2011	2018-05-31-14-26-44	0	2	x	0	0	70.3	23.2	68.6	23	75.5	5.214	17906			24
623	65001	11	Xerochrysum bracteatum	2011	2018-05-31-14-26-46	0	2	x	0	0	70.3	23.2	68.5	23	75.4	5.09	17906			25
624	65002	11	Xerochrysum bracteatum	2011	2018-05-31-14-26-48	0	2	x	0	0	70.3	23.2	68.3	23	75.1	4.841	17906			26
625	65003	11	Xerochrysum bracteatum	2011	2018-05-31-14-26-50	0	2	x	0	0	70.3	23.2	68.2	22.9	75	4.717	17906			27
626	65004	11	Xerochrysum bracteatum	2011	2018-05-31-14-26-52	0	2	x	0	0	70.3	23.2	68.2	23	75	4.717	17906			28
627	65005	11	Xerochrysum bracteatum	2011	2018-05-31-14-26-54	0	2	x	0	0	70.3	23.2	68.1	22.9	74.9	4.593	17906			29
628	65006	11	Xerochrysum bracteatum	2011	2018-05-31-14-26-56	0	2	x	0	0	70.3	23.2	68.1	23	74.9	4.593	17906			30
629	65007	11	Xerochrysum bracteatum	2011	2018-05-31-14-26-58	0	2	x	0	0	70.2	23.2	68	23	74.8	4.569	17906			31
630	65008	11	Xerochrysum bracteatum	2011	2018-05-31-14-27-00	0	2	x	0	0	70.2	23.2	67.9	23	74.6	4.445	17906			32
631	65009	11	Xerochrysum bracteatum	2011	2018-05-31-14-27-02	0	2	x	0	0	70.2	23.2	67.8	23	74.5	4.321	17906			33
632	65010	11	Xerochrysum bracteatum	2011	2018-05-31-14-27-04	0	2	x	0	0	70.2	23.2	67.8	23	74.5	4.321	17906			34
633	65011	11	Xerochrysum bracteatum	2011	2018-05-31-14-27-06	0	2	x	0	0	70.2	23.2	67.6	23	74.3	4.072	17906			35
634	65012	11	Xerochrysum bracteatum	2011	2018-05-31-14-27-08	0	2	x	0	0	70.2	23.2	67.6	23	74.3	4.072	17906			36
635	65013	11	Xerochrysum bracteatum	2011	2018-05-31-14-27-10	0	2	x	0	0	70.2	23.2	67.6	23	74.3	4.072	17906			37
636	65014	11	Xerochrysum bracteatum	2011	2018-05-31-14-27-12	0	2	x	0	0	70.2	23.2	67.4	23	74	3.824	17906			38
637	65015	11	Xerochrysum bracteatum	2011	2018-05-31-14-27-14	0	2	x	0	0	70.2	23.2	67.5	23	74.1	3.948	17906			39
638	65016	11	Xerochrysum bracteatum	2011	2018-05-31-14-27-16	0	2	x	0	0	70.2	23.2	67.6	23	74.3	4.072	17906			40
639	65017	11	Xerochrysum bracteatum	2011	2018-05-31-14-27-18	0	2	x	0	0	70.2	23.2	67.6	23	74.3	4.072	17906			41
640	65018	11	Xerochrysum bracteatum	2011	2018-05-31-14-27-20	0	2	x	0	0	70.2	23.2	67.5	23	74.1	3.948	17906			42
641	65019	11	Xerochrysum bracteatum	2011	2018-05-31-14-27-22	0	2	x	0	0	70.3	23.2	67.4	23	74	3.724	17906			43
642	65020	11	Xerochrysum bracteatum	2011	2018-05-31-14-27-24	0	2	x	0	0	70.3	23.2	67.5	23	74.1	3.848	17906			44
643	65021	11	Xerochrysum bracteatum	2011	2018-05-31-14-27-26	0	2	x	0	0	70.3	23.2	67.5	23	74.1	3.848	17906			45
644	65022	11	Xerochrysum bracteatum	2011	2018-05-31-14-27-28	0	2	x	0	0	70.3	23.2	67.6	23	74.3	3.972	17906			46
645	65023	11	Xerochrysum bracteatum	2011	2018-05-31-14-27-30	0	2	x	0	0	70.3	23.2	67.8	23	74.5	4.221	17906			47
646	65024	11	Xerochrysum bracteatum	2011	2018-05-31-14-27-32	0	2	x	0	0	70.3	23.2	67.8	23	74.5	4.221	17906			48
647	65025	11	Xerochrysum bracteatum	2011	2018-05-31-14-27-34	0	2	x	0	0	70.3	23.2	67.6	23	74.3	3.972	17906			49
648	65026	11	Xerochrysum bracteatum	2011	2018-05-31-14-27-36	0	2	x	0	0	70.3	23.2	67.6	23	74.3	3.972	17906			50
649	65027	11	Xerochrysum bracteatum	2011	2018-05-31-14-27-38	0	2	x	0	0	70.2	23.2	67.5	23	74.1	3.948	17906			51
650	65028	11	Xerochrysum bracteatum	2011	2018-05-31-14-27-40	0	2	x	0	0	70.3	23.2	67.4	22.9	74	3.724	17906			52
651	65029	11	Xerochrysum bracteatum	2011	2018-05-31-14-27-42	0	2	x	0	0	70.3	23.2	67.4	23	74	3.724	17906			53
652	65030	11	Xerochrysum bracteatum	2011	2018-05-31-14-27-44	0	2	x	0	0	70.3	23.2	67.3	23	73.9	3.6	17906			54
653	65031	11	Xerochrysum bracteatum	2011	2018-05-31-14-27-46	0	2	x	0	0	70.3	23.2	67.3	23	73.9	3.6	17906			55
654	65032	11	Xerochrysum bracteatum	2011	2018-05-31-14-27-48	0	2	x	0	0	70.3	23.2	67.3	23	73.9	3.6	17906			56
655	65033	11	Xerochrysum bracteatum	2011	2018-05-31-14-27-50	0	2	x	0	0	70.3	23.2	67.5	23	74.1	3.848	17906			57
656	65034	11	Xerochrysum bracteatum	2011	2018-05-31-14-27-52	0	2	x	0	0	70.3	23.2	67.6	23	74.3	3.972	17906			58
657	65035	11	Xerochrysum bracteatum	2011	2018-05-31-14-27-54	0	2	x	0	0	70.3	23.2	67.5	23	74.1	3.848	17906			59
658	65036	11	Xerochrysum bracteatum	2011	2018-05-31-14-27-56	0	2	x	0	0	70.3	23.2	67.5	23	74.1	3.848	17906			60
659	65037	11	Xerochrysum bracteatum	2011	2018-05-31-14-27-58	0	2	x	0	0	70.3	23.2	67.6	23	74.3	3.972	17906			61
660	65038	11	Xerochrysum bracteatum	2011	2018-05-31-14-28-00	0	2	x	0	0	70.3	23.2	67.3	22.9	73.9	3.6	17906			62
661	65039	11	Xerochrysum bracteatum	2011	2018-05-31-14-28-02	0	2	x	0	0	70.3	23.2	67.3	23	73.9	3.6	17906			63
662	65040	11	Xerochrysum bracteatum	2011	2018-05-31-14-28-04	0	2	x	0	0	70.3	23.2	67.3	23	73.9	3.6	17906			64
663	65041	11	Xerochrysum bracteatum	2011	2018-05-31-14-28-06	0	2	x	0	0	70.3	23.2	67.3	23	73.9	3.6	17906			65
664	65042	11	Xerochrysum bracteatum	2011	2018-05-31-14-28-08	0	2	x	0	0	70.3	23.2	67.5	23	74.1	3.848	17906			66
665	65043	11	Xerochrysum bracteatum	2011	2018-05-31-14-28-10	0	2	x	0	0	70.3	23.2	67.4	23	74	3.724	17906			67
666	65044	11	Xerochrysum bracteatum	2011	2018-05-31-14-28-12	0	2	x	0	0	70.3	23.2	67.4	23	74	3.724	17906			68
667	65045	11	Xerochrysum bracteatum	2011	2018-05-31-14-28-14	0	2	x	0	0	70.3	23.2	67.4	23	74	3.724	17906			69
668	65046	11	Xerochrysum bracteatum	2011	2018-05-31-14-28-16	0	2	x	0	0	70.3	23.2	67.4	23	74	3.724	17906			70
669	65047	11	Xerochrysum bracteatum	2011	2018-05-31-14-28-18	0	2	x	0	0	70.3	23.2	67.5	23	74.1	3.848	17906			71
670	65048	11	Xerochrysum bracteatum	2011	2018-05-31-14-28-20	0	2	x	0	0	70.3	23.2	67.4	23	74	3.724	17906			72
671	65049	11	Xerochrysum bracteatum	2011	2018-05-31-14-28-22	0	2	x	0	0	70.3	23.2	67.3	23	73.9	3.6	17906			73
672	65050	11	Xerochrysum bracteatum	2011	2018-05-31-14-28-24	0	2	x	0	0	70.3	23.2	67.4	23	74	3.724	17906			74
673	65051	11	Xerochrysum bracteatum	2011	2018-05-31-14-28-26	0	2	x	0	0	70.3	23.2	67.5	23	74.1	3.848	17906			75
674	65052	11	Xerochrysum bracteatum	2011	2018-05-31-14-28-28	0	2	x	0	0	70.3	23.2	67.5	22.9	74.1	3.848	17906			76
675	65053	11	Xerochrysum bracteatum	2011	2018-05-31-14-28-30	0	2	x	0	0	70.3	23.2	67.7	23	74.4	4.096	17906			77
676	65054	11	Xerochrysum bracteatum	2011	2018-05-31-14-28-32	0	2	x	0	0	70.3	23.2	67.7	22.9	74.4	4.096	17906			78
677	65055	11	Xerochrysum bracteatum	2011	2018-05-31-14-28-34	0	2	x	0	0	70.3	23.2	67.8	22.9	74.5	4.221	17906			79
678	65056	11	Xerochrysum bracteatum	2011	2018-05-31-14-28-36	0	2	x	0	0	70.3	23.2	67.9	23	74.6	4.345	17906			80
679	65057	11	Xerochrysum bracteatum	2011	2018-05-31-14-28-38	0	2	x	0	0	70.3	23.2	68	23	74.8	4.469	17906			81
680	65058	11	Xerochrysum bracteatum	2011	2018-05-31-14-28-40	0	2	x	0	0	70.3	23.2	68	23	74.8	4.469	17906			82
681	65059	11	Xerochrysum bracteatum	2011	2018-05-31-14-28-42	0	2	x	0	0	70.3	23.2	68.1	23	74.9	4.593	17906			83
682	65060	11	Xerochrysum bracteatum	2011	2018-05-31-14-28-44	0	2	x	0	0	70.3	23.2	68.2	23	75	4.717	17906			84
683	65061	11	Xerochrysum bracteatum	2011	2018-05-31-14-28-46	0	2	x	0	0	70.3	23.2	68.3	23	75.1	4.841	17906			85
684	65062	11	Xerochrysum bracteatum	2011	2018-05-31-14-28-48	0	2	x	0	0	70.3	23.2	68.1	23	74.9	4.593	17906			86
685	65063	11	Xerochrysum bracteatum	2011	2018-05-31-14-28-50	0	2	x	0	0	70.3	23.2	67.9	23	74.6	4.345	17906			87
686	65064	11	Xerochrysum bracteatum	2011	2018-05-31-14-28-52	0	2	x	0	0	70.3	23.2	67.9	23	74.6	4.345	17906			88
687	65065	11	Xerochrysum bracteatum	2011	2018-05-31-14-28-54	0	2	x	0	0	70.3	23.2	68	23	74.8	4.469	17906			89
688	65066	11	Xerochrysum bracteatum	2011	2018-05-31-14-28-56	0	2	x	0	0	70.3	23.2	68	23	74.8	4.469	17906			90
689	65067	11	Xerochrysum bracteatum	2011	2018-05-31-14-28-58	0	2	x	0	0	70.3	23.2	68	23	74.8	4.469	17906	Last10	Here	91
690	65068	11	Xerochrysum bracteatum	2011	2018-05-31-14-29-00	0	2	x	0	0	70.3	23.2	68	23	74.8	4.469	17906	Last10	Here	92
691	65069	11	Xerochrysum bracteatum	2011	2018-05-31-14-29-02	0	2	x	0	0	70.3	23.2	68.1	23	74.9	4.593	17906	Last10	Here	93
692	65070	11	Xerochrysum bracteatum	2011	2018-05-31-14-29-04	0	2	x	0	0	70.3	23.2	68.1	23	74.9	4.593	17906	Last10	Here	94
693	65071	11	Xerochrysum bracteatum	2011	2018-05-31-14-29-06	0	2	x	0	0	70.3	23.2	68.1	23	74.9	4.593	17906	Last10	Here	95
694	65072	11	Xerochrysum bracteatum	2011	2018-05-31-14-29-08	0	2	x	0	0	70.3	23.2	68.1	23	74.9	4.593	17906	Last10	Here	96
695	65073	11	Xerochrysum bracteatum	2011	2018-05-31-14-29-10	0	2	x	0	0	70.3	23.2	68.1	23	74.9	4.593	17906	Last10	Here	97
696	65074	11	Xerochrysum bracteatum	2011	2018-05-31-14-29-12	0	2	x	0	0	70.3	23.2	68	23	74.8	4.469	17906	Last10	Here	98
697	65075	11	Xerochrysum bracteatum	2011	2018-05-31-14-29-14	0	2	x	0	0	70.3	23.2	67.9	23	74.6	4.345	17906	Last10	Here	99
698	65076	11	Xerochrysum bracteatum	2011	2018-05-31-14-29-16	0	2	x	0	0	70.3	23.2	67.8	23	74.5	4.221	17906	Last10	Here	100
699	65077	11	Xerochrysum bracteatum	2011	2018-05-31-14-29-48	0	2	x	5	0	70.3	23.2	67.9	23	74.6	4.345	17907	First10	Here	1
700	65078	11	Xerochrysum bracteatum	2011	2018-05-31-14-29-50	0	2	x	5	0	70.3	23.2	67.9	23	74.6	4.345	17907	First10	Here	2
701	65079	11	Xerochrysum bracteatum	2011	2018-05-31-14-29-53	0	2	x	5	0	70.3	23.2	68	23	74.8	4.469	17907	First10	Here	3
702	65080	11	Xerochrysum bracteatum	2011	2018-05-31-14-29-55	0	2	x	5	0	70.3	23.2	68.1	23	74.9	4.593	17907	First10	Here	4
703	65081	11	Xerochrysum bracteatum	2011	2018-05-31-14-29-57	0	2	x	5	0	70.3	23.2	68.1	23	74.9	4.593	17907	First10	Here	5
704	65082	11	Xerochrysum bracteatum	2011	2018-05-31-14-29-59	0	2	x	5	0	70.3	23.2	68.3	23	75.1	4.841	17907	First10	Here	6
705	65083	11	Xerochrysum bracteatum	2011	2018-05-31-14-30-01	0	2	x	5	0	70.3	23.2	68.4	22.9	75.3	4.965	17907	First10	Here	7
706	65084	11	Xerochrysum bracteatum	2011	2018-05-31-14-30-03	0	2	x	5	0	70.3	23.2	68.6	23	75.5	5.214	17907	First10	Here	8
707	65085	11	Xerochrysum bracteatum	2011	2018-05-31-14-30-05	0	2	x	5	0	70.3	23.2	68.6	23	75.5	5.214	17907	First10	Here	9
708	65086	11	Xerochrysum bracteatum	2011	2018-05-31-14-30-07	0	2	x	5	0	70.3	23.2	68.6	23	75.5	5.214	17907	First10	Here	10
709	65087	11	Xerochrysum bracteatum	2011	2018-05-31-14-30-09	0	2	x	5	0	70.3	23.2	68.5	23	75.4	5.09	17907			11
710	65088	11	Xerochrysum bracteatum	2011	2018-05-31-14-30-11	0	2	x	5	0	70.3	23.2	68.5	23	75.4	5.09	17907			12
711	65089	11	Xerochrysum bracteatum	2011	2018-05-31-14-30-13	0	2	x	5	0	70.3	23.2	68.5	23	75.4	5.09	17907			13
712	65090	11	Xerochrysum bracteatum	2011	2018-05-31-14-30-15	0	2	x	5	0	70.3	23.2	68.5	23	75.4	5.09	17907			14
713	65091	11	Xerochrysum bracteatum	2011	2018-05-31-14-30-17	0	2	x	5	0	70.3	23.2	68.2	23	75	4.717	17907			15
714	65092	11	Xerochrysum bracteatum	2011	2018-05-31-14-30-19	0	2	x	5	0	70.3	23.2	67.9	23	74.6	4.345	17907			16
715	65093	11	Xerochrysum bracteatum	2011	2018-05-31-14-30-21	0	2	x	5	0	70.3	23.2	67.9	23	74.6	4.345	17907			17
716	65094	11	Xerochrysum bracteatum	2011	2018-05-31-14-30-23	0	2	x	5	0	70.3	23.2	68	23	74.8	4.469	17907			18
717	65095	11	Xerochrysum bracteatum	2011	2018-05-31-14-30-25	0	2	x	5	0	70.3	23.2	68.1	23	74.9	4.593	17907			19
718	65096	11	Xerochrysum bracteatum	2011	2018-05-31-14-30-27	0	2	x	5	0	70.3	23.2	68.2	23	75	4.717	17907			20
719	65097	11	Xerochrysum bracteatum	2011	2018-05-31-14-30-29	0	2	x	5	0	70.3	23.2	68.2	23	75	4.717	17907			21
720	65098	11	Xerochrysum bracteatum	2011	2018-05-31-14-30-31	0	2	x	5	0	70.3	23.2	68.3	23	75.1	4.841	17907			22
721	65099	11	Xerochrysum bracteatum	2011	2018-05-31-14-30-33	0	2	x	5	0	70.3	23.2	68.3	23	75.1	4.841	17907			23
722	65100	11	Xerochrysum bracteatum	2011	2018-05-31-14-30-35	0	2	x	5	0	70.3	23.2	68.3	23	75.1	4.841	17907			24
723	65101	11	Xerochrysum bracteatum	2011	2018-05-31-14-30-37	0	2	x	5	0	70.3	23.2	68.1	23	74.9	4.593	17907			25
724	65102	11	Xerochrysum bracteatum	2011	2018-05-31-14-30-39	0	2	x	5	0	70.3	23.2	68.1	23	74.9	4.593	17907			26
725	65103	11	Xerochrysum bracteatum	2011	2018-05-31-14-30-41	0	2	x	5	0	70.3	23.2	68.1	23	74.9	4.593	17907			27
726	65104	11	Xerochrysum bracteatum	2011	2018-05-31-14-30-43	0	2	x	5	0	70.3	23.2	67.9	23	74.6	4.345	17907			28
727	65105	11	Xerochrysum bracteatum	2011	2018-05-31-14-30-45	0	2	x	5	0	70.3	23.2	67.7	22.9	74.4	4.096	17907			29
728	65106	11	Xerochrysum bracteatum	2011	2018-05-31-14-30-47	0	2	x	5	0	70.3	23.2	67.6	23	74.3	3.972	17907			30
729	65107	11	Xerochrysum bracteatum	2011	2018-05-31-14-30-49	0	2	x	5	0	70.3	23.2	67.7	23	74.4	4.096	17907			31
730	65108	11	Xerochrysum bracteatum	2011	2018-05-31-14-30-51	0	2	x	5	0	70.3	23.2	67.8	23	74.5	4.221	17907			32
731	65109	11	Xerochrysum bracteatum	2011	2018-05-31-14-30-53	0	2	x	5	0	70.3	23.2	67.8	23	74.5	4.221	17907			33
732	65110	11	Xerochrysum bracteatum	2011	2018-05-31-14-30-55	0	2	x	5	0	70.3	23.2	67.8	23	74.5	4.221	17907			34
733	65111	11	Xerochrysum bracteatum	2011	2018-05-31-14-30-57	0	2	x	5	0	70.3	23.2	67.7	23	74.4	4.096	17907			35
734	65112	11	Xerochrysum bracteatum	2011	2018-05-31-14-30-59	0	2	x	5	0	70.3	23.2	67.6	23	74.3	3.972	17907			36
735	65113	11	Xerochrysum bracteatum	2011	2018-05-31-14-31-01	0	2	x	5	0	70.3	23.2	67.4	23	74	3.724	17907			37
736	65114	11	Xerochrysum bracteatum	2011	2018-05-31-14-31-03	0	2	x	5	0	70.2	23.2	67.3	23	73.9	3.7	17907			38
737	65115	11	Xerochrysum bracteatum	2011	2018-05-31-14-31-05	0	2	x	5	0	70.2	23.2	67.1	23	73.7	3.452	17907			39
738	65116	11	Xerochrysum bracteatum	2011	2018-05-31-14-31-07	0	2	x	5	0	70.3	23.2	67	23	73.5	3.227	17907			40
739	65117	11	Xerochrysum bracteatum	2011	2018-05-31-14-31-09	0	2	x	5	0	70.3	23.2	66.9	23	73.4	3.103	17907			41
740	65118	11	Xerochrysum bracteatum	2011	2018-05-31-14-31-11	0	2	x	5	0	70.3	23.2	66.9	23	73.4	3.103	17907			42
741	65119	11	Xerochrysum bracteatum	2011	2018-05-31-14-31-13	0	2	x	5	0	70.3	23.2	66.9	23	73.4	3.103	17907			43
742	65120	11	Xerochrysum bracteatum	2011	2018-05-31-14-31-15	0	2	x	5	0	70.2	23.2	67	23	73.5	3.327	17907			44
743	65121	11	Xerochrysum bracteatum	2011	2018-05-31-14-31-17	0	2	x	5	0	70.3	23.2	67	22.9	73.5	3.227	17907			45
744	65122	11	Xerochrysum bracteatum	2011	2018-05-31-14-31-19	0	2	x	5	0	70.3	23.2	67.2	23	73.8	3.476	17907			46
745	65123	11	Xerochrysum bracteatum	2011	2018-05-31-14-31-21	0	2	x	5	0	70.3	23.2	67.4	23	74	3.724	17907			47
746	65124	11	Xerochrysum bracteatum	2011	2018-05-31-14-31-23	0	2	x	5	0	70.3	23.2	67.4	23	74	3.724	17907			48
747	65125	11	Xerochrysum bracteatum	2011	2018-05-31-14-31-25	0	2	x	5	0	70.3	23.2	67.4	23	74	3.724	17907			49
748	65126	11	Xerochrysum bracteatum	2011	2018-05-31-14-31-27	0	2	x	5	0	70.3	23.2	67.6	23	74.3	3.972	17907			50
749	65127	11	Xerochrysum bracteatum	2011	2018-05-31-14-31-29	0	2	x	5	0	70.2	23.2	67.6	23	74.3	4.072	17907			51
750	65128	11	Xerochrysum bracteatum	2011	2018-05-31-14-31-31	0	2	x	5	0	70.2	23.2	67.7	23	74.4	4.196	17907			52
751	65129	11	Xerochrysum bracteatum	2011	2018-05-31-14-31-33	0	2	x	5	0	70.2	23.2	67.6	23	74.3	4.072	17907			53
752	65130	11	Xerochrysum bracteatum	2011	2018-05-31-14-31-35	0	2	x	5	0	70.2	23.2	67.5	23	74.1	3.948	17907			54
753	65131	11	Xerochrysum bracteatum	2011	2018-05-31-14-31-37	0	2	x	5	0	70.2	23.2	67.4	23	74	3.824	17907			55
754	65132	11	Xerochrysum bracteatum	2011	2018-05-31-14-31-39	0	2	x	5	0	70.3	23.2	67.4	23	74	3.724	17907			56
755	65133	11	Xerochrysum bracteatum	2011	2018-05-31-14-31-41	0	2	x	5	0	70.2	23.2	67.4	23	74	3.824	17907			57
756	65134	11	Xerochrysum bracteatum	2011	2018-05-31-14-31-43	0	2	x	5	0	70.3	23.2	67.5	23	74.1	3.848	17907			58
757	65135	11	Xerochrysum bracteatum	2011	2018-05-31-14-31-45	0	2	x	5	0	70.2	23.2	67.4	23	74	3.824	17907			59
758	65136	11	Xerochrysum bracteatum	2011	2018-05-31-14-31-47	0	2	x	5	0	70.2	23.2	67.4	23	74	3.824	17907			60
759	65137	11	Xerochrysum bracteatum	2011	2018-05-31-14-31-49	0	2	x	5	0	70.2	23.2	67.3	23	73.9	3.7	17907			61
760	65138	11	Xerochrysum bracteatum	2011	2018-05-31-14-31-51	0	2	x	5	0	70.2	23.2	67.4	23	74	3.824	17907			62
761	65139	11	Xerochrysum bracteatum	2011	2018-05-31-14-31-53	0	2	x	5	0	70.2	23.2	67.4	23	74	3.824	17907			63
762	65140	11	Xerochrysum bracteatum	2011	2018-05-31-14-31-55	0	2	x	5	0	70.2	23.2	67.4	23	74	3.824	17907			64
763	65141	11	Xerochrysum bracteatum	2011	2018-05-31-14-31-57	0	2	x	5	0	70.2	23.2	67.3	23	73.9	3.7	17907			65
764	65142	11	Xerochrysum bracteatum	2011	2018-05-31-14-31-59	0	2	x	5	0	70.2	23.2	67.4	23	74	3.824	17907			66
765	65143	11	Xerochrysum bracteatum	2011	2018-05-31-14-32-01	0	2	x	5	0	70.2	23.2	67.4	23	74	3.824	17907			67
766	65144	11	Xerochrysum bracteatum	2011	2018-05-31-14-32-03	0	2	x	5	0	70.2	23.2	67.3	23	73.9	3.7	17907			68
767	65145	11	Xerochrysum bracteatum	2011	2018-05-31-14-32-05	0	2	x	5	0	70.2	23.2	67.3	23	73.9	3.7	17907			69
768	65146	11	Xerochrysum bracteatum	2011	2018-05-31-14-32-07	0	2	x	5	0	70.2	23.2	67.4	23	74	3.824	17907			70
769	65147	11	Xerochrysum bracteatum	2011	2018-05-31-14-32-09	0	2	x	5	0	70.2	23.2	67.4	23	74	3.824	17907			71
770	65148	11	Xerochrysum bracteatum	2011	2018-05-31-14-32-11	0	2	x	5	0	70.2	23.2	67.2	23	73.8	3.576	17907			72
771	65149	11	Xerochrysum bracteatum	2011	2018-05-31-14-32-13	0	2	x	5	0	70.2	23.2	67.1	23	73.7	3.452	17907			73
772	65150	11	Xerochrysum bracteatum	2011	2018-05-31-14-32-15	0	2	x	5	0	70.2	23.2	67	23	73.5	3.327	17907			74
773	65151	11	Xerochrysum bracteatum	2011	2018-05-31-14-32-17	0	2	x	5	0	70.2	23.2	66.9	23	73.4	3.203	17907			75
774	65152	11	Xerochrysum bracteatum	2011	2018-05-31-14-32-19	0	2	x	5	0	70.2	23.2	66.9	23	73.4	3.203	17907			76
775	65153	11	Xerochrysum bracteatum	2011	2018-05-31-14-32-21	0	2	x	5	0	70.2	23.2	66.9	23	73.4	3.203	17907			77
776	65154	11	Xerochrysum bracteatum	2011	2018-05-31-14-32-23	0	2	x	5	0	70.2	23.2	66.9	23	73.4	3.203	17907			78
777	65155	11	Xerochrysum bracteatum	2011	2018-05-31-14-32-25	0	2	x	5	0	70.2	23.2	66.9	23	73.4	3.203	17907			79
778	65156	11	Xerochrysum bracteatum	2011	2018-05-31-14-32-27	0	2	x	5	0	70.2	23.2	66.9	23	73.4	3.203	17907			80
779	65157	11	Xerochrysum bracteatum	2011	2018-05-31-14-32-29	0	2	x	5	0	70.2	23.2	66.9	23	73.4	3.203	17907			81
780	65158	11	Xerochrysum bracteatum	2011	2018-05-31-14-32-31	0	2	x	5	0	70.2	23.2	67	23	73.5	3.327	17907			82
781	65159	11	Xerochrysum bracteatum	2011	2018-05-31-14-32-33	0	2	x	5	0	70.2	23.2	67.1	23	73.7	3.452	17907			83
782	65160	11	Xerochrysum bracteatum	2011	2018-05-31-14-32-35	0	2	x	5	0	70.2	23.2	67	23	73.5	3.327	17907			84
783	65161	11	Xerochrysum bracteatum	2011	2018-05-31-14-32-37	0	2	x	5	0	70.2	23.2	66.9	23	73.4	3.203	17907			85
784	65162	11	Xerochrysum bracteatum	2011	2018-05-31-14-32-39	0	2	x	5	0	70.2	23.2	66.9	23	73.4	3.203	17907			86
785	65163	11	Xerochrysum bracteatum	2011	2018-05-31-14-32-41	0	2	x	5	0	70.2	23.2	66.9	23	73.4	3.203	17907			87
786	65164	11	Xerochrysum bracteatum	2011	2018-05-31-14-32-43	0	2	x	5	0	70.1	23.2	67	23	73.5	3.427	17907			88
787	65165	11	Xerochrysum bracteatum	2011	2018-05-31-14-32-45	0	2	x	5	0	70.2	23.2	67.1	23	73.7	3.452	17907			89
788	65166	11	Xerochrysum bracteatum	2011	2018-05-31-14-32-47	0	2	x	5	0	70.1	23.2	66.9	23	73.4	3.303	17907			90
789	65167	11	Xerochrysum bracteatum	2011	2018-05-31-14-32-49	0	2	x	5	0	70.2	23.2	66.9	23	73.4	3.203	17907	Last10	Here	91
790	65168	11	Xerochrysum bracteatum	2011	2018-05-31-14-32-51	0	2	x	5	0	70.2	23.2	67.1	23	73.7	3.452	17907	Last10	Here	92
791	65169	11	Xerochrysum bracteatum	2011	2018-05-31-14-32-53	0	2	x	5	0	70.2	23.2	67.2	23	73.8	3.576	17907	Last10	Here	93
792	65170	11	Xerochrysum bracteatum	2011	2018-05-31-14-32-55	0	2	x	5	0	70.2	23.2	67.3	22.9	73.9	3.7	17907	Last10	Here	94
793	65171	11	Xerochrysum bracteatum	2011	2018-05-31-14-32-57	0	2	x	5	0	70.1	23.2	67.6	23	74.3	4.172	17907	Last10	Here	95
794	65172	11	Xerochrysum bracteatum	2011	2018-05-31-14-32-59	0	2	x	5	0	70.1	23.2	67.6	23	74.3	4.172	17907	Last10	Here	96
795	65173	11	Xerochrysum bracteatum	2011	2018-05-31-14-33-01	0	2	x	5	0	70.2	23.2	67.7	23	74.4	4.196	17907	Last10	Here	97
796	65174	11	Xerochrysum bracteatum	2011	2018-05-31-14-33-03	0	2	x	5	0	70.2	23.2	67.8	23	74.5	4.321	17907	Last10	Here	98
797	65175	11	Xerochrysum bracteatum	2011	2018-05-31-14-33-05	0	2	x	5	0	70.2	23.2	67.9	23	74.6	4.445	17907	Last10	Here	99
798	65176	11	Xerochrysum bracteatum	2011	2018-05-31-14-33-07	0	2	x	5	0	70.2	23.2	67.9	23	74.6	4.445	17907	Last10	Here	100
799	65177	11	Xerochrysum bracteatum	2011	2018-05-31-14-33-39	0	2	x	10	0	70.2	23.2	66.8	23	73.3	3.079	17908	First10	Here	1
800	65178	11	Xerochrysum bracteatum	2011	2018-05-31-14-33-41	0	2	x	10	0	70.1	23.2	66.7	23	73.2	3.055	17908	First10	Here	2
801	65179	11	Xerochrysum bracteatum	2011	2018-05-31-14-33-43	0	2	x	10	0	70.1	23.2	66.8	23	73.3	3.179	17908	First10	Here	3
802	65180	11	Xerochrysum bracteatum	2011	2018-05-31-14-33-45	0	2	x	10	0	70.1	23.2	66.9	23	73.4	3.303	17908	First10	Here	4
803	65181	11	Xerochrysum bracteatum	2011	2018-05-31-14-33-47	0	2	x	10	0	70.1	23.2	67	23	73.5	3.427	17908	First10	Here	5
804	65182	11	Xerochrysum bracteatum	2011	2018-05-31-14-33-49	0	2	x	10	0	70.1	23.2	67.1	23	73.7	3.552	17908	First10	Here	6
805	65183	11	Xerochrysum bracteatum	2011	2018-05-31-14-33-51	0	2	x	10	0	70.1	23.2	67	23	73.5	3.427	17908	First10	Here	7
806	65184	11	Xerochrysum bracteatum	2011	2018-05-31-14-33-53	0	2	x	10	0	70.1	23.2	66.9	23	73.4	3.303	17908	First10	Here	8
807	65185	11	Xerochrysum bracteatum	2011	2018-05-31-14-33-55	0	2	x	10	0	70.1	23.2	67	23	73.5	3.427	17908	First10	Here	9
808	65186	11	Xerochrysum bracteatum	2011	2018-05-31-14-33-57	0	2	x	10	0	70.2	23.3	67	23	73.5	3.327	17908	First10	Here	10
809	65187	11	Xerochrysum bracteatum	2011	2018-05-31-14-33-59	0	2	x	10	0	70.1	23.2	67	23	73.5	3.427	17908			11
810	65188	11	Xerochrysum bracteatum	2011	2018-05-31-14-34-01	0	2	x	10	0	70.1	23.2	67	23	73.5	3.427	17908			12
811	65189	11	Xerochrysum bracteatum	2011	2018-05-31-14-34-03	0	2	x	10	0	70.1	23.2	67.2	23	73.8	3.676	17908			13
812	65190	11	Xerochrysum bracteatum	2011	2018-05-31-14-34-05	0	2	x	10	0	70.1	23.2	67.2	23	73.8	3.676	17908			14
813	65191	11	Xerochrysum bracteatum	2011	2018-05-31-14-34-07	0	2	x	10	0	70.1	23.2	67.1	23	73.7	3.552	17908			15
814	65192	11	Xerochrysum bracteatum	2011	2018-05-31-14-34-09	0	2	x	10	0	70.1	23.2	66.9	23	73.4	3.303	17908			16
815	65193	11	Xerochrysum bracteatum	2011	2018-05-31-14-34-11	0	2	x	10	0	70	23.2	66.9	23	73.4	3.403	17908			17
816	65194	11	Xerochrysum bracteatum	2011	2018-05-31-14-34-13	0	2	x	10	0	70.1	23.2	66.9	23	73.4	3.303	17908			18
817	65195	11	Xerochrysum bracteatum	2011	2018-05-31-14-34-15	0	2	x	10	0	70.1	23.2	67.1	23	73.7	3.552	17908			19
818	65196	11	Xerochrysum bracteatum	2011	2018-05-31-14-34-17	0	2	x	10	0	70.1	23.2	67.2	23	73.8	3.676	17908			20
819	65197	11	Xerochrysum bracteatum	2011	2018-05-31-14-34-19	0	2	x	10	0	70	23.2	67.1	23	73.7	3.652	17908			21
820	65198	11	Xerochrysum bracteatum	2011	2018-05-31-14-34-21	0	2	x	10	0	70	23.2	67	23	73.5	3.527	17908			22
821	65199	11	Xerochrysum bracteatum	2011	2018-05-31-14-34-23	0	2	x	10	0	70	23.2	66.9	23	73.4	3.403	17908			23
822	65200	11	Xerochrysum bracteatum	2011	2018-05-31-14-34-25	0	2	x	10	0	70	23.2	66.9	23	73.4	3.403	17908			24
823	65201	11	Xerochrysum bracteatum	2011	2018-05-31-14-34-27	0	2	x	10	0	70	23.2	66.9	23	73.4	3.403	17908			25
824	65202	11	Xerochrysum bracteatum	2011	2018-05-31-14-34-29	0	2	x	10	0	70	23.2	66.7	23	73.2	3.155	17908			26
825	65203	11	Xerochrysum bracteatum	2011	2018-05-31-14-34-31	0	2	x	10	0	70	23.2	66.6	23	73	3.031	17908			27
826	65204	11	Xerochrysum bracteatum	2011	2018-05-31-14-34-33	0	2	x	10	0	70	23.2	66.5	23	72.9	2.907	17908			28
827	65205	11	Xerochrysum bracteatum	2011	2018-05-31-14-34-35	0	2	x	10	0	70	23.2	66.5	23	72.9	2.907	17908			29
828	65206	11	Xerochrysum bracteatum	2011	2018-05-31-14-34-37	0	2	x	10	0	70	23.2	66.4	23	72.8	2.783	17908			30
829	65207	11	Xerochrysum bracteatum	2011	2018-05-31-14-34-39	0	2	x	10	0	70.1	23.3	66.4	23	72.8	2.683	17908			31
830	65208	11	Xerochrysum bracteatum	2011	2018-05-31-14-34-41	0	2	x	10	0	70	23.2	66.4	23	72.8	2.783	17908			32
831	65209	11	Xerochrysum bracteatum	2011	2018-05-31-14-34-43	0	2	x	10	0	70	23.2	66.2	23	72.5	2.534	17908			33
832	65210	11	Xerochrysum bracteatum	2011	2018-05-31-14-34-45	0	2	x	10	0	70	23.2	66.2	23	72.5	2.534	17908			34
833	65211	11	Xerochrysum bracteatum	2011	2018-05-31-14-34-47	0	2	x	10	0	70	23.2	66.4	23	72.8	2.783	17908			35
834	65212	11	Xerochrysum bracteatum	2011	2018-05-31-14-34-49	0	2	x	10	0	70	23.2	66.4	23	72.8	2.783	17908			36
835	65213	11	Xerochrysum bracteatum	2011	2018-05-31-14-34-51	0	2	x	10	0	70.1	23.3	66.4	23	72.8	2.683	17908			37
836	65214	11	Xerochrysum bracteatum	2011	2018-05-31-14-34-53	0	2	x	10	0	70.1	23.3	66.4	23	72.8	2.683	17908			38
837	65215	11	Xerochrysum bracteatum	2011	2018-05-31-14-34-55	0	2	x	10	0	70.1	23.3	66.3	23	72.7	2.558	17908			39
838	65216	11	Xerochrysum bracteatum	2011	2018-05-31-14-34-57	0	2	x	10	0	70	23.2	66.3	23	72.7	2.658	17908			40
839	65217	11	Xerochrysum bracteatum	2011	2018-05-31-14-34-59	0	2	x	10	0	70.1	23.3	66.4	23	72.8	2.683	17908			41
840	65218	11	Xerochrysum bracteatum	2011	2018-05-31-14-35-01	0	2	x	10	0	70.1	23.3	66.4	23	72.8	2.683	17908			42
841	65219	11	Xerochrysum bracteatum	2011	2018-05-31-14-35-04	0	2	x	10	0	70	23.2	66.4	23	72.8	2.783	17908			43
842	65220	11	Xerochrysum bracteatum	2011	2018-05-31-14-35-06	0	2	x	10	0	70	23.2	66.5	23	72.9	2.907	17908			44
843	65221	11	Xerochrysum bracteatum	2011	2018-05-31-14-35-08	0	2	x	10	0	70	23.2	66.6	23	73	3.031	17908			45
844	65222	11	Xerochrysum bracteatum	2011	2018-05-31-14-35-10	0	2	x	10	0	70.1	23.3	66.6	23	73	2.931	17908			46
845	65223	11	Xerochrysum bracteatum	2011	2018-05-31-14-35-12	0	2	x	10	0	70	23.2	66.6	23	73	3.031	17908			47
846	65224	11	Xerochrysum bracteatum	2011	2018-05-31-14-35-14	0	2	x	10	0	70	23.2	66.6	23	73	3.031	17908			48
847	65225	11	Xerochrysum bracteatum	2011	2018-05-31-14-35-16	0	2	x	10	0	70	23.2	66.7	23	73.2	3.155	17908			49
848	65226	11	Xerochrysum bracteatum	2011	2018-05-31-14-35-18	0	2	x	10	0	70	23.2	66.8	23	73.3	3.279	17908			50
849	65227	11	Xerochrysum bracteatum	2011	2018-05-31-14-35-20	0	2	x	10	0	70	23.2	66.9	23	73.4	3.403	17908			51
850	65228	11	Xerochrysum bracteatum	2011	2018-05-31-14-35-22	0	2	x	10	0	70.1	23.3	66.9	23	73.4	3.303	17908			52
851	65229	11	Xerochrysum bracteatum	2011	2018-05-31-14-35-24	0	2	x	10	0	70.1	23.3	66.8	23	73.3	3.179	17908			53
852	65230	11	Xerochrysum bracteatum	2011	2018-05-31-14-35-26	0	2	x	10	0	70	23.2	66.8	23	73.3	3.279	17908			54
853	65231	11	Xerochrysum bracteatum	2011	2018-05-31-14-35-28	0	2	x	10	0	70	23.2	66.8	23	73.3	3.279	17908			55
854	65232	11	Xerochrysum bracteatum	2011	2018-05-31-14-35-30	0	2	x	10	0	70	23.2	66.8	23	73.3	3.279	17908			56
855	65233	11	Xerochrysum bracteatum	2011	2018-05-31-14-35-32	0	2	x	10	0	70	23.2	66.7	23	73.2	3.155	17908			57
856	65234	11	Xerochrysum bracteatum	2011	2018-05-31-14-35-34	0	2	x	10	0	70	23.2	66.8	23	73.3	3.279	17908			58
857	65235	11	Xerochrysum bracteatum	2011	2018-05-31-14-35-36	0	2	x	10	0	70	23.2	66.7	23	73.2	3.155	17908			59
858	65236	11	Xerochrysum bracteatum	2011	2018-05-31-14-35-38	0	2	x	10	0	70	23.2	66.9	23	73.4	3.403	17908			60
859	65237	11	Xerochrysum bracteatum	2011	2018-05-31-14-35-40	0	2	x	10	0	70	23.2	67	23	73.5	3.527	17908			61
860	65238	11	Xerochrysum bracteatum	2011	2018-05-31-14-35-42	0	2	x	10	0	70	23.2	67.1	23	73.7	3.652	17908			62
861	65239	11	Xerochrysum bracteatum	2011	2018-05-31-14-35-44	0	2	x	10	0	70	23.2	67.1	23	73.7	3.652	17908			63
862	65240	11	Xerochrysum bracteatum	2011	2018-05-31-14-35-46	0	2	x	10	0	70	23.2	67	23	73.5	3.527	17908			64
863	65241	11	Xerochrysum bracteatum	2011	2018-05-31-14-35-48	0	2	x	10	0	70.1	23.3	67	23	73.5	3.427	17908			65
864	65242	11	Xerochrysum bracteatum	2011	2018-05-31-14-35-50	0	2	x	10	0	70.1	23.3	66.9	23	73.4	3.303	17908			66
865	65243	11	Xerochrysum bracteatum	2011	2018-05-31-14-35-52	0	2	x	10	0	70.1	23.3	67.1	23	73.7	3.552	17908			67
866	65244	11	Xerochrysum bracteatum	2011	2018-05-31-14-35-54	0	2	x	10	0	70.1	23.3	67.1	23	73.7	3.552	17908			68
867	65245	11	Xerochrysum bracteatum	2011	2018-05-31-14-35-56	0	2	x	10	0	69.9	23.2	67.2	23	73.8	3.876	17908			69
868	65246	11	Xerochrysum bracteatum	2011	2018-05-31-14-35-58	0	2	x	10	0	70	23.2	67.2	23	73.8	3.776	17908			70
869	65247	11	Xerochrysum bracteatum	2011	2018-05-31-14-36-00	0	2	x	10	0	70	23.2	67.4	23	74	4.024	17908			71
870	65248	11	Xerochrysum bracteatum	2011	2018-05-31-14-36-02	0	2	x	10	0	70	23.2	67.4	23	74	4.024	17908			72
871	65249	11	Xerochrysum bracteatum	2011	2018-05-31-14-36-04	0	2	x	10	0	70	23.2	67.4	23	74	4.024	17908			73
872	65250	11	Xerochrysum bracteatum	2011	2018-05-31-14-36-06	0	2	x	10	0	70	23.2	67.5	23	74.1	4.148	17908			74
873	65251	11	Xerochrysum bracteatum	2011	2018-05-31-14-36-08	0	2	x	10	0	69.9	23.2	67.5	23	74.1	4.248	17908			75
874	65252	11	Xerochrysum bracteatum	2011	2018-05-31-14-36-10	0	2	x	10	0	69.9	23.2	67.4	23	74	4.124	17908			76
875	65253	11	Xerochrysum bracteatum	2011	2018-05-31-14-36-12	0	2	x	10	0	69.9	23.2	67.3	23	73.9	4	17908			77
876	65254	11	Xerochrysum bracteatum	2011	2018-05-31-14-36-14	0	2	x	10	0	69.9	23.2	67.2	23	73.8	3.876	17908			78
877	65255	11	Xerochrysum bracteatum	2011	2018-05-31-14-36-16	0	2	x	10	0	69.9	23.2	67.2	23	73.8	3.876	17908			79
878	65256	11	Xerochrysum bracteatum	2011	2018-05-31-14-36-18	0	2	x	10	0	69.9	23.2	67.1	23	73.7	3.752	17908			80
879	65257	11	Xerochrysum bracteatum	2011	2018-05-31-14-36-20	0	2	x	10	0	69.9	23.2	67.1	23	73.7	3.752	17908			81
880	65258	11	Xerochrysum bracteatum	2011	2018-05-31-14-36-22	0	2	x	10	0	69.9	23.2	67.1	23	73.7	3.752	17908			82
881	65259	11	Xerochrysum bracteatum	2011	2018-05-31-14-36-24	0	2	x	10	0	69.9	23.2	67.1	23	73.7	3.752	17908			83
882	65260	11	Xerochrysum bracteatum	2011	2018-05-31-14-36-26	0	2	x	10	0	70	23.2	67.1	23	73.7	3.652	17908			84
883	65261	11	Xerochrysum bracteatum	2011	2018-05-31-14-36-28	0	2	x	10	0	70	23.2	67.2	23	73.8	3.776	17908			85
884	65262	11	Xerochrysum bracteatum	2011	2018-05-31-14-36-30	0	2	x	10	0	70	23.2	67	23	73.5	3.527	17908			86
885	65263	11	Xerochrysum bracteatum	2011	2018-05-31-14-36-32	0	2	x	10	0	69.9	23.2	67.1	23	73.7	3.752	17908			87
886	65264	11	Xerochrysum bracteatum	2011	2018-05-31-14-36-34	0	2	x	10	0	69.9	23.2	67.1	23	73.7	3.752	17908			88
887	65265	11	Xerochrysum bracteatum	2011	2018-05-31-14-36-36	0	2	x	10	0	70	23.2	67.2	23	73.8	3.776	17908			89
888	65266	11	Xerochrysum bracteatum	2011	2018-05-31-14-36-38	0	2	x	10	0	70.1	23.3	67.4	23	74	3.924	17908			90
889	65267	11	Xerochrysum bracteatum	2011	2018-05-31-14-36-40	0	2	x	10	0	70	23.2	67.4	23	74	4.024	17908	Last10	Here	91
890	65268	11	Xerochrysum bracteatum	2011	2018-05-31-14-36-42	0	2	x	10	0	70	23.2	67.4	23	74	4.024	17908	Last10	Here	92
891	65269	11	Xerochrysum bracteatum	2011	2018-05-31-14-36-44	0	2	x	10	0	69.9	23.2	67.4	23	74	4.124	17908	Last10	Here	93
892	65270	11	Xerochrysum bracteatum	2011	2018-05-31-14-36-46	0	2	x	10	0	70	23.3	67.4	23	74	4.024	17908	Last10	Here	94
893	65271	11	Xerochrysum bracteatum	2011	2018-05-31-14-36-48	0	2	x	10	0	69.9	23.2	67.4	23	74	4.124	17908	Last10	Here	95
894	65272	11	Xerochrysum bracteatum	2011	2018-05-31-14-36-50	0	2	x	10	0	70	23.2	67.3	23	73.9	3.9	17908	Last10	Here	96
895	65273	11	Xerochrysum bracteatum	2011	2018-05-31-14-36-52	0	2	x	10	0	69.9	23.2	67.2	23	73.8	3.876	17908	Last10	Here	97
896	65274	11	Xerochrysum bracteatum	2011	2018-05-31-14-36-54	0	2	x	10	0	69.9	23.2	67	23	73.5	3.627	17908	Last10	Here	98
897	65275	11	Xerochrysum bracteatum	2011	2018-05-31-14-36-56	0	2	x	10	0	69.9	23.2	66.9	23	73.4	3.503	17908	Last10	Here	99
898	65276	11	Xerochrysum bracteatum	2011	2018-05-31-14-36-58	0	2	x	10	0	69.9	23.2	66.9	23	73.4	3.503	17908	Last10	Here	100
899	65277	11	Xerochrysum bracteatum	2011	2018-05-31-14-37-30	0	2	x	15	0	69.9	23.2	65.8	23	72	2.138	17909	First10	Here	1
900	65278	11	Xerochrysum bracteatum	2011	2018-05-31-14-37-32	0	2	x	15	0	69.9	23.2	65.9	23	72.2	2.262	17909	First10	Here	2
901	65279	11	Xerochrysum bracteatum	2011	2018-05-31-14-37-34	0	2	x	15	0	69.9	23.2	65.8	23	72	2.138	17909	First10	Here	3
902	65280	11	Xerochrysum bracteatum	2011	2018-05-31-14-37-36	0	2	x	15	0	69.9	23.2	65.9	23	72.2	2.262	17909	First10	Here	4
903	65281	11	Xerochrysum bracteatum	2011	2018-05-31-14-37-38	0	2	x	15	0	69.9	23.2	66	23	72.3	2.386	17909	First10	Here	5
904	65282	11	Xerochrysum bracteatum	2011	2018-05-31-14-37-40	0	2	x	15	0	69.9	23.2	66.1	23	72.4	2.51	17909	First10	Here	6
905	65283	11	Xerochrysum bracteatum	2011	2018-05-31-14-37-42	0	2	x	15	0	69.9	23.2	66.2	23	72.5	2.634	17909	First10	Here	7
906	65284	11	Xerochrysum bracteatum	2011	2018-05-31-14-37-44	0	2	x	15	0	70	23.3	66.2	23	72.5	2.534	17909	First10	Here	8
907	65285	11	Xerochrysum bracteatum	2011	2018-05-31-14-37-46	0	2	x	15	0	69.9	23.2	66.2	23	72.5	2.634	17909	First10	Here	9
908	65286	11	Xerochrysum bracteatum	2011	2018-05-31-14-37-48	0	2	x	15	0	69.9	23.2	66.3	23	72.7	2.758	17909	First10	Here	10
909	65287	11	Xerochrysum bracteatum	2011	2018-05-31-14-37-50	0	2	x	15	0	69.9	23.2	66.2	23	72.5	2.634	17909			11
910	65288	11	Xerochrysum bracteatum	2011	2018-05-31-14-37-52	0	2	x	15	0	69.9	23.2	66.2	23	72.5	2.634	17909			12
911	65289	11	Xerochrysum bracteatum	2011	2018-05-31-14-37-54	0	2	x	15	0	69.9	23.2	66.2	23	72.5	2.634	17909			13
912	65290	11	Xerochrysum bracteatum	2011	2018-05-31-14-37-56	0	2	x	15	0	69.9	23.2	66.1	23	72.4	2.51	17909			14
913	65291	11	Xerochrysum bracteatum	2011	2018-05-31-14-37-58	0	2	x	15	0	69.9	23.2	66	23	72.3	2.386	17909			15
914	65292	11	Xerochrysum bracteatum	2011	2018-05-31-14-38-00	0	2	x	15	0	69.9	23.2	65.8	23	72	2.138	17909			16
915	65293	11	Xerochrysum bracteatum	2011	2018-05-31-14-38-02	0	2	x	15	0	70	23.3	65.7	23	71.9	1.914	17909			17
916	65294	11	Xerochrysum bracteatum	2011	2018-05-31-14-38-04	0	2	x	15	0	69.9	23.2	65.8	23	72	2.138	17909			18
917	65295	11	Xerochrysum bracteatum	2011	2018-05-31-14-38-06	0	2	x	15	0	69.9	23.2	65.8	23	72	2.138	17909			19
918	65296	11	Xerochrysum bracteatum	2011	2018-05-31-14-38-08	0	2	x	15	0	69.9	23.2	65.7	23	71.9	2.014	17909			20
919	65297	11	Xerochrysum bracteatum	2011	2018-05-31-14-38-10	0	2	x	15	0	69.9	23.2	65.7	23	71.9	2.014	17909			21
920	65298	11	Xerochrysum bracteatum	2011	2018-05-31-14-38-12	0	2	x	15	0	69.9	23.2	65.9	23	72.2	2.262	17909			22
921	65299	11	Xerochrysum bracteatum	2011	2018-05-31-14-38-14	0	2	x	15	0	69.9	23.2	66	23	72.3	2.386	17909			23
922	65300	11	Xerochrysum bracteatum	2011	2018-05-31-14-38-16	0	2	x	15	0	69.9	23.2	66	23	72.3	2.386	17909			24
923	65301	11	Xerochrysum bracteatum	2011	2018-05-31-14-38-18	0	2	x	15	0	69.9	23.2	66	23	72.3	2.386	17909			25
924	65302	11	Xerochrysum bracteatum	2011	2018-05-31-14-38-20	0	2	x	15	0	69.9	23.2	65.8	23	72	2.138	17909			26
925	65303	11	Xerochrysum bracteatum	2011	2018-05-31-14-38-22	0	2	x	15	0	69.9	23.2	65.7	23	71.9	2.014	17909			27
926	65304	11	Xerochrysum bracteatum	2011	2018-05-31-14-38-24	0	2	x	15	0	69.9	23.2	65.7	23	71.9	2.014	17909			28
927	65305	11	Xerochrysum bracteatum	2011	2018-05-31-14-38-26	0	2	x	15	0	70	23.3	65.7	23	71.9	1.914	17909			29
928	65306	11	Xerochrysum bracteatum	2011	2018-05-31-14-38-28	0	2	x	15	0	70	23.3	65.7	23	71.9	1.914	17909			30
929	65307	11	Xerochrysum bracteatum	2011	2018-05-31-14-38-30	0	2	x	15	0	70	23.3	65.6	23	71.8	1.789	17909			31
930	65308	11	Xerochrysum bracteatum	2011	2018-05-31-14-38-32	0	2	x	15	0	70	23.3	65.6	23	71.8	1.789	17909			32
931	65309	11	Xerochrysum bracteatum	2011	2018-05-31-14-38-34	0	2	x	15	0	69.9	23.2	65.7	23	71.9	2.014	17909			33
932	65310	11	Xerochrysum bracteatum	2011	2018-05-31-14-38-36	0	2	x	15	0	69.9	23.2	65.7	23	71.9	2.014	17909			34
933	65311	11	Xerochrysum bracteatum	2011	2018-05-31-14-38-38	0	2	x	15	0	70	23.3	65.7	23	71.9	1.914	17909			35
934	65312	11	Xerochrysum bracteatum	2011	2018-05-31-14-38-40	0	2	x	15	0	70	23.3	65.7	23	71.9	1.914	17909			36
935	65313	11	Xerochrysum bracteatum	2011	2018-05-31-14-38-42	0	2	x	15	0	69.9	23.3	65.6	23	71.8	1.889	17909			37
936	65314	11	Xerochrysum bracteatum	2011	2018-05-31-14-38-44	0	2	x	15	0	69.9	23.2	65.7	23	71.9	2.014	17909			38
937	65315	11	Xerochrysum bracteatum	2011	2018-05-31-14-38-46	0	2	x	15	0	69.8	23.2	65.7	23	71.9	2.114	17909			39
938	65316	11	Xerochrysum bracteatum	2011	2018-05-31-14-38-48	0	2	x	15	0	69.8	23.2	65.7	23	71.9	2.114	17909			40
939	65317	11	Xerochrysum bracteatum	2011	2018-05-31-14-38-50	0	2	x	15	0	69.8	23.2	65.7	23	71.9	2.114	17909			41
940	65318	11	Xerochrysum bracteatum	2011	2018-05-31-14-38-52	0	2	x	15	0	69.8	23.2	65.6	23	71.8	1.989	17909			42
941	65319	11	Xerochrysum bracteatum	2011	2018-05-31-14-38-54	0	2	x	15	0	69.9	23.3	65.5	23	71.7	1.765	17909			43
942	65320	11	Xerochrysum bracteatum	2011	2018-05-31-14-38-56	0	2	x	15	0	69.9	23.3	65.5	23	71.7	1.765	17909			44
943	65321	11	Xerochrysum bracteatum	2011	2018-05-31-14-38-58	0	2	x	15	0	69.8	23.2	65.4	23	71.5	1.741	17909			45
944	65322	11	Xerochrysum bracteatum	2011	2018-05-31-14-39-00	0	2	x	15	0	69.8	23.2	65.3	23	71.4	1.617	17909			46
945	65323	11	Xerochrysum bracteatum	2011	2018-05-31-14-39-02	0	2	x	15	0	69.8	23.2	65.4	23	71.5	1.741	17909			47
946	65324	11	Xerochrysum bracteatum	2011	2018-05-31-14-39-04	0	2	x	15	0	69.9	23.3	65.4	23	71.5	1.641	17909			48
947	65325	11	Xerochrysum bracteatum	2011	2018-05-31-14-39-06	0	2	x	15	0	69.8	23.2	65.5	23	71.7	1.865	17909			49
948	65326	11	Xerochrysum bracteatum	2011	2018-05-31-14-39-08	0	2	x	15	0	69.9	23.3	65.5	23	71.7	1.765	17909			50
949	65327	11	Xerochrysum bracteatum	2011	2018-05-31-14-39-10	0	2	x	15	0	69.8	23.2	65.6	23	71.8	1.989	17909			51
950	65328	11	Xerochrysum bracteatum	2011	2018-05-31-14-39-12	0	2	x	15	0	69.8	23.2	65.7	23	71.9	2.114	17909			52
951	65329	11	Xerochrysum bracteatum	2011	2018-05-31-14-39-14	0	2	x	15	0	69.9	23.3	65.8	23	72	2.138	17909			53
952	65330	11	Xerochrysum bracteatum	2011	2018-05-31-14-39-16	0	2	x	15	0	69.8	23.2	65.9	23	72.2	2.362	17909			54
953	65331	11	Xerochrysum bracteatum	2011	2018-05-31-14-39-18	0	2	x	15	0	69.9	23.3	65.9	23	72.2	2.262	17909			55
954	65332	11	Xerochrysum bracteatum	2011	2018-05-31-14-39-20	0	2	x	15	0	69.8	23.2	65.8	23	72	2.238	17909			56
955	65333	11	Xerochrysum bracteatum	2011	2018-05-31-14-39-22	0	2	x	15	0	69.8	23.2	65.8	23	72	2.238	17909			57
956	65334	11	Xerochrysum bracteatum	2011	2018-05-31-14-39-24	0	2	x	15	0	69.8	23.2	65.7	23	71.9	2.114	17909			58
957	65335	11	Xerochrysum bracteatum	2011	2018-05-31-14-39-26	0	2	x	15	0	69.8	23.2	65.7	23	71.9	2.114	17909			59
958	65336	11	Xerochrysum bracteatum	2011	2018-05-31-14-39-28	0	2	x	15	0	69.9	23.3	65.5	23	71.7	1.765	17909			60
959	65337	11	Xerochrysum bracteatum	2011	2018-05-31-14-39-30	0	2	x	15	0	69.9	23.3	65.5	23	71.7	1.765	17909			61
960	65338	11	Xerochrysum bracteatum	2011	2018-05-31-14-39-32	0	2	x	15	0	69.9	23.3	65.6	23	71.8	1.889	17909			62
961	65339	11	Xerochrysum bracteatum	2011	2018-05-31-14-39-34	0	2	x	15	0	69.8	23.2	65.5	23	71.7	1.865	17909			63
962	65340	11	Xerochrysum bracteatum	2011	2018-05-31-14-39-36	0	2	x	15	0	69.8	23.2	65.4	23	71.5	1.741	17909			64
963	65341	11	Xerochrysum bracteatum	2011	2018-05-31-14-39-38	0	2	x	15	0	69.9	23.3	65.3	23	71.4	1.517	17909			65
964	65342	11	Xerochrysum bracteatum	2011	2018-05-31-14-39-40	0	2	x	15	0	69.8	23.2	65.3	23	71.4	1.617	17909			66
965	65343	11	Xerochrysum bracteatum	2011	2018-05-31-14-39-42	0	2	x	15	0	69.9	23.3	65.3	23	71.4	1.517	17909			67
966	65344	11	Xerochrysum bracteatum	2011	2018-05-31-14-39-44	0	2	x	15	0	69.8	23.2	65.3	23	71.4	1.617	17909			68
967	65345	11	Xerochrysum bracteatum	2011	2018-05-31-14-39-46	0	2	x	15	0	69.7	23.2	65.2	23	71.3	1.593	17909			69
968	65346	11	Xerochrysum bracteatum	2011	2018-05-31-14-39-48	0	2	x	15	0	69.7	23.2	65.1	23	71.2	1.469	17909			70
969	65347	11	Xerochrysum bracteatum	2011	2018-05-31-14-39-50	0	2	x	15	0	69.7	23.2	65.2	23.1	71.3	1.593	17909			71
970	65348	11	Xerochrysum bracteatum	2011	2018-05-31-14-39-52	0	2	x	15	0	69.7	23.2	65.1	23	71.2	1.469	17909			72
971	65349	11	Xerochrysum bracteatum	2011	2018-05-31-14-39-54	0	2	x	15	0	69.8	23.3	65.2	23	71.3	1.493	17909			73
972	65350	11	Xerochrysum bracteatum	2011	2018-05-31-14-39-56	0	2	x	15	0	69.7	23.2	65.3	23	71.4	1.717	17909			74
973	65351	11	Xerochrysum bracteatum	2011	2018-05-31-14-39-58	0	2	x	15	0	69.7	23.2	65.5	23	71.7	1.965	17909			75
974	65352	11	Xerochrysum bracteatum	2011	2018-05-31-14-40-00	0	2	x	15	0	69.7	23.2	65.5	23.1	71.7	1.965	17909			76
975	65353	11	Xerochrysum bracteatum	2011	2018-05-31-14-40-02	0	2	x	15	0	69.7	23.2	65.4	23.1	71.5	1.841	17909			77
976	65354	11	Xerochrysum bracteatum	2011	2018-05-31-14-40-04	0	2	x	15	0	69.7	23.2	65.4	23.1	71.5	1.841	17909			78
977	65355	11	Xerochrysum bracteatum	2011	2018-05-31-14-40-06	0	2	x	15	0	69.7	23.2	65.3	23.1	71.4	1.717	17909			79
978	65356	11	Xerochrysum bracteatum	2011	2018-05-31-14-40-08	0	2	x	15	0	69.7	23.2	65.4	23.1	71.5	1.841	17909			80
979	65357	11	Xerochrysum bracteatum	2011	2018-05-31-14-40-11	0	2	x	15	0	69.7	23.2	65.2	23	71.3	1.593	17909			81
980	65358	11	Xerochrysum bracteatum	2011	2018-05-31-14-40-13	0	2	x	15	0	69.8	23.3	65.2	23.1	71.3	1.493	17909			82
981	65359	11	Xerochrysum bracteatum	2011	2018-05-31-14-40-15	0	2	x	15	0	69.7	23.2	65.1	23	71.2	1.469	17909			83
982	65360	11	Xerochrysum bracteatum	2011	2018-05-31-14-40-17	0	2	x	15	0	69.7	23.2	65.2	23	71.3	1.593	17909			84
983	65361	11	Xerochrysum bracteatum	2011	2018-05-31-14-40-19	0	2	x	15	0	69.7	23.2	65.2	23.1	71.3	1.593	17909			85
984	65362	11	Xerochrysum bracteatum	2011	2018-05-31-14-40-21	0	2	x	15	0	69.7	23.2	65.1	23	71.2	1.469	17909			86
985	65363	11	Xerochrysum bracteatum	2011	2018-05-31-14-40-23	0	2	x	15	0	69.8	23.3	65.1	23	71.2	1.369	17909			87
986	65364	11	Xerochrysum bracteatum	2011	2018-05-31-14-40-25	0	2	x	15	0	69.7	23.2	65.2	23.1	71.3	1.593	17909			88
987	65365	11	Xerochrysum bracteatum	2011	2018-05-31-14-40-27	0	2	x	15	0	69.6	23.2	65	23	71	1.445	17909			89
988	65366	11	Xerochrysum bracteatum	2011	2018-05-31-14-40-29	0	2	x	15	0	69.6	23.2	65	23	71	1.445	17909			90
989	65367	11	Xerochrysum bracteatum	2011	2018-05-31-14-40-31	0	2	x	15	0	69.8	23.3	65.1	23.1	71.2	1.369	17909	Last10	Here	91
990	65368	11	Xerochrysum bracteatum	2011	2018-05-31-14-40-33	0	2	x	15	0	69.6	23.2	65	23.1	71	1.445	17909	Last10	Here	92
991	65369	11	Xerochrysum bracteatum	2011	2018-05-31-14-40-35	0	2	x	15	0	69.7	23.2	65	23.1	71	1.345	17909	Last10	Here	93
992	65370	11	Xerochrysum bracteatum	2011	2018-05-31-14-40-37	0	2	x	15	0	69.6	23.2	64.9	23	70.9	1.32	17909	Last10	Here	94
993	65371	11	Xerochrysum bracteatum	2011	2018-05-31-14-40-39	0	2	x	15	0	69.6	23.2	65	23.1	71	1.445	17909	Last10	Here	95
994	65372	11	Xerochrysum bracteatum	2011	2018-05-31-14-40-41	0	2	x	15	0	69.8	23.3	65	23.1	71	1.245	17909	Last10	Here	96
995	65373	11	Xerochrysum bracteatum	2011	2018-05-31-14-40-43	0	2	x	15	0	69.8	23.3	65	23.1	71	1.245	17909	Last10	Here	97
996	65374	11	Xerochrysum bracteatum	2011	2018-05-31-14-40-45	0	2	x	15	0	69.6	23.2	65	23	71	1.445	17909	Last10	Here	98
997	65375	11	Xerochrysum bracteatum	2011	2018-05-31-14-40-47	0	2	x	15	0	69.8	23.3	65	23	71	1.245	17909	Last10	Here	99
998	65376	11	Xerochrysum bracteatum	2011	2018-05-31-14-40-49	0	2	x	15	0	69.8	23.3	65	23.1	71	1.245	17909	Last10	Here	100
999	65377	11	Xerochrysum bracteatum	2011	2018-05-31-14-41-21	0	2	x	20	0	69.7	23.3	64.9	23.1	70.9	1.22	17910	First10	Here	1
1000	65378	11	Xerochrysum bracteatum	2011	2018-05-31-14-41-23	0	2	x	20	0	69.7	23.3	64.9	23	70.9	1.22	17910	First10	Here	2
1001	65379	11	Xerochrysum bracteatum	2011	2018-05-31-14-41-25	0	2	x	20	0	69.7	23.3	65.2	23.1	71.3	1.593	17910	First10	Here	3
1002	65380	11	Xerochrysum bracteatum	2011	2018-05-31-14-41-27	0	2	x	20	0	69.6	23.2	65.2	23.1	71.3	1.693	17910	First10	Here	4
1003	65381	11	Xerochrysum bracteatum	2011	2018-05-31-14-41-29	0	2	x	20	0	69.7	23.3	65.2	23.1	71.3	1.593	17910	First10	Here	5
1004	65382	11	Xerochrysum bracteatum	2011	2018-05-31-14-41-31	0	2	x	20	0	69.6	23.2	65.2	23	71.3	1.693	17910	First10	Here	6
1005	65383	11	Xerochrysum bracteatum	2011	2018-05-31-14-41-33	0	2	x	20	0	69.6	23.2	65.4	23.1	71.5	1.941	17910	First10	Here	7
1006	65384	11	Xerochrysum bracteatum	2011	2018-05-31-14-41-35	0	2	x	20	0	69.6	23.2	65.4	23.1	71.5	1.941	17910	First10	Here	8
1007	65385	11	Xerochrysum bracteatum	2011	2018-05-31-14-41-37	0	2	x	20	0	69.6	23.2	65.4	23.1	71.5	1.941	17910	First10	Here	9
1008	65386	11	Xerochrysum bracteatum	2011	2018-05-31-14-41-39	0	2	x	20	0	69.6	23.2	65.4	23.1	71.5	1.941	17910	First10	Here	10
1009	65387	11	Xerochrysum bracteatum	2011	2018-05-31-14-41-41	0	2	x	20	0	69.7	23.3	65.4	23.1	71.5	1.841	17910			11
1010	65388	11	Xerochrysum bracteatum	2011	2018-05-31-14-41-43	0	2	x	20	0	69.7	23.3	65.3	23.1	71.4	1.717	17910			12
1011	65389	11	Xerochrysum bracteatum	2011	2018-05-31-14-41-45	0	2	x	20	0	69.7	23.3	65.2	23.1	71.3	1.593	17910			13
1012	65390	11	Xerochrysum bracteatum	2011	2018-05-31-14-41-47	0	2	x	20	0	69.6	23.2	65.2	23.1	71.3	1.693	17910			14
1013	65391	11	Xerochrysum bracteatum	2011	2018-05-31-14-41-49	0	2	x	20	0	69.7	23.3	65.1	23.1	71.2	1.469	17910			15
1014	65392	11	Xerochrysum bracteatum	2011	2018-05-31-14-41-51	0	2	x	20	0	69.6	23.2	65	23.1	71	1.445	17910			16
1015	65393	11	Xerochrysum bracteatum	2011	2018-05-31-14-41-53	0	2	x	20	0	69.5	23.2	65	23.1	71	1.545	17910			17
1016	65394	11	Xerochrysum bracteatum	2011	2018-05-31-14-41-55	0	2	x	20	0	69.7	23.3	65	23.1	71	1.345	17910			18
1017	65395	11	Xerochrysum bracteatum	2011	2018-05-31-14-41-57	0	2	x	20	0	69.5	23.2	65	23.1	71	1.545	17910			19
1018	65396	11	Xerochrysum bracteatum	2011	2018-05-31-14-41-59	0	2	x	20	0	69.5	23.2	65	23.1	71	1.545	17910			20
1019	65397	11	Xerochrysum bracteatum	2011	2018-05-31-14-42-01	0	2	x	20	0	69.6	23.3	65	23.1	71	1.445	17910			21
1020	65398	11	Xerochrysum bracteatum	2011	2018-05-31-14-42-03	0	2	x	20	0	69.5	23.2	64.9	23.1	70.9	1.42	17910			22
1021	65399	11	Xerochrysum bracteatum	2011	2018-05-31-14-42-05	0	2	x	20	0	69.6	23.3	64.9	23.1	70.9	1.32	17910			23
1022	65400	11	Xerochrysum bracteatum	2011	2018-05-31-14-42-07	0	2	x	20	0	69.6	23.3	64.8	23.1	70.8	1.196	17910			24
1023	65401	11	Xerochrysum bracteatum	2011	2018-05-31-14-42-09	0	2	x	20	0	69.6	23.3	64.7	23.1	70.7	1.072	17910			25
1024	65402	11	Xerochrysum bracteatum	2011	2018-05-31-14-42-11	0	2	x	20	0	69.6	23.3	64.7	23.1	70.7	1.072	17910			26
1025	65403	11	Xerochrysum bracteatum	2011	2018-05-31-14-42-13	0	2	x	20	0	69.6	23.3	64.6	23.1	70.5	0.948	17910			27
1026	65404	11	Xerochrysum bracteatum	2011	2018-05-31-14-42-15	0	2	x	20	0	69.5	23.2	64.6	23.1	70.5	1.048	17910			28
1027	65405	11	Xerochrysum bracteatum	2011	2018-05-31-14-42-17	0	2	x	20	0	69.6	23.3	64.5	23.1	70.4	0.824	17910			29
1028	65406	11	Xerochrysum bracteatum	2011	2018-05-31-14-42-19	0	2	x	20	0	69.6	23.3	64.5	23.1	70.4	0.824	17910			30
1029	65407	11	Xerochrysum bracteatum	2011	2018-05-31-14-42-21	0	2	x	20	0	69.5	23.2	64.5	23.1	70.4	0.924	17910			31
1030	65408	11	Xerochrysum bracteatum	2011	2018-05-31-14-42-23	0	2	x	20	0	69.5	23.2	64.5	23.1	70.4	0.924	17910			32
1031	65409	11	Xerochrysum bracteatum	2011	2018-05-31-14-42-25	0	2	x	20	0	69.6	23.3	64.6	23.1	70.5	0.948	17910			33
1032	65410	11	Xerochrysum bracteatum	2011	2018-05-31-14-42-27	0	2	x	20	0	69.6	23.3	64.7	23.1	70.7	1.072	17910			34
1033	65411	11	Xerochrysum bracteatum	2011	2018-05-31-14-42-29	0	2	x	20	0	69.5	23.2	64.7	23.1	70.7	1.172	17910			35
1034	65412	11	Xerochrysum bracteatum	2011	2018-05-31-14-42-31	0	2	x	20	0	69.6	23.3	64.7	23.1	70.7	1.072	17910			36
1035	65413	11	Xerochrysum bracteatum	2011	2018-05-31-14-42-33	0	2	x	20	0	69.6	23.3	64.6	23.1	70.5	0.948	17910			37
1036	65414	11	Xerochrysum bracteatum	2011	2018-05-31-14-42-35	0	2	x	20	0	69.6	23.3	64.6	23.1	70.5	0.948	17910			38
1037	65415	11	Xerochrysum bracteatum	2011	2018-05-31-14-42-37	0	2	x	20	0	69.5	23.2	64.5	23.1	70.4	0.924	17910			39
1038	65416	11	Xerochrysum bracteatum	2011	2018-05-31-14-42-39	0	2	x	20	0	69.6	23.3	64.5	23.1	70.4	0.824	17910			40
1039	65417	11	Xerochrysum bracteatum	2011	2018-05-31-14-42-41	0	2	x	20	0	69.5	23.2	64.4	23.1	70.3	0.8	17910			41
1040	65418	11	Xerochrysum bracteatum	2011	2018-05-31-14-42-43	0	2	x	20	0	69.6	23.3	64.4	23.1	70.3	0.7	17910			42
1041	65419	11	Xerochrysum bracteatum	2011	2018-05-31-14-42-45	0	2	x	20	0	69.5	23.2	64.4	23.1	70.3	0.8	17910			43
1042	65420	11	Xerochrysum bracteatum	2011	2018-05-31-14-42-47	0	2	x	20	0	69.6	23.3	64.5	23.1	70.4	0.824	17910			44
1043	65421	11	Xerochrysum bracteatum	2011	2018-05-31-14-42-49	0	2	x	20	0	69.5	23.2	64.6	23.1	70.5	1.048	17910			45
1044	65422	11	Xerochrysum bracteatum	2011	2018-05-31-14-42-51	0	2	x	20	0	69.6	23.3	64.5	23.1	70.4	0.824	17910			46
1045	65423	11	Xerochrysum bracteatum	2011	2018-05-31-14-42-53	0	2	x	20	0	69.6	23.3	64.5	23.1	70.4	0.824	17910			47
1046	65424	11	Xerochrysum bracteatum	2011	2018-05-31-14-42-55	0	2	x	20	0	69.5	23.2	64.5	23.1	70.4	0.924	17910			48
1047	65425	11	Xerochrysum bracteatum	2011	2018-05-31-14-42-57	0	2	x	20	0	69.5	23.3	64.5	23.1	70.4	0.924	17910			49
1048	65426	11	Xerochrysum bracteatum	2011	2018-05-31-14-42-59	0	2	x	20	0	69.6	23.3	64.6	23.1	70.5	0.948	17910			50
1049	65427	11	Xerochrysum bracteatum	2011	2018-05-31-14-43-01	0	2	x	20	0	69.6	23.3	64.6	23.1	70.5	0.948	17910			51
1050	65428	11	Xerochrysum bracteatum	2011	2018-05-31-14-43-03	0	2	x	20	0	69.4	23.2	64.6	23.1	70.5	1.148	17910			52
1051	65429	11	Xerochrysum bracteatum	2011	2018-05-31-14-43-05	0	2	x	20	0	69.5	23.3	64.7	23.1	70.7	1.172	17910			53
1052	65430	11	Xerochrysum bracteatum	2011	2018-05-31-14-43-07	0	2	x	20	0	69.4	23.2	64.7	23.1	70.7	1.272	17910			54
1053	65431	11	Xerochrysum bracteatum	2011	2018-05-31-14-43-09	0	2	x	20	0	69.4	23.2	64.7	23.1	70.7	1.272	17910			55
1054	65432	11	Xerochrysum bracteatum	2011	2018-05-31-14-43-11	0	2	x	20	0	69.4	23.2	64.7	23.1	70.7	1.272	17910			56
1055	65433	11	Xerochrysum bracteatum	2011	2018-05-31-14-43-13	0	2	x	20	0	69.4	23.2	64.7	23.1	70.7	1.272	17910			57
1056	65434	11	Xerochrysum bracteatum	2011	2018-05-31-14-43-15	0	2	x	20	0	69.5	23.3	64.7	23.1	70.7	1.172	17910			58
1057	65435	11	Xerochrysum bracteatum	2011	2018-05-31-14-43-17	0	2	x	20	0	69.4	23.2	64.7	23.1	70.7	1.272	17910			59
1058	65436	11	Xerochrysum bracteatum	2011	2018-05-31-14-43-19	0	2	x	20	0	69.5	23.3	64.6	23.1	70.5	1.048	17910			60
1059	65437	11	Xerochrysum bracteatum	2011	2018-05-31-14-43-21	0	2	x	20	0	69.4	23.2	64.6	23.1	70.5	1.148	17910			61
1060	65438	11	Xerochrysum bracteatum	2011	2018-05-31-14-43-23	0	2	x	20	0	69.5	23.3	64.5	23.1	70.4	0.924	17910			62
1061	65439	11	Xerochrysum bracteatum	2011	2018-05-31-14-43-25	0	2	x	20	0	69.6	23.3	64.5	23.1	70.4	0.824	17910			63
1062	65440	11	Xerochrysum bracteatum	2011	2018-05-31-14-43-27	0	2	x	20	0	69.4	23.2	64.5	23.1	70.4	1.024	17910			64
1063	65441	11	Xerochrysum bracteatum	2011	2018-05-31-14-43-29	0	2	x	20	0	69.5	23.3	64.6	23.1	70.5	1.048	17910			65
1064	65442	11	Xerochrysum bracteatum	2011	2018-05-31-14-43-31	0	2	x	20	0	69.5	23.3	64.6	23.1	70.5	1.048	17910			66
1065	65443	11	Xerochrysum bracteatum	2011	2018-05-31-14-43-33	0	2	x	20	0	69.4	23.2	64.6	23.1	70.5	1.148	17910			67
1066	65444	11	Xerochrysum bracteatum	2011	2018-05-31-14-43-35	0	2	x	20	0	69.4	23.2	64.6	23.1	70.5	1.148	17910			68
1067	65445	11	Xerochrysum bracteatum	2011	2018-05-31-14-43-37	0	2	x	20	0	69.5	23.3	64.5	23.1	70.4	0.924	17910			69
1068	65446	11	Xerochrysum bracteatum	2011	2018-05-31-14-43-39	0	2	x	20	0	69.5	23.3	64.5	23.1	70.4	0.924	17910			70
1069	65447	11	Xerochrysum bracteatum	2011	2018-05-31-14-43-41	0	2	x	20	0	69.5	23.3	64.5	23.1	70.4	0.924	17910			71
1070	65448	11	Xerochrysum bracteatum	2011	2018-05-31-14-43-43	0	2	x	20	0	69.4	23.2	64.4	23.1	70.3	0.9	17910			72
1071	65449	11	Xerochrysum bracteatum	2011	2018-05-31-14-43-45	0	2	x	20	0	69.4	23.2	64.4	23.1	70.3	0.9	17910			73
1072	65450	11	Xerochrysum bracteatum	2011	2018-05-31-14-43-47	0	2	x	20	0	69.5	23.3	64.3	23.1	70.2	0.676	17910			74
1073	65451	11	Xerochrysum bracteatum	2011	2018-05-31-14-43-49	0	2	x	20	0	69.5	23.3	64.3	23.1	70.2	0.676	17910			75
1074	65452	11	Xerochrysum bracteatum	2011	2018-05-31-14-43-51	0	2	x	20	0	69.5	23.2	64.3	23.1	70.2	0.676	17910			76
1075	65453	11	Xerochrysum bracteatum	2011	2018-05-31-14-43-53	0	2	x	20	0	69.4	23.2	64.3	23.1	70.2	0.776	17910			77
1076	65454	11	Xerochrysum bracteatum	2011	2018-05-31-14-43-55	0	2	x	20	0	69.5	23.2	64.3	23.1	70.2	0.676	17910			78
1077	65455	11	Xerochrysum bracteatum	2011	2018-05-31-14-43-57	0	2	x	20	0	69.4	23.2	64.3	23.1	70.2	0.776	17910			79
1078	65456	11	Xerochrysum bracteatum	2011	2018-05-31-14-43-59	0	2	x	20	0	69.5	23.3	64.3	23.1	70.2	0.676	17910			80
1079	65457	11	Xerochrysum bracteatum	2011	2018-05-31-14-44-01	0	2	x	20	0	69.4	23.2	64.4	23.1	70.3	0.9	17910			81
1080	65458	11	Xerochrysum bracteatum	2011	2018-05-31-14-44-03	0	2	x	20	0	69.5	23.3	64.5	23.1	70.4	0.924	17910			82
1081	65459	11	Xerochrysum bracteatum	2011	2018-05-31-14-44-05	0	2	x	20	0	69.4	23.2	64.5	23.1	70.4	1.024	17910			83
1082	65460	11	Xerochrysum bracteatum	2011	2018-05-31-14-44-07	0	2	x	20	0	69.5	23.3	64.5	23.1	70.4	0.924	17910			84
1083	65461	11	Xerochrysum bracteatum	2011	2018-05-31-14-44-09	0	2	x	20	0	69.5	23.3	64.5	23.1	70.4	0.924	17910			85
1084	65462	11	Xerochrysum bracteatum	2011	2018-05-31-14-44-11	0	2	x	20	0	69.5	23.3	64.5	23.1	70.4	0.924	17910			86
1085	65463	11	Xerochrysum bracteatum	2011	2018-05-31-14-44-13	0	2	x	20	0	69.5	23.3	64.5	23.1	70.4	0.924	17910			87
1086	65464	11	Xerochrysum bracteatum	2011	2018-05-31-14-44-15	0	2	x	20	0	69.5	23.3	64.5	23.1	70.4	0.924	17910			88
1087	65465	11	Xerochrysum bracteatum	2011	2018-05-31-14-44-17	0	2	x	20	0	69.4	23.2	64.5	23.1	70.4	1.024	17910			89
1088	65466	11	Xerochrysum bracteatum	2011	2018-05-31-14-44-19	0	2	x	20	0	69.5	23.3	64.5	23.1	70.4	0.924	17910			90
1089	65467	11	Xerochrysum bracteatum	2011	2018-05-31-14-44-21	0	2	x	20	0	69.4	23.2	64.6	23.1	70.5	1.148	17910	Last10	Here	91
1090	65468	11	Xerochrysum bracteatum	2011	2018-05-31-14-44-23	0	2	x	20	0	69.5	23.3	64.5	23.1	70.4	0.924	17910	Last10	Here	92
1091	65469	11	Xerochrysum bracteatum	2011	2018-05-31-14-44-25	0	2	x	20	0	69.4	23.2	64.6	23.1	70.5	1.148	17910	Last10	Here	93
1092	65470	11	Xerochrysum bracteatum	2011	2018-05-31-14-44-27	0	2	x	20	0	69.4	23.2	64.6	23.1	70.5	1.148	17910	Last10	Here	94
1093	65471	11	Xerochrysum bracteatum	2011	2018-05-31-14-44-29	0	2	x	20	0	69.4	23.2	64.5	23.1	70.4	1.024	17910	Last10	Here	95
1094	65472	11	Xerochrysum bracteatum	2011	2018-05-31-14-44-31	0	2	x	20	0	69.4	23.2	64.5	23.1	70.4	1.024	17910	Last10	Here	96
1095	65473	11	Xerochrysum bracteatum	2011	2018-05-31-14-44-33	0	2	x	20	0	69.4	23.2	64.6	23.1	70.5	1.148	17910	Last10	Here	97
1096	65474	11	Xerochrysum bracteatum	2011	2018-05-31-14-44-35	0	2	x	20	0	69.4	23.2	64.7	23.1	70.7	1.272	17910	Last10	Here	98
1097	65475	11	Xerochrysum bracteatum	2011	2018-05-31-14-44-37	0	2	x	20	0	69.5	23.3	64.7	23.1	70.7	1.172	17910	Last10	Here	99
1098	65476	11	Xerochrysum bracteatum	2011	2018-05-31-14-45-11	0	2	x	25	0	69.4	23.2	64.3	23.1	70.2	0.776	17911	First10	Here	1
1099	65477	11	Xerochrysum bracteatum	2011	2018-05-31-14-45-13	0	2	x	25	0	69.4	23.2	64.3	23.1	70.2	0.776	17911	First10	Here	2
1100	65478	11	Xerochrysum bracteatum	2011	2018-05-31-14-45-15	0	2	x	25	0	69.5	23.3	64.3	23.1	70.2	0.676	17911	First10	Here	3
1101	65479	11	Xerochrysum bracteatum	2011	2018-05-31-14-45-17	0	2	x	25	0	69.4	23.2	64.3	23.1	70.2	0.776	17911	First10	Here	4
1102	65480	11	Xerochrysum bracteatum	2011	2018-05-31-14-45-20	0	2	x	25	0	69.4	23.2	64.2	23.1	70.1	0.651	17911	First10	Here	5
1103	65481	11	Xerochrysum bracteatum	2011	2018-05-31-14-45-22	0	2	x	25	0	69.4	23.2	64.2	23.1	70.1	0.651	17911	First10	Here	6
1104	65482	11	Xerochrysum bracteatum	2011	2018-05-31-14-45-24	0	2	x	25	0	69.5	23.3	64.2	23.1	70.1	0.551	17911	First10	Here	7
1105	65483	11	Xerochrysum bracteatum	2011	2018-05-31-14-45-26	0	2	x	25	0	69.4	23.2	64.2	23.1	70.1	0.651	17911	First10	Here	8
1106	65484	11	Xerochrysum bracteatum	2011	2018-05-31-14-45-28	0	2	x	25	0	69.4	23.2	64.2	23.1	70.1	0.651	17911	First10	Here	9
1107	65485	11	Xerochrysum bracteatum	2011	2018-05-31-14-45-30	0	2	x	25	0	69.5	23.3	64.1	23.1	69.9	0.427	17911	First10	Here	10
1108	65486	11	Xerochrysum bracteatum	2011	2018-05-31-14-45-32	0	2	x	25	0	69.5	23.3	64.1	23.1	69.9	0.427	17911			11
1109	65487	11	Xerochrysum bracteatum	2011	2018-05-31-14-45-34	0	2	x	25	0	69.4	23.2	64.1	23.1	69.9	0.527	17911			12
1110	65488	11	Xerochrysum bracteatum	2011	2018-05-31-14-45-36	0	2	x	25	0	69.4	23.2	64.1	23.1	69.9	0.527	17911			13
1111	65489	11	Xerochrysum bracteatum	2011	2018-05-31-14-45-38	0	2	x	25	0	69.4	23.2	64.1	23.1	69.9	0.527	17911			14
1112	65490	11	Xerochrysum bracteatum	2011	2018-05-31-14-45-40	0	2	x	25	0	69.4	23.2	64.2	23.1	70.1	0.651	17911			15
1113	65491	11	Xerochrysum bracteatum	2011	2018-05-31-14-45-42	0	2	x	25	0	69.5	23.3	64.2	23.1	70.1	0.551	17911			16
1114	65492	11	Xerochrysum bracteatum	2011	2018-05-31-14-45-44	0	2	x	25	0	69.4	23.2	64.3	23.1	70.2	0.776	17911			17
1115	65493	11	Xerochrysum bracteatum	2011	2018-05-31-14-45-46	0	2	x	25	0	69.4	23.2	64.3	23.1	70.2	0.776	17911			18
1116	65494	11	Xerochrysum bracteatum	2011	2018-05-31-14-45-48	0	2	x	25	0	69.4	23.2	64.3	23.1	70.2	0.776	17911			19
1117	65495	11	Xerochrysum bracteatum	2011	2018-05-31-14-45-50	0	2	x	25	0	69.5	23.3	64.2	23.1	70.1	0.551	17911			20
1118	65496	11	Xerochrysum bracteatum	2011	2018-05-31-14-45-52	0	2	x	25	0	69.5	23.3	64.2	23.1	70.1	0.551	17911			21
1119	65497	11	Xerochrysum bracteatum	2011	2018-05-31-14-45-54	0	2	x	25	0	69.4	23.2	64.2	23.1	70.1	0.651	17911			22
1120	65498	11	Xerochrysum bracteatum	2011	2018-05-31-14-45-56	0	2	x	25	0	69.4	23.2	64.2	23.1	70.1	0.651	17911			23
1121	65499	11	Xerochrysum bracteatum	2011	2018-05-31-14-45-58	0	2	x	25	0	69.4	23.2	64.1	23.1	69.9	0.527	17911			24
1122	65500	11	Xerochrysum bracteatum	2011	2018-05-31-14-46-00	0	2	x	25	0	69.4	23.2	64.2	23.1	70.1	0.651	17911			25
1123	65501	11	Xerochrysum bracteatum	2011	2018-05-31-14-46-02	0	2	x	25	0	69.4	23.2	64.2	23.1	70.1	0.651	17911			26
1124	65502	11	Xerochrysum bracteatum	2011	2018-05-31-14-46-04	0	2	x	25	0	69.4	23.2	64.2	23.1	70.1	0.651	17911			27
1125	65503	11	Xerochrysum bracteatum	2011	2018-05-31-14-46-06	0	2	x	25	0	69.5	23.2	64.2	23.1	70.1	0.551	17911			28
1126	65504	11	Xerochrysum bracteatum	2011	2018-05-31-14-46-08	0	2	x	25	0	69.6	23.3	64.3	23.1	70.2	0.576	17911			29
1127	65505	11	Xerochrysum bracteatum	2011	2018-05-31-14-46-10	0	2	x	25	0	69.4	23.2	64.2	23.1	70.1	0.651	17911			30
1128	65506	11	Xerochrysum bracteatum	2011	2018-05-31-14-46-12	0	2	x	25	0	69.4	23.2	64.2	23.1	70.1	0.651	17911			31
1129	65507	11	Xerochrysum bracteatum	2011	2018-05-31-14-46-14	0	2	x	25	0	69.6	23.3	64.2	23.1	70.1	0.451	17911			32
1130	65508	11	Xerochrysum bracteatum	2011	2018-05-31-14-46-16	0	2	x	25	0	69.4	23.2	64.2	23.1	70.1	0.651	17911			33
1131	65509	11	Xerochrysum bracteatum	2011	2018-05-31-14-46-18	0	2	x	25	0	69.5	23.3	64.2	23.1	70.1	0.551	17911			34
1132	65510	11	Xerochrysum bracteatum	2011	2018-05-31-14-46-20	0	2	x	25	0	69.5	23.2	64.1	23.1	69.9	0.427	17911			35
1133	65511	11	Xerochrysum bracteatum	2011	2018-05-31-14-46-22	0	2	x	25	0	69.5	23.3	64.1	23.1	69.9	0.427	17911			36
1134	65512	11	Xerochrysum bracteatum	2011	2018-05-31-14-46-24	0	2	x	25	0	69.5	23.3	64.1	23.1	69.9	0.427	17911			37
1135	65513	11	Xerochrysum bracteatum	2011	2018-05-31-14-46-26	0	2	x	25	0	69.5	23.3	64.1	23.1	69.9	0.427	17911			38
1136	65514	11	Xerochrysum bracteatum	2011	2018-05-31-14-46-28	0	2	x	25	0	69.5	23.3	64.1	23.1	69.9	0.427	17911			39
1137	65515	11	Xerochrysum bracteatum	2011	2018-05-31-14-46-30	0	2	x	25	0	69.5	23.3	64.1	23.1	69.9	0.427	17911			40
1138	65516	11	Xerochrysum bracteatum	2011	2018-05-31-14-46-32	0	2	x	25	0	69.5	23.3	64.1	23.1	69.9	0.427	17911			41
1139	65517	11	Xerochrysum bracteatum	2011	2018-05-31-14-46-34	0	2	x	25	0	69.5	23.3	64.1	23.1	69.9	0.427	17911			42
1140	65518	11	Xerochrysum bracteatum	2011	2018-05-31-14-46-36	0	2	x	25	0	69.5	23.3	64.2	23.2	70.1	0.551	17911			43
1141	65519	11	Xerochrysum bracteatum	2011	2018-05-31-14-46-38	0	2	x	25	0	69.4	23.2	64.1	23.1	69.9	0.527	17911			44
1142	65520	11	Xerochrysum bracteatum	2011	2018-05-31-14-46-40	0	2	x	25	0	69.5	23.3	64.1	23.1	69.9	0.427	17911			45
1143	65521	11	Xerochrysum bracteatum	2011	2018-05-31-14-46-42	0	2	x	25	0	69.5	23.2	64	23.1	69.8	0.303	17911			46
1144	65522	11	Xerochrysum bracteatum	2011	2018-05-31-14-46-44	0	2	x	25	0	69.5	23.3	64	23.1	69.8	0.303	17911			47
1145	65523	11	Xerochrysum bracteatum	2011	2018-05-31-14-46-46	0	2	x	25	0	69.6	23.3	64	23.1	69.8	0.203	17911			48
1146	65524	11	Xerochrysum bracteatum	2011	2018-05-31-14-46-48	0	2	x	25	0	69.6	23.3	64	23.1	69.8	0.203	17911			49
1147	65525	11	Xerochrysum bracteatum	2011	2018-05-31-14-46-50	0	2	x	25	0	69.5	23.3	64	23.1	69.8	0.303	17911			50
1148	65526	11	Xerochrysum bracteatum	2011	2018-05-31-14-46-52	0	2	x	25	0	69.5	23.2	64	23.1	69.8	0.303	17911			51
1149	65527	11	Xerochrysum bracteatum	2011	2018-05-31-14-46-54	0	2	x	25	0	69.4	23.2	64.2	23.2	70.1	0.651	17911			52
1150	65528	11	Xerochrysum bracteatum	2011	2018-05-31-14-46-56	0	2	x	25	0	69.6	23.3	64.2	23.2	70.1	0.451	17911			53
1151	65529	11	Xerochrysum bracteatum	2011	2018-05-31-14-46-58	0	2	x	25	0	69.5	23.3	64	23.1	69.8	0.303	17911			54
1152	65530	11	Xerochrysum bracteatum	2011	2018-05-31-14-47-00	0	2	x	25	0	69.6	23.3	64.1	23.1	69.9	0.327	17911			55
1153	65531	11	Xerochrysum bracteatum	2011	2018-05-31-14-47-02	0	2	x	25	0	69.6	23.3	64.1	23.1	69.9	0.327	17911			56
1154	65532	11	Xerochrysum bracteatum	2011	2018-05-31-14-47-04	0	2	x	25	0	69.5	23.3	64.2	23.1	70.1	0.551	17911			57
1155	65533	11	Xerochrysum bracteatum	2011	2018-05-31-14-47-06	0	2	x	25	0	69.5	23.2	64.1	23.1	69.9	0.427	17911			58
1156	65534	11	Xerochrysum bracteatum	2011	2018-05-31-14-47-08	0	2	x	25	0	69.4	23.2	64.1	23.1	69.9	0.527	17911			59
1157	65535	11	Xerochrysum bracteatum	2011	2018-05-31-14-47-10	0	2	x	25	0	69.5	23.2	64.2	23.2	70.1	0.551	17911			60
1158	65536	11	Xerochrysum bracteatum	2011	2018-05-31-14-47-12	0	2	x	25	0	69.6	23.3	64.1	23.1	69.9	0.327	17911			61
1159	65537	11	Xerochrysum bracteatum	2011	2018-05-31-14-47-14	0	2	x	25	0	69.5	23.3	64.1	23.1	69.9	0.427	17911			62
1160	65538	11	Xerochrysum bracteatum	2011	2018-05-31-14-47-16	0	2	x	25	0	69.6	23.3	64.1	23.1	69.9	0.327	17911			63
1161	65539	11	Xerochrysum bracteatum	2011	2018-05-31-14-47-18	0	2	x	25	0	69.6	23.3	64.2	23.2	70.1	0.451	17911			64
1162	65540	11	Xerochrysum bracteatum	2011	2018-05-31-14-47-20	0	2	x	25	0	69.5	23.2	64.1	23.2	69.9	0.427	17911			65
1163	65541	11	Xerochrysum bracteatum	2011	2018-05-31-14-47-22	0	2	x	25	0	69.5	23.3	64	23.1	69.8	0.303	17911			66
1164	65542	11	Xerochrysum bracteatum	2011	2018-05-31-14-47-24	0	2	x	25	0	69.5	23.3	64	23.1	69.8	0.303	17911			67
1165	65543	11	Xerochrysum bracteatum	2011	2018-05-31-14-47-26	0	2	x	25	0	69.5	23.3	64	23.1	69.8	0.303	17911			68
1166	65544	11	Xerochrysum bracteatum	2011	2018-05-31-14-47-28	0	2	x	25	0	69.6	23.3	64	23.1	69.8	0.203	17911			69
1167	65545	11	Xerochrysum bracteatum	2011	2018-05-31-14-47-30	0	2	x	25	0	69.4	23.2	64.2	23.2	70.1	0.651	17911			70
1168	65546	11	Xerochrysum bracteatum	2011	2018-05-31-14-47-32	0	2	x	25	0	69.5	23.3	64.2	23.2	70.1	0.551	17911			71
1169	65547	11	Xerochrysum bracteatum	2011	2018-05-31-14-47-34	0	2	x	25	0	69.5	23.3	64.2	23.2	70.1	0.551	17911			72
1170	65548	11	Xerochrysum bracteatum	2011	2018-05-31-14-47-36	0	2	x	25	0	69.6	23.3	64	23.1	69.8	0.203	17911			73
1171	65549	11	Xerochrysum bracteatum	2011	2018-05-31-14-47-38	0	2	x	25	0	69.5	23.2	64	23.1	69.8	0.303	17911			74
1172	65550	11	Xerochrysum bracteatum	2011	2018-05-31-14-47-40	0	2	x	25	0	69.6	23.3	64	23.1	69.8	0.203	17911			75
1173	65551	11	Xerochrysum bracteatum	2011	2018-05-31-14-47-42	0	2	x	25	0	69.6	23.3	64	23.1	69.8	0.203	17911			76
1174	65552	11	Xerochrysum bracteatum	2011	2018-05-31-14-47-44	0	2	x	25	0	69.6	23.3	64	23.1	69.8	0.203	17911			77
1175	65553	11	Xerochrysum bracteatum	2011	2018-05-31-14-47-46	0	2	x	25	0	69.5	23.2	64	23.1	69.8	0.303	17911			78
1176	65554	11	Xerochrysum bracteatum	2011	2018-05-31-14-47-48	0	2	x	25	0	69.5	23.2	64.1	23.2	69.9	0.427	17911			79
1177	65555	11	Xerochrysum bracteatum	2011	2018-05-31-14-47-50	0	2	x	25	0	69.5	23.2	64	23.1	69.8	0.303	17911			80
1178	65556	11	Xerochrysum bracteatum	2011	2018-05-31-14-47-52	0	2	x	25	0	69.6	23.3	64	23.1	69.8	0.203	17911			81
1179	65557	11	Xerochrysum bracteatum	2011	2018-05-31-14-47-54	0	2	x	25	0	69.5	23.2	64	23.1	69.8	0.303	17911			82
1180	65558	11	Xerochrysum bracteatum	2011	2018-05-31-14-47-56	0	2	x	25	0	69.6	23.3	64	23.1	69.8	0.203	17911			83
1181	65559	11	Xerochrysum bracteatum	2011	2018-05-31-14-47-58	0	2	x	25	0	69.5	23.2	64	23.1	69.8	0.303	17911			84
1182	65560	11	Xerochrysum bracteatum	2011	2018-05-31-14-48-00	0	2	x	25	0	69.5	23.2	64	23.1	69.8	0.303	17911			85
1183	65561	11	Xerochrysum bracteatum	2011	2018-05-31-14-48-02	0	2	x	25	0	69.6	23.3	64.1	23.1	69.9	0.327	17911			86
1184	65562	11	Xerochrysum bracteatum	2011	2018-05-31-14-48-04	0	2	x	25	0	69.6	23.3	64.2	23.1	70.1	0.451	17911			87
1185	65563	11	Xerochrysum bracteatum	2011	2018-05-31-14-48-06	0	2	x	25	0	69.6	23.3	64.3	23.1	70.2	0.576	17911			88
1186	65564	11	Xerochrysum bracteatum	2011	2018-05-31-14-48-08	0	2	x	25	0	69.5	23.2	64.3	23.1	70.2	0.676	17911			89
1187	65565	11	Xerochrysum bracteatum	2011	2018-05-31-14-48-10	0	2	x	25	0	69.5	23.2	64.3	23.1	70.2	0.676	17911			90
1188	65566	11	Xerochrysum bracteatum	2011	2018-05-31-14-48-12	0	2	x	25	0	69.5	23.2	64.3	23.1	70.2	0.676	17911	Last10	Here	91
1189	65567	11	Xerochrysum bracteatum	2011	2018-05-31-14-48-14	0	2	x	25	0	69.5	23.2	64.3	23.1	70.2	0.676	17911	Last10	Here	92
1190	65568	11	Xerochrysum bracteatum	2011	2018-05-31-14-48-16	0	2	x	25	0	69.6	23.3	64.2	23.1	70.1	0.451	17911	Last10	Here	93
1191	65569	11	Xerochrysum bracteatum	2011	2018-05-31-14-48-18	0	2	x	25	0	69.6	23.3	64.2	23.1	70.1	0.451	17911	Last10	Here	94
1192	65570	11	Xerochrysum bracteatum	2011	2018-05-31-14-48-20	0	2	x	25	0	69.6	23.3	64.1	23.1	69.9	0.327	17911	Last10	Here	95
1193	65571	11	Xerochrysum bracteatum	2011	2018-05-31-14-48-22	0	2	x	25	0	69.6	23.3	64.1	23.1	69.9	0.327	17911	Last10	Here	96
1194	65572	11	Xerochrysum bracteatum	2011	2018-05-31-14-48-24	0	2	x	25	0	69.6	23.3	64.1	23.1	69.9	0.327	17911	Last10	Here	97
1195	65573	11	Xerochrysum bracteatum	2011	2018-05-31-14-48-26	0	2	x	25	0	69.7	23.3	64.2	23.1	70.1	0.351	17911	Last10	Here	98
1196	65574	11	Xerochrysum bracteatum	2011	2018-05-31-14-48-28	0	2	x	25	0	69.6	23.2	64.2	23.1	70.1	0.451	17911	Last10	Here	99
1197	65575	11	Xerochrysum bracteatum	2011	2018-05-31-14-49-02	0	2	x	30	0	69.7	23.3	64	23.1	69.8	0.103	17912	First10	Here	1
1198	65576	11	Xerochrysum bracteatum	2011	2018-05-31-14-49-04	0	2	x	30	0	69.5	23.2	64.1	23.2	69.9	0.427	17912	First10	Here	2
1199	65577	11	Xerochrysum bracteatum	2011	2018-05-31-14-49-06	0	2	x	30	0	69.6	23.2	64	23.1	69.8	0.203	17912	First10	Here	3
1200	65578	11	Xerochrysum bracteatum	2011	2018-05-31-14-49-08	0	2	x	30	0	69.6	23.2	64	23.1	69.8	0.203	17912	First10	Here	4
1201	65579	11	Xerochrysum bracteatum	2011	2018-05-31-14-49-10	0	2	x	30	0	69.7	23.3	64.1	23.1	69.9	0.227	17912	First10	Here	5
1202	65580	11	Xerochrysum bracteatum	2011	2018-05-31-14-49-12	0	2	x	30	0	69.7	23.3	64.2	23.2	70.1	0.351	17912	First10	Here	6
1203	65581	11	Xerochrysum bracteatum	2011	2018-05-31-14-49-14	0	2	x	30	0	69.7	23.3	64.2	23.2	70.1	0.351	17912	First10	Here	7
1204	65582	11	Xerochrysum bracteatum	2011	2018-05-31-14-49-16	0	2	x	30	0	69.7	23.3	64.2	23.2	70.1	0.351	17912	First10	Here	8
1205	65583	11	Xerochrysum bracteatum	2011	2018-05-31-14-49-18	0	2	x	30	0	69.7	23.3	64.2	23.2	70.1	0.351	17912	First10	Here	9
1206	65584	11	Xerochrysum bracteatum	2011	2018-05-31-14-49-20	0	2	x	30	0	69.6	23.2	64.2	23.2	70.1	0.451	17912	First10	Here	10
1207	65585	11	Xerochrysum bracteatum	2011	2018-05-31-14-49-22	0	2	x	30	0	69.7	23.3	64	23.1	69.8	0.103	17912			11
1208	65586	11	Xerochrysum bracteatum	2011	2018-05-31-14-49-24	0	2	x	30	0	69.7	23.3	64.1	23.2	69.9	0.227	17912			12
1209	65587	11	Xerochrysum bracteatum	2011	2018-05-31-14-49-26	0	2	x	30	0	69.7	23.3	64.1	23.2	69.9	0.227	17912			13
1210	65588	11	Xerochrysum bracteatum	2011	2018-05-31-14-49-28	0	2	x	30	0	69.7	23.3	64.1	23.2	69.9	0.227	17912			14
1211	65589	11	Xerochrysum bracteatum	2011	2018-05-31-14-49-30	0	2	x	30	0	69.7	23.3	64.1	23.2	69.9	0.227	17912			15
1212	65590	11	Xerochrysum bracteatum	2011	2018-05-31-14-49-32	0	2	x	30	0	69.7	23.3	63.9	23.1	69.7	-0.021	17912			16
1213	65591	11	Xerochrysum bracteatum	2011	2018-05-31-14-49-34	0	2	x	30	0	69.6	23.2	64.1	23.2	69.9	0.327	17912			17
1214	65592	11	Xerochrysum bracteatum	2011	2018-05-31-14-49-36	0	2	x	30	0	69.8	23.3	64.1	23.2	69.9	0.127	17912			18
1215	65593	11	Xerochrysum bracteatum	2011	2018-05-31-14-49-38	0	2	x	30	0	69.7	23.3	64.1	23.2	69.9	0.227	17912			19
1216	65594	11	Xerochrysum bracteatum	2011	2018-05-31-14-49-40	0	2	x	30	0	69.6	23.2	64.1	23.2	69.9	0.327	17912			20
1217	65595	11	Xerochrysum bracteatum	2011	2018-05-31-14-49-42	0	2	x	30	0	69.8	23.3	64.1	23.2	69.9	0.127	17912			21
1218	65596	11	Xerochrysum bracteatum	2011	2018-05-31-14-49-44	0	2	x	30	0	69.6	23.2	64.1	23.2	69.9	0.327	17912			22
1219	65597	11	Xerochrysum bracteatum	2011	2018-05-31-14-49-46	0	2	x	30	0	69.8	23.3	64.1	23.2	69.9	0.127	17912			23
1220	65598	11	Xerochrysum bracteatum	2011	2018-05-31-14-49-48	0	2	x	30	0	69.6	23.2	64.1	23.2	69.9	0.327	17912			24
1221	65599	11	Xerochrysum bracteatum	2011	2018-05-31-14-49-50	0	2	x	30	0	69.8	23.3	64.1	23.2	69.9	0.127	17912			25
1222	65600	11	Xerochrysum bracteatum	2011	2018-05-31-14-49-52	0	2	x	30	0	69.8	23.3	64.1	23.2	69.9	0.127	17912			26
1223	65601	11	Xerochrysum bracteatum	2011	2018-05-31-14-49-54	0	2	x	30	0	69.8	23.3	64.1	23.2	69.9	0.127	17912			27
1224	65602	11	Xerochrysum bracteatum	2011	2018-05-31-14-49-56	0	2	x	30	0	69.8	23.3	64.1	23.2	69.9	0.127	17912			28
1225	65603	11	Xerochrysum bracteatum	2011	2018-05-31-14-49-58	0	2	x	30	0	69.6	23.2	64	23.1	69.8	0.203	17912			29
1226	65604	11	Xerochrysum bracteatum	2011	2018-05-31-14-50-00	0	2	x	30	0	69.6	23.2	64.1	23.2	69.9	0.327	17912			30
1227	65605	11	Xerochrysum bracteatum	2011	2018-05-31-14-50-02	0	2	x	30	0	69.8	23.3	64.2	23.2	70.1	0.251	17912			31
1228	65606	11	Xerochrysum bracteatum	2011	2018-05-31-14-50-04	0	2	x	30	0	69.8	23.3	64.2	23.2	70.1	0.251	17912			32
1229	65607	11	Xerochrysum bracteatum	2011	2018-05-31-14-50-06	0	2	x	30	0	69.8	23.3	64.2	23.2	70.1	0.251	17912			33
1230	65608	11	Xerochrysum bracteatum	2011	2018-05-31-14-50-08	0	2	x	30	0	69.8	23.3	64.1	23.1	69.9	0.127	17912			34
1231	65609	11	Xerochrysum bracteatum	2011	2018-05-31-14-50-10	0	2	x	30	0	69.6	23.2	64.1	23.1	69.9	0.327	17912			35
1232	65610	11	Xerochrysum bracteatum	2011	2018-05-31-14-50-12	0	2	x	30	0	69.7	23.3	64.2	23.2	70.1	0.351	17912			36
1233	65611	11	Xerochrysum bracteatum	2011	2018-05-31-14-50-14	0	2	x	30	0	69.6	23.2	64.2	23.2	70.1	0.451	17912			37
1234	65612	11	Xerochrysum bracteatum	2011	2018-05-31-14-50-16	0	2	x	30	0	69.7	23.3	64.2	23.2	70.1	0.351	17912			38
1235	65613	11	Xerochrysum bracteatum	2011	2018-05-31-14-50-18	0	2	x	30	0	69.7	23.3	64.2	23.2	70.1	0.351	17912			39
1236	65614	11	Xerochrysum bracteatum	2011	2018-05-31-14-50-20	0	2	x	30	0	69.7	23.3	64.1	23.2	69.9	0.227	17912			40
1237	65615	11	Xerochrysum bracteatum	2011	2018-05-31-14-50-22	0	2	x	30	0	69.6	23.2	64.2	23.2	70.1	0.451	17912			41
1238	65616	11	Xerochrysum bracteatum	2011	2018-05-31-14-50-24	0	2	x	30	0	69.7	23.3	64.1	23.2	69.9	0.227	17912			42
1239	65617	11	Xerochrysum bracteatum	2011	2018-05-31-14-50-26	0	2	x	30	0	69.7	23.3	64.2	23.2	70.1	0.351	17912			43
1240	65618	11	Xerochrysum bracteatum	2011	2018-05-31-14-50-28	0	2	x	30	0	69.7	23.3	64.1	23.2	69.9	0.227	17912			44
1241	65619	11	Xerochrysum bracteatum	2011	2018-05-31-14-50-31	0	2	x	30	0	69.7	23.3	64.1	23.2	69.9	0.227	17912			45
1242	65620	11	Xerochrysum bracteatum	2011	2018-05-31-14-50-33	0	2	x	30	0	69.8	23.3	64.2	23.2	70.1	0.251	17912			46
1243	65621	11	Xerochrysum bracteatum	2011	2018-05-31-14-50-35	0	2	x	30	0	69.8	23.3	64.2	23.2	70.1	0.251	17912			47
1244	65622	11	Xerochrysum bracteatum	2011	2018-05-31-14-50-37	0	2	x	30	0	69.8	23.3	64.2	23.2	70.1	0.251	17912			48
1245	65623	11	Xerochrysum bracteatum	2011	2018-05-31-14-50-39	0	2	x	30	0	69.6	23.2	64.1	23.2	69.9	0.327	17912			49
1246	65624	11	Xerochrysum bracteatum	2011	2018-05-31-14-50-41	0	2	x	30	0	69.8	23.3	64	23.1	69.8	0.003	17912			50
1247	65625	11	Xerochrysum bracteatum	2011	2018-05-31-14-50-43	0	2	x	30	0	69.8	23.3	64.1	23.2	69.9	0.127	17912			51
1248	65626	11	Xerochrysum bracteatum	2011	2018-05-31-14-50-45	0	2	x	30	0	69.8	23.3	64.1	23.2	69.9	0.127	17912			52
1249	65627	11	Xerochrysum bracteatum	2011	2018-05-31-14-50-47	0	2	x	30	0	69.8	23.3	64.1	23.2	69.9	0.127	17912			53
1250	65628	11	Xerochrysum bracteatum	2011	2018-05-31-14-50-49	0	2	x	30	0	69.8	23.3	64.1	23.2	69.9	0.127	17912			54
1251	65629	11	Xerochrysum bracteatum	2011	2018-05-31-14-50-51	0	2	x	30	0	69.6	23.2	64.1	23.2	69.9	0.327	17912			55
1252	65630	11	Xerochrysum bracteatum	2011	2018-05-31-14-50-53	0	2	x	30	0	69.8	23.3	64.1	23.2	69.9	0.127	17912			56
1253	65631	11	Xerochrysum bracteatum	2011	2018-05-31-14-50-55	0	2	x	30	0	69.8	23.3	64.1	23.2	69.9	0.127	17912			57
1254	65632	11	Xerochrysum bracteatum	2011	2018-05-31-14-50-57	0	2	x	30	0	69.8	23.3	64.1	23.2	69.9	0.127	17912			58
1255	65633	11	Xerochrysum bracteatum	2011	2018-05-31-14-50-59	0	2	x	30	0	69.6	23.2	64.1	23.2	69.9	0.327	17912			59
1256	65634	11	Xerochrysum bracteatum	2011	2018-05-31-14-51-01	0	2	x	30	0	69.8	23.3	64	23.1	69.8	0.003	17912			60
1257	65635	11	Xerochrysum bracteatum	2011	2018-05-31-14-51-03	0	2	x	30	0	69.8	23.3	64.1	23.2	69.9	0.127	17912			61
1258	65636	11	Xerochrysum bracteatum	2011	2018-05-31-14-51-05	0	2	x	30	0	69.8	23.3	64.2	23.2	70.1	0.251	17912			62
1259	65637	11	Xerochrysum bracteatum	2011	2018-05-31-14-51-07	0	2	x	30	0	69.8	23.3	64.1	23.1	69.9	0.127	17912			63
1260	65638	11	Xerochrysum bracteatum	2011	2018-05-31-14-51-09	0	2	x	30	0	69.8	23.3	64.3	23.2	70.2	0.376	17912			64
1261	65639	11	Xerochrysum bracteatum	2011	2018-05-31-14-51-11	0	2	x	30	0	69.8	23.3	64.1	23.1	69.9	0.127	17912			65
1262	65640	11	Xerochrysum bracteatum	2011	2018-05-31-14-51-13	0	2	x	30	0	69.8	23.2	64.2	23.2	70.1	0.251	17912			66
1263	65641	11	Xerochrysum bracteatum	2011	2018-05-31-14-51-15	0	2	x	30	0	69.8	23.3	64.1	23.1	69.9	0.127	17912			67
1264	65642	11	Xerochrysum bracteatum	2011	2018-05-31-14-51-17	0	2	x	30	0	69.9	23.3	64.2	23.2	70.1	0.151	17912			68
1265	65643	11	Xerochrysum bracteatum	2011	2018-05-31-14-51-19	0	2	x	30	0	69.7	23.2	64.2	23.2	70.1	0.351	17912			69
1266	65644	11	Xerochrysum bracteatum	2011	2018-05-31-14-51-21	0	2	x	30	0	69.7	23.2	64.2	23.2	70.1	0.351	17912			70
1267	65645	11	Xerochrysum bracteatum	2011	2018-05-31-14-51-23	0	2	x	30	0	69.8	23.3	64.3	23.2	70.2	0.376	17912			71
1268	65646	11	Xerochrysum bracteatum	2011	2018-05-31-14-51-25	0	2	x	30	0	69.8	23.3	64.2	23.2	70.1	0.251	17912			72
1269	65647	11	Xerochrysum bracteatum	2011	2018-05-31-14-51-27	0	2	x	30	0	69.8	23.3	64.3	23.2	70.2	0.376	17912			73
1270	65648	11	Xerochrysum bracteatum	2011	2018-05-31-14-51-29	0	2	x	30	0	69.8	23.3	64.2	23.2	70.1	0.251	17912			74
1271	65649	11	Xerochrysum bracteatum	2011	2018-05-31-14-51-31	0	2	x	30	0	69.9	23.3	64.2	23.2	70.1	0.151	17912			75
1272	65650	11	Xerochrysum bracteatum	2011	2018-05-31-14-51-33	0	2	x	30	0	69.8	23.2	64.1	23.1	69.9	0.127	17912			76
1273	65651	11	Xerochrysum bracteatum	2011	2018-05-31-14-51-35	0	2	x	30	0	69.8	23.3	64.2	23.2	70.1	0.251	17912			77
1274	65652	11	Xerochrysum bracteatum	2011	2018-05-31-14-51-37	0	2	x	30	0	69.8	23.3	64	23.1	69.8	0.003	17912			78
1275	65653	11	Xerochrysum bracteatum	2011	2018-05-31-14-51-39	0	2	x	30	0	69.8	23.3	64.1	23.2	69.9	0.127	17912			79
1276	65654	11	Xerochrysum bracteatum	2011	2018-05-31-14-51-41	0	2	x	30	0	69.9	23.3	64.2	23.2	70.1	0.151	17912			80
1277	65655	11	Xerochrysum bracteatum	2011	2018-05-31-14-51-43	0	2	x	30	0	69.9	23.3	64.2	23.2	70.1	0.151	17912			81
1278	65656	11	Xerochrysum bracteatum	2011	2018-05-31-14-51-45	0	2	x	30	0	69.9	23.3	64.2	23.2	70.1	0.151	17912			82
1279	65657	11	Xerochrysum bracteatum	2011	2018-05-31-14-51-47	0	2	x	30	0	69.9	23.3	64.2	23.2	70.1	0.151	17912			83
1280	65658	11	Xerochrysum bracteatum	2011	2018-05-31-14-51-49	0	2	x	30	0	69.9	23.3	64.2	23.2	70.1	0.151	17912			84
1281	65659	11	Xerochrysum bracteatum	2011	2018-05-31-14-51-51	0	2	x	30	0	69.9	23.3	64.3	23.2	70.2	0.276	17912			85
1282	65660	11	Xerochrysum bracteatum	2011	2018-05-31-14-51-53	0	2	x	30	0	69.9	23.3	64.2	23.2	70.1	0.151	17912			86
1283	65661	11	Xerochrysum bracteatum	2011	2018-05-31-14-51-55	0	2	x	30	0	69.9	23.3	64.2	23.2	70.1	0.151	17912			87
1284	65662	11	Xerochrysum bracteatum	2011	2018-05-31-14-51-57	0	2	x	30	0	69.9	23.3	64.2	23.2	70.1	0.151	17912			88
1285	65663	11	Xerochrysum bracteatum	2011	2018-05-31-14-51-59	0	2	x	30	0	69.9	23.3	64.2	23.2	70.1	0.151	17912			89
1286	65664	11	Xerochrysum bracteatum	2011	2018-05-31-14-52-01	0	2	x	30	0	69.9	23.3	64.2	23.2	70.1	0.151	17912			90
1287	65665	11	Xerochrysum bracteatum	2011	2018-05-31-14-52-03	0	2	x	30	0	69.9	23.3	64.3	23.2	70.2	0.276	17912	Last10	Here	91
1288	65666	11	Xerochrysum bracteatum	2011	2018-05-31-14-52-05	0	2	x	30	0	69.9	23.3	64.3	23.2	70.2	0.276	17912	Last10	Here	92
1289	65667	11	Xerochrysum bracteatum	2011	2018-05-31-14-52-07	0	2	x	30	0	69.9	23.3	64.3	23.2	70.2	0.276	17912	Last10	Here	93
1290	65668	11	Xerochrysum bracteatum	2011	2018-05-31-14-52-09	0	2	x	30	0	69.8	23.2	64.3	23.2	70.2	0.376	17912	Last10	Here	94
1291	65669	11	Xerochrysum bracteatum	2011	2018-05-31-14-52-11	0	2	x	30	0	69.8	23.2	64.3	23.2	70.2	0.376	17912	Last10	Here	95
1292	65670	11	Xerochrysum bracteatum	2011	2018-05-31-14-52-13	0	2	x	30	0	69.9	23.3	64.3	23.2	70.2	0.276	17912	Last10	Here	96
1293	65671	11	Xerochrysum bracteatum	2011	2018-05-31-14-52-15	0	2	x	30	0	69.8	23.2	64.3	23.2	70.2	0.376	17912	Last10	Here	97
1294	65672	11	Xerochrysum bracteatum	2011	2018-05-31-14-52-17	0	2	x	30	0	69.8	23.2	64.3	23.2	70.2	0.376	17912	Last10	Here	98
1295	65673	11	Xerochrysum bracteatum	2011	2018-05-31-14-52-19	0	2	x	30	0	69.9	23.3	64.3	23.2	70.2	0.276	17912	Last10	Here	99
1296	65674	11	Xerochrysum bracteatum	2011	2018-05-31-14-52-53	0	2	z	0	5	70	23.3	64.4	23.1	70.3	0.3	17913	First10	Here	1
1297	65675	11	Xerochrysum bracteatum	2011	2018-05-31-14-52-55	0	2	z	0	5	69.9	23.3	64.5	23.2	70.4	0.524	17913	First10	Here	2
1298	65676	11	Xerochrysum bracteatum	2011	2018-05-31-14-52-57	0	2	z	0	5	70	23.3	64.4	23.1	70.3	0.3	17913	First10	Here	3
1299	65677	11	Xerochrysum bracteatum	2011	2018-05-31-14-52-59	0	2	z	0	5	70	23.3	64.5	23.2	70.4	0.424	17913	First10	Here	4
1300	65678	11	Xerochrysum bracteatum	2011	2018-05-31-14-53-01	0	2	z	0	5	69.9	23.3	64.5	23.2	70.4	0.524	17913	First10	Here	5
1301	65679	11	Xerochrysum bracteatum	2011	2018-05-31-14-53-03	0	2	z	0	5	69.8	23.2	64.3	23.1	70.2	0.376	17913	First10	Here	6
1302	65680	11	Xerochrysum bracteatum	2011	2018-05-31-14-53-05	0	2	z	0	5	69.9	23.3	64.5	23.2	70.4	0.524	17913	First10	Here	7
1303	65681	11	Xerochrysum bracteatum	2011	2018-05-31-14-53-07	0	2	z	0	5	69.9	23.3	64.5	23.2	70.4	0.524	17913	First10	Here	8
1304	65682	11	Xerochrysum bracteatum	2011	2018-05-31-14-53-09	0	2	z	0	5	69.9	23.3	64.4	23.2	70.3	0.4	17913	First10	Here	9
1305	65683	11	Xerochrysum bracteatum	2011	2018-05-31-14-53-11	0	2	z	0	5	69.8	23.2	64.3	23.1	70.2	0.376	17913	First10	Here	10
1306	65684	11	Xerochrysum bracteatum	2011	2018-05-31-14-53-13	0	2	z	0	5	69.9	23.3	64.3	23.1	70.2	0.276	17913			11
1307	65685	11	Xerochrysum bracteatum	2011	2018-05-31-14-53-15	0	2	z	0	5	69.9	23.3	64.3	23.1	70.2	0.276	17913			12
1308	65686	11	Xerochrysum bracteatum	2011	2018-05-31-14-53-17	0	2	z	0	5	69.9	23.3	64.3	23.1	70.2	0.276	17913			13
1309	65687	11	Xerochrysum bracteatum	2011	2018-05-31-14-53-19	0	2	z	0	5	69.9	23.3	64.3	23.1	70.2	0.276	17913			14
1310	65688	11	Xerochrysum bracteatum	2011	2018-05-31-14-53-21	0	2	z	0	5	69.9	23.3	64.4	23.2	70.3	0.4	17913			15
1311	65689	11	Xerochrysum bracteatum	2011	2018-05-31-14-53-23	0	2	z	0	5	69.8	23.2	64.3	23.1	70.2	0.376	17913			16
1312	65690	11	Xerochrysum bracteatum	2011	2018-05-31-14-53-25	0	2	z	0	5	69.9	23.3	64.4	23.2	70.3	0.4	17913			17
1313	65691	11	Xerochrysum bracteatum	2011	2018-05-31-14-53-27	0	2	z	0	5	70	23.3	64.3	23.1	70.2	0.176	17913			18
1314	65692	11	Xerochrysum bracteatum	2011	2018-05-31-14-53-29	0	2	z	0	5	69.9	23.2	64.3	23.1	70.2	0.276	17913			19
1315	65693	11	Xerochrysum bracteatum	2011	2018-05-31-14-53-31	0	2	z	0	5	70	23.3	64.3	23.1	70.2	0.176	17913			20
1316	65694	11	Xerochrysum bracteatum	2011	2018-05-31-14-53-33	0	2	z	0	5	70	23.3	64.3	23.1	70.2	0.176	17913			21
1317	65695	11	Xerochrysum bracteatum	2011	2018-05-31-14-53-35	0	2	z	0	5	69.9	23.3	64.3	23.1	70.2	0.276	17913			22
1318	65696	11	Xerochrysum bracteatum	2011	2018-05-31-14-53-37	0	2	z	0	5	69.9	23.3	64.3	23.1	70.2	0.276	17913			23
1319	65697	11	Xerochrysum bracteatum	2011	2018-05-31-14-53-39	0	2	z	0	5	70	23.3	64.4	23.1	70.3	0.3	17913			24
1320	65698	11	Xerochrysum bracteatum	2011	2018-05-31-14-53-41	0	2	z	0	5	69.9	23.3	64.4	23.1	70.3	0.4	17913			25
1321	65699	11	Xerochrysum bracteatum	2011	2018-05-31-14-53-43	0	2	z	0	5	70	23.3	64.3	23.1	70.2	0.176	17913			26
1322	65700	11	Xerochrysum bracteatum	2011	2018-05-31-14-53-45	0	2	z	0	5	70	23.3	64.3	23.1	70.2	0.176	17913			27
1323	65701	11	Xerochrysum bracteatum	2011	2018-05-31-14-53-47	0	2	z	0	5	70	23.3	64.4	23.1	70.3	0.3	17913			28
1324	65702	11	Xerochrysum bracteatum	2011	2018-05-31-14-53-49	0	2	z	0	5	69.9	23.2	64.4	23.1	70.3	0.4	17913			29
1325	65703	11	Xerochrysum bracteatum	2011	2018-05-31-14-53-51	0	2	z	0	5	70	23.3	64.5	23.1	70.4	0.424	17913			30
1326	65704	11	Xerochrysum bracteatum	2011	2018-05-31-14-53-53	0	2	z	0	5	70	23.3	64.7	23.1	70.7	0.672	17913			31
1327	65705	11	Xerochrysum bracteatum	2011	2018-05-31-14-53-55	0	2	z	0	5	69.9	23.2	64.7	23.1	70.7	0.772	17913			32
1328	65706	11	Xerochrysum bracteatum	2011	2018-05-31-14-53-57	0	2	z	0	5	70	23.3	64.6	23.1	70.5	0.548	17913			33
1329	65707	11	Xerochrysum bracteatum	2011	2018-05-31-14-53-59	0	2	z	0	5	70	23.3	64.6	23.1	70.5	0.548	17913			34
1330	65708	11	Xerochrysum bracteatum	2011	2018-05-31-14-54-01	0	2	z	0	5	70	23.3	64.5	23.1	70.4	0.424	17913			35
1331	65709	11	Xerochrysum bracteatum	2011	2018-05-31-14-54-03	0	2	z	0	5	69.9	23.2	64.5	23.1	70.4	0.524	17913			36
1332	65710	11	Xerochrysum bracteatum	2011	2018-05-31-14-54-05	0	2	z	0	5	70	23.3	64.5	23.1	70.4	0.424	17913			37
1333	65711	11	Xerochrysum bracteatum	2011	2018-05-31-14-54-07	0	2	z	0	5	70	23.3	64.5	23.1	70.4	0.424	17913			38
1334	65712	11	Xerochrysum bracteatum	2011	2018-05-31-14-54-09	0	2	z	0	5	70	23.3	64.5	23.1	70.4	0.424	17913			39
1335	65713	11	Xerochrysum bracteatum	2011	2018-05-31-14-54-11	0	2	z	0	5	70	23.3	64.5	23.1	70.4	0.424	17913			40
1336	65714	11	Xerochrysum bracteatum	2011	2018-05-31-14-54-13	0	2	z	0	5	70	23.3	64.5	23.1	70.4	0.424	17913			41
1337	65715	11	Xerochrysum bracteatum	2011	2018-05-31-14-54-15	0	2	z	0	5	70	23.3	64.7	23.1	70.7	0.672	17913			42
1338	65716	11	Xerochrysum bracteatum	2011	2018-05-31-14-54-17	0	2	z	0	5	70	23.3	64.7	23.1	70.7	0.672	17913			43
1339	65717	11	Xerochrysum bracteatum	2011	2018-05-31-14-54-19	0	2	z	0	5	70	23.3	64.7	23.1	70.7	0.672	17913			44
1340	65718	11	Xerochrysum bracteatum	2011	2018-05-31-14-54-21	0	2	z	0	5	70	23.3	64.7	23.1	70.7	0.672	17913			45
1341	65719	11	Xerochrysum bracteatum	2011	2018-05-31-14-54-23	0	2	z	0	5	70	23.3	64.7	23.1	70.7	0.672	17913			46
1342	65720	11	Xerochrysum bracteatum	2011	2018-05-31-14-54-25	0	2	z	0	5	70	23.3	64.7	23.1	70.7	0.672	17913			47
1343	65721	11	Xerochrysum bracteatum	2011	2018-05-31-14-54-27	0	2	z	0	5	70	23.3	64.7	23.1	70.7	0.672	17913			48
1344	65722	11	Xerochrysum bracteatum	2011	2018-05-31-14-54-29	0	2	z	0	5	70	23.3	64.8	23.1	70.8	0.796	17913			49
1345	65723	11	Xerochrysum bracteatum	2011	2018-05-31-14-54-31	0	2	z	0	5	70	23.3	64.7	23.1	70.7	0.672	17913			50
1346	65724	11	Xerochrysum bracteatum	2011	2018-05-31-14-54-33	0	2	z	0	5	70	23.3	64.7	23.1	70.7	0.672	17913			51
1347	65725	11	Xerochrysum bracteatum	2011	2018-05-31-14-54-35	0	2	z	0	5	69.9	23.2	64.7	23.1	70.7	0.772	17913			52
1348	65726	11	Xerochrysum bracteatum	2011	2018-05-31-14-54-37	0	2	z	0	5	70	23.3	64.7	23.1	70.7	0.672	17913			53
1349	65727	11	Xerochrysum bracteatum	2011	2018-05-31-14-54-39	0	2	z	0	5	70	23.3	64.7	23.1	70.7	0.672	17913			54
1350	65728	11	Xerochrysum bracteatum	2011	2018-05-31-14-54-41	0	2	z	0	5	70	23.3	64.7	23.1	70.7	0.672	17913			55
1351	65729	11	Xerochrysum bracteatum	2011	2018-05-31-14-54-43	0	2	z	0	5	70	23.3	64.7	23.1	70.7	0.672	17913			56
1352	65730	11	Xerochrysum bracteatum	2011	2018-05-31-14-54-45	0	2	z	0	5	69.9	23.2	64.7	23.1	70.7	0.772	17913			57
1353	65731	11	Xerochrysum bracteatum	2011	2018-05-31-14-54-47	0	2	z	0	5	70	23.3	64.7	23.1	70.7	0.672	17913			58
1354	65732	11	Xerochrysum bracteatum	2011	2018-05-31-14-54-49	0	2	z	0	5	70	23.3	64.9	23.1	70.9	0.92	17913			59
1355	65733	11	Xerochrysum bracteatum	2011	2018-05-31-14-54-51	0	2	z	0	5	69.9	23.2	64.8	23.1	70.8	0.896	17913			60
1356	65734	11	Xerochrysum bracteatum	2011	2018-05-31-14-54-53	0	2	z	0	5	69.9	23.2	64.8	23.1	70.8	0.896	17913			61
1357	65735	11	Xerochrysum bracteatum	2011	2018-05-31-14-54-55	0	2	z	0	5	70	23.3	64.8	23.1	70.8	0.796	17913			62
1358	65736	11	Xerochrysum bracteatum	2011	2018-05-31-14-54-57	0	2	z	0	5	70	23.3	64.8	23.1	70.8	0.796	17913			63
1359	65737	11	Xerochrysum bracteatum	2011	2018-05-31-14-54-59	0	2	z	0	5	70	23.3	64.8	23.1	70.8	0.796	17913			64
1360	65738	11	Xerochrysum bracteatum	2011	2018-05-31-14-55-01	0	2	z	0	5	70	23.3	64.8	23.1	70.8	0.796	17913			65
1361	65739	11	Xerochrysum bracteatum	2011	2018-05-31-14-55-03	0	2	z	0	5	69.9	23.2	64.7	23.1	70.7	0.772	17913			66
1362	65740	11	Xerochrysum bracteatum	2011	2018-05-31-14-55-05	0	2	z	0	5	70	23.3	64.7	23.1	70.7	0.672	17913			67
1363	65741	11	Xerochrysum bracteatum	2011	2018-05-31-14-55-07	0	2	z	0	5	70	23.3	64.8	23.1	70.8	0.796	17913			68
1364	65742	11	Xerochrysum bracteatum	2011	2018-05-31-14-55-09	0	2	z	0	5	70	23.3	64.7	23.1	70.7	0.672	17913			69
1365	65743	11	Xerochrysum bracteatum	2011	2018-05-31-14-55-11	0	2	z	0	5	70	23.3	64.7	23.1	70.7	0.672	17913			70
1366	65744	11	Xerochrysum bracteatum	2011	2018-05-31-14-55-13	0	2	z	0	5	70	23.3	64.7	23.1	70.7	0.672	17913			71
1367	65745	11	Xerochrysum bracteatum	2011	2018-05-31-14-55-15	0	2	z	0	5	70	23.3	64.8	23.1	70.8	0.796	17913			72
1368	65746	11	Xerochrysum bracteatum	2011	2018-05-31-14-55-17	0	2	z	0	5	70	23.3	64.9	23.1	70.9	0.92	17913			73
1369	65747	11	Xerochrysum bracteatum	2011	2018-05-31-14-55-19	0	2	z	0	5	70.1	23.3	64.9	23.1	70.9	0.82	17913			74
1370	65748	11	Xerochrysum bracteatum	2011	2018-05-31-14-55-21	0	2	z	0	5	70.1	23.3	64.9	23.1	70.9	0.82	17913			75
1371	65749	11	Xerochrysum bracteatum	2011	2018-05-31-14-55-23	0	2	z	0	5	70	23.3	64.9	23.1	70.9	0.92	17913			76
1372	65750	11	Xerochrysum bracteatum	2011	2018-05-31-14-55-25	0	2	z	0	5	70	23.3	64.9	23.1	70.9	0.92	17913			77
1373	65751	11	Xerochrysum bracteatum	2011	2018-05-31-14-55-27	0	2	z	0	5	69.9	23.2	64.9	23.1	70.9	1.02	17913			78
1374	65752	11	Xerochrysum bracteatum	2011	2018-05-31-14-55-29	0	2	z	0	5	70.1	23.3	64.9	23.1	70.9	0.82	17913			79
1375	65753	11	Xerochrysum bracteatum	2011	2018-05-31-14-55-31	0	2	z	0	5	70.1	23.3	65	23.1	71	0.945	17913			80
1376	65754	11	Xerochrysum bracteatum	2011	2018-05-31-14-55-33	0	2	z	0	5	70.1	23.3	65.1	23.1	71.2	1.069	17913			81
1377	65755	11	Xerochrysum bracteatum	2011	2018-05-31-14-55-35	0	2	z	0	5	70.1	23.3	65.2	23.1	71.3	1.193	17913			82
1378	65756	11	Xerochrysum bracteatum	2011	2018-05-31-14-55-37	0	2	z	0	5	70.1	23.3	65.2	23.1	71.3	1.193	17913			83
1379	65757	11	Xerochrysum bracteatum	2011	2018-05-31-14-55-39	0	2	z	0	5	70.1	23.3	65.2	23.1	71.3	1.193	17913			84
1380	65758	11	Xerochrysum bracteatum	2011	2018-05-31-14-55-42	0	2	z	0	5	70.1	23.3	65.2	23.1	71.3	1.193	17913			85
1381	65759	11	Xerochrysum bracteatum	2011	2018-05-31-14-55-44	0	2	z	0	5	70.1	23.3	65.1	23.1	71.2	1.069	17913			86
1382	65760	11	Xerochrysum bracteatum	2011	2018-05-31-14-55-46	0	2	z	0	5	70.1	23.3	65	23.1	71	0.945	17913			87
1383	65761	11	Xerochrysum bracteatum	2011	2018-05-31-14-55-48	0	2	z	0	5	70.1	23.3	65	23.1	71	0.945	17913			88
1384	65762	11	Xerochrysum bracteatum	2011	2018-05-31-14-55-50	0	2	z	0	5	70.1	23.3	64.9	23.1	70.9	0.82	17913			89
1385	65763	11	Xerochrysum bracteatum	2011	2018-05-31-14-55-52	0	2	z	0	5	70.1	23.3	64.9	23.1	70.9	0.82	17913			90
1386	65764	11	Xerochrysum bracteatum	2011	2018-05-31-14-55-54	0	2	z	0	5	70.1	23.3	64.9	23.1	70.9	0.82	17913	Last10	Here	91
1387	65765	11	Xerochrysum bracteatum	2011	2018-05-31-14-55-56	0	2	z	0	5	70.1	23.3	64.9	23.1	70.9	0.82	17913	Last10	Here	92
1388	65766	11	Xerochrysum bracteatum	2011	2018-05-31-14-55-58	0	2	z	0	5	70.1	23.3	64.9	23.1	70.9	0.82	17913	Last10	Here	93
1389	65767	11	Xerochrysum bracteatum	2011	2018-05-31-14-56-00	0	2	z	0	5	70.1	23.3	64.9	23.1	70.9	0.82	17913	Last10	Here	94
1390	65768	11	Xerochrysum bracteatum	2011	2018-05-31-14-56-02	0	2	z	0	5	70.1	23.3	64.9	23.1	70.9	0.82	17913	Last10	Here	95
1391	65769	11	Xerochrysum bracteatum	2011	2018-05-31-14-56-04	0	2	z	0	5	70.1	23.3	64.9	23.1	70.9	0.82	17913	Last10	Here	96
1392	65770	11	Xerochrysum bracteatum	2011	2018-05-31-14-56-06	0	2	z	0	5	70.1	23.3	65	23.1	71	0.945	17913	Last10	Here	97
1393	65771	11	Xerochrysum bracteatum	2011	2018-05-31-14-56-08	0	2	z	0	5	70.1	23.3	65	23.1	71	0.945	17913	Last10	Here	98
1394	65772	11	Xerochrysum bracteatum	2011	2018-05-31-14-56-10	0	2	z	0	5	70	23.2	65	23.1	71	1.045	17913	Last10	Here	99
1395	65773	11	Xerochrysum bracteatum	2011	2018-05-31-14-56-44	0	2	z	0	10	70.1	23.3	64.9	23.1	70.9	0.82	17914	First10	Here	1
1396	65774	11	Xerochrysum bracteatum	2011	2018-05-31-14-56-46	0	2	z	0	10	70.1	23.3	64.9	23.1	70.9	0.82	17914	First10	Here	2
1397	65775	11	Xerochrysum bracteatum	2011	2018-05-31-14-56-48	0	2	z	0	10	70.1	23.3	64.8	23.1	70.8	0.696	17914	First10	Here	3
1398	65776	11	Xerochrysum bracteatum	2011	2018-05-31-14-56-50	0	2	z	0	10	70.1	23.3	64.8	23.1	70.8	0.696	17914	First10	Here	4
1399	65777	11	Xerochrysum bracteatum	2011	2018-05-31-14-56-52	0	2	z	0	10	70.2	23.3	64.8	23.1	70.8	0.596	17914	First10	Here	5
1400	65778	11	Xerochrysum bracteatum	2011	2018-05-31-14-56-54	0	2	z	0	10	70.1	23.3	64.8	23.1	70.8	0.696	17914	First10	Here	6
1401	65779	11	Xerochrysum bracteatum	2011	2018-05-31-14-56-56	0	2	z	0	10	70.2	23.3	64.8	23.1	70.8	0.596	17914	First10	Here	7
1402	65780	11	Xerochrysum bracteatum	2011	2018-05-31-14-56-58	0	2	z	0	10	70.1	23.3	64.8	23.1	70.8	0.696	17914	First10	Here	8
1403	65781	11	Xerochrysum bracteatum	2011	2018-05-31-14-57-00	0	2	z	0	10	70.2	23.3	64.8	23.1	70.8	0.596	17914	First10	Here	9
1404	65782	11	Xerochrysum bracteatum	2011	2018-05-31-14-57-02	0	2	z	0	10	70.2	23.3	64.8	23.1	70.8	0.596	17914	First10	Here	10
1405	65783	11	Xerochrysum bracteatum	2011	2018-05-31-14-57-04	0	2	z	0	10	70.2	23.3	64.8	23.1	70.8	0.596	17914			11
1406	65784	11	Xerochrysum bracteatum	2011	2018-05-31-14-57-06	0	2	z	0	10	70.2	23.3	64.8	23.1	70.8	0.596	17914			12
1407	65785	11	Xerochrysum bracteatum	2011	2018-05-31-14-57-08	0	2	z	0	10	70.2	23.3	64.8	23.1	70.8	0.596	17914			13
1408	65786	11	Xerochrysum bracteatum	2011	2018-05-31-14-57-10	0	2	z	0	10	70.2	23.3	64.8	23.1	70.8	0.596	17914			14
1409	65787	11	Xerochrysum bracteatum	2011	2018-05-31-14-57-12	0	2	z	0	10	70.2	23.3	64.8	23.1	70.8	0.596	17914			15
1410	65788	11	Xerochrysum bracteatum	2011	2018-05-31-14-57-14	0	2	z	0	10	70.2	23.3	64.8	23.1	70.8	0.596	17914			16
1411	65789	11	Xerochrysum bracteatum	2011	2018-05-31-14-57-16	0	2	z	0	10	70.2	23.3	64.7	23.1	70.7	0.472	17914			17
1412	65790	11	Xerochrysum bracteatum	2011	2018-05-31-14-57-18	0	2	z	0	10	70.2	23.3	64.7	23.1	70.7	0.472	17914			18
1413	65791	11	Xerochrysum bracteatum	2011	2018-05-31-14-57-20	0	2	z	0	10	70.1	23.3	64.7	23.1	70.7	0.572	17914			19
1414	65792	11	Xerochrysum bracteatum	2011	2018-05-31-14-57-22	0	2	z	0	10	70.2	23.3	64.7	23.1	70.7	0.472	17914			20
1415	65793	11	Xerochrysum bracteatum	2011	2018-05-31-14-57-24	0	2	z	0	10	70.2	23.3	64.7	23.1	70.7	0.472	17914			21
1416	65794	11	Xerochrysum bracteatum	2011	2018-05-31-14-57-26	0	2	z	0	10	70.1	23.3	64.8	23.1	70.8	0.696	17914			22
1417	65795	11	Xerochrysum bracteatum	2011	2018-05-31-14-57-28	0	2	z	0	10	70.1	23.3	64.8	23.1	70.8	0.696	17914			23
1418	65796	11	Xerochrysum bracteatum	2011	2018-05-31-14-57-30	0	2	z	0	10	70.1	23.3	64.7	23.1	70.7	0.572	17914			24
1419	65797	11	Xerochrysum bracteatum	2011	2018-05-31-14-57-32	0	2	z	0	10	70.2	23.3	64.7	23.1	70.7	0.472	17914			25
1420	65798	11	Xerochrysum bracteatum	2011	2018-05-31-14-57-34	0	2	z	0	10	70.2	23.3	64.7	23.1	70.7	0.472	17914			26
1421	65799	11	Xerochrysum bracteatum	2011	2018-05-31-14-57-36	0	2	z	0	10	70.1	23.2	64.8	23.1	70.8	0.696	17914			27
1422	65800	11	Xerochrysum bracteatum	2011	2018-05-31-14-57-38	0	2	z	0	10	70.2	23.3	64.7	23.1	70.7	0.472	17914			28
1423	65801	11	Xerochrysum bracteatum	2011	2018-05-31-14-57-40	0	2	z	0	10	70.2	23.3	64.7	23.1	70.7	0.472	17914			29
1424	65802	11	Xerochrysum bracteatum	2011	2018-05-31-14-57-42	0	2	z	0	10	70.2	23.3	64.8	23.1	70.8	0.596	17914			30
1425	65803	11	Xerochrysum bracteatum	2011	2018-05-31-14-57-44	0	2	z	0	10	70.2	23.3	64.8	23.1	70.8	0.596	17914			31
1426	65804	11	Xerochrysum bracteatum	2011	2018-05-31-14-57-46	0	2	z	0	10	70.2	23.3	64.8	23.1	70.8	0.596	17914			32
1427	65805	11	Xerochrysum bracteatum	2011	2018-05-31-14-57-48	0	2	z	0	10	70.2	23.3	64.7	23.1	70.7	0.472	17914			33
1428	65806	11	Xerochrysum bracteatum	2011	2018-05-31-14-57-50	0	2	z	0	10	70.2	23.3	64.7	23.1	70.7	0.472	17914			34
1429	65807	11	Xerochrysum bracteatum	2011	2018-05-31-14-57-52	0	2	z	0	10	70.2	23.3	64.7	23.1	70.7	0.472	17914			35
1430	65808	11	Xerochrysum bracteatum	2011	2018-05-31-14-57-54	0	2	z	0	10	70.2	23.3	64.7	23.1	70.7	0.472	17914			36
1431	65809	11	Xerochrysum bracteatum	2011	2018-05-31-14-57-56	0	2	z	0	10	70.2	23.3	64.7	23.1	70.7	0.472	17914			37
1432	65810	11	Xerochrysum bracteatum	2011	2018-05-31-14-57-58	0	2	z	0	10	70.2	23.3	64.8	23.1	70.8	0.596	17914			38
1433	65811	11	Xerochrysum bracteatum	2011	2018-05-31-14-58-00	0	2	z	0	10	70.2	23.3	64.7	23.1	70.7	0.472	17914			39
1434	65812	11	Xerochrysum bracteatum	2011	2018-05-31-14-58-02	0	2	z	0	10	70.1	23.3	64.7	23.1	70.7	0.572	17914			40
1435	65813	11	Xerochrysum bracteatum	2011	2018-05-31-14-58-04	0	2	z	0	10	70.1	23.3	64.7	23.1	70.7	0.572	17914			41
1436	65814	11	Xerochrysum bracteatum	2011	2018-05-31-14-58-06	0	2	z	0	10	70.1	23.3	64.7	23.1	70.7	0.572	17914			42
1437	65815	11	Xerochrysum bracteatum	2011	2018-05-31-14-58-08	0	2	z	0	10	70.1	23.3	64.6	23.1	70.5	0.448	17914			43
1438	65816	11	Xerochrysum bracteatum	2011	2018-05-31-14-58-10	0	2	z	0	10	70.1	23.3	64.6	23.1	70.5	0.448	17914			44
1439	65817	11	Xerochrysum bracteatum	2011	2018-05-31-14-58-12	0	2	z	0	10	70	23.2	64.7	23.1	70.7	0.672	17914			45
1440	65818	11	Xerochrysum bracteatum	2011	2018-05-31-14-58-14	0	2	z	0	10	70.1	23.3	64.7	23.1	70.7	0.572	17914			46
1441	65819	11	Xerochrysum bracteatum	2011	2018-05-31-14-58-16	0	2	z	0	10	70.1	23.3	64.6	23.1	70.5	0.448	17914			47
1442	65820	11	Xerochrysum bracteatum	2011	2018-05-31-14-58-18	0	2	z	0	10	70.1	23.3	64.6	23.1	70.5	0.448	17914			48
1443	65821	11	Xerochrysum bracteatum	2011	2018-05-31-14-58-20	0	2	z	0	10	70.1	23.3	64.6	23.1	70.5	0.448	17914			49
1444	65822	11	Xerochrysum bracteatum	2011	2018-05-31-14-58-22	0	2	z	0	10	70.1	23.3	64.6	23.1	70.5	0.448	17914			50
1445	65823	11	Xerochrysum bracteatum	2011	2018-05-31-14-58-24	0	2	z	0	10	70.1	23.3	64.6	23.1	70.5	0.448	17914			51
1446	65824	11	Xerochrysum bracteatum	2011	2018-05-31-14-58-26	0	2	z	0	10	70.1	23.3	64.6	23.1	70.5	0.448	17914			52
1447	65825	11	Xerochrysum bracteatum	2011	2018-05-31-14-58-28	0	2	z	0	10	70.2	23.3	64.6	23.1	70.5	0.348	17914			53
1448	65826	11	Xerochrysum bracteatum	2011	2018-05-31-14-58-30	0	2	z	0	10	70.1	23.3	64.6	23.1	70.5	0.448	17914			54
1449	65827	11	Xerochrysum bracteatum	2011	2018-05-31-14-58-32	0	2	z	0	10	70.1	23.3	64.6	23.1	70.5	0.448	17914			55
1450	65828	11	Xerochrysum bracteatum	2011	2018-05-31-14-58-34	0	2	z	0	10	70.1	23.3	64.6	23.1	70.5	0.448	17914			56
1451	65829	11	Xerochrysum bracteatum	2011	2018-05-31-14-58-36	0	2	z	0	10	70.1	23.3	64.7	23.1	70.7	0.572	17914			57
1452	65830	11	Xerochrysum bracteatum	2011	2018-05-31-14-58-38	0	2	z	0	10	70.1	23.3	64.7	23.1	70.7	0.572	17914			58
1453	65831	11	Xerochrysum bracteatum	2011	2018-05-31-14-58-40	0	2	z	0	10	70.1	23.3	64.7	23.1	70.7	0.572	17914			59
1454	65832	11	Xerochrysum bracteatum	2011	2018-05-31-14-58-42	0	2	z	0	10	70.1	23.3	64.7	23.1	70.7	0.572	17914			60
1455	65833	11	Xerochrysum bracteatum	2011	2018-05-31-14-58-44	0	2	z	0	10	70.2	23.3	64.7	23.1	70.7	0.472	17914			61
1456	65834	11	Xerochrysum bracteatum	2011	2018-05-31-14-58-46	0	2	z	0	10	70.2	23.3	64.7	23.1	70.7	0.472	17914			62
1457	65835	11	Xerochrysum bracteatum	2011	2018-05-31-14-58-48	0	2	z	0	10	70.2	23.3	64.7	23.1	70.7	0.472	17914			63
1458	65836	11	Xerochrysum bracteatum	2011	2018-05-31-14-58-50	0	2	z	0	10	70.2	23.3	64.6	23.1	70.5	0.348	17914			64
1459	65837	11	Xerochrysum bracteatum	2011	2018-05-31-14-58-52	0	2	z	0	10	70.2	23.3	64.7	23.1	70.7	0.472	17914			65
1460	65838	11	Xerochrysum bracteatum	2011	2018-05-31-14-58-54	0	2	z	0	10	70.2	23.3	64.6	23.1	70.5	0.348	17914			66
1461	65839	11	Xerochrysum bracteatum	2011	2018-05-31-14-58-56	0	2	z	0	10	70.2	23.3	64.7	23.1	70.7	0.472	17914			67
1462	65840	11	Xerochrysum bracteatum	2011	2018-05-31-14-58-58	0	2	z	0	10	70.2	23.3	64.7	23.1	70.7	0.472	17914			68
1463	65841	11	Xerochrysum bracteatum	2011	2018-05-31-14-59-00	0	2	z	0	10	70.2	23.3	64.7	23.1	70.7	0.472	17914			69
1464	65842	11	Xerochrysum bracteatum	2011	2018-05-31-14-59-02	0	2	z	0	10	70.2	23.3	64.7	23.1	70.7	0.472	17914			70
1465	65843	11	Xerochrysum bracteatum	2011	2018-05-31-14-59-04	0	2	z	0	10	70.2	23.3	64.7	23.1	70.7	0.472	17914			71
1466	65844	11	Xerochrysum bracteatum	2011	2018-05-31-14-59-06	0	2	z	0	10	70.2	23.3	64.8	23.1	70.8	0.596	17914			72
1467	65845	11	Xerochrysum bracteatum	2011	2018-05-31-14-59-08	0	2	z	0	10	70.2	23.3	64.8	23.1	70.8	0.596	17914			73
1468	65846	11	Xerochrysum bracteatum	2011	2018-05-31-14-59-10	0	2	z	0	10	70.2	23.3	64.9	23.1	70.9	0.72	17914			74
1469	65847	11	Xerochrysum bracteatum	2011	2018-05-31-14-59-12	0	2	z	0	10	70.2	23.3	64.9	23.1	70.9	0.72	17914			75
1470	65848	11	Xerochrysum bracteatum	2011	2018-05-31-14-59-14	0	2	z	0	10	70.2	23.3	64.9	23.1	70.9	0.72	17914			76
1471	65849	11	Xerochrysum bracteatum	2011	2018-05-31-14-59-16	0	2	z	0	10	70.2	23.3	64.9	23.1	70.9	0.72	17914			77
1472	65850	11	Xerochrysum bracteatum	2011	2018-05-31-14-59-18	0	2	z	0	10	70.2	23.3	64.9	23.1	70.9	0.72	17914			78
1473	65851	11	Xerochrysum bracteatum	2011	2018-05-31-14-59-20	0	2	z	0	10	70.2	23.3	64.9	23.1	70.9	0.72	17914			79
1474	65852	11	Xerochrysum bracteatum	2011	2018-05-31-14-59-22	0	2	z	0	10	70.2	23.3	64.9	23.1	70.9	0.72	17914			80
1475	65853	11	Xerochrysum bracteatum	2011	2018-05-31-14-59-24	0	2	z	0	10	70.2	23.3	64.9	23.1	70.9	0.72	17914			81
1476	65854	11	Xerochrysum bracteatum	2011	2018-05-31-14-59-26	0	2	z	0	10	70.2	23.3	64.8	23.1	70.8	0.596	17914			82
1477	65855	11	Xerochrysum bracteatum	2011	2018-05-31-14-59-28	0	2	z	0	10	70.2	23.3	64.8	23.1	70.8	0.596	17914			83
1478	65856	11	Xerochrysum bracteatum	2011	2018-05-31-14-59-30	0	2	z	0	10	70.2	23.3	64.8	23.1	70.8	0.596	17914			84
1479	65857	11	Xerochrysum bracteatum	2011	2018-05-31-14-59-32	0	2	z	0	10	70.2	23.3	64.7	23.1	70.7	0.472	17914			85
1480	65858	11	Xerochrysum bracteatum	2011	2018-05-31-14-59-34	0	2	z	0	10	70.2	23.3	64.7	23.1	70.7	0.472	17914			86
1481	65859	11	Xerochrysum bracteatum	2011	2018-05-31-14-59-36	0	2	z	0	10	70.2	23.3	64.7	23.1	70.7	0.472	17914			87
1482	65860	11	Xerochrysum bracteatum	2011	2018-05-31-14-59-38	0	2	z	0	10	70.2	23.3	64.7	23.1	70.7	0.472	17914			88
1483	65861	11	Xerochrysum bracteatum	2011	2018-05-31-14-59-40	0	2	z	0	10	70.2	23.3	64.7	23.1	70.7	0.472	17914			89
1484	65862	11	Xerochrysum bracteatum	2011	2018-05-31-14-59-42	0	2	z	0	10	70.2	23.3	64.7	23.1	70.7	0.472	17914			90
1485	65863	11	Xerochrysum bracteatum	2011	2018-05-31-14-59-44	0	2	z	0	10	70.2	23.3	64.7	23.1	70.7	0.472	17914	Last10	Here	91
1486	65864	11	Xerochrysum bracteatum	2011	2018-05-31-14-59-46	0	2	z	0	10	70.2	23.3	64.7	23.1	70.7	0.472	17914	Last10	Here	92
1487	65865	11	Xerochrysum bracteatum	2011	2018-05-31-14-59-48	0	2	z	0	10	70.2	23.3	64.7	23.1	70.7	0.472	17914	Last10	Here	93
1488	65866	11	Xerochrysum bracteatum	2011	2018-05-31-14-59-50	0	2	z	0	10	70.3	23.3	64.7	23.1	70.7	0.372	17914	Last10	Here	94
1489	65867	11	Xerochrysum bracteatum	2011	2018-05-31-14-59-52	0	2	z	0	10	70.3	23.3	64.7	23.1	70.7	0.372	17914	Last10	Here	95
1490	65868	11	Xerochrysum bracteatum	2011	2018-05-31-14-59-54	0	2	z	0	10	70.3	23.3	64.7	23.1	70.7	0.372	17914	Last10	Here	96
1491	65869	11	Xerochrysum bracteatum	2011	2018-05-31-14-59-56	0	2	z	0	10	70.2	23.3	64.7	23.1	70.7	0.472	17914	Last10	Here	97
1492	65870	11	Xerochrysum bracteatum	2011	2018-05-31-14-59-58	0	2	z	0	10	70.2	23.3	64.7	23.1	70.7	0.472	17914	Last10	Here	98
1493	65871	11	Xerochrysum bracteatum	2011	2018-05-31-15-00-00	0	2	z	0	10	70.2	23.3	64.7	23.1	70.7	0.472	17914	Last10	Here	99
1494	65872	11	Xerochrysum bracteatum	2011	2018-05-31-15-00-34	0	2	z	0	15	70.2	23.3	64.7	23.1	70.7	0.472	17915	First10	Here	1
1495	65873	11	Xerochrysum bracteatum	2011	2018-05-31-15-00-36	0	2	z	0	15	70.3	23.3	64.7	23.1	70.7	0.372	17915	First10	Here	2
1496	65874	11	Xerochrysum bracteatum	2011	2018-05-31-15-00-38	0	2	z	0	15	70.3	23.3	64.7	23.1	70.7	0.372	17915	First10	Here	3
1497	65875	11	Xerochrysum bracteatum	2011	2018-05-31-15-00-40	0	2	z	0	15	70.3	23.3	64.8	23.2	70.8	0.496	17915	First10	Here	4
1498	65876	11	Xerochrysum bracteatum	2011	2018-05-31-15-00-42	0	2	z	0	15	70.3	23.3	64.7	23.1	70.7	0.372	17915	First10	Here	5
1499	65877	11	Xerochrysum bracteatum	2011	2018-05-31-15-00-44	0	2	z	0	15	70.3	23.3	64.7	23.1	70.7	0.372	17915	First10	Here	6
1500	65878	11	Xerochrysum bracteatum	2011	2018-05-31-15-00-46	0	2	z	0	15	70.3	23.3	64.7	23.1	70.7	0.372	17915	First10	Here	7
1501	65879	11	Xerochrysum bracteatum	2011	2018-05-31-15-00-48	0	2	z	0	15	70.3	23.3	64.8	23.2	70.8	0.496	17915	First10	Here	8
1502	65880	11	Xerochrysum bracteatum	2011	2018-05-31-15-00-51	0	2	z	0	15	70.3	23.3	64.7	23.1	70.7	0.372	17915	First10	Here	9
1503	65881	11	Xerochrysum bracteatum	2011	2018-05-31-15-00-53	0	2	z	0	15	70.3	23.3	64.7	23.1	70.7	0.372	17915	First10	Here	10
1504	65882	11	Xerochrysum bracteatum	2011	2018-05-31-15-00-55	0	2	z	0	15	70.3	23.3	64.7	23.1	70.7	0.372	17915			11
1505	65883	11	Xerochrysum bracteatum	2011	2018-05-31-15-00-57	0	2	z	0	15	70.3	23.3	64.7	23.1	70.7	0.372	17915			12
1506	65884	11	Xerochrysum bracteatum	2011	2018-05-31-15-00-59	0	2	z	0	15	70.3	23.3	64.7	23.1	70.7	0.372	17915			13
1507	65885	11	Xerochrysum bracteatum	2011	2018-05-31-15-01-01	0	2	z	0	15	70.3	23.3	64.7	23.1	70.7	0.372	17915			14
1508	65886	11	Xerochrysum bracteatum	2011	2018-05-31-15-01-03	0	2	z	0	15	70.3	23.3	64.7	23.1	70.7	0.372	17915			15
1509	65887	11	Xerochrysum bracteatum	2011	2018-05-31-15-01-05	0	2	z	0	15	70.3	23.3	64.7	23.1	70.7	0.372	17915			16
1510	65888	11	Xerochrysum bracteatum	2011	2018-05-31-15-01-07	0	2	z	0	15	70.3	23.3	64.7	23.1	70.7	0.372	17915			17
1511	65889	11	Xerochrysum bracteatum	2011	2018-05-31-15-01-09	0	2	z	0	15	70.3	23.3	64.7	23.1	70.7	0.372	17915			18
1512	65890	11	Xerochrysum bracteatum	2011	2018-05-31-15-01-11	0	2	z	0	15	70.3	23.3	64.7	23.1	70.7	0.372	17915			19
1513	65891	11	Xerochrysum bracteatum	2011	2018-05-31-15-01-13	0	2	z	0	15	70.3	23.3	64.7	23.1	70.7	0.372	17915			20
1514	65892	11	Xerochrysum bracteatum	2011	2018-05-31-15-01-15	0	2	z	0	15	70.3	23.3	64.7	23.1	70.7	0.372	17915			21
1515	65893	11	Xerochrysum bracteatum	2011	2018-05-31-15-01-17	0	2	z	0	15	70.3	23.3	64.7	23.1	70.7	0.372	17915			22
1516	65894	11	Xerochrysum bracteatum	2011	2018-05-31-15-01-19	0	2	z	0	15	70.3	23.3	64.7	23.1	70.7	0.372	17915			23
1517	65895	11	Xerochrysum bracteatum	2011	2018-05-31-15-01-21	0	2	z	0	15	70.3	23.3	64.7	23.1	70.7	0.372	17915			24
1518	65896	11	Xerochrysum bracteatum	2011	2018-05-31-15-01-23	0	2	z	0	15	70.3	23.3	64.7	23.1	70.7	0.372	17915			25
1519	65897	11	Xerochrysum bracteatum	2011	2018-05-31-15-01-25	0	2	z	0	15	70.3	23.3	64.7	23.1	70.7	0.372	17915			26
1520	65898	11	Xerochrysum bracteatum	2011	2018-05-31-15-01-27	0	2	z	0	15	70.3	23.3	64.7	23.1	70.7	0.372	17915			27
1521	65899	11	Xerochrysum bracteatum	2011	2018-05-31-15-01-29	0	2	z	0	15	70.3	23.3	64.7	23.1	70.7	0.372	17915			28
1522	65900	11	Xerochrysum bracteatum	2011	2018-05-31-15-01-31	0	2	z	0	15	70.3	23.3	64.7	23.1	70.7	0.372	17915			29
1523	65901	11	Xerochrysum bracteatum	2011	2018-05-31-15-01-33	0	2	z	0	15	70.3	23.3	64.7	23.1	70.7	0.372	17915			30
1524	65902	11	Xerochrysum bracteatum	2011	2018-05-31-15-01-35	0	2	z	0	15	70.3	23.3	64.7	23.1	70.7	0.372	17915			31
1525	65903	11	Xerochrysum bracteatum	2011	2018-05-31-15-01-37	0	2	z	0	15	70.3	23.3	64.6	23.1	70.5	0.248	17915			32
1526	65904	11	Xerochrysum bracteatum	2011	2018-05-31-15-01-39	0	2	z	0	15	70.3	23.3	64.7	23.1	70.7	0.372	17915			33
1527	65905	11	Xerochrysum bracteatum	2011	2018-05-31-15-01-41	0	2	z	0	15	70.3	23.3	64.6	23.1	70.5	0.248	17915			34
1528	65906	11	Xerochrysum bracteatum	2011	2018-05-31-15-01-43	0	2	z	0	15	70.3	23.3	64.7	23.1	70.7	0.372	17915			35
1529	65907	11	Xerochrysum bracteatum	2011	2018-05-31-15-01-45	0	2	z	0	15	70.3	23.3	64.6	23.1	70.5	0.248	17915			36
1530	65908	11	Xerochrysum bracteatum	2011	2018-05-31-15-01-47	0	2	z	0	15	70.3	23.3	64.7	23.1	70.7	0.372	17915			37
1531	65909	11	Xerochrysum bracteatum	2011	2018-05-31-15-01-49	0	2	z	0	15	70.3	23.3	64.7	23.1	70.7	0.372	17915			38
1532	65910	11	Xerochrysum bracteatum	2011	2018-05-31-15-01-51	0	2	z	0	15	70.3	23.3	64.7	23.1	70.7	0.372	17915			39
1533	65911	11	Xerochrysum bracteatum	2011	2018-05-31-15-01-53	0	2	z	0	15	70.3	23.3	64.7	23.1	70.7	0.372	17915			40
1534	65912	11	Xerochrysum bracteatum	2011	2018-05-31-15-01-55	0	2	z	0	15	70.3	23.3	64.7	23.1	70.7	0.372	17915			41
1535	65913	11	Xerochrysum bracteatum	2011	2018-05-31-15-01-57	0	2	z	0	15	70.3	23.3	64.7	23.1	70.7	0.372	17915			42
1536	65914	11	Xerochrysum bracteatum	2011	2018-05-31-15-01-59	0	2	z	0	15	70.3	23.3	64.7	23.1	70.7	0.372	17915			43
1537	65915	11	Xerochrysum bracteatum	2011	2018-05-31-15-02-01	0	2	z	0	15	70.3	23.3	64.7	23.1	70.7	0.372	17915			44
1538	65916	11	Xerochrysum bracteatum	2011	2018-05-31-15-02-03	0	2	z	0	15	70.3	23.3	64.7	23.1	70.7	0.372	17915			45
1539	65917	11	Xerochrysum bracteatum	2011	2018-05-31-15-02-05	0	2	z	0	15	70.3	23.3	64.7	23.1	70.7	0.372	17915			46
1540	65918	11	Xerochrysum bracteatum	2011	2018-05-31-15-02-07	0	2	z	0	15	70.3	23.3	64.7	23.1	70.7	0.372	17915			47
1541	65919	11	Xerochrysum bracteatum	2011	2018-05-31-15-02-09	0	2	z	0	15	70.3	23.3	64.7	23.1	70.7	0.372	17915			48
1542	65920	11	Xerochrysum bracteatum	2011	2018-05-31-15-02-11	0	2	z	0	15	70.3	23.3	64.7	23.1	70.7	0.372	17915			49
1543	65921	11	Xerochrysum bracteatum	2011	2018-05-31-15-02-13	0	2	z	0	15	70.3	23.3	64.7	23.1	70.7	0.372	17915			50
1544	65922	11	Xerochrysum bracteatum	2011	2018-05-31-15-02-15	0	2	z	0	15	70.3	23.3	64.7	23.1	70.7	0.372	17915			51
1545	65923	11	Xerochrysum bracteatum	2011	2018-05-31-15-02-17	0	2	z	0	15	70.3	23.3	64.7	23.1	70.7	0.372	17915			52
1546	65924	11	Xerochrysum bracteatum	2011	2018-05-31-15-02-19	0	2	z	0	15	70.3	23.3	64.7	23.1	70.7	0.372	17915			53
1547	65925	11	Xerochrysum bracteatum	2011	2018-05-31-15-02-21	0	2	z	0	15	70.3	23.3	64.7	23.1	70.7	0.372	17915			54
1548	65926	11	Xerochrysum bracteatum	2011	2018-05-31-15-02-23	0	2	z	0	15	70.3	23.3	64.7	23.1	70.7	0.372	17915			55
1549	65927	11	Xerochrysum bracteatum	2011	2018-05-31-15-02-25	0	2	z	0	15	70.3	23.3	64.7	23.1	70.7	0.372	17915			56
1550	65928	11	Xerochrysum bracteatum	2011	2018-05-31-15-02-27	0	2	z	0	15	70.3	23.3	64.7	23.1	70.7	0.372	17915			57
1551	65929	11	Xerochrysum bracteatum	2011	2018-05-31-15-02-29	0	2	z	0	15	70.4	23.3	64.8	23.1	70.8	0.396	17915			58
1552	65930	11	Xerochrysum bracteatum	2011	2018-05-31-15-02-31	0	2	z	0	15	70.4	23.3	64.8	23.1	70.8	0.396	17915			59
1553	65931	11	Xerochrysum bracteatum	2011	2018-05-31-15-02-33	0	2	z	0	15	70.4	23.3	64.8	23.1	70.8	0.396	17915			60
1554	65932	11	Xerochrysum bracteatum	2011	2018-05-31-15-02-35	0	2	z	0	15	70.4	23.3	64.8	23.1	70.8	0.396	17915			61
1555	65933	11	Xerochrysum bracteatum	2011	2018-05-31-15-02-37	0	2	z	0	15	70.4	23.3	64.8	23.1	70.8	0.396	17915			62
1556	65934	11	Xerochrysum bracteatum	2011	2018-05-31-15-02-39	0	2	z	0	15	70.4	23.3	64.8	23.1	70.8	0.396	17915			63
1557	65935	11	Xerochrysum bracteatum	2011	2018-05-31-15-02-41	0	2	z	0	15	70.4	23.3	64.8	23.1	70.8	0.396	17915			64
1558	65936	11	Xerochrysum bracteatum	2011	2018-05-31-15-02-43	0	2	z	0	15	70.4	23.3	64.8	23.1	70.8	0.396	17915			65
1559	65937	11	Xerochrysum bracteatum	2011	2018-05-31-15-02-45	0	2	z	0	15	70.4	23.3	64.8	23.1	70.8	0.396	17915			66
1560	65938	11	Xerochrysum bracteatum	2011	2018-05-31-15-02-47	0	2	z	0	15	70.4	23.3	64.8	23.1	70.8	0.396	17915			67
1561	65939	11	Xerochrysum bracteatum	2011	2018-05-31-15-02-49	0	2	z	0	15	70.4	23.3	64.8	23.1	70.8	0.396	17915			68
1562	65940	11	Xerochrysum bracteatum	2011	2018-05-31-15-02-51	0	2	z	0	15	70.4	23.3	64.8	23.1	70.8	0.396	17915			69
1563	65941	11	Xerochrysum bracteatum	2011	2018-05-31-15-02-53	0	2	z	0	15	70.4	23.3	64.8	23.1	70.8	0.396	17915			70
1564	65942	11	Xerochrysum bracteatum	2011	2018-05-31-15-02-55	0	2	z	0	15	70.4	23.3	64.8	23.1	70.8	0.396	17915			71
1565	65943	11	Xerochrysum bracteatum	2011	2018-05-31-15-02-57	0	2	z	0	15	70.4	23.3	64.8	23.1	70.8	0.396	17915			72
1566	65944	11	Xerochrysum bracteatum	2011	2018-05-31-15-02-59	0	2	z	0	15	70.4	23.3	64.8	23.1	70.8	0.396	17915			73
1567	65945	11	Xerochrysum bracteatum	2011	2018-05-31-15-03-01	0	2	z	0	15	70.4	23.3	64.8	23.1	70.8	0.396	17915			74
1568	65946	11	Xerochrysum bracteatum	2011	2018-05-31-15-03-03	0	2	z	0	15	70.4	23.3	64.8	23.1	70.8	0.396	17915			75
1569	65947	11	Xerochrysum bracteatum	2011	2018-05-31-15-03-05	0	2	z	0	15	70.4	23.3	64.8	23.1	70.8	0.396	17915			76
1570	65948	11	Xerochrysum bracteatum	2011	2018-05-31-15-03-07	0	2	z	0	15	70.4	23.3	64.8	23.1	70.8	0.396	17915			77
1571	65949	11	Xerochrysum bracteatum	2011	2018-05-31-15-03-09	0	2	z	0	15	70.4	23.3	64.8	23.1	70.8	0.396	17915			78
1572	65950	11	Xerochrysum bracteatum	2011	2018-05-31-15-03-11	0	2	z	0	15	70.4	23.3	64.8	23.1	70.8	0.396	17915			79
1573	65951	11	Xerochrysum bracteatum	2011	2018-05-31-15-03-13	0	2	z	0	15	70.4	23.3	64.8	23.1	70.8	0.396	17915			80
1574	65952	11	Xerochrysum bracteatum	2011	2018-05-31-15-03-15	0	2	z	0	15	70.4	23.3	64.8	23.1	70.8	0.396	17915			81
1575	65953	11	Xerochrysum bracteatum	2011	2018-05-31-15-03-17	0	2	z	0	15	70.4	23.3	64.9	23.1	70.9	0.52	17915			82
1576	65954	11	Xerochrysum bracteatum	2011	2018-05-31-15-03-19	0	2	z	0	15	70.4	23.3	64.9	23.1	70.9	0.52	17915			83
1577	65955	11	Xerochrysum bracteatum	2011	2018-05-31-15-03-21	0	2	z	0	15	70.4	23.3	64.8	23.1	70.8	0.396	17915			84
1578	65956	11	Xerochrysum bracteatum	2011	2018-05-31-15-03-23	0	2	z	0	15	70.4	23.3	64.9	23.1	70.9	0.52	17915			85
1579	65957	11	Xerochrysum bracteatum	2011	2018-05-31-15-03-25	0	2	z	0	15	70.4	23.3	64.8	23.1	70.8	0.396	17915			86
1580	65958	11	Xerochrysum bracteatum	2011	2018-05-31-15-03-27	0	2	z	0	15	70.4	23.3	64.8	23.1	70.8	0.396	17915			87
1581	65959	11	Xerochrysum bracteatum	2011	2018-05-31-15-03-29	0	2	z	0	15	70.5	23.3	65	23.2	71	0.545	17915			88
1582	65960	11	Xerochrysum bracteatum	2011	2018-05-31-15-03-31	0	2	z	0	15	70.4	23.3	64.9	23.1	70.9	0.52	17915			89
1583	65961	11	Xerochrysum bracteatum	2011	2018-05-31-15-03-33	0	2	z	0	15	70.4	23.3	64.9	23.1	70.9	0.52	17915			90
1584	65962	11	Xerochrysum bracteatum	2011	2018-05-31-15-03-35	0	2	z	0	15	70.4	23.3	64.9	23.1	70.9	0.52	17915	Last10	Here	91
1585	65963	11	Xerochrysum bracteatum	2011	2018-05-31-15-03-37	0	2	z	0	15	70.4	23.3	64.9	23.1	70.9	0.52	17915	Last10	Here	92
1586	65964	11	Xerochrysum bracteatum	2011	2018-05-31-15-03-39	0	2	z	0	15	70.4	23.3	64.9	23.1	70.9	0.52	17915	Last10	Here	93
1587	65965	11	Xerochrysum bracteatum	2011	2018-05-31-15-03-41	0	2	z	0	15	70.5	23.3	64.9	23.1	70.9	0.42	17915	Last10	Here	94
1588	65966	11	Xerochrysum bracteatum	2011	2018-05-31-15-03-43	0	2	z	0	15	70.5	23.3	64.8	23.1	70.8	0.296	17915	Last10	Here	95
1589	65967	11	Xerochrysum bracteatum	2011	2018-05-31-15-03-45	0	2	z	0	15	70.5	23.3	64.8	23.1	70.8	0.296	17915	Last10	Here	96
1590	65968	11	Xerochrysum bracteatum	2011	2018-05-31-15-03-47	0	2	z	0	15	70.5	23.3	64.9	23.1	70.9	0.42	17915	Last10	Here	97
1591	65969	11	Xerochrysum bracteatum	2011	2018-05-31-15-03-49	0	2	z	0	15	70.5	23.3	64.8	23.1	70.8	0.296	17915	Last10	Here	98
1592	65970	11	Xerochrysum bracteatum	2011	2018-05-31-15-03-51	0	2	z	0	15	70.5	23.3	64.8	23.1	70.8	0.296	17915	Last10	Here	99
1593	65971	11	Xerochrysum bracteatum	2011	2018-05-31-15-04-25	0	2	z	0	20	70.5	23.3	64.9	23.1	70.9	0.42	17916	First10	Here	1
1594	65972	11	Xerochrysum bracteatum	2011	2018-05-31-15-04-27	0	2	z	0	20	70.6	23.3	64.9	23.1	70.9	0.32	17916	First10	Here	2
1595	65973	11	Xerochrysum bracteatum	2011	2018-05-31-15-04-29	0	2	z	0	20	70.6	23.3	64.9	23.1	70.9	0.32	17916	First10	Here	3
1596	65974	11	Xerochrysum bracteatum	2011	2018-05-31-15-04-31	0	2	z	0	20	70.5	23.3	64.9	23.1	70.9	0.42	17916	First10	Here	4
1597	65975	11	Xerochrysum bracteatum	2011	2018-05-31-15-04-33	0	2	z	0	20	70.6	23.3	64.9	23.1	70.9	0.32	17916	First10	Here	5
1598	65976	11	Xerochrysum bracteatum	2011	2018-05-31-15-04-35	0	2	z	0	20	70.5	23.3	65	23.2	71	0.545	17916	First10	Here	6
1599	65977	11	Xerochrysum bracteatum	2011	2018-05-31-15-04-37	0	2	z	0	20	70.5	23.3	64.9	23.1	70.9	0.42	17916	First10	Here	7
1600	65978	11	Xerochrysum bracteatum	2011	2018-05-31-15-04-39	0	2	z	0	20	70.6	23.3	64.9	23.1	70.9	0.32	17916	First10	Here	8
1601	65979	11	Xerochrysum bracteatum	2011	2018-05-31-15-04-41	0	2	z	0	20	70.6	23.3	64.9	23.1	70.9	0.32	17916	First10	Here	9
1602	65980	11	Xerochrysum bracteatum	2011	2018-05-31-15-04-43	0	2	z	0	20	70.6	23.3	64.9	23.1	70.9	0.32	17916	First10	Here	10
1603	65981	11	Xerochrysum bracteatum	2011	2018-05-31-15-04-45	0	2	z	0	20	70.6	23.3	64.9	23.1	70.9	0.32	17916			11
1604	65982	11	Xerochrysum bracteatum	2011	2018-05-31-15-04-47	0	2	z	0	20	70.6	23.3	64.9	23.1	70.9	0.32	17916			12
1605	65983	11	Xerochrysum bracteatum	2011	2018-05-31-15-04-49	0	2	z	0	20	70.6	23.3	64.9	23.1	70.9	0.32	17916			13
1606	65984	11	Xerochrysum bracteatum	2011	2018-05-31-15-04-51	0	2	z	0	20	70.6	23.3	64.9	23.1	70.9	0.32	17916			14
1607	65985	11	Xerochrysum bracteatum	2011	2018-05-31-15-04-53	0	2	z	0	20	70.6	23.3	64.9	23.1	70.9	0.32	17916			15
1608	65986	11	Xerochrysum bracteatum	2011	2018-05-31-15-04-55	0	2	z	0	20	70.7	23.3	64.9	23.1	70.9	0.22	17916			16
1609	65987	11	Xerochrysum bracteatum	2011	2018-05-31-15-04-57	0	2	z	0	20	70.6	23.3	64.9	23.1	70.9	0.32	17916			17
1610	65988	11	Xerochrysum bracteatum	2011	2018-05-31-15-04-59	0	2	z	0	20	70.6	23.3	64.9	23.1	70.9	0.32	17916			18
1611	65989	11	Xerochrysum bracteatum	2011	2018-05-31-15-05-01	0	2	z	0	20	70.6	23.3	64.9	23.1	70.9	0.32	17916			19
1612	65990	11	Xerochrysum bracteatum	2011	2018-05-31-15-05-03	0	2	z	0	20	70.6	23.3	64.9	23.1	70.9	0.32	17916			20
1613	65991	11	Xerochrysum bracteatum	2011	2018-05-31-15-05-05	0	2	z	0	20	70.6	23.3	64.9	23.1	70.9	0.32	17916			21
1614	65992	11	Xerochrysum bracteatum	2011	2018-05-31-15-05-07	0	2	z	0	20	70.6	23.3	64.9	23.1	70.9	0.32	17916			22
1615	65993	11	Xerochrysum bracteatum	2011	2018-05-31-15-05-09	0	2	z	0	20	70.6	23.3	64.9	23.1	70.9	0.32	17916			23
1616	65994	11	Xerochrysum bracteatum	2011	2018-05-31-15-05-11	0	2	z	0	20	70.6	23.3	64.9	23.1	70.9	0.32	17916			24
1617	65995	11	Xerochrysum bracteatum	2011	2018-05-31-15-05-13	0	2	z	0	20	70.6	23.3	64.9	23.1	70.9	0.32	17916			25
1618	65996	11	Xerochrysum bracteatum	2011	2018-05-31-15-05-17	0	2	z	0	20	70.6	23.3	64.9	23.1	70.9	0.32	17916			26
1619	65997	11	Xerochrysum bracteatum	2011	2018-05-31-15-05-19	0	2	z	0	20	70.6	23.3	64.9	23.1	70.9	0.32	17916			27
1620	65998	11	Xerochrysum bracteatum	2011	2018-05-31-15-05-21	0	2	z	0	20	70.7	23.3	64.9	23.1	70.9	0.22	17916			28
1621	65999	11	Xerochrysum bracteatum	2011	2018-05-31-15-05-23	0	2	z	0	20	70.6	23.3	64.9	23.1	70.9	0.32	17916			29
1622	66000	11	Xerochrysum bracteatum	2011	2018-05-31-15-05-25	0	2	z	0	20	70.6	23.3	64.9	23.1	70.9	0.32	17916			30
1623	66001	11	Xerochrysum bracteatum	2011	2018-05-31-15-05-27	0	2	z	0	20	70.6	23.3	64.9	23.1	70.9	0.32	17916			31
1624	66002	11	Xerochrysum bracteatum	2011	2018-05-31-15-05-29	0	2	z	0	20	70.7	23.3	64.9	23.1	70.9	0.22	17916			32
1625	66003	11	Xerochrysum bracteatum	2011	2018-05-31-15-05-31	0	2	z	0	20	70.6	23.3	64.9	23.1	70.9	0.32	17916			33
1626	66004	11	Xerochrysum bracteatum	2011	2018-05-31-15-05-33	0	2	z	0	20	70.7	23.3	64.9	23.1	70.9	0.22	17916			34
1627	66005	11	Xerochrysum bracteatum	2011	2018-05-31-15-05-35	0	2	z	0	20	70.6	23.3	64.9	23.1	70.9	0.32	17916			35
1628	66006	11	Xerochrysum bracteatum	2011	2018-05-31-15-05-37	0	2	z	0	20	70.6	23.3	64.9	23.1	70.9	0.32	17916			36
1629	66007	11	Xerochrysum bracteatum	2011	2018-05-31-15-05-39	0	2	z	0	20	70.6	23.3	64.9	23.1	70.9	0.32	17916			37
1630	66008	11	Xerochrysum bracteatum	2011	2018-05-31-15-05-41	0	2	z	0	20	70.7	23.3	64.9	23.1	70.9	0.22	17916			38
1631	66009	11	Xerochrysum bracteatum	2011	2018-05-31-15-05-43	0	2	z	0	20	70.6	23.3	64.9	23.1	70.9	0.32	17916			39
1632	66010	11	Xerochrysum bracteatum	2011	2018-05-31-15-05-45	0	2	z	0	20	70.7	23.3	64.9	23.1	70.9	0.22	17916			40
1633	66011	11	Xerochrysum bracteatum	2011	2018-05-31-15-05-47	0	2	z	0	20	70.7	23.3	64.9	23.1	70.9	0.22	17916			41
1634	66012	11	Xerochrysum bracteatum	2011	2018-05-31-15-05-49	0	2	z	0	20	70.7	23.3	64.9	23.1	70.9	0.22	17916			42
1635	66013	11	Xerochrysum bracteatum	2011	2018-05-31-15-05-51	0	2	z	0	20	70.7	23.3	64.9	23.1	70.9	0.22	17916			43
1636	66014	11	Xerochrysum bracteatum	2011	2018-05-31-15-05-53	0	2	z	0	20	70.7	23.3	64.9	23.1	70.9	0.22	17916			44
1637	66015	11	Xerochrysum bracteatum	2011	2018-05-31-15-05-55	0	2	z	0	20	70.7	23.3	64.9	23.1	70.9	0.22	17916			45
1638	66016	11	Xerochrysum bracteatum	2011	2018-05-31-15-05-57	0	2	z	0	20	70.7	23.3	65	23.2	71	0.345	17916			46
1639	66017	11	Xerochrysum bracteatum	2011	2018-05-31-15-06-00	0	2	z	0	20	70.7	23.3	64.9	23.1	70.9	0.22	17916			47
1640	66018	11	Xerochrysum bracteatum	2011	2018-05-31-15-06-02	0	2	z	0	20	70.7	23.3	64.9	23.1	70.9	0.22	17916			48
1641	66019	11	Xerochrysum bracteatum	2011	2018-05-31-15-06-04	0	2	z	0	20	70.6	23.3	64.9	23.1	70.9	0.32	17916			49
1642	66020	11	Xerochrysum bracteatum	2011	2018-05-31-15-06-06	0	2	z	0	20	70.6	23.3	64.9	23.1	70.9	0.32	17916			50
1643	66021	11	Xerochrysum bracteatum	2011	2018-05-31-15-06-08	0	2	z	0	20	70.6	23.3	64.9	23.1	70.9	0.32	17916			51
1644	66022	11	Xerochrysum bracteatum	2011	2018-05-31-15-06-10	0	2	z	0	20	70.6	23.3	64.9	23.1	70.9	0.32	17916			52
1645	66023	11	Xerochrysum bracteatum	2011	2018-05-31-15-06-12	0	2	z	0	20	70.6	23.3	64.9	23.1	70.9	0.32	17916			53
1646	66024	11	Xerochrysum bracteatum	2011	2018-05-31-15-06-14	0	2	z	0	20	70.7	23.3	64.9	23.1	70.9	0.22	17916			54
1647	66025	11	Xerochrysum bracteatum	2011	2018-05-31-15-06-16	0	2	z	0	20	70.6	23.3	64.9	23.1	70.9	0.32	17916			55
1648	66026	11	Xerochrysum bracteatum	2011	2018-05-31-15-06-18	0	2	z	0	20	70.7	23.3	65	23.1	71	0.345	17916			56
1649	66027	11	Xerochrysum bracteatum	2011	2018-05-31-15-06-20	0	2	z	0	20	70.7	23.3	64.9	23.1	70.9	0.22	17916			57
1650	66028	11	Xerochrysum bracteatum	2011	2018-05-31-15-06-22	0	2	z	0	20	70.7	23.3	64.9	23.1	70.9	0.22	17916			58
1651	66029	11	Xerochrysum bracteatum	2011	2018-05-31-15-06-24	0	2	z	0	20	70.7	23.3	65	23.1	71	0.345	17916			59
1652	66030	11	Xerochrysum bracteatum	2011	2018-05-31-15-06-26	0	2	z	0	20	70.7	23.3	64.9	23.1	70.9	0.22	17916			60
1653	66031	11	Xerochrysum bracteatum	2011	2018-05-31-15-06-28	0	2	z	0	20	70.7	23.3	64.9	23.1	70.9	0.22	17916			61
1654	66032	11	Xerochrysum bracteatum	2011	2018-05-31-15-06-30	0	2	z	0	20	70.7	23.3	64.9	23.1	70.9	0.22	17916			62
1655	66033	11	Xerochrysum bracteatum	2011	2018-05-31-15-06-32	0	2	z	0	20	70.7	23.3	65.1	23.2	71.2	0.469	17916			63
1656	66034	11	Xerochrysum bracteatum	2011	2018-05-31-15-06-34	0	2	z	0	20	70.7	23.3	65	23.1	71	0.345	17916			64
1657	66035	11	Xerochrysum bracteatum	2011	2018-05-31-15-06-36	0	2	z	0	20	70.7	23.3	65	23.1	71	0.345	17916			65
1658	66036	11	Xerochrysum bracteatum	2011	2018-05-31-15-06-38	0	2	z	0	20	70.7	23.3	65	23.1	71	0.345	17916			66
1659	66037	11	Xerochrysum bracteatum	2011	2018-05-31-15-06-40	0	2	z	0	20	70.7	23.3	65	23.1	71	0.345	17916			67
1660	66038	11	Xerochrysum bracteatum	2011	2018-05-31-15-06-42	0	2	z	0	20	70.7	23.3	65	23.1	71	0.345	17916			68
1661	66039	11	Xerochrysum bracteatum	2011	2018-05-31-15-06-44	0	2	z	0	20	70.7	23.3	65	23.1	71	0.345	17916			69
1662	66040	11	Xerochrysum bracteatum	2011	2018-05-31-15-06-46	0	2	z	0	20	70.7	23.3	65.1	23.2	71.2	0.469	17916			70
1663	66041	11	Xerochrysum bracteatum	2011	2018-05-31-15-06-48	0	2	z	0	20	70.7	23.3	65	23.1	71	0.345	17916			71
1664	66042	11	Xerochrysum bracteatum	2011	2018-05-31-15-06-50	0	2	z	0	20	70.7	23.3	65.1	23.2	71.2	0.469	17916			72
1665	66043	11	Xerochrysum bracteatum	2011	2018-05-31-15-06-52	0	2	z	0	20	70.7	23.3	65	23.1	71	0.345	17916			73
1666	66044	11	Xerochrysum bracteatum	2011	2018-05-31-15-06-54	0	2	z	0	20	70.7	23.3	65	23.1	71	0.345	17916			74
1667	66045	11	Xerochrysum bracteatum	2011	2018-05-31-15-06-56	0	2	z	0	20	70.7	23.3	65	23.1	71	0.345	17916			75
1668	66046	11	Xerochrysum bracteatum	2011	2018-05-31-15-06-58	0	2	z	0	20	70.7	23.3	65	23.1	71	0.345	17916			76
1669	66047	11	Xerochrysum bracteatum	2011	2018-05-31-15-07-00	0	2	z	0	20	70.7	23.3	65.1	23.2	71.2	0.469	17916			77
1670	66048	11	Xerochrysum bracteatum	2011	2018-05-31-15-07-02	0	2	z	0	20	70.7	23.3	65	23.1	71	0.345	17916			78
1671	66049	11	Xerochrysum bracteatum	2011	2018-05-31-15-07-04	0	2	z	0	20	70.7	23.3	65	23.1	71	0.345	17916			79
1672	66050	11	Xerochrysum bracteatum	2011	2018-05-31-15-07-06	0	2	z	0	20	70.7	23.3	65	23.1	71	0.345	17916			80
1673	66051	11	Xerochrysum bracteatum	2011	2018-05-31-15-07-08	0	2	z	0	20	70.8	23.3	65	23.1	71	0.245	17916			81
1674	66052	11	Xerochrysum bracteatum	2011	2018-05-31-15-07-10	0	2	z	0	20	70.7	23.3	65	23.1	71	0.345	17916			82
1675	66053	11	Xerochrysum bracteatum	2011	2018-05-31-15-07-12	0	2	z	0	20	70.8	23.3	65	23.1	71	0.245	17916			83
1676	66054	11	Xerochrysum bracteatum	2011	2018-05-31-15-07-14	0	2	z	0	20	70.8	23.3	65	23.1	71	0.245	17916			84
1677	66055	11	Xerochrysum bracteatum	2011	2018-05-31-15-07-16	0	2	z	0	20	70.7	23.3	65.1	23.1	71.2	0.469	17916			85
1678	66056	11	Xerochrysum bracteatum	2011	2018-05-31-15-07-18	0	2	z	0	20	70.8	23.3	65.2	23.2	71.3	0.493	17916			86
1679	66057	11	Xerochrysum bracteatum	2011	2018-05-31-15-07-20	0	2	z	0	20	70.8	23.3	65.1	23.1	71.2	0.369	17916			87
1680	66058	11	Xerochrysum bracteatum	2011	2018-05-31-15-07-22	0	2	z	0	20	70.8	23.3	65.1	23.1	71.2	0.369	17916			88
1681	66059	11	Xerochrysum bracteatum	2011	2018-05-31-15-07-24	0	2	z	0	20	70.8	23.3	65.2	23.2	71.3	0.493	17916			89
1682	66060	11	Xerochrysum bracteatum	2011	2018-05-31-15-07-26	0	2	z	0	20	70.8	23.3	65.1	23.1	71.2	0.369	17916			90
1683	66061	11	Xerochrysum bracteatum	2011	2018-05-31-15-07-28	0	2	z	0	20	70.8	23.3	65	23.1	71	0.245	17916	Last10	Here	91
1684	66062	11	Xerochrysum bracteatum	2011	2018-05-31-15-07-30	0	2	z	0	20	70.8	23.3	65	23.1	71	0.245	17916	Last10	Here	92
1685	66063	11	Xerochrysum bracteatum	2011	2018-05-31-15-07-32	0	2	z	0	20	70.8	23.3	65	23.1	71	0.245	17916	Last10	Here	93
1686	66064	11	Xerochrysum bracteatum	2011	2018-05-31-15-07-34	0	2	z	0	20	70.8	23.3	65	23.1	71	0.245	17916	Last10	Here	94
1687	66065	11	Xerochrysum bracteatum	2011	2018-05-31-15-07-36	0	2	z	0	20	70.8	23.3	65.1	23.1	71.2	0.369	17916	Last10	Here	95
1688	66066	11	Xerochrysum bracteatum	2011	2018-05-31-15-07-38	0	2	z	0	20	70.8	23.3	65.1	23.1	71.2	0.369	17916	Last10	Here	96
1689	66067	11	Xerochrysum bracteatum	2011	2018-05-31-15-07-40	0	2	z	0	20	70.8	23.3	65.1	23.1	71.2	0.369	17916	Last10	Here	97
1690	66068	11	Xerochrysum bracteatum	2011	2018-05-31-15-07-42	0	2	z	0	20	70.8	23.3	65.1	23.1	71.2	0.369	17916	Last10	Here	98
1691	66069	11	Xerochrysum bracteatum	2011	2018-05-31-15-08-14	0	2	z	0	25	70.8	23.3	65.2	23.2	71.3	0.493	17917	First10	Here	1
1692	66070	11	Xerochrysum bracteatum	2011	2018-05-31-15-08-16	0	2	z	0	25	70.8	23.3	65	23.1	71	0.245	17917	First10	Here	2
1693	66071	11	Xerochrysum bracteatum	2011	2018-05-31-15-08-18	0	2	z	0	25	70.8	23.3	65.2	23.2	71.3	0.493	17917	First10	Here	3
1694	66072	11	Xerochrysum bracteatum	2011	2018-05-31-15-08-20	0	2	z	0	25	70.8	23.3	65.2	23.2	71.3	0.493	17917	First10	Here	4
1695	66073	11	Xerochrysum bracteatum	2011	2018-05-31-15-08-22	0	2	z	0	25	70.8	23.3	65	23.1	71	0.245	17917	First10	Here	5
1696	66074	11	Xerochrysum bracteatum	2011	2018-05-31-15-08-24	0	2	z	0	25	70.8	23.3	65	23.1	71	0.245	17917	First10	Here	6
1697	66075	11	Xerochrysum bracteatum	2011	2018-05-31-15-08-26	0	2	z	0	25	70.8	23.3	65.2	23.2	71.3	0.493	17917	First10	Here	7
1698	66076	11	Xerochrysum bracteatum	2011	2018-05-31-15-08-28	0	2	z	0	25	70.9	23.3	65	23.1	71	0.145	17917	First10	Here	8
1699	66077	11	Xerochrysum bracteatum	2011	2018-05-31-15-08-30	0	2	z	0	25	70.9	23.3	65	23.1	71	0.145	17917	First10	Here	9
1700	66078	11	Xerochrysum bracteatum	2011	2018-05-31-15-08-32	0	2	z	0	25	70.9	23.3	65.1	23.1	71.2	0.269	17917	First10	Here	10
1701	66079	11	Xerochrysum bracteatum	2011	2018-05-31-15-08-34	0	2	z	0	25	70.9	23.3	65	23.1	71	0.145	17917			11
1702	66080	11	Xerochrysum bracteatum	2011	2018-05-31-15-08-36	0	2	z	0	25	70.8	23.3	65.1	23.1	71.2	0.369	17917			12
1703	66081	11	Xerochrysum bracteatum	2011	2018-05-31-15-08-38	0	2	z	0	25	70.8	23.3	65.2	23.2	71.3	0.493	17917			13
1704	66082	11	Xerochrysum bracteatum	2011	2018-05-31-15-08-40	0	2	z	0	25	70.8	23.3	65.2	23.2	71.3	0.493	17917			14
1705	66083	11	Xerochrysum bracteatum	2011	2018-05-31-15-08-42	0	2	z	0	25	70.8	23.3	65	23.1	71	0.245	17917			15
1706	66084	11	Xerochrysum bracteatum	2011	2018-05-31-15-08-44	0	2	z	0	25	70.9	23.3	65	23.1	71	0.145	17917			16
1707	66085	11	Xerochrysum bracteatum	2011	2018-05-31-15-08-46	0	2	z	0	25	70.9	23.3	65.2	23.2	71.3	0.393	17917			17
1708	66086	11	Xerochrysum bracteatum	2011	2018-05-31-15-08-48	0	2	z	0	25	70.9	23.3	65.1	23.1	71.2	0.269	17917			18
1709	66087	11	Xerochrysum bracteatum	2011	2018-05-31-15-08-50	0	2	z	0	25	70.9	23.3	65.1	23.1	71.2	0.269	17917			19
1710	66088	11	Xerochrysum bracteatum	2011	2018-05-31-15-08-52	0	2	z	0	25	70.9	23.3	65.2	23.2	71.3	0.393	17917			20
1711	66089	11	Xerochrysum bracteatum	2011	2018-05-31-15-08-54	0	2	z	0	25	70.9	23.3	65.2	23.2	71.3	0.393	17917			21
1712	66090	11	Xerochrysum bracteatum	2011	2018-05-31-15-08-56	0	2	z	0	25	70.9	23.3	65.2	23.2	71.3	0.393	17917			22
1713	66091	11	Xerochrysum bracteatum	2011	2018-05-31-15-08-58	0	2	z	0	25	70.9	23.3	65.1	23.1	71.2	0.269	17917			23
1714	66092	11	Xerochrysum bracteatum	2011	2018-05-31-15-09-00	0	2	z	0	25	70.9	23.3	65.2	23.2	71.3	0.393	17917			24
1715	66093	11	Xerochrysum bracteatum	2011	2018-05-31-15-09-02	0	2	z	0	25	70.9	23.3	65.2	23.2	71.3	0.393	17917			25
1716	66094	11	Xerochrysum bracteatum	2011	2018-05-31-15-09-04	0	2	z	0	25	70.9	23.3	65.2	23.2	71.3	0.393	17917			26
1717	66095	11	Xerochrysum bracteatum	2011	2018-05-31-15-09-06	0	2	z	0	25	70.9	23.3	65.1	23.1	71.2	0.269	17917			27
1718	66096	11	Xerochrysum bracteatum	2011	2018-05-31-15-09-08	0	2	z	0	25	70.9	23.3	65.2	23.2	71.3	0.393	17917			28
1719	66097	11	Xerochrysum bracteatum	2011	2018-05-31-15-09-10	0	2	z	0	25	70.8	23.3	65.1	23.1	71.2	0.369	17917			29
1720	66098	11	Xerochrysum bracteatum	2011	2018-05-31-15-09-12	0	2	z	0	25	70.8	23.3	65.2	23.2	71.3	0.493	17917			30
1721	66099	11	Xerochrysum bracteatum	2011	2018-05-31-15-09-14	0	2	z	0	25	70.8	23.3	65.1	23.1	71.2	0.369	17917			31
1722	66100	11	Xerochrysum bracteatum	2011	2018-05-31-15-09-16	0	2	z	0	25	70.7	23.3	65.1	23.1	71.2	0.469	17917			32
1723	66101	11	Xerochrysum bracteatum	2011	2018-05-31-15-09-18	0	2	z	0	25	70.7	23.3	65.1	23.1	71.2	0.469	17917			33
1724	66102	11	Xerochrysum bracteatum	2011	2018-05-31-15-09-20	0	2	z	0	25	70.7	23.3	65.2	23.2	71.3	0.593	17917			34
1725	66103	11	Xerochrysum bracteatum	2011	2018-05-31-15-09-22	0	2	z	0	25	70.7	23.3	65	23.1	71	0.345	17917			35
1726	66104	11	Xerochrysum bracteatum	2011	2018-05-31-15-09-24	0	2	z	0	25	70.7	23.3	65.2	23.2	71.3	0.593	17917			36
1727	66105	11	Xerochrysum bracteatum	2011	2018-05-31-15-09-26	0	2	z	0	25	70.8	23.3	65.2	23.2	71.3	0.493	17917			37
1728	66106	11	Xerochrysum bracteatum	2011	2018-05-31-15-09-28	0	2	z	0	25	70.8	23.3	65	23.1	71	0.245	17917			38
1729	66107	11	Xerochrysum bracteatum	2011	2018-05-31-15-09-30	0	2	z	0	25	70.7	23.3	65.2	23.2	71.3	0.593	17917			39
1730	66108	11	Xerochrysum bracteatum	2011	2018-05-31-15-09-32	0	2	z	0	25	70.7	23.3	65.1	23.1	71.2	0.469	17917			40
1731	66109	11	Xerochrysum bracteatum	2011	2018-05-31-15-09-34	0	2	z	0	25	70.8	23.3	65.2	23.2	71.3	0.493	17917			41
1732	66110	11	Xerochrysum bracteatum	2011	2018-05-31-15-09-36	0	2	z	0	25	70.8	23.3	65.2	23.2	71.3	0.493	17917			42
1733	66111	11	Xerochrysum bracteatum	2011	2018-05-31-15-09-38	0	2	z	0	25	70.8	23.3	65.2	23.2	71.3	0.493	17917			43
1734	66112	11	Xerochrysum bracteatum	2011	2018-05-31-15-09-40	0	2	z	0	25	70.8	23.3	65	23.1	71	0.245	17917			44
1735	66113	11	Xerochrysum bracteatum	2011	2018-05-31-15-09-42	0	2	z	0	25	70.8	23.3	65	23.1	71	0.245	17917			45
1736	66114	11	Xerochrysum bracteatum	2011	2018-05-31-15-09-44	0	2	z	0	25	70.9	23.3	65.2	23.2	71.3	0.393	17917			46
1737	66115	11	Xerochrysum bracteatum	2011	2018-05-31-15-09-46	0	2	z	0	25	70.9	23.3	65.1	23.1	71.2	0.269	17917			47
1738	66116	11	Xerochrysum bracteatum	2011	2018-05-31-15-09-48	0	2	z	0	25	70.9	23.3	65.1	23.1	71.2	0.269	17917			48
1739	66117	11	Xerochrysum bracteatum	2011	2018-05-31-15-09-50	0	2	z	0	25	70.9	23.3	65.2	23.2	71.3	0.393	17917			49
1740	66118	11	Xerochrysum bracteatum	2011	2018-05-31-15-09-52	0	2	z	0	25	70.9	23.3	65.2	23.1	71.3	0.393	17917			50
1741	66119	11	Xerochrysum bracteatum	2011	2018-05-31-15-09-54	0	2	z	0	25	70.9	23.3	65.2	23.2	71.3	0.393	17917			51
1742	66120	11	Xerochrysum bracteatum	2011	2018-05-31-15-09-56	0	2	z	0	25	70.9	23.3	65.2	23.2	71.3	0.393	17917			52
1743	66121	11	Xerochrysum bracteatum	2011	2018-05-31-15-09-58	0	2	z	0	25	70.8	23.3	65.2	23.2	71.3	0.493	17917			53
1744	66122	11	Xerochrysum bracteatum	2011	2018-05-31-15-10-00	0	2	z	0	25	70.9	23.3	65.2	23.2	71.3	0.393	17917			54
1745	66123	11	Xerochrysum bracteatum	2011	2018-05-31-15-10-02	0	2	z	0	25	70.9	23.3	65.2	23.2	71.3	0.393	17917			55
1746	66124	11	Xerochrysum bracteatum	2011	2018-05-31-15-10-04	0	2	z	0	25	70.9	23.3	65.1	23.1	71.2	0.269	17917			56
1747	66125	11	Xerochrysum bracteatum	2011	2018-05-31-15-10-06	0	2	z	0	25	70.8	23.3	65.1	23.1	71.2	0.369	17917			57
1748	66126	11	Xerochrysum bracteatum	2011	2018-05-31-15-10-08	0	2	z	0	25	70.9	23.3	65.2	23.2	71.3	0.393	17917			58
1749	66127	11	Xerochrysum bracteatum	2011	2018-05-31-15-10-10	0	2	z	0	25	70.9	23.3	65.2	23.2	71.3	0.393	17917			59
1750	66128	11	Xerochrysum bracteatum	2011	2018-05-31-15-10-12	0	2	z	0	25	70.9	23.3	65.2	23.2	71.3	0.393	17917			60
1751	66129	11	Xerochrysum bracteatum	2011	2018-05-31-15-10-14	0	2	z	0	25	70.9	23.3	65.3	23.2	71.4	0.517	17917			61
1752	66130	11	Xerochrysum bracteatum	2011	2018-05-31-15-10-16	0	2	z	0	25	71	23.3	65.3	23.2	71.4	0.417	17917			62
1753	66131	11	Xerochrysum bracteatum	2011	2018-05-31-15-10-18	0	2	z	0	25	70.9	23.3	65.3	23.2	71.4	0.517	17917			63
1754	66132	11	Xerochrysum bracteatum	2011	2018-05-31-15-10-20	0	2	z	0	25	70.9	23.3	65.3	23.2	71.4	0.517	17917			64
1755	66133	11	Xerochrysum bracteatum	2011	2018-05-31-15-10-22	0	2	z	0	25	70.9	23.3	65.2	23.1	71.3	0.393	17917			65
1756	66134	11	Xerochrysum bracteatum	2011	2018-05-31-15-10-24	0	2	z	0	25	70.9	23.3	65.4	23.2	71.5	0.641	17917			66
1757	66135	11	Xerochrysum bracteatum	2011	2018-05-31-15-10-26	0	2	z	0	25	70.9	23.3	65.3	23.2	71.4	0.517	17917			67
1758	66136	11	Xerochrysum bracteatum	2011	2018-05-31-15-10-28	0	2	z	0	25	70.9	23.3	65.3	23.2	71.4	0.517	17917			68
1759	66137	11	Xerochrysum bracteatum	2011	2018-05-31-15-10-30	0	2	z	0	25	71	23.3	65.4	23.2	71.5	0.541	17917			69
1760	66138	11	Xerochrysum bracteatum	2011	2018-05-31-15-10-32	0	2	z	0	25	71	23.3	65.2	23.1	71.3	0.293	17917			70
1761	66139	11	Xerochrysum bracteatum	2011	2018-05-31-15-10-34	0	2	z	0	25	71	23.3	65.3	23.2	71.4	0.417	17917			71
1762	66140	11	Xerochrysum bracteatum	2011	2018-05-31-15-10-36	0	2	z	0	25	71	23.3	65.3	23.2	71.4	0.417	17917			72
1763	66141	11	Xerochrysum bracteatum	2011	2018-05-31-15-10-38	0	2	z	0	25	71	23.3	65.3	23.2	71.4	0.417	17917			73
1764	66142	11	Xerochrysum bracteatum	2011	2018-05-31-15-10-40	0	2	z	0	25	70.9	23.3	65.3	23.2	71.4	0.517	17917			74
1765	66143	11	Xerochrysum bracteatum	2011	2018-05-31-15-10-42	0	2	z	0	25	70.9	23.3	65.3	23.2	71.4	0.517	17917			75
1766	66144	11	Xerochrysum bracteatum	2011	2018-05-31-15-10-44	0	2	z	0	25	71	23.3	65.3	23.2	71.4	0.417	17917			76
1767	66145	11	Xerochrysum bracteatum	2011	2018-05-31-15-10-46	0	2	z	0	25	71	23.3	65.3	23.2	71.4	0.417	17917			77
1768	66146	11	Xerochrysum bracteatum	2011	2018-05-31-15-10-48	0	2	z	0	25	71	23.3	65.3	23.2	71.4	0.417	17917			78
1769	66147	11	Xerochrysum bracteatum	2011	2018-05-31-15-10-50	0	2	z	0	25	71	23.3	65.3	23.2	71.4	0.417	17917			79
1770	66148	11	Xerochrysum bracteatum	2011	2018-05-31-15-10-52	0	2	z	0	25	71	23.3	65.3	23.2	71.4	0.417	17917			80
1771	66149	11	Xerochrysum bracteatum	2011	2018-05-31-15-10-54	0	2	z	0	25	71	23.3	65.3	23.2	71.4	0.417	17917			81
1772	66150	11	Xerochrysum bracteatum	2011	2018-05-31-15-10-56	0	2	z	0	25	71	23.3	65.3	23.2	71.4	0.417	17917			82
1773	66151	11	Xerochrysum bracteatum	2011	2018-05-31-15-10-58	0	2	z	0	25	71	23.3	65.3	23.2	71.4	0.417	17917			83
1774	66152	11	Xerochrysum bracteatum	2011	2018-05-31-15-11-00	0	2	z	0	25	71	23.3	65.3	23.2	71.4	0.417	17917			84
1775	66153	11	Xerochrysum bracteatum	2011	2018-05-31-15-11-02	0	2	z	0	25	71	23.3	65.3	23.2	71.4	0.417	17917			85
1776	66154	11	Xerochrysum bracteatum	2011	2018-05-31-15-11-04	0	2	z	0	25	71	23.3	65.3	23.2	71.4	0.417	17917			86
1777	66155	11	Xerochrysum bracteatum	2011	2018-05-31-15-11-07	0	2	z	0	25	71	23.3	65.3	23.2	71.4	0.417	17917			87
1778	66156	11	Xerochrysum bracteatum	2011	2018-05-31-15-11-09	0	2	z	0	25	71	23.3	65.3	23.2	71.4	0.417	17917			88
1779	66157	11	Xerochrysum bracteatum	2011	2018-05-31-15-11-11	0	2	z	0	25	71	23.3	65.3	23.2	71.4	0.417	17917			89
1780	66158	11	Xerochrysum bracteatum	2011	2018-05-31-15-11-13	0	2	z	0	25	71	23.3	65.3	23.2	71.4	0.417	17917			90
1781	66159	11	Xerochrysum bracteatum	2011	2018-05-31-15-11-15	0	2	z	0	25	71	23.3	65.3	23.2	71.4	0.417	17917	Last10	Here	91
1782	66160	11	Xerochrysum bracteatum	2011	2018-05-31-15-11-17	0	2	z	0	25	71	23.3	65.3	23.2	71.4	0.417	17917	Last10	Here	92
1783	66161	11	Xerochrysum bracteatum	2011	2018-05-31-15-11-19	0	2	z	0	25	71	23.3	65.3	23.2	71.4	0.417	17917	Last10	Here	93
1784	66162	11	Xerochrysum bracteatum	2011	2018-05-31-15-11-21	0	2	z	0	25	71	23.3	65.3	23.2	71.4	0.417	17917	Last10	Here	94
1785	66163	11	Xerochrysum bracteatum	2011	2018-05-31-15-11-23	0	2	z	0	25	71	23.3	65.4	23.2	71.5	0.541	17917	Last10	Here	95
1786	66164	11	Xerochrysum bracteatum	2011	2018-05-31-15-11-25	0	2	z	0	25	71	23.3	65.4	23.2	71.5	0.541	17917	Last10	Here	96
1787	66165	11	Xerochrysum bracteatum	2011	2018-05-31-15-11-27	0	2	z	0	25	71	23.3	65.4	23.2	71.5	0.541	17917	Last10	Here	97
1788	66166	11	Xerochrysum bracteatum	2011	2018-05-31-15-11-29	0	2	z	0	25	71	23.3	65.3	23.2	71.4	0.417	17917	Last10	Here	98
1789	66167	11	Xerochrysum bracteatum	2011	2018-05-31-15-11-31	0	2	z	0	25	71.1	23.3	65.2	23.1	71.3	0.193	17917	Last10	Here	99
1790	66168	11	Xerochrysum bracteatum	2011	2018-05-31-15-11-33	0	2	z	0	25	71.1	23.3	65.2	23.1	71.3	0.193	17917	Last10	Here	100
1791	66169	11	Xerochrysum bracteatum	2011	2018-05-31-15-12-05	0	2	z	0	30	71.1	23.3	65.3	23.2	71.4	0.317	17918	First10	Here	1
1792	66170	11	Xerochrysum bracteatum	2011	2018-05-31-15-12-07	0	2	z	0	30	71.1	23.3	65.3	23.2	71.4	0.317	17918	First10	Here	2
1793	66171	11	Xerochrysum bracteatum	2011	2018-05-31-15-12-09	0	2	z	0	30	71.1	23.3	65.2	23.1	71.3	0.193	17918	First10	Here	3
1794	66172	11	Xerochrysum bracteatum	2011	2018-05-31-15-12-11	0	2	z	0	30	71.1	23.3	65.4	23.2	71.5	0.441	17918	First10	Here	4
1795	66173	11	Xerochrysum bracteatum	2011	2018-05-31-15-12-13	0	2	z	0	30	71.2	23.3	65.4	23.2	71.5	0.341	17918	First10	Here	5
1796	66174	11	Xerochrysum bracteatum	2011	2018-05-31-15-12-15	0	2	z	0	30	71.2	23.3	65.4	23.2	71.5	0.341	17918	First10	Here	6
1797	66175	11	Xerochrysum bracteatum	2011	2018-05-31-15-12-17	0	2	z	0	30	71.2	23.3	65.4	23.2	71.5	0.341	17918	First10	Here	7
1798	66176	11	Xerochrysum bracteatum	2011	2018-05-31-15-12-19	0	2	z	0	30	71.2	23.3	65.4	23.2	71.5	0.341	17918	First10	Here	8
1799	66177	11	Xerochrysum bracteatum	2011	2018-05-31-15-12-21	0	2	z	0	30	71.2	23.3	65.4	23.2	71.5	0.341	17918	First10	Here	9
1800	66178	11	Xerochrysum bracteatum	2011	2018-05-31-15-12-23	0	2	z	0	30	71.2	23.3	65.4	23.2	71.5	0.341	17918	First10	Here	10
1801	66179	11	Xerochrysum bracteatum	2011	2018-05-31-15-12-25	0	2	z	0	30	71.2	23.3	65.4	23.2	71.5	0.341	17918			11
1802	66180	11	Xerochrysum bracteatum	2011	2018-05-31-15-12-27	0	2	z	0	30	71.2	23.3	65.4	23.2	71.5	0.341	17918			12
1803	66181	11	Xerochrysum bracteatum	2011	2018-05-31-15-12-29	0	2	z	0	30	71.2	23.3	65.4	23.2	71.5	0.341	17918			13
1804	66182	11	Xerochrysum bracteatum	2011	2018-05-31-15-12-31	0	2	z	0	30	71.2	23.3	65.4	23.2	71.5	0.341	17918			14
1805	66183	11	Xerochrysum bracteatum	2011	2018-05-31-15-12-33	0	2	z	0	30	71.2	23.3	65.4	23.2	71.5	0.341	17918			15
1806	66184	11	Xerochrysum bracteatum	2011	2018-05-31-15-12-35	0	2	z	0	30	71.2	23.3	65.4	23.2	71.5	0.341	17918			16
1807	66185	11	Xerochrysum bracteatum	2011	2018-05-31-15-12-37	0	2	z	0	30	71.2	23.3	65.4	23.2	71.5	0.341	17918			17
1808	66186	11	Xerochrysum bracteatum	2011	2018-05-31-15-12-39	0	2	z	0	30	71.2	23.3	65.4	23.2	71.5	0.341	17918			18
1809	66187	11	Xerochrysum bracteatum	2011	2018-05-31-15-12-41	0	2	z	0	30	71.2	23.3	65.4	23.2	71.5	0.341	17918			19
1810	66188	11	Xerochrysum bracteatum	2011	2018-05-31-15-12-43	0	2	z	0	30	71.2	23.3	65.4	23.2	71.5	0.341	17918			20
1811	66189	11	Xerochrysum bracteatum	2011	2018-05-31-15-12-45	0	2	z	0	30	71.2	23.3	65.4	23.2	71.5	0.341	17918			21
1812	66190	11	Xerochrysum bracteatum	2011	2018-05-31-15-12-47	0	2	z	0	30	71.2	23.3	65.3	23.1	71.4	0.217	17918			22
1813	66191	11	Xerochrysum bracteatum	2011	2018-05-31-15-12-49	0	2	z	0	30	71.3	23.3	65.3	23.1	71.4	0.117	17918			23
1814	66192	11	Xerochrysum bracteatum	2011	2018-05-31-15-12-51	0	2	z	0	30	71.3	23.3	65.4	23.2	71.5	0.241	17918			24
1815	66193	11	Xerochrysum bracteatum	2011	2018-05-31-15-12-53	0	2	z	0	30	71.3	23.3	65.4	23.2	71.5	0.241	17918			25
1816	66194	11	Xerochrysum bracteatum	2011	2018-05-31-15-12-55	0	2	z	0	30	71.3	23.3	65.4	23.2	71.5	0.241	17918			26
1817	66195	11	Xerochrysum bracteatum	2011	2018-05-31-15-12-57	0	2	z	0	30	71.3	23.3	65.4	23.2	71.5	0.241	17918			27
1818	66196	11	Xerochrysum bracteatum	2011	2018-05-31-15-12-59	0	2	z	0	30	71.3	23.3	65.5	23.2	71.7	0.365	17918			28
1819	66197	11	Xerochrysum bracteatum	2011	2018-05-31-15-13-01	0	2	z	0	30	71.3	23.3	65.3	23.1	71.4	0.117	17918			29
1820	66198	11	Xerochrysum bracteatum	2011	2018-05-31-15-13-03	0	2	z	0	30	71.2	23.3	65.4	23.2	71.5	0.341	17918			30
1821	66199	11	Xerochrysum bracteatum	2011	2018-05-31-15-13-05	0	2	z	0	30	71.3	23.3	65.3	23.1	71.4	0.117	17918			31
1822	66200	11	Xerochrysum bracteatum	2011	2018-05-31-15-13-07	0	2	z	0	30	71.3	23.3	65.4	23.2	71.5	0.241	17918			32
1823	66201	11	Xerochrysum bracteatum	2011	2018-05-31-15-13-09	0	2	z	0	30	71.3	23.3	65.4	23.2	71.5	0.241	17918			33
1824	66202	11	Xerochrysum bracteatum	2011	2018-05-31-15-13-11	0	2	z	0	30	71.3	23.3	65.4	23.2	71.5	0.241	17918			34
1825	66203	11	Xerochrysum bracteatum	2011	2018-05-31-15-13-13	0	2	z	0	30	71.3	23.3	65.3	23.1	71.4	0.117	17918			35
1826	66204	11	Xerochrysum bracteatum	2011	2018-05-31-15-13-15	0	2	z	0	30	71.3	23.3	65.4	23.2	71.5	0.241	17918			36
1827	66205	11	Xerochrysum bracteatum	2011	2018-05-31-15-13-17	0	2	z	0	30	71.3	23.3	65.4	23.2	71.5	0.241	17918			37
1828	66206	11	Xerochrysum bracteatum	2011	2018-05-31-15-13-19	0	2	z	0	30	71.3	23.3	65.5	23.2	71.7	0.365	17918			38
1829	66207	11	Xerochrysum bracteatum	2011	2018-05-31-15-13-21	0	2	z	0	30	71.3	23.3	65.4	23.1	71.5	0.241	17918			39
1830	66208	11	Xerochrysum bracteatum	2011	2018-05-31-15-13-23	0	2	z	0	30	71.3	23.3	65.5	23.2	71.7	0.365	17918			40
1831	66209	11	Xerochrysum bracteatum	2011	2018-05-31-15-13-25	0	2	z	0	30	71.3	23.3	65.4	23.2	71.5	0.241	17918			41
1832	66210	11	Xerochrysum bracteatum	2011	2018-05-31-15-13-27	0	2	z	0	30	71.3	23.3	65.4	23.1	71.5	0.241	17918			42
1833	66211	11	Xerochrysum bracteatum	2011	2018-05-31-15-13-29	0	2	z	0	30	71.3	23.3	65.5	23.2	71.7	0.365	17918			43
1834	66212	11	Xerochrysum bracteatum	2011	2018-05-31-15-13-31	0	2	z	0	30	71.3	23.3	65.5	23.2	71.7	0.365	17918			44
1835	66213	11	Xerochrysum bracteatum	2011	2018-05-31-15-13-33	0	2	z	0	30	71.3	23.3	65.5	23.2	71.7	0.365	17918			45
1836	66214	11	Xerochrysum bracteatum	2011	2018-05-31-15-13-35	0	2	z	0	30	71.3	23.3	65.5	23.2	71.7	0.365	17918			46
1837	66215	11	Xerochrysum bracteatum	2011	2018-05-31-15-13-37	0	2	z	0	30	71.3	23.3	65.5	23.2	71.7	0.365	17918			47
1838	66216	11	Xerochrysum bracteatum	2011	2018-05-31-15-13-39	0	2	z	0	30	71.3	23.3	65.5	23.2	71.7	0.365	17918			48
1839	66217	11	Xerochrysum bracteatum	2011	2018-05-31-15-13-41	0	2	z	0	30	71.3	23.3	65.5	23.2	71.7	0.365	17918			49
1840	66218	11	Xerochrysum bracteatum	2011	2018-05-31-15-13-43	0	2	z	0	30	71.3	23.3	65.4	23.1	71.5	0.241	17918			50
1841	66219	11	Xerochrysum bracteatum	2011	2018-05-31-15-13-45	0	2	z	0	30	71.3	23.3	65.5	23.2	71.7	0.365	17918			51
1842	66220	11	Xerochrysum bracteatum	2011	2018-05-31-15-13-47	0	2	z	0	30	71.3	23.3	65.5	23.2	71.7	0.365	17918			52
1843	66221	11	Xerochrysum bracteatum	2011	2018-05-31-15-13-49	0	2	z	0	30	71.3	23.3	65.5	23.2	71.7	0.365	17918			53
1844	66222	11	Xerochrysum bracteatum	2011	2018-05-31-15-13-51	0	2	z	0	30	71.3	23.3	65.5	23.2	71.7	0.365	17918			54
1845	66223	11	Xerochrysum bracteatum	2011	2018-05-31-15-13-53	0	2	z	0	30	71.3	23.3	65.5	23.2	71.7	0.365	17918			55
1846	66224	11	Xerochrysum bracteatum	2011	2018-05-31-15-13-55	0	2	z	0	30	71.3	23.3	65.5	23.2	71.7	0.365	17918			56
1847	66225	11	Xerochrysum bracteatum	2011	2018-05-31-15-13-57	0	2	z	0	30	71.4	23.3	65.6	23.2	71.8	0.389	17918			57
1848	66226	11	Xerochrysum bracteatum	2011	2018-05-31-15-13-59	0	2	z	0	30	71.4	23.3	65.6	23.2	71.8	0.389	17918			58
1849	66227	11	Xerochrysum bracteatum	2011	2018-05-31-15-14-01	0	2	z	0	30	71.3	23.3	65.6	23.2	71.8	0.489	17918			59
1850	66228	11	Xerochrysum bracteatum	2011	2018-05-31-15-14-03	0	2	z	0	30	71.4	23.3	65.6	23.2	71.8	0.389	17918			60
1851	66229	11	Xerochrysum bracteatum	2011	2018-05-31-15-14-05	0	2	z	0	30	71.3	23.3	65.6	23.2	71.8	0.489	17918			61
1852	66230	11	Xerochrysum bracteatum	2011	2018-05-31-15-14-07	0	2	z	0	30	71.3	23.3	65.6	23.2	71.8	0.489	17918			62
1853	66231	11	Xerochrysum bracteatum	2011	2018-05-31-15-14-09	0	2	z	0	30	71.4	23.3	65.6	23.2	71.8	0.389	17918			63
1854	66232	11	Xerochrysum bracteatum	2011	2018-05-31-15-14-11	0	2	z	0	30	71.4	23.3	65.6	23.2	71.8	0.389	17918			64
1855	66233	11	Xerochrysum bracteatum	2011	2018-05-31-15-14-13	0	2	z	0	30	71.3	23.3	65.6	23.2	71.8	0.489	17918			65
1856	66234	11	Xerochrysum bracteatum	2011	2018-05-31-15-14-15	0	2	z	0	30	71.3	23.3	65.6	23.2	71.8	0.489	17918			66
1857	66235	11	Xerochrysum bracteatum	2011	2018-05-31-15-14-17	0	2	z	0	30	71.4	23.3	65.5	23.2	71.7	0.265	17918			67
1858	66236	11	Xerochrysum bracteatum	2011	2018-05-31-15-14-19	0	2	z	0	30	71.4	23.3	65.6	23.2	71.8	0.389	17918			68
1859	66237	11	Xerochrysum bracteatum	2011	2018-05-31-15-14-21	0	2	z	0	30	71.4	23.3	65.6	23.2	71.8	0.389	17918			69
1860	66238	11	Xerochrysum bracteatum	2011	2018-05-31-15-14-23	0	2	z	0	30	71.4	23.3	65.6	23.2	71.8	0.389	17918			70
1861	66239	11	Xerochrysum bracteatum	2011	2018-05-31-15-14-25	0	2	z	0	30	71.3	23.3	65.6	23.2	71.8	0.489	17918			71
1862	66240	11	Xerochrysum bracteatum	2011	2018-05-31-15-14-27	0	2	z	0	30	71.2	23.3	65.6	23.2	71.8	0.589	17918			72
1863	66241	11	Xerochrysum bracteatum	2011	2018-05-31-15-14-29	0	2	z	0	30	71.2	23.3	65.6	23.2	71.8	0.589	17918			73
1864	66242	11	Xerochrysum bracteatum	2011	2018-05-31-15-14-31	0	2	z	0	30	71.3	23.3	65.6	23.2	71.8	0.489	17918			74
1865	66243	11	Xerochrysum bracteatum	2011	2018-05-31-15-14-33	0	2	z	0	30	71.3	23.3	65.5	23.2	71.7	0.365	17918			75
1866	66244	11	Xerochrysum bracteatum	2011	2018-05-31-15-14-35	0	2	z	0	30	71.3	23.3	65.6	23.2	71.8	0.489	17918			76
1867	66245	11	Xerochrysum bracteatum	2011	2018-05-31-15-14-37	0	2	z	0	30	71.3	23.3	65.6	23.2	71.8	0.489	17918			77
1868	66246	11	Xerochrysum bracteatum	2011	2018-05-31-15-14-39	0	2	z	0	30	71.4	23.3	65.4	23.1	71.5	0.141	17918			78
1869	66247	11	Xerochrysum bracteatum	2011	2018-05-31-15-14-41	0	2	z	0	30	71.4	23.3	65.6	23.2	71.8	0.389	17918			79
1870	66248	11	Xerochrysum bracteatum	2011	2018-05-31-15-14-43	0	2	z	0	30	71.3	23.3	65.6	23.2	71.8	0.489	17918			80
1871	66249	11	Xerochrysum bracteatum	2011	2018-05-31-15-14-45	0	2	z	0	30	71.3	23.3	65.6	23.2	71.8	0.489	17918			81
1872	66250	11	Xerochrysum bracteatum	2011	2018-05-31-15-14-47	0	2	z	0	30	71.3	23.3	65.6	23.2	71.8	0.489	17918			82
1873	66251	11	Xerochrysum bracteatum	2011	2018-05-31-15-14-49	0	2	z	0	30	71.3	23.3	65.6	23.2	71.8	0.489	17918			83
1874	66252	11	Xerochrysum bracteatum	2011	2018-05-31-15-14-51	0	2	z	0	30	71.3	23.3	65.6	23.2	71.8	0.489	17918			84
1875	66253	11	Xerochrysum bracteatum	2011	2018-05-31-15-14-53	0	2	z	0	30	71.4	23.3	65.6	23.2	71.8	0.389	17918			85
1876	66254	11	Xerochrysum bracteatum	2011	2018-05-31-15-14-55	0	2	z	0	30	71.4	23.3	65.6	23.2	71.8	0.389	17918			86
1877	66255	11	Xerochrysum bracteatum	2011	2018-05-31-15-14-57	0	2	z	0	30	71.4	23.3	65.6	23.2	71.8	0.389	17918			87
1878	66256	11	Xerochrysum bracteatum	2011	2018-05-31-15-14-59	0	2	z	0	30	71.4	23.3	65.6	23.2	71.8	0.389	17918			88
1879	66257	11	Xerochrysum bracteatum	2011	2018-05-31-15-15-01	0	2	z	0	30	71.4	23.3	65.6	23.2	71.8	0.389	17918			89
1880	66258	11	Xerochrysum bracteatum	2011	2018-05-31-15-15-03	0	2	z	0	30	71.4	23.3	65.6	23.2	71.8	0.389	17918			90
1881	66259	11	Xerochrysum bracteatum	2011	2018-05-31-15-15-05	0	2	z	0	30	71.4	23.3	65.6	23.2	71.8	0.389	17918	Last10	Here	91
1882	66260	11	Xerochrysum bracteatum	2011	2018-05-31-15-15-07	0	2	z	0	30	71.4	23.3	65.6	23.2	71.8	0.389	17918	Last10	Here	92
1883	66261	11	Xerochrysum bracteatum	2011	2018-05-31-15-15-09	0	2	z	0	30	71.4	23.3	65.6	23.2	71.8	0.389	17918	Last10	Here	93
1884	66262	11	Xerochrysum bracteatum	2011	2018-05-31-15-15-11	0	2	z	0	30	71.4	23.3	65.6	23.2	71.8	0.389	17918	Last10	Here	94
1885	66263	11	Xerochrysum bracteatum	2011	2018-05-31-15-15-13	0	2	z	0	30	71.5	23.3	65.6	23.2	71.8	0.289	17918	Last10	Here	95
1886	66264	11	Xerochrysum bracteatum	2011	2018-05-31-15-15-15	0	2	z	0	30	71.5	23.3	65.5	23.1	71.7	0.165	17918	Last10	Here	96
1887	66265	11	Xerochrysum bracteatum	2011	2018-05-31-15-15-17	0	2	z	0	30	71.5	23.3	65.5	23.1	71.7	0.165	17918	Last10	Here	97
1888	66266	11	Xerochrysum bracteatum	2011	2018-05-31-15-15-19	0	2	z	0	30	71.5	23.3	65.6	23.2	71.8	0.289	17918	Last10	Here	98
1889	66267	11	Xerochrysum bracteatum	2011	2018-05-31-15-15-21	0	2	z	0	30	71.5	23.3	65.6	23.2	71.8	0.289	17918	Last10	Here	99
1890	66268	11	Xerochrysum bracteatum	2011	2018-05-31-15-15-23	0	2	z	0	30	71.4	23.3	65.6	23.2	71.8	0.389	17918	Last10	Here	100
1891	71951	11	Xerochrysum bracteatum	2011	2018-05-31-19-12-44	1	2	x	-30	0	78.1	23.5	70.4	23.4	77.7	-0.352	17976	First10	Here	1
1892	71952	11	Xerochrysum bracteatum	2011	2018-05-31-19-12-46	1	2	x	-30	0	78.1	23.5	70.4	23.4	77.7	-0.352	17976	First10	Here	2
1893	71953	11	Xerochrysum bracteatum	2011	2018-05-31-19-12-48	1	2	x	-30	0	78	23.5	70.4	23.4	77.7	-0.252	17976	First10	Here	3
1894	71954	11	Xerochrysum bracteatum	2011	2018-05-31-19-12-50	1	2	x	-30	0	78	23.5	70.4	23.4	77.7	-0.252	17976	First10	Here	4
1895	71955	11	Xerochrysum bracteatum	2011	2018-05-31-19-12-52	1	2	x	-30	0	78	23.5	70.4	23.4	77.7	-0.252	17976	First10	Here	5
1896	71956	11	Xerochrysum bracteatum	2011	2018-05-31-19-12-54	1	2	x	-30	0	78	23.5	70.5	23.4	77.9	-0.128	17976	First10	Here	6
1897	71957	11	Xerochrysum bracteatum	2011	2018-05-31-19-12-56	1	2	x	-30	0	78	23.5	70.5	23.4	77.9	-0.128	17976	First10	Here	7
1898	71958	11	Xerochrysum bracteatum	2011	2018-05-31-19-12-58	1	2	x	-30	0	78	23.5	70.4	23.4	77.7	-0.252	17976	First10	Here	8
1899	71959	11	Xerochrysum bracteatum	2011	2018-05-31-19-13-00	1	2	x	-30	0	78	23.5	70.5	23.4	77.9	-0.128	17976	First10	Here	9
1900	71960	11	Xerochrysum bracteatum	2011	2018-05-31-19-13-02	1	2	x	-30	0	78	23.5	70.4	23.4	77.7	-0.252	17976	First10	Here	10
1901	71961	11	Xerochrysum bracteatum	2011	2018-05-31-19-13-04	1	2	x	-30	0	78	23.5	70.4	23.4	77.7	-0.252	17976			11
1902	71962	11	Xerochrysum bracteatum	2011	2018-05-31-19-13-06	1	2	x	-30	0	78	23.5	70.4	23.4	77.7	-0.252	17976			12
1903	71963	11	Xerochrysum bracteatum	2011	2018-05-31-19-13-08	1	2	x	-30	0	78	23.5	70.5	23.4	77.9	-0.128	17976			13
1904	71964	11	Xerochrysum bracteatum	2011	2018-05-31-19-13-10	1	2	x	-30	0	78	23.5	70.5	23.4	77.9	-0.128	17976			14
1905	71965	11	Xerochrysum bracteatum	2011	2018-05-31-19-13-12	1	2	x	-30	0	78	23.5	70.5	23.4	77.9	-0.128	17976			15
1906	71966	11	Xerochrysum bracteatum	2011	2018-05-31-19-13-14	1	2	x	-30	0	78	23.5	70.6	23.4	78	-0.003	17976			16
1907	71967	11	Xerochrysum bracteatum	2011	2018-05-31-19-13-16	1	2	x	-30	0	78	23.5	70.7	23.4	78.1	0.121	17976			17
1908	71968	11	Xerochrysum bracteatum	2011	2018-05-31-19-13-18	1	2	x	-30	0	78	23.5	70.6	23.4	78	-0.003	17976			18
1909	71969	11	Xerochrysum bracteatum	2011	2018-05-31-19-13-20	1	2	x	-30	0	78	23.5	70.6	23.4	78	-0.003	17976			19
1910	71970	11	Xerochrysum bracteatum	2011	2018-05-31-19-13-22	1	2	x	-30	0	78	23.5	70.6	23.4	78	-0.003	17976			20
1911	71971	11	Xerochrysum bracteatum	2011	2018-05-31-19-13-24	1	2	x	-30	0	78	23.5	70.6	23.4	78	-0.003	17976			21
1912	71972	11	Xerochrysum bracteatum	2011	2018-05-31-19-13-26	1	2	x	-30	0	78	23.5	70.5	23.4	77.9	-0.128	17976			22
1913	71973	11	Xerochrysum bracteatum	2011	2018-05-31-19-13-28	1	2	x	-30	0	78	23.5	70.5	23.4	77.9	-0.128	17976			23
1914	71974	11	Xerochrysum bracteatum	2011	2018-05-31-19-13-30	1	2	x	-30	0	77.9	23.5	70.5	23.4	77.9	-0.028	17976			24
1915	71975	11	Xerochrysum bracteatum	2011	2018-05-31-19-13-32	1	2	x	-30	0	77.9	23.5	70.5	23.4	77.9	-0.028	17976			25
1916	71976	11	Xerochrysum bracteatum	2011	2018-05-31-19-13-34	1	2	x	-30	0	77.9	23.5	70.5	23.4	77.9	-0.028	17976			26
1917	71977	11	Xerochrysum bracteatum	2011	2018-05-31-19-13-36	1	2	x	-30	0	78	23.5	70.5	23.4	77.9	-0.128	17976			27
1918	71978	11	Xerochrysum bracteatum	2011	2018-05-31-19-13-38	1	2	x	-30	0	78	23.5	70.5	23.4	77.9	-0.128	17976			28
1919	71979	11	Xerochrysum bracteatum	2011	2018-05-31-19-13-40	1	2	x	-30	0	77.9	23.5	70.5	23.4	77.9	-0.028	17976			29
1920	71980	11	Xerochrysum bracteatum	2011	2018-05-31-19-13-42	1	2	x	-30	0	77.9	23.5	70.5	23.4	77.9	-0.028	17976			30
1921	71981	11	Xerochrysum bracteatum	2011	2018-05-31-19-13-44	1	2	x	-30	0	78	23.5	70.5	23.4	77.9	-0.128	17976			31
1922	71982	11	Xerochrysum bracteatum	2011	2018-05-31-19-13-46	1	2	x	-30	0	77.9	23.5	70.5	23.4	77.9	-0.028	17976			32
1923	71983	11	Xerochrysum bracteatum	2011	2018-05-31-19-13-48	1	2	x	-30	0	77.9	23.5	70.5	23.4	77.9	-0.028	17976			33
1924	71984	11	Xerochrysum bracteatum	2011	2018-05-31-19-13-50	1	2	x	-30	0	78	23.5	70.5	23.4	77.9	-0.128	17976			34
1925	71985	11	Xerochrysum bracteatum	2011	2018-05-31-19-13-52	1	2	x	-30	0	78	23.5	70.5	23.4	77.9	-0.128	17976			35
1926	71986	11	Xerochrysum bracteatum	2011	2018-05-31-19-13-54	1	2	x	-30	0	77.9	23.5	70.5	23.4	77.9	-0.028	17976			36
1927	71987	11	Xerochrysum bracteatum	2011	2018-05-31-19-13-56	1	2	x	-30	0	77.9	23.5	70.5	23.4	77.9	-0.028	17976			37
1928	71988	11	Xerochrysum bracteatum	2011	2018-05-31-19-13-58	1	2	x	-30	0	77.9	23.5	70.5	23.4	77.9	-0.028	17976			38
1929	71989	11	Xerochrysum bracteatum	2011	2018-05-31-19-14-00	1	2	x	-30	0	77.9	23.5	70.5	23.4	77.9	-0.028	17976			39
1930	71990	11	Xerochrysum bracteatum	2011	2018-05-31-19-14-02	1	2	x	-30	0	77.9	23.5	70.5	23.4	77.9	-0.028	17976			40
1931	71991	11	Xerochrysum bracteatum	2011	2018-05-31-19-14-04	1	2	x	-30	0	77.9	23.5	70.5	23.4	77.9	-0.028	17976			41
1932	71992	11	Xerochrysum bracteatum	2011	2018-05-31-19-14-06	1	2	x	-30	0	77.8	23.5	70.5	23.4	77.9	0.072	17976			42
1933	71993	11	Xerochrysum bracteatum	2011	2018-05-31-19-14-08	1	2	x	-30	0	77.8	23.5	70.5	23.4	77.9	0.072	17976			43
1934	71994	11	Xerochrysum bracteatum	2011	2018-05-31-19-14-10	1	2	x	-30	0	77.8	23.5	70.5	23.4	77.9	0.072	17976			44
1935	71995	11	Xerochrysum bracteatum	2011	2018-05-31-19-14-12	1	2	x	-30	0	77.9	23.5	70.5	23.4	77.9	-0.028	17976			45
1936	71996	11	Xerochrysum bracteatum	2011	2018-05-31-19-14-14	1	2	x	-30	0	77.8	23.5	70.5	23.4	77.9	0.072	17976			46
1937	71997	11	Xerochrysum bracteatum	2011	2018-05-31-19-14-16	1	2	x	-30	0	77.8	23.5	70.5	23.4	77.9	0.072	17976			47
1938	71998	11	Xerochrysum bracteatum	2011	2018-05-31-19-14-18	1	2	x	-30	0	77.8	23.5	70.5	23.4	77.9	0.072	17976			48
1939	71999	11	Xerochrysum bracteatum	2011	2018-05-31-19-14-20	1	2	x	-30	0	77.9	23.5	70.5	23.4	77.9	-0.028	17976			49
1940	72000	11	Xerochrysum bracteatum	2011	2018-05-31-19-14-22	1	2	x	-30	0	77.9	23.5	70.5	23.4	77.9	-0.028	17976			50
1941	72001	11	Xerochrysum bracteatum	2011	2018-05-31-19-14-24	1	2	x	-30	0	77.8	23.5	70.5	23.4	77.9	0.072	17976			51
1942	72002	11	Xerochrysum bracteatum	2011	2018-05-31-19-14-26	1	2	x	-30	0	77.8	23.5	70.5	23.4	77.9	0.072	17976			52
1943	72003	11	Xerochrysum bracteatum	2011	2018-05-31-19-14-28	1	2	x	-30	0	77.9	23.5	70.5	23.4	77.9	-0.028	17976			53
1944	72004	11	Xerochrysum bracteatum	2011	2018-05-31-19-14-30	1	2	x	-30	0	77.9	23.5	70.5	23.4	77.9	-0.028	17976			54
1945	72005	11	Xerochrysum bracteatum	2011	2018-05-31-19-14-32	1	2	x	-30	0	77.9	23.5	70.5	23.4	77.9	-0.028	17976			55
1946	72006	11	Xerochrysum bracteatum	2011	2018-05-31-19-14-34	1	2	x	-30	0	77.8	23.5	70.5	23.4	77.9	0.072	17976			56
1947	72007	11	Xerochrysum bracteatum	2011	2018-05-31-19-14-36	1	2	x	-30	0	77.9	23.5	70.5	23.4	77.9	-0.028	17976			57
1948	72008	11	Xerochrysum bracteatum	2011	2018-05-31-19-14-38	1	2	x	-30	0	77.9	23.5	70.5	23.4	77.9	-0.028	17976			58
1949	72009	11	Xerochrysum bracteatum	2011	2018-05-31-19-14-40	1	2	x	-30	0	77.9	23.5	70.5	23.4	77.9	-0.028	17976			59
1950	72010	11	Xerochrysum bracteatum	2011	2018-05-31-19-14-42	1	2	x	-30	0	77.8	23.5	70.6	23.4	78	0.197	17976			60
1951	72011	11	Xerochrysum bracteatum	2011	2018-05-31-19-14-44	1	2	x	-30	0	77.8	23.5	70.6	23.4	78	0.197	17976			61
1952	72012	11	Xerochrysum bracteatum	2011	2018-05-31-19-14-46	1	2	x	-30	0	77.8	23.5	70.6	23.4	78	0.197	17976			62
1953	72013	11	Xerochrysum bracteatum	2011	2018-05-31-19-14-48	1	2	x	-30	0	77.8	23.5	70.6	23.4	78	0.197	17976			63
1954	72014	11	Xerochrysum bracteatum	2011	2018-05-31-19-14-50	1	2	x	-30	0	77.8	23.5	70.6	23.4	78	0.197	17976			64
1955	72015	11	Xerochrysum bracteatum	2011	2018-05-31-19-14-52	1	2	x	-30	0	77.8	23.5	70.6	23.4	78	0.197	17976			65
1956	72016	11	Xerochrysum bracteatum	2011	2018-05-31-19-14-54	1	2	x	-30	0	77.8	23.5	70.6	23.4	78	0.197	17976			66
1957	72017	11	Xerochrysum bracteatum	2011	2018-05-31-19-14-56	1	2	x	-30	0	77.8	23.5	70.6	23.4	78	0.197	17976			67
1958	72018	11	Xerochrysum bracteatum	2011	2018-05-31-19-14-58	1	2	x	-30	0	77.7	23.5	70.6	23.4	78	0.297	17976			68
1959	72019	11	Xerochrysum bracteatum	2011	2018-05-31-19-15-00	1	2	x	-30	0	77.8	23.5	70.6	23.4	78	0.197	17976			69
1960	72020	11	Xerochrysum bracteatum	2011	2018-05-31-19-15-02	1	2	x	-30	0	77.7	23.5	70.6	23.4	78	0.297	17976			70
1961	72021	11	Xerochrysum bracteatum	2011	2018-05-31-19-15-04	1	2	x	-30	0	77.8	23.5	70.6	23.4	78	0.197	17976			71
1962	72022	11	Xerochrysum bracteatum	2011	2018-05-31-19-15-06	1	2	x	-30	0	77.8	23.5	70.6	23.4	78	0.197	17976			72
1963	72023	11	Xerochrysum bracteatum	2011	2018-05-31-19-15-08	1	2	x	-30	0	77.8	23.5	70.5	23.4	77.9	0.072	17976			73
1964	72024	11	Xerochrysum bracteatum	2011	2018-05-31-19-15-10	1	2	x	-30	0	77.7	23.5	70.5	23.4	77.9	0.172	17976			74
1965	72025	11	Xerochrysum bracteatum	2011	2018-05-31-19-15-12	1	2	x	-30	0	77.8	23.5	70.6	23.4	78	0.197	17976			75
1966	72026	11	Xerochrysum bracteatum	2011	2018-05-31-19-15-14	1	2	x	-30	0	77.7	23.5	70.4	23.3	77.7	0.048	17976			76
1967	72027	11	Xerochrysum bracteatum	2011	2018-05-31-19-15-16	1	2	x	-30	0	77.7	23.5	70.6	23.4	78	0.297	17976			77
1968	72028	11	Xerochrysum bracteatum	2011	2018-05-31-19-15-18	1	2	x	-30	0	77.7	23.5	70.5	23.3	77.9	0.172	17976			78
1969	72029	11	Xerochrysum bracteatum	2011	2018-05-31-19-15-20	1	2	x	-30	0	77.7	23.5	70.7	23.4	78.1	0.421	17976			79
1970	72030	11	Xerochrysum bracteatum	2011	2018-05-31-19-15-22	1	2	x	-30	0	77.7	23.5	70.6	23.4	78	0.297	17976			80
1971	72031	11	Xerochrysum bracteatum	2011	2018-05-31-19-15-24	1	2	x	-30	0	77.7	23.5	70.6	23.4	78	0.297	17976			81
1972	72032	11	Xerochrysum bracteatum	2011	2018-05-31-19-15-26	1	2	x	-30	0	77.7	23.5	70.6	23.4	78	0.297	17976			82
1973	72033	11	Xerochrysum bracteatum	2011	2018-05-31-19-15-28	1	2	x	-30	0	77.7	23.5	70.6	23.4	78	0.297	17976			83
1974	72034	11	Xerochrysum bracteatum	2011	2018-05-31-19-15-30	1	2	x	-30	0	77.7	23.5	70.6	23.4	78	0.297	17976			84
1975	72035	11	Xerochrysum bracteatum	2011	2018-05-31-19-15-32	1	2	x	-30	0	77.7	23.5	70.4	23.3	77.7	0.048	17976			85
1976	72036	11	Xerochrysum bracteatum	2011	2018-05-31-19-15-34	1	2	x	-30	0	77.6	23.5	70.6	23.4	78	0.397	17976			86
1977	72037	11	Xerochrysum bracteatum	2011	2018-05-31-19-15-36	1	2	x	-30	0	77.6	23.5	70.6	23.4	78	0.397	17976			87
1978	72038	11	Xerochrysum bracteatum	2011	2018-05-31-19-15-38	1	2	x	-30	0	77.6	23.5	70.6	23.4	78	0.397	17976			88
1979	72039	11	Xerochrysum bracteatum	2011	2018-05-31-19-15-40	1	2	x	-30	0	77.6	23.5	70.5	23.3	77.9	0.272	17976			89
1980	72040	11	Xerochrysum bracteatum	2011	2018-05-31-19-15-42	1	2	x	-30	0	77.6	23.5	70.6	23.4	78	0.397	17976			90
1981	72041	11	Xerochrysum bracteatum	2011	2018-05-31-19-15-44	1	2	x	-30	0	77.6	23.5	70.6	23.4	78	0.397	17976	Last10	Here	91
1982	72042	11	Xerochrysum bracteatum	2011	2018-05-31-19-15-46	1	2	x	-30	0	77.6	23.5	70.5	23.4	77.9	0.272	17976	Last10	Here	92
1983	72043	11	Xerochrysum bracteatum	2011	2018-05-31-19-15-48	1	2	x	-30	0	77.6	23.5	70.5	23.3	77.9	0.272	17976	Last10	Here	93
1984	72044	11	Xerochrysum bracteatum	2011	2018-05-31-19-15-50	1	2	x	-30	0	77.6	23.5	70.5	23.4	77.9	0.272	17976	Last10	Here	94
1985	72045	11	Xerochrysum bracteatum	2011	2018-05-31-19-15-52	1	2	x	-30	0	77.6	23.5	70.5	23.4	77.9	0.272	17976	Last10	Here	95
1986	72046	11	Xerochrysum bracteatum	2011	2018-05-31-19-15-54	1	2	x	-30	0	77.6	23.5	70.5	23.4	77.9	0.272	17976	Last10	Here	96
1987	72047	11	Xerochrysum bracteatum	2011	2018-05-31-19-15-56	1	2	x	-30	0	77.6	23.5	70.5	23.4	77.9	0.272	17976	Last10	Here	97
1988	72048	11	Xerochrysum bracteatum	2011	2018-05-31-19-15-58	1	2	x	-30	0	77.6	23.5	70.5	23.4	77.9	0.272	17976	Last10	Here	98
1989	72049	11	Xerochrysum bracteatum	2011	2018-05-31-19-16-00	1	2	x	-30	0	77.6	23.5	70.5	23.4	77.9	0.272	17976	Last10	Here	99
1990	72050	11	Xerochrysum bracteatum	2011	2018-05-31-19-16-02	1	2	x	-30	0	77.6	23.5	70.4	23.3	77.7	0.148	17976	Last10	Here	100
1991	72051	11	Xerochrysum bracteatum	2011	2018-05-31-19-16-35	1	2	x	-25	0	77.4	23.5	70.5	23.3	77.9	0.472	17977	First10	Here	1
1992	72052	11	Xerochrysum bracteatum	2011	2018-05-31-19-16-37	1	2	x	-25	0	77.4	23.5	70.5	23.3	77.9	0.472	17977	First10	Here	2
1993	72053	11	Xerochrysum bracteatum	2011	2018-05-31-19-16-39	1	2	x	-25	0	77.4	23.5	70.5	23.3	77.9	0.472	17977	First10	Here	3
1994	72054	11	Xerochrysum bracteatum	2011	2018-05-31-19-16-41	1	2	x	-25	0	77.4	23.5	70.5	23.3	77.9	0.472	17977	First10	Here	4
1995	72055	11	Xerochrysum bracteatum	2011	2018-05-31-19-16-43	1	2	x	-25	0	77.4	23.5	70.5	23.3	77.9	0.472	17977	First10	Here	5
1996	72056	11	Xerochrysum bracteatum	2011	2018-05-31-19-16-45	1	2	x	-25	0	77.5	23.5	70.5	23.3	77.9	0.372	17977	First10	Here	6
1997	72057	11	Xerochrysum bracteatum	2011	2018-05-31-19-16-47	1	2	x	-25	0	77.5	23.5	70.5	23.3	77.9	0.372	17977	First10	Here	7
1998	72058	11	Xerochrysum bracteatum	2011	2018-05-31-19-16-49	1	2	x	-25	0	77.4	23.5	70.6	23.4	78	0.597	17977	First10	Here	8
1999	72059	11	Xerochrysum bracteatum	2011	2018-05-31-19-16-51	1	2	x	-25	0	77.5	23.5	70.5	23.3	77.9	0.372	17977	First10	Here	9
[truncated: 43,414 more rows]
