# Supplementary material for: Floral Humidity in Flowering Plants: A Preliminary Survey
Source: Front Plant Sci. 2020 Mar 6;11:249. doi: 10.3389/fpls.2020.00249 (PMC7068853; doi:10.3389/fpls.2020.00249)
Supplement: SUPPLEMENTARY FILE 3 — A zipped file containing floral humidity structures for the flower species and controls sampled within the study as described in the main text. A word document within the zipped files explains the data set in detail. [file Data_Sheet_3.zip]

Archive with 99 entries (97 files):
- Floral humidity graphs/Controls/
- Floral humidity graphs/Controls/T X axis.png
- Floral humidity graphs/Controls/T Z axis.png
- Floral humidity graphs/Controls/TL X axis.png
- Floral humidity graphs/Controls/TL Z axis.png
- Floral humidity graphs/Controls/TLP X axis.png
- Floral humidity graphs/Controls/TLP Z axis.png
- Floral humidity graphs/Controls/TW X axis.png
- Floral humidity graphs/Controls/TW Z axis.png
- Floral humidity graphs/Controls/TWL X axis.png
- Floral humidity graphs/Controls/TWL Z axis.png
- Floral humidity graphs/Controls/TWLP X axis.png
- Floral humidity graphs/Controls/TWLP Z axis.png
- Floral humidity graphs/Floral humidity graph key.docx
- Floral humidity graphs/Flowers/
- Floral humidity graphs/Flowers/Abutilon x milleri hort. X axis.png
- Floral humidity graphs/Flowers/Abutilon x milleri hort. Z axis.png
- Floral humidity graphs/Flowers/Achillea millefolium X axis.png
- Floral humidity graphs/Flowers/Achillea millefolium Z axis.png
- Floral humidity graphs/Flowers/Allium ursinum X axis.png
- Floral humidity graphs/Flowers/Allium ursinum Z axis.png
- Floral humidity graphs/Flowers/Bellis perennis X axis.png
- Floral humidity graphs/Flowers/Bellis perennis Z axis.png
- Floral humidity graphs/Flowers/Calystegia silvatica X axis.png
- Floral humidity graphs/Flowers/Calystegia silvatica Z axis.png
- Floral humidity graphs/Flowers/Campanula X axis.png
- Floral humidity graphs/Flowers/Campanula Z axis.png
- Floral humidity graphs/Flowers/Cistus 'Greyswood Pink' X axis.png
- Floral humidity graphs/Flowers/Cistus 'Greyswood Pink' Z axis.png
- Floral humidity graphs/Flowers/Clematis chinensis X axis.png
- Floral humidity graphs/Flowers/Clematis chinensis Z axis.png
- Floral humidity graphs/Flowers/Convolvulus sabatius X axis.png
- Floral humidity graphs/Flowers/Convolvulus sabatius Z axis.png
- Floral humidity graphs/Flowers/Coreopsis sp X axis.png
- Floral humidity graphs/Flowers/Coreopsis Z axis.png
- Floral humidity graphs/Flowers/Cosmos bipinnatus X axis.png
- Floral humidity graphs/Flowers/Cosmos bipinnatus Z axis.png
- Floral humidity graphs/Flowers/Cyanus montanus X axis.png
- Floral humidity graphs/Flowers/Cyanus montanus Z axis.png
- Floral humidity graphs/Flowers/Cyanus segetum X axis.png
- Floral humidity graphs/Flowers/Cyanus segetum Z axis.png
- Floral humidity graphs/Flowers/Epilobium hirsutum X axis.png
- Floral humidity graphs/Flowers/Epilobium hirsutum Z axis.png
- Floral humidity graphs/Flowers/Eschscholzia californica X axis.png
- Floral humidity graphs/Flowers/Eschscholzia californica Z axis.png
- Floral humidity graphs/Flowers/Euphorbia milii X axis.png
- Floral humidity graphs/Flowers/Euphorbia milii Z azis.png
- Floral humidity graphs/Flowers/Fuchsia X axis.png
- Floral humidity graphs/Flowers/Fuchsia Z axis.png
- Floral humidity graphs/Flowers/Geranium robertianum X axis.png
- Floral humidity graphs/Flowers/Geranium robertianum Z axis.png
- Floral humidity graphs/Flowers/Geranium 'Roxanne' X axis.png
- Floral humidity graphs/Flowers/Geranium 'Roxanne' Z axis.png
- Floral humidity graphs/Flowers/Geranium sanguineum X axis.png
- Floral humidity graphs/Flowers/Geranium sanguineum Z axis.png
- Floral humidity graphs/Flowers/Lantana X axis.png
- Floral humidity graphs/Flowers/Lantana Z axis.png
- Floral humidity graphs/Flowers/Lavandula angustifolia X axis.png
- Floral humidity graphs/Flowers/Lavandula angustifolia Z axis.png
- Floral humidity graphs/Flowers/Leucanthemum vulgare X axis.png
- Floral humidity graphs/Flowers/Leucanthemum vulgare Z axis.png
- Floral humidity graphs/Flowers/Lilium X axis.png
- Floral humidity graphs/Flowers/Lilium Z axis.png
- Floral humidity graphs/Flowers/Linum grandiflorum X axis.png
- Floral humidity graphs/Flowers/Linum grandiflorum Z axis.png
- Floral humidity graphs/Flowers/Linum usitatissimum X axis.png
- Floral humidity graphs/Flowers/Linum usitatissimum Z axis.png
- Floral humidity graphs/Flowers/Nepenthes X axis.png
- Floral humidity graphs/Flowers/Nepenthes Z axis.png
- Floral humidity graphs/Flowers/Nicotiana tabacum X axis.png
- Floral humidity graphs/Flowers/Nicotiana tabacum Z axis.png
- Floral humidity graphs/Flowers/Oenothera caespitosa X axis.png
- Floral humidity graphs/Flowers/Oenothera caespitosa Z axis.png
- Floral humidity graphs/Flowers/Osteospermum X axis.png
- Floral humidity graphs/Flowers/Osteospermum Z axis.png
- Floral humidity graphs/Flowers/Papaver cambricum X axis.png
- Floral humidity graphs/Flowers/Papaver cambricum Z axis.png
- Floral humidity graphs/Flowers/Papaver rhoeas X axis.png
- Floral humidity graphs/Flowers/Papaver rhoeas Z axis.png
- Floral humidity graphs/Flowers/Potentilla X axis.png
- Floral humidity graphs/Flowers/Potentilla Z axis.png
- Floral humidity graphs/Flowers/Ranunculus acris X axis.png
- Floral humidity graphs/Flowers/Ranunculus acris Z axis.png
- Floral humidity graphs/Flowers/Ranunculus lingua X axis.png
- Floral humidity graphs/Flowers/Ranunculus lingua Z axis.png
- Floral humidity graphs/Flowers/Rudbeckia hirta X axis.png
- Floral humidity graphs/Flowers/Rudbeckia hirta Z axis.png
- Floral humidity graphs/Flowers/Scabiosa X axis.png
- Floral humidity graphs/Flowers/Scabiosa Z axis.png
- Floral humidity graphs/Flowers/Taraxacum X axis.png
- Floral humidity graphs/Flowers/Taraxacum Z axis.png
- Floral humidity graphs/Flowers/Trifolium pratense X axis.png
- Floral humidity graphs/Flowers/Trifolium pratense Z axis.png
- Floral humidity graphs/Flowers/Tulbaghia X axis.png
- Floral humidity graphs/Flowers/Tulbaghia Z axis.png
- Floral humidity graphs/Flowers/Vinca herbacea X axis.png
- Floral humidity graphs/Flowers/Vinca herbacea Z axis.png
- Floral humidity graphs/Flowers/Xerochrysum bracteatum X axis.png
- Floral humidity graphs/Flowers/Xerochrysum bracteatum Z axis.png
